# Supplementary material for: The embryonic muscle transcriptome of Caenorhabditis elegans
Source: Genome Biol. 2007 Sep 12;8(9):R188. doi: 10.1186/gb-2007-8-9-r188 (PMC2375026; doi:10.1186/gb-2007-8-9-r188)
Supplement: Additional data file 1 — Provided is the complete list of RMA normalized intensity values from 0 hour (M0) and 24 hour (M24) datasets. [file gb-2007-8-9-r188-S1.xls]

## Sheet: R0 RMA values
RMA normalized files for 0 hr (freshly dissociated) Reference dataset
Probe Set ID	DM18-N2#1	DM22-N2#2	DM32-N2#3
171720_x_at	164.483	148.746	159.244
171721_x_at	541.572	398.902	470.214
171722_x_at	369.143	186.645	302.98
171723_x_at	61.5831	101.213	79.1731
171724_x_at	130.602	91.3975	106.512
171725_x_at	113.616	107.434	118.698
171726_x_at	162.17	211.659	186.313
171727_x_at	37.458	28.2724	31.8484
171728_x_at	266.8	411.946	259.941
171729_x_at	248.095	130.615	221.918
171730_x_at	23.1472	38.5491	25.1269
171731_x_at	536.529	515.355	569.48
171732_x_at	216.369	170.176	185.473
171733_x_at	176.565	192.604	190.901
171734_x_at	2606.33	1485.41	2841.34
171735_x_at	139.862	67.9374	108.31
171736_x_at	503.013	417.098	438.996
171737_x_at	3798.61	3876.79	3723.78
171738_x_at	2452.81	1099.46	2012.03
171739_x_at	223.732	186.333	316.698
171740_x_at	112.275	137.365	134.421
171741_x_at	85.0769	78.0683	97.1365
171742_x_at	563.686	272.18	581.889
171743_x_at	596.059	594.495	617.743
171744_x_at	121.125	125.165	175.096
171745_x_at	186.794	178.493	206.307
171746_x_at	3446.86	3302.1	3272.16
171747_x_at	27.5136	22.1659	23.7045
171748_x_at	720.641	327.462	646.321
171749_x_at	184.195	117.567	129.892
171750_x_at	311.426	370.63	392.213
171751_x_at	25.8432	24.0899	26.3949
171752_x_at	594.43	996.488	845.68
171753_x_at	80.8488	97.4193	100.997
171754_x_at	132.313	132.228	128.729
171755_x_at	213.802	166.893	207.166
171756_x_at	2575.75	889.211	2177.3
171757_x_at	269.911	185.452	222.672
171758_x_at	96.166	143.137	168.047
171759_x_at	599.579	355.293	461.776
171760_x_at	487.474	374.797	398.455
171761_x_at	246.663	206.437	238.054
171762_x_at	58.993	79.9147	56.6673
171763_x_at	23.6333	28.3513	35.0262
171764_x_at	124.997	145.716	150.903
171765_x_at	35.8072	45.9759	32.4469
171766_x_at	192.597	87.0487	81.9498
171767_x_at	2108.78	4179.8	4090.18
171768_x_at	1295.05	375.768	890.862
171769_x_at	20.1537	48.6027	23.8434
171770_x_at	1551.91	534.75	1355.8
171771_x_at	217.85	217.607	252.989
171772_x_at	66.7097	92.8419	84.9202
171773_x_at	2197.71	701.974	1534.27
171774_x_at	18.7872	19.4876	20.6279
171775_x_at	33.2774	57.8718	32.1364
171776_x_at	18.3918	17.1255	16.3749
171777_x_at	255.237	280.128	263.233
171778_x_at	217.572	114.398	238.809
171779_x_at	619.312	463.753	517.433
171780_x_at	201.904	182.973	242.776
171781_x_at	228.559	150.564	216.541
171782_x_at	554.347	293.19	373.609
171783_x_at	85.8056	96.2294	94.8988
171784_x_at	205.949	203.797	212.183
171785_x_at	833.868	1200.52	912.231
171786_x_at	6168.29	5439.99	6788.01
171787_x_at	719.039	617.068	741.196
171788_x_at	104.04	88.4554	76.3552
171789_x_at	7017.63	6855.22	7077.46
171790_x_at	213.514	202.519	176.802
171791_at	144.894	124.69	211.097
171792_x_at	159.07	128.376	169.894
171793_x_at	156.14	141.441	84.8308
171794_x_at	113.889	99.3482	111.279
171795_x_at	556.213	236.951	552.68
171796_x_at	546.936	313.777	615.077
171797_x_at	6063.5	5185.32	6345.59
171798_x_at	4853.13	3758.54	5080.64
171799_x_at	1381.53	814.697	1456.44
171800_x_at	9109.49	8556.28	8774.14
171801_s_at	2083.28	3310.02	2329.6
171802_s_at	120.944	52.6938	89.1494
171803_x_at	149.115	145.546	144.753
171804_x_at	160.321	107.15	145.381
171805_x_at	2197.66	2359.18	2273.16
171806_x_at	542.304	290.197	349.968
171807_x_at	202.159	123.25	208.781
171808_x_at	53.3366	65.7056	65.6206
171809_s_at	528.152	290.903	399.098
171810_x_at	787.82	1088.64	897.219
171811_s_at	11.5316	14.9866	14.0081
171812_x_at	24.4806	46.8365	28.3248
171813_x_at	168.913	242.769	199.21
171814_x_at	1183.46	882.156	821.325
171815_x_at	23.9636	21.9536	22.5237
171816_x_at	85.0558	68.1367	105.518
171817_x_at	803.941	525.368	1077.41
171818_x_at	36.9761	48.3516	42.1256
171819_x_at	15.2574	18.0093	17.1547
171820_x_at	1659.7	1003.15	1393.5
171821_x_at	155.174	199.608	159.092
171822_x_at	244.146	237.929	211.997
171823_x_at	51.831	27.2113	36.3134
171824_x_at	104.996	95.4529	125.326
171825_at	14.5303	15.2274	14.4058
171826_x_at	330.384	538.728	536.379
171827_x_at	45.4723	21.4177	29.0938
171828_x_at	383.931	374.98	375.799
171829_x_at	304.602	102.884	319.642
171830_x_at	110.197	60.2201	158.462
171831_x_at	244.993	309.723	290.664
171832_s_at	121.763	47.9209	118.569
171833_x_at	275.233	91.3357	201.538
171834_x_at	66.7747	90.9622	64.5663
171835_x_at	506.475	376.98	597.963
171836_x_at	1673.04	1126.08	1613.62
171837_x_at	301.617	129.792	237.633
171838_x_at	38.8032	36.6733	38.9383
171839_x_at	16.0981	14.8305	14.5233
171840_x_at	20.015	29.5317	27.0891
171841_x_at	21.8793	18.5966	18.0152
171842_x_at	608.443	527.585	601.466
171843_x_at	37.4637	43.8096	44.7714
171844_x_at	24.5504	23.9438	25.5302
171845_x_at	77.963	62.9005	80.4503
171846_x_at	37.6681	54.6186	38.8518
171847_s_at	508.847	712.607	657.03
171848_x_at	26.3175	35.3521	35.4041
171849_x_at	439.056	446.8	370.822
171850_x_at	848.23	582.506	755.211
171851_x_at	299.017	241.17	294.526
171852_x_at	14.6579	12.7735	15.1363
171853_x_at	65.952	55.1617	85.6881
171854_x_at	35.6729	35.8648	32.3371
171855_x_at	56.3742	64.0522	89.7843
171856_x_at	1101.54	434.589	878.154
171857_x_at	106.505	102.704	128.647
171858_x_at	28.6493	31.7877	40.8529
171859_x_at	336.715	240.161	298.057
171860_x_at	105.002	106.004	106.463
171861_x_at	559.564	411.054	431.173
171862_s_at	39.7106	17.7478	22.9328
171863_x_at	209.147	154.385	158.326
171864_x_at	52.4273	55.2986	58.0875
171865_x_at	14.6234	12.8352	14.4
171866_x_at	248.158	303.322	233.937
171867_x_at	54.959	40.9247	42.7296
171868_x_at	73.9618	66.495	81.9153
171869_at	213.589	238.114	220.699
171870_x_at	111.677	120.884	96.4421
171871_x_at	32.8947	20.0308	27.951
171872_s_at	217.879	155.12	171.555
171873_x_at	72.1746	112.535	108.742
171874_x_at	60.2157	57.0167	70.9332
171875_x_at	36.5063	34.3238	41.8195
171876_at	415.968	616.506	552.124
171877_x_at	194.596	134.381	169.933
171878_s_at	1935.72	3220.84	1911.99
171879_x_at	678.814	708.409	699.385
171880_x_at	21.6325	18.3711	19.6072
171881_x_at	221.342	292.356	280.638
171882_x_at	845.037	557.051	626.897
171883_x_at	12.8929	14.9914	14.2428
171884_x_at	1224.98	884.418	1569.55
171885_x_at	16.6884	22.9587	18.4019
171886_x_at	82.3773	81.2047	84.2253
171887_x_at	89.0747	113.463	102.083
171888_x_at	63.8573	65.3181	59.8212
171889_x_at	98.159	122.18	120.097
171890_x_at	73.6958	92.0246	105.219
171891_at	34.6829	43.6971	39.7391
171892_x_at	324.358	238.512	273.065
171893_x_at	130.331	58.205	130.075
171894_x_at	192.26	148.503	173.743
171895_s_at	3001.18	2311	2361.37
171896_x_at	28.5968	32.225	29.7512
171897_x_at	79.0595	51.8155	82.1255
171898_x_at	408.769	525.133	487.85
171899_x_at	32.622	34.6929	31.4481
171900_s_at	1057.85	1077.6	882.907
171901_x_at	31.8142	22.4033	44.9537
171902_x_at	17.3754	25.3579	22.2584
171903_x_at	13.2735	15.1709	15.7225
171904_x_at	2448.62	5151.55	6726.62
171905_x_at	991.751	1280.85	921.23
171906_x_at	299.301	324.783	309.946
171907_x_at	110.979	123.204	138.561
171908_x_at	735.274	276.111	588.629
171909_s_at	120.563	64.4674	71.839
171910_x_at	5256.74	3740.22	5429.24
171911_x_at	108.877	90.1062	68.8237
171912_x_at	1500.42	410.665	1418.57
171913_x_at	15.5811	22.2723	21.4751
171914_x_at	54.3126	72.3112	67.6109
171915_at	1615.88	2486.18	1755
171916_s_at	499.973	402.918	480.402
171917_x_at	338.795	126.242	257.574
171918_x_at	273.13	162.892	150.301
171919_x_at	790.198	1222.8	826.945
171920_x_at	6626.36	7122.95	7362.72
171921_x_at	8980.93	7732.39	9794.92
171922_x_at	372.797	260.58	369.889
171923_x_at	20.1537	29.3764	26.9156
171924_x_at	433.855	185.503	424.194
171925_x_at	182.857	191.214	173.292
171926_x_at	53.7257	49.0135	62.8707
171927_x_at	2400	1598.21	2621.04
171928_x_at	18.9576	22.7308	17.6502
171929_x_at	122.983	67.8808	113.365
171930_x_at	76.6992	35.5462	59.2063
171931_s_at	151.931	80.7794	84.0252
171932_x_at	43.3846	90.7141	56.6399
171933_at	130.565	88.6658	123.155
171934_x_at	3267.28	3985.73	3303.69
171935_s_at	125.018	84.3503	137.808
171936_s_at	219.877	164.874	199.184
171937_x_at	272.93	347.664	456.273
171938_x_at	575.54	456.246	638.644
171939_x_at	222.04	207.235	344.816
171940_x_at	6462.9	5481.46	6526.67
171941_s_at	2410.31	5341.63	2297.23
171942_x_at	154.11	95.4039	86.5471
171943_x_at	250.842	346.88	278.764
171944_x_at	249.308	320.76	313.633
171945_x_at	59.5051	62.9496	66.0265
171946_x_at	704.61	621.094	781.1
171947_x_at	254.444	56.0354	235.612
171948_x_at	4864.63	2923.29	3605.72
171949_x_at	127.304	153.555	150.873
171950_x_at	18.8545	15.2481	16.1995
171951_x_at	40.1912	26.2367	35.7833
171952_s_at	41.6938	43.3939	44.0873
171953_x_at	2071.75	1911.35	1946.86
171954_x_at	6068.7	6027.55	6412.41
171955_x_at	3392.21	2816.2	3084.41
171956_s_at	164.595	124.532	127.887
171957_x_at	2417.45	3173.92	2865.51
171958_at	6352	8427.84	6351.03
171959_x_at	153.193	143.203	166.846
171960_x_at	1387.32	1150.01	1240.72
171961_x_at	1696.52	557.331	1183.4
171962_x_at	131.149	139.992	143.022
171963_x_at	610.195	524.205	584.922
171964_s_at	336.644	198.241	269.273
171965_x_at	388.809	381.865	199.033
171966_x_at	751.909	594.93	749.256
171967_x_at	201.829	139.863	201.576
171968_x_at	231.394	119.063	199.143
171969_x_at	36.3393	31.6004	40.3203
171970_x_at	16.7669	15.2706	18.4906
171971_x_at	2306.06	3535.49	7097.54
171972_x_at	231.193	168.006	206.294
171973_at	181.93	193.43	191.497
171974_x_at	846.965	914.161	840.299
171975_x_at	193.643	203.997	199.606
171976_x_at	695.431	560.675	648.404
171977_x_at	749.739	850.459	813.457
171978_x_at	21.203	28.6283	28.7432
171979_x_at	74.4072	29.761	44.8323
171980_x_at	36.5697	30.743	35.8935
171981_x_at	55.173	61.3162	55.2104
171982_x_at	1173.55	1302.9	1292.23
171983_s_at	16.1948	16.5711	14.6619
171984_at	282.707	209.704	265.243
171985_x_at	31.4568	45.1902	44.8355
171986_x_at	156.232	323.506	130.801
171987_x_at	346.22	260.463	300.468
171988_at	1630.02	871.978	1390.72
171989_x_at	94.936	56.0046	65.2049
171990_x_at	77.6759	110.177	107.687
171991_x_at	13.8852	18.7764	14.627
171992_x_at	24.1136	27.153	29.262
171993_x_at	215.84	233.849	228.854
171994_x_at	1925.83	1588.96	1966.61
171995_x_at	72.5915	83.7439	88.478
171996_x_at	46.3892	49.2816	41.6629
171997_x_at	414.054	397.197	493.014
171998_x_at	337.528	198.198	324.068
171999_x_at	134.974	156.859	159.858
172000_x_at	170.922	291.061	187.031
172001_x_at	928.668	570.13	790.567
172002_x_at	14.6868	17.7175	15.1744
172003_x_at	14.7302	14.5431	14.3624
172004_x_at	461.316	192.628	436.085
172005_x_at	167.944	241.682	183.159
172006_x_at	152.014	238.353	164.501
172007_x_at	2141.44	2445.16	2751.69
172008_x_at	2328.38	2961.1	1086.77
172009_x_at	321.731	227.964	244.531
172010_x_at	1697.9	1271.15	1658.05
172011_x_at	224.414	115.737	211.559
172012_x_at	62.9568	44.5085	57.999
172013_x_at	1171.35	1096.72	938.455
172014_x_at	133.282	137.714	143.576
172015_x_at	179.684	106.479	240.17
172016_x_at	500.361	631.015	664.847
172017_x_at	378.828	378.451	316.165
172018_x_at	659.058	392.4	749.759
172019_x_at	261.979	219.822	175.326
172020_x_at	65.7094	62.2827	90.7107
172021_x_at	185.089	322.296	248.891
172022_x_at	71.8312	74.1318	62.6121
172023_x_at	1211.89	1349.3	1454.4
172024_x_at	105.054	116.625	115.001
172025_x_at	163.137	80.0824	69.8712
172026_x_at	15.8897	23.2629	15.095
172027_x_at	36.8235	52.5416	51.3697
172028_x_at	80.237	71.4708	72.4509
172029_x_at	125.285	114.679	123.429
172030_x_at	23.1048	33.0494	27.6904
172031_x_at	249.247	170.915	298.88
172032_x_at	119.129	137.851	136.672
172033_x_at	18.4456	19.3503	16.369
172034_x_at	188.426	168.762	124.989
172035_x_at	314.58	213.884	166.474
172036_x_at	26.0206	25.6079	33.643
172037_x_at	144.421	78.9421	72.1079
172038_x_at	293.534	261.245	297.68
172039_x_at	450.054	201.101	302.732
172040_x_at	122.651	114.771	92.673
172041_x_at	52.2191	68.4269	73.4842
172042_x_at	467.91	561.147	467.45
172043_x_at	933.393	153.689	715.662
172044_x_at	269.847	414.337	282.619
172045_x_at	8150.75	6969.06	9180.72
172046_x_at	485.751	562.153	392.6
172047_x_at	221.647	143.629	138.264
172048_x_at	468.544	384.302	379.214
172049_x_at	19.0296	19.9096	19.8322
172050_x_at	21.2	17.3202	17.5315
172051_x_at	141.027	172.4	169.797
172052_x_at	42.2564	60.9137	58.8613
172053_x_at	4799.63	2667.35	2729.74
172054_at	42.1591	57.736	50.7676
172055_x_at	140.65	112.118	125.869
172056_x_at	73.23	72.6899	73.5225
172057_x_at	289.064	233.88	203.056
172058_x_at	100.104	107.507	80.1361
172059_x_at	77.163	83.1361	68.8309
172060_x_at	59.0402	45.2981	44.8909
172061_x_at	202.774	175.023	198.768
172062_x_at	56.3711	50.913	54.6568
172063_x_at	32.067	21.8025	20.9354
172064_x_at	177.732	140.03	187.868
172065_x_at	170.31	133.365	217.586
172066_x_at	370.347	477.764	278.348
172067_x_at	150.041	123.769	114.963
172068_x_at	206.322	246.958	224.82
172069_x_at	18.2327	15.569	15.745
172070_x_at	20.1738	27.3623	24.7783
172071_x_at	38.6015	62.7521	47.4132
172072_x_at	201.547	116.912	174.635
172073_x_at	15.4109	16.9868	20.7762
172074_x_at	17.3203	15.6359	15.005
172075_x_at	19.2353	23.6679	20.0086
172076_x_at	702.812	318.137	776.004
172077_x_at	122.391	82.1494	54.0815
172078_x_at	327.94	438.665	447.341
172079_s_at	28.6968	52.6546	39.0523
172080_at	15.5383	14.4907	15.3368
172081_x_at	71.0604	90.1646	88.3867
172082_x_at	32.3564	37.2018	34.9218
172083_x_at	5227.88	4981.3	4624.1
172084_x_at	356.38	310.975	323.863
172085_x_at	24.9304	20.8582	22.7548
172086_x_at	14.059	12.6007	13.7007
172087_x_at	16.829	15.3062	14.9122
172088_x_at	13.6144	12.7568	13.1569
172089_x_at	63.7127	45.3399	38.0074
172090_at	27.5771	28.2963	29.8883
172091_x_at	15.7342	17.176	16.6154
172092_s_at	14.4845	16.2587	12.8404
172093_x_at	1669.93	2039.85	2515.14
172094_x_at	110.542	128.968	106.035
172095_x_at	14.6245	15.2433	13.825
172096_x_at	14.4349	27.3939	15.9439
172097_x_at	11.6688	11.2375	11.7973
172098_x_at	53.0709	52.6861	63.2045
172099_x_at	46.2922	53.011	42.2486
172100_x_at	2707.98	793.088	2079.78
172101_x_at	123.995	70.4256	126.019
172102_x_at	1070.81	1355.49	1634.9
172103_x_at	94.5375	46.8718	72.8769
172104_x_at	16.6349	24.1148	22.1001
172105_x_at	30.6794	32.2655	40.2918
172106_x_at	2068.28	775.827	868.295
172107_x_at	1621.96	2105.44	2449.61
172108_x_at	12.0936	13.9321	13.7199
172109_x_at	39.2475	32.4711	42.7745
172110_x_at	16.2266	21.8624	19.9728
172111_x_at	88.1607	179.291	106.873
172112_x_at	39.0224	44.2796	40.1329
172113_x_at	107.126	125.083	88.0245
172114_at	14.9795	18.3664	15.9413
172115_x_at	26.4369	30.323	27.4907
172116_x_at	16.3684	20.4075	15.9949
172117_x_at	25.0471	44.9519	49.3119
172118_x_at	39.5125	39.635	50.0876
172119_at	34.5364	39.7297	44.7483
172120_x_at	45.8239	48.8636	40.5843
172121_x_at	48.5032	59.0106	51.8301
172122_at	24.5576	23.4954	23.3248
172123_x_at	1962.93	1001.38	1654.08
172124_x_at	135.698	121.384	116.068
172125_x_at	43.3069	43.1725	41.3729
172126_x_at	151.333	173.318	174.004
172127_x_at	44.7324	41.7061	45.3949
172128_x_at	33.1056	29.1483	28.8058
172129_x_at	23.9662	31.179	28.82
172130_at	71.4864	145.287	132.965
172131_x_at	15.2606	20.2762	21.0419
172132_x_at	33.6977	52.4103	35.0175
172133_x_at	120.593	148.37	151.388
172134_x_at	49.8307	82.6882	76.2961
172135_x_at	98.1321	70.1888	88.383
172136_x_at	222.54	169.64	184.856
172137_s_at	50.0857	74.8176	66.4338
172138_x_at	279.814	134.895	192.817
172139_x_at	16.9956	26.3206	20.3057
172140_x_at	17.337	17.7009	14.1752
172141_at	36.0674	40.6802	36.2939
172142_x_at	26.3545	29.1867	23.3609
172143_x_at	11.2641	13.8194	13.2915
172144_x_at	578.285	264.013	345.344
172145_x_at	13.7139	14.4128	12.2303
172146_x_at	18.3468	18.0514	17.784
172147_x_at	47.7354	43.965	48.9884
172148_x_at	1917.06	2413.47	2804.48
172149_x_at	99.7701	99.1553	128.597
172150_x_at	128.295	149.535	127.676
172151_x_at	85.0959	116.41	109.71
172152_x_at	53.8481	66.7753	74.5765
172153_x_at	1867.1	815.14	1526.82
172154_x_at	73.9001	111.866	101.721
172155_x_at	61.485	56.6704	48.059
172156_x_at	84.6173	63.5196	59.5928
172157_x_at	25.045	32.3748	26.8665
172158_x_at	16.8348	19.6552	16.2379
172159_x_at	45.7314	46.3034	45.962
172160_x_at	23.1716	39.472	38.9286
172161_x_at	9.82364	13.5403	10.7403
172162_x_at	34.6612	46.0351	31.5014
172163_x_at	26.9017	43.5128	33.9341
172164_x_at	26.3246	35.3947	28.1734
172165_x_at	46.2347	67.6112	61.2172
172166_x_at	36.1261	75.4468	34.176
172167_at	12.4701	13.4261	12.1363
172168_x_at	12.9675	14.0793	13.7124
172169_s_at	22.5382	24.499	19.7622
172170_at	17.5274	15.9948	16.1053
172171_x_at	11.0551	15.6152	12.3709
172172_x_at	21.7896	20.2449	17.0676
172173_x_at	60.3509	68.7875	61.3574
172174_x_at	39.0938	41.8103	39.4264
172175_x_at	16.0165	21.5243	19.4645
172176_at	9.37022	10.116	9.32147
172177_x_at	42.7508	28.8529	41.4271
172178_at	25.7318	34.6961	34.6201
172179_x_at	14.3303	19.8801	13.193
172180_x_at	22.95	29.9331	25.9242
172181_x_at	17.5678	16.8523	16.9439
172182_x_at	28.2141	28.4331	27.972
172183_at	13.465	14.0054	11.6622
172184_x_at	39.8176	57.3488	60.9545
172185_x_at	10.7737	14.3172	11.7103
172186_x_at	39.1023	56.3023	52.5242
172187_x_at	77.1478	89.1771	84.4666
172188_x_at	9.8491	10.4756	10.4151
172189_at	61.6527	55.0912	54.7728
172190_x_at	46.6982	35.5989	49.0347
172191_x_at	29.2107	17.2373	16.3228
172192_x_at	66.9537	35.1594	33.1564
172193_at	57.2733	31.3559	43.3473
172194_x_at	12.7974	13.4226	13.6061
172195_x_at	71.1767	86.3098	66.3662
172196_x_at	122.667	52.017	90.0488
172197_x_at	1121.81	359.295	938.009
172198_x_at	100.195	98.7383	103.483
172199_x_at	52.5944	36.4808	40.8529
172200_x_at	12.497	14.1348	13.5981
172201_x_at	16.5711	20.8302	17.9382
172202_x_at	18.8525	35.2196	25.9321
172203_x_at	30.4002	26.0749	25.2716
172204_at	80.4618	113.271	118.497
172205_at	19.9947	23.0603	23.8525
172206_x_at	35.0857	53.8889	36.7095
172207_x_at	117.761	121.751	103.726
172208_x_at	35.1887	42.5432	35.2036
172209_x_at	1335.3	453.321	1031.69
172210_x_at	66.8977	52.8976	50.0063
172211_x_at	45.3068	40.8862	36.0092
172212_x_at	12.3385	11.6473	11.0716
172213_x_at	47.3338	43.1741	52.9613
172214_x_at	497.63	443.893	368.034
172215_x_at	12.1553	19.258	15.7267
172216_x_at	17.8455	17.6938	15.1776
172217_x_at	34.0631	38.8048	34.5064
172218_x_at	1452.86	1293.11	994.597
172219_x_at	30.2162	27.7517	29.3189
172220_x_at	41.9227	73.5557	66.9989
172221_x_at	32.2031	76.1017	40.6286
172222_at	15.3833	20.8649	18.2274
172223_x_at	74.8018	47.023	67.0619
172224_x_at	58.984	88.6216	82.8862
172225_x_at	13.6988	20.0556	21.7988
172226_at	69.3461	150.935	122.814
172227_x_at	20.1823	23.0393	24.9426
172228_x_at	961.296	424.61	411.618
172229_x_at	73.806	58.2511	60.6206
172230_at	12.4012	14.0159	12.4389
172231_x_at	62.9104	84.5446	64.6121
172232_x_at	46.6338	42.0149	37.9529
172233_at	14.693	16.6744	12.3975
172234_x_at	16.9657	16.0129	14.2119
172235_x_at	14.625	15.639	15.735
172236_x_at	436.484	839.783	449.742
172237_x_at	36.634	42.8146	39.9834
172238_x_at	48.6234	57.8583	53.9418
172239_x_at	22.7387	30.0395	20.0726
172240_x_at	16.1098	28.2465	16.3906
172241_x_at	37.3813	39.827	43.3083
172242_x_at	39.2991	67.2747	55.0223
172243_x_at	263.932	100.195	121.821
172244_x_at	369.957	195.73	138.431
172245_x_at	29.0445	27.7129	24.7752
172246_at	27.1944	28.2824	29.1999
172247_x_at	12.1252	12.224	11.5947
172248_x_at	61.9046	81.4883	86.9785
172249_x_at	33.6688	34.6009	27.008
172250_x_at	16.856	19.16	20.4271
172251_x_at	327.097	412.748	230.247
172252_x_at	50.4427	92.1699	75.853
172253_x_at	20.6888	21.2463	17.1489
172254_x_at	19.9791	26.5206	22.818
172255_x_at	27.6904	30.8996	30.7787
172256_x_at	78.6472	67.1584	57.6343
172257_x_at	28.8706	32.3663	29.1835
172258_x_at	28.1298	25.2923	21.0462
172259_x_at	1999.65	1601.08	1898.68
172260_at	14.2655	16.2165	14.2712
172261_x_at	73.8643	109.733	100.494
172262_x_at	78.0404	116.418	77.3807
172263_x_at	22.7007	23.0146	22.3369
172264_x_at	28.7634	23.3762	14.8812
172265_x_at	13.872	13.5825	12.375
172266_x_at	25.5004	46.1596	36.3038
172267_x_at	60.9634	73.9923	54.9953
172268_x_at	447.296	365.062	376.605
172269_x_at	17.4221	22.2161	18.785
172270_x_at	912.447	632.397	485.38
172271_x_at	1188.37	849.867	1379.76
172272_x_at	33.3296	29.7688	25.9056
172273_x_at	73.816	67.6735	70.3562
172274_x_at	11.5351	14.3849	11.6909
172275_x_at	141.68	95.3418	89.1938
172276_x_at	25.2406	39.5727	41.9405
172277_x_at	66.0337	84.0156	68.7657
172278_x_at	10.7248	12.4799	10.9926
172279_x_at	14.0013	19.8087	13.7438
172280_x_at	903.272	881.861	824.12
172281_at	23.8124	22.501	24.0606
172282_x_at	61.9641	46.7578	48.2196
172283_x_at	20.4085	22.755	18.8758
172284_x_at	92.4267	219.599	53.5971
172285_x_at	1495.6	811.084	927.319
172286_x_at	51.5706	42.1624	44.3781
172287_x_at	37.1474	40.1715	36.9496
172288_x_at	35.0787	63.4626	47.3601
172289_x_at	72.3375	110.335	102.175
172290_x_at	25.7893	20.5313	22.3794
172291_x_at	43.6812	41.8295	45.5086
172292_x_at	222.226	147.59	139.154
172293_x_at	82.683	121.654	102.579
172294_x_at	31.7268	86.2243	37.1147
172295_at	11.455	16.7718	16.0066
172296_x_at	66.8627	64.3203	71.6875
172297_x_at	34.6204	26.3131	22.6357
172298_x_at	108.344	178.06	204.98
172299_x_at	66.1742	74.4829	91.0418
172300_x_at	45.4723	46.7792	58.8092
172301_at	37.9621	35.1699	31.862
172302_x_at	12.234	11.9426	12.1256
172303_x_at	71.0596	59.0323	52.1547
172304_x_at	44.6024	54.7895	45.4485
172305_x_at	271.388	377.975	351.375
172306_x_at	11.7899	13.1116	12.6392
172307_x_at	88.8943	74.9135	96.8528
172308_x_at	35.8414	46.0288	47.0776
172309_x_at	50.7548	49.4427	53.0684
172310_x_at	33.6156	46.6144	29.8884
172311_x_at	10.3081	12.1262	10.7242
172312_x_at	68.5254	81.3707	76.5611
172313_x_at	28.1258	30.4358	22.5617
172314_x_at	49.5521	24.3211	22.3934
172315_x_at	13.8859	17.1372	13.3635
172316_x_at	26.3431	39.2783	28.2999
172317_x_at	10.5193	11.9269	10.9513
172318_x_at	55.119	36.1714	38.3409
172319_x_at	36.9709	24.9959	23.4117
172320_x_at	57.6953	75.5981	60.2813
172321_x_at	140.975	165.139	123.265
172322_x_at	32.4187	28.5174	27.6158
172323_x_at	88.6458	66.0497	64.1615
172324_x_at	110.107	114.881	106.973
172325_x_at	357.384	144.695	360.148
172326_x_at	30.7603	29.9147	26.9129
172327_x_at	44.1	34.6548	33.4765
172328_x_at	21.6695	23.0781	23.636
172329_x_at	226.397	164.24	137.065
172330_x_at	18.487	20.8286	18.767
172331_x_at	30.1341	36.0916	35.1054
172332_at	12.6243	15.8596	10.3041
172333_x_at	70.4704	52.7279	67.5453
172334_x_at	113.038	136.754	102.361
172335_x_at	342.563	273.371	237.504
172336_x_at	71.4829	86.0404	62.0263
172337_x_at	84.9466	16.0469	14.8941
172338_x_at	67.6142	58.5221	64.437
172339_s_at	11.8112	13.5481	11.6763
172340_x_at	13.0283	15.9091	16.0868
172341_x_at	15.3022	19.0381	13.6291
172342_x_at	18.8525	40.3238	32.9694
172343_x_at	80.4536	46.8663	71.0042
172344_x_at	150.314	370.112	150.609
172345_x_at	21.3544	23.2524	23.958
172346_x_at	418.757	207.959	247.774
172347_at	97.9204	178.42	112.389
172348_x_at	36.4552	37.1269	28.4429
172349_x_at	35.7311	43.6263	36.5595
172350_x_at	19.0882	16.8051	19.7381
172351_x_at	1480.12	1982.07	2355.31
172352_at	253.464	155.509	189.73
172353_x_at	1341.56	477.592	1185.69
172354_x_at	31.6342	37.9482	31.7198
172355_x_at	60.6791	32.4784	38.8771
172356_at	12.976	13.267	12.6357
172357_x_at	103.541	115.155	104.424
172358_x_at	34.6422	39.813	45.1429
172359_x_at	26.9377	31.2221	23.9074
172360_x_at	111.035	84.4023	79.4682
172361_at	38.2966	21.691	26.616
172362_x_at	16.5607	14.4245	14.7188
172363_x_at	70.1566	83.7532	60.9634
172364_x_at	162.034	216.903	181.933
172365_x_at	44.2896	38.3242	50.738
172366_x_at	15.2644	21.2264	19.7403
172367_x_at	19.5806	21.8105	18.971
172368_x_at	14.7134	19.873	14.9249
172369_x_at	57.3241	87.4645	87.2864
172370_x_at	11.2973	14.3985	11.1702
172371_x_at	18.8583	15.4907	19.7219
172372_at	14.4679	15.0409	12.7216
172373_x_at	25.4925	21.2869	21.6878
172374_x_at	12.6477	11.9715	11.6313
172375_x_at	42.1171	43.1275	33.8973
172376_x_at	24.8296	28.8478	31.1175
172377_x_at	51.1301	53.2045	50.1734
172378_x_at	51.0779	71.9989	65.2803
172379_at	111.759	133.739	110.415
172380_x_at	31.0707	31.4427	37.588
172381_x_at	20.3474	20.7282	19.7797
172382_x_at	18.0859	17.4638	15.5843
172383_x_at	32.0128	39.7216	40.6728
172384_x_at	28.0832	25.5338	23.4838
172385_x_at	46.9542	71.1917	41.2151
172386_x_at	36.4071	25.4838	31.2043
172387_x_at	3271.99	1657.12	1785.03
172388_x_at	11.7267	15.6882	13.4282
172389_x_at	34.8581	45.4852	36.7193
172390_x_at	52.8156	50.8193	63.0964
172391_x_at	205.304	115.77	150.865
172392_x_at	845.653	970.183	918.537
172393_x_at	61.3715	51.3431	46.2929
172394_x_at	11.753	11.6748	11.6072
172395_at	16.2968	17.7299	16.847
172396_at	17.5165	27.1003	24.7723
172397_x_at	19.3837	15.2283	16.1282
172398_x_at	87.0587	134.266	84.2717
172399_x_at	35.0186	51.5557	42.8852
172400_x_at	23.0442	42.3878	34.1074
172401_x_at	15.9309	17.8843	16.0718
172402_at	16.3488	19.3264	16.827
172403_x_at	12.8981	12.8356	11.8506
172404_x_at	350.312	482.329	252.434
172405_x_at	40.5076	33.4682	39.4773
172406_x_at	35.4615	50.2427	49.9431
172407_x_at	56.9054	39.1514	48.0088
172408_x_at	17.9754	22.8609	17.9355
172409_x_at	11.1503	11.5654	11.8663
172410_x_at	35.2735	37.7024	39.6393
172411_x_at	40.758	41.4151	24.2167
172412_x_at	33.5358	46.8363	38.0298
172413_at	22.4322	28.6941	26.9659
172414_x_at	22.5512	21.629	16.8866
172415_x_at	143.213	175.002	159.059
172416_x_at	14.0984	17.9427	16.3577
172417_x_at	47.5369	98.6848	53.6057
172418_x_at	12.1847	17.385	12.6051
172419_x_at	49.4242	71.0445	64.6486
172420_x_at	68.2679	48.6661	44.5994
172421_x_at	29.7419	25.2309	19.5925
172422_x_at	890.416	880.16	714.926
172423_x_at	15.7195	14.8408	17.3419
172424_x_at	15.31	15.5272	13.212
172425_x_at	16.3143	13.5839	18.9495
172426_x_at	169.856	142.837	192.851
172427_x_at	34.631	30.3195	31.8343
172428_x_at	51.3868	42.5347	38.0672
172429_x_at	25.0033	40.1586	33.1647
172430_x_at	140.455	127.137	157.096
172431_x_at	147.208	237.876	157.196
172432_x_at	78.4977	107.868	61.495
172433_x_at	36.959	51.6626	42.4979
172434_at	144.569	26.2579	92.4027
172435_x_at	11.5892	11.2178	10.7958
172436_x_at	48.6665	48.1905	43.2736
172437_x_at	12.5017	15.8747	14.7188
172438_x_at	105.495	101.888	106.311
172439_x_at	22.3587	23.9172	22.7437
172440_x_at	148.092	143.549	145.608
172441_x_at	22.0746	21.1125	21.2062
172442_x_at	127.575	82.885	78.2519
172443_x_at	118.03	91.6819	68.4838
172444_x_at	21.376	23.4539	21.7043
172445_x_at	10.6723	9.78836	10.9905
172446_x_at	12.4617	12.5815	12.2852
172447_at	68.0737	151.268	74.6892
172448_x_at	12.5188	15.6253	14.8165
172449_x_at	38.5491	35.604	34.563
172450_x_at	85.3327	79.1391	79.4404
172451_x_at	43.7292	62.7425	56.9042
172452_x_at	45.6958	40.3824	25.637
172453_x_at	14.8489	16.597	14.4109
172454_x_at	646.368	379.314	267.065
172455_x_at	172.382	82.8694	74.4057
172456_x_at	24.7283	82.3219	21.3055
172457_x_at	75.4108	109.302	102.332
172458_at	20.739	23.8916	22.0127
172459_at	17.3189	17.2993	17.4364
172460_x_at	89.4653	107.479	108.294
172461_x_at	12.1102	14.9003	14.1719
172462_x_at	153.439	136.226	134.365
172463_x_at	67.0937	76.2487	91.9264
172464_x_at	100.83	67.3369	99.7734
172465_x_at	56.3248	89.5339	79.5996
172466_x_at	14.4693	12.0011	13.0792
172467_x_at	11.3377	15.6533	13.1072
172468_x_at	1159.53	739.503	1054.55
172469_x_at	59.3301	95.2747	71.4063
172470_x_at	16.2048	21.8788	22.4583
172471_x_at	11.3907	10.5242	12.2288
172472_x_at	770.72	213.864	587.49
172473_at	791.723	737.974	931.668
172474_x_at	74.9429	111.74	83.9707
172475_x_at	146.322	65.3587	99.5577
172476_x_at	58.0582	40.2615	37.8569
172477_x_at	13.793	14.2904	15.758
172478_x_at	19.8305	16.2318	18.0046
172479_x_at	17.6599	18.0827	17.9482
172480_x_at	12.5925	11.3998	11.981
172481_x_at	16.9916	20.9046	17.9269
172482_x_at	26.3146	26.8364	26.705
172483_x_at	42.0638	46.5388	35.1221
172484_x_at	18.3232	21.6123	18.6386
172485_x_at	31.4476	40.8241	33.8938
172486_x_at	17.1247	16.3129	15.9933
172487_x_at	40.1974	37.7764	34.2829
172488_x_at	12.4179	14.8176	14.8558
172489_x_at	100.68	99.0355	90.2705
172490_at	18.5678	19.6462	15.2282
172491_x_at	24.971	34.8694	30.37
172492_at	86.3747	143.393	122.075
172493_x_at	70.6676	91.8075	108.741
172494_at	10.6884	9.52114	10.9526
172495_x_at	90.7196	99.482	114.089
172496_x_at	40.3799	58.6195	50.7974
172497_x_at	560.806	157.848	586.905
172498_x_at	11.995	12.4806	12.3382
172499_x_at	16.4145	17.4631	14.3105
172500_x_at	12.1263	19.7128	11.3995
172501_at	13.8405	16.9411	14.0885
172502_x_at	11.0395	12.5976	11.6221
172503_x_at	127.45	161.92	129.651
172504_x_at	253.22	144.171	181.142
172505_x_at	16.3326	22.7959	17.2309
172506_x_at	41.2975	48.2068	36.0967
172507_x_at	51.8276	82.9802	40.2405
172508_x_at	31.0326	35.948	29.2961
172509_at	111.24	128.994	109.827
172510_x_at	101.971	116.77	114.265
172511_x_at	46.5612	40.4892	34.2405
172512_x_at	23.8719	32.6173	28.6303
172513_at	26.6372	42.5524	36.424
172514_x_at	256.321	584.82	212.153
172515_x_at	49.3106	41.7712	44.9001
172516_x_at	148.803	71.6655	137.723
172517_x_at	225.186	86.1652	136.561
172518_x_at	91.6874	102.738	85.3618
172519_x_at	176.53	93.1751	48.5547
172520_x_at	305.481	295.098	299.417
172521_x_at	14.9846	23.8869	20.2808
172522_x_at	76.6068	61.4291	40.9531
172523_x_at	13.1536	13.3428	13.0656
172524_x_at	81.9967	71.0412	77.5701
172525_x_at	33.807	44.3736	41.7584
172526_x_at	982.257	667.986	976.142
172527_x_at	22.6469	19.0382	18.1003
172528_x_at	14.8017	15.9049	15.9618
172529_x_at	302.17	56.3429	43.3428
172530_x_at	39.2232	48.6212	42.697
172531_x_at	13.7542	14.1356	13.3193
172532_x_at	11.7315	16.2003	14.1816
172533_x_at	10.8689	13.892	11.2156
172534_x_at	17.5405	25.5387	16.0213
172535_s_at	21.6973	24.0851	23.2947
172536_x_at	42.063	80.6856	66.3751
172537_x_at	23.6328	20.8437	22.5899
172538_x_at	24.4098	36.2062	25.1595
172539_x_at	93.0092	77.5233	105.654
172540_x_at	43.0581	39.872	41.8759
172541_x_at	2071.76	1499.95	2280.23
172542_at	10.3018	12.2118	11.2056
172543_x_at	12.0083	13.2343	13.743
172544_x_at	16.2244	30.5674	18.4232
172545_x_at	122.016	207.754	120.65
172546_x_at	17.7625	15.0635	16.1013
172547_x_at	507.415	219.815	509.962
172548_at	28.6645	25.1888	26.789
172549_x_at	13.8098	19.6824	14.866
172550_x_at	35.7543	33.7495	40.9045
172551_at	15.2482	18.7168	19.7758
172552_x_at	139.928	84.5873	80.2646
172553_at	19.2035	10.2197	13.1147
172554_x_at	14.8022	15.9204	10.7579
172555_x_at	15.1022	16.0145	14.0892
172556_x_at	13.1474	16.3068	14.6125
172557_x_at	45.7425	54.4595	36.9544
172558_s_at	19.269	20.1308	17.6358
172559_at	12.577	15.5877	17.0021
172560_x_at	69.1161	106.431	102.35
172561_x_at	14.7082	13.5784	12.417
172562_x_at	37.6328	41.5761	30.0342
172563_x_at	48.6621	78.5521	47.8455
172564_x_at	168.72	109.499	111.641
172565_x_at	61.0343	109.047	85.2036
172566_x_at	73.9008	74.4079	89.4189
172567_x_at	20.7096	29.2372	25.9748
172568_x_at	1632.54	1116.22	1472.2
172569_x_at	24.1293	22.0564	20.6186
172570_x_at	2904.08	2417.45	3066.27
172571_x_at	28.9995	40.1934	30.6843
172572_x_at	9.88229	10.2559	10.477
172573_x_at	102.274	72.0189	82.8619
172574_x_at	11.3378	13.3511	12.6592
172575_x_at	14.4496	13.2081	13.1255
172576_x_at	16.754	20.9392	19.2272
172577_x_at	260.024	138.281	184.653
172578_x_at	1503.47	1062.18	1282.16
172579_x_at	189.009	205.011	157.868
172580_at	75.5079	105.958	81.573
172581_s_at	15.446	28.6148	21.1912
172582_x_at	153.875	165.669	159.561
172583_x_at	25.6971	19.2795	21.9506
172584_x_at	17.0119	19.9308	18.8527
172585_x_at	117.782	104.969	91.0788
172586_at	12.9457	15.5476	12.1334
172587_x_at	143.29	172.545	117.954
172588_x_at	166.254	128.662	137.828
172589_x_at	80.7793	40.6113	58.8933
172590_x_at	25.0954	26.0584	23.8493
172591_x_at	83.0111	122.632	99.2126
172592_x_at	16.7675	19.1897	20.7501
172593_x_at	25.8641	29.0094	41.6253
172594_x_at	26.3142	33.5659	27.4461
172595_x_at	57.2435	78.8416	52.4436
172596_x_at	30.8773	22.49	18.3597
172597_x_at	11.8317	12.137	12.8389
172598_x_at	34.9278	36.9966	29.1462
172599_x_at	1183.43	1012.14	1204.14
172600_x_at	18.0808	19.1838	16.8254
172601_x_at	10.8258	15.6577	12.7094
172602_x_at	2182.65	2514.86	2839.55
172603_x_at	35.5807	51.4607	50.2433
172604_x_at	29.7395	35.8465	32.9513
172605_x_at	119.745	77.8612	78.7939
172606_x_at	40.134	32.3333	21.9964
172607_x_at	58.3456	51.5588	56.92
172608_x_at	12.1786	15.7765	14.3644
172609_x_at	28.5309	25.4794	35.1603
172610_x_at	51.2597	83.0836	68.6947
172611_x_at	27.4479	44.4714	34.5444
172612_x_at	21.6801	23.5325	26.7447
172613_x_at	241.399	216.655	177.58
172614_x_at	17.0544	17.21	19.7055
172615_x_at	59.9603	55.4222	62.8196
172616_x_at	296.393	410.605	407.68
172617_x_at	21.413	22.6146	22.8336
172618_x_at	432.213	502.882	434.046
172619_x_at	14.2671	24.1242	21.606
172620_x_at	104.358	88.3448	87.2327
172621_x_at	37.7682	48.8788	44.4975
172622_x_at	17.751	15.8066	12.3749
172623_at	12.4026	14.5609	14.3242
172624_x_at	45.9179	38.5324	40.566
172625_x_at	253.493	233.73	154.228
172626_at	226.814	146.156	180.027
172627_x_at	79.4672	64.8622	78.5327
172628_x_at	45.1007	50.6483	51.1606
172629_x_at	145.831	139	132.075
172630_x_at	25.27	21.2415	23.4834
172631_x_at	109.147	72.8188	90.0064
172632_x_at	21.0111	27.0418	28.734
172633_x_at	52.1912	91.3335	77.1009
172634_x_at	10.0892	11.371	10.9158
172635_x_at	89.5811	110.374	109.942
172636_at	46.6569	67.4044	57.8414
172637_x_at	334.346	207.153	283.526
172638_x_at	35.552	47.8106	41.0979
172639_at	16.2932	13.5619	14.4209
172640_x_at	36.4552	38.4225	42.1725
172641_x_at	1599.55	1338.41	1478.75
172642_s_at	430.841	760.37	435.103
172643_s_at	12.3729	14.2093	11.8764
172644_at	19.0636	22.4133	21.0202
172645_x_at	11.1313	12.8365	11.0757
172646_x_at	84.9651	69.7361	74.2564
172647_x_at	704.664	565.644	672.73
172648_at	17.4587	15.0101	13.3202
172649_x_at	733.234	547.796	670.013
172650_x_at	152.697	199.53	149.002
172651_x_at	223.583	98.0885	255.907
172652_x_at	31.1072	35.8379	32.0312
172653_at	11.0473	13.588	10.2776
172654_x_at	32.9396	37.1073	32.0369
172655_x_at	499.317	688.24	590.19
172656_x_at	26.6542	32.1253	27.7963
172657_x_at	59.3091	87.0606	38.8273
172658_x_at	14.8536	27.2894	18.643
172659_x_at	1383.6	1640.55	1414.91
172660_s_at	514.43	289.819	529.987
172661_x_at	111.324	165.225	105.797
172662_x_at	178.749	214.19	161.038
172663_x_at	183.43	340.93	193.766
172664_x_at	31.0699	42.2216	28.4157
172665_s_at	13.0894	18.9439	14.5521
172666_x_at	50.576	95.8039	95.4054
172667_x_at	49.124	86.8979	65.7119
172668_x_at	677.067	631.127	624.692
172669_x_at	37.8475	30.5996	40.7782
172670_x_at	61.0989	62.9163	54.995
172671_x_at	119.248	180.287	126.389
172672_x_at	64.5624	84.103	64.1152
172673_x_at	35.0294	35.2619	32.9057
172674_x_at	51.4825	51.8486	59.8445
172675_x_at	8797.95	6599.83	9718.2
172676_x_at	25.9432	35.7601	21.7264
172677_x_at	16.3102	14.3099	17.9599
172678_at	241.386	522.425	465.414
172679_x_at	152.464	209.601	127.944
172680_x_at	42.8196	23.9352	27.2097
172681_x_at	13.9099	12.2858	12.2924
172682_x_at	13.3674	13.3492	11.6239
172683_x_at	67.4808	134.903	61.8084
172684_x_at	18.5977	15.7688	14.6734
172685_x_at	221.285	337.018	197.379
172686_x_at	14.6048	16.5819	16.6376
172687_x_at	37.3207	50.5643	42.7873
172688_x_at	11.1127	12.0686	11.2053
172689_x_at	5689.52	2922.38	3292.66
172690_x_at	37.9136	43.6493	38.3374
172691_x_at	16.4172	17.3869	18.078
172692_x_at	549.614	434.559	521.014
172693_at	44.3703	120.007	37.5422
172694_x_at	15.9119	27.0748	17.4784
172695_x_at	17.1445	18.3698	17.1247
172696_x_at	42.6041	60.3851	60.4103
172697_x_at	2876.87	844.736	1564.88
172698_x_at	793.329	220.277	569.687
172699_x_at	23.208	27.5234	29.0137
172700_x_at	292.611	90.4162	203.905
172701_x_at	1814.71	416.882	1058.87
172702_x_at	331.696	434.418	326.435
172703_x_at	119.439	75.5489	114.428
172704_x_at	38.9279	39.3333	49.6487
172705_x_at	49.5188	34.6345	43.3751
172706_x_at	389.055	151.242	278.979
172707_x_at	21.3766	16.7617	15.0846
172708_x_at	1217.46	1452.68	1959.23
172709_x_at	220.788	80.5232	143.301
172710_x_at	223.654	70.9033	133.825
172711_x_at	11.8596	14.5593	13.1922
172712_x_at	263.078	380.319	473.305
172713_x_at	88.5573	104.55	86.8128
172714_x_at	55.9506	40.0961	44.4497
172715_x_at	33.8288	33.3893	30.4583
172716_x_at	84.9824	88.1692	80.5676
172717_x_at	127.716	160.024	111.461
172718_x_at	58.8023	87.4126	81.2746
172719_x_at	28.2787	32.135	29.663
172720_x_at	141.157	104.384	107.089
172721_x_at	63.7437	62.8551	54.7335
172722_x_at	51.9307	52.4738	34.5313
172723_x_at	837.266	251.264	574.353
172724_x_at	39.3604	35.4147	37.6909
172725_x_at	46.1689	43.1322	42.6503
172726_x_at	694.342	258.316	461.647
172727_x_at	236.918	187.628	140.062
172728_x_at	145.954	55.7262	107.867
172729_x_at	111.12	84.2098	126.966
172730_x_at	133.391	64.3089	47.5294
172731_x_at	195.943	169.714	137.651
172732_x_at	1139.21	990.027	871.454
172733_x_at	193.54	244.33	184.658
172734_x_at	27.1098	32.7259	30.8423
172735_x_at	494.028	146.326	357.322
172736_x_at	471.064	113.526	343.797
172737_x_at	44.0346	27.4406	31.5178
172738_x_at	38.3268	34.2048	53.4425
172739_at	93.5613	140.77	133.581
172740_x_at	13.5344	15.4411	15.3157
172741_x_at	2746.24	1079.43	1916.86
172742_x_at	144.651	81.7827	63.1605
172743_x_at	47.836	40.9788	49.1539
172744_at	19.1639	15.6563	15.2762
172745_x_at	18.0038	17.0098	16.6345
172746_x_at	360.48	110.124	253.56
172747_x_at	233.45	176.319	179.507
172748_x_at	241.086	168.047	176.596
172749_x_at	65.8451	62.9999	41.0175
172750_x_at	817.425	877.064	605.647
172751_x_at	32.0798	31.0904	26.6467
172752_x_at	17.972	18.4046	18.6455
172753_x_at	484.517	178.817	328.236
172754_x_at	214.831	123.192	140.453
172755_x_at	22.8704	21.7933	24.3603
172756_x_at	71.4558	69.1723	75.3839
172757_x_at	420.376	490.318	273.3
172758_x_at	348.047	555.598	347.089
172759_x_at	88.5735	38.5612	32.407
172760_x_at	1069.03	1385.04	1701.3
172761_x_at	595.654	679.926	559.852
172762_x_at	215.331	182.66	165.553
172763_x_at	437.899	419.041	437.249
172764_x_at	415.26	397.723	422.632
172765_x_at	153.766	168.986	149.195
172766_x_at	193.402	150.858	143.947
172767_x_at	195.717	166.184	151.181
172768_x_at	52.5895	49.4033	48.4819
172769_x_at	120.752	136.281	101.949
172770_x_at	100.952	99.8985	82.8604
172771_x_at	108.281	87.3216	79.3517
172772_x_at	312.848	101.1	229.402
172773_x_at	125.709	77.4378	139.51
172774_x_at	1052.43	937.493	889.416
172775_x_at	64.1498	89.061	75.6425
172776_x_at	49.2631	53.7745	63.9846
172777_x_at	1034.72	1013.63	950.105
172778_x_at	204.434	219.036	183.592
172779_x_at	231.736	154.115	149.643
172780_x_at	41.6019	45.0824	45.3739
172781_x_at	517.68	193.3	470.432
172782_x_at	472.897	162.497	405.936
172783_x_at	55.3273	69.757	65.0657
172784_x_at	74.8099	73.3572	78.9719
172785_x_at	47.1193	79.8708	77.8552
172786_x_at	75.0101	62.3065	62.3538
172787_x_at	153.924	238.514	147.794
172788_x_at	1216.78	1123.81	1207.04
172789_x_at	90.6598	102.497	98.5948
172790_x_at	63.6679	44.1169	46.1335
172791_x_at	84.8137	118.61	79.3976
172792_x_at	76.1334	115.952	94.9602
172793_x_at	17.8995	17.8006	16.5366
172794_x_at	29.6948	35.7072	28.9536
172795_x_at	289.064	318.301	179.697
172796_x_at	40.4478	45.5043	46.5857
172797_x_at	196.484	138.492	162.387
172798_x_at	60.8196	63.7945	59.3436
172799_x_at	2211.41	577.387	1633.89
172800_x_at	60.2962	35.8465	61.9392
172801_x_at	1401.2	349.003	979.007
172802_x_at	49.9118	52.7196	53.2529
172803_x_at	308.189	85.5954	171.514
172804_x_at	53.2794	58.8224	59.1611
172805_x_at	246.151	242.042	247.293
172806_x_at	20.4466	20.029	19.6324
172807_x_at	3990.64	2923.63	3514.69
172808_x_at	437.74	283.503	334.521
172809_x_at	556.375	231.282	372.773
172810_x_at	91.0438	128.761	111.904
172811_x_at	33.9621	38.077	43.7985
172812_x_at	18.1354	16.333	16.4459
172813_x_at	70.8929	45.6807	45.4949
172814_x_at	14.0599	14.9122	15.3143
172815_x_at	52.6109	49.6655	43.312
172816_x_at	3977.71	1479.87	2575.67
172817_x_at	99.2839	96.7093	105.138
172818_x_at	67.9398	71.9189	62.362
172819_x_at	93.6013	104.07	100.696
172820_x_at	4523.83	1231.01	3328.85
172821_x_at	155	74.5389	106.72
172822_x_at	46.5038	83.9338	71.3416
172823_x_at	615.889	530.643	553.095
172824_x_at	98.0956	168.047	115.704
172825_x_at	106.74	169.687	111.472
172826_x_at	266.968	150.383	284.245
172827_x_at	35.3284	52.312	49.5062
172828_x_at	53.8598	41.6806	58.4756
172829_x_at	299.43	253.055	226.578
172830_x_at	87.7892	80.5831	112.432
172831_x_at	298.027	282.607	230.014
172832_x_at	45.5077	59.1149	53.069
172833_x_at	2492.76	2224.99	2186.23
172834_x_at	95.7659	64.9107	75.272
172835_x_at	489.28	480.866	405.858
172836_x_at	27.0262	33.2042	25.7352
172837_x_at	120.193	80.222	114.147
172838_x_at	283.644	109.271	181.272
172839_x_at	17.8574	19.6006	14.3016
172840_x_at	36.8317	20.8565	18.5759
172841_x_at	72.3879	70.6819	85.6849
172842_x_at	278.864	119.663	194.924
172843_x_at	101.154	87.8455	110.289
172844_x_at	55.794	40.2324	48.2676
172845_x_at	154.424	189.28	143.696
172846_x_at	52.6539	57.649	49.5018
172847_x_at	73.7622	94.437	87.2173
172848_x_at	2545.08	1345.98	2645.3
172849_x_at	19.2819	32.4761	26.832
172850_x_at	108.16	88.1946	121.177
172851_x_at	166.533	212.32	165.1
172852_x_at	81.7988	93.2546	62.7861
172853_x_at	42.1112	41.5244	45.0424
172854_x_at	68.9735	60.5889	58.3708
172855_x_at	66.7787	25.8299	43.8306
172856_x_at	68.547	46.1695	65.0061
172857_x_at	89.7467	84.5755	77.681
172858_x_at	89.7363	105.961	68.6061
172859_x_at	56.0609	46.1954	65.7324
172860_x_at	379.858	356.558	396.474
172861_x_at	117.749	121.784	139.039
172862_x_at	1050.03	273.294	738.352
172863_x_at	4478.12	3365.43	3315.38
172864_x_at	187.963	137.782	174.602
172865_x_at	4177.48	2832.71	3835.43
172866_x_at	26.118	27.7556	17.5411
172867_x_at	495.505	409.753	500.762
172868_x_at	24.2033	22.4314	26.1366
172869_x_at	116.929	84.4985	133.294
172870_x_at	111.057	74.7227	124.31
172871_x_at	582.86	540.283	546.286
172872_x_at	942.004	1604.26	993.547
172873_x_at	57.3317	61.4945	78.6076
172874_x_at	202.014	276.26	172.971
172875_x_at	25.4602	25.6674	28.4427
172876_x_at	70.1642	73.6151	65.7283
172877_x_at	26.8541	54.8932	48.9018
172878_x_at	110.88	101.913	109.819
172879_x_at	156.384	134.236	152.749
172880_x_at	27.8729	33.5072	29.9838
172881_x_at	911.614	695.143	808.257
172882_x_at	70.929	99.8348	82.9758
172883_x_at	6027.55	4983.12	5315.38
172884_x_at	35.2474	38.6501	37.0452
172885_x_at	39.7904	38.2715	38.651
172886_x_at	87.8315	104.907	100.634
172887_x_at	67.0258	54.1301	65.6877
172888_x_at	17.3919	20.0068	22.5699
172889_x_at	51.1598	54.9489	44.2335
172890_x_at	5990.56	4833.56	6150.89
172891_x_at	343.071	514.103	339.083
172892_x_at	4290.99	3289.47	4647.13
172893_x_at	64.5406	62.4628	47.574
172894_x_at	11.6	13.9767	12.0807
172895_x_at	418.297	155.313	335.814
172896_x_at	89.348	92.2169	73.9059
172897_x_at	32.7565	40.2212	38.6688
172898_x_at	65.0768	66.6591	50.0067
172899_x_at	301.155	330.931	275.248
172900_x_at	29.0414	27.952	25.1898
172901_x_at	1503.66	4539.77	1359.68
172902_x_at	564.463	158.96	380.28
172903_x_at	96.4552	94.9846	85.9898
172904_x_at	40.0597	42.2459	41.4359
172905_x_at	74.064	57.8131	57.8239
172906_x_at	69.851	64.6421	52.0281
172907_x_at	74.8937	70.4177	57.4458
172908_x_at	148.188	219.407	135.095
172909_x_at	92.2772	95.3843	89.7693
172910_at	4829.87	5610.46	4924.24
172911_x_at	3270.06	3364.8	3413.56
172912_x_at	74.3406	77.6362	75.4781
172913_x_at	394.005	322.697	274.478
172914_x_at	128.156	87.6739	97.2941
172915_x_at	71.0963	65.5181	89.2433
172916_x_at	105.364	95.1611	114.466
172917_x_at	273.324	177.674	227.215
172918_x_at	288.113	186.498	220.953
172919_x_at	350.43	265.68	316.648
172920_x_at	108.573	93.3486	121.721
172921_x_at	62.9829	59.9321	46.1753
172922_x_at	88.5484	86.9637	71.2358
172923_x_at	130.652	150.147	125.763
172924_x_at	98.2833	74.1233	51.5266
172925_x_at	96.9145	83.0999	74.8161
172926_x_at	4142.44	2264.62	2422.76
172927_x_at	84.1091	75.0101	68.1898
172928_x_at	95.6545	84.2725	73.092
172929_x_at	60.6019	89.7798	75.4894
172930_x_at	44.6878	46.6912	56.566
172931_x_at	331.288	359.214	399.313
172932_x_at	122.057	108.362	170.253
172933_x_at	105.414	89.5081	67.9793
172934_x_at	48.9411	47.3589	40.7929
172935_x_at	123.728	103.65	75.9233
172936_x_at	21.9636	27.6276	28.8936
172937_s_at	11.6043	12.1482	10.985
172938_x_at	66.0058	72.0251	59.6997
172939_x_at	4497.36	5189.29	5250.16
172940_x_at	364.912	300.595	306.864
172941_x_at	41.1837	47.4397	43.5342
172942_x_at	286.404	319.039	165.969
172943_x_at	74.8758	68.3365	55.8619
172944_s_at	52.6861	27.433	68.3401
172945_s_at	195.155	294.902	202.337
172946_s_at	7115.54	5578.24	6743.5
172947_at	258.162	239.785	342.864
172948_at	20.0728	23.4591	28.4998
172949_s_at	174.593	77.8255	166.197
172950_at	23.958	34.6112	31.6203
172951_s_at	521.053	433.528	464.878
172952_s_at	29.913	49.1948	46.264
172953_s_at	22.9794	18.196	17.5399
172954_at	12.9215	14.7478	14.8216
172955_s_at	28.4025	38.8214	28.5896
172956_at	22.1347	28.2755	26.8417
172957_s_at	23.6573	23.4791	23.604
172958_s_at	36.9124	33.6869	40.3885
172959_s_at	29.0087	26.2911	28.9319
172960_x_at	526.755	464.89	355.945
172961_x_at	178.93	108.234	146.203
172962_at	95.1238	53.4195	94.7693
172963_x_at	165.622	266.465	181.957
172964_x_at	1969.34	1032.5	1561.77
172965_x_at	98.8037	85.4739	69.5621
172966_x_at	84.7109	96.8305	82.2685
172967_x_at	260.091	172.405	169.48
172968_x_at	73.2669	71.5752	88.1018
172969_x_at	843.951	1010.45	1251.5
172970_x_at	179.701	151.764	147.543
172971_s_at	204.095	159.652	253.945
172972_s_at	143.226	140.479	99.6513
172973_at	265.963	288.78	362.214
172974_s_at	69.9715	86.6549	64.5019
172975_at	427.836	645.903	493.203
172976_s_at	26.7639	12.4045	41.0454
172977_at	24.1502	26.0375	25.4355
172978_s_at	1501.92	1370.65	1525.21
172979_at	277.379	370.611	227.714
172980_s_at	139.265	175.491	139.603
172981_s_at	217.81	190.697	230.285
172982_s_at	15.2947	17.4575	18.5207
172983_s_at	10.7859	16.1844	21.228
172984_s_at	79.449	81.1552	79.2999
172985_at	71.721	96.0655	80.7018
172986_s_at	832.85	924.99	766.963
172987_s_at	101.707	123.782	115.754
172988_s_at	266.588	261.627	181.225
172989_s_at	72.1015	41.3449	46.4895
172990_at	13.3595	13.9738	12.6638
172991_at	180.851	131.583	172.432
172992_s_at	408.515	202.291	387.188
172993_at	23.836	31.1897	18.4655
172994_at	602.597	347.819	556.893
172995_at	17.3261	20.2396	16.8335
172996_s_at	317.763	343.605	329.893
172997_s_at	55.7926	33.2925	56.1047
172998_s_at	14.0753	17.0176	15.6289
172999_s_at	1812.41	1317.76	1476.43
173000_s_at	291.967	237.7	151.973
173001_s_at	371.54	393.786	343.118
173002_s_at	103.987	84.6553	108.811
173003_s_at	41.3822	48.4853	72.0094
173004_s_at	200.457	106.551	157.922
173005_at	25.1357	31.7268	28.6251
173006_s_at	1304.49	1213.73	1322.89
173007_s_at	2230.33	1456.42	1780.26
173008_s_at	154.211	108.269	167.963
173009_s_at	761.018	804.409	964.642
173010_at	497.041	537.16	460.69
173011_at	171.369	125.516	199.735
173012_at	138.324	171.034	162.933
173013_at	20.9729	28.8036	25.8969
173014_at	237.516	152.126	177.85
173015_s_at	81.0415	88.2902	96.6525
173016_s_at	112.268	96.7249	157.081
173017_at	1237.57	2396.05	1276.15
173018_s_at	1244.52	594.039	1177.83
173019_s_at	32.6414	20.4891	22.5402
173020_s_at	45.0507	64.6163	54.7697
173021_s_at	370.778	379.961	446.68
173022_at	46.3	61.058	56.2729
173023_at	147.447	172.364	94.5328
173024_s_at	27.3253	19.9078	25.1234
173025_s_at	136.905	155.433	130.905
173026_at	944.179	1452.01	1022.25
173027_s_at	29.6838	41.092	32.621
173028_s_at	156.55	86.7314	152.077
173029_s_at	163.895	126.281	122.804
173030_at	75.3982	110.857	77.9884
173031_s_at	70.3062	64.7466	86.1397
173032_at	27.1379	44.0917	38.1357
173033_at	33.8173	37.5941	34.6399
173034_s_at	109.764	50.3513	65.97
173035_s_at	40.2346	64.6702	59.8555
173036_s_at	154.221	37.0259	82.4952
173037_at	687.363	758.278	786.234
173038_at	26.1989	25.8846	24.3853
173039_s_at	54.5124	66.893	60.1229
173040_at	126.372	155.383	112.249
173041_s_at	86.0047	51.1343	83.6204
173042_s_at	13.7177	19.661	16.8763
173043_at	1950.8	1852.27	1949.95
173044_at	1242.89	933.364	1366.69
173045_at	57.5533	31.0737	34.3152
173046_at	12.7743	15.3698	14.4269
173047_s_at	159.102	158.132	128.268
173048_at	40.3233	45.668	51.2335
173049_at	1410.14	1124.46	1929.95
173050_at	330.241	340.144	329.288
173051_s_at	14.6827	16.2843	13.0676
173052_at	952.39	874.015	1189.88
173053_s_at	132.315	56.9881	65.5907
173054_at	27.7228	31.9807	26.8466
173055_s_at	4411.43	4234.53	3777.8
173056_at	694.264	588.162	920.639
173057_at	19.5394	29.3988	27.9395
173058_s_at	277.246	245.254	244.127
173059_at	1745.02	1613.87	2009.84
173060_s_at	19.8858	20.4293	18.5136
173061_at	11.5961	14.193	13.2748
173062_at	17.6423	26.079	25.5533
173063_at	29.1839	29.7964	32.1615
173064_at	90.4986	100.67	93.409
173065_at	258.436	309.603	328.481
173066_at	269.787	404.467	252.273
173067_at	115.262	151.193	165.762
173068_at	223.564	352.391	228.048
173069_at	237.059	292.594	241.609
173070_s_at	232.489	176.361	159.073
173071_s_at	404.658	167.933	289.419
173072_at	26.9626	26.7776	20.8345
173073_s_at	77.1348	59.7936	55.1104
173074_at	91.9676	106.195	92.7784
173075_at	255.626	161.546	219.268
173076_s_at	194.079	142.589	161.529
173077_s_at	68.9648	80.6276	78.8371
173078_at	47.9066	51.0474	65.0358
173079_s_at	73.2933	81.5713	101.297
173080_s_at	174.9	109.639	104.276
173081_s_at	13.3523	15.6402	15.9606
173082_at	15.2428	22.0365	19.9538
173083_s_at	56.7811	31.348	23.2439
173084_at	852.307	976.015	819.616
173085_at	539.982	669.683	531.318
173086_s_at	1787.39	2230.33	2016.2
173087_s_at	3851.78	4302.56	3905.88
173088_s_at	30.1725	26.417	26.8215
173089_at	22.6151	30.6395	30.1222
173090_s_at	15.5606	16.1082	16.1474
173091_at	13.032	13.3817	11.6343
173092_at	116.399	126.263	104.559
173093_s_at	81.9778	77.8387	56.5517
173094_s_at	39.0527	47.9687	37.3285
173095_at	62.8304	61.0743	57.0594
173096_at	71.406	88.1372	79.061
173097_at	26.983	30.4562	23.9931
173098_at	582.23	550.184	689.912
173099_at	14.3696	16.1689	11.7478
173100_s_at	1723.03	874.816	981.431
173101_at	460.95	293.66	437.891
173102_at	22.7372	24.9382	20.3418
173103_s_at	32.4053	46.7335	38.5812
173104_at	1728.93	1732.35	2078.2
173105_at	133.378	152.048	156.789
173106_at	384.009	223.512	296.569
173107_at	91.9884	98.7462	107.745
173108_at	401.069	425.369	383.987
173109_s_at	75.3182	29.907	67.3376
173110_at	30.0639	55.0057	34.5276
173111_s_at	878.987	991.914	1049.6
173112_s_at	5194.91	3934.58	4994.54
173113_at	1691.1	1317.15	1518.89
173114_s_at	1734.09	2357.42	1816.19
173115_s_at	381.085	266.266	287.61
173116_s_at	238.148	93.1936	332.028
173117_at	40.0314	37.172	36.8887
173118_s_at	103.844	96.192	136.727
173119_s_at	302.73	179.231	287.479
173120_s_at	137.602	131.127	122.035
173121_s_at	33.8884	48.4874	27.0262
173122_s_at	263.765	224.317	287.255
173123_at	82.2657	18.1438	21.4253
173124_s_at	321.134	143.156	183.133
173125_s_at	1818.43	961.444	1500.32
173126_s_at	681.101	517.071	731.574
173127_at	18.5323	18.3847	17.6247
173128_s_at	357.701	253.097	353.208
173129_s_at	7424.64	6764.09	6878
173130_s_at	621.019	574.679	563.473
173131_at	253.219	170.894	279.809
173132_s_at	12.714	14.9452	12.4971
173133_s_at	354.143	172.681	152.489
173134_at	98.1223	103.423	104.36
173135_s_at	41.5034	76.1636	77.3967
173136_at	45.7609	52.1752	56.9424
173137_s_at	2560.02	1107.94	2250.03
173138_s_at	109.764	83.4506	53.2027
173139_s_at	411.063	214.195	284.764
173140_at	16.1851	14.4022	13.8685
173141_s_at	115.404	86.3821	109.103
173142_at	10.1074	12.8755	11.5619
173143_s_at	491.154	239.182	431.701
173144_at	24.8512	27.5279	23.0004
173145_at	21.7008	27.6199	28.7584
173146_s_at	414.745	354.997	361.887
173147_s_at	36.0234	40.82	39.0169
173148_s_at	1323.15	853.392	1284.67
173149_at	2074.95	3821.73	7095.09
173150_at	98.0027	110.721	103.883
173151_s_at	42.1253	51.6813	28.0126
173152_at	62.9398	88.9129	87.5692
173153_s_at	80.6832	191.821	111.982
173154_s_at	16.9754	20.9514	17.3188
173155_at	15.9163	13.4788	18.6122
173156_s_at	983.825	2062.98	3537.26
173157_s_at	217.825	175.007	132.618
173158_at	14.7604	29.7312	17.3148
173159_s_at	16.9215	40.3932	20.1602
173160_s_at	96.2653	103.794	109.212
173161_at	50.7092	40.0568	57.223
173162_s_at	309.031	92.5866	289.297
173163_s_at	58.2891	113.328	50.0032
173164_s_at	445.303	257.378	465.842
173165_s_at	134.444	144.193	141.812
173166_at	25.5743	39.4562	28.2708
173167_s_at	88.0163	114.896	101.039
173168_s_at	578.23	839.571	690.038
173169_at	11.9752	13.7394	11.588
173170_s_at	31.9553	21.6342	26.8472
173171_s_at	64.7307	27.732	33.5518
173172_s_at	76.9383	62.9162	65.2162
173173_at	24.1916	23.4954	18.4395
173174_s_at	129.142	126.686	125.376
173175_s_at	356.148	156.146	231.573
173176_at	271.34	280.735	243.067
173177_s_at	14.5528	21.5715	13.4078
173178_s_at	24.6114	21.781	28.8103
173179_s_at	173.714	128.825	140.69
173180_at	43.5154	28.9558	43.4773
173181_s_at	356.371	373.46	373.66
173182_at	2453.98	1988.29	2593.37
173183_s_at	233.688	126.001	152.037
173184_at	15.5168	20.6033	15.6038
173185_s_at	109.213	146.003	149.519
173186_s_at	244.131	154.408	237.829
173187_s_at	65.2541	64.6287	61.2049
173188_s_at	1016.84	611.348	979.808
173189_at	19.2035	15.3611	16.5694
173190_s_at	87.0142	21.5701	31.7124
173191_at	42.3372	67.7188	49.4601
173192_s_at	574.061	553.548	293.347
173193_s_at	1219.89	685.906	1020.62
173194_s_at	75.4529	78.8538	90.7851
173195_s_at	41.7207	49.004	90.4567
173196_s_at	133.307	65.0383	81.2951
173197_at	89.5575	115.528	106.195
173198_s_at	703.731	224.382	510.304
173199_at	15.6212	17.6586	14.0694
173200_s_at	1164.23	409.11	952.99
173201_s_at	15.7532	16.1091	20.2352
173202_s_at	1091.42	1136.79	918.093
173203_at	1966.65	3282.48	5702.28
173204_s_at	33.4997	29.8664	22.5404
173205_s_at	144.68	103.534	128.509
173206_s_at	504.356	246.623	580.817
173207_at	42.0833	56.1062	54.9565
173208_s_at	971.797	381.507	673.48
173209_s_at	26.65	24.6475	30.7293
173210_s_at	358.929	270.804	382.23
173211_at	1005.27	1621.47	1057.5
173212_at	19.5212	24.5702	22.4378
173213_s_at	515.031	705.664	684.239
173214_s_at	138.132	42.7056	86.2896
173215_at	605.03	565.724	536.107
173216_s_at	134.073	115.014	125.227
173217_at	661.26	517.763	666.839
173218_s_at	700.503	232.504	521.153
173219_s_at	287.447	373.43	314.453
173220_s_at	1053.99	690.489	1529.05
173221_s_at	93.8837	63.7139	70.9029
173222_s_at	1782.64	1527.52	1435.82
173223_s_at	394.752	290.854	343.869
173224_s_at	30.7551	23.9943	25.6202
173225_at	191.464	159.544	123.05
173226_s_at	84.5219	138.316	102.234
173227_at	108.955	88.8056	127.509
173228_at	13.998	16.262	13.1948
173229_s_at	1116.37	778.552	788.95
173230_s_at	13.597	17.8919	17.4965
173231_at	22.8815	34.7796	28.8326
173232_s_at	46.8094	27.2588	27.5572
173233_s_at	22.0856	15.4105	19.4799
173234_s_at	33.8745	25.0427	30.1775
173235_at	656.814	251.221	465.261
173236_at	85.2921	76.5712	81.0631
173237_s_at	203.512	81.8377	108.816
173238_s_at	164.986	123.417	121.808
173239_s_at	470.537	322.976	424.767
173240_s_at	1769.24	487.299	1041.81
173241_at	95.8656	74.621	87.5592
173242_s_at	103.623	80.8454	80.4264
173243_s_at	7804.38	6921.6	8010.97
173244_at	1663.97	2374.81	1925.61
173245_s_at	56.4991	71.0835	64.9541
173246_s_at	8605.29	8504.7	8287.77
173247_s_at	1253.8	828.666	1022.02
173248_s_at	8085.23	7088.27	8318.67
173249_s_at	6740.04	5694.6	7103.39
173250_s_at	120.801	108.334	101.408
173251_s_at	6802.3	6616.28	7295.55
173252_s_at	47.9571	30.1536	40.0986
173253_s_at	7106.73	5896.52	6361.34
173254_at	118.452	161.476	154.321
173255_at	4883.04	4308.63	4642.55
173256_at	13.7778	15.367	11.6516
173257_s_at	345.9	272.619	279.197
173258_s_at	28.6435	30.3758	28.1133
173259_at	127.394	110.038	141.695
173260_s_at	173.147	147.264	189.309
173261_s_at	115.848	47.0987	57.5464
173262_s_at	178.911	127.239	171.883
173263_s_at	736.806	627.533	487.414
173264_at	54.2961	60.1947	55.7132
173265_at	517.85	699.18	515.642
173266_at	240.923	207.925	265.141
173267_at	66.8444	35.1742	64.6558
173268_s_at	2688.1	1778.13	2568.76
173269_s_at	6858.16	5645.83	7224.92
173270_s_at	3156.66	1364.58	3203.49
173271_s_at	46.2746	23.2165	58.8535
173272_s_at	79.21	42.6331	62.2855
173273_at	37.6386	50.9445	51.8732
173274_s_at	17.4587	18.2154	16.9958
173275_s_at	7601.46	6154.34	6745.3
173276_s_at	1063.54	454.91	1075.98
173277_at	668.383	2008.13	884.817
173278_at	11.3523	14.2112	12.8821
173279_s_at	39.5913	42.6422	24.7356
173280_at	22.8704	37.2474	32.3371
173281_s_at	2369.83	4693.19	4405.86
173282_s_at	159.259	178.214	129.878
173283_s_at	721.225	542.802	564.637
173284_s_at	461.438	288.977	434.414
173285_s_at	67.0965	81.6491	73.8176
173286_s_at	4416.12	2953.73	3553.87
173287_s_at	200.502	129.84	161.59
173288_at	14.776	17.1846	17.1788
173289_s_at	160.622	96.7623	128.498
173290_at	348.645	186.717	358.682
173291_at	4407.8	3270.85	4247.92
173292_at	1877.38	3252.61	1989.92
173293_at	49.925	77.4378	67.1899
173294_at	118.331	179.214	125.781
173295_s_at	1450.41	920.086	1097.5
173296_at	297.63	466.162	387.592
173297_at	18.5204	13.8328	16.146
173298_at	2473.14	2700.07	2221.54
173299_s_at	95.4137	90.2431	54.4356
173300_s_at	757.382	276.938	678.587
173301_s_at	843.891	465.847	645.63
173302_at	171.021	110.406	150.143
173303_s_at	167.85	103.995	136.184
173304_at	103.578	118.997	110.374
173305_s_at	2630.11	2412.49	2713.89
173306_s_at	229.388	179.214	180.027
173307_s_at	19.2721	11.8524	15.4216
173308_at	3332.37	2045.04	3608.87
173309_at	48.1995	22.3567	38.2453
173310_at	13.7809	14.0982	13.0762
173311_s_at	17.8544	21.833	23.7303
173312_s_at	720.046	682.515	709.588
173313_s_at	111.043	145.13	101.995
173314_at	122.82	95.9358	92.1163
173315_at	5790.86	4112.23	5814.51
173316_s_at	15.1181	15.1572	15.7472
173317_s_at	249.72	145.531	274.559
173318_at	4142.57	6057.22	4474.18
173319_s_at	1830.43	3093.94	2437.36
173320_s_at	191.929	92.2914	142.129
173321_at	369.483	219.266	378.836
173322_at	152.336	103.274	202.243
173323_at	117.229	26.8052	72.8022
173324_s_at	83.7826	85.5175	74.7567
173325_s_at	103.482	121.984	135.78
173326_s_at	2760.14	3022.42	2880.64
173327_at	1307.2	2617.74	1531.29
173328_s_at	428.987	219.983	200.146
173329_s_at	7283.25	7040.82	7355.78
173330_s_at	4048.71	3042.22	3872.14
173331_s_at	6170.84	5706.56	6048.26
173332_s_at	2258.92	1027.5	2185.18
173333_s_at	4555.84	4786.37	4190.28
173334_s_at	2494.72	2514.5	2515.71
173335_s_at	116.619	57.254	96.0232
173336_s_at	190.147	100.662	189.701
173337_s_at	1476.05	1036.87	1225.38
173338_s_at	370.202	433.478	329.197
173339_at	714.962	1292.06	330.335
173340_at	33.8707	46.418	37.7044
173341_at	23.2618	20.3992	17.24
173342_at	251.652	206.774	257.002
173343_s_at	126.849	207.23	101.887
173344_at	13.1218	14.2171	12.5523
173345_s_at	247.225	161.356	243.629
173346_at	202.556	174.665	175.164
173347_at	105.513	56.3045	63.9264
173348_s_at	11.4955	14.7549	11.8208
173349_at	4411.05	6873.38	4506.86
173350_s_at	1798.67	1155.5	2157.54
173351_s_at	9032.71	8214.78	8850.69
173352_s_at	125.068	56.0059	98.7998
173353_s_at	19.4394	24.3853	22.4579
173354_s_at	504.18	796.505	616.097
173355_s_at	287.795	75.8242	143.722
173356_s_at	495.979	225.057	393.634
173357_s_at	193.969	146.374	207.167
173358_s_at	412.945	317.425	381.473
173359_at	174.527	55.8106	136.611
173360_at	279.314	219.057	379.857
173361_s_at	29.1134	32.3056	39.7391
173362_s_at	13.2215	14.9842	16.0622
173363_s_at	241.683	390.999	301.032
173364_s_at	254.872	266.355	227.893
173365_at	231.204	218.609	158.433
173366_s_at	38.9143	86.785	46.1442
173367_s_at	3892.44	3346.41	3776.11
173368_at	62.5019	46.8485	50.1575
173369_s_at	4919.48	4925.66	5143.67
173370_at	2346.69	1952.6	2275.07
173371_s_at	278.926	132.991	301.964
173372_at	427.513	876.146	990.683
173373_s_at	67.6228	56.1302	76.2447
173374_s_at	126.778	67.1656	79.3019
173375_s_at	9327.11	7819.25	8532.91
173376_s_at	230.175	214.455	245.532
173377_s_at	450.098	241.967	379.93
173378_at	53.9542	36.2274	35.1746
173379_s_at	415.835	405.014	539.797
173380_at	8667.23	8016.09	8982.14
173381_at	1269.41	995.495	1260.12
173382_s_at	563.74	313.026	464.53
173383_s_at	178.975	175.467	202.458
173384_at	232.716	194.261	236.243
173385_at	217.745	302.634	274.263
173386_s_at	552.514	788.618	628.372
173387_at	100.674	117.1	122.946
173388_s_at	50.4196	21.9064	41.0316
173389_at	29.2897	51.1875	40.1497
173390_s_at	488.262	327.901	355.934
173391_s_at	859.271	513.434	639.328
173392_s_at	944.512	2193.4	2550.55
173393_s_at	89.2963	43.7619	71.961
173394_s_at	662.594	256.847	365.867
173395_s_at	168.047	68.9064	96.145
173396_s_at	1524.12	1533.47	1492.92
173397_at	52.1372	38.6918	54.1813
173398_s_at	16.1512	17.2113	14.3625
173399_s_at	181.368	136.765	178.271
173400_s_at	18.0116	12.9461	16.2583
173401_s_at	591.464	122.301	411.23
173402_s_at	615.484	616.496	421.746
173403_s_at	5982.12	4821.26	6139.48
173404_s_at	22.1405	31.3957	27.4918
173405_s_at	249.376	99.6055	193.003
173406_at	170.687	92.7925	115.298
173407_s_at	4090.18	3717.23	4057.2
173408_s_at	2604.38	2531.29	1874.28
173409_s_at	121.881	109.73	121.699
173410_s_at	63.9694	52.4297	52.4158
173411_s_at	51.0605	63.3903	58.5904
173412_s_at	56.6061	41.3438	46.747
173413_at	351.347	449.843	457.88
173414_s_at	212.049	219.38	254.182
173415_s_at	148.781	209.166	182.904
173416_at	485.627	303.303	338.946
173417_at	675.805	571.205	673.569
173418_at	1114.23	852.854	974.127
173419_at	19.4511	23.2122	19.341
173420_s_at	26.8355	64.161	48.7102
173421_at	141.824	157.369	222.521
173422_at	727.308	1221.61	966.553
173423_at	14.5426	14.8338	17.7433
173424_at	140.23	215.264	132.848
173425_at	406.092	316.779	545.145
173426_at	156.205	214.206	226.179
173427_at	204.866	208.88	332.38
173428_at	184.314	177.329	176.014
173429_at	138.916	80.9184	73.0364
173430_at	341.096	293.151	426.279
173431_at	999.256	806.934	1083.85
173432_at	133.693	205.829	164.864
173433_s_at	826.056	906.368	875.819
173434_at	239.089	205.631	278.525
173435_s_at	260.296	295.469	352.195
173436_at	238.967	274.71	291.029
173437_at	649.39	532.837	694.738
173438_at	1338.18	1374.64	1601.51
173439_at	582.766	539.453	660.454
173440_at	2383.86	2812.91	2604.27
173441_s_at	308.872	453.352	315.479
173442_at	1098.7	2259.71	1069.09
173443_s_at	35.0588	39.3596	31.667
173444_s_at	1236.2	1134.1	1383.03
173445_s_at	25.0461	26.1193	37.0252
173446_s_at	152.608	126.271	159.67
173447_s_at	26.4161	30.8028	28.5504
173448_s_at	60.7001	38.0556	46.0332
173449_s_at	94.6502	107.921	111.145
173450_at	285.14	280.73	252.533
173451_s_at	58.0582	29.3883	40.4635
173452_s_at	16.8212	12.8994	16.6831
173453_s_at	1040.61	1597.58	1299.89
173454_at	1696.64	2083.57	2032.82
173455_s_at	1882.3	1139.74	1527.54
173456_at	336.981	423.742	303.862
173457_s_at	16.9645	17.965	20.2109
173458_at	236.537	281.214	269.306
173459_s_at	821.485	790.777	792.48
173460_s_at	1089.32	1457.64	1081.62
173461_at	298.503	329.165	286.105
173462_s_at	1023.25	1328.59	1054.06
173463_s_at	107.24	142.376	91.764
173464_at	349.441	470.567	379.937
173465_at	45.9813	45.4156	58.8772
173466_s_at	312.746	193.073	223.881
173467_s_at	50.6706	65.733	57.3734
173468_at	283.604	337.861	267.209
173469_s_at	27.3114	40.5819	31.2632
173470_s_at	308.679	364.715	283.986
173471_at	13.5274	15.0661	15.1547
173472_s_at	60.6369	26.0279	39.5286
173473_s_at	52.8007	60.7425	55.5236
173474_at	642.117	885.749	650.552
173475_s_at	1380.8	786.814	1212.53
173476_s_at	258.001	281.481	283.369
173477_at	436.483	638.849	477.543
173478_at	72.9976	65.7159	92.7906
173479_at	208.083	185.966	193.842
173480_s_at	48.3056	76.2381	67.4884
173481_at	359.179	361.144	381.807
173482_s_at	266.215	161.296	229.443
173483_s_at	180.353	249.689	160.551
173484_at	174.956	207.527	174.322
173485_s_at	255.308	197.685	246.963
173486_at	62.6075	47.0573	50.3512
173487_at	34.4123	49.4231	31.5549
173488_at	79.3019	56.5851	82.1811
173489_at	13.6882	13.9544	13.2162
173490_s_at	1609.68	1422.85	1331.64
173491_s_at	39.7675	49.1456	43.7891
173492_s_at	47.3636	55.9021	57.4987
173493_at	66.9225	70.9942	64.1707
173494_s_at	666.786	403.68	510.695
173495_at	14.9783	25.368	20.7591
173496_s_at	246.182	153.42	198.531
173497_s_at	54.762	92.7716	66.6098
173498_s_at	21.2907	29.4753	14.6206
173499_s_at	17.3604	26.2216	28.9027
173500_at	1115.9	1290.35	955.097
173501_s_at	19.7629	20.4208	18.2188
173502_s_at	146.595	53.0787	86.0563
173503_at	573.559	515.938	640.444
173504_at	3266.96	3939.9	3957.4
173505_s_at	1965.35	3105.51	2424.78
173506_s_at	572.879	316.009	418.922
173507_s_at	187.873	188.523	168.98
173508_at	134.99	183.93	216.856
173509_at	734.393	841.454	938.195
173510_s_at	131.526	86.045	173.764
173511_at	378.703	520.961	383.833
173512_at	381.489	493.534	425.443
173513_s_at	565.172	366.807	513.925
173514_s_at	160.755	126.053	133.732
173515_s_at	69.9197	29.3449	54.4122
173516_at	664.46	362.389	613.3
173517_at	194.216	327.262	238.93
173518_s_at	1001.54	345.291	595.942
173519_at	495.467	973.239	621.492
173520_at	42.1088	41.6233	44.4862
173521_at	803.44	768.899	819.547
173522_s_at	202.706	166.73	157.216
173523_s_at	200.909	232.107	238.787
173524_at	3380.82	3250.73	3179.58
173525_at	266.764	292.305	368.061
173526_at	29.5489	39.612	27.972
173527_at	446.101	423.124	583.574
173528_at	253.466	365.857	274.385
173529_at	190.814	188.93	216.155
173530_at	128.935	309.317	189.453
173531_at	289.645	359.514	340.962
173532_at	173.614	174.939	155.776
173533_at	262.378	240.525	282.753
173534_at	24.7723	28.9986	32.1069
173535_s_at	670.225	406.42	688.031
173536_s_at	59.1943	75.7311	68.1898
173537_at	47.1554	38.148	51.9361
173538_s_at	67.6641	36.1722	46.695
173539_at	228.754	247.156	152.473
173540_at	359.979	275.897	397.292
173541_at	552.62	478.009	560.18
173542_at	382.597	546.7	353.793
173543_at	318.203	330.511	359.629
173544_at	109.061	139.048	87.0674
173545_at	11.0948	12.5807	12.7333
173546_s_at	948.844	822.581	990.187
173547_s_at	171.743	75.0609	174.097
173548_s_at	459.49	520.439	416.387
173549_s_at	284.113	168.468	285.113
173550_at	88.1439	88.6319	82.0612
173551_at	150.01	237.817	207.834
173552_s_at	200.39	159.859	203.656
173553_s_at	102.236	52.2794	51.6191
173554_at	791.078	804.347	886.465
173555_at	357.752	343.561	266.829
173556_s_at	218.846	52.1031	165.508
173557_s_at	16.6439	24.3195	17.1356
173558_at	2034.77	1711.8	2058.81
173559_at	293.681	431.495	317.785
173560_s_at	452.095	287.065	379.538
173561_s_at	53.9674	32.096	47.5922
173562_s_at	294.041	186.016	318.654
173563_s_at	759.368	631.397	665.855
173564_at	498.89	486.112	553.388
173565_s_at	301.934	271.04	202.557
173566_at	455.177	492.147	494.389
173567_s_at	193.958	137.471	184.284
173568_at	204.074	223.986	202.781
173569_at	881.902	965.87	779.493
173570_s_at	44.2927	22.645	33.7555
173571_s_at	23.8135	25.1888	21.2709
173572_s_at	1739.01	894.83	1723.19
173573_s_at	31.8183	28.3396	28.5477
173574_at	91.4108	63.0654	62.7314
173575_s_at	28.555	26.8189	31.58
173576_at	803.264	420.497	823.428
173577_at	511.636	586.313	561.892
173578_s_at	75.9322	117.492	96.2476
173579_s_at	174.662	89.6711	131.725
173580_s_at	30.3893	33.8043	31.7381
173581_s_at	79.686	38.1998	56.2704
173582_at	103.896	72.5063	117.528
173583_s_at	214.099	102.223	188.226
173584_s_at	1143.11	749.26	815.288
173585_at	558.395	549.235	316.262
173586_s_at	189.261	139.189	144.105
173587_s_at	28.2405	33.2613	34.5021
173588_s_at	12.6275	16.8502	17.0058
173589_at	43.9098	55.451	37.3527
173590_at	345.13	404.187	413.564
173591_at	1066.29	1101.9	1013.43
173592_s_at	430.202	349.255	465.758
173593_at	49.6805	78.1669	54.8236
173594_at	112.224	98.8675	112.889
173595_s_at	27.4596	28.1626	25.8008
173596_at	637.961	491.506	555.93
173597_s_at	26.649	25.3874	21.659
173598_s_at	10.4458	12.1971	9.98897
173599_s_at	793.986	504.257	606.842
173600_s_at	78.0474	70.1583	67.5374
173601_s_at	33.2012	37.8748	30.9999
173602_at	208.049	201.998	303.814
173603_at	533.366	526.356	508.207
173604_at	298.599	244.573	280.629
173605_s_at	208.747	198.166	204.484
173606_s_at	2235.05	1408.23	1730.47
173607_s_at	75.5906	76.8439	75.4024
173608_s_at	3989.28	2239.93	3191.53
173609_at	215.514	51.5293	172.383
173610_at	940.564	1154.02	912.223
173611_s_at	13.5929	17.4757	15.5691
173612_s_at	82.1942	96.7997	99.5103
173613_s_at	330.85	235.603	297.451
173614_at	98.4085	78.8106	92.4088
173615_s_at	22.9301	26.7916	22.6541
173616_at	109.885	131.767	142.809
173617_at	19.275	18.0481	19.4394
173618_s_at	69.8337	73.8473	71.8101
173619_s_at	70.0854	119.322	107.777
173620_s_at	15.2827	21.1941	15.9458
173621_s_at	23.7061	40.0751	41.2202
173622_s_at	361.912	199.602	199.342
173623_s_at	364.311	358.115	284.764
173624_at	415.851	311.675	370.681
173625_s_at	152.778	100.646	92.0625
173626_s_at	82.8093	60.0873	68.8066
173627_at	150.093	175.112	138.866
173628_at	100.792	84.1563	105.414
173629_at	416.041	520.523	497.073
173630_s_at	41.9964	29.4781	34.4251
173631_at	579.31	559.13	611.547
173632_s_at	16.422	20.5641	23.9017
173633_at	161.1	160.145	137.791
173634_at	153.153	191.363	165.264
173635_at	49.4376	77.348	50.0379
173636_at	1596.18	2142.84	2014.12
173637_s_at	136.875	100.92	127.47
173638_s_at	112.784	137.589	83.9077
173639_at	97.5075	37.9896	91.0643
173640_at	550.68	418.198	523.016
173641_at	82.929	112.734	104.362
173642_at	163.688	267.282	192.868
173643_at	133.856	143.631	153.397
173644_at	603.509	276.88	539.91
173645_s_at	148.387	120.174	153.887
173646_at	300.78	398.586	344.73
173647_s_at	19.275	20.4208	18.0859
173648_s_at	39.7539	40.4837	39.6521
173649_at	367.836	405.815	334.705
173650_s_at	119.709	102.123	104.457
173651_at	126.665	191.998	172.583
173652_at	102.737	55.2467	98.8305
173653_at	443.147	487.993	538.899
173654_at	359.047	304.914	431.357
173655_s_at	134.287	106.022	143.48
173656_at	1736.04	613.325	1585.35
173657_s_at	35.243	29.5615	29.7961
173658_at	351.831	336.364	246.97
173659_s_at	232.469	99.8985	251.205
173660_at	1298.7	1589.17	1219.07
173661_s_at	227.341	342.437	176.951
173662_at	1142.18	1219.37	1296.57
173663_at	663.442	1558.77	652.972
173664_at	67.2356	41.3853	63.2332
173665_at	2352.89	2603.02	2593.15
173666_at	920.439	1346.7	985.515
173667_at	1162.46	1367.82	1134.54
173668_s_at	12.989	14.8343	15.1547
173669_s_at	24.5087	18.8155	20.1323
173670_s_at	147.619	133.874	105.458
173671_at	298.251	287.444	313.248
173672_s_at	52.5562	65.7233	52.4115
173673_s_at	49.9195	30.4411	38.4811
173674_at	88.421	78.5272	118.558
173675_at	329.047	245.811	344.844
173676_s_at	189.831	170.484	156.806
173677_at	404.264	429.748	561.731
173678_s_at	56.4031	40.9619	67.3257
173679_s_at	582.954	285.153	497.557
173680_at	1375	1323.68	1363.76
173681_s_at	55.027	38.9313	46.8797
173682_at	593.509	293.359	469.161
173683_s_at	142.787	127.685	121.773
173684_s_at	490.897	278.315	308.712
173685_s_at	172.359	131.413	148.262
173686_s_at	365.943	318.862	459.774
173687_s_at	186.252	483.073	152.628
173688_s_at	14.2616	20.5796	18.5011
173689_s_at	40.6568	39.3626	33.0287
173690_at	204.067	256.773	219.862
173691_s_at	34.3142	46.6876	42.0707
173692_at	380.875	345.147	415.133
173693_at	121.778	137.09	128.885
173694_s_at	57.0073	42.3288	55.2491
173695_s_at	67.2711	47.4604	58.7519
173696_at	14.1914	23.3323	17.9607
173697_s_at	62.8943	67.1656	68.3961
173698_s_at	45.3389	55.1652	40.281
173699_s_at	98.8641	86.3959	94.6721
173700_at	115.089	197.266	176.201
173701_s_at	127.499	108.827	154.63
173702_at	1124.89	824.308	1248.38
173703_s_at	110.845	69.7218	80.0462
173704_s_at	16.8921	20.2635	17.2732
173705_s_at	529.547	236.664	280.986
173706_at	260.805	242.928	250.28
173707_at	96.0494	34.1932	64.1244
173708_s_at	56.2977	41.4633	42.5756
173709_at	128.151	154.068	170.98
173710_at	25.2372	32.8005	27.1601
173711_s_at	81.1834	128.36	102.325
173712_s_at	67.6714	57.329	49.3496
173713_at	24.5381	23.591	21.4153
173714_at	142.761	175.886	120.317
173715_s_at	422.238	244.33	328.274
173716_at	604.61	731.132	575.971
173717_s_at	52.9322	36.9958	36.5784
[truncated: 20,550 more rows]

## Sheet: M0 RMA values
RMA normalized files for 0 hr (freshly dissociated) muscle dataset
Probe Set ID	DM19-myo3#1	DM33-myo3#2	DM53-myo3#3
171720_x_at	89.3081	116.327	151.902
171721_x_at	621.91	238.481	535.08
171722_x_at	270.064	219.531	326.19
171723_x_at	80.5001	114.232	85.8999
171724_x_at	69.9259	71.7542	60.6731
171725_x_at	83.2563	133.89	95.682
171726_x_at	175.267	171.537	184.223
171727_x_at	25.1677	20.8193	19.4686
171728_x_at	347.903	310.326	337.566
171729_x_at	178.976	162.218	227.287
171730_x_at	22.209	34.6278	27.8345
171731_x_at	165.949	134.565	344.235
171732_x_at	107.237	116.807	151.33
171733_x_at	96.8147	140.477	95.9231
171734_x_at	3368.37	3106.8	3080.73
171735_x_at	95.0139	94.7941	80.0659
171736_x_at	163.268	251.22	202.669
171737_x_at	2400.19	2092.53	2960
171738_x_at	1779.43	1507.15	4462.37
171739_x_at	1739.47	1389.88	1804.11
171740_x_at	353.859	197.801	511.474
171741_x_at	120.529	138.292	143.023
171742_x_at	118.803	125.262	92.2447
171743_x_at	239.13	230.932	284.767
171744_x_at	368.757	395.195	514.023
171745_x_at	94.3015	83.2507	107.816
171746_x_at	743.397	416.47	520.58
171747_x_at	29.0186	30.3822	24.1968
171748_x_at	193.314	250.005	281.973
171749_x_at	354.287	272.131	244.397
171750_x_at	158.082	193.249	199.496
171751_x_at	19.63	21.0028	21.2868
171752_x_at	197.419	74.022	179.22
171753_x_at	86.5117	120.02	168.065
171754_x_at	276.316	137.915	326.181
171755_x_at	166.259	157.455	144.303
171756_x_at	537.217	351.154	600.417
171757_x_at	170.847	185.195	163.467
171758_x_at	132.022	115.566	219.539
171759_x_at	76.2894	43.9763	81.2642
171760_x_at	275.36	355.097	289.664
171761_x_at	280.93	247.105	212.63
171762_x_at	57.3005	72.8699	71.6029
171763_x_at	35.666	56.7864	39.616
171764_x_at	321.842	222.257	598.802
171765_x_at	37.3841	43.9263	39.6578
171766_x_at	149.158	101.787	98.0912
171767_x_at	2543.25	1643.47	1722.94
171768_x_at	229.13	147.883	208.955
171769_x_at	15.392	15.1477	13.4602
171770_x_at	277.325	270.234	348.924
171771_x_at	237.669	110.191	137.459
171772_x_at	72.9765	124.166	91.0339
171773_x_at	1624.76	1077.56	1951.33
171774_x_at	16.5784	25.016	18.4076
171775_x_at	27.2498	28.2622	32.3578
171776_x_at	18.0184	18.7572	22.2716
171777_x_at	353.478	192.837	366.283
171778_x_at	77.1705	61.6363	80.2996
171779_x_at	170.616	187.051	230.632
171780_x_at	535.135	429.514	590.029
171781_x_at	245.253	232.182	249.991
171782_x_at	527.643	286.777	577.963
171783_x_at	117.984	55.8862	83.0307
171784_x_at	220.207	219.03	174.446
171785_x_at	788.912	853.502	834.522
171786_x_at	7905.31	7898.94	6981.19
171787_x_at	1078.16	707.085	1159.51
171788_x_at	226.515	173.857	363.609
171789_x_at	6019.96	6582.6	5808.6
171790_x_at	85.9916	111.325	87.352
171791_at	51.8449	86.2314	74.6963
171792_x_at	984.819	542.055	1019.36
171793_x_at	47.5257	44.6699	53.637
171794_x_at	127.956	196.405	144.72
171795_x_at	136.496	254.921	138.788
171796_x_at	207.044	183.289	143.585
171797_x_at	6813.05	6772.71	6761.84
171798_x_at	5070.03	5859.96	5788.15
171799_x_at	2123.61	1698.79	1723.4
171800_x_at	8050.01	7669.94	7198.54
171801_s_at	443.306	310.379	372.044
171802_s_at	56.0678	31.1878	73.61
171803_x_at	96.7266	112.04	124.253
171804_x_at	204.309	228.424	201.65
171805_x_at	1528.61	1597.08	1687.58
171806_x_at	175.759	106.816	197.094
171807_x_at	70.7847	82.9963	65.0526
171808_x_at	67.1613	67.3736	87.3297
171809_s_at	274.612	268.892	341.439
171810_x_at	200.264	155.344	234.194
171811_s_at	12.3776	19.2186	15.5748
171812_x_at	29.7053	30.7807	24.4298
171813_x_at	444.389	378.557	393.663
171814_x_at	606.269	519.158	496.189
171815_x_at	17.0923	25.6889	20.4245
171816_x_at	110.205	112.991	101.191
171817_x_at	430.59	524.413	342.981
171818_x_at	40.5205	50.133	43.0188
171819_x_at	16.58	19.0582	17.1885
171820_x_at	1845.66	1756.18	3119.77
171821_x_at	201.56	252.522	348.37
171822_x_at	265.314	269.197	256.427
171823_x_at	23.4334	19.9188	22.3326
171824_x_at	98.9942	78.2699	105.288
171825_at	16.0444	15.1701	16.9855
171826_x_at	330.64	426.462	405.313
171827_x_at	56.292	35.7237	65.2094
171828_x_at	1476.46	929.374	821.957
171829_x_at	1135.98	1008.36	1615.86
171830_x_at	164.406	85.1396	164.222
171831_x_at	180.238	115.554	184.04
171832_s_at	61.183	75.0601	178.806
171833_x_at	35.4569	29.1939	31.8575
171834_x_at	42.8049	34.4228	40.7514
171835_x_at	193.522	145.645	184.053
171836_x_at	2533.66	1943.37	1945.38
171837_x_at	381.93	199.264	347.664
171838_x_at	37.8934	27.3038	34.3384
171839_x_at	16.3616	19.6995	16.139
171840_x_at	25.2989	41.7392	29.642
171841_x_at	22.8632	18.7613	20.9867
171842_x_at	382.924	394.456	532.509
171843_x_at	39.8857	73.4189	43.8324
171844_x_at	20.5452	28.7265	21.899
171845_x_at	65.7537	80.1525	87.3032
171846_x_at	34.7783	27.5871	37.6737
171847_s_at	140.014	88.4424	160.23
171848_x_at	22.6997	38.539	34.4564
171849_x_at	90.719	61.1213	58.1519
171850_x_at	1004.34	634.143	1232.1
171851_x_at	191	227.79	258.409
171852_x_at	23.9152	17.4025	17.784
171853_x_at	33.1745	28.1883	29.8692
171854_x_at	31.2601	27.9467	34.5614
171855_x_at	40.6265	29.5593	59.4039
171856_x_at	2092.57	2687.63	1762.91
171857_x_at	168.741	198.8	256.875
171858_x_at	19.9391	34.6769	22.3615
171859_x_at	325.744	290.344	310.004
171860_x_at	50.9651	37.9834	58.6004
171861_x_at	195.985	232.776	115.071
171862_s_at	18.3457	21.7416	19.4777
171863_x_at	103.606	90.1463	96.8331
171864_x_at	63.0818	67.3674	73.0588
171865_x_at	17.6971	15.7767	16.0037
171866_x_at	434.135	314.051	265.131
171867_x_at	79.9316	51.7146	38.4147
171868_x_at	294.054	270.766	285.012
171869_at	233.141	85.5992	218.492
171870_x_at	123.392	122.587	102.649
171871_x_at	17.8669	25.6368	31.4829
171872_s_at	114.787	106.562	123.17
171873_x_at	108.574	140.206	126.381
171874_x_at	47.6749	61.5296	60.5737
171875_x_at	31.0358	36.0643	31.8065
171876_at	709.004	659.784	679.978
171877_x_at	110.475	105.91	115.038
171878_s_at	1769.15	1918.98	1110.35
171879_x_at	482.438	447.986	628.067
171880_x_at	29.1617	30.2657	25.4556
171881_x_at	211.709	295.645	307.66
171882_x_at	408.091	356.306	601.984
171883_x_at	14.5268	17.7124	14.9626
171884_x_at	1113.8	733.083	1055.51
171885_x_at	18.5322	28.3635	20.0128
171886_x_at	237.856	298.107	219.139
171887_x_at	123.846	108.051	102.63
171888_x_at	79.31	47.4372	50.1554
171889_x_at	81.2926	109.015	149.224
171890_x_at	70.5023	86.218	102.671
171891_at	35.2873	37.9904	32.9267
171892_x_at	163.364	119.955	159.293
171893_x_at	24.7141	38.1052	36.4876
171894_x_at	138.268	93.7202	130.336
171895_s_at	1538.89	1169.05	1380.99
171896_x_at	34.7471	33.6977	32.8544
171897_x_at	31.393	43.7982	36.2992
171898_x_at	421.286	399.275	412.581
171899_x_at	27.1745	41.069	30.9234
171900_s_at	799.797	696.373	1039.68
171901_x_at	23.2383	23.1804	21.9192
171902_x_at	14.1465	20.3537	17.2345
171903_x_at	17.6869	25.5563	15.077
171904_x_at	4137.85	1089.1	2944.04
171905_x_at	274.097	148.37	215.182
171906_x_at	307.064	210.332	272.028
171907_x_at	60.2868	54.1194	91.109
171908_x_at	574.306	552.346	695.994
171909_s_at	176.243	88.4339	200.987
171910_x_at	4658.69	3484.46	4491.74
171911_x_at	57.6397	50.6538	75.6719
171912_x_at	117.369	90.7232	147.263
171913_x_at	22.3794	31.0069	26.146
171914_x_at	54.6887	88.484	62.6693
171915_at	1492.55	1957.7	1255.41
171916_s_at	194.752	223.059	233.351
171917_x_at	337.16	334.529	427.836
171918_x_at	115.888	118.602	172.962
171919_x_at	320.805	355.928	389.156
171920_x_at	6569.86	8088.31	5777.41
171921_x_at	7867.39	7817.62	8303.4
171922_x_at	526.484	609.964	931.813
171923_x_at	26.6668	20.1335	30.418
171924_x_at	2040.47	1871.17	2684.38
171925_x_at	35.4921	43.2386	45.0685
171926_x_at	39.2563	36.9674	40.9817
171927_x_at	3780.53	3322.98	2915.29
171928_x_at	18.4666	23.5151	17.7283
171929_x_at	27.1015	23.3641	30.9001
171930_x_at	43.1906	47.9213	49.8707
171931_s_at	221.547	73.2197	104.115
171932_x_at	30.4215	41.2263	41.1712
171933_at	231.373	141.485	290.197
171934_x_at	2892.82	3252.58	1930.43
171935_s_at	37.0756	51.3457	51.1631
171936_s_at	347.826	254.153	282.791
171937_x_at	203.203	281.511	258.38
171938_x_at	304.43	337.347	397.288
171939_x_at	256.885	152.051	238.002
171940_x_at	7582.65	8990.85	7372.39
171941_s_at	782.682	1143.02	574.329
171942_x_at	108.562	64.9592	94.3516
171943_x_at	303.214	239.679	257.126
171944_x_at	340.811	394.473	394.636
171945_x_at	54.147	74.4667	70.166
171946_x_at	348.245	284.961	423.605
171947_x_at	28.5135	26.4448	30.9954
171948_x_at	1772.53	1740.62	2732.96
171949_x_at	140.974	81.6443	118.374
171950_x_at	15.0451	17.3548	16.3423
171951_x_at	13.7115	21.6058	16.7455
171952_s_at	44.1544	64.551	50.9975
171953_x_at	1561	1470.8	1612.76
171954_x_at	7102.99	6807.89	6096
171955_x_at	3119.96	2781.55	3092.35
171956_s_at	94.4981	118.111	110.146
171957_x_at	3469.78	3748.93	2494.45
171958_at	5694.7	5389.6	4063.19
171959_x_at	198.246	282.542	175.414
171960_x_at	746.56	749.917	631.244
171961_x_at	511.95	368.924	691.264
171962_x_at	162.419	162.039	196.827
171963_x_at	853.28	1184.44	1273.15
171964_s_at	230.152	230.767	279.814
171965_x_at	187.679	187.779	134.783
171966_x_at	763.216	815.499	821.035
171967_x_at	54.0228	57.964	73.3437
171968_x_at	217.658	239.73	315.387
171969_x_at	57.7541	46.871	75.9535
171970_x_at	22.8517	21.891	21.8396
171971_x_at	2844.66	1030.73	2825.17
171972_x_at	294.703	169.079	353.584
171973_at	535.488	226.325	354.494
171974_x_at	942.246	647.198	927.681
171975_x_at	189.474	212.514	181.452
171976_x_at	1594.5	1354.13	1073.95
171977_x_at	632.827	713.771	725.058
171978_x_at	19.0018	25.7875	23.692
171979_x_at	20.7795	18.1013	17.6884
171980_x_at	36.0654	29.5228	35.2152
171981_x_at	57.9204	41.4848	60.313
171982_x_at	220.805	183.999	137.258
171983_s_at	17.7172	24.7573	16.9882
171984_at	58.7319	75.3485	102.074
171985_x_at	40.6037	62.9496	50.5401
171986_x_at	38.6311	29.1293	39.6325
171987_x_at	276.102	244.503	249.42
171988_at	3897.05	3672.04	2395.53
171989_x_at	52.3797	37.4908	69.0193
171990_x_at	82.3311	137.831	104.167
171991_x_at	13.8323	23.7994	15.6686
171992_x_at	21.2169	31.0413	34.2723
171993_x_at	356.93	282.564	403.854
171994_x_at	3224.28	3638.39	2533.02
171995_x_at	68.3899	91.9513	89.3133
171996_x_at	101.09	107.051	174.721
171997_x_at	668.474	776.798	542.007
171998_x_at	126.927	118.908	315.253
171999_x_at	354.718	263.487	586.58
172000_x_at	116.379	83.2618	175.667
172001_x_at	1541.61	1901.49	2896.43
172002_x_at	15.9502	20.2179	15.355
172003_x_at	15.7311	16.315	14.2066
172004_x_at	2042.63	2056.32	3265.84
172005_x_at	165.976	126.727	232.413
172006_x_at	168.209	146.923	239.91
172007_x_at	1733.16	2158.36	2226.86
172008_x_at	3704.83	2771.33	1197.07
172009_x_at	404.3	462.623	306.881
172010_x_at	1570.63	803.154	1352.7
172011_x_at	252.89	155.869	235.646
172012_x_at	63.0301	55.3686	62.7496
172013_x_at	974.662	807.023	1039.93
172014_x_at	123.992	112.892	109.287
172015_x_at	28.8163	45.0062	47.6024
172016_x_at	439.18	496.048	539.845
172017_x_at	170.314	99.8734	202.564
172018_x_at	1763.53	1402.36	2552.31
172019_x_at	109.592	143.487	151.252
172020_x_at	53.1607	58.6813	80.6051
172021_x_at	193.414	314.23	193.947
172022_x_at	69.4606	68.9021	82.7901
172023_x_at	1399.83	964.397	1314.39
172024_x_at	218.642	161.945	417.373
172025_x_at	48.5124	41.6719	50.7942
172026_x_at	14.5611	14.0238	16.5252
172027_x_at	44.0758	45.0975	43.5688
172028_x_at	80.9608	100.1	100.055
172029_x_at	126.582	140.238	132.371
172030_x_at	23.4786	28.3687	28.4805
172031_x_at	859.378	579.915	875.292
172032_x_at	643.347	433.802	576.017
172033_x_at	21.0088	33.8933	24.6673
172034_x_at	240.826	128.112	180.626
172035_x_at	60.1421	52.041	62.2119
172036_x_at	31.6449	18.8614	29.5531
172037_x_at	44.5887	54.081	45.4635
172038_x_at	94.638	124.032	92.4295
172039_x_at	406.755	233.95	546.766
172040_x_at	82.1926	97.0384	96.8019
172041_x_at	79.948	125.883	90.6613
172042_x_at	305.085	336.54	394.847
172043_x_at	1552.31	1753.73	3787.65
172044_x_at	256.813	192.281	253.754
172045_x_at	7369.62	8753.6	7591.65
172046_x_at	169.168	151.056	154.482
172047_x_at	185.83	128.421	263.992
172048_x_at	481.333	292.935	499.864
172049_x_at	22.2471	29.7224	20.4968
172050_x_at	27.8608	15.5508	20.8622
172051_x_at	168.201	146.629	102.337
172052_x_at	63.2136	81.6906	72.3838
172053_x_at	1848.44	662.476	899.458
172054_at	51.7168	76.2872	61.9567
172055_x_at	115.27	130.677	105.691
172056_x_at	76.3649	105.372	76.1218
172057_x_at	167.584	157.431	259.249
172058_x_at	72.7887	81.7457	93.0529
172059_x_at	60.0624	75.0228	73.3134
172060_x_at	38.5512	40.9899	43.3627
172061_x_at	942.535	475.404	690.342
172062_x_at	42.1266	53.3142	65.2598
172063_x_at	24.822	18.469	26.7026
172064_x_at	143.687	138.883	208.097
172065_x_at	183.078	220.037	274.905
172066_x_at	115.27	141.844	116.59
172067_x_at	69.8947	96.0494	97.5321
172068_x_at	177.427	161.408	172.978
172069_x_at	15.4599	24.0312	15.8835
172070_x_at	25.0702	26.74	25.1934
172071_x_at	46.2318	62.9496	44.6966
172072_x_at	159.285	188.147	410.284
172073_x_at	19.674	26.7546	25.3374
172074_x_at	19.4865	18.7795	14.6757
172075_x_at	20.6875	19.4445	21.9076
172076_x_at	156.286	180.001	170.68
172077_x_at	66.6788	49.7372	56.8492
172078_x_at	289.514	165.897	132.504
172079_s_at	38.6284	34.886	28.2291
172080_at	15.658	15.1136	20.4634
172081_x_at	83.5206	112.443	76.5727
172082_x_at	37.105	35.4575	37.2056
172083_x_at	6611.52	7124.65	5002.28
172084_x_at	429.992	313.601	576.631
172085_x_at	22.6465	27.7934	22.3611
172086_x_at	15.8079	15.8488	15.6849
172087_x_at	15.4046	19.9306	16.5606
172088_x_at	12.3728	14.9424	14.6371
172089_x_at	27.5456	34.5852	30.0586
172090_at	35.8818	41.1861	32.5782
172091_x_at	25.1806	22.8839	20.4911
172092_s_at	17.5643	16.0101	17.8698
172093_x_at	1306.05	540.392	585.763
172094_x_at	163.697	89.9919	120.602
172095_x_at	15.7069	15.7906	16.5711
172096_x_at	17.7467	23.2445	19.1534
172097_x_at	12.3794	14.1914	13.2168
172098_x_at	54.6039	70.731	68.9231
172099_x_at	48.3311	33.53	32.5641
172100_x_at	5152.73	5499.53	7641.38
172101_x_at	40.8533	49.4814	47.4937
172102_x_at	806.224	304.98	393.633
172103_x_at	78.4446	68.0198	66.3039
172104_x_at	22.8367	22.3988	20.5018
172105_x_at	40.4949	47.6723	42.4139
172106_x_at	764.052	220.294	336.983
172107_x_at	1256.21	535.025	588.217
172108_x_at	12.1714	16.315	14.6899
172109_x_at	48.9718	45.99	42.8041
172110_x_at	18.6685	28.6171	28.9597
172111_x_at	139.437	188.314	124.071
172112_x_at	42.6124	44.2347	59.2097
172113_x_at	140.514	133.795	105.864
172114_at	18.5568	14.99	15.9744
172115_x_at	47.5149	26.3138	27.3865
172116_x_at	16.2096	19.3039	15.5129
172117_x_at	28.3558	45.5052	44.0875
172118_x_at	45.6153	50.4819	34.484
172119_at	49.5062	64.1324	49.5573
172120_x_at	57.4713	67.4108	31.9617
172121_x_at	50.7386	77.1241	67.1973
172122_at	34.4564	46.0065	33.3629
172123_x_at	1459.38	1101.04	3167.32
172124_x_at	129.449	98.4064	114.587
172125_x_at	45.9572	49.1268	41.5732
172126_x_at	105.309	138.429	144.123
172127_x_at	22.3794	39.8413	31.8657
172128_x_at	29.527	29.5912	29.5877
172129_x_at	22.8237	13.4501	18.4687
172130_at	141.39	153.397	146.168
172131_x_at	25.193	25.8465	23.7132
172132_x_at	42.9495	53.549	39.0149
172133_x_at	144.411	224.231	153.85
172134_x_at	79.6323	99.1	86.9207
172135_x_at	89.4592	97.2066	91.0886
172136_x_at	220.573	104.989	102.541
172137_s_at	60.0889	58.1054	63.624
172138_x_at	144.892	215.735	221.797
172139_x_at	24.3194	32.1866	20.5975
172140_x_at	18.8913	15.3887	16.5347
172141_at	51.7567	37.8706	31.3527
172142_x_at	29.2961	26.5256	27.0874
172143_x_at	13.0174	15.3568	13.9805
172144_x_at	533.047	244.654	605.7
172145_x_at	14.5899	14.7362	12.4026
172146_x_at	22.0125	26.5244	17.5803
172147_x_at	66.976	59.1583	52.021
172148_x_at	1464.63	607.501	682.508
172149_x_at	121.25	135.481	134.122
172150_x_at	170.853	153.645	166.115
172151_x_at	119.566	130.656	128.66
172152_x_at	69.7393	84.4657	72.0604
172153_x_at	1141.34	839.11	3408.43
172154_x_at	79.6835	59.3573	33.3621
172155_x_at	74.9334	59.4797	59.948
172156_x_at	77.1466	33.2547	55.1821
172157_x_at	44.5536	41.6885	43.4991
172158_x_at	15.5148	17.2432	16.2379
172159_x_at	44.3799	65.3838	45.307
172160_x_at	27.6937	58.54	36.6526
172161_x_at	11.4432	11.7722	10.9863
172162_x_at	23.8997	37.6445	30.4212
172163_x_at	28.5418	41.1001	37.2267
172164_x_at	28.3459	34.9973	30.9704
172165_x_at	63.4958	83.6759	62.0157
172166_x_at	56.0987	40.0961	29.994
172167_at	14.3401	14.9865	13.0682
172168_x_at	18.2576	19.4223	15.7503
172169_s_at	20.1941	23.3538	24.6175
172170_at	19.5398	21.1553	18.2717
172171_x_at	12.0251	12.808	11.2888
172172_x_at	25.7878	20.7277	17.5533
172173_x_at	54.8248	71.1573	53.7172
172174_x_at	40.9815	37.9292	40.6358
172175_x_at	18.7533	23.0338	19.2927
172176_at	11.2373	11.2145	10.2597
172177_x_at	32.3087	30.8671	28.0781
172178_at	33.8281	52.4368	41.3468
172179_x_at	14.1258	13.9691	12.6441
172180_x_at	23.4897	29.9868	28.4466
172181_x_at	17.9065	15.1428	16.8641
172182_x_at	31.9086	37.1085	28.6606
172183_at	16.0467	13.8654	12.5304
172184_x_at	48.8012	87.3285	52.8613
172185_x_at	11.1787	11.1412	11.1396
172186_x_at	45.8984	75.2849	46.6595
172187_x_at	97.5564	114.609	87.9982
172188_x_at	10.6463	13.2143	10.0146
172189_at	149.852	82.5019	41.0812
172190_x_at	60.6742	32.1491	40.9626
172191_x_at	19.2341	19.8446	16.6312
172192_x_at	86.3621	30.3929	29.4332
172193_at	73.0156	29.1293	53.2425
172194_x_at	13.2693	15.4977	14.1631
172195_x_at	109.557	104.045	72.2308
172196_x_at	57.9229	42.8593	43.4947
172197_x_at	239.691	202.708	318.178
172198_x_at	73.8999	70.9088	67.596
172199_x_at	24.6942	13.6341	23.7789
172200_x_at	13.4705	13.7193	13.9245
172201_x_at	17.4111	27.763	21.952
172202_x_at	24.916	36.4908	24.9206
172203_x_at	28.0454	31.0408	27.3027
172204_at	516.286	266.55	234.812
172205_at	21.2393	27.0668	22.7978
172206_x_at	48.0155	53.8506	46.9527
172207_x_at	78.5872	115.587	76.9928
172208_x_at	34.2429	48.3071	38.185
172209_x_at	276.747	225.699	279.539
172210_x_at	59.9128	73.7991	53.8227
172211_x_at	61.4666	38.2857	37.2048
172212_x_at	13.6902	14.7478	12.6213
172213_x_at	40.2317	68.513	55.3297
172214_x_at	86.1687	62.4653	52.4621
172215_x_at	16.9419	14.9506	18.4601
172216_x_at	28.6925	23.1945	15.6843
172217_x_at	39.1558	37.124	36.5309
172218_x_at	145.151	84.1355	106.428
172219_x_at	40.112	20.2307	23.544
172220_x_at	50.4531	65.2496	70.5707
172221_x_at	48.0503	44.824	31.5063
172222_at	21.7885	19.5517	20.0853
172223_x_at	71.0034	79.7026	68.5463
172224_x_at	103.537	115.27	85.6302
172225_x_at	19.9046	28.3487	20.78
172226_at	106.983	121.018	115.564
172227_x_at	28.2807	41.4243	28.4461
172228_x_at	422.398	113.634	159.053
172229_x_at	53.2143	75.4888	51.1366
172230_at	10.0496	12.8823	12.1691
172231_x_at	79.6851	120.027	96.2188
172232_x_at	24.6345	21.4711	36.1753
172233_at	13.9681	13.5415	14.4368
172234_x_at	29.1729	18.9382	14.7266
172235_x_at	19.4294	25.3676	18.0859
172236_x_at	87.1622	84.5464	106.946
172237_x_at	41.2265	45.7822	45.749
172238_x_at	61.1479	66.1115	57.4
172239_x_at	36.4177	23.207	22.4455
172240_x_at	18.6179	18.4557	16.2471
172241_x_at	37.9318	50.9872	42.713
172242_x_at	56.8827	63.3905	63.955
172243_x_at	37.4247	40.5483	40.6363
172244_x_at	193.31	62.4646	70.4306
172245_x_at	34.0076	31.64	26.063
172246_at	37.4563	35.1532	33.8508
172247_x_at	17.5601	12.6592	10.0569
172248_x_at	20.5767	28.7776	25.8789
172249_x_at	40.363	33.7928	37.1024
172250_x_at	21.5693	31.3983	23.4159
172251_x_at	132.724	142.196	130.013
172252_x_at	79.9961	95.4458	82.7062
172253_x_at	22.7443	22.8047	16.3478
172254_x_at	26.118	26.3657	23.6498
172255_x_at	32.0202	38.6044	31.854
172256_x_at	42.7538	54.7866	48.1031
172257_x_at	23.4401	32.4526	29.471
172258_x_at	20.005	22.6549	23.5477
172259_x_at	2290.26	1878.02	1766.87
172260_at	14.2468	15.3144	15.3121
172261_x_at	109.995	144.072	118.997
172262_x_at	116.089	77.852	71.6873
172263_x_at	25.954	22.0573	22.5292
172264_x_at	25.6401	15.1663	14.4985
172265_x_at	16.7393	16.0091	13.5331
172266_x_at	41.4386	68.0731	46.1504
172267_x_at	83.5542	126.634	74.122
172268_x_at	71.9566	37.0866	23.7518
172269_x_at	20.9824	27.5022	20.7112
172270_x_at	1267.53	630.355	1510.49
172271_x_at	1081.22	1229.66	837.347
172272_x_at	39.4736	31.8479	25.0058
172273_x_at	84.9704	78.3322	75.6719
172274_x_at	12.5465	13.5319	10.5548
172275_x_at	85.4445	68.8589	78.5223
172276_x_at	31.7911	51.0251	39.0384
172277_x_at	80.8789	78.6405	63.74
172278_x_at	12.7082	15.7553	11.8753
172279_x_at	14.3826	16.9332	15.1598
172280_x_at	646.803	568.2	791.122
172281_at	16.5714	10.002	9.9728
172282_x_at	67.5896	53.4897	63.8546
172283_x_at	23.1988	22.4316	18.5717
172284_x_at	29.1673	19.0928	32.7752
172285_x_at	659.614	217.163	284.441
172286_x_at	53.5713	72.6327	52.2123
172287_x_at	44.1088	33.8654	40.4702
172288_x_at	62.975	97.815	59.5089
172289_x_at	80.0638	132.712	85.5662
172290_x_at	27.5648	35.4123	30.3532
172291_x_at	69.9941	59.6276	36.583
172292_x_at	96.8861	104.364	85.638
172293_x_at	99.1739	106.093	96.6815
172294_x_at	24.6363	27.1984	24.2253
172295_at	16.204	24.8545	18.9034
172296_x_at	59.8677	78.9096	68.7926
172297_x_at	29.8687	23.9994	26.6663
172298_x_at	140.2	125.682	267.712
172299_x_at	73.2936	124.649	84.1315
172300_x_at	55.0523	77.51	58.7055
172301_at	44.9849	41.1967	46.3168
172302_x_at	14.6868	15.6154	12.0188
172303_x_at	44.7541	52.5991	45.3916
172304_x_at	82.0978	69.6679	66.0987
172305_x_at	424.684	456.026	371.819
172306_x_at	12.3178	13.5659	12.6426
172307_x_at	81.7305	40.6366	61.1317
172308_x_at	63.2517	56.3114	44.2413
172309_x_at	54.0707	55.7819	45.5013
172310_x_at	28.5135	29.2962	26.6006
172311_x_at	11.0239	15.2479	10.7547
172312_x_at	95.1308	93.3988	86.1663
172313_x_at	21.3026	25.9018	24.4357
172314_x_at	74.3863	32.1871	19.8833
172315_x_at	19.8203	15.6197	15.2408
172316_x_at	38.688	34.4228	32.7802
172317_x_at	11.6996	13.753	13.703
172318_x_at	34.9619	38.4787	48.6757
172319_x_at	38.384	16.9685	18.4472
172320_x_at	113.592	75.212	57.1516
172321_x_at	45.4723	86.8575	76.038
172322_x_at	36.2911	37.6445	30.0132
172323_x_at	45.6518	77.1168	56.9881
172324_x_at	65.8427	61.8582	48.9811
172325_x_at	90.13	101.246	61.7666
172326_x_at	30.832	34.795	27.2209
172327_x_at	60.1115	43.1598	35.6679
172328_x_at	28.699	36.0242	35.466
172329_x_at	300.03	77.4323	116.594
172330_x_at	23.8773	30.2486	16.552
172331_x_at	35.501	51.6066	39.9105
172332_at	13.779	14.9177	11.3847
172333_x_at	105.434	51.756	66.0598
172334_x_at	86.6368	82.0028	61.1463
172335_x_at	292.838	155.997	139.741
172336_x_at	141.684	114.079	80.4741
172337_x_at	97.6395	19.6523	17.7823
172338_x_at	45.1217	60.8282	47.7468
172339_s_at	14.273	15.538	12.2457
172340_x_at	19.0376	19.3622	16.9639
172341_x_at	26.5887	21.6366	17.1201
172342_x_at	33.7711	68.5628	34.1998
172343_x_at	41.5531	33.1594	38.0221
172344_x_at	83.7786	96.9961	64.517
172345_x_at	24.9855	27.8228	23.8427
172346_x_at	94.1445	83.9345	77.025
172347_at	152.607	104.964	80.0506
172348_x_at	47.3941	49.647	34.3877
172349_x_at	57.2085	54.2746	48.8583
172350_x_at	19.9519	28.3627	18.8324
172351_x_at	1107.67	474.024	565.04
172352_at	45.3958	39.2664	29.1608
172353_x_at	348.364	335.878	288.265
172354_x_at	36.4855	46.2916	37.9414
172355_x_at	64.8478	55.2787	37.4654
172356_at	18.3569	18.8609	12.9846
172357_x_at	59.2436	73.7342	58.7257
172358_x_at	52.5403	68.1069	62.9496
172359_x_at	29.4337	18.9947	15.4252
172360_x_at	44.7206	68.697	55.5339
172361_at	62.513	37.9476	33.2807
172362_x_at	15.2884	19.7004	14.5585
172363_x_at	39.2837	69.6634	39.7941
172364_x_at	111.235	149.238	111.981
172365_x_at	62.7444	57.4541	44.9024
172366_x_at	22.2025	32.0296	22.3127
172367_x_at	22.8061	25.9226	19.3012
172368_x_at	16.154	17.0738	15.7988
172369_x_at	90.172	90.915	83.836
172370_x_at	11.6977	10.3041	12.7804
172371_x_at	20.8428	18.6363	17.4969
172372_at	14.0319	18.4315	14.0451
172373_x_at	31.7808	29.0979	20.8883
172374_x_at	13.0632	14.615	11.8709
172375_x_at	22.8131	23.0338	22.2013
172376_x_at	32.2888	48.3288	34.9076
172377_x_at	53.0034	49.7043	53.1282
172378_x_at	57.2017	90.4021	58.7055
172379_at	131.778	141.455	152.247
172380_x_at	45.9572	45.522	39.4868
172381_x_at	25.6957	29.7229	21.7592
172382_x_at	20.8447	21.6971	17.4846
172383_x_at	50.1627	45.3169	48.0704
172384_x_at	29.4146	25.283	22.2787
172385_x_at	19.8814	17.4069	24.4748
172386_x_at	16.0501	15.4106	17.7217
172387_x_at	1267.22	422.168	577.773
172388_x_at	14.6421	14.9331	15.3287
172389_x_at	51.7228	45.522	44.1499
172390_x_at	68.8898	95.3423	65.2689
172391_x_at	89.1302	119.835	117.858
172392_x_at	202.619	145.369	206.652
172393_x_at	71.5913	85.3907	62.0585
172394_x_at	13.0705	19.6472	14.2802
172395_at	14.7994	17.8328	14.6283
172396_at	11.6232	16.3677	13.0209
172397_x_at	14.9465	19.0771	15.0338
172398_x_at	159.551	93.8884	121.616
172399_x_at	46.1947	62.294	46.4088
172400_x_at	31.5417	49.2074	39.4422
172401_x_at	17.9215	16.9155	16.0314
172402_at	20.9792	25.4136	17.0741
172403_x_at	13.1072	15.2592	13.4298
172404_x_at	164.778	170.421	145.891
172405_x_at	33.1609	27.1136	27.1879
172406_x_at	45.9344	73.8757	45.8158
172407_x_at	37.3641	30.4741	40.9304
172408_x_at	22.0235	24.9182	21.7708
172409_x_at	16.3907	17.4971	11.9848
172410_x_at	42.0684	50.4819	39.3481
172411_x_at	19.5753	19.7187	16.0738
172412_x_at	37.8451	46.1218	35.3088
172413_at	34.8726	32.7499	27.1761
172414_x_at	24.7796	20.6578	17.7905
172415_x_at	187.562	262.986	181.806
172416_x_at	18.0162	24.8645	17.7397
172417_x_at	62.7173	69.5286	60.6216
172418_x_at	11.7455	11.905	12.9005
172419_x_at	67.1246	114.504	72.2561
172420_x_at	104.519	49.4152	43.7523
172421_x_at	18.8967	17.8044	18.0471
172422_x_at	108.291	77.6991	129.784
172423_x_at	13.9351	20.0247	18.2601
172424_x_at	15.1547	12.5861	13.3201
172425_x_at	12.241	13.5605	11.0195
172426_x_at	82.3762	95.9556	97.1525
172427_x_at	28.6643	19.4199	19.7264
172428_x_at	33.1574	32.4613	32.4903
172429_x_at	20.3807	25.4951	24.3514
172430_x_at	142.771	133.257	113.177
172431_x_at	28.6618	20.4916	19.2945
172432_x_at	91.2152	68.4537	69.5888
172433_x_at	51.0115	47.514	46.0476
172434_at	18.3543	14.9316	20.3977
172435_x_at	12.0534	13.2073	10.5972
172436_x_at	74.9818	70.1175	52.9889
172437_x_at	15.0772	15.5644	14.0054
172438_x_at	118.211	47.3025	63.2588
172439_x_at	21.0041	32.7919	25.477
172440_x_at	179.102	178.259	156.601
172441_x_at	33.2099	31.017	24.6387
172442_x_at	116.198	80.2106	77.3847
172443_x_at	97.262	61.5174	76.1369
172444_x_at	24.32	34.6462	19.3244
172445_x_at	11.5645	11.0694	11.4777
172446_x_at	12.4742	13.853	12.1691
172447_at	34.9899	49.2211	41.8238
172448_x_at	15.1507	17.7117	15.871
172449_x_at	26.3089	27.4987	33.0469
172450_x_at	75.4572	60.6114	76.1682
172451_x_at	55.4868	61.9371	56.6434
172452_x_at	27.5929	24.2854	22.6869
172453_x_at	14.8251	16.5001	18.2977
172454_x_at	290.78	102.563	146.988
172455_x_at	143.527	95.4758	109.265
172456_x_at	32.3798	24.9233	27.0871
172457_x_at	95.9417	158.552	106.442
172458_at	30.9745	44.3535	25.7775
172459_at	18.1736	24.6768	18.0587
172460_x_at	111.122	124.521	107.867
172461_x_at	12.9031	14.9448	15.7922
172462_x_at	57.681	85.7147	84.951
172463_x_at	71.6053	88.7596	78.9132
172464_x_at	455.899	359.314	408.058
172465_x_at	88.0276	97.053	86.4589
172466_x_at	14.1181	12.1778	13.8234
172467_x_at	14.7831	25.0279	15.5006
172468_x_at	3083.25	1518.45	2179.87
172469_x_at	64.9862	89.5758	68.838
172470_x_at	21.0443	35.3317	22.4178
172471_x_at	13.988	17.7766	15.5852
172472_x_at	153.8	94.8615	122.33
172473_at	434.891	461.666	288.676
172474_x_at	87.2521	84.5759	72.6911
172475_x_at	70.2819	92.2396	88.0686
172476_x_at	42.6314	42.3533	42.3345
172477_x_at	18.7996	20.5392	16.7476
172478_x_at	14.8213	17.0174	14.8327
172479_x_at	18.3835	20.1335	15.8172
172480_x_at	12.3361	15.687	13.9472
172481_x_at	22.7513	20.7026	20.4277
172482_x_at	51.4028	34.219	31.5532
172483_x_at	52.3235	69.5723	52.4509
172484_x_at	15.5814	24.9726	17.7207
172485_x_at	39.4063	57.0257	39.2313
172486_x_at	17.0392	17.2432	17.4123
172487_x_at	52.732	43.422	44.5577
172488_x_at	12.8861	19.5214	14.5027
172489_x_at	144.82	72.9688	196.818
172490_at	13.6952	16.1532	13.2965
172491_x_at	39.8359	56.1	33.1619
172492_at	128.685	192.498	115.701
172493_x_at	86.8179	86.0897	79.4511
172494_at	10.5953	13.9367	10.9526
172495_x_at	88.2771	52.6107	60.6634
172496_x_at	56.9479	104.025	51.3984
172497_x_at	125.653	192.389	81.6747
172498_x_at	11.3907	12.9363	13.4247
172499_x_at	17.389	21.168	15.0788
172500_x_at	11.1112	16.224	10.0217
172501_at	17.2504	17.6873	13.0801
172502_x_at	13.8206	11.9228	10.8346
172503_x_at	65.8211	71.3647	83.1539
172504_x_at	157.063	127.442	232.07
172505_x_at	18.1122	25.5063	16.2872
172506_x_at	55.186	59.7105	46.0259
172507_x_at	69.2906	33.8733	19.7522
172508_x_at	35.5945	44.2129	27.2692
172509_at	131.242	177.05	102.405
172510_x_at	157.284	129.208	111.195
172511_x_at	34.489	39.1319	34.4055
172512_x_at	37.1218	32.2789	40.8238
172513_at	47.5128	53.2061	33.4816
172514_x_at	411.88	244.264	220.774
172515_x_at	157.452	112.169	127.772
172516_x_at	86.9483	88.2675	95.338
172517_x_at	72.9188	80.5974	82.5217
172518_x_at	108.786	92.7465	94.2016
172519_x_at	136.944	42.2662	38.7806
172520_x_at	265.655	143.703	267.525
172521_x_at	22.3953	29.8401	22.5758
172522_x_at	60.4466	41.4275	36.9167
172523_x_at	11.3742	11.9455	12.2897
172524_x_at	82.2407	78.7486	74.0097
172525_x_at	37.0728	67.5188	51.6518
172526_x_at	2451.84	1323.89	1906.72
172527_x_at	31.0173	20.2253	19.0429
172528_x_at	17.652	15.3272	16.6363
172529_x_at	97.483	32.0526	47.2938
172530_x_at	42.0535	50.4542	47.8875
172531_x_at	14.2171	18.9576	13.2039
172532_x_at	14.0135	21.6207	15.404
172533_x_at	12.8629	12.433	13.1072
172534_x_at	23.1663	18.8427	16.3931
172535_s_at	22.1273	27.0871	27.972
172536_x_at	64.1914	96.9351	60.9855
172537_x_at	31.955	27.9753	26.644
172538_x_at	39.5248	22.8886	28.2763
172539_x_at	72.7989	50.0901	55.9034
172540_x_at	56.2119	60.9439	49.4424
172541_x_at	5285.76	3112.9	4268.68
172542_at	11.6118	12.0187	11.2642
172543_x_at	17.502	15.4905	18.454
172544_x_at	21.1054	20.9914	17.0756
172545_x_at	98.5784	172.054	118.655
172546_x_at	17.9323	18.0172	17.1776
172547_x_at	121.843	206.994	127.014
172548_at	34.7562	53.3142	31.9834
172549_x_at	13.3779	17.7857	14.3821
172550_x_at	31.133	47.2653	45.2108
172551_at	17.6157	24.3432	26.1287
172552_x_at	125.109	98.8196	71.2977
172553_at	23.368	15.7489	12.3992
172554_x_at	19.5126	12.9841	11.3066
172555_x_at	16.6053	16.9685	17.452
172556_x_at	15.1193	17.1276	15.6042
172557_x_at	49.4292	45.5337	42.7814
172558_s_at	18.146	14.5893	16.4109
172559_at	20.7501	21.7904	19.4273
172560_x_at	94.1815	175.521	115.071
172561_x_at	17.1901	13.457	11.2044
172562_x_at	64.3674	55.3994	51.8896
172563_x_at	59.371	72.2802	64.4941
172564_x_at	40.9074	24.565	27.4183
172565_x_at	110.486	94.936	90.2859
172566_x_at	74.1644	84.3756	60.9176
172567_x_at	29.6275	39.6413	33.1229
172568_x_at	356.198	409.444	471.064
172569_x_at	21.2445	30.1717	21.6929
172570_x_at	6261.93	6923.44	4348.65
172571_x_at	46.3559	40.6142	34.689
172572_x_at	12.0161	15.0177	10.7948
172573_x_at	119.832	107.345	108.569
172574_x_at	14.7831	14.838	14.5528
172575_x_at	15.2823	18.89	12.5588
172576_x_at	21.7899	23.158	21.3408
172577_x_at	147.621	127.899	241.491
172578_x_at	333.644	428.609	566.347
172579_x_at	234.393	77.8625	205.31
172580_at	45.7143	47.6335	35.5228
172581_s_at	22.9842	14.7454	20.6745
172582_x_at	140.482	91.5524	131.532
172583_x_at	20.3708	19.2141	21.7567
172584_x_at	19.0684	26.7865	18.3295
172585_x_at	132.193	74.3621	91.8632
172586_at	10.1106	10.7017	11.127
172587_x_at	51.9927	70.3359	65.1067
172588_x_at	47.1703	52.2107	43.5107
172589_x_at	42.8271	28.1632	42.716
172590_x_at	26.8109	28.6171	23.7937
172591_x_at	107.306	106.842	101.536
172592_x_at	18.512	17.853	19.8824
172593_x_at	280.597	85.6267	336.473
172594_x_at	25.8238	17.4885	16.7298
172595_x_at	61.6754	61.389	51.9373
172596_x_at	22.0405	14.5269	14.7941
172597_x_at	15.8198	14.6989	14.1635
172598_x_at	43.222	24.3636	28.3832
172599_x_at	1579.57	1229.95	1138.07
172600_x_at	19.7783	18.2283	16.1276
172601_x_at	17.1876	14.0238	12.3778
172602_x_at	2385.14	3146.41	2553.89
172603_x_at	44.3978	66.8723	55.2252
172604_x_at	34.0811	38.7627	36.1847
172605_x_at	117.45	83.0053	76.3619
172606_x_at	65.2747	42.4751	37.8318
172607_x_at	40.5843	44.0674	55.5421
172608_x_at	11.7388	16.5682	15.0944
172609_x_at	36.2427	45.025	36.2985
172610_x_at	79.2107	89.7969	68.904
172611_x_at	44.0415	43.7517	34.3843
172612_x_at	27.0217	37.0802	31.2621
172613_x_at	173.286	85.8395	98.1052
172614_x_at	24.0936	16.4999	16.0517
172615_x_at	60.9988	60.069	57.5039
172616_x_at	274.424	105.16	117.764
172617_x_at	28.508	23.9463	23.7166
172618_x_at	480.673	466.15	347.764
172619_x_at	21.8206	34.2429	20.6766
172620_x_at	110.506	95.4149	112.364
172621_x_at	45.8928	57.5302	45.6969
172622_x_at	17.4391	13.67	12.4378
172623_at	12.986	15.1558	12.3467
172624_x_at	27.1907	37.3442	30.6999
172625_x_at	226.799	182.743	152.451
172626_at	253.61	112.84	178.842
172627_x_at	122.173	44.1024	57.5699
172628_x_at	46.4034	47.1783	43.5535
172629_x_at	169.677	187.491	132.425
172630_x_at	31.5572	31.2883	31.2115
172631_x_at	80.8886	42.1127	72.0912
172632_x_at	19.851	24.7348	21.4509
172633_x_at	69.436	110.43	70.9079
172634_x_at	11.1907	11.0652	11.3016
172635_x_at	58.76	32.8155	38.6502
172636_at	53.2143	59.7105	58.6413
172637_x_at	295.056	211.505	328.174
172638_x_at	55.8261	54.6066	44.9293
172639_at	17.4012	20.3904	13.7296
172640_x_at	60.5598	59.2224	53.8253
172641_x_at	1116.99	1627.26	1106.11
172642_s_at	317.559	198.68	185.216
172643_s_at	12.5627	14.5078	13.6755
172644_at	21.6363	27.7913	25.3893
172645_x_at	11.9052	10.5677	11.2837
172646_x_at	77.2106	66.2177	57.6122
172647_x_at	479.11	488.38	533.976
172648_at	35.9674	17.0533	14.4252
172649_x_at	549.865	834.781	464.928
172650_x_at	164.247	159.047	122.564
172651_x_at	46.0113	45.0062	33.2449
172652_x_at	35.6425	51.0389	35.8683
172653_at	11.0153	12.5377	11.5298
172654_x_at	34.541	43.2407	30.3989
172655_x_at	975.58	756.962	855.634
172656_x_at	29.9376	38.1077	26.644
172657_x_at	34.2324	39.8295	22.7309
172658_x_at	26.5174	32.3354	22.6163
172659_x_at	1159.59	1383.58	917.496
172660_s_at	797.43	768.058	624.77
172661_x_at	149.747	97.1709	115.913
172662_x_at	126.096	155.303	102.542
172663_x_at	87.2226	88.264	80.2569
172664_x_at	40.5061	34.5413	30.9571
172665_s_at	14.44	13.7791	13.7934
172666_x_at	106.625	181.513	121.327
172667_x_at	116.686	138.978	92.8543
172668_x_at	790.703	763.583	653.138
172669_x_at	51.235	51.235	47.2777
172670_x_at	69.3393	54.8379	49.4177
172671_x_at	140.289	164.574	126.077
172672_x_at	71.8985	72.5414	58.5816
172673_x_at	39.4518	62.3322	51.1949
172674_x_at	53.5353	57.6417	58.9332
172675_x_at	6254.96	7023.14	8272.26
172676_x_at	23.6769	18.5272	17.6105
172677_x_at	16.4712	17.9081	12.5759
172678_at	334.021	673.167	425.09
172679_x_at	145.097	144.292	106.402
172680_x_at	35.1832	27.3596	25.7864
172681_x_at	12.3861	12.7672	12.7741
172682_x_at	12.9399	19.4354	12.6312
172683_x_at	151.42	63.6339	79.324
172684_x_at	13.7339	13.3351	17.2872
172685_x_at	221.348	307.279	149.532
172686_x_at	15.0453	17.801	16.6188
172687_x_at	55.5258	49.617	44.2341
172688_x_at	11.3664	11.729	11.7002
172689_x_at	2136.8	699.237	1047.38
172690_x_at	47.577	33.4296	38.9611
172691_x_at	23.2048	25.258	22.8461
172692_x_at	140.897	120.645	84.9313
172693_at	85.7572	45.1402	33.7856
172694_x_at	19.2665	16.6261	14.2861
172695_x_at	17.0217	20.41	18.5042
172696_x_at	62.7499	88.3044	60.7347
172697_x_at	4842.3	3496.98	5961.18
172698_x_at	149.141	183.327	200.06
172699_x_at	31.2532	39.3515	30.6646
172700_x_at	90.7132	80.2017	106.741
172701_x_at	315.959	297.308	398.11
172702_x_at	261.578	555.113	199.804
172703_x_at	75.4505	84.1265	85.7969
172704_x_at	60.8602	54.8034	46.5964
172705_x_at	34.4648	36.2155	44.022
172706_x_at	137.736	115.671	156.93
172707_x_at	32.8272	16.9859	15.9238
172708_x_at	983.805	363.011	464.242
172709_x_at	115.177	73.1909	83.3513
172710_x_at	65.8479	59.8207	64.0231
172711_x_at	11.7517	15.2144	13.2534
172712_x_at	245.758	109.699	117.719
172713_x_at	82.4129	82.424	77.7065
172714_x_at	64.6997	50.2872	51.0199
172715_x_at	31.5269	27.703	26.4099
172716_x_at	76.2924	77.6853	74.4953
172717_x_at	41.2416	35.0847	44.2829
172718_x_at	65.7862	84.4575	77.0174
172719_x_at	26.8273	38.7217	34.0911
172720_x_at	201.464	69.0101	395.471
172721_x_at	56.5491	49.4677	54.5281
172722_x_at	61.6559	47.8801	47.4056
172723_x_at	149.231	116.465	144.517
172724_x_at	42.8862	49.8524	39.2356
172725_x_at	50.4912	57.4113	35.7576
172726_x_at	217.107	204.238	218.675
172727_x_at	249.664	94.7889	87.8035
172728_x_at	49.9982	57.1634	54.4879
172729_x_at	62.332	52.8685	74.8171
172730_x_at	123.262	63.3855	48.8527
172731_x_at	192.852	65.0096	85.4143
172732_x_at	572.052	690.26	483.825
172733_x_at	234.91	219.177	147.202
172734_x_at	55.536	42.4768	33.8704
172735_x_at	95.5914	72.8341	108.345
172736_x_at	92.3339	80.0975	102.85
172737_x_at	31.5708	42.4396	50.3809
172738_x_at	54.9341	46.5794	35.4804
172739_at	78.6761	84.7375	59.1083
172740_x_at	19.2341	21.1318	14.3413
172741_x_at	405.539	520.113	398.719
172742_x_at	38.0523	42.0556	48.5561
172743_x_at	82.7012	41.5726	47.0581
172744_at	16.8305	14.0687	15.05
172745_x_at	18.1764	17.6631	18.611
172746_x_at	62.3295	75.3916	83.1916
172747_x_at	210.963	134.708	112.542
172748_x_at	224.846	128.413	102.097
172749_x_at	62.8105	63.1339	54.721
172750_x_at	589.497	552.849	437.289
172751_x_at	28.6337	19.0238	25.8527
172752_x_at	17.8989	23.6583	21.0315
172753_x_at	94.723	161.995	169.513
172754_x_at	146.334	107.308	144.274
172755_x_at	15.0055	24.9442	20.8464
172756_x_at	135.701	102.408	77.1153
172757_x_at	210.609	191.344	219.041
172758_x_at	217.832	572.233	195.145
172759_x_at	66.1439	34.0252	34.1898
172760_x_at	839.352	331.151	383.221
172761_x_at	555.058	638.579	508.18
172762_x_at	222.613	124.095	102.57
172763_x_at	347.179	461.916	305.691
172764_x_at	366.164	455.455	364.184
172765_x_at	187.677	129.21	89.1492
172766_x_at	181.186	127.51	86.2693
172767_x_at	179.277	120.717	96.8946
172768_x_at	47.3527	52.7673	51.1913
172769_x_at	109.381	107.777	121.345
172770_x_at	139.058	101.095	83.6564
172771_x_at	112.856	90.2286	71.8429
172772_x_at	35.7472	46.2464	38.9072
172773_x_at	244.146	128.566	205.852
172774_x_at	671.205	689.235	610.521
172775_x_at	94.1692	103.789	81.7843
172776_x_at	43.204	69.718	63.0768
172777_x_at	665.124	809.225	634.938
172778_x_at	157.684	264.801	181.018
172779_x_at	199.53	117.599	145.468
172780_x_at	69.737	81.6554	53.2602
172781_x_at	99.034	105.075	89.5409
172782_x_at	107.927	130.882	120.552
172783_x_at	56.8301	126.203	69.8853
172784_x_at	89.1492	63.2128	61.9362
172785_x_at	126.816	98.9796	73.3034
172786_x_at	58.4435	56.484	64.2185
172787_x_at	137.209	158.389	112.479
172788_x_at	812.355	966.813	864.72
172789_x_at	151.347	147.278	99.9678
172790_x_at	75.3114	47.9535	45.1551
172791_x_at	143.579	107.305	111.803
172792_x_at	94.864	77.3798	78.5682
172793_x_at	17.8744	22.2957	17.8462
172794_x_at	47.1152	39.5913	38.4576
172795_x_at	354.448	149.095	172.213
172796_x_at	39.4291	79.6113	52.9491
172797_x_at	191.222	87.4107	81.6586
172798_x_at	83.5769	83.6594	62.3542
172799_x_at	268.981	340.257	539.447
172800_x_at	38.1821	43.3723	36.2112
172801_x_at	232.665	208.508	292.83
172802_x_at	80.5685	72.2622	68.7501
172803_x_at	49.7264	46.6852	57.6244
172804_x_at	41.3522	65.1549	53.9343
172805_x_at	387.606	698.293	314.183
172806_x_at	18.6354	24.7955	18.7079
172807_x_at	3682.56	4746.48	4183.27
172808_x_at	766.107	520.347	1004.23
172809_x_at	151.238	117.369	151.114
172810_x_at	118.686	165.001	134.407
172811_x_at	47.659	68.2433	53.7687
172812_x_at	17.4123	20.5091	16.5005
172813_x_at	49.5741	34.1225	38.8877
172814_x_at	13.5031	16.3206	15.4121
172815_x_at	92.2124	73.444	62.7496
172816_x_at	2495.03	2161.67	4283.11
172817_x_at	113.044	52.8775	64.6831
172818_x_at	111.223	94.857	74.981
172819_x_at	100.442	51.2634	61.577
172820_x_at	708.875	528.838	968.941
172821_x_at	90.568	71.2248	77.0185
172822_x_at	73.9535	123.266	75.3061
172823_x_at	456.114	595.688	429.002
172824_x_at	117.503	148.58	76.1978
172825_x_at	113.789	143.084	92.2643
172826_x_at	148.357	183.281	146.411
172827_x_at	50.0907	71.2248	51.0314
172828_x_at	64.1875	40.9425	32.8635
172829_x_at	460.896	235.091	175.924
172830_x_at	119.541	57.3552	47.5329
172831_x_at	429.895	165.106	176.655
172832_x_at	55.462	64.8475	61.1997
172833_x_at	1494.73	1621.26	1644.26
172834_x_at	97.5152	98.7808	75.3618
172835_x_at	437.158	620.971	344.43
172836_x_at	39.5913	34.3465	32.2692
172837_x_at	104.24	66.7764	64.4297
172838_x_at	173.463	127.48	439.214
172839_x_at	17.2118	16.2194	15.5775
172840_x_at	56.2732	20.8402	17.7078
172841_x_at	162.033	67.3064	56.0091
172842_x_at	282.454	212.639	185.946
172843_x_at	95.0801	56.1917	58.0566
172844_x_at	51.8052	31.9063	34.2563
172845_x_at	147.097	159.087	195.608
172846_x_at	60.4247	63.0515	51.0255
172847_x_at	110.326	136.616	95.1854
172848_x_at	3015.11	3040.56	3099.69
172849_x_at	16.343	17.3493	12.8541
172850_x_at	134.811	62.6131	85.7846
172851_x_at	163.332	249.21	105.843
172852_x_at	118.735	73.2774	77.8668
172853_x_at	63.2136	37.494	42.5043
172854_x_at	110.342	68.4249	59.2472
172855_x_at	28.1316	33.2037	39.5913
172856_x_at	60.1401	60.9078	59.0126
172857_x_at	106.644	96.4242	78.9979
172858_x_at	78.8539	35.7349	33.9261
172859_x_at	75.8233	64.7191	59.5631
172860_x_at	366.597	442.464	306.647
172861_x_at	122.723	90.3192	83.3673
172862_x_at	150.68	159.273	202.411
172863_x_at	1894.76	2410.5	1932.07
172864_x_at	49.1533	24.4497	31.7104
172865_x_at	4825.25	4954.61	4910.11
172866_x_at	25.178	21.7374	25.5533
172867_x_at	358.184	405.975	395.246
172868_x_at	20.8177	12.2973	16.0006
172869_x_at	103.061	110.771	138.632
172870_x_at	84.8627	118.644	97.1292
172871_x_at	342.295	461.205	386.544
172872_x_at	559.064	574.596	448.64
172873_x_at	75.7624	89.2562	103.205
172874_x_at	181.047	298.42	134.736
172875_x_at	38.0408	32.1536	29.6378
172876_x_at	92.633	96.0494	70.2399
172877_x_at	36.7119	55.3275	38.2426
172878_x_at	109.021	82.9056	85.2131
172879_x_at	134.132	129.56	134.405
172880_x_at	32.0478	28.6345	31.8183
172881_x_at	536.909	458.174	494.934
172882_x_at	100.483	104.964	86.0396
172883_x_at	8905.68	6763.21	6990.3
172884_x_at	35.9036	61.0715	53.1941
172885_x_at	56.8715	41.0505	37.48
172886_x_at	86.7205	68.0577	63.7708
172887_x_at	92.2576	84.8878	74.8131
172888_x_at	18.7372	22.0077	18.1555
172889_x_at	68.8212	68.7544	49.1422
172890_x_at	7501.35	8487.96	6854.63
172891_x_at	233.179	554.719	176.347
172892_x_at	5661.37	5734.04	5991.27
172893_x_at	100.333	47.8856	52.4511
172894_x_at	16.768	12.9776	12.4099
172895_x_at	113.191	71.1854	91.9335
172896_x_at	95.2688	95.7704	81.1087
172897_x_at	36.8784	66.3105	41.7999
172898_x_at	39.4039	50.1712	33.9112
172899_x_at	176.822	248.013	186.959
172900_x_at	34.9413	26.914	27.5685
172901_x_at	1085.05	1702.28	557.006
172902_x_at	123.173	90.3638	122.39
172903_x_at	117.689	101.356	89.4774
172904_x_at	57.0635	62.9496	50.468
172905_x_at	109.088	48.6724	59.6012
172906_x_at	89.6657	53.5191	53.7674
172907_x_at	126.627	64.1985	63.787
172908_x_at	248.345	200.564	172.931
172909_x_at	80.601	61.8134	57.7608
172910_at	5930.57	6551.01	4720.22
172911_x_at	4522.24	5557.39	3900.79
172912_x_at	113.685	97.0644	241.756
172913_x_at	318.89	176.843	160.797
172914_x_at	192.49	64.2867	336.618
172915_x_at	87.3546	77.137	60.2751
172916_x_at	109.892	45.1282	71.8072
172917_x_at	162.019	174.003	159.694
172918_x_at	163.112	180.299	165.387
172919_x_at	190.03	190.876	169.12
172920_x_at	87.2757	67.6333	123.541
172921_x_at	56.4222	59.2076	47.5597
172922_x_at	123.354	105.607	79.2851
172923_x_at	167.911	162.854	281.93
172924_x_at	117.095	80.5541	58.9002
172925_x_at	123.254	101.381	86.1045
172926_x_at	1724.36	561.179	745.58
172927_x_at	107.204	106.412	80.5055
172928_x_at	111.535	88.5965	60.9821
172929_x_at	61.5724	87.5509	71.5307
172930_x_at	56.3525	60.5729	55.0877
172931_x_at	169.253	238.785	169.58
172932_x_at	83.2737	72.5761	125.561
172933_x_at	89.3614	58.2586	69.7841
172934_x_at	58.9114	47.5946	43.1444
172935_x_at	123.728	91.6308	89.1301
172936_x_at	30.0154	39.2465	31.5204
172937_s_at	13.1072	12.2261	11.2854
172938_x_at	93.6396	61.3715	68.4415
172939_x_at	6707.33	7050.88	5549.56
172940_x_at	148.235	161.188	161.687
172941_x_at	42.1887	41.0557	28.7046
172942_x_at	90.8398	89.3565	88.9854
172943_x_at	95.5832	94.6275	68.5047
172944_s_at	1290.61	727.207	666.327
172945_s_at	48.7272	59.289	55.8512
172946_s_at	7362.7	7179.89	6173.75
172947_at	151.964	145.097	134.66
172948_at	16.5424	19.9381	27.7921
172949_s_at	146.324	71.5518	261.489
172950_at	22.0344	46.9315	34.051
172951_s_at	535.864	462.073	794.729
172952_s_at	49.4627	74.2605	44.076
172953_s_at	22.4393	24.713	20.13
172954_at	20.0269	20.5995	16.0196
172955_s_at	29.4528	30.767	31.9323
172956_at	28.213	29.0814	26.7776
172957_s_at	40.6063	38.8899	45.337
172958_s_at	36.9886	66.5732	47.7936
172959_s_at	31.1954	54.3887	40.6257
172960_x_at	204.886	183.314	151.337
172961_x_at	148.492	124.37	227.314
172962_at	24.2167	14.6096	22.9786
172963_x_at	275.99	271.669	222.642
172964_x_at	1096.39	1180.04	947.095
172965_x_at	93.2878	102.433	55.1543
172966_x_at	100.718	74.0793	60.2212
172967_x_at	101.408	145.2	289.585
172968_x_at	89.7047	73.9339	54.7559
172969_x_at	706.606	202.45	317.379
172970_x_at	180.711	103.893	84.5488
172971_s_at	241.514	284.955	303.643
172972_s_at	124.571	64.952	68.2222
172973_at	158.031	105.283	301.922
172974_s_at	53.9014	58.7139	47.4851
172975_at	318.747	334.621	273.389
172976_s_at	260.423	145.455	262.28
172977_at	37.815	68.4603	44.4619
172978_s_at	766.83	737.389	974.049
172979_at	575.844	412.034	603.379
172980_s_at	147.752	120.753	135.698
172981_s_at	136.746	197.632	179.846
172982_s_at	18.7793	23.4986	21.7389
172983_s_at	13.0485	14.3344	21.0837
172984_s_at	64.1707	66.3008	71.3688
172985_at	154.77	81.2318	55.3832
172986_s_at	1181.39	1160.17	1602.36
172987_s_at	82.4742	59.5793	80.2467
172988_s_at	352.695	156.103	240.731
172989_s_at	22.278	23.3788	21.8467
172990_at	16.2174	14.4683	16.3516
172991_at	84.3666	87.0982	95.5244
172992_s_at	87.5788	167.078	143.616
172993_at	26.6568	22.0354	23.7973
172994_at	1257.05	491.942	1153.29
172995_at	15.9583	14.8985	13.534
172996_s_at	153.056	117.365	205.241
172997_s_at	17.1123	20.8709	14.4569
172998_s_at	19.3549	16.7538	16.3439
172999_s_at	3229.2	2123.53	2450.27
173000_s_at	291.976	140.243	195.977
173001_s_at	246.93	173.08	256.103
173002_s_at	531.936	267.971	362.641
173003_s_at	17.9491	24.8029	36.5427
173004_s_at	34.8716	24.307	39.2404
173005_at	34.6857	27.3551	27.3014
173006_s_at	1291.98	1105.66	1177.95
173007_s_at	1722.76	1624.09	1234
173008_s_at	307.797	142.132	241.971
173009_s_at	351.82	286.519	542.824
173010_at	585.501	413.347	593.101
173011_at	119.835	81.9457	160.314
173012_at	298.597	260.825	298.661
173013_at	19.6557	20.1093	18.6698
173014_at	85.7285	57.1626	50.7406
173015_s_at	93.1727	116.477	98.9644
173016_s_at	142.359	64.1994	111.778
173017_at	1296.91	1145.25	652.44
173018_s_at	526.654	474.57	657.18
173019_s_at	18.3871	15.1817	10.7089
173020_s_at	23.2334	31.5124	35.4555
173021_s_at	93.2272	140.504	127.908
173022_at	40.0961	74.0925	61.0855
173023_at	113.802	49.4811	69.6647
173024_s_at	40.3064	22.5892	25.8965
173025_s_at	185.165	63.4122	132.947
173026_at	1442.89	1209.5	1316.87
173027_s_at	18.0887	20.4295	17.687
173028_s_at	77.044	79.4635	83.8092
173029_s_at	165.511	94.3882	117.395
173030_at	56.1873	56.6914	68.1296
173031_s_at	56.5711	73.3328	58.2811
173032_at	28.3699	46.6618	36.1673
173033_at	41.9784	38.9469	49.4955
173034_s_at	61.7751	22.9861	75.2228
173035_s_at	61.4396	73.4982	54.3284
173036_s_at	25.9898	22.5803	28.788
173037_at	561.806	471.764	600.572
173038_at	25.3577	24.8415	25.412
173039_s_at	36.5506	68.6651	57.4059
173040_at	57.4335	50.4185	73.7728
173041_s_at	53.7511	39.6234	45.0345
173042_s_at	15.2952	22.6526	17.7332
173043_at	2016.82	1827.8	1314.07
173044_at	1305.38	1537.07	1285.8
173045_at	26.5154	15.9357	19.0075
173046_at	15.9161	31.6344	17.2648
173047_s_at	266.206	221.084	375.591
173048_at	35.7595	51.1978	32.2453
173049_at	2170.52	2702.89	2118.47
173050_at	793.762	683.182	697.972
173051_s_at	14.756	16.7335	14.3101
173052_at	1539.49	1085.01	1563.36
173053_s_at	59.2894	44.7775	102.701
173054_at	27.3708	19.6765	22.4296
173055_s_at	3855.88	4151.79	3814.57
173056_at	2244.97	2377.12	2321.68
173057_at	22.8756	26.7318	29.5575
173058_s_at	635.411	163.07	253.717
173059_at	788.161	423.175	1000.46
173060_s_at	18.886	20.5454	20.7656
173061_at	12.1312	14.6232	13.5771
173062_at	27.7449	35.2557	32.1144
173063_at	31.1558	31.3327	29.8595
173064_at	70.7491	72.5858	73.5788
173065_at	253.426	205.38	394.5
173066_at	61.4406	55.016	59.046
173067_at	197.503	205.952	189.767
173068_at	78.5435	80.1187	57.4225
173069_at	152.797	111.658	197.089
173070_s_at	65.2996	52.1943	78.4809
173071_s_at	96.0408	33.9469	77.2564
173072_at	152.848	62.7058	54.8489
173073_s_at	92.7509	40.0961	59.109
173074_at	56.3956	77.0348	86.047
173075_at	397.555	210.499	427.636
173076_s_at	181.483	84.3772	184.285
173077_s_at	39.2218	72.5294	52.9219
173078_at	82.5532	67.3935	68.577
173079_s_at	35.515	56.8504	49.2801
173080_s_at	706.249	196.826	301.301
173081_s_at	14.7582	16.6434	14.88
173082_at	20.533	21.8208	23.629
173083_s_at	16.9285	11.9551	18.2007
173084_at	1161.33	605.805	737.194
173085_at	359.708	225.318	411.732
173086_s_at	637.944	511.352	994.714
173087_s_at	4757.83	5313.25	3688.42
173088_s_at	38.2146	33.1589	33.8726
173089_at	30.5	37.0765	34.54
173090_s_at	16.0806	22.6526	14.8972
173091_at	14.2193	16.7196	25.0874
173092_at	72.9847	84.6439	75.2793
173093_s_at	32.4498	47.2772	36.7313
173094_s_at	53.4642	47.2568	50.6144
173095_at	68.8808	62.749	60.9326
173096_at	95.3866	116.526	86.9251
173097_at	22.8173	23.737	21.7898
173098_at	328.447	345.309	498.814
173099_at	14.6696	14.5423	18.9783
173100_s_at	998.948	509.581	905.5
173101_at	352.141	279.688	322.397
173102_at	27.5648	15.3106	16.3342
173103_s_at	283.471	222.798	267.397
173104_at	700.827	1306.74	883.241
173105_at	50.6756	51.7082	29.0929
173106_at	216.077	252.1	267.761
173107_at	106.503	116.291	101.285
173108_at	260.653	347.261	214.108
173109_s_at	15.9894	20.0025	24.4256
173110_at	30.8185	37.3351	39.0327
173111_s_at	752.96	699.998	956.714
173112_s_at	5434.43	6029.97	5592.48
173113_at	1057.6	1133.98	1306.32
173114_s_at	1400.14	1860.84	1569.12
173115_s_at	413.455	171.97	327.12
173116_s_at	61.449	59.3477	79.9479
173117_at	41.5165	39.8856	30.0039
173118_s_at	93.7318	65.5867	100.551
173119_s_at	443.455	287.838	424.314
173120_s_at	103.576	74.6074	74.2967
173121_s_at	75.0767	32.052	56.6859
173122_s_at	186.106	96.6093	162.506
173123_at	164.837	102.629	43.832
173124_s_at	69.2632	53.0923	68.0076
173125_s_at	1336.29	889.669	2391.25
173126_s_at	798.124	542.518	896.207
173127_at	22.8244	24.8627	20.8416
173128_s_at	123.767	90.0232	109.035
173129_s_at	5250.79	4275.2	5380.3
173130_s_at	927.38	409.036	594.863
173131_at	142.723	147.522	260.543
173132_s_at	11.5025	10.4773	10.9506
173133_s_at	134.666	84.2975	145.079
173134_at	84.7112	124.558	104.865
173135_s_at	43.716	79.6302	70.834
173136_at	61.2716	80.606	55.5215
173137_s_at	1913.33	1719.7	1773.62
173138_s_at	30.7904	24.0036	22.4764
173139_s_at	201.378	173.592	169.264
173140_at	20.7501	15.7626	17.028
173141_s_at	161.48	80.6986	110.749
173142_at	10.6274	19.0307	11.2461
173143_s_at	91.5227	69.5466	64.3951
173144_at	20.1168	30.6326	26.1995
173145_at	27.6298	28.5814	25.8095
173146_s_at	359.908	230.336	297.751
173147_s_at	38.384	45.1194	41.4393
173148_s_at	364.743	167.03	319.547
173149_at	3312.42	461.527	2921.29
173150_at	234.118	172.718	212.15
173151_s_at	50.5774	21.4108	30.4379
173152_at	47.2352	52.0439	62.1207
173153_s_at	113.094	112.134	109.606
173154_s_at	24.361	26.5874	19.2678
173155_at	17.2963	21.9558	15.0895
173156_s_at	1551.88	135.644	963.17
173157_s_at	127.993	91.4272	127.131
173158_at	62.5377	28.4215	23.2909
173159_s_at	16.0081	15.2836	17.0076
173160_s_at	81.3982	96.8765	72.9718
173161_at	37.1949	31.5099	31.7905
173162_s_at	67.1656	81.3234	76.7093
173163_s_at	73.8083	43.3135	52.0404
173164_s_at	129.96	98.195	115.082
173165_s_at	197.078	63.5651	156.478
173166_at	28.5484	46.6743	33.4711
173167_s_at	65.6253	95.2723	76.1792
173168_s_at	777.728	816.147	473.13
173169_at	13.8206	16.315	15.9592
173170_s_at	13.0323	14.339	15.2657
173171_s_at	21.4472	39.0671	25.3566
173172_s_at	18.1856	22.2389	18.7296
173173_at	25.4173	25.5128	17.605
173174_s_at	322.159	201.566	367.423
173175_s_at	464.32	401.997	448.134
173176_at	227.011	167.718	228.27
173177_s_at	23.1715	19.0725	16.6005
173178_s_at	15.4273	25.6544	20.1467
173179_s_at	110.861	105.246	113.101
173180_at	71.4233	33.3158	70.1317
173181_s_at	242.333	297.241	233.324
173182_at	5264.52	5012.96	3291.25
173183_s_at	138.791	90.2775	162.124
173184_at	16.3069	22.4513	18.3809
173185_s_at	71.9411	53.7435	89.3046
173186_s_at	485.548	501.099	405.184
173187_s_at	66.1284	69.9719	65.5379
173188_s_at	457.77	248.989	635.176
173189_at	20.4209	18.9048	18.7718
173190_s_at	31.2166	32.414	29.9277
173191_at	42.7945	39.0893	39.9592
173192_s_at	471.62	350.88	307.895
173193_s_at	956.358	724.513	780.814
173194_s_at	62.8329	70.8949	76.4612
173195_s_at	27.5941	21.7603	84.0725
173196_s_at	122.483	65.1505	87.3778
173197_at	98.1705	147.393	110.916
173198_s_at	724.613	699.466	1082.45
173199_at	17.7401	17.252	19.3448
173200_s_at	390.998	201.37	324.511
173201_s_at	16.8714	24.2277	19.2781
173202_s_at	1025.7	616.558	904.747
173203_at	2871.05	310.736	2152.24
173204_s_at	22.1343	24.8553	18.5123
173205_s_at	186.211	71.9604	193.631
173206_s_at	260.602	186.647	203.733
173207_at	51.1733	51.5745	58.8192
173208_s_at	1286.46	581.133	892.078
173209_s_at	25.2198	22.9239	20.818
173210_s_at	108.841	86.5873	73.5148
173211_at	411.311	505.067	566.771
173212_at	23.208	20.518	23.9044
173213_s_at	536.798	423.016	593.07
173214_s_at	87.7982	30.6641	118.602
173215_at	236.606	227.762	229.85
173216_s_at	76.3847	77.7081	83.2272
173217_at	621.156	455.96	749.203
173218_s_at	2260.54	2303.43	1972.72
173219_s_at	552.986	349.432	566.83
173220_s_at	1055.18	804.753	1331.04
173221_s_at	59.6701	68.8004	87.1784
173222_s_at	570.261	270.23	566.504
173223_s_at	59.7161	105.142	67.3891
173224_s_at	31.4459	37.6445	27.7696
173225_at	106.802	49.6059	76.0989
173226_s_at	76.6153	34.6656	38.0896
173227_at	51.7413	49.8604	76.4167
173228_at	15.2337	16.9685	15.8027
173229_s_at	606.942	759.464	809.462
173230_s_at	23.1377	19.3	19.0376
173231_at	28.7027	30.2394	28.5412
173232_s_at	27.5648	13.9672	20.7464
173233_s_at	14.3512	18.1239	17.0208
173234_s_at	22.2977	30.3835	27.4699
173235_at	124.217	33.8357	67.2811
173236_at	103.672	132.424	104.832
173237_s_at	34.8601	34.724	52.5355
173238_s_at	47.8729	27.7528	51.3625
173239_s_at	505.78	421.665	537.555
173240_s_at	566.19	343.051	644.925
173241_at	70.3674	60.2814	68.4458
173242_s_at	42.3654	57.1742	43.7539
173243_s_at	7662.25	8779.71	7991.28
173244_at	2011.89	1735.8	1454.67
173245_s_at	97.9772	115.542	88.8137
173246_s_at	7709.29	8262.4	7146.64
173247_s_at	959.506	524.014	669.174
173248_s_at	8582.11	9168.15	8248.46
173249_s_at	7996.47	8038.55	7298.52
173250_s_at	92.6272	81.6608	79.2129
173251_s_at	8120.01	7951.9	6736.6
173252_s_at	35.4077	25.1888	30.9193
173253_s_at	9287.69	8015.42	8187.98
173254_at	95.0539	95.2651	182.105
173255_at	4953.76	5888.58	5126.53
173256_at	15.4391	16.9259	17.4665
173257_s_at	1090.82	681.611	782.94
173258_s_at	25.5117	38.5907	31.4358
173259_at	96.7194	167.589	114.115
173260_s_at	67.8516	87.4774	87.8992
173261_s_at	27.5648	24.4243	27.4708
173262_s_at	258.02	175.591	185.162
173263_s_at	1727.06	762.639	1534.35
173264_at	68.8691	77.5327	73.5967
173265_at	953.851	589.764	864.687
173266_at	186.949	132.794	222.082
173267_at	130.194	131.179	146.43
173268_s_at	3136.06	2386.68	2734.58
173269_s_at	8104.69	6928.67	6520.18
173270_s_at	4050.75	2880.25	3655.81
173271_s_at	27.1671	10.7765	17.6432
173272_s_at	22.7992	30.3947	37.8585
173273_at	43.9965	47.6577	42.1472
173274_s_at	19.5987	19.5758	15.8381
173275_s_at	8407.37	8276.22	7511.48
173276_s_at	4260.66	3138.58	2794.12
173277_at	480.071	361.566	710.811
173278_at	12.6997	16.4193	13.342
173279_s_at	34.7387	25.7904	30.0378
173280_at	22.2045	35.237	29.1462
173281_s_at	2975.07	2033.74	1918.37
173282_s_at	1332.5	436.345	918.925
173283_s_at	459.68	294.864	405.729
173284_s_at	234.571	223.077	194.227
173285_s_at	107.165	94.0652	141.533
173286_s_at	4121.95	5433.96	4431.78
173287_s_at	56.2453	60.9819	56.939
173288_at	15.0377	27.7423	21.6447
173289_s_at	103.151	112.111	110.628
173290_at	438.719	275.279	460.645
173291_at	4487.68	5263.12	4241.03
173292_at	2163.06	2122.01	1152.91
173293_at	60.3507	80.6891	65.8237
173294_at	171.262	171.247	154.744
173295_s_at	720.006	447.549	807.096
173296_at	739.597	647.294	800.321
173297_at	13.9952	14.2876	14.5785
173298_at	2371.69	2123.67	1588.97
173299_s_at	59.1144	61.2269	57.7465
173300_s_at	639.18	754.564	840.968
173301_s_at	2266.5	2471.23	3487.23
173302_at	37.9561	56.9909	56.2001
173303_s_at	87.8314	76.2149	98.5951
173304_at	107.927	100.517	120.234
173305_s_at	2385.9	2009.91	2400.89
173306_s_at	100.531	72.0535	137.716
173307_s_at	13.1197	12.5341	13.6605
173308_at	4029.9	3642.38	3851.68
173309_at	33.0386	29.3225	37.178
173310_at	13.0386	15.735	13.9382
173311_s_at	31.269	35.8226	35.1454
173312_s_at	511.96	1228.75	946.048
173313_s_at	134.044	68.9819	119.591
173314_at	96.4361	92.0782	90.3256
173315_at	6410.65	7121.8	6521.49
173316_s_at	19.2837	17.3901	14.4041
173317_s_at	1101.18	565.932	1118.41
173318_at	4331.13	4949.79	3063.01
173319_s_at	466.569	277.362	531.978
173320_s_at	130.16	78.1071	149.687
173321_at	99.3522	113.789	125.773
173322_at	166.929	113.272	135.013
173323_at	13.3588	14.519	23.4571
173324_s_at	100.968	35.9067	86.1115
173325_s_at	58.4625	117.503	92.6898
173326_s_at	703.739	547.303	702.187
173327_at	1505.35	1641.99	1350
173328_s_at	205.324	98.5476	133.775
173329_s_at	8182.2	7472.41	6296.46
173330_s_at	5567.61	4659.08	4649.25
173331_s_at	6788.01	7893.54	6336.72
173332_s_at	1977.83	2942.15	2737.67
173333_s_at	5639.04	6492.36	4043.1
173334_s_at	4201.96	4490.92	3152.1
173335_s_at	60.2474	105.714	68.6805
173336_s_at	35.8227	35.068	48.0823
173337_s_at	1633.96	1428.71	1143.22
173338_s_at	693.12	341.58	409.181
173339_at	2137.58	1883.21	223.011
173340_at	43.2837	51.3093	35.0011
173341_at	19.3725	12.8834	19.496
173342_at	305.1	277.932	239.371
173343_s_at	145.414	62.4921	120.884
173344_at	12.8993	16.9202	14.7402
173345_s_at	95.1008	101.93	109.396
173346_at	113.468	134.179	118.587
173347_at	72.7485	70.4566	87.8803
173348_s_at	14.4587	18.1474	12.6113
173349_at	4763.43	5394.03	3212.64
173350_s_at	6292.64	5201.42	5312.5
173351_s_at	9817.29	9751.84	8848.95
173352_s_at	62.553	47.8125	87.3325
173353_s_at	23.2706	29.7764	24.4488
173354_s_at	308.55	282.564	374.518
173355_s_at	74.1777	69.9005	64.9553
173356_s_at	267.123	168.538	311.275
173357_s_at	222.371	187.841	204.223
173358_s_at	428.909	291.723	552.641
173359_at	120.935	57.6506	75.4055
173360_at	158.401	86.5814	144.317
173361_s_at	20.7708	28.3096	29.2435
173362_s_at	23.811	21.6874	19.2013
173363_s_at	316.034	252.069	344.715
173364_s_at	190.924	116.27	127.899
173365_at	226.466	47.2575	128.666
173366_s_at	20.8697	22.8669	30.046
173367_s_at	6100.96	5174.4	4721.22
173368_at	52.2938	58.674	57.6148
173369_s_at	6462.66	7418.47	6025.73
173370_at	1545.48	1180.72	1938.53
173371_s_at	124.153	89.006	130.566
173372_at	601.309	112.696	375.854
173373_s_at	72.1295	46.0732	60.7609
173374_s_at	142.013	96.6742	145.51
173375_s_at	9983.27	9198.81	8455.94
173376_s_at	68.7308	40.668	94.116
173377_s_at	395.95	325.031	357.301
173378_at	25.2769	22.6441	24.6735
173379_s_at	411.095	271.159	502.066
173380_at	9979	10478.7	9714.91
173381_at	1670.1	2550.68	2271.47
173382_s_at	969.597	806.74	1251.08
173383_s_at	167.279	90.7174	209.922
173384_at	206.445	200.804	221.63
173385_at	208.323	123.256	283.325
173386_s_at	529.337	379.703	613.228
173387_at	213.962	144.618	166.22
173388_s_at	26.9616	22.6262	15.2656
173389_at	35.1156	42.6481	31.5848
173390_s_at	529.11	291.842	469.715
173391_s_at	908.772	693.674	1111.42
173392_s_at	1541.17	489.905	960.071
173393_s_at	115.624	57.2458	88.0563
173394_s_at	1338.01	927.932	1245.93
173395_s_at	102.293	58.7687	127.783
173396_s_at	733	536.161	759.712
173397_at	44.4354	49.6558	47.9469
173398_s_at	15.798	13.8496	14.0212
173399_s_at	54.7248	68.4211	117.362
173400_s_at	11.3294	12.5334	12.7743
173401_s_at	37.0162	28.8087	45.8077
173402_s_at	96.9628	112.144	114.283
173403_s_at	1436.15	777.395	1286.63
173404_s_at	36.7597	38.2917	29.6828
173405_s_at	43.2455	33.5248	42.0289
173406_at	72.5614	82.1811	72.6457
173407_s_at	4987.65	4304.15	3616.59
173408_s_at	3236.48	2539.94	2828.61
173409_s_at	213.533	61.6683	149.244
173410_s_at	26.5739	29.4061	43.1761
173411_s_at	69.4425	103.703	80.1645
173412_s_at	471.466	287.397	221.253
173413_at	298.457	359.286	324.014
173414_s_at	95.7406	116.816	134.842
173415_s_at	120.869	204.63	165.49
173416_at	201.402	127.299	156.34
173417_at	121.291	88.3939	160.918
173418_at	1766.09	1323.41	1433.1
173419_at	20.674	22.7144	19.4724
173420_s_at	45.1974	61.5643	42.2231
173421_at	89.9128	115.157	108.576
173422_at	937.938	802.93	1103.51
173423_at	15.8554	14.3538	13.498
173424_at	150.496	169.226	117.055
173425_at	376.432	277.541	295.53
173426_at	94.1405	129.391	207.908
173427_at	210.264	194.071	367.23
173428_at	141.048	146.287	205.012
173429_at	76.937	43.1093	62.1797
173430_at	812.931	651.475	675.861
173431_at	156.265	180.178	193.441
173432_at	133.183	228.992	148.256
173433_s_at	711.831	540.592	838.43
173434_at	142.642	82.7767	158.089
173435_s_at	215.73	276.44	310.297
173436_at	112.285	148.267	147.7
173437_at	813.612	584.605	613.291
173438_at	514.347	341.092	494.279
173439_at	373.093	377.795	594.373
173440_at	2314.38	1852.67	1591.28
173441_s_at	293.734	232.772	308.749
173442_at	505.405	544.976	553.148
173443_s_at	40.5114	41.2593	40.9535
173444_s_at	713.336	664.253	491.486
173445_s_at	23.5921	31.5157	32.7438
173446_s_at	186.237	242.773	296.598
173447_s_at	19.4096	20.4404	29.5389
173448_s_at	49.0717	42.3331	46.1438
173449_s_at	92.0504	100.865	82.9163
173450_at	130.597	95.4393	124.288
173451_s_at	19.6398	14.0386	26.1201
173452_s_at	15.8511	15.1328	18.5256
173453_s_at	1403.09	751.58	891.489
173454_at	1182.98	1506.34	1136.75
173455_s_at	721.528	992.797	1119.85
173456_at	104.508	50.3938	80.712
173457_s_at	17.8985	23.4377	19.8774
173458_at	128.101	54.7271	155.988
173459_s_at	926.271	950.228	894.921
173460_s_at	858.869	753.928	852.4
173461_at	63.8479	141.847	124.338
173462_s_at	693.657	750.205	774.144
173463_s_at	35.058	28.4272	34.1644
173464_at	517.7	476.109	423.358
173465_at	42.8424	41.8707	32.9825
173466_s_at	90.7379	97.1841	68.3848
173467_s_at	61.6961	80.9703	52.357
173468_at	242.378	134.428	279.964
173469_s_at	32.668	39.7627	37.0386
173470_s_at	492.554	252.449	385.857
173471_at	15.8731	16.4573	15.685
173472_s_at	28.6683	33.9823	37.1734
173473_s_at	55.5408	50.7947	47.7955
173474_at	473.514	496.052	578.274
173475_s_at	2237.54	1875.26	2154.9
173476_s_at	279.83	222.395	269.096
173477_at	418.883	465.947	403.341
173478_at	116.747	99.0923	114.33
173479_at	314.513	175.054	199.427
173480_s_at	58.2413	70.1899	62.0009
173481_at	535.728	330.055	442.768
173482_s_at	114.192	127.742	119.936
173483_s_at	237.914	276.131	268.557
173484_at	203.678	237.937	177.899
173485_s_at	377.491	417.877	453.267
173486_at	75.5037	63.9818	65.8968
173487_at	24.5617	32.1771	21.1573
173488_at	18.0504	36.7857	14.6012
173489_at	11.3344	17.9789	12.3498
173490_s_at	1360.71	1271.51	1699.08
173491_s_at	51.4956	52.3856	53.4425
173492_s_at	51.1411	64.0921	52.9338
173493_at	55.1294	78.5662	67.8595
173494_s_at	195.016	232.304	294.718
173495_at	19.709	21.5789	18.0482
173496_s_at	175.563	180.067	428.162
173497_s_at	78.5016	96.4723	74.387
173498_s_at	16.0245	15.114	16.3815
173499_s_at	24.8483	57.9916	59.8085
173500_at	1042.83	536.873	761.712
173501_s_at	36.4934	26.7054	26.9231
173502_s_at	98.2704	86.5732	129.424
173503_at	116.172	110.949	122.017
173504_at	1061.68	901.08	1807.97
173505_s_at	810.934	923.329	1089.11
173506_s_at	765.38	541.883	676.129
173507_s_at	98.6417	141.15	149.58
173508_at	504.331	166.464	544.927
173509_at	438.111	281.464	526.878
173510_s_at	83.4224	136.631	152.871
173511_at	411.098	320.706	353.04
173512_at	386.126	374.447	305.83
173513_s_at	393.68	273.905	518.297
173514_s_at	145.618	122.017	158.467
173515_s_at	28.691	34.7148	58.3605
173516_at	1580.62	1380.98	1718.1
173517_at	105.721	140.704	147.326
173518_s_at	74.0751	62.2175	74.2909
173519_at	449.054	414.088	549.09
173520_at	42.7552	42.3644	34.6759
173521_at	1216.62	1056.48	1563.92
173522_s_at	145.064	59.2556	167.824
173523_s_at	258.448	301.667	255.419
173524_at	3195.31	2853.98	2446.18
173525_at	139.458	93.1751	141.814
173526_at	28.153	28.8485	23.8236
173527_at	480.282	353.87	519.935
173528_at	229.697	215.058	227.065
173529_at	204.563	101.369	119.524
173530_at	104.213	62.935	84.9601
173531_at	331.2	279.262	383.479
173532_at	246.284	130.528	230.562
173533_at	183.798	153.213	233.947
173534_at	31.8669	32.6053	27.9515
173535_s_at	959.874	899.177	1021.62
173536_s_at	69.5417	71.1333	85.3291
173537_at	46.0473	37.1419	38.947
173538_s_at	66.5115	42.9645	76.3076
173539_at	92.1889	72.1635	121.892
173540_at	502.497	587.443	757.953
173541_at	549.845	364.636	449.797
173542_at	318.24	361.435	324.986
173543_at	224.133	139.985	201.547
173544_at	96.0875	152.033	83.996
173545_at	12.4428	17.7491	13.535
173546_s_at	514.48	464.264	645.761
173547_s_at	132.385	70.9027	156.051
173548_s_at	286.084	216.517	412.991
173549_s_at	166.224	74.0237	63.8503
173550_at	96.1234	67.4087	65.05
173551_at	437.576	302.891	524.341
173552_s_at	120.137	138.014	122.309
173553_s_at	23.7646	12.3283	22.6526
173554_at	682.47	788.368	720.82
173555_at	338.815	390.54	304.214
173556_s_at	60.7048	85.5141	138.881
173557_s_at	19.5628	27.4641	23.7816
173558_at	2805.78	1885.67	2118.08
173559_at	332.99	194.647	337.758
173560_s_at	554.629	203.389	426.537
173561_s_at	352.503	133.36	182.436
173562_s_at	97.398	79.7566	159.983
173563_s_at	779.706	437.667	524.4
173564_at	335.347	105.581	223.958
173565_s_at	217.475	127.887	169.475
173566_at	272.014	350.846	368.988
173567_s_at	86.279	121.36	124.801
173568_at	123.207	68.0731	146.095
173569_at	458.356	486.361	511.078
173570_s_at	13.1072	14.8422	15.1064
173571_s_at	33.7753	27.7363	20.7247
173572_s_at	394.823	204.972	292.597
173573_s_at	33.8745	35.2753	32.0052
173574_at	67.7265	54.0875	54.3055
173575_s_at	23.8053	36.9016	27.5491
173576_at	219.502	145.464	212.987
173577_at	253.634	211.181	401.877
173578_s_at	105.342	107.288	104.541
173579_s_at	78.1937	138.212	91.1648
173580_s_at	52.5372	37.2881	115.823
173581_s_at	73.9061	75.8963	64.2468
173582_at	162.4	160.445	222.567
173583_s_at	359.372	259.254	541.275
173584_s_at	276.958	116.502	274.965
173585_at	211.154	101.514	272.732
173586_s_at	193.285	114.333	146.775
173587_s_at	36.8081	61.9171	34.9684
173588_s_at	19.3544	18.5527	20.2759
173589_at	38.3889	41.0238	44.8947
173590_at	509.551	430.497	462.255
173591_at	967.837	572.97	962.68
173592_s_at	279.017	365.107	383.914
173593_at	268.847	120.16	171.107
173594_at	66.2319	94.2535	86.3992
173595_s_at	19.2494	15.6128	21.1387
173596_at	1222.79	852.387	1285.33
173597_s_at	33.1445	35.7673	61.1515
173598_s_at	12.5759	11.1481	10.8714
173599_s_at	575.88	217.858	555.59
173600_s_at	42.6094	58.1645	67.5921
173601_s_at	29.1111	20.8945	27.0012
173602_at	164.827	218.059	240.112
173603_at	650.059	444.628	533.366
173604_at	260.485	242.212	185.928
173605_s_at	179.987	175.002	158.677
173606_s_at	5273.36	5432.78	5687.26
173607_s_at	55.3299	74.9397	52.3924
173608_s_at	6652.37	5330.6	5517.21
173609_at	45.744	42.5602	65.9124
173610_at	569.965	505.158	738.592
173611_s_at	15.6091	16.0449	15.4594
173612_s_at	74.6289	84.9501	78.3364
173613_s_at	309.035	294.723	314.273
173614_at	135.9	112.906	204.522
173615_s_at	29.388	27.7806	23.0567
173616_at	126.15	126.216	184.532
173617_at	10.5597	11.8003	13.127
173618_s_at	70.2909	88.8321	68.1231
173619_s_at	140.014	109.012	136.126
173620_s_at	14.9778	20.2785	16.047
173621_s_at	34.5369	72.7005	43.6782
173622_s_at	378.887	242.75	389.453
173623_s_at	361.569	277.913	286.163
173624_at	320.833	313.38	350.683
173625_s_at	46.1152	36.2427	47.852
173626_s_at	100.072	52.864	49.7565
173627_at	132.358	70.9886	87.6034
173628_at	73.9061	113.12	90.4877
173629_at	459.128	314.23	444.955
173630_s_at	29.4074	35.767	40.3009
173631_at	317.06	188.129	296.486
173632_s_at	26.7721	24.244	24.735
173633_at	249.401	103.599	166.414
173634_at	167.866	185.925	152.714
173635_at	48.8855	49.1587	51.8313
173636_at	310.031	248.615	438.067
173637_s_at	54.2543	69.7234	113.821
173638_s_at	124.281	215.46	184.478
173639_at	32.5068	21.0646	22.2071
173640_at	71.5491	80.1126	103.741
173641_at	48.9353	50.3819	40.9428
173642_at	303.677	392.301	273.308
173643_at	95.5101	140.487	147.623
173644_at	96.9365	36.1656	61.5856
173645_s_at	117.298	116.108	140.183
173646_at	269.626	149.366	257.318
173647_s_at	20.533	24.5821	18.0297
173648_s_at	42.0729	38.5056	41.0557
173649_at	145.14	105.445	153.499
173650_s_at	125.428	115.037	119.859
173651_at	176.42	236.597	168.444
173652_at	30.8211	50.8005	34.198
173653_at	517.103	590.067	484.338
173654_at	114.296	60.1329	147.964
173655_s_at	114.737	101.135	207.241
173656_at	4428.46	4557.94	3990.69
173657_s_at	21.0134	24.8645	28.8683
173658_at	291.008	257.061	316.1
173659_s_at	72.2293	85.2842	73.9238
173660_at	2019.14	1916.05	1874.79
173661_s_at	200.616	170.005	144.801
173662_at	1248.19	651.88	1142.95
173663_at	249.529	218.342	184.308
173664_at	25.3423	26.1867	27.7648
173665_at	5483.33	5633.39	4065.57
173666_at	1526.96	1466.6	1221.82
173667_at	451.42	156.071	338.105
173668_s_at	12.6637	13.8663	15.5957
173669_s_at	22.1075	16.5711	37.6763
173670_s_at	130.986	111.278	141.675
173671_at	552.792	415.116	569.641
173672_s_at	52.7795	73.8236	59.6267
173673_s_at	23.4161	37.5637	38.7569
173674_at	99.823	66.8626	111.741
173675_at	257.342	276.099	313.264
173676_s_at	133.469	83.0071	111.977
173677_at	520.017	354.711	362.665
173678_s_at	38.3882	38.6915	49.6448
173679_s_at	887.577	426.403	1098.85
173680_at	404.84	209.856	339.61
173681_s_at	35.7672	48.5845	38.6977
173682_at	212.741	234.105	253.131
173683_s_at	78.5069	146.978	132.176
173684_s_at	382.984	450.6	357.536
173685_s_at	42.4704	31.1034	38.2784
173686_s_at	331.232	343.786	327.408
173687_s_at	127.104	91.0374	65.3319
173688_s_at	19.2712	22.0774	19.135
173689_s_at	27.2135	28.6412	37.7755
173690_at	230.855	246.666	296.273
173691_s_at	50.3143	60.961	49.4758
173692_at	551.057	382.064	364.101
173693_at	188.019	161.698	262.823
173694_s_at	56.1559	90.1739	59.2983
173695_s_at	46.0137	37.4803	72.5508
173696_at	14.4171	21.9409	16.3927
173697_s_at	45.3564	70.389	56.7558
173698_s_at	52.1587	56.2457	48.9146
173699_s_at	124.657	135.175	164.069
173700_at	180.262	143.737	260.736
173701_s_at	164.247	150.001	240.797
173702_at	755.979	609.359	793.078
173703_s_at	252.978	127.299	135.021
173704_s_at	19.4717	20.0269	18.8086
173705_s_at	264.98	126.116	193.566
173706_at	183.58	99.726	155.914
173707_at	49.492	24.4195	61.9268
173708_s_at	47.9284	33.2467	36.4552
173709_at	125.07	157.361	120.934
173710_at	20.4469	24.0612	24.0668
173711_s_at	108.349	119.31	90.9748
173712_s_at	46.5313	69.0444	40.9153
173713_at	22.3723	32.6559	28.2021
173714_at	181.874	99.8736	123.941
173715_s_at	201.474	243.243	334.652
173716_at	438.556	454.782	416.326
173717_s_at	39.6423	36.0574	34.9317
[truncated: 20,550 more rows]

## Sheet: R24 RMA values
RMA normalized files for 24 hr (cultured) Reference dataset (Fox et al, BMC Genomics, 2005)
Probe Set ID	DMR28-N2#1	DMR30-N2#2	DMR32-N2#3	DMR34-N2#4
171720_x_at	115.578	107.137	82.5321	118.716
171721_x_at	567.974	538.956	567.974	781.34
171722_x_at	485.525	408.958	660.574	339.81
171723_x_at	78.872	88.0231	87.9119	114.658
171724_x_at	105.727	139.368	74.0704	98.0878
171725_x_at	278.46	153.695	205.918	170.533
171726_x_at	265.712	212.68	149.767	327.55
171727_x_at	26.3233	38.4638	25.1898	24.1038
171728_x_at	112.678	96.5188	61.7074	84.6349
171729_x_at	434.388	412.357	303.699	371.733
171730_x_at	24.3561	23.7575	30.7533	20.3769
171731_x_at	432.26	320.707	177.939	316.291
171732_x_at	184.218	195.864	169.105	183.54
171733_x_at	562.454	842.046	1222.07	1000.72
171734_x_at	1790.33	1346.77	1933.55	827.278
171735_x_at	180.146	104.515	155.533	103.745
171736_x_at	382.517	597.84	412.82	430.924
171737_x_at	4721.55	4490.72	4693.78	4878.09
171738_x_at	997.986	1127.9	1064.27	975.641
171739_x_at	83.6056	57.2522	46.7114	46.9305
171740_x_at	765.417	806.173	491.117	766.277
171741_x_at	182.881	139.589	199.01	183.819
171742_x_at	314.474	445.893	687.274	299.628
171743_x_at	438.26	340.449	443.814	274.169
171744_x_at	105.924	117.124	90.9482	117.124
171745_x_at	127.518	80.4904	76.3407	77.4497
171746_x_at	3691.28	4012.34	3319.06	3047.68
171747_x_at	53.7395	64.9308	67.9817	58.499
171748_x_at	1262.45	886.05	669.643	1123.2
171749_x_at	65.313	53.5092	57.9189	46.1439
171750_x_at	110.718	87.0672	89.0154	96.5988
171751_x_at	126.027	206.91	142.13	233.922
171752_x_at	567.899	390.521	232.057	373.499
171753_x_at	226.84	134.173	74.0704	239.437
171754_x_at	253.282	282.589	402.93	252.287
171755_x_at	418.289	418.289	523.319	418.289
171756_x_at	2116.76	1181.17	1781.53	1022.83
171757_x_at	452.989	453.319	523.35	458.458
171758_x_at	90.4824	109.848	164.601	94.6447
171759_x_at	349.346	280.172	274.546	274.546
171760_x_at	591.174	647.225	616.801	668.115
171761_x_at	226.603	236.608	254.095	179.631
171762_x_at	100.881	112.807	106.354	95.9065
171763_x_at	30.8344	23.2187	31.1096	24.8909
171764_x_at	644.645	607.189	393.215	626.254
171765_x_at	53.0959	59.5954	67.3196	75.6225
171766_x_at	148.409	183.86	228.482	183.86
171767_x_at	6100.14	8494.62	6476.15	6593.05
171768_x_at	773.676	495.666	636.214	372.831
171769_x_at	15.2208	19.446	16.5456	18.0289
171770_x_at	1167.5	761.216	1084.69	652.131
171771_x_at	172.627	144.482	83.9402	132.228
171772_x_at	334.294	328.858	314.395	506.991
171773_x_at	567.446	467.775	598.945	313.774
171774_x_at	16.5448	15.5331	15.5383	15.4246
171775_x_at	65.9401	45.4739	101.753	57.888
171776_x_at	19.2145	15.838	19.5773	19.8443
171777_x_at	720.763	521.175	381.246	478.758
171778_x_at	79.8561	52.0323	50.9773	48.3237
171779_x_at	102.897	89.0109	83.0289	93.731
171780_x_at	223.624	263.789	162.283	263.789
171781_x_at	413.536	535.249	442.86	415.803
171782_x_at	329.863	247.468	230.161	204.746
171783_x_at	135.368	151.138	64.1191	107.856
171784_x_at	333.42	301.595	406.438	172.933
171785_x_at	1139.22	1302.98	964.787	864.588
171786_x_at	6708.27	6006.35	6881.82	5357.16
171787_x_at	423.031	326.561	273.772	269.167
171788_x_at	57.1925	31.8318	32.6991	36.9084
171789_x_at	5925	6695.43	7633.12	6018.52
171790_x_at	85.1214	85.1214	122.297	85.1214
171791_at	104.083	75.3933	63.6614	81.0381
171792_x_at	99.6002	136.093	142.691	110.382
171793_x_at	118.956	102.224	127.48	98.8711
171794_x_at	56.4513	46.3478	51.2856	44.1651
171795_x_at	269.595	107.454	121.311	68.0321
171796_x_at	65.9325	33.7066	33.7066	23.2084
171797_x_at	5915.39	5185.56	6809.99	4792.46
171798_x_at	8520.8	7290.08	8149.69	7524.89
171799_x_at	525.383	442.336	652.456	240.681
171800_x_at	8833.46	9136.17	9182.47	8983.08
171801_s_at	1417.99	1402.21	822.423	1067.66
171802_s_at	117.27	92.8973	45.1958	135.491
171803_x_at	141.958	155.387	129.042	175.506
171804_x_at	336.374	276.742	323.56	251.268
171805_x_at	3083.93	4089.22	4389.03	4157.04
171806_x_at	472.37	511.34	668.744	437.089
171807_x_at	68.027	59.448	62.967	56.1951
171808_x_at	25.1848	22.9484	25.5135	28.6927
171809_s_at	819.124	863.417	832.217	979.024
171810_x_at	435.065	638.846	394.556	498.968
171811_s_at	15.5347	12.3897	13.9375	13.5316
171812_x_at	20.7	19.4647	18.3086	18.546
171813_x_at	84.4114	70.0929	86.2892	76.2463
171814_x_at	1023.27	1200.33	1385.29	783.166
171815_x_at	19.3526	18.6579	15.8286	17.1634
171816_x_at	116.016	89.3856	116.773	93.731
171817_x_at	265.254	227.212	281.546	175.606
171818_x_at	35.542	29.6662	26.8196	31.9231
171819_x_at	15.0428	15.2414	15.0194	15.5053
171820_x_at	1980.72	1684.2	1633.33	1402.74
171821_x_at	68.097	80.4416	53.8557	74.1437
171822_x_at	464.541	458.075	600.074	352.008
171823_x_at	102.591	143.558	102.739	136.075
171824_x_at	56.1951	47.2203	53.4123	48.9217
171825_at	12.8012	12.1805	15.4976	12.8012
171826_x_at	527.051	480.553	527.051	702.477
171827_x_at	116.963	99.3916	75.7544	72.4974
171828_x_at	638.117	608.579	514.801	581.129
171829_x_at	258.218	211.66	147.614	207.452
171830_x_at	207.167	149.375	115.577	186.631
171831_x_at	318.026	272.374	301.138	244.469
171832_s_at	252.06	202.431	181.766	251.929
171833_x_at	110.861	118.721	147.568	115.276
171834_x_at	42.9014	54.5259	43.5941	46.888
171835_x_at	310.337	349.789	340.894	275.203
171836_x_at	704.475	514.66	646.933	341.053
171837_x_at	458.641	359.75	419.369	418.231
171838_x_at	21.8317	18.4337	15.8398	22.0065
171839_x_at	13.2233	12.299	13.2233	13.2233
171840_x_at	28.0708	29.8901	29.8901	33.9493
171841_x_at	124.325	84.8615	57.6887	72.3155
171842_x_at	1444.51	1531	1344.52	1410.52
171843_x_at	30.4182	28.2751	26.0179	29.9675
171844_x_at	29.2228	28.5121	28.7075	22.0124
171845_x_at	64.7318	62.7306	52.0649	59.66
171846_x_at	80.0677	78.4338	71.9787	105.063
171847_s_at	472.991	527.596	425.575	659.431
171848_x_at	23.4542	21.2348	21.0222	19.6945
171849_x_at	1049.79	763.476	941.752	459.308
171850_x_at	644.656	819.589	819.589	754.944
171851_x_at	297.452	304.186	271.492	292.893
171852_x_at	12.7268	12.7342	12.5378	13.2164
171853_x_at	84.2398	45.8377	45.8377	149.296
171854_x_at	18.9075	19.5101	18.7705	16.2702
171855_x_at	54.9346	38.2366	15.1046	29.2006
171856_x_at	337.692	205.66	268.394	81.5341
171857_x_at	44.7045	42.0884	40.8513	30.5102
171858_x_at	27.7678	27.7678	27.7678	27.663
171859_x_at	358.66	294.493	292.61	305.974
171860_x_at	116.649	132.704	96.0192	114.782
171861_x_at	575.135	470.333	530.641	646.36
171862_s_at	18.5212	17.8713	18.0074	20.423
171863_x_at	172.018	162.948	162.151	162.151
171864_x_at	69.067	53.6595	68.4602	47.7489
171865_x_at	13.4796	13.4452	14.0789	13.6839
171866_x_at	360.785	376.107	210.932	281.017
171867_x_at	59.5349	95.6857	116.092	92.819
171868_x_at	25.5902	22.8972	22.6284	21.3058
171869_at	64.3653	79.6145	31.3501	62.6833
171870_x_at	154.022	179.27	141.953	154.706
171871_x_at	34.1383	34.8079	36.5667	41.5699
171872_s_at	348.413	291.06	381.02	253.375
171873_x_at	67.5796	66.9568	55.87	77.6826
171874_x_at	49.5189	46.3274	45.6808	45.8826
171875_x_at	60.6078	63.7578	69.0171	62.2795
171876_at	384.903	371.089	251.965	323.024
171877_x_at	444.533	289.754	214.26	346.501
171878_s_at	1263.68	1624.17	1611.7	963.389
171879_x_at	439.517	426.344	312.918	439.517
171880_x_at	22.8561	29.6801	33.7066	26.0015
171881_x_at	180.946	180.946	147.31	121.995
171882_x_at	2187.23	1980.82	1719.53	2696.76
171883_x_at	12.5994	11.7252	11.558	13.0851
171884_x_at	720.289	624.145	736.974	534.946
171885_x_at	20.878	17.9454	19.2283	19.2744
171886_x_at	69.6093	62.6877	55.8679	52.6572
171887_x_at	150.654	156.378	145.384	177.264
171888_x_at	41.1291	46.7881	46.7881	41.5414
171889_x_at	148.482	161.52	165.879	194.772
171890_x_at	31.9859	31.9859	26.7233	33.3371
171891_at	112.309	112.309	132.116	101.659
171892_x_at	124.402	66.391	56.276	66.391
171893_x_at	37.4808	54.2243	44.3079	68.6636
171894_x_at	344.345	335.646	209.177	294.486
171895_s_at	6120.43	7688.1	5218.55	6369.95
171896_x_at	31.7615	31.9087	40.3816	37.5699
171897_x_at	26.7097	24.5826	28.5958	23.838
171898_x_at	256.906	290.696	192.503	208.399
171899_x_at	31.8748	33.7089	29.5583	33.7089
171900_s_at	1102.24	1276.3	1412.86	1193.97
171901_x_at	46.8414	41.0344	46.3278	38.0411
171902_x_at	14.1806	13.9145	12.6584	13.0839
171903_x_at	22.2448	22.2347	20.0867	21.002
171904_x_at	1366.28	1480.56	1622.76	777.499
171905_x_at	2412.59	2499.05	2225.73	1849.78
171906_x_at	442.57	472.733	422.079	428.546
171907_x_at	71.6009	57.5833	45.51	80.2262
171908_x_at	1064.89	854.467	981.873	727.027
171909_s_at	218.46	209.658	199.334	277.515
171910_x_at	4049.57	3906.59	3975.48	3673.2
171911_x_at	593.279	572.378	851.538	805.603
171912_x_at	521.144	682.546	770.503	527.989
171913_x_at	25.5055	21.227	23.954	25.5055
171914_x_at	33.7066	30.438	33.7066	29.7237
171915_at	1666.3	2101.19	2231.05	1402.54
171916_s_at	514.641	334.494	270.246	335.174
171917_x_at	281.289	244.458	281.289	193.303
171918_x_at	353.404	337.765	331.48	387.497
171919_x_at	1827.23	1682.23	1435.07	1360.46
171920_x_at	5999.73	5163.72	6204.44	4437.16
171921_x_at	5494.13	5777.3	4905.13	5475.26
171922_x_at	727.095	727.095	579.013	612.591
171923_x_at	16.1301	13.6186	14.4741	15.0376
171924_x_at	560.692	822.189	515.603	476.008
171925_x_at	82.3205	109.486	99.6143	102.359
171926_x_at	24.6344	21.3915	22.2667	25.373
171927_x_at	1542.49	1193.19	1721.12	716.076
171928_x_at	19.5437	15.2123	17.1049	17.5823
171929_x_at	93.6577	156.444	150.224	113.56
171930_x_at	64.5361	75.5347	54.8488	85.7417
171931_s_at	151.481	144.384	125.155	112.687
171932_x_at	153.988	99.657	115.754	116.611
171933_at	170.176	152.319	143.361	163.662
171934_x_at	3800.24	4470.57	4491.79	3807.78
171935_s_at	149.346	178.367	125.442	193.246
171936_s_at	157.564	129.762	140.614	129.577
171937_x_at	230.774	227.299	283.328	213.171
171938_x_at	508.762	455.688	479.911	418.789
171939_x_at	109.294	108.491	96.2455	99.8513
171940_x_at	8567.78	7222.88	7840.02	6643.47
171941_s_at	4269.65	5401.77	4647.58	4607.55
171942_x_at	254.202	348.5	406.731	303.015
171943_x_at	182.281	170.858	142.735	142.839
171944_x_at	393.393	428.825	393.417	535.331
171945_x_at	53.6929	48.0402	52.4925	54.9925
171946_x_at	508.862	457.093	424.4	439.243
171947_x_at	140.868	208.911	240.798	199.346
171948_x_at	4826.7	5252.63	4569.45	4798.79
171949_x_at	244.374	244.374	244.374	230.69
171950_x_at	15.1263	14.3146	11.9555	14.3146
171951_x_at	47.6621	25.9463	23.9484	28.6276
171952_s_at	22.7234	23.4743	25.8559	20.883
171953_x_at	4434.83	4914.35	4896.18	4650.31
171954_x_at	5472.11	5745.01	6976.09	4527.39
171955_x_at	1112.15	831.653	875.562	607.875
171956_s_at	262.994	210.837	195.117	292.422
171957_x_at	3760	3084.1	4618.19	2534.9
171958_at	5901.09	7112.39	7091.39	6410.43
171959_x_at	122.696	107.041	191.609	106.299
171960_x_at	976.309	1501.5	1858.77	834.108
171961_x_at	1723.87	1405.76	1255.24	1432.22
171962_x_at	186.927	182.018	145.163	205.119
171963_x_at	1808.52	1942.61	1592.25	1820.43
171964_s_at	387.784	300.126	311.957	289.883
171965_x_at	1083.31	1106.43	894.655	894.655
171966_x_at	397.497	484.839	413.708	330.11
171967_x_at	41.2696	45.8645	41.0032	56.5655
171968_x_at	598.774	576.784	360.064	508.867
171969_x_at	27.9829	25.4259	21.5465	30.157
171970_x_at	15.5383	14.9983	15.5383	14.8596
171971_x_at	2231.12	2234.12	2210.41	1835.39
171972_x_at	54.0875	53.9547	30.3421	50.0169
171973_at	242.255	262.089	181.018	331.344
171974_x_at	317.784	275.087	144.584	260.981
171975_x_at	151.009	173.067	151.009	151.009
171976_x_at	785.895	673.828	875.546	496.368
171977_x_at	879.747	716.738	967.535	813.489
171978_x_at	16.4069	14.2324	15.3197	16.4069
171979_x_at	59.4753	105.413	148.876	54.4629
171980_x_at	30.2599	30.3944	29.8627	27.9598
171981_x_at	51.6862	28.8112	19.3075	34.3176
171982_x_at	2366.45	1554.92	1503.56	1360.27
171983_s_at	27.7086	25.7011	28.5309	28.7234
171984_at	93.4581	59.7154	48.7248	56.0955
171985_x_at	31.6618	30.1359	33.5063	31.592
171986_x_at	238.784	394.972	260.731	142.352
171987_x_at	551.969	401.444	343.133	348.103
171988_at	1488.86	1329.42	1385.52	1247.57
171989_x_at	148.527	135.86	164.853	199.983
171990_x_at	53.5434	40.0993	41.2028	37.272
171991_x_at	18.3084	18.0155	18.3066	20.9855
171992_x_at	28.0682	26.3507	17.4824	29.2072
171993_x_at	467.321	274.731	245.663	280.705
171994_x_at	1795.76	1715	2885.3	931.2
171995_x_at	131.419	113.56	107.059	118.466
171996_x_at	27.5556	25.6725	24.4657	27.5556
171997_x_at	414.303	216.372	170.741	195.862
171998_x_at	543.731	557.242	263.778	601.132
171999_x_at	639.446	665.54	469.355	633.286
172000_x_at	329.077	417.073	440.292	432.903
172001_x_at	1110.86	610.501	574.131	425.446
172002_x_at	16.4432	20.8148	18.925	16.4432
172003_x_at	16.8509	20.9412	16.4614	16.233
172004_x_at	644.39	838.114	575.879	523.474
172005_x_at	283.031	467.317	315.564	609.827
172006_x_at	342.359	339.074	254.374	470.084
172007_x_at	2990.55	3573.84	2958.06	3016.37
172008_x_at	997.711	1967.39	2143.52	536.203
172009_x_at	332.024	254.374	323.046	239.698
172010_x_at	1562.85	1597.79	1300.47	1206.7
172011_x_at	171.139	170.638	129.239	182.742
172012_x_at	17.4102	15.008	16.661	13.3038
172013_x_at	2515.19	3012.23	2828.05	2833.54
172014_x_at	132.912	100.705	109.82	129.998
172015_x_at	99.5915	87.2171	91.9486	84.9113
172016_x_at	611.617	966.358	454.724	872.681
172017_x_at	515.033	614.956	408.048	691.677
172018_x_at	472.439	664.265	319.094	597.946
172019_x_at	263.56	281.983	239.108	295.516
172020_x_at	96.7729	114.922	68.4195	193.809
172021_x_at	483.434	846.98	475.106	838.631
172022_x_at	102.891	79.9704	66.8676	67.3056
172023_x_at	744.189	1097.48	641.485	837.66
172024_x_at	336.478	427.254	276.914	320.274
172025_x_at	189.929	171.844	141.269	238.717
172026_x_at	16.0516	18.5308	21.9642	17.8568
172027_x_at	56.624	114.409	75.5634	111.907
172028_x_at	106.955	114.748	123.368	109.585
172029_x_at	139.831	135.504	149.253	136.533
172030_x_at	133.007	244.992	177.654	250.507
172031_x_at	326.66	445.294	429.874	465.218
172032_x_at	92.8318	121.835	98.701	164.665
172033_x_at	20.9161	21.2548	21.8775	19.4156
172034_x_at	38.3917	26.9189	23.3813	29.7613
172035_x_at	281.08	212.916	152.885	196.054
172036_x_at	73.1292	217.048	100.589	152.589
172037_x_at	123.399	93.8746	67.1562	101.373
172038_x_at	127.545	78.7681	79.6145	79.6145
172039_x_at	186.639	153.316	138.412	148.282
172040_x_at	86.9966	96.0057	97.2477	85.3834
172041_x_at	40.5439	33.6407	45.7547	32.5879
172042_x_at	952.673	840.354	609.713	876.431
172043_x_at	644.741	652.095	644.503	408.161
172044_x_at	599.917	809.805	536.509	663.541
172045_x_at	4810.52	4997.92	4318.15	4814.18
172046_x_at	741.763	660.574	567.769	536.965
172047_x_at	143.403	103.672	110.889	161.523
172048_x_at	675.63	575.152	419.197	665.159
172049_x_at	14.3903	14.4931	15.3122	13.9072
172050_x_at	17.0543	15.0745	15.3047	21.0306
172051_x_at	321.903	353.611	573.249	407.039
172052_x_at	28.7296	23.0879	28.7296	23.9127
172053_x_at	4889.04	9988.8	7352.44	8875.16
172054_at	32.1618	27.827	31.2202	27.9499
172055_x_at	172.018	156.588	169.248	144.524
172056_x_at	85.7294	88.1953	89.2267	77.8821
172057_x_at	394.475	419.96	391.001	408.474
172058_x_at	95.0824	104.112	100.765	117.54
172059_x_at	49.7454	62.1169	49.7454	59.2665
172060_x_at	59.8732	52.8058	53.3356	55.3174
172061_x_at	157.94	111.148	124.725	176.404
172062_x_at	51.8497	48.8638	48.1358	53.0871
172063_x_at	34.6744	60.5499	72.8937	96.8546
172064_x_at	308.242	336.321	343.374	402.028
172065_x_at	277.874	240.273	342.066	325.274
172066_x_at	168.826	103.858	80.6978	160.62
172067_x_at	84.2904	98.1402	83.1402	96.3628
172068_x_at	554.594	638.231	650.299	565.196
172069_x_at	27.5447	24.6589	36.916	75.269
172070_x_at	29.7283	30.2367	24.2191	46.3344
172071_x_at	18.0853	20.5713	21.5021	20.5492
172072_x_at	261.032	212.013	147.847	308.403
172073_x_at	16.3458	13.795	14.0254	14.1191
172074_x_at	16.2061	19.7838	18.336	18.0231
172075_x_at	41.2591	83.4351	88.4388	98.0948
172076_x_at	163.477	216.645	355.911	163.477
172077_x_at	71.7086	163.233	154.408	92.4039
172078_x_at	517.206	1838.58	979.358	925.838
172079_s_at	90.8874	110.501	97.7226	95.0814
172080_at	14.8112	13.2206	14.8112	14.8112
172081_x_at	67.6037	67.6037	65.0602	65.0723
172082_x_at	17.4693	18.2613	18.793	17.4996
172083_x_at	5200.23	4119.14	6870.13	3156.77
172084_x_at	235.667	396.16	313.476	326.876
172085_x_at	38.3002	41.3987	33.9542	54.8833
172086_x_at	17.0688	16.6917	18.2832	16.3624
172087_x_at	14.1244	15.4454	15.472	15.3841
172088_x_at	14.3052	16.0828	14.3052	15.9395
172089_x_at	27.8999	21.3351	21.3622	22.7859
172090_at	37.5801	36.4801	39.9201	37.3903
172091_x_at	15.2702	14.6768	17.0476	16.4745
172092_s_at	14.1896	19.1313	29.339	14.6919
172093_x_at	2171.56	8162.15	4559.13	7389.72
172094_x_at	173.447	347.332	430.732	271.505
172095_x_at	14.5361	14.0354	13.4577	14.1893
172096_x_at	15.1644	16.2435	19.7165	16.9842
172097_x_at	11.9413	12.8524	12.539	11.2253
172098_x_at	53.4638	46.604	47.0291	47.0184
172099_x_at	60.4609	179.484	94.5967	87.4124
172100_x_at	867.157	587.931	982.35	229.6
172101_x_at	235.254	162.793	193.731	198.082
172102_x_at	1477.92	5484.27	3200.09	4504.07
172103_x_at	368.756	388.347	300.271	442.509
172104_x_at	18.1262	18.3331	20.3658	19.5089
172105_x_at	28.4797	33.3717	34.7354	29.8414
172106_x_at	1544.24	4016.31	3058.41	2397.82
172107_x_at	2108.57	7503.59	4470.57	6319.84
172108_x_at	10.6443	10.3409	10.7586	10.9961
172109_x_at	27.8167	22.8932	27.8167	27.8167
172110_x_at	18.9269	17.032	19.4803	16.2882
172111_x_at	94.365	121.013	120.795	86.8228
172112_x_at	46.4547	34.0896	51.7099	31.6429
172113_x_at	145.912	168.91	254.995	168.91
172114_at	17.0543	18.0924	19.0718	16.4515
172115_x_at	48.7141	81.464	73.5744	49.0348
172116_x_at	16.1972	16.8583	14.6402	19.5919
172117_x_at	36.8963	54.8741	34.9309	62.54
172118_x_at	22.9906	26.8844	26.8844	27.4553
172119_at	61.2664	58.6257	63.9935	63.9935
172120_x_at	47.0611	171.233	110.866	89.7489
172121_x_at	52.6134	48.4961	43.8572	40.5489
172122_at	30.9669	24.7809	30.06	22.3595
172123_x_at	1197.01	1355.13	1300.28	1253.4
172124_x_at	136.469	138.626	176.229	122.047
172125_x_at	38.3976	39.8573	40.4616	36.3462
172126_x_at	325.915	404.546	303.327	532.438
172127_x_at	72.8073	54.3455	53.2412	54.705
172128_x_at	25.7678	27.179	31.8198	23.5119
172129_x_at	41.9158	53.3789	37.9719	45.5676
172130_at	88.3195	80.4416	111.38	68.3498
172131_x_at	22.7896	18.46	21.0477	19.9855
172132_x_at	54.9028	56.6747	49.1966	56.4697
172133_x_at	99.9232	133.135	104.238	158.774
172134_x_at	74.7128	79.4219	79.4219	96.1732
172135_x_at	88.2818	86.0881	94.3977	75.2057
172136_x_at	505.56	1408.88	1292.28	1227.41
172137_s_at	44.0996	64.4094	57.9615	48.8259
172138_x_at	429.174	379.137	568.959	447.05
172139_x_at	18.055	15.8201	17.7442	16.4154
172140_x_at	20.6661	42.0677	38.2484	112.684
172141_at	28.5416	52.0034	48.206	52.2341
172142_x_at	17.9155	17.4981	22.0992	18.0318
172143_x_at	12.9623	13.2584	13.0999	13.339
172144_x_at	271.927	241.845	216.26	250.849
172145_x_at	11.3341	12.6703	12.6037	12.515
172146_x_at	15.1661	17.3438	23.302	13.7963
172147_x_at	129.262	175.655	174.041	178.289
172148_x_at	2749.12	9630.67	5934.62	8419.13
172149_x_at	111.969	144.062	183.375	160
172150_x_at	170.028	165.342	176.689	154.408
172151_x_at	121.252	115.927	133.725	111.266
172152_x_at	87.6501	110.97	125.499	103.563
172153_x_at	1295.67	1327.53	1221.58	1569.35
172154_x_at	76.5926	352.054	148.364	140.56
172155_x_at	64.1406	74.9968	122.105	74.9968
172156_x_at	215.875	493.669	647.813	473.165
172157_x_at	55.5687	78.4597	71.7521	74.533
172158_x_at	17.0131	32.8756	41.3734	43.745
172159_x_at	53.9142	48.2423	72.6977	45.4748
172160_x_at	86.0988	50.4692	51.2576	90.1819
172161_x_at	11.6786	11.9287	11.8623	10.3893
172162_x_at	35.3987	40.757	40.9597	29.686
172163_x_at	41.9279	53.063	58.5017	47.7648
172164_x_at	22.7434	23.9054	27.6847	21.3724
172165_x_at	20.0915	25.6561	23.269	23.705
172166_x_at	54.0736	74.4954	61.3256	56.2811
172167_at	11.0383	11.4559	11.9402	11.2649
172168_x_at	16.6427	16.443	16.2301	18.2563
172169_s_at	21.5872	21.5872	25.6154	21.5872
172170_at	12.7599	13.5342	15.087	12.9662
172171_x_at	11.6869	11.0644	11.6869	10.5455
172172_x_at	13.9892	20.504	28.6564	17.4818
172173_x_at	80.1961	91.6726	118.236	91.8494
172174_x_at	72.5834	83.7608	105.917	77.996
172175_x_at	20.0867	20.0867	20.0867	19.0066
172176_at	9.88397	10.0742	9.80935	10.0742
172177_x_at	16.2578	16.2627	18.4739	17.4018
172178_at	42.9182	39.684	35.7696	46.5737
172179_x_at	14.3135	14.6552	14.6552	14.9356
172180_x_at	16.1548	16.0745	15.5949	17.1615
172181_x_at	16.6821	18.822	18.8603	16.8856
172182_x_at	17.9282	16.5231	18.6667	18.6667
172183_at	11.6497	11.0043	11.6497	11.7363
172184_x_at	290.099	745.026	412.404	1001.93
172185_x_at	12.4674	18.1169	16.4898	23.0853
172186_x_at	69.9672	44.6429	37.1221	71.1655
172187_x_at	109.101	75.9017	107.987	78.1644
172188_x_at	11.2034	11.1045	10.6747	9.68772
172189_at	41.4787	87.4068	125.187	48.0023
172190_x_at	21.2407	21.2407	33.283	22.6778
172191_x_at	18.7526	20.3869	23.6551	19.8621
172192_x_at	52.6134	102.981	106.01	57.8686
172193_at	22.4609	19.3914	22.3505	21.2266
172194_x_at	15.4007	16.7058	16.7058	17.3074
172195_x_at	64.6301	68.8192	68.8192	63.5072
172196_x_at	146.688	93.7872	96.572	80.5949
172197_x_at	850.761	538.203	785.397	459.465
172198_x_at	33.8663	23.0012	34.1463	22.5434
172199_x_at	54.9028	74.4412	71.5886	69.7842
172200_x_at	21.3464	23.1248	22.2116	21.0971
172201_x_at	25.9103	23.7318	28.1294	27.225
172202_x_at	22.2899	22.3462	22.8693	20.8236
172203_x_at	32.2462	25.395	33.7483	29.8334
172204_at	71.0037	62.5194	76.6656	74.5545
172205_at	18.4248	17.7896	17.6053	16.1807
172206_x_at	68.0622	72.3971	68.828	67.1222
172207_x_at	33.5761	31.2682	32.1208	26.5509
172208_x_at	45.7324	48.1417	55.2356	43.3287
172209_x_at	1200.23	802.987	1010.62	692.56
172210_x_at	55.9696	72.7364	76.6237	62.7479
172211_x_at	100.83	164.538	180.186	237.794
172212_x_at	11.4305	11.1027	12.8862	12.0043
172213_x_at	108.376	64.6671	117.563	76.1387
172214_x_at	1131.15	736.504	864.375	468.217
172215_x_at	24.1079	19.0643	20.4142	22.5178
172216_x_at	12.8834	15.4782	13.645	11.9713
172217_x_at	24.0352	26.4744	26.4744	23.9884
172218_x_at	300.217	391.522	542.483	480.276
172219_x_at	18.4357	33.7066	27.9998	22.2977
172220_x_at	97.4166	75.944	90.2574	67.8886
172221_x_at	50.5131	64.7876	56.0729	50.5131
172222_at	16.3072	14.5821	14.2815	15.3
172223_x_at	62.5672	72.3596	80.4563	49.6735
172224_x_at	86.9842	60.9071	85.71	80.3154
172225_x_at	30.1956	30.3168	30.3168	30.3395
172226_at	68.5434	66.5898	68.6493	48.7095
172227_x_at	24.8701	27.4518	27.4998	22.8374
172228_x_at	1194.52	2834.61	2212.88	1797.02
172229_x_at	43.9918	45.0047	54.8144	41.4625
172230_at	12.1141	12.0784	11.7133	12.1141
172231_x_at	107.542	124.82	99.0673	162.212
172232_x_at	21.8369	25.6399	38.1749	23.766
172233_at	14.3846	13.0604	15.6741	14.227
172234_x_at	13.6501	14.8797	15.8585	13.4211
172235_x_at	14.5444	12.7932	14.2972	12.2986
172236_x_at	1552.13	561.3	458.981	353.481
172237_x_at	24.4917	22.7125	28.3275	22.3476
172238_x_at	123.467	103.816	106.091	99.3132
172239_x_at	18.6667	18.6667	16.907	18.6667
172240_x_at	20.5017	25.8574	28.1177	24.5803
172241_x_at	28.5121	28.5121	28.5121	28.7453
172242_x_at	65.008	56.4594	65.8922	55.9036
172243_x_at	124.016	38.8254	29.8846	23.7436
172244_x_at	337.789	1124.46	651.718	514.86
172245_x_at	22.189	27.5556	33.6493	24.1693
172246_at	66.0816	66.0816	83.3539	81.1371
172247_x_at	9.32754	10.681	11.1994	9.97459
172248_x_at	19.5089	24.229	27.6238	21.329
172249_x_at	19.7615	18.9087	19.3369	18.3787
172250_x_at	16.1999	15.3458	14.6749	15.1046
172251_x_at	2454.5	3572.12	4234.12	4230.22
172252_x_at	79.9715	86.8148	83.8684	89.6565
172253_x_at	18.7617	18.7011	18.326	18.326
172254_x_at	30.153	45.5537	49.0453	37.9347
172255_x_at	26.0048	29.1471	30.2154	29.1471
172256_x_at	517.105	1034.47	1339.34	1206.44
172257_x_at	28.5416	30.1216	30.1216	29.7145
172258_x_at	22.1939	25.0417	26.1977	28.2711
172259_x_at	1370.72	1206.62	1706	696.346
172260_at	14.6561	13.7021	15.178	13.6953
172261_x_at	140.887	140.887	144.321	159.031
172262_x_at	76.1487	92.2309	99.7036	82.7316
172263_x_at	21.1446	24.5215	21.8317	21.8317
172264_x_at	20.4836	45.4538	44.2242	29.5593
172265_x_at	12.174	12.1254	14.987	13.5013
172266_x_at	31.4677	23.2314	31.4677	27.7253
172267_x_at	60.2019	57.4898	63.2244	52.9236
172268_x_at	3616.55	1456.02	1858.73	1502.97
172269_x_at	16.2373	15.9436	19.3374	15.9784
172270_x_at	1865.45	1716.55	1990.6	1742.73
172271_x_at	438.811	392.725	291.854	230.032
172272_x_at	29.4316	54.1215	58.7966	48.3602
172273_x_at	43.73	43.191	54.3649	45.8645
172274_x_at	10.9768	10.9768	10.2252	10.9768
172275_x_at	241.274	270.897	217.449	316.468
172276_x_at	75.7544	43.8355	45.2248	82.4633
172277_x_at	158.649	241.417	211.604	268.397
172278_x_at	10.2012	10.4819	10.2946	9.14414
172279_x_at	28.232	30.0925	31.6595	31.6595
172280_x_at	1069.6	1019.3	1085.47	949.043
172281_at	25.0471	83.1006	43.7038	59.0376
172282_x_at	44.7787	42.1847	55.9441	46.8192
172283_x_at	12.3021	11.2187	12.3021	11.7415
172284_x_at	113.198	174.561	144.649	67.4071
172285_x_at	1494.42	3193.88	2547.98	2314.54
172286_x_at	105.078	128.519	131.897	129.586
172287_x_at	158.892	164.865	139.859	160.888
172288_x_at	39.674	29.7996	37.6145	31.4731
172289_x_at	156.778	158.459	165.798	156.778
172290_x_at	24.1079	22.5953	24.2944	21.6912
172291_x_at	117.598	210.188	215.459	274.174
172292_x_at	87.9403	84.2146	87.286	59.7352
172293_x_at	284.207	447.796	499.932	361.61
172294_x_at	62.8895	245.503	134.551	278.906
172295_at	17.9155	17.395	18.9894	18.4646
172296_x_at	49.3079	51.3915	49.3079	60.7019
172297_x_at	73.4447	99.4048	101.044	76.9336
172298_x_at	111.969	130.737	183.218	109.329
172299_x_at	105.144	86.6432	98.2285	94.123
172300_x_at	67.445	68.4873	73.0278	65.7739
172301_at	27.3876	28.0121	30.4444	23.7351
172302_x_at	13.9935	15.6641	15.3885	14.1512
172303_x_at	428.474	487.941	508.417	543.185
172304_x_at	40.0247	41.7466	42.4107	38.1119
172305_x_at	422.307	297.189	510.611	279.701
172306_x_at	10.8701	11.7294	11.9716	10.7551
172307_x_at	106.765	272.703	330.423	279.49
172308_x_at	31.898	43.0577	32.5878	34.3262
172309_x_at	22.967	23.7389	28.7769	19.1709
172310_x_at	51.632	77.9577	51.4111	106.229
172311_x_at	10.2027	10.4456	10.6183	10.6183
172312_x_at	35.2423	38.4441	35.1721	37.3066
172313_x_at	39.081	39.081	42.9443	37.6437
172314_x_at	20.44	65.3111	40.1736	49.2995
172315_x_at	20.6234	22.1038	22.6979	25.0565
172316_x_at	46.0357	50.279	64.2548	58.6711
172317_x_at	11.9018	12.3715	13.5755	12.3431
172318_x_at	144.807	144.227	133.597	114.242
172319_x_at	72.4538	187.377	165.93	149.011
172320_x_at	34.8057	67.5288	56.4594	46.2163
172321_x_at	155.989	131.985	140.373	139.665
172322_x_at	18.1698	18.4248	20.8608	16.3622
172323_x_at	138.244	79.8834	79.8834	86.9499
172324_x_at	1720.42	885.995	927.685	797.689
172325_x_at	233.599	127.828	136.25	102.991
172326_x_at	35.9445	44.9421	47.0962	40.8334
172327_x_at	52.895	53.4443	69.4314	56.8727
172328_x_at	19.691	18.4204	23.4491	20.0705
172329_x_at	88.0559	232.109	308.781	146.573
172330_x_at	22.3874	34.1284	24.1133	25.0339
172331_x_at	16.2802	14.8415	18.2047	18.0351
172332_at	10.7505	11.738	12.2571	11.738
172333_x_at	60.4609	61.8029	91.3566	62.0991
172334_x_at	1654.02	772.012	853.631	707.777
172335_x_at	669.831	1653.68	1473.76	1296
172336_x_at	85.5615	120.729	109.919	114.003
172337_x_at	33.4799	41.9365	65.5922	40.1065
172338_x_at	29.0925	24.8093	23.8203	22.4753
172339_s_at	13.6624	16.7416	13.6624	14.2235
172340_x_at	15.8198	16.2435	20.6737	17.4734
172341_x_at	25.7584	25.4834	25.0802	25.2116
172342_x_at	22.9398	24.6617	23.2268	23.1633
172343_x_at	78.5155	47.6624	56.6976	53.9609
172344_x_at	353.917	383.807	298.003	193.475
172345_x_at	32.3091	37.8609	62.5153	40.1149
172346_x_at	84.5495	36.1856	36.7666	25.4413
172347_at	126.782	132.667	127.48	154.924
172348_x_at	36.1487	36.1487	34.4265	37.716
172349_x_at	39.4437	33.6297	41.5245	31.1189
172350_x_at	17.1567	16.1652	17.1567	17.1567
172351_x_at	1941.02	7900.06	4422.83	5758.18
172352_at	149.429	62.4507	110.556	51.3915
172353_x_at	483.554	201.621	234.376	129.903
172354_x_at	21.16	25.6404	26.8888	24.1638
172355_x_at	36.1855	49.666	71.9163	44.6733
172356_at	11.2207	11.6075	12.0862	10.1503
172357_x_at	1272.11	590.518	644.103	550.274
172358_x_at	41.4085	30.4922	46.3743	34.4327
172359_x_at	11.506	15.7773	17.6369	13.812
172360_x_at	148.003	106.41	99.7036	142.038
172361_at	25.7584	22.2681	27.4778	19.449
172362_x_at	15.17	22.3476	16.5878	16.3928
172363_x_at	363.01	237.676	756.211	298.131
172364_x_at	59.811	44.1225	59.7626	44.0121
172365_x_at	44.7704	44.8698	54.9028	42.7833
172366_x_at	20.2514	21.1906	21.5023	21.1906
172367_x_at	19.3478	17.166	17.4235	26.9525
172368_x_at	14.2972	13.4203	15.0217	13.5243
172369_x_at	58.9619	56.5412	60.8515	56.2116
172370_x_at	11.5963	12.0784	11.8309	12.0485
172371_x_at	18.2586	18.7238	22.4036	18.7238
172372_at	13.2066	14.6283	14.4987	15.7689
172373_x_at	26.1061	28.0773	37.0948	27.7481
172374_x_at	12.3324	12.3324	12.6245	11.967
172375_x_at	35.8139	29.7114	27.713	24.0582
172376_x_at	41.6306	38.7101	44.5149	39.5189
172377_x_at	83.0415	103.703	139.764	90.5357
172378_x_at	183.018	635.072	1028.79	557.061
172379_at	214.132	208.024	288.524	238.659
172380_x_at	37.6427	40.0172	35.162	39.0255
172381_x_at	23.2566	23.3451	29.3687	20.3886
172382_x_at	13.4877	12.9458	12.6415	12.9164
172383_x_at	62.5668	65.6349	77.1022	67.6273
172384_x_at	20.7479	25.1175	29.8161	22.7257
172385_x_at	152.54	48.6274	65.0004	34.8893
172386_x_at	28.8706	43.6347	37.6506	44.1818
172387_x_at	3161.68	6799.99	5378.13	4854.24
172388_x_at	27.3078	27.5119	40.3497	33.7081
172389_x_at	39.4375	42.3445	42.3445	45.3902
172390_x_at	98.4299	104.374	115.425	100.456
172391_x_at	130.245	117.997	135.902	116.303
172392_x_at	755.089	765.935	677.253	637.991
172393_x_at	69.7795	98.68	114.092	93.8232
172394_x_at	12.0178	13.3023	13.0515	12.5024
172395_at	13.4268	11.6075	11.2561	10.1496
172396_at	15.9032	13.6071	14.3872	14.4389
172397_x_at	13.4963	14.1293	12.7154	14.2014
172398_x_at	143.457	167.647	176.275	142.723
172399_x_at	43.1531	49.8495	56.0803	44.7056
172400_x_at	29.4316	28.6169	31.5866	27.1014
172401_x_at	33.6099	49.1183	80.0115	48.2372
172402_at	37.2214	39.705	47.1499	51.9029
172403_x_at	22.4074	19.4944	21.5463	33.6551
172404_x_at	2707.76	5091.42	4498	4695.02
172405_x_at	33.0728	31.3872	36.3862	30.0208
172406_x_at	41.8256	41.7117	46.406	41.6808
172407_x_at	304.486	347.082	245.803	362.536
172408_x_at	20.9326	19.0327	24.9877	20.8662
172409_x_at	16.1332	13.6374	17.5355	16.1332
172410_x_at	29.5717	29.5717	31.102	28.9613
172411_x_at	299.303	465.83	478.931	565.496
172412_x_at	22.6325	20.3689	22.989	22.6392
172413_at	23.8594	24.5333	25.2069	24.5078
172414_x_at	36.8245	36.8245	39.4924	40.9053
172415_x_at	185.223	260.161	272.703	255.431
172416_x_at	13.6287	13.6475	13.9359	14.286
172417_x_at	42.709	44.0259	41.5212	42.9907
172418_x_at	11.8854	12.2184	11.8854	11.8258
172419_x_at	68.8797	66.7354	73.5892	73.5892
172420_x_at	37.7289	69.8773	71.2925	41.9411
172421_x_at	14.6919	14.9245	14.9487	13.8706
172422_x_at	2302.18	2021.55	1631.18	1633.46
172423_x_at	14.4882	13.3086	16.6279	15.6195
172424_x_at	12.6307	12.3102	15.1071	12.4487
172425_x_at	14.5838	17.4288	15.3109	17.3516
172426_x_at	113.53	98.0552	126.017	78.864
172427_x_at	35.4948	30.6943	31.9925	28.0708
172428_x_at	589.303	1258.13	1616.43	1519.77
172429_x_at	107.091	56.0215	52.4694	52.4694
172430_x_at	144.142	403.34	465.222	378.061
172431_x_at	108.376	218.935	329.05	165.063
172432_x_at	80.5316	110.914	122.639	100.622
172433_x_at	29.7637	26.3596	29.8143	30.8667
172434_at	77.5081	52.6864	63.4499	93.4294
172435_x_at	12.0039	11.4357	12.2098	12.2098
172436_x_at	83.5272	76.4627	83.5272	78.1696
172437_x_at	15.0782	14.4217	15.0782	15.1654
172438_x_at	96.1839	315.801	368.817	298.585
172439_x_at	19.5058	20.2779	22.7825	22.1514
172440_x_at	167.19	181.746	250.702	193.976
172441_x_at	15.8479	17.74	20.0637	14.9713
172442_x_at	121.961	202.528	273.02	184.575
172443_x_at	65.9798	156.481	242.983	143.481
172444_x_at	17.5492	17.8627	18.2378	16.9041
172445_x_at	13.8653	14.7371	13.7199	21.0317
172446_x_at	10.5287	10.4292	10.8337	11.7656
172447_at	120.952	43.9734	69.807	31.9699
172448_x_at	14.9608	11.9298	15.4536	13.6794
172449_x_at	85.2978	164.605	93.579	208.519
172450_x_at	189.403	441.362	413.524	539.388
172451_x_at	95.4798	132.228	190.966	187.446
172452_x_at	27.5225	60.071	48.206	40.6778
172453_x_at	16.1332	24.2765	24.8256	26.8365
172454_x_at	628.711	1345.14	1155.47	921.374
172455_x_at	114.71	156.981	175.303	142.69
172456_x_at	17.9154	66.5191	27.2692	115.081
172457_x_at	91.111	94.2812	111.034	112.468
172458_at	16.9946	15.549	16.6158	15.775
172459_at	19.4506	19.5032	19.5398	19.5032
172460_x_at	83.2171	96.5452	117.548	83.0986
172461_x_at	11.83	12.0793	12.3607	12.4056
172462_x_at	310.469	599.417	417.537	552.417
172463_x_at	504.468	620.574	476.06	984.546
172464_x_at	49.3797	54.8857	42.8034	54.8857
172465_x_at	116.699	141.13	184.542	141.13
172466_x_at	11.2386	12.8793	12.8793	12.8793
172467_x_at	12.9238	12.0417	12.9864	12.3879
172468_x_at	366.529	450.046	392.326	450.046
172469_x_at	410.844	653.549	483.131	700.479
172470_x_at	18.9075	17.4231	18.9075	18.9075
172471_x_at	13.5576	13.411	14.118	12.2026
172472_x_at	756.386	504.072	617.104	356.646
172473_at	478.061	323.67	297.403	335.948
172474_x_at	93.731	105.531	120.954	105.531
172475_x_at	123.153	102.033	102.033	82.4805
172476_x_at	79.4854	87.8372	92.0054	94.46
172477_x_at	15.6641	13.9501	15.6641	13.4753
172478_x_at	15.3722	15.8069	18.3084	15.8069
172479_x_at	18.7705	20.3172	22.7205	18.7705
172480_x_at	10.2377	10.4399	10.4399	10.3857
172481_x_at	16.4193	15.3128	18.793	25.0389
172482_x_at	25.0217	24.9509	22.4538	25.0217
172483_x_at	19.9004	21.9211	24.2357	18.1945
172484_x_at	28.0852	28.0852	28.0852	34.6118
172485_x_at	26.1061	25.7937	26.4701	23.6378
172486_x_at	15.059	16.7416	22.0823	17.357
172487_x_at	45.0277	54.1944	48.5348	82.3835
172488_x_at	13.6227	15.1012	15.7344	14.5647
172489_x_at	359.729	542.769	400.026	516.021
172490_at	11.6869	11.9985	11.8221	11.7901
172491_x_at	30.875	26.102	37.9719	28.4452
172492_at	86.3712	97.9126	95.4968	97.6115
172493_x_at	583.246	885.386	538.16	1196.93
172494_at	10.3628	10.1007	10.4363	10.0105
172495_x_at	86.0934	283.831	281.588	260.342
172496_x_at	38.2922	30.9201	39.322	34.3867
172497_x_at	112.001	35.4318	32.848	23.3239
172498_x_at	14.5322	23.038	16.2412	25.9692
172499_x_at	13.2364	13.8555	14.2531	12.9689
172500_x_at	9.93801	10.2857	10.7516	8.52876
172501_at	14.3894	12.7698	13.6126	12.2742
172502_x_at	12.8145	13.5154	14.5068	13.4869
172503_x_at	77.0506	54.4463	65.3164	50.3426
172504_x_at	659.253	482.299	553.766	690.008
172505_x_at	13.9832	13.1454	12.8843	12.4202
172506_x_at	60.4323	53.4993	59.4843	55.5866
172507_x_at	36.9884	84.4505	112.543	57.2631
172508_x_at	15.3848	15.979	15.8009	13.9157
172509_at	53.6595	153.58	152.79	103.116
172510_x_at	84.0724	95.0528	119.661	73.9777
172511_x_at	57.9505	58.0514	66.8009	66.7133
172512_x_at	33.8559	28.8331	33.8559	24.8898
172513_at	27.4037	29.0679	36.8822	28.1341
172514_x_at	277.453	228.225	284.745	158.849
172515_x_at	139.389	145.264	93.5567	98.861
172516_x_at	95.7954	69.8699	59.6311	61.1241
172517_x_at	109.757	79.1169	66.8934	68.6043
172518_x_at	65.0964	52.0134	83.0122	61.8413
172519_x_at	49.0473	208.197	155.875	95.0814
172520_x_at	321.629	379.608	345.818	278.286
172521_x_at	69.058	59.3755	71.7708	64.8571
172522_x_at	84.6365	119.934	113.992	91.5324
172523_x_at	49.9946	98.2381	157.932	107.246
172524_x_at	184.33	318.774	274.609	365.081
172525_x_at	36.3093	32.103	31.3902	29.7334
172526_x_at	484.781	504.215	424.103	542.189
172527_x_at	26.6542	37.4174	42.543	31.5681
172528_x_at	17.851	17.851	18.616	19.485
172529_x_at	268.649	520.958	604.342	265.96
172530_x_at	27.118	27.2641	29.9256	23.2992
172531_x_at	23.1729	30.1559	25.6041	35.2648
172532_x_at	17.6253	16.5548	15.4991	17.9363
172533_x_at	16.6917	18.4107	21.493	17.7481
172534_x_at	14.0285	17.2076	16.2105	14.9231
172535_s_at	27.1411	25.0971	27.1411	22.343
172536_x_at	106.37	78.8622	64.9326	122.343
172537_x_at	23.4397	20.5322	24.1151	23.7018
172538_x_at	22.5242	31.0835	22.7649	19.4868
172539_x_at	134.511	85.3723	145.854	76.6294
172540_x_at	51.9129	47.5301	47.0797	44.9851
172541_x_at	566.821	654.798	538.466	647.374
172542_at	10.9965	11.558	11.558	11.558
172543_x_at	14.9782	15.3685	16.2882	14.4659
172544_x_at	16.7346	19.0558	16.9288	16.3906
172545_x_at	66.3509	61.6029	66.3509	56.1906
172546_x_at	16.6279	17.0659	18.176	17.7975
172547_x_at	246.862	102.287	87.9823	65.6426
172548_at	38.9148	68.2687	69.4929	71.0688
172549_x_at	13.1668	15.3632	13.3904	15.5391
172550_x_at	53.1102	46.0336	58.0503	50.0854
172551_at	14.6037	13.1582	11.7042	12.4225
172552_x_at	90.4457	157.778	258.127	157.651
172553_at	11.7275	12.0885	14.283	10.4338
172554_x_at	12.4352	20.8855	17.886	20.7986
172555_x_at	16.6851	15.1222	15.9149	13.8592
172556_x_at	75.4335	109.338	84.8682	215.419
172557_x_at	27.609	29.7605	29.7605	29.7605
172558_s_at	30.9388	44.3952	26.4927	50.9414
172559_at	19.0176	15.5383	17.7064	18.3014
172560_x_at	62.7789	54.1494	59.5177	57.1131
172561_x_at	11.2954	17.9985	15.4605	14.9608
172562_x_at	22.9729	23.212	26.8439	23.0517
172563_x_at	75.0537	83.4885	101.343	78.7553
172564_x_at	196.155	79.7706	77.3969	59.9725
172565_x_at	92.6858	88.9338	100.638	81.3756
172566_x_at	20.6151	18.616	20.5958	18.9755
172567_x_at	20.423	18.173	18.271	18.7408
172568_x_at	2988.12	3219.39	2641.97	3411
172569_x_at	27.0154	33.8347	41.7837	32.9213
172570_x_at	1473.26	1691.59	1485.82	1160.8
172571_x_at	27.6072	34.2686	37.0212	34.2686
172572_x_at	10.938	10.2443	10.938	10.7963
172573_x_at	92.0352	117.345	181.373	118.786
172574_x_at	10.4537	11.1021	12.3818	10.642
172575_x_at	11.8122	12.9089	12.686	11.5073
172576_x_at	16.3212	15.1615	17.9469	16.8523
172577_x_at	744.189	493.529	645.628	772.656
172578_x_at	2343.28	2743.91	2350.5	2423.77
172579_x_at	446.46	501.689	397.431	753.729
172580_at	36.6963	21.2407	23.5449	19.4723
172581_s_at	17.4542	17.5195	16.0263	18.901
172582_x_at	172.018	188.554	153.736	169.102
172583_x_at	31.2522	23.8594	23.428	28.3954
172584_x_at	25.2478	35.9543	35.9258	39.56
172585_x_at	97.3531	157.427	264.817	167.563
172586_at	17.3293	14.8415	13.5775	13.5775
172587_x_at	223.853	153.701	154.022	202.338
172588_x_at	338.474	120.853	103.938	97.1763
172589_x_at	75.0537	48.6143	53.759	61.5833
172590_x_at	28.1666	26.531	27.1704	27.2432
172591_x_at	94.7198	127.622	111.373	197.513
172592_x_at	26.9833	43.8809	27.4768	36.8605
172593_x_at	23.343	23.6369	27.3078	31.78
172594_x_at	58.3826	51.0773	34.272	75.2521
172595_x_at	68.1057	68.1057	68.1057	68.1057
172596_x_at	25.0971	24.5177	22.0052	27.7868
172597_x_at	15.1514	14.6223	20.9622	14.4528
172598_x_at	71.7796	158.294	169.861	150.153
172599_x_at	493.372	486.451	569.846	275.48
172600_x_at	23.766	25.2074	22.3456	32.8277
172601_x_at	11.7687	11.7687	12.8275	12.4821
172602_x_at	1963.4	1484.59	1664.47	1274.85
172603_x_at	45.8645	41.7068	49.4253	42.1688
172604_x_at	22.8955	22.974	22.6276	23.532
172605_x_at	80.1577	171.55	235.86	159.699
172606_x_at	42.454	46.0567	46.0567	26.4529
172607_x_at	121.027	124.671	103.492	145.056
172608_x_at	11.3183	11.3616	11.563	11.0582
172609_x_at	43.3448	45.0173	43.808	55.6617
172610_x_at	68.7234	64.7874	62.028	68.7234
172611_x_at	61.8214	87.6227	87.9638	128.104
172612_x_at	29.4824	21.1483	20.8546	27.9315
172613_x_at	213.06	225.537	213.06	169.655
172614_x_at	21.2904	28.4265	27.1749	36.5215
172615_x_at	40.8992	35.7359	47.9097	40.2684
172616_x_at	334.738	1338.43	730.558	699.718
172617_x_at	24.0296	35.9027	38.8973	36.3797
172618_x_at	866.576	654.96	1005.87	654.96
172619_x_at	21.3746	20.423	26.4636	20.3692
172620_x_at	259.453	256.475	243.498	322.744
172621_x_at	42.348	58.6317	58.6317	48.607
172622_x_at	13.1836	15.0416	15.1151	12.0923
172623_at	12.2172	11.6504	11.8642	11.6848
172624_x_at	84.18	61.9973	53.3433	46.1798
172625_x_at	124.003	101.556	132.51	89.7446
172626_at	35.1456	22.2364	35.1456	18.089
172627_x_at	42.5742	47.6383	66.2314	44.5852
172628_x_at	76.4388	53.4715	63.3093	61.3007
172629_x_at	121.766	172.302	211.446	158.411
172630_x_at	33.9837	33.3753	38.7446	33.3879
172631_x_at	222.508	249.822	184.689	195.636
172632_x_at	90.481	52.4416	48.4849	40.4585
172633_x_at	83.9995	61.6254	58.8813	82.6161
172634_x_at	10.6246	9.37243	11.0388	10.3628
172635_x_at	316.903	190.082	195.589	127.993
172636_at	25.0587	22.4423	21.3574	22.558
172637_x_at	550.147	447.348	685.942	383.39
172638_x_at	95.0879	110.517	103.841	102.435
172639_at	14.1756	18.1975	17.9235	16.8862
172640_x_at	44.8698	40.57	45.037	38.0788
172641_x_at	3449.57	2289.56	2600	2174.76
172642_s_at	2275.56	3296.19	3853.97	3847.99
172643_s_at	15.5949	30.6497	34.811	25.6265
172644_at	18.5354	15.8707	17.4422	17.9454
172645_x_at	11.119	10.681	11.0947	10.845
172646_x_at	90.9953	175.661	196.713	175.661
172647_x_at	672.01	688.331	959.071	546.143
172648_at	20.5264	20.2581	21.0306	18.0192
172649_x_at	1184.22	1077.62	1021.32	614.559
172650_x_at	644.754	414.092	682.129	381.589
172651_x_at	15.6871	16.7907	15.0194	15.0194
172652_x_at	33.7896	26.8804	31.3457	29.8334
172653_at	11.115	9.89092	11.4592	11.2638
172654_x_at	44.6271	43.6717	49.9741	39.8151
172655_x_at	576.905	433.774	433.774	284.546
172656_x_at	44.2755	45.5091	44.4756	42.2538
172657_x_at	737.973	1162.68	1457.07	1161.33
172658_x_at	14.5556	15.0421	17.5986	17.3572
172659_x_at	1589.96	1460.4	1435.3	1086.13
172660_s_at	169.785	158.333	266.938	75.9465
172661_x_at	316.387	263.974	438.933	263.974
172662_x_at	92.3353	229.917	209.231	155.852
172663_x_at	1567.21	1876.89	1518.54	1670
172664_x_at	46.5135	48.7986	58.9247	42.7387
172665_s_at	12.4465	12.231	13.1847	12.3892
172666_x_at	63.7057	60.1397	65.3675	64.3295
172667_x_at	67.1877	83.9234	88.1842	66.229
172668_x_at	554.073	450.572	610.16	367.353
172669_x_at	71.8599	63.6609	99.7449	62.9998
172670_x_at	54.0391	54.0391	47.5013	71.7411
172671_x_at	518.645	433.189	565.332	315.888
172672_x_at	32.3398	48.9792	81.8472	40.9401
172673_x_at	30.5102	24.9007	26.0261	28.2703
172674_x_at	39.7702	42.6626	42.6626	52.3589
172675_x_at	6152.35	6227.55	5062.86	5639.77
172676_x_at	33.093	75.5692	51.3449	42.0677
172677_x_at	16.8808	17.806	14.698	15.825
172678_at	137.617	125.586	108.227	85.1139
172679_x_at	607.156	576.001	906.625	487.974
172680_x_at	36.1061	29.9675	23.7783	28.9388
172681_x_at	12.7455	13.4549	14.0238	12.0552
172682_x_at	11.2253	11.0923	11.3309	11.2253
172683_x_at	126.867	196.732	162.699	169.947
172684_x_at	12.3697	13.0966	12.3027	13.0966
172685_x_at	410.735	479.302	691.06	342.321
172686_x_at	22.8374	22.8374	23.016	26.3151
172687_x_at	61.1805	70.9102	66.4095	62.5167
172688_x_at	12.9584	13.2691	12.0584	13.6046
172689_x_at	5659.39	10784	7570.8	8652.22
172690_x_at	21.7345	24.102	23.4703	22.9344
172691_x_at	15.6641	14.6154	15.7297	12.6966
172692_x_at	243.531	200.806	247.531	155.184
172693_at	27.3687	44.8972	51.5697	36.1836
172694_x_at	18.6558	20.2574	19.0944	20.5452
172695_x_at	20.3191	20.423	21.6209	21.6209
172696_x_at	70.0216	74.0744	75.4804	92.185
172697_x_at	2483.48	2031.4	2434.18	1639.4
172698_x_at	287.096	130.143	230.63	123.205
172699_x_at	33.7066	33.7066	33.0881	40.7128
172700_x_at	409.989	306.084	287.743	276.046
172701_x_at	732.172	511.223	717.84	395.605
172702_x_at	731.428	553.263	692.446	391.7
172703_x_at	191.246	119.647	172.726	120.173
172704_x_at	32.4577	33.9837	34.7437	28.3332
172705_x_at	46.0357	37.9138	48.3065	46.0357
172706_x_at	467.375	322.587	253.589	224.352
172707_x_at	14.6963	16.9129	17.4011	15.801
172708_x_at	1353.85	5262.8	3324.83	3554.3
172709_x_at	217.961	130.747	223.816	134.837
172710_x_at	349.355	226.884	332.719	195.683
172711_x_at	10.6538	10.3259	10.9324	10.5172
172712_x_at	421.028	1558.44	905.966	826.86
172713_x_at	210.345	214.648	228.903	205.265
172714_x_at	59.9892	86.4373	113.855	72.0494
172715_x_at	46.5352	50.8085	57.1363	46.5352
172716_x_at	287.158	212.989	251.707	199.01
172717_x_at	99.3925	95.6004	54.0659	98.592
172718_x_at	148.08	94.9878	78.4041	173.033
172719_x_at	22.584	18.9839	20.8747	21.4964
172720_x_at	98.3061	85.3345	85.3345	96.663
172721_x_at	51.3273	76.0787	68.6004	59.9725
172722_x_at	32.6583	30.3075	28.007	30.2367
172723_x_at	649.57	418.603	545.656	262.394
172724_x_at	56.0996	70.7264	57.374	59.8625
172725_x_at	63.7518	81.8462	81.1289	72.3866
172726_x_at	516.973	319.357	496.742	301.796
172727_x_at	83.5694	361.16	339.117	145.255
172728_x_at	194.862	323.731	340.115	348.358
172729_x_at	131.106	76.1322	98.1144	89.801
172730_x_at	122.98	253.164	383.303	151.013
172731_x_at	569.476	1434.59	1308.5	1319.24
172732_x_at	1072.35	1224.1	1505.72	748.331
172733_x_at	751.06	572.271	892.494	499.662
172734_x_at	61.9074	63.1206	70.4849	65.3454
172735_x_at	302.635	218.894	271.38	190.671
172736_x_at	337.38	240.158	330.356	185.906
172737_x_at	109.063	82.4139	56.737	125.527
172738_x_at	40.4455	40.4455	41.1986	48.5054
172739_at	46.7543	75.9432	134.086	54.1994
172740_x_at	15.1595	16.9729	16.9882	14.6187
172741_x_at	1333.32	859.333	967.086	494.398
172742_x_at	170.176	145.025	138.74	235
172743_x_at	36.6511	98.5379	84.849	70.4943
172744_at	14.4389	14.4389	15.574	14.4389
172745_x_at	29.8334	29.8334	30.8905	29.2181
172746_x_at	203.074	155.689	219.658	112.748
172747_x_at	526.109	1508.85	1176.12	1243.03
172748_x_at	507.146	1408.26	1365.03	1125.14
172749_x_at	86.4889	149.83	212.896	94.1299
172750_x_at	577.629	717.626	653.264	560.831
172751_x_at	15.7938	25.9321	23.391	23.391
172752_x_at	25.5746	21.1551	20.8384	22.0949
172753_x_at	542.36	318.302	451.041	276.02
172754_x_at	239.446	268.012	391.786	315.228
172755_x_at	22.045	22.5855	23.4389	24.0375
172756_x_at	68.6019	129.333	212.003	84.6365
172757_x_at	2784.28	4539.49	4458.54	4893.97
172758_x_at	1184.71	840.965	1111.35	559.779
172759_x_at	32.4609	76.7708	107.14	42.9944
172760_x_at	1411.66	5893.43	2900.4	4044.2
172761_x_at	781.171	559.674	787.98	447.71
172762_x_at	535.489	1461.61	1218.84	1233.88
172763_x_at	670.831	400.552	594.273	362.187
172764_x_at	989.877	647.011	751.15	554.732
172765_x_at	492.803	1181.19	1114.01	1155.62
172766_x_at	542.76	1409.49	1196.92	1265.58
172767_x_at	499.146	1253.22	1056.58	1126.12
172768_x_at	35.5751	25.8331	31.2019	39.6081
172769_x_at	153.115	132.228	112.653	166.068
172770_x_at	104.551	151.138	178.579	137.926
172771_x_at	94.1164	140.591	172.317	113.56
172772_x_at	138.71	197.482	387.288	136.92
172773_x_at	229.784	355.972	306.531	426.689
172774_x_at	888.06	1006.18	1435.73	757.343
172775_x_at	101.554	85.2358	101.554	94.0768
172776_x_at	73.4639	78.3698	77.5447	76.6622
172777_x_at	668.175	673.247	819.868	565.872
172778_x_at	525.548	428.863	471.481	278.774
172779_x_at	199.346	222.586	313.027	283.341
172780_x_at	36.5839	31.4225	39.7971	24.3456
172781_x_at	251.56	326.517	506.259	269.331
172782_x_at	210.085	288.374	423.631	193.489
172783_x_at	57.5478	62.9711	67.5638	55.7808
172784_x_at	227.931	632.831	606.681	464.312
172785_x_at	44.9292	73.7881	96.4238	48.0402
172786_x_at	50.211	52.2604	47.8632	46.5871
172787_x_at	382.989	359.456	456.611	266.708
172788_x_at	945.993	1140.49	1581.77	864.424
172789_x_at	95.0243	179.163	200.748	106.056
172790_x_at	49.7601	49.7601	66.3297	45.1641
172791_x_at	234.474	306.199	407.627	255.328
172792_x_at	144.913	115.478	115.478	118.102
172793_x_at	25.4205	30.2965	39.2457	93.6324
172794_x_at	56.8836	85.2058	86.5244	72.3028
172795_x_at	361.674	489.187	495.695	414.879
172796_x_at	32.276	33.0034	36.6921	32.3701
172797_x_at	564.188	1581.06	1541.38	1322
172798_x_at	74.8532	85.2917	98.3061	80.2852
172799_x_at	1167.09	506.247	616.231	433.391
172800_x_at	81.6942	62.9932	70.6281	78.0699
172801_x_at	1045.84	544.417	790.253	398.386
172802_x_at	78.9118	52.0733	69.058	49.3838
172803_x_at	209.724	115.066	184.764	91.3442
172804_x_at	109.807	92.5376	96.4511	86.5636
172805_x_at	196.774	144.197	226.904	123.461
172806_x_at	15.5949	17.4641	18.2423	18.6405
172807_x_at	4724.14	4208.25	5382.51	4571.49
172808_x_at	176.668	144.65	97.2477	115.027
172809_x_at	499.96	362.016	416.375	267.311
172810_x_at	113.844	98.7779	107.319	99.4256
172811_x_at	48.6612	43.5486	53.6992	62.7173
172812_x_at	22.8349	24.6016	25.5829	20.0705
172813_x_at	77.6556	91.3893	93.1104	90.8529
172814_x_at	16.575	15.3885	17.2277	15.8406
172815_x_at	68.5851	80.2936	95.8148	80.2936
172816_x_at	4574.79	3995.66	3407.58	4353.28
172817_x_at	100.304	316.756	404.686	364.505
172818_x_at	110.52	151.56	148.664	169.958
172819_x_at	93.0588	263.903	346.586	322.862
172820_x_at	5510.2	2442.88	3678.74	1995.37
172821_x_at	162.916	113.318	124.833	87.3413
172822_x_at	49.2764	40.8672	49.5868	43.9198
172823_x_at	1824.06	1257.96	1774.04	1191.34
172824_x_at	105.027	103.602	149.917	72.7263
172825_x_at	115.534	109.83	167.981	95.3017
172826_x_at	297.374	216.931	331.883	216.931
172827_x_at	39.251	41.5923	39.2682	41.5923
172828_x_at	58.9457	165.587	193.392	169.333
172829_x_at	132.409	314.766	378.08	223.117
172830_x_at	107.691	308.917	406.907	308.917
172831_x_at	255.36	741.82	642.495	378.903
172832_x_at	92.1634	72.7385	90.0882	72.1697
172833_x_at	945.474	993.799	1136.02	797.853
172834_x_at	102.273	154.265	178.018	124.345
172835_x_at	942.944	722.773	979.834	609.66
172836_x_at	25.8323	32.2807	33.6812	26.6388
172837_x_at	106.702	272.99	355.038	326.155
172838_x_at	456.918	357.312	216.512	476.208
172839_x_at	14.1203	21.5089	17.1169	14.645
172840_x_at	22.5267	61.5693	37.7181	33.9366
172841_x_at	128.92	317.701	356.681	285.882
172842_x_at	292.699	525.131	735.617	564.478
172843_x_at	76.9796	232.15	308.671	296.655
172844_x_at	76.5055	69.5286	87.5993	55.6991
172845_x_at	247.633	267.464	261.217	261.217
172846_x_at	166.662	363.762	228.79	442.25
172847_x_at	50.4422	63.5965	69.6537	63.5965
172848_x_at	972.273	876.562	1369.29	553.503
172849_x_at	17.8221	40.5411	29.5791	27.4037
172850_x_at	46.7527	160.149	183.995	146.616
172851_x_at	290.454	314.892	428.803	253.079
172852_x_at	113.27	184.689	249.867	171.604
172853_x_at	44.5482	80.4287	107.455	71.9762
172854_x_at	96.8463	163.328	206.804	143.628
172855_x_at	86.7578	84.976	73.2168	96.1739
172856_x_at	117.354	114.339	119.18	133.654
172857_x_at	88.2808	146.865	148.906	104.275
172858_x_at	79.5339	314.131	159.226	145.455
172859_x_at	44.4248	47.6543	54.8816	49.3839
172860_x_at	615.059	445.824	464.86	361.374
172861_x_at	100.07	261.076	307.907	278.379
172862_x_at	934.603	687.249	927.927	494.966
172863_x_at	3872.76	5259.2	5465.63	4192.23
172864_x_at	177.385	295.431	276.234	252.274
172865_x_at	7223.32	5822.37	7091.15	5881.71
172866_x_at	23.8107	42.6121	37.8916	50.1807
172867_x_at	749.231	871.518	944.444	567.637
172868_x_at	16.5862	22.5599	19.4079	18.988
172869_x_at	292.005	313.337	212.372	327.56
172870_x_at	240.362	230.146	149.668	247.008
172871_x_at	650.017	768.946	1273.75	552.416
172872_x_at	1399.73	833.52	920.56	514.86
172873_x_at	102.418	108.837	78.3385	104.935
172874_x_at	285.479	304.731	489.625	218.431
172875_x_at	22.8249	24.104	24.3917	22.823
172876_x_at	99.3326	122.606	142.36	121.14
172877_x_at	30.6497	28.8583	43.7054	23.5851
172878_x_at	155.577	123.876	187.116	125.698
172879_x_at	154.638	127.109	181.748	117.195
172880_x_at	39.2409	37.6999	41.3376	41.3376
172881_x_at	397.131	450.241	617.659	293.829
172882_x_at	89.5681	81.0157	135.349	96.8102
172883_x_at	6736.6	5508.71	7865.49	4888.28
172884_x_at	75.6989	69.5812	104.682	87.4673
172885_x_at	50.2239	59.2446	70.1309	63.9098
172886_x_at	66.2125	68.1153	63.003	55.9687
172887_x_at	87.5235	103.069	119.769	91.384
172888_x_at	18.0464	19.1291	20.8434	125.954
172889_x_at	48.7703	93.1623	95.791	74.8331
172890_x_at	8598.93	7120.87	7929.59	7298.82
172891_x_at	1151.53	751.698	991.735	577.542
172892_x_at	3606.44	3664.79	5422.48	2503.43
172893_x_at	66.0816	128.134	151.369	97.4566
172894_x_at	11.027	12.4644	12.3504	12.4644
172895_x_at	560.669	310.72	482.916	269.834
172896_x_at	68.3995	105.054	108.945	82.6162
172897_x_at	19.5996	19.6505	19.2146	17.9181
172898_x_at	79.7694	106.307	166.613	104.935
172899_x_at	393.899	433.189	746.825	348.575
172900_x_at	48.3933	77.4526	73.5934	60.9349
172901_x_at	3619.13	4626.43	3768.41	3153.87
172902_x_at	287.073	125.542	182.601	94.024
172903_x_at	106.506	164.091	199.713	148.282
172904_x_at	48.8547	48.3757	58.0206	50.761
172905_x_at	52.4358	115.989	133.828	88.4281
172906_x_at	63.7192	108.764	182.357	100.112
172907_x_at	60.3303	127.08	133.217	95.0814
172908_x_at	384.109	593.907	778.817	442.903
172909_x_at	109.991	135.019	124.25	135.436
172910_at	3849.95	3254.01	5039.57	2149.45
172911_x_at	4382.53	3319.55	5157.97	2308.84
172912_x_at	303.47	339.403	208.76	285.141
172913_x_at	649.839	1693.09	1557.66	1555.14
172914_x_at	87.3108	94.621	66.3389	96.7633
172915_x_at	66.4971	147.287	161.977	150.709
172916_x_at	98.7535	301.074	363.997	325.777
172917_x_at	424.003	424.003	499.208	405.774
172918_x_at	442.86	507.181	539.549	442.86
172919_x_at	480.77	524.674	730.503	439.188
172920_x_at	228.725	263.76	177.452	269.309
172921_x_at	58.6042	82.0647	97.2477	62.3996
172922_x_at	113.785	145.896	202.373	140.059
172923_x_at	329.946	329.946	213.719	328.703
172924_x_at	102.23	201.64	332.021	129.643
172925_x_at	137.025	215.917	224.881	183.375
172926_x_at	4340.66	9331.35	6420.63	7128.45
172927_x_at	102.171	148.923	176.028	106.181
172928_x_at	107.227	164.091	198.738	137.577
172929_x_at	128.705	128.705	128.705	148.94
172930_x_at	67.2853	67.2853	74.7997	50.1757
172931_x_at	564.303	668.395	826.762	505.526
172932_x_at	90.5266	67.2156	107.359	77.3733
172933_x_at	62.4309	92.6199	62.0558	77.964
172934_x_at	49.6333	111.662	119.128	80.2612
172935_x_at	57.6117	90.8861	58.7669	68.0179
172936_x_at	30.6497	33.176	31.9073	32.5711
172937_s_at	11.0983	12.0536	11.0983	11.0983
172938_x_at	72.9562	135.089	139.486	89.1274
172939_x_at	4644.91	3353.43	5355.66	2669.24
172940_x_at	238.017	356.464	268.107	326.395
172941_x_at	47.0241	46.7939	60.2251	45.8558
172942_x_at	819.66	504.187	386.448	350.737
172943_x_at	98.0552	100.377	127.259	98.9713
172944_s_at	19.7682	23.2726	21.632	19.4506
172945_s_at	485.281	228.468	125.488	218.635
172946_s_at	8242.79	7915.36	8242.79	7009.81
172947_at	151.15	143.514	122.066	114.56
172948_at	46.2943	55.1979	52.6032	47.3419
172949_s_at	43.2287	36.7747	25.0116	46.9424
172950_at	40.7253	35.5704	34.8155	35.5704
172951_s_at	264.674	491.737	369.424	403.731
172952_s_at	77.7789	68.2233	71.8822	73.1918
172953_s_at	14.5316	14.5316	14.6394	13.693
172954_at	14.2429	13.0302	14.4643	13.0173
172955_s_at	28.8706	31.6387	31.6387	30.5205
172956_at	27.8798	20.4725	20.4336	21.1794
172957_s_at	17.255	15.9292	16.4229	15.3751
172958_s_at	31.611	27.7112	31.4208	31.611
172959_s_at	19.848	19.848	15.6741	17.7869
172960_x_at	783.974	731.522	613.888	576.621
172961_x_at	249.525	199.869	180.267	224.709
172962_at	21.8083	19.6304	26.1668	16.9339
172963_x_at	238.557	154.28	319.131	186.097
172964_x_at	902.397	1124.92	2050.64	725.537
172965_x_at	73.8713	123.334	147.671	97.1851
172966_x_at	118.176	166.878	170.228	159.92
172967_x_at	331.431	320.699	283.282	318.888
172968_x_at	139.494	453.127	423.876	310.834
172969_x_at	1001.99	3817.77	2402.23	2270.56
172970_x_at	586.8	1588.94	1387.35	1349.54
172971_s_at	188.432	188.432	191.717	238.616
172972_s_at	185.203	156.447	203.427	134.087
172973_at	361.55	325.617	192.383	313.904
172974_s_at	78.7706	55.4654	67.6739	55.4654
172975_at	618.15	593.946	464.446	524.89
172976_s_at	11.8844	11.7162	10.7077	12.1295
172977_at	20.6965	20.6965	20.6965	20.2469
172978_s_at	2737.95	2353.23	1674.01	2770.12
172979_at	234.184	211.199	81.0365	185.151
172980_s_at	156.686	178.839	156.686	172.547
172981_s_at	348.731	348.731	346.144	504.557
172982_s_at	17.0563	16.0734	19.6646	18.8487
172983_s_at	11.7159	11.9782	12.0027	12.0027
172984_s_at	145.311	95.4371	110.479	104.227
172985_at	89.3217	63.938	85.2569	69.2975
172986_s_at	452.769	526.072	576.412	656.003
172987_s_at	46.8926	53.1964	53.5168	54.6504
172988_s_at	87.9309	70.8915	51.9907	70.1521
172989_s_at	61.3643	98.6539	76.3283	118.234
172990_at	13.3957	14.4389	15.1561	14.5427
172991_at	61.1728	44.1411	44.8653	44.8653
172992_s_at	509.621	560.719	661.303	568.064
172993_at	24.4264	24.0382	25.4606	24.0267
172994_at	645.089	533.02	622.217	562.931
172995_at	14.866	14.866	14.866	15.141
172996_s_at	493.84	649.146	450.774	593.791
172997_s_at	26.5509	18.6232	22.1236	18.6232
172998_s_at	15.2156	16.4698	15.084	14.2375
172999_s_at	1523.65	1127.42	1089.35	833.874
173000_s_at	744.924	763.613	794.217	786.057
173001_s_at	651.561	577.238	360.551	600.417
173002_s_at	24.2896	24.7435	22.9149	30.8402
173003_s_at	26.9211	31.5522	26.0179	31.2169
173004_s_at	48.3941	24.2774	28.6315	22.3677
173005_at	16.0564	15.4164	14.2546	13.4167
173006_s_at	716.689	739.903	566.382	634.786
173007_s_at	1830.7	1385.72	1920.55	1972.72
173008_s_at	282.017	464.089	407.931	532.873
173009_s_at	658.501	602.071	338.669	553.429
173010_at	419.96	499.672	328.613	460.239
173011_at	103.25	73.8823	54.5555	59.7161
173012_at	89.6448	81.1521	66.494	83.7053
173013_at	23.8344	23.3752	23.7018	23.7018
173014_at	89.0824	124.435	83.1402	96.5835
173015_s_at	74.7982	88.9075	96.5166	73.6361
173016_s_at	117.085	83.1627	82.5129	83.1627
173017_at	700.474	1005.91	605.974	831.288
173018_s_at	993.391	1104.79	1310.71	1100.71
173019_s_at	18.3965	24.3491	23.9484	20.2711
173020_s_at	36.6645	82.5374	99.1094	62.2578
173021_s_at	147.24	118.36	111.67	129.185
173022_at	69.7785	69.7785	69.7785	70.5571
173023_at	113.844	145.272	113.35	158.031
173024_s_at	16.9946	16.9946	15.5707	18.0999
173025_s_at	235.865	258.377	177.691	179.508
173026_at	427.474	304.625	267.029	239.2
173027_s_at	106.653	168.954	79.9375	126.869
173028_s_at	136.627	96.4472	73.061	80.2036
173029_s_at	223.874	166.925	160.076	180.863
173030_at	29.8043	20.9575	28.5928	23.5029
173031_s_at	113.53	65.3675	68.5368	79.6892
173032_at	18.1945	15.2921	17.9437	18.184
173033_at	41.5923	42.3749	56.9228	46.16
173034_s_at	390.874	385.669	451.23	513.91
173035_s_at	34.4739	31.9507	36.7644	35.5481
173036_s_at	104.112	40.8672	35.3974	314.876
173037_at	818.316	857.479	757.974	787.303
173038_at	15.6401	13.4907	14.7714	15.6401
173039_s_at	83.6619	54.3247	49.4265	80.0103
173040_at	53.6666	46.1302	37.4117	49.4774
173041_s_at	87.8971	86.737	84.6112	93.9402
173042_s_at	15.2702	14.0133	14.1733	14.0485
173043_at	1016.1	855.931	1000.53	775.03
173044_at	2046.93	1742.82	1400.8	1768.23
173045_at	24.7554	19.2517	26.6969	105.665
173046_at	14.5332	13.1275	14.0117	14.5332
173047_s_at	118.556	139.104	141.294	138.109
173048_at	22.8239	20.3718	21.4374	16.956
173049_at	1005.58	1351.41	810.33	1038.56
173050_at	186.355	221.556	108.397	191.361
173051_s_at	14.3019	15.9294	17.053	14.2235
173052_at	1643.8	1735.73	1572.54	1651.89
173053_s_at	133.669	198.94	145.924	298.152
173054_at	35.9258	43.5122	32.3667	41.284
173055_s_at	5204.49	5667.57	5203.38	5626.93
173056_at	315.16	299.517	163.241	221.55
173057_at	28.4621	28.9541	23.6674	26.5509
173058_s_at	95.5499	77.8936	77.8936	72.2224
173059_at	1049.71	988.769	546.203	634.35
173060_s_at	22.2681	22.2681	24.1039	19.9092
173061_at	11.5422	12.0886	12.7665	11.6256
173062_at	21.7695	21.0391	23.386	20.7118
173063_at	21.1094	20.6965	19.925	17.62
173064_at	83.4979	76.0341	80.2536	93.0129
173065_at	166.633	139.682	125.13	151.036
173066_at	318.221	328.591	211.546	288.696
173067_at	183.018	194.3	183.018	223.008
173068_at	390.774	235.706	169.77	245.968
173069_at	230.574	167.467	84.2807	188.075
173070_s_at	297.16	299.124	302.408	415.509
173071_s_at	335.38	168.225	299.629	187.26
173072_at	21.3261	28.1924	25.2852	25.4403
173073_s_at	23.532	19.7726	22.6284	20.8793
173074_at	144.513	112.989	140.717	144.513
173075_at	486.374	634.99	376.201	636.392
173076_s_at	62.5672	61.4275	45.0638	61.9342
173077_s_at	128.392	178.635	143.39	196.327
173078_at	58.9619	85.8636	80.5466	84.1987
173079_s_at	62.5672	56.5817	46.9381	60.0849
173080_s_at	284.982	277.417	283.466	231.383
173081_s_at	13.263	12.9961	13.1287	13.263
173082_at	15.963	13.7243	16.0529	14.0086
173083_s_at	37.3872	20.6611	18.9075	21.0716
173084_at	2517.92	2841.4	2213.14	2626.24
173085_at	191.616	143.126	108.505	121.426
173086_s_at	1601.18	1314.14	637.431	1062.68
173087_s_at	4422.92	4570.91	5138.18	3490.22
173088_s_at	29.339	25.9926	29.4604	27.0767
173089_at	20.5972	20.0168	20.5972	20.0168
173090_s_at	13.3144	12.2744	13.752	13.4334
173091_at	11.1663	11.1082	12.4988	12.3163
173092_at	49.92	37.0893	37.544	38.0422
173093_s_at	24.7624	21.6489	20.9594	20.9594
173094_s_at	64.4317	59.6075	54.9125	57.9614
173095_at	55.561	49.3096	51.6015	53.9761
173096_at	53.7153	45.8509	52.745	50.9414
173097_at	14.2807	15.2987	14.2972	14.2807
173098_at	776.545	908.566	495.776	933.235
173099_at	13.8511	14.8112	14.9671	11.9736
173100_s_at	2843.66	3108.95	2936	3815.9
173101_at	739.903	601.019	507.379	613.931
173102_at	16.107	15.4454	16.8511	13.6769
173103_s_at	77.4406	61.3452	54.1797	69.5367
173104_at	2059.69	2496.84	2501.53	1778.88
173105_at	58.3015	48.9396	33.5063	33.5063
173106_at	349.491	245.945	203.699	221.589
173107_at	95.6011	95.6011	58.3699	89.7576
173108_at	189.234	157.196	188.092	141.358
173109_s_at	39.5891	28.5532	30.8844	27.5119
173110_at	18.1515	18.1515	16.5924	17.3717
173111_s_at	779.046	939.268	739.357	740.832
173112_s_at	6367.39	5589.86	6446.55	5666.57
173113_at	1609.09	1600.09	1548.5	1709.45
173114_s_at	3413.36	4175.31	3222.27	3256.68
173115_s_at	277.204	348.473	259.894	409.005
173116_s_at	212.089	300.272	254.846	223.622
173117_at	25.7584	22.8126	25.7584	20.9681
173118_s_at	384.86	365.169	288.936	379.899
173119_s_at	71.5343	94.6528	49.1939	89.9683
173120_s_at	200.246	233.374	129.909	246.417
173121_s_at	28.7591	24.8441	18.9845	26.8244
173122_s_at	134.167	188.708	134.167	258.899
173123_at	29.4714	45.1437	135.7	21.9083
173124_s_at	193.045	135.864	196.803	126.337
173125_s_at	463.329	540.288	569.06	464.455
173126_s_at	387.579	430.837	257.589	370.931
173127_at	16.2882	16.6871	16.2882	16.2882
173128_s_at	630.141	832.589	979.958	1267.9
173129_s_at	7140.91	7775.93	7067.19	8787.12
173130_s_at	398.989	295.723	255.383	264.544
173131_at	308.413	294.603	156.479	366.274
173132_s_at	11.9474	12.3738	12.6327	12.9663
173133_s_at	1162.47	1330.86	1078.2	1499.58
173134_at	172.352	110.337	131.033	137.578
173135_s_at	55.9865	59.0411	54.6579	53.1814
173136_at	46.5628	43.7931	38.3013	44.9851
173137_s_at	1895.79	1597.85	1376.5	1661.57
173138_s_at	337.117	227.532	129.533	137.315
173139_s_at	222.934	133.454	84.2693	109.153
173140_at	20.7823	27.547	29.1359	27.547
173141_s_at	400.178	289.234	481.137	509.578
173142_at	10.7225	10.7225	10.364	10.7225
173143_s_at	108.945	99.8793	90.7797	94.7697
173144_at	20.2069	17.6707	19.6472	20.1725
173145_at	20.7006	21.8349	21.8349	24.1497
173146_s_at	807.142	596.603	633.842	630.838
173147_s_at	28.5416	26.5964	29.5274	30.1853
173148_s_at	287.478	210.166	286.402	147.778
173149_at	722.301	934.883	1117.97	446.567
173150_at	113.1	171.518	132.696	144.513
173151_s_at	31.611	54.9376	65.0118	48.2175
173152_at	156.102	126.838	119.761	126.838
173153_s_at	330.36	328.462	330.36	653.628
173154_s_at	14.4462	14.3441	14.1249	13.4943
173155_at	21.3058	22.6298	20.025	21.1563
173156_s_at	948.733	1205.99	949.587	694.544
173157_s_at	727.763	1040.13	1161.55	1155.95
173158_at	20.2182	17.265	20.0711	20.9745
173159_s_at	199.935	166.745	125.442	171.323
173160_s_at	37.2308	36.9909	49.015	36.0883
173161_at	24.2257	21.1245	23.2339	21.9083
173162_s_at	248.609	338.646	451.232	296.117
173163_s_at	130.313	105.035	90.8244	109.133
173164_s_at	664.517	439.931	381.061	350.889
173165_s_at	273.488	262.987	184.689	258.189
173166_at	20.54	22.3116	23.7669	22.7025
173167_s_at	391.26	387.948	518.551	423.391
173168_s_at	642.131	657.303	815.996	542.542
173169_at	13.877	11.5322	12.7337	13.2001
173170_s_at	15.7098	16.1727	13.7468	14.1309
173171_s_at	22.0962	28.7591	25.3901	18.9712
173172_s_at	50.899	37.8916	22.6833	54.7381
173173_at	15.7663	24.2396	19.1851	17.8613
173174_s_at	190.241	158.667	111.543	267.165
173175_s_at	76.8578	175.665	160.654	168.989
173176_at	84.3377	76.6946	58.7003	59.407
173177_s_at	14.4389	16.0194	16.4011	15.4692
173178_s_at	16.2435	16.2435	16.2435	16.2435
173179_s_at	376.203	505.791	494.62	458.994
173180_at	38.8359	31.521	31.1997	38.8359
173181_s_at	526.056	540.231	428.797	478.137
173182_at	1597.26	1483.02	1017.24	880.735
173183_s_at	523.831	394.03	346.711	614.48
173184_at	20.2227	17.7642	20.7479	18.0423
173185_s_at	220.167	191.589	192.16	191.589
173186_s_at	168.433	186.005	117.264	153.146
173187_s_at	133.911	107.526	95.7893	161.799
173188_s_at	908.989	1132.61	927.131	1185.59
173189_at	17.1567	21.1231	33.4991	18.3449
173190_s_at	144.69	149.067	169.661	181.318
173191_at	39.4437	39.4437	39.4437	39.4437
173192_s_at	478.432	295.629	257.792	317.411
173193_s_at	824.103	659.309	466.195	603.338
173194_s_at	100.283	101.073	104.216	104.216
173195_s_at	52.07	83.9958	97.9412	89.0902
173196_s_at	38.7178	36.2971	38.7178	38.0378
173197_at	78.5601	69.6516	58.3042	74.1822
173198_s_at	788.988	676.979	755.767	623.417
173199_at	12.72	14.9863	16.1849	15.9981
173200_s_at	299.062	368.071	539.961	263.346
173201_s_at	19.4946	18.2394	18.6132	29.7336
173202_s_at	1026.52	1372.95	1347.15	1319.13
173203_at	953.204	1452.7	1288.08	559.257
173204_s_at	19.0664	21.7123	19.0725	23.2364
173205_s_at	129.646	129.646	100.639	196.896
173206_s_at	663.832	369.231	409.596	365.163
173207_at	82.4846	77.3513	57.2401	77.7271
173208_s_at	1381.92	1214.28	2230.36	1040.97
173209_s_at	18.8664	22.4423	24.8328	49.841
173210_s_at	97.8151	71.8934	66.3439	181.844
173211_at	2506.04	2784.56	2196.97	2683.58
173212_at	15.4848	14.491	11.7019	13.1164
173213_s_at	612.677	1057.42	380.676	660.82
173214_s_at	49.3215	23.9112	31.6743	24.6158
173215_at	628.138	716.772	532.753	694.617
173216_s_at	100.283	63.787	57.6772	59.1022
173217_at	355.801	496.013	355.801	435.75
173218_s_at	363.017	420.003	499.56	495.977
173219_s_at	568.16	592.958	567.279	565.495
173220_s_at	978.26	747.089	879.732	918.922
173221_s_at	81.0097	78.8095	71.9447	75.6697
173222_s_at	2073.6	1939.5	1984.31	1289.05
173223_s_at	423.526	800.631	1064.09	806.946
173224_s_at	15.9839	14.0832	16.6266	16.233
173225_at	157.749	193.052	132.228	120.957
173226_s_at	28.7338	29.2778	35.205	26.4673
173227_at	163.277	122.202	97.9031	174.714
173228_at	13.5556	13.9442	14.2579	12.6704
173229_s_at	2742.37	2811.69	3067.48	3638.9
173230_s_at	15.8197	14.0453	15.6944	15.6796
173231_at	51.6179	54.4894	43.0667	95.7672
173232_s_at	39.4845	45.7638	34.6329	34.2756
173233_s_at	22.724	20.731	32.765	20.731
173234_s_at	44.6245	43.2942	43.2942	58.7575
173235_at	115.498	54.2749	53.6111	36.3902
173236_at	80.1885	83.6492	68.612	98.997
173237_s_at	329.362	200.689	155.792	211.823
173238_s_at	66.8275	66.2756	76.2115	238.274
173239_s_at	430.962	321.883	351.038	244.317
173240_s_at	1393.61	1001.69	1174.57	683.081
173241_at	111.088	109.447	90.8111	113.901
173242_s_at	74.3765	74.3765	97.5353	67.892
173243_s_at	9864.74	9244.79	9945.97	8566.25
173244_at	2096.44	1896.78	1997.63	1624.93
173245_s_at	137.777	101.133	135.494	137.777
173246_s_at	8465.56	8211.41	8621.53	8217.37
173247_s_at	1291.63	1030.82	1588.78	807.529
173248_s_at	7600.42	6043.05	8469.15	5288.55
173249_s_at	8915.9	8312.17	10554.1	7241.18
173250_s_at	266.669	354.974	276.215	385.251
173251_s_at	6583.06	6704.62	8354.63	5007.8
173252_s_at	57.5111	51.7125	61.6763	46.0357
173253_s_at	7833.37	6999.52	8568.8	6287.87
173254_at	243.301	532.348	268.544	416.853
173255_at	8318.59	7177.08	8969.48	6448.12
173256_at	11.83	11.2183	11.8221	11.6251
173257_s_at	976.774	502.401	570.493	380.446
173258_s_at	27.4536	26.1306	24.9702	28.726
173259_at	293.917	258.662	240.59	289.058
173260_s_at	257.417	307.673	488.398	332.59
173261_s_at	30.0317	26.2592	21.7002	26.2592
173262_s_at	264.047	293.946	331.805	297.997
173263_s_at	756.987	706.943	756.66	834.664
173264_at	44.9146	33.0181	47.6014	37.6346
173265_at	233.374	223.641	154.36	233.374
173266_at	274.917	339.066	314.234	238.899
173267_at	54.3861	43.4332	54.3861	45.7714
173268_s_at	2553.45	1990.38	2509.72	1284.17
173269_s_at	7542.53	6716.05	7542.53	6068.2
173270_s_at	2989.83	2690.5	2809.74	2536.61
173271_s_at	14.5022	14.0886	13.3543	14.9232
173272_s_at	126.967	104.798	93.1702	161.589
173273_at	47.3789	39.478	47.6886	47.3789
173274_s_at	95.0602	83.7397	78.5894	90.4911
173275_s_at	8682.45	7814.97	9527.85	7454.66
173276_s_at	1083.88	1822.79	2184.22	1179.42
173277_at	5171.16	6492.55	4603.82	8231.77
173278_at	12.7154	11.437	12.5756	12.1776
173279_s_at	21.7824	24.0443	24.6441	29.339
173280_at	37.2572	31.5263	35.5648	43.8238
173281_s_at	5771.16	7965.67	6367.45	7191.8
173282_s_at	38.4116	64.3013	54.9537	84.1468
173283_s_at	152.857	135.932	81.7384	76.3617
173284_s_at	414.373	401.979	390.648	264.304
173285_s_at	37.2091	27.7897	30.8202	30.8202
173286_s_at	5008.13	5704.25	7148.57	4808.56
173287_s_at	118.891	106.633	106.222	106.506
173288_at	19.4506	18.1202	18.5439	15.8916
173289_s_at	103.36	69.0195	55.6288	78.0335
173290_at	266.129	164.333	238.132	119.917
173291_at	4848.29	3531.73	4183.18	2624.2
173292_at	1675.8	2155.55	2539.02	1526.73
173293_at	55.1475	51.5512	52.6222	40.8335
173294_at	133.369	107.815	110.056	102.598
173295_s_at	1312.98	1123.04	1052.93	1312.98
173296_at	236.052	235.319	88.615	217.46
173297_at	17.5754	15.3386	18.4228	18.9352
173298_at	2638.93	3389.55	3267.27	2350.1
173299_s_at	280.363	451.024	313.031	479.617
173300_s_at	1045.84	985.247	1353.93	783.398
173301_s_at	517.12	537.226	657.617	518.407
173302_at	92.3278	132.186	117.328	145.717
173303_s_at	87.8341	100.309	65.706	89.2603
173304_at	121.646	109.723	98.701	100.728
173305_s_at	1392.28	1580.38	950.625	1351.83
173306_s_at	308.96	375.079	341.786	390.296
173307_s_at	15.3109	11.708	12.5151	12.3312
173308_at	3526.99	2513.86	2986.13	1908.81
173309_at	73.0994	91.6856	81.6677	73.0994
173310_at	14.8565	12.5108	14.0322	14.8565
173311_s_at	22.9766	19.8708	24.4253	19.7283
173312_s_at	1904.26	2764.08	2364.74	2510.47
173313_s_at	326.986	303.248	228.048	280.903
173314_at	76.5564	74.0011	75.0679	79.3221
173315_at	7294.14	6338.32	8002.73	6603.43
173316_s_at	13.163	11.2543	13.636	12.6613
173317_s_at	100.225	129.266	82.8501	113.536
173318_at	5477.6	7297.54	6935.11	5455.14
173319_s_at	1099.19	1117.56	899.758	998.41
173320_s_at	337.992	442.274	337.992	654.659
173321_at	194.106	182.557	207.389	196.946
173322_at	211.146	267.025	179.937	214.79
173323_at	73.48	126.522	109.698	130.773
173324_s_at	183.66	131.757	183.66	161.746
173325_s_at	159.042	179.346	168.042	257.373
173326_s_at	3602.23	4497.94	3826.97	3542.81
173327_at	1385.59	1828.49	1522.4	1192.55
173328_s_at	661.614	497.841	633.638	698.474
173329_s_at	8476.34	9115.02	9645.75	7848.95
173330_s_at	6253.1	5471.94	6011.32	5245.67
173331_s_at	6166.62	5532.66	7435.94	5236.47
173332_s_at	1426.75	1161.59	1996.91	611.962
173333_s_at	5145.19	4922.56	6239.83	3702
173334_s_at	3744.54	2915.51	4441.65	2640.6
173335_s_at	66.2634	57.3443	57.3443	42.7863
173336_s_at	143.884	141.092	476.882	134.446
173337_s_at	626.546	706.282	2092.25	616.347
173338_s_at	222.571	191.325	272.783	112.897
173339_at	88.4374	138.9	102.067	61.6172
173340_at	37.0889	45.2522	46.575	44.2078
173341_at	15.728	17.3726	15.4845	24.0944
173342_at	176.934	195.548	220.679	168.333
173343_s_at	193.402	210.286	172.975	217.31
173344_at	15.065	15.6963	16.7235	16.4983
173345_s_at	338.586	264.234	243.512	307.616
173346_at	328.742	386.046	330.803	476.474
173347_at	301.517	316.981	291.486	333.892
173348_s_at	15.359	16.4663	17.6721	16.0101
173349_at	3622.04	4185.59	4482.26	3718.33
173350_s_at	1425.41	1152.71	1084.03	468.217
173351_s_at	10032.5	9272.78	11302.5	8586.82
173352_s_at	143.671	138.557	101.921	155.074
173353_s_at	45.8468	59.5859	50.3746	57.9996
173354_s_at	864.169	794.94	577.446	719.331
173355_s_at	251.925	182.027	244.403	186.511
173356_s_at	367.089	311.089	256.2	310.323
173357_s_at	102.54	86.8572	96.5166	92.1009
173358_s_at	697.969	479.004	649.982	506.403
173359_at	194.053	121.027	172.98	93.7454
173360_at	351.651	231.606	244.065	186.355
173361_s_at	23.9899	29.9292	27.0727	27.0727
173362_s_at	14.194	11.4223	14.194	13.0647
173363_s_at	389.742	363.576	268.883	405.904
173364_s_at	406.534	511.972	422.348	526.946
173365_at	212.894	292.222	236.753	293.689
173366_s_at	151.951	219.317	144.801	235.946
173367_s_at	5499.97	4945.67	5742.57	4481.09
173368_at	61.6165	83.7608	91.0727	83.7608
173369_s_at	4911.19	3658.14	6069.21	2761.92
173370_at	3203.91	3757.75	2905.68	3850.91
173371_s_at	318.853	594.584	529.812	512.492
173372_at	703.97	890.842	603.037	703.97
173373_s_at	180.236	182.378	222.117	249.784
173374_s_at	298.93	233.993	244.461	325.479
173375_s_at	8783.36	8531.64	8707.26	8472
173376_s_at	156.778	117.744	76.7077	145.03
173377_s_at	212.789	275.387	254.219	278.485
173378_at	35.9258	37.4109	29.6813	41.5056
173379_s_at	856.689	855.429	792.603	938.791
173380_at	11968.2	10432.1	12367	10561.2
173381_at	2136.49	1457.66	1638.84	1958.75
173382_s_at	988.464	751.089	1034.66	1034.36
173383_s_at	256.689	262.032	258.583	255.8
173384_at	241.279	290.231	243.651	251.403
173385_at	210.251	255.715	141.43	199.386
173386_s_at	305.255	286.183	144.054	306.723
173387_at	160.591	170.153	113.554	135.352
173388_s_at	96.0813	36.3589	43.6688	39.9722
173389_at	21.9839	21.4271	22.2123	18.7939
173390_s_at	602.474	663.356	372.06	804.368
173391_s_at	697.485	551.486	518.517	512.355
173392_s_at	1317.75	1934.35	1418.83	1317.99
173393_s_at	194.208	174.976	164.46	177.304
173394_s_at	686.217	520.311	977.774	515.718
173395_s_at	133.588	120.814	139.315	129.341
173396_s_at	1904.48	1435.59	1311.62	1479.4
173397_at	49.2764	48.9914	49.8419	50.9219
173398_s_at	15.0972	18.6731	19.4912	17.4818
173399_s_at	40.933	59.2528	40.7208	44.0443
173400_s_at	11.6931	11.9564	11.8128	12.5654
173401_s_at	608.518	1177.02	1152.81	1442.87
173402_s_at	2945.53	1406.43	1598.05	1008.52
173403_s_at	2257.19	3580.07	3144.72	2677.08
173404_s_at	18.5714	17.8771	18.9975	20.0168
173405_s_at	186.946	114.561	117.968	93.1709
173406_at	130.73	113.164	130.73	128.732
173407_s_at	3551.56	3546.15	5007.49	3154.26
173408_s_at	3639.37	3661.56	4767.7	3294.89
173409_s_at	146.332	138.29	109.369	183.463
173410_s_at	43.8071	51.1633	69.0872	54.4231
173411_s_at	74.4056	58.7932	75.8383	60.4218
173412_s_at	200.294	146.299	105.041	49.1013
173413_at	447.276	384.274	295.488	467.62
173414_s_at	338.438	491.749	266.874	465.218
173415_s_at	411.537	534.843	303.324	692.917
173416_at	242.5	333.789	177.518	384.089
173417_at	658.28	817.408	536.131	601.974
173418_at	600.307	570.447	395.455	622.446
173419_at	14.4414	14.4729	16.76	15.5664
173420_s_at	28.6511	30.2734	26.4463	25.0339
173421_at	42.2171	30.6355	27.4768	29.9374
173422_at	542.533	604.703	316.344	580.926
173423_at	10.4061	9.89307	10.4061	9.86007
173424_at	155.507	318.3	219.317	269.425
173425_at	493.489	340.266	386.184	394.09
173426_at	197.706	215.917	115.597	190.265
173427_at	295.503	272.075	175.525	294.312
173428_at	355.084	399.921	326.089	448.684
173429_at	64.0186	76.0669	75.9948	78.4573
173430_at	294.489	226.217	232.167	221.266
173431_at	2600.66	1673.36	1284.59	1773.04
173432_at	169.169	175.776	150.391	183.904
173433_s_at	603.983	751.717	440.222	874.234
173434_at	283.707	266.062	132.997	227.673
173435_s_at	497.453	581.017	284.621	442.297
173436_at	283.374	282.285	184.488	321.415
173437_at	322.312	265.341	223.782	212.143
173438_at	767.077	487.752	364.389	534.731
173439_at	331.329	285.558	162.656	320.884
173440_at	2628.68	2868.39	2114.69	2308.95
173441_s_at	454.531	653.06	334.071	457.24
173442_at	1187.15	1680.92	1021.39	1193.26
173443_s_at	61.2447	75.5162	98.1855	50.4524
173444_s_at	1004.72	1165.29	1715.29	767.16
173445_s_at	25.8574	26.1406	19.2527	48.8188
173446_s_at	290.979	315.546	292.203	500.246
173447_s_at	17.8627	21.3058	15.4283	37.1474
173448_s_at	48.6602	46.0567	47.1821	56.3982
173449_s_at	140.629	132.654	104.593	185.368
173450_at	174.047	228.091	141.619	163.527
173451_s_at	60.1042	49.5435	39.6229	74.6583
173452_s_at	16.3115	16.3115	15.4536	19.069
173453_s_at	472.051	495.488	357.079	522.348
173454_at	2293.88	2294.8	1800.09	1977.51
173455_s_at	2383.54	2327.27	2375.87	2616.23
173456_at	58.4626	44.5002	37.5052	53.9293
173457_s_at	16.8275	18.9835	17.8238	17.3156
173458_at	235.917	310.776	239.583	220.748
173459_s_at	552.723	494.069	367.289	449.136
173460_s_at	1532.23	1809.1	889.193	1328.56
173461_at	117.797	191.236	117.797	119.165
173462_s_at	841.251	943.121	737.327	923.595
173463_s_at	92.8446	84.7568	48.6696	87.269
173464_at	112.85	115.562	32.2386	112.85
173465_at	31.5756	29.9675	32.2044	36.3162
173466_s_at	389.781	255.074	275.989	209.061
173467_s_at	58.291	67.7784	63.6922	72.952
173468_at	419.506	353.097	176.223	418.416
173469_s_at	33.6331	32.7991	36.7015	35.1413
173470_s_at	278.46	195.117	138.446	218.36
173471_at	13.4106	13.0654	12.6943	12.7739
173472_s_at	55.9865	48.2812	57.1051	135.59
173473_s_at	79.7536	111.5	103.649	135.129
173474_at	594.403	753.765	382.029	553.846
173475_s_at	1880.34	937.282	1383.28	626.303
173476_s_at	206.048	169.976	118.379	158.398
173477_at	663.846	686.805	541.23	886.324
173478_at	155.507	138.142	66.6107	136.666
173479_at	114.819	68.0255	72.915	68.025
173480_s_at	63.1349	56.7574	63.1735	63.1349
173481_at	397.559	383.974	200.409	333.581
173482_s_at	133.942	164.305	133.942	236.59
173483_s_at	650.946	950.907	563.85	975.738
173484_at	131.875	144.168	95.0528	141.86
173485_s_at	394.186	261.689	222.755	268.261
173486_at	62.5061	56.4594	43.1999	51.4357
173487_at	30.5102	19.3633	20.8544	19.4506
173488_at	17.8627	27.2641	21.1094	17.8627
173489_at	12.4304	12.97	13.6899	12.214
173490_s_at	2206.38	1709.9	2337.76	2023
173491_s_at	39.1279	39.3114	50.388	54.0738
173492_s_at	69.9617	67.5892	80.2752	78.5107
173493_at	85.7081	76.9716	57.96	107.31
173494_s_at	253.792	255.431	258.373	228.629
173495_at	14.4619	14.372	14.8345	13.2044
173496_s_at	344.775	320.859	442.36	294.731
173497_s_at	119.463	90.5083	119.463	98.3775
173498_s_at	279.272	115.065	115.065	157.752
173499_s_at	17.9155	16.1496	19.219	16.0602
173500_at	1005.23	1152.37	511.611	1146.85
173501_s_at	18.7277	18.0073	17.299	20.7209
173502_s_at	137.615	80.8905	70.336	84.6365
173503_at	319.043	335.44	317.886	311.803
173504_at	3441.19	2935.27	2165.9	3123.05
173505_s_at	2501.21	2581.53	1931.37	1935.92
173506_s_at	448.76	330.66	399.528	274.192
173507_s_at	149.922	177.989	88.9458	143.506
173508_at	287.466	257.316	235.254	185.76
173509_at	385.531	455.212	365.524	461.831
173510_s_at	205.086	150.74	189.753	177.042
173511_at	776.493	739.06	486.801	796.539
173512_at	351.499	298.669	193.622	306.892
173513_s_at	297.974	353.046	364.563	368.465
173514_s_at	194.828	155.207	141.299	146.414
173515_s_at	169.124	121.48	119.909	183.414
173516_at	629.951	505.672	500.211	665.037
173517_at	368.097	333.149	266.07	379.439
173518_s_at	241.935	113.508	143.209	84.4152
173519_at	911.046	1333.64	782.584	1234.23
173520_at	21.2793	16.5491	15.4404	21.864
173521_at	789.608	1032.09	602.546	793.858
173522_s_at	251.038	238.461	284.758	253.331
173523_s_at	350.15	267.388	387.145	281.846
173524_at	3588.72	3649.62	3557.16	3649.62
173525_at	214.032	223.689	145.068	175.86
173526_at	23.038	21.4018	21.7002	19.7585
173527_at	246.77	154.515	76.8168	172.309
173528_at	674.018	799.383	470.877	602.982
173529_at	386.904	536.643	423.843	584.379
173530_at	398.146	574.939	430.64	487.228
173531_at	289.503	252.893	174.159	278.392
173532_at	260.146	227.44	200.214	246.855
173533_at	140.945	161.412	101.769	162.1
173534_at	24.986	24.986	22.3275	25.485
173535_s_at	794.076	571.131	617.161	414.774
173536_s_at	84.2072	65.0964	64.4208	61.6606
173537_at	57.6902	82.5769	45.8701	50.0854
173538_s_at	72.0494	108.945	83.3086	146.95
173539_at	580.216	1116.28	949.669	873.47
173540_at	87.9403	92.0294	66.832	70.105
173541_at	609.231	706.006	471.502	714.85
173542_at	567.292	555.889	396.705	597.602
173543_at	149.957	142.997	77.5552	133.04
173544_at	73.0854	86.4017	46.613	84.8044
173545_at	10.8813	9.97153	11.0003	9.84051
173546_s_at	647.191	443.938	394.52	479.861
173547_s_at	78.9892	89.9135	81.1668	78.9892
173548_s_at	892.317	938.707	665.86	892.317
173549_s_at	43.7038	48.3713	50.8429	43.7038
173550_at	228.652	248.438	198.106	157.174
173551_at	122.551	69.9746	70.1936	108.294
173552_s_at	310.419	331.103	373.529	200.061
173553_s_at	29.4418	32.4135	28.7591	31.9613
173554_at	1198.61	1133.53	951.908	1062.85
173555_at	355.46	363.022	276.373	454.439
173556_s_at	186.869	173.416	151.301	202.678
173557_s_at	18.0314	17.0398	19.2629	17.2217
173558_at	779.021	684.179	588.198	753.202
173559_at	194.132	182.751	121.961	186.688
173560_s_at	206.785	146.427	173.628	117.754
173561_s_at	60.4609	71.0935	84.619	92.5812
173562_s_at	261.689	251.645	261.689	251.86
173563_s_at	631.677	562.56	501.343	516.249
173564_at	652.795	528.891	463.931	320.917
173565_s_at	196.046	266.376	269.374	224.903
173566_at	387.674	307.051	269.079	318.217
173567_s_at	78.7878	67.0769	83.6267	55.1337
173568_at	308.803	307.745	207.854	253.065
173569_at	1225.12	1163.49	969.538	840.504
173570_s_at	22.8239	23.8048	18.1297	22.4225
173571_s_at	16.8396	20.1889	19.717	19.717
173572_s_at	746.351	189.995	288.273	104.637
173573_s_at	26.3789	39.993	41.4705	33.0435
173574_at	105.431	105.431	62.7076	141.338
173575_s_at	20.6958	18.8635	21.2803	15.6641
173576_at	688.995	347.143	247.423	219.083
173577_at	928.903	1519.85	802.327	1161.61
173578_s_at	220.238	279.543	174.518	294.091
173579_s_at	133.169	93.3168	81.509	92.2916
173580_s_at	35.9258	30.7425	35.0439	30.7584
173581_s_at	79.9265	86.7086	216.425	89.0949
173582_at	17.0543	17.0543	14.4302	14.7643
173583_s_at	165.191	165.191	126.767	157.848
173584_s_at	250.07	282.855	256.689	304.708
173585_at	465.214	614.089	349.794	642.761
173586_s_at	448.917	506.261	500.586	599.435
173587_s_at	20.3407	19.6772	22.7415	21.3945
173588_s_at	18.0351	14.8886	16.9054	18.8476
173589_at	58.3892	44.1747	39.6555	69.058
173590_at	529.91	518.003	441.559	574.689
173591_at	1174.6	1480.83	987.265	1576.72
173592_s_at	655.51	571.131	323.167	494.914
173593_at	26.9343	24.1334	22.8693	28.1641
173594_at	34.4149	30.6158	22.4522	47.0917
173595_s_at	18.9753	20.4021	17.7625	22.5127
173596_at	785.577	799.489	651.497	792.007
173597_s_at	48.0402	46.5826	42.7881	47.2424
173598_s_at	11.2954	11.1291	11.5025	12.3871
173599_s_at	778.231	834.773	852.792	786.476
173600_s_at	146.635	117.512	119.056	127.54
173601_s_at	53.7887	53.7887	50.771	71.4557
173602_at	711.189	683.156	485.615	512.035
173603_at	541.527	441.431	338.414	629.724
173604_at	134.614	107.302	100.975	102.192
173605_s_at	192.221	200.132	243.734	185.578
173606_s_at	1752.93	1518.12	1945.62	901.729
173607_s_at	62.1094	47.6641	56.4594	51.5931
173608_s_at	2110.53	2060.99	2227.19	1077.42
173609_at	44.2696	30.2367	73.3968	53.9738
173610_at	3108.69	4609.69	2671.91	3534.75
173611_s_at	21.16	22.1299	21.16	23.3056
173612_s_at	67.889	109.149	134.416	130.631
173613_s_at	218.599	197.73	199.982	192.617
173614_at	132.424	124.317	48.7787	148.356
173615_s_at	40.4695	128.906	108.069	106.042
173616_at	73.1119	62.0558	34.5896	92.1575
173617_at	12.2333	13.8376	13.1034	20.7145
173618_s_at	105.686	114.752	95.4047	135.94
173619_s_at	144.75	107.694	106.391	162.055
173620_s_at	15.2208	16.8291	20.0867	18.2586
173621_s_at	26.7639	27.0183	26.6317	21.3724
173622_s_at	301.239	263.53	226.632	353.147
173623_s_at	352.354	251.357	228.559	318.917
173624_at	789.374	542.531	405.102	585.437
173625_s_at	184.483	126.244	88.615	126.571
173626_s_at	70.593	71.0374	70.432	113.207
173627_at	361.05	380.446	346.599	403.589
173628_at	172.018	155.463	116.968	163.047
173629_at	242.395	207.966	105.101	311.274
173630_s_at	61.4811	87.9353	76.2573	83.3884
173631_at	754.168	935.997	623.727	1006.52
173632_s_at	22.5264	19.6894	25.647	23.6494
173633_at	112.925	155.758	147.422	154.808
173634_at	450.95	503.6	367.874	431.017
173635_at	91.4997	139.75	92.9032	119.189
173636_at	863.896	597.599	309.07	665.445
173637_s_at	582.691	767.774	547.261	778.204
173638_s_at	338.143	389.334	368.296	510.931
173639_at	35.6902	36.397	38.8927	40.0022
173640_at	897.767	829.403	1228.7	758.337
173641_at	38.4633	56.8047	37.9624	52.6527
173642_at	384.264	448.926	542.234	598.712
173643_at	368.076	293.921	221.389	358.446
173644_at	233.774	99.1074	87.8272	132.328
173645_s_at	298.754	325.111	449.996	313.231
173646_at	443.674	458.249	207.596	477.871
173647_s_at	20.9326	21.3071	20.9326	20.756
173648_s_at	44.4034	44.2183	44.5772	66.1933
173649_at	397.324	311.196	220.367	300.598
173650_s_at	191.432	155.801	194.936	153.049
173651_at	161.977	171.347	139.011	161.977
173652_at	29.2866	42.93	29.7797	37.3926
173653_at	980.913	776.023	753.689	907.734
173654_at	477.932	243.217	257.45	374.248
173655_s_at	489.71	529.766	393.782	802.202
173656_at	650.217	700.137	552.515	443.503
173657_s_at	28.5121	28.5121	31.6387	28.5121
173658_at	213.263	198.414	119.869	187.26
173659_s_at	66.747	45.4225	48.2312	40.5036
173660_at	936.137	1176.97	737.118	798.184
173661_s_at	117.64	136.236	117.64	124.635
173662_at	1610.17	1571.29	1286.12	1386.54
173663_at	806.946	720.157	516.711	467.874
173664_at	12.8981	11.3001	11.3001	10.4776
173665_at	1906.26	1658.52	1854.95	1082.3
173666_at	1166.33	1458.56	961.089	1289.56
173667_at	487.111	413.073	437.115	398.352
173668_s_at	13.8197	16.233	15.6741	16.233
173669_s_at	20.7135	20.2397	15.6741	22.3476
173670_s_at	501.89	765.446	473.341	753.902
173671_at	366.951	295.566	328.794	335.874
173672_s_at	42.5554	39.7334	50.3746	35.0014
173673_s_at	75.0185	103.32	57.9566	115.237
173674_at	31.3671	24.1633	20.3604	28.5704
173675_at	540.705	498.243	407.531	468.295
173676_s_at	139.493	131.117	120.102	137.434
173677_at	477.289	516.768	500.868	425.813
173678_s_at	68.1425	66.5643	72.4508	65.2976
173679_s_at	500.303	339.703	430.525	379.768
173680_at	837.189	1350.57	1133.24	1379.73
173681_s_at	40.5938	33.6496	37.5159	37.9347
173682_at	894.906	607.16	607.16	883.157
173683_s_at	211.589	206.425	292.731	199.57
173684_s_at	511.788	511.788	473.718	411.866
173685_s_at	423.827	339.243	231.032	264.425
173686_s_at	234.774	309.881	399.691	347.417
173687_s_at	764.517	1619.63	1513.04	1414.27
173688_s_at	18.1275	17.7975	18.7643	19.8432
173689_s_at	231.084	287.072	187.438	301.106
173690_at	309.883	255.203	187.422	269.28
173691_s_at	36.1124	40.5981	41.0215	32.3398
173692_at	489.862	507.084	434.313	493.56
173693_at	70.2548	58.8033	36.9952	64.5673
173694_s_at	89.114	100.517	110.6	86.5246
173695_s_at	48.7457	40.4823	36.9648	56.5816
173696_at	15.5664	16.443	15.6504	17.1889
173697_s_at	59.9725	71.9846	97.3832	59.9725
173698_s_at	36.8535	46.4809	39.6229	38.8927
173699_s_at	198.18	203.974	202.203	245.431
173700_at	146.562	179.346	129.429	213.354
173701_s_at	260.146	354.974	302.287	397.853
173702_at	904.089	884.999	685.274	766.331
173703_s_at	91.5512	81.0233	96.7661	85.5967
173704_s_at	39.3182	36.7781	39.4437	39.4437
173705_s_at	249.941	209.56	230.679	222.3
173706_at	50.5777	37.6871	27.4211	32.7113
173707_at	50.191	50.191	30.4545	50.191
173708_s_at	65.998	72.8431	86.8334	72.8431
173709_at	105.815	87.0466	82.3436	85.0249
173710_at	28.0741	37.6317	37.0181	53.6967
173711_s_at	116.704	119.586	119.586	126.233
173712_s_at	378.782	360.092	426.747	314.239
173713_at	43.8364	43.9478	37.0447	39.0551
173714_at	200.446	184.129	145.845	184.129
173715_s_at	682.998	857.55	634.734	1149.62
173716_at	2260.68	2802.76	2487.5	2136.45
173717_s_at	71.6291	87.0256	77.8506	132.692
[truncated: 20,550 more rows]

## Sheet: M24 RMA values
RMA normalized files for 24 hr (cultured) muscle dataset
Probe Set ID	DM92-myo3#1	DM100-myo3#2	DM102-myo3#3
171720_x_at	135.36	229.072	89.1765
171721_x_at	588.076	583.901	263.389
171722_x_at	593.735	605.946	416.988
171723_x_at	100.946	82.8139	87.9119
171724_x_at	40.3387	39.511	61.5486
171725_x_at	172.416	105.155	123.41
171726_x_at	175.44	225.574	177.874
171727_x_at	18.5326	20.5492	17.4635
171728_x_at	234.249	270.273	105.419
171729_x_at	378.51	432.931	169.141
171730_x_at	24.9581	25.4006	28.6744
171731_x_at	166.547	283.409	170.973
171732_x_at	128.718	201.403	127.223
171733_x_at	761.392	1012.23	734.803
171734_x_at	2600.6	2342.37	2248.99
171735_x_at	107.291	91.4628	87.9343
171736_x_at	253.52	176.503	200.367
171737_x_at	4693.78	4968.76	4019.01
171738_x_at	983.565	1049.22	1129.41
171739_x_at	467.378	375.741	128.763
171740_x_at	363.217	436.484	350.801
171741_x_at	261.935	212.314	293.564
171742_x_at	88.9667	82.1991	147.792
171743_x_at	339.711	393.94	253.435
171744_x_at	308.107	369.004	108.487
171745_x_at	80.4904	80.4904	71.1819
171746_x_at	1365.05	1284.65	1416.6
171747_x_at	57.913	45.8366	142.572
171748_x_at	295.398	323.534	452.621
171749_x_at	99.1379	153.02	59.8515
171750_x_at	93.0327	82.9806	89.9848
171751_x_at	97.0803	93.0389	100.5
171752_x_at	75.6269	57.7024	102.846
171753_x_at	234.8	374.246	59.2635
171754_x_at	158.742	111.853	349.946
171755_x_at	347.644	346.608	302.231
171756_x_at	513.189	256.565	405.154
171757_x_at	320.928	332.652	273.76
171758_x_at	204.746	121.426	159.309
171759_x_at	185.989	377.317	128.583
171760_x_at	506.232	546.702	385.224
171761_x_at	433.879	445.072	297.438
171762_x_at	126.813	124.92	95.7325
171763_x_at	43.2258	37.5801	35.4462
171764_x_at	268.578	420.442	364.574
171765_x_at	58.2259	46.5587	59.5954
171766_x_at	183.86	147.69	378.067
171767_x_at	7187.98	4747.25	6477.25
171768_x_at	284.76	80.5086	134.757
171769_x_at	14.0014	14.0097	15.6641
171770_x_at	348.089	177.154	326.487
171771_x_at	113.975	228.514	130.015
171772_x_at	263.575	315.774	223.823
171773_x_at	1217.83	1395.4	505.119
171774_x_at	21.0923	18.2473	21.2194
171775_x_at	48.5719	38.242	69.2415
171776_x_at	19.5888	14.6832	19.2145
171777_x_at	446.871	723.888	267.053
171778_x_at	92.3445	78.3073	60.7864
171779_x_at	100.563	93.731	117.626
171780_x_at	408.581	533.506	210.145
171781_x_at	415.803	443.42	138.091
171782_x_at	371.834	282.831	163.487
171783_x_at	52.7173	93.2771	42.6472
171784_x_at	472.612	373.128	355.903
171785_x_at	955.317	1045.69	825.731
171786_x_at	7333.56	6708.27	6708.27
171787_x_at	405.065	355.486	260.836
171788_x_at	67.5676	92.1428	37.5568
171789_x_at	6301.2	5793.56	7035.51
171790_x_at	80.3781	55.2627	104.388
171791_at	46.5172	62.2847	53.5198
171792_x_at	624.515	422.786	301.533
171793_x_at	109.754	93.5128	81.2641
171794_x_at	81.4946	60.2962	130.683
171795_x_at	107.454	102.008	98.3489
171796_x_at	33.7066	31.4713	33.7066
171797_x_at	6946.82	6119.27	7203.26
171798_x_at	8605.28	8820.23	8242.7
171799_x_at	1109.83	846.503	588.634
171800_x_at	8766.88	7882.26	10304
171801_s_at	641.368	1003.25	495.471
171802_s_at	45.2522	136.635	27.2862
171803_x_at	90.1128	176.621	133.757
171804_x_at	466.246	501.773	371.372
171805_x_at	806.515	767.172	2178.23
171806_x_at	316.05	411.722	351.801
171807_x_at	48.116	57.7329	48.8259
171808_x_at	37.5526	40.541	32.6214
171809_s_at	652.995	970.803	274.008
171810_x_at	99.1378	61.9635	237.599
171811_s_at	16.0008	19.0597	13.3343
171812_x_at	17.4352	19.3374	19.3374
171813_x_at	244.178	263.918	61.1835
171814_x_at	1895.41	1605.98	1690.83
171815_x_at	16.271	19.1809	16.3999
171816_x_at	183.582	174.428	116.773
171817_x_at	246.43	272.717	356.378
171818_x_at	35.9258	42.6986	48.9381
171819_x_at	16.3821	21.3249	15.8754
171820_x_at	3729.52	4015.21	2330.84
171821_x_at	107.913	191.071	97.3972
171822_x_at	483.171	457.346	530.256
171823_x_at	74.5114	87.3313	45.8959
171824_x_at	56.6541	60.1674	45.7779
171825_at	12.8012	13.9642	12.1765
171826_x_at	423.464	347.589	596.995
171827_x_at	239.865	282.18	73.4139
171828_x_at	1213.84	1242.8	652.272
171829_x_at	789.359	1238.47	203.527
171830_x_at	228.689	367.475	54.5822
171831_x_at	272.374	250.812	175.147
171832_s_at	317.487	393.995	91.0107
171833_x_at	18.8691	19.3808	50.1659
171834_x_at	42.9014	42.0131	28.9618
171835_x_at	342.685	286.781	207.797
171836_x_at	746.095	704.455	600.301
171837_x_at	399.155	671.517	106.101
171838_x_at	21.8317	31.9061	21.8044
171839_x_at	13.2233	15.5508	11.5531
171840_x_at	29.8901	33.4759	28.8526
171841_x_at	155.451	182.603	36.0449
171842_x_at	1214.28	1365.85	733.4
171843_x_at	34.9945	41.1466	31.1016
171844_x_at	34.8375	38.3309	24.8343
171845_x_at	84.8823	103.858	50.9059
171846_x_at	66.5625	88.0702	50.1067
171847_s_at	74.9005	67.013	104.301
171848_x_at	26.8954	23.4542	32.9293
171849_x_at	188.403	259.838	179.535
171850_x_at	1140.83	989.06	317.141
171851_x_at	292.893	294.86	151.771
171852_x_at	17.9879	14.4315	17.5906
171853_x_at	28.5999	24.0718	45.8377
171854_x_at	16.4888	17.3701	18.7705
171855_x_at	21.823	57.4164	21.2304
171856_x_at	918.325	558.507	997.999
171857_x_at	90.8529	72.6816	88.0564
171858_x_at	29.1885	27.7678	26.511
171859_x_at	625.847	761.019	240.111
171860_x_at	75.0115	100.774	63.1826
171861_x_at	72.8658	132.242	128.815
171862_s_at	18.4883	15.2123	31.1352
171863_x_at	118.506	162.151	154.375
171864_x_at	84	90.8601	74.4588
171865_x_at	13.7126	14.2341	16.1592
171866_x_at	405.332	543.959	279.749
171867_x_at	70.0853	59.5984	164.176
171868_x_at	87.9403	69.6192	38.1594
171869_at	58.5277	78.073	62.6833
171870_x_at	154.706	154.706	154.706
171871_x_at	33.3811	34.1383	23.5443
171872_s_at	345.701	279.867	174.347
171873_x_at	100.603	107.137	104.917
171874_x_at	51.9751	61.7046	58.6711
171875_x_at	48.206	43.8048	64.8745
171876_at	430.752	573.018	391.061
171877_x_at	168.158	184.532	207.036
171878_s_at	826.169	828.708	1286.25
171879_x_at	554.383	609.265	377.326
171880_x_at	26.7482	29.0508	42.1639
171881_x_at	203.216	203.661	187.459
171882_x_at	2027.72	2854.9	965.588
171883_x_at	13.6757	13.2198	14.1073
171884_x_at	76.9764	172.594	64.636
171885_x_at	18.203	19.2744	20.0662
171886_x_at	150.046	129.477	78.5777
171887_x_at	156.92	193.246	140.52
171888_x_at	49.6779	66.8778	28.1731
171889_x_at	187.966	202.012	139.626
171890_x_at	31.6864	31.9859	38.2562
171891_at	102.14	104.935	135.06
171892_x_at	63.9082	78.1977	30.3005
171893_x_at	26.185	29.2778	26.8671
171894_x_at	86.4441	48.5428	98.2729
171895_s_at	5700.25	7070.69	7628.38
171896_x_at	37.5699	43.9425	38.3825
171897_x_at	21.2443	18.6683	22.1989
171898_x_at	199.59	184.656	151.055
171899_x_at	41.8268	48.4013	23.1563
171900_s_at	1093.71	924.878	685.092
171901_x_at	25.0973	25.7924	30.8748
171902_x_at	13.1816	12.6218	13.1816
171903_x_at	21.002	19.0497	19.7095
171904_x_at	1174.64	3524.19	1097.61
171905_x_at	246.388	248.817	140.452
171906_x_at	514.207	460.502	377.521
171907_x_at	59.3197	68.3644	46.2705
171908_x_at	1313.98	1304.9	584.952
171909_s_at	209.658	285.645	64.1708
171910_x_at	4185.4	2468.39	3129.18
171911_x_at	301.743	290.392	118.095
171912_x_at	84.4992	60.3967	138.019
171913_x_at	25.6391	32.7113	25.5055
171914_x_at	42.2403	34.3351	51.1633
171915_at	1492.83	973.672	2444.48
171916_s_at	174.02	156.12	134.067
171917_x_at	387.102	420.728	245.407
171918_x_at	232.333	420.246	131.148
171919_x_at	2164.53	1461.37	1682.23
171920_x_at	4547.94	4465	5764.19
171921_x_at	3266.29	2394.22	3946.11
171922_x_at	944.488	834.369	542.189
171923_x_at	22.8239	20.713	16.3745
171924_x_at	3955.25	3488.88	1841.19
171925_x_at	20.7075	25.6239	32.4472
171926_x_at	19.5996	16.5968	21.5627
171927_x_at	2203.38	1987.74	1732.49
171928_x_at	18.5663	20.8753	17.3467
171929_x_at	38.2341	55.8814	78.3398
171930_x_at	56.3789	72.1924	33.3717
171931_s_at	144.943	288.903	51.6299
171932_x_at	87.1292	73.3431	162.194
171933_at	238.346	346.874	55.6206
171934_x_at	3029.11	2217.75	4621.26
171935_s_at	55.5461	67.1358	61.2486
171936_s_at	394.158	376.745	149.748
171937_x_at	222.856	211.52	301.197
171938_x_at	494.032	511.284	562.031
171939_x_at	164.906	143.358	91.4251
171940_x_at	8335.07	7868.58	7840.02
171941_s_at	4001.64	3292.26	3487.31
171942_x_at	170.527	165.033	165.338
171943_x_at	86.6936	164.119	114.379
171944_x_at	425.046	415.888	461.065
171945_x_at	52.4925	54.6388	48.7741
171946_x_at	585.374	722.141	387.371
171947_x_at	28.9118	36.3245	24.8328
171948_x_at	7728.29	8391.39	5844.86
171949_x_at	269.779	304.318	135.052
171950_x_at	13.3889	35.4513	13.0617
171951_x_at	17.8566	16.1626	12.6169
171952_s_at	26.5655	27.5556	57.8302
171953_x_at	5082.53	4193.99	4648.21
171954_x_at	6332.15	5699.98	7382.32
171955_x_at	1817.31	1897.39	1068.77
171956_s_at	101.08	125.948	91.0329
171957_x_at	3775.29	3074.28	4753.42
171958_at	5061.31	4066.39	8490.5
171959_x_at	168.211	141.594	176.332
171960_x_at	1333.78	1152.76	1121.08
171961_x_at	1170.73	1534.81	611.28
171962_x_at	186.927	284.386	128.044
171963_x_at	2068.68	2467.39	1139.58
171964_s_at	352.617	439.306	150.984
171965_x_at	733.249	731.931	294.822
171966_x_at	731.217	849.792	295.338
171967_x_at	32.9353	26.0344	36.3734
171968_x_at	518.371	598.432	228.124
171969_x_at	27.9829	57.6014	25.5261
171970_x_at	17.7342	14.3709	15.2056
171971_x_at	2631.95	4021.18	1022.53
171972_x_at	49.4842	69.4829	30.5503
171973_at	287.411	372.801	218.379
171974_x_at	250.428	356.254	199.86
171975_x_at	117.169	113.922	140.462
171976_x_at	1034.58	1043.37	1071.16
171977_x_at	885.764	768.784	729.664
171978_x_at	18.4809	21.1895	13.9769
171979_x_at	43.3726	25.1023	47.0375
171980_x_at	37.8442	45.9145	38.4706
171981_x_at	24.6205	37.3252	19.2904
171982_x_at	260.758	74.7032	43.3396
171983_s_at	17.6618	25.5965	20.6888
171984_at	46.6417	77.5868	28.3962
171985_x_at	50.4381	36.5088	38.2625
171986_x_at	25.4308	22.997	22.1884
171987_x_at	483.16	587.589	262.997
171988_at	2375.13	2158.59	1802.41
171989_x_at	111.641	148.527	56.373
171990_x_at	45.6598	47.805	45.6598
171991_x_at	20.124	18.3665	18.3665
171992_x_at	29.0823	28.0708	24.5819
171993_x_at	385.287	450.489	316.881
171994_x_at	2761.19	2098.8	3162.15
171995_x_at	108.209	103.127	113.56
171996_x_at	32.0463	27.5556	30.5889
171997_x_at	534.33	372.411	312.581
171998_x_at	457.04	976.809	138.737
171999_x_at	307.345	423.76	342.947
172000_x_at	324.134	365.864	243.717
172001_x_at	1707.53	1501.97	825.103
172002_x_at	16.0101	15.7143	15.6375
172003_x_at	14.2972	14.7777	15.9121
172004_x_at	4646.46	3949.25	1887.83
172005_x_at	179.786	220.019	245.831
172006_x_at	109.083	136.38	110.645
172007_x_at	2720.21	2576.91	2367.21
172008_x_at	1296.83	551.244	5396.82
172009_x_at	212.689	264.474	236.99
172010_x_at	1914.16	2451.19	985.66
172011_x_at	273.76	311.617	154.603
172012_x_at	22.4318	24.4365	20.9112
172013_x_at	2885.66	3294.36	1786.93
172014_x_at	177.271	249.012	157.434
172015_x_at	53.0449	71.7785	68.5766
172016_x_at	307.116	623.089	292.97
172017_x_at	248.113	338.546	293.352
172018_x_at	1232.2	1203.97	622.787
172019_x_at	175.242	227.939	167.723
172020_x_at	66.0584	160.62	45.822
172021_x_at	406.263	299.528	421.444
172022_x_at	113.9	179.505	79.0175
172023_x_at	1104.59	1311.34	608.623
172024_x_at	184.537	249.149	217.475
172025_x_at	84.8375	80.2683	75.598
172026_x_at	18.8982	18.2207	18.2207
172027_x_at	75.5634	69.8554	56.1951
172028_x_at	134.538	132.418	156.33
172029_x_at	192.57	149.253	267.544
172030_x_at	128.107	141.958	115.94
172031_x_at	522.448	742.828	394.506
172032_x_at	194.713	351.245	174.91
172033_x_at	21.7726	22.4501	20.4382
172034_x_at	30.4944	38.3268	26.9317
172035_x_at	72.6657	125.539	67.7152
172036_x_at	54.8602	86.2207	82.1117
172037_x_at	59.033	57.1931	71.9523
172038_x_at	69.1303	61.8895	109.23
172039_x_at	114.985	154.481	90.5713
172040_x_at	52.0449	61.056	73.3154
172041_x_at	56.4501	38.0137	72.4284
172042_x_at	710.747	1085.83	571.009
172043_x_at	1844.83	1253.6	1266.41
172044_x_at	537.88	725.26	368.789
172045_x_at	3261.11	2316.3	3492.38
172046_x_at	153	92.0143	72.8739
172047_x_at	97.7312	125.07	68.9965
172048_x_at	529.703	898.91	340.218
172049_x_at	19.7072	17.3212	15.4391
172050_x_at	16.2125	32.7592	12.4886
172051_x_at	203.048	146.956	350.519
172052_x_at	44.4195	37.4021	62.7019
172053_x_at	3820.36	651.879	14496.9
172054_at	44.6748	36.807	34.2436
172055_x_at	201.577	169.248	194.946
172056_x_at	88.1953	80.8389	132.185
172057_x_at	334.129	517.689	175.883
172058_x_at	58.7546	69.6681	125.385
172059_x_at	47.2828	46.8835	47.4603
172060_x_at	51.9618	48.2302	64.8628
172061_x_at	212.091	305.779	204.449
172062_x_at	62.5856	57.0946	54.997
172063_x_at	37.575	38.7626	94.2305
172064_x_at	260.673	467.459	236.56
172065_x_at	469.834	390.275	200.112
172066_x_at	46.9164	66.2867	39.9111
172067_x_at	83.1402	72.8572	82.0599
172068_x_at	418.334	567.163	427.194
172069_x_at	24.2568	27.0667	27.5447
172070_x_at	29.7283	29.0333	24.8405
172071_x_at	22.416	20.5492	46.1381
172072_x_at	306.262	332.258	170.429
172073_x_at	20.7867	17.394	20.5283
172074_x_at	15.7272	18.1921	18.012
172075_x_at	69.7741	45.5914	42.6881
172076_x_at	105.699	80.4416	162.719
172077_x_at	80.8929	50.6671	451.954
172078_x_at	131.115	71.5744	517.206
172079_s_at	79.5968	85.5377	110.927
172080_at	14.5051	15.5731	14.7215
172081_x_at	77.8654	67.6037	89.8849
172082_x_at	21.1652	18.3836	22.0157
172083_x_at	5097.64	4210.44	6783.04
172084_x_at	317.417	338.807	167.619
172085_x_at	33.0433	35.4328	23.2389
172086_x_at	17.0688	17.0688	19.0261
172087_x_at	16.2561	16.4764	19.9085
172088_x_at	12.5579	11.1656	13.5977
172089_x_at	21.3622	19.519	21.2873
172090_at	32.9309	37.5801	39.9595
172091_x_at	22.9223	18.2924	16.5517
172092_s_at	14.6919	13.4603	14.6919
172093_x_at	451.715	214.333	2353.04
172094_x_at	177.917	126.826	308.703
172095_x_at	13.9332	15.7786	14.0354
172096_x_at	18.0607	18.6728	16.4744
172097_x_at	13.6551	13.9533	14.5813
172098_x_at	67.0569	69.5277	70.9453
172099_x_at	48.5554	44.9973	182.536
172100_x_at	4258.86	1518.87	3160.8
172101_x_at	93.603	88.5551	94.6904
172102_x_at	328.493	154.193	1848.95
172103_x_at	306.489	368.756	214.134
172104_x_at	19.9533	19.0934	23.1443
172105_x_at	33.3717	33.3717	49.536
172106_x_at	1282.66	271.987	5960.15
172107_x_at	450.11	230.377	2301.61
172108_x_at	11.1165	10.7586	11.5027
172109_x_at	27.8167	27.8167	30.1151
172110_x_at	37.3968	26.0836	24.2324
172111_x_at	178.13	120.795	372.503
172112_x_at	91.5534	62.9353	49.6414
172113_x_at	147.698	130.459	248.27
172114_at	18.1136	16.9946	18.0924
172115_x_at	55.5263	31.3673	68.7924
172116_x_at	13.8487	16.1972	15.5383
172117_x_at	50.8897	40.3757	44.6988
172118_x_at	26.8844	24.1554	39.3556
172119_at	63.9935	63.9935	68.3801
172120_x_at	29.2443	27.2432	108.854
172121_x_at	75.4132	58.4475	77.1349
172122_at	47.4528	37.8452	30.06
172123_x_at	1090.61	1013.17	1057.46
172124_x_at	120.729	129.053	76.3507
172125_x_at	46.2067	40.4616	44.5091
172126_x_at	185.616	178.03	210.269
172127_x_at	30.3029	24.6261	28.4396
172128_x_at	31.346	28.4342	36.7609
172129_x_at	14.7408	36.4479	15.5643
172130_at	171.8	119.84	252.221
172131_x_at	22.3135	25.0715	21.0477
172132_x_at	64.7399	62.4242	64.0883
172133_x_at	103.1	81.2679	94.8232
172134_x_at	100.875	76.2764	104.429
172135_x_at	124.626	86.4348	159.561
172136_x_at	336.434	255.173	1616.22
172137_s_at	48.8259	44.3505	57.4759
172138_x_at	674.343	528.48	475.575
172139_x_at	21.8495	19.7951	21.4271
172140_x_at	42.0677	42.0677	48.2943
172141_at	34.1482	33.6551	63.6184
172142_x_at	19.2774	18.2586	21.4589
172143_x_at	13.2584	13.3702	13.371
172144_x_at	171.034	212.566	97.6042
172145_x_at	13.1668	12.308	17.281
172146_x_at	15.1661	13.3038	17.9642
172147_x_at	147.025	130.991	208.448
172148_x_at	593.899	256.211	3049.38
172149_x_at	139.866	135.906	311.178
172150_x_at	178.484	159.743	288.429
172151_x_at	150.976	129.327	200.117
172152_x_at	102.554	89.8919	154.738
172153_x_at	964.425	836.174	785.926
172154_x_at	24.5312	22.143	74.8041
172155_x_at	74.1554	74.9968	108.576
172156_x_at	55.0431	51.2292	69.2566
172157_x_at	71.7521	63.4307	74.2489
172158_x_at	18.8338	15.6602	31.8338
172159_x_at	52.7	52.4694	49.5301
172160_x_at	66.7908	51.4628	89.6258
172161_x_at	12.8861	11.8623	19.936
172162_x_at	36.7462	36.7462	57.9143
172163_x_at	37.4982	32.499	47.0241
172164_x_at	22.7434	19.9072	21.4529
172165_x_at	30.1151	25.3729	58.6711
172166_x_at	52.2944	35.3815	54.2749
172167_at	12.6966	13.926	12.5803
172168_x_at	16.4345	16.6237	16.1733
172169_s_at	21.3058	21.5872	27.8039
172170_at	13.5342	13.5342	32.2689
172171_x_at	13.1183	11.6869	12.4711
172172_x_at	16.2084	12.9946	25.363
172173_x_at	78.062	93.2769	101.903
172174_x_at	57.0385	65.0938	99.5066
172175_x_at	25.3959	24.5792	18.4134
172176_at	9.95361	10.0742	10.8161
172177_x_at	11.4167	13.387	14.7449
172178_at	59.705	64.1706	58.5476
172179_x_at	12.1295	14.2235	17.0219
172180_x_at	21.3002	17.4375	23.8507
172181_x_at	18.7344	17.6366	17.2726
172182_x_at	21.1997	18.6667	24.7295
172183_at	12.2354	12.0923	11.6178
172184_x_at	128.357	66.4283	230.396
172185_x_at	13.9442	11.6676	12.5329
172186_x_at	46.7617	44.2696	41.4089
172187_x_at	111.279	100.479	109.459
172188_x_at	12.8149	11.1282	13.6403
172189_at	41.5613	39.6229	181.889
172190_x_at	16.49	16.0401	20.1747
172191_x_at	19.8621	19.1816	26.1241
172192_x_at	40.3262	34.2065	184.717
172193_at	22.2905	28.2185	20.0106
172194_x_at	15.4453	14.796	19.5351
172195_x_at	83.9349	67.1601	110.593
172196_x_at	78.3272	53.1885	54.9628
172197_x_at	247.745	143.03	155.292
172198_x_at	24.5132	24.5132	22.3227
172199_x_at	20.7713	34.6669	42.5231
172200_x_at	23.801	20.3787	26.1061
172201_x_at	29.5576	28.5682	36.9806
172202_x_at	28.4713	24.6743	26.6286
172203_x_at	29.8334	30.9686	29.37
172204_at	192.4	170.54	158.507
172205_at	22.9569	18.0924	20.1249
172206_x_at	60.4889	73.9243	82.7318
172207_x_at	40.7264	33.5761	40.4741
172208_x_at	59.4849	49.9785	68.022
172209_x_at	300.093	165.033	283.087
172210_x_at	60.4702	55.5054	130.85
172211_x_at	63.6538	66.4578	172.143
172212_x_at	12.2458	12.15	13.1931
172213_x_at	105.635	65.8618	176.831
172214_x_at	188.911	238.132	132.819
172215_x_at	24.7542	27.7431	23.5465
172216_x_at	12.7819	12.7599	15.6699
172217_x_at	26.4744	26.0096	37.284
172218_x_at	100.077	51.9256	65.4084
172219_x_at	22.1644	17.7409	39.187
172220_x_at	75.944	63.1116	65.5443
172221_x_at	49.7061	33.4945	48.9689
172222_at	18.8131	16.8772	15.6641
172223_x_at	75.5457	61.3978	80.68
172224_x_at	114.625	96.557	139.604
172225_x_at	30.2333	30.3168	34.9876
172226_at	110.989	69.4127	187.456
172227_x_at	26.8842	28.5866	29.3929
172228_x_at	1006.44	136.244	3951.52
172229_x_at	33.7224	45.0047	49.9748
172230_at	12.7111	12.1141	13.8737
172231_x_at	94.405	107.542	64.8745
172232_x_at	18.6003	23.9774	23.6951
172233_at	13.5321	17.4609	14.005
172234_x_at	16.6861	15.8069	17.915
172235_x_at	19.6463	17.8413	16.6061
172236_x_at	661.696	249.425	1082.66
172237_x_at	30.8103	23.7221	26.4646
172238_x_at	130.795	106.091	105.74
172239_x_at	19.1232	19.9826	18.6667
172240_x_at	21.494	22.7455	52.7068
172241_x_at	30.542	26.7653	28.9835
172242_x_at	112.848	88.5722	94.5073
172243_x_at	20.4628	21.5182	19.5757
172244_x_at	299.921	94.359	2338.05
172245_x_at	27.5556	27.5556	49.4391
172246_at	50.1929	66.0816	72.6364
172247_x_at	11.2317	10.948	11.2725
172248_x_at	17.4352	17.693	17.6785
172249_x_at	21.2972	20.0479	22.174
172250_x_at	19.1514	16.2815	17.8998
172251_x_at	866.452	479.974	1298.86
172252_x_at	93.8728	77.1819	234.777
172253_x_at	18.6085	18.0924	19.6237
172254_x_at	34.1736	33.3579	58.0263
172255_x_at	27.8798	27.5447	35.2575
172256_x_at	255.203	155.666	333.44
172257_x_at	42.6289	31.4237	33.72
172258_x_at	22.1939	21.2232	20.2779
172259_x_at	745.133	664.178	474.194
172260_at	16.3793	17.3516	15.2592
172261_x_at	142.572	140.887	140.887
172262_x_at	68.4298	78.6436	246.08
172263_x_at	22.5191	21.6713	35.338
172264_x_at	24.5894	19.0133	128.873
172265_x_at	14.4354	12.7781	21.7426
172266_x_at	38.9468	29.6369	43.807
172267_x_at	71.1932	58.8961	66.35
172268_x_at	333.572	215.293	128.963
172269_x_at	20.8357	17.7453	19.2314
172270_x_at	3976.44	3785.11	2449.6
172271_x_at	348.417	412.854	377.41
172272_x_at	35.8424	23.0127	83.8529
172273_x_at	45.8645	44.3255	60.1353
172274_x_at	10.4815	10.4753	11.1347
172275_x_at	139.315	175.59	144.671
172276_x_at	42.8632	46.3093	55.564
172277_x_at	122.973	94.9693	163.029
172278_x_at	11.6515	10.7586	12.1525
172279_x_at	31.8285	32.4288	45.8421
172280_x_at	1842.01	1653.03	1486.92
172281_at	9.86296	9.53086	12.3706
172282_x_at	46.8192	49.7573	61.5486
172283_x_at	13.5623	11.8599	16.306
172284_x_at	24.0207	20.426	25.6972
172285_x_at	1072.47	212.165	6025.82
172286_x_at	127.248	104.301	127.765
172287_x_at	183.832	139.625	148.999
172288_x_at	66.7789	55.0417	52.7068
172289_x_at	173.87	132.082	188.275
172290_x_at	33.1679	26.7647	28.6994
172291_x_at	78.5916	55.664	221.589
172292_x_at	73.3336	81.0566	83.9011
172293_x_at	178.746	115.242	205.633
172294_x_at	22.637	16.9946	23.9005
172295_at	32.2495	18.9894	24.1975
172296_x_at	49.3839	45.8442	44.547
172297_x_at	82.4339	79.6145	75.676
172298_x_at	174.647	143.457	196.981
172299_x_at	121.372	93.603	147.848
172300_x_at	83.9751	64.9989	80.0112
172301_at	37.5825	31.5906	33.7307
172302_x_at	14.2631	13.9566	14.2631
172303_x_at	432.033	436.146	277.858
172304_x_at	41.9451	41.9451	71.0967
172305_x_at	254.931	227.416	243.717
172306_x_at	12.411	11.5449	15.1798
172307_x_at	102.739	86.1554	414.647
172308_x_at	34.3262	30.5496	49.4981
172309_x_at	39.3126	26.7565	52.7979
172310_x_at	26.6795	21.5125	25.1595
172311_x_at	10.5338	10.681	13.5757
172312_x_at	49.2997	38.4441	55.6927
172313_x_at	36.1765	35.3128	59.904
172314_x_at	18.3449	16.1244	69.9173
172315_x_at	20.2091	17.9315	25.5338
172316_x_at	58.6711	57.302	73.7092
172317_x_at	12.5224	12.3431	10.8608
172318_x_at	132.549	132.549	99.4142
172319_x_at	26.329	20.8431	64.0937
172320_x_at	47.7881	31.0077	103.007
172321_x_at	72.2355	40.5947	71.9059
172322_x_at	18.4248	17.8793	83.6353
172323_x_at	61.4451	33.3427	79.8834
172324_x_at	181.374	153.194	233.772
172325_x_at	122.494	117.094	93.3767
172326_x_at	38.3141	37.4251	63.1114
172327_x_at	56.4344	53.8334	125.841
172328_x_at	31.6311	25.2461	20.7571
172329_x_at	154.022	53.9082	773.757
172330_x_at	23.4461	22.7216	41.7512
172331_x_at	20.2515	18.827	23.3451
172332_at	11.5649	11.3215	12.348
172333_x_at	94.259	71.9881	130.108
172334_x_at	189.784	129.962	166.442
172335_x_at	468.851	324.639	2203.8
172336_x_at	109.919	88.0934	144.913
172337_x_at	34.4108	17.6493	215.976
172338_x_at	26.828	22.7489	24.8093
172339_s_at	13.024	13.4168	13.6624
172340_x_at	17.4734	19.8069	17.4734
172341_x_at	26.731	28.769	21.4732
172342_x_at	31.0883	29.9068	57.1764
172343_x_at	21.0782	21.4539	18.4272
172344_x_at	72.2159	68.6757	100.156
172345_x_at	33.3432	37.8609	27.6999
172346_x_at	33.0772	29.6816	33.4179
172347_at	123.109	91.6028	127.48
172348_x_at	36.1487	33.1502	73.4727
172349_x_at	57.369	45.0739	48.0804
172350_x_at	17.1567	18.1957	19.5225
172351_x_at	446.492	224.544	2717.4
172352_at	13.4163	13.0166	23.4378
172353_x_at	203.411	197.508	186.856
172354_x_at	25.2898	23.4513	37.6965
172355_x_at	47.4438	45.8496	69.8212
172356_at	11.9898	10.948	13.1319
172357_x_at	135.383	99.7036	172.234
172358_x_at	59.407	48.5578	46.3153
172359_x_at	10.681	10.8448	36.7694
172360_x_at	51.9435	56.4173	60.73
172361_at	32.3764	26.8417	60.899
172362_x_at	14.9228	12.1891	55.157
172363_x_at	155.55	182.086	1502.81
172364_x_at	72.1568	69.6567	61.8062
172365_x_at	50.5482	42.5581	48.9834
172366_x_at	23.2139	20.5492	30.5338
172367_x_at	15.5383	16.6846	20.48
172368_x_at	16.7866	15.6914	18.6666
172369_x_at	60.1865	56.9119	81.4146
172370_x_at	12.0784	12.4665	15.2425
172371_x_at	18.7238	17.2942	31.5934
172372_at	13.9557	12.4665	20.5606
172373_x_at	25.4544	27.7481	29.0356
172374_x_at	11.961	12.3324	12.3324
172375_x_at	20.7769	15.7389	13.2083
172376_x_at	55.9434	49.3709	47.0241
172377_x_at	92.3835	72.3139	162.298
172378_x_at	140.122	104.916	222.943
172379_at	221.688	221.688	251.874
172380_x_at	45.9193	41.0683	49.3597
172381_x_at	23.3451	23.1399	51.6839
172382_x_at	17.7091	16.6066	15.406
172383_x_at	56.5712	61.5311	76.3626
172384_x_at	23.2315	23.0525	22.3152
172385_x_at	35.1494	25.4402	25.5313
172386_x_at	15.1899	16.4458	20.2015
172387_x_at	2550.33	413.703	8788.01
172388_x_at	21.5658	24.4521	19.9947
172389_x_at	45.9997	44.5931	40.2339
172390_x_at	97.4697	82.1616	88.5009
172391_x_at	141.082	107.375	131.244
172392_x_at	116.046	86.1098	231.544
172393_x_at	69.308	65.507	133.654
172394_x_at	13.3023	15.7037	13.324
172395_at	10.6108	11.0794	11.3621
172396_at	14.4389	14.6476	14.0095
172397_x_at	22.143	14.2014	48.8646
172398_x_at	268.024	232.476	138.178
172399_x_at	49.8495	49.8495	54.9007
172400_x_at	45.2695	31.5866	36.1319
172401_x_at	42.4736	26.6265	34.8709
172402_at	23.4751	39.705	31.3071
172403_x_at	17.6076	19.2429	20.4614
172404_x_at	962.985	605.089	1441.4
172405_x_at	28.3749	31.204	36.2704
172406_x_at	53.986	49.9291	79.8622
172407_x_at	230.624	238.398	72.5269
172408_x_at	29.0429	22.0728	22.1213
172409_x_at	16.1096	15.1577	18.7119
172410_x_at	29.5717	29.5717	34.2027
172411_x_at	123.234	58.3171	107.097
172412_x_at	28.0407	22.8427	70.2041
172413_at	24.7029	21.2232	35.3889
172414_x_at	34.4996	24.7435	62.3141
172415_x_at	283.331	255.431	271.191
172416_x_at	14.1793	13.9769	13.9769
172417_x_at	49.1207	37.3174	59.8709
172418_x_at	11.5874	11.8854	13.2584
172419_x_at	114.657	64.5184	153.373
172420_x_at	33.807	25.4108	117.002
172421_x_at	15.4084	17.8945	19.3967
172422_x_at	141.96	140.174	60.7043
172423_x_at	18.5378	15.9462	16.2081
172424_x_at	12.6307	11.131	33.9082
172425_x_at	11.5101	12.0642	10.9363
172426_x_at	100.493	94.746	131.509
172427_x_at	17.6169	23.3608	20.4687
172428_x_at	193.213	126.552	302.209
172429_x_at	35.2011	37.3213	46.7128
172430_x_at	166.523	108.378	598.974
172431_x_at	31.679	33.8656	191.951
172432_x_at	63.0865	64.3768	138.504
172433_x_at	32.1588	30.8667	56.5548
172434_at	21.5489	26.2414	27.7583
172435_x_at	13.5366	11.7207	14.77
172436_x_at	83.9665	83.5272	83.5272
172437_x_at	15.0782	15.8851	15.2843
172438_x_at	118.679	83.2917	529.898
172439_x_at	20.2779	20.2779	20.1594
172440_x_at	209.305	178.424	288.047
172441_x_at	17.5257	15.9869	16.5456
172442_x_at	109.182	92.5841	332.999
172443_x_at	81.5245	54.1192	277.817
172444_x_at	19.8404	18.2378	20.2972
172445_x_at	11.1503	13.8653	11.8432
172446_x_at	10.8337	10.817	11.2584
172447_at	54.2749	21.165	39.7886
172448_x_at	17.8626	15.6771	16.6865
172449_x_at	54.5782	101.293	91.1208
172450_x_at	75.6584	86.3099	205.024
172451_x_at	79.519	50.7753	106.602
172452_x_at	40.6778	34.2436	40.6778
172453_x_at	18.6357	20.8103	23.2925
172454_x_at	506.789	124.218	1937.81
172455_x_at	157.88	121.583	331.551
172456_x_at	15.4593	14.6651	20.423
172457_x_at	110.352	91.2602	206.26
172458_at	21.16	16.9946	14.7357
172459_at	19.5032	19.836	19.4355
172460_x_at	112.986	84.6239	163.869
172461_x_at	13.7468	15.4359	13.0268
172462_x_at	103.487	60.3919	176.734
172463_x_at	282.16	377.979	235.091
172464_x_at	141.358	260.372	53.9641
172465_x_at	144.803	96.9568	196.435
172466_x_at	11.6654	13.2435	17.5298
172467_x_at	14.6213	13.2613	12.9864
172468_x_at	539.374	621.645	483.937
172469_x_at	70.4858	118.678	118.619
172470_x_at	18.0315	19.9666	30.2155
172471_x_at	14.8333	14.4381	18.9438
172472_x_at	255.147	67.9335	101.511
172473_at	342.532	343.231	465.805
172474_x_at	108.314	87.3063	166.188
172475_x_at	145.127	94.46	75.6285
172476_x_at	97.6961	89.5072	47.8627
172477_x_at	19.7726	17.4723	16.0127
172478_x_at	14.5907	13.5008	16.0834
172479_x_at	16.8376	17.6585	22.8563
172480_x_at	10.4399	10.4399	12.2458
172481_x_at	20.659	18.5572	24.0765
172482_x_at	28.058	27.6061	27.8256
172483_x_at	28.4033	20.9622	42.2541
172484_x_at	25.9967	19.233	33.2082
172485_x_at	30.1191	33.0634	32.5761
172486_x_at	17.357	16.6674	30.2932
172487_x_at	42.469	48.3613	54.612
172488_x_at	15.9346	16.1257	19.0746
172489_x_at	922.23	1132.55	175.468
172490_at	11.8221	11.7676	13.4105
172491_x_at	35.3119	33.8506	41.8214
172492_at	117.11	85.8747	222.713
172493_x_at	236.737	302.936	181.699
172494_at	10.5846	10.7351	10.3628
172495_x_at	77.2875	66.1806	491.271
172496_x_at	42.4249	41.7074	56.4164
172497_x_at	31.2466	23.1393	27.9383
172498_x_at	11.8714	13.6795	11.8696
172499_x_at	12.7573	12.2073	15.776
172500_x_at	11.7124	9.44108	15.4645
172501_at	13.1668	13.53	18.3636
172502_x_at	13.5154	12.9363	17.693
172503_x_at	68.8026	69.2217	94.4435
172504_x_at	771.422	1164.77	515.533
172505_x_at	16.1972	19.6852	20.9756
172506_x_at	74.5924	68.2376	60.4323
172507_x_at	53.9793	35.2209	158.712
172508_x_at	16.2625	15.9243	26.232
172509_at	87.2205	45.9465	379.029
172510_x_at	120.209	95.0528	240.327
172511_x_at	48.7986	44.0086	93.2134
172512_x_at	40.04	36.9111	36.2599
172513_at	31.1181	30.5102	54.5782
172514_x_at	400.439	277.453	327.635
172515_x_at	581.717	595.54	327.46
172516_x_at	124.674	107.16	60.3302
172517_x_at	106.01	105.519	73.1511
172518_x_at	65.0964	65.0964	79.8409
172519_x_at	47.5179	26.6517	402.165
172520_x_at	361.111	427.017	249.881
172521_x_at	83.1715	68.5716	79.451
172522_x_at	88.7119	88.5722	82.0731
172523_x_at	26.8222	24.7435	21.7048
172524_x_at	103.858	104.912	167.299
172525_x_at	45.2065	38.4566	40.5754
172526_x_at	581.474	689.672	454.893
172527_x_at	23.8887	27.3754	43.0018
172528_x_at	17.851	16.5069	13.5403
172529_x_at	160.62	88.7441	488.648
172530_x_at	31.0958	28.4016	50.1931
172531_x_at	14.9245	19.216	19.2023
172532_x_at	19.1847	18.6245	22.5585
172533_x_at	16.6701	17.7481	22.2473
172534_x_at	13.8136	13.9769	29.0073
172535_s_at	27.6365	23.9694	51.1633
172536_x_at	76.646	64.6221	94.2727
172537_x_at	32.7326	24.1869	28.2395
172538_x_at	22.5242	17.3743	41.3692
172539_x_at	172.15	173.968	70.2482
172540_x_at	58.6472	62.2861	60.3779
172541_x_at	867.491	997.948	662.238
172542_at	11.517	11.8158	13.1578
172543_x_at	15.2482	16.6177	19.6063
172544_x_at	16.7994	16.3283	21.133
172545_x_at	86.7578	74.8226	86.2343
172546_x_at	17.1112	17.2411	26.9039
172547_x_at	82.98	68.3417	74.0617
172548_at	54.431	54.9828	74.7545
172549_x_at	13.61	13.61	13.61
172550_x_at	58.232	44.9295	67.9937
172551_at	17.7784	18.4441	15.701
172552_x_at	87.1101	81.3535	250.927
172553_at	11.3832	11.7275	23.9776
172554_x_at	12.8726	12.3892	21.9225
172555_x_at	19.2802	15.9592	18.0176
172556_x_at	37.4021	23.3499	29.858
172557_x_at	30.1151	33.0231	30.0779
172558_s_at	32.2122	39.7244	18.2497
172559_at	22.6386	19.0176	27.18
172560_x_at	95.9091	69.7863	108.616
172561_x_at	13.1679	14.9608	19.3358
172562_x_at	23.0517	23.8494	19.9024
172563_x_at	98.2183	84.7122	102.563
172564_x_at	27.6885	25.9006	30.02
172565_x_at	128.278	117.552	137.718
172566_x_at	21.8548	21.4808	24.49
172567_x_at	31.1282	22.4034	30.3101
172568_x_at	1500.58	518.213	651.119
172569_x_at	28.7251	33.8347	40.8277
172570_x_at	3207.44	3053.24	3715.28
172571_x_at	33.4014	34.8266	76.6656
172572_x_at	10.938	11.4281	10.9452
172573_x_at	93.2252	79.4022	151.238
172574_x_at	13.8787	11.8353	12.7274
172575_x_at	11.7439	12.6752	13.4114
172576_x_at	19.9219	19.726	32.3398
172577_x_at	967.658	1464.98	602.017
172578_x_at	1423.3	535.156	554.979
172579_x_at	278.275	457.252	213.258
172580_at	15.8413	15.1527	17.2069
172581_s_at	20.2093	27.7678	12.6729
172582_x_at	176.08	269.866	83.8621
172583_x_at	22.2672	24.126	25.2601
172584_x_at	24.7766	25.022	25.7416
172585_x_at	138.274	85.0319	224.277
172586_at	11.8854	10.9794	12.6729
172587_x_at	64.0691	49.7622	74.9804
172588_x_at	55.5348	45.9473	60.1836
172589_x_at	61.5833	154.379	55.2399
172590_x_at	29.5765	31.9112	26.6033
172591_x_at	72.9945	53.7662	152.412
172592_x_at	32.4267	29.6479	39.4752
172593_x_at	28.6967	25.7714	27.6255
172594_x_at	72.3735	134.118	59.3214
172595_x_at	67.7308	54.4497	98.7519
172596_x_at	25.0971	42.2547	23.9483
172597_x_at	16.1624	19.5996	16.1624
172598_x_at	46.634	36.7007	95.5024
172599_x_at	638.186	481.276	509.017
172600_x_at	25.2074	40.5071	20.621
172601_x_at	10.3015	10.7247	12.6442
172602_x_at	1867.72	2041.54	1831.03
172603_x_at	70.6848	45.8645	96.3861
172604_x_at	25.8904	23.532	27.5698
172605_x_at	88.473	73.915	210.107
172606_x_at	66.967	43.1092	81.6944
172607_x_at	117.879	138.716	68.7846
172608_x_at	16.4926	11.9018	15.7368
172609_x_at	48.5484	48.0621	45.0173
172610_x_at	77.6643	69.7785	97.1893
172611_x_at	40.6531	60.8108	59.6451
172612_x_at	25.9199	25.369	31.2823
172613_x_at	213.477	272.346	126.697
172614_x_at	22.0727	27.1749	29.5717
172615_x_at	47.478	46.5222	55.3205
172616_x_at	70.9517	37.2576	402.742
172617_x_at	24.6568	28.2847	32.8761
172618_x_at	441.618	268.497	457.713
172619_x_at	29.6631	24.8845	44.8669
172620_x_at	294.903	335.828	199.541
172621_x_at	70.1831	59.8275	129.923
172622_x_at	25.9541	18.1084	18.0698
172623_at	13.6625	13.3661	12.4845
172624_x_at	51.498	53.3433	39.9098
172625_x_at	131.331	162.324	82.0201
172626_at	86.7578	74.8818	34.0318
172627_x_at	87.9341	42.8554	54.4097
172628_x_at	62.3363	62.6325	55.9081
172629_x_at	149.051	120.646	282.886
172630_x_at	41.3945	46.1833	52.3742
172631_x_at	207.908	214.76	212.989
172632_x_at	47.8241	48.874	60.5083
172633_x_at	53.9756	54.9793	61.6254
172634_x_at	14.3372	14.2891	11.0388
172635_x_at	108.423	64.7264	40.4683
172636_at	27.4778	29.7154	24.8696
172637_x_at	704.426	609.729	429.074
172638_x_at	131.07	99.4792	135.521
172639_at	16.9487	16.9487	16.9487
172640_x_at	55.7253	49.8387	45.7189
172641_x_at	3214.64	3296.81	2558.9
172642_s_at	912.31	615.087	963.207
172643_s_at	13.493	13.6851	14.4615
172644_at	18.8456	18.5354	22.7813
172645_x_at	12.9347	12.8521	12.7033
172646_x_at	135.799	131.955	297.374
172647_x_at	672.01	547.869	672.01
172648_at	21.9083	21.0306	33.3408
172649_x_at	760.13	936.475	751.907
172650_x_at	206.72	223.85	269.248
172651_x_at	12.1867	11.1872	14.7663
172652_x_at	35.8892	28.977	31.3457
172653_at	10.2586	10.7346	11.2619
172654_x_at	51.793	44.6271	41.395
172655_x_at	488.338	361.477	425.719
172656_x_at	42.4084	42.3578	51.1142
172657_x_at	259.245	171.687	323.907
172658_x_at	19.2524	15.8069	16.5075
172659_x_at	1145.34	1229.37	706.96
172660_s_at	287.094	286.531	194.946
172661_x_at	220.348	146.993	183.903
172662_x_at	112.155	54.5488	502.251
172663_x_at	1459.86	1385.74	1169.39
172664_x_at	48.7986	39.0371	59.4213
172665_s_at	12.0881	11.9888	12.5364
172666_x_at	89.99	60.6332	92.2314
172667_x_at	80.391	63.9935	202.01
172668_x_at	751.147	970.803	803.316
172669_x_at	89.0393	87.0466	139.105
172670_x_at	52.2069	54.0391	69.1289
172671_x_at	322.981	297.902	293.702
172672_x_at	29.5689	30.0023	145.286
172673_x_at	41.0249	37.6614	29.9999
172674_x_at	44.2241	44.0196	39.2943
172675_x_at	3234.79	2073.79	3258.51
172676_x_at	20.2362	16.3283	44.277
172677_x_at	13.6947	13.9616	22.0323
172678_at	336.203	186.458	651.24
172679_x_at	217.136	171.173	226.664
172680_x_at	35.7391	37.2296	23.532
172681_x_at	14.1672	13.4549	14.372
172682_x_at	10.7313	11.2253	13.4916
172683_x_at	217.69	322.341	101.973
172684_x_at	13.1658	13.1854	14.1991
172685_x_at	369.565	248.332	208.369
172686_x_at	19.1402	24.3627	22.042
172687_x_at	62.5167	48.3894	71.6425
172688_x_at	14.032	13.2506	13.4757
172689_x_at	3906.94	772.946	14346.7
172690_x_at	21.714	23.5635	27.5752
172691_x_at	18.1583	17.1242	15.6641
172692_x_at	210.396	89.4489	29.1187
172693_at	29.7671	35.4913	72.8166
172694_x_at	23.2614	23.8394	18.4252
172695_x_at	24.9353	22.6082	17.5775
172696_x_at	75.4804	69.3919	97.1778
172697_x_at	5808.93	5684.74	3793.71
172698_x_at	78.9762	42.8147	67.8369
172699_x_at	35.9187	35.0818	25.6006
172700_x_at	262.553	180.515	170.928
172701_x_at	289.331	141.686	211.146
172702_x_at	281.718	186.058	258.681
172703_x_at	120.173	91.6105	62.88
172704_x_at	38.1575	34.4141	85.6258
172705_x_at	52.9476	46.0357	28.5079
172706_x_at	189.622	150.178	138.344
172707_x_at	16.6071	14.6318	24.0355
172708_x_at	289.472	153.951	1793.86
172709_x_at	105.071	107.811	84.8296
172710_x_at	102.295	47.6624	73.8258
172711_x_at	11.9487	12.4482	11.6682
172712_x_at	79.5987	49.5196	473.394
172713_x_at	84.0532	61.3778	204.399
172714_x_at	56.311	51.7404	140.076
172715_x_at	35.997	30.9503	38.862
172716_x_at	83.7937	58.5241	139.662
172717_x_at	77.4135	71.3406	53.3747
172718_x_at	129.051	87.6937	96.0813
172719_x_at	27.0873	24.2233	23.1438
172720_x_at	73.8921	63.758	67.5312
172721_x_at	49.0814	36.4009	47.0524
172722_x_at	28.8553	35.9517	28.3241
172723_x_at	221.115	99.8114	118.223
172724_x_at	52.7635	55.2237	95.4826
172725_x_at	71.0471	62.3662	124.402
172726_x_at	281.846	218.935	278.221
172727_x_at	169.69	45.2258	777.261
172728_x_at	94.9588	99.7036	140.569
172729_x_at	80.3237	89.801	47.5428
172730_x_at	57.9779	61.2832	309.246
172731_x_at	338.977	270.901	1759.83
172732_x_at	985.607	726.722	985.607
172733_x_at	387.501	257.595	422.961
172734_x_at	75.9132	66.4269	74.6423
172735_x_at	135.465	76.8522	113.931
172736_x_at	137.652	81.5387	116.802
172737_x_at	143.214	285.712	37.6368
172738_x_at	41.3603	32.9011	29.4498
172739_at	107.455	83.2127	86.7645
172740_x_at	12.5193	14.3234	17.047
172741_x_at	347.417	184.557	296.824
172742_x_at	79.7947	57.3728	47.2978
172743_x_at	50.9253	43.0137	169.147
172744_at	13.4247	15.5381	12.4178
172745_x_at	29.537	28.6653	31.3748
172746_x_at	109.276	63.2891	110.769
172747_x_at	344.596	269.8	1603.69
172748_x_at	348.438	248.686	1710.5
172749_x_at	71.2963	55.4283	206.755
172750_x_at	653.264	584.412	1942.47
172751_x_at	23.391	16.683	41.8757
172752_x_at	22.0949	27.6468	21.9673
172753_x_at	215.666	181.318	247.695
172754_x_at	153.827	217.418	198.417
172755_x_at	22.143	24.1434	22.2639
172756_x_at	77.6826	65.0964	220.629
172757_x_at	1052.14	562.874	1046.07
172758_x_at	316.072	158.067	240.587
172759_x_at	38.1033	26.4722	110.24
172760_x_at	298.072	141.16	1769.77
172761_x_at	559.674	448.564	564.31
172762_x_at	343.364	260.823	1623.77
172763_x_at	579.456	495.398	465.412
172764_x_at	871.108	817.114	721.026
172765_x_at	311.928	245.188	1503.52
172766_x_at	351.627	264.461	1689.43
172767_x_at	331.892	244.965	1495.07
172768_x_at	34.8985	46.8475	37.3826
172769_x_at	144.595	174.66	161.791
172770_x_at	137.926	120.954	214.234
172771_x_at	110.718	73.6669	226.003
172772_x_at	27.1081	34.0954	61.5924
172773_x_at	140.844	127.879	183.197
172774_x_at	957.26	629.231	923.758
172775_x_at	114.267	105.985	107.128
172776_x_at	76.6622	83.3169	71.5913
172777_x_at	716.353	578.803	790.2
172778_x_at	372.281	360.211	183.903
172779_x_at	102.684	171.13	155.298
172780_x_at	47.3061	36.6271	55.9369
172781_x_at	110.456	57.5514	135.37
172782_x_at	113.587	95.2	110.861
172783_x_at	86.0091	79.1666	113.318
172784_x_at	131.658	102.367	266.877
172785_x_at	55.666	45.4411	90.5958
172786_x_at	52.6011	48.83	54.8159
172787_x_at	134.307	112.312	113.816
172788_x_at	1043.29	874.109	1049.1
172789_x_at	111.893	99.968	316.381
172790_x_at	41.8554	32.6188	204.506
172791_x_at	260.784	193.085	266.844
172792_x_at	115.478	108.895	106.606
172793_x_at	26.2772	25.2242	33.9403
172794_x_at	64.4628	53.6123	108.201
172795_x_at	334.357	354.333	346.568
172796_x_at	40.7803	34.2436	43.3569
172797_x_at	361.612	265.978	1651.39
172798_x_at	85.2917	80.2672	144.546
172799_x_at	360.4	182.603	295.15
172800_x_at	65.8029	69.2546	56.7854
172801_x_at	153.392	95.5024	345.906
172802_x_at	95.0528	84.1951	46.8611
172803_x_at	71.2631	51.4533	52.666
172804_x_at	58.6132	78.5777	53.6738
172805_x_at	246.146	155.85	308.677
172806_x_at	15.1666	15.4672	18.5141
172807_x_at	5189.62	5164.84	4967.61
172808_x_at	245.803	303.213	159.459
172809_x_at	200.646	162.966	204.977
172810_x_at	141.853	130.103	204.046
172811_x_at	63.513	46.142	46.8885
172812_x_at	22.9144	21.0144	30.1811
172813_x_at	78.1147	112.397	94.8
172814_x_at	16.575	19.032	17.6581
172815_x_at	80.2936	74.4041	124.453
172816_x_at	3789.03	3261.55	2816.03
172817_x_at	125.179	79.4307	579.515
172818_x_at	160.081	116.273	190.936
172819_x_at	90.2286	59.5984	443.753
172820_x_at	609.072	268.325	834.604
172821_x_at	118.39	85.8237	84.0104
172822_x_at	52.2516	49.5868	111.874
172823_x_at	1257.96	832.64	1020.55
172824_x_at	81.0398	59.7686	61.5039
172825_x_at	119.157	103.038	98.0485
172826_x_at	247.479	149.012	159.002
172827_x_at	41.5923	41.5923	45.1066
172828_x_at	54.4777	40.6823	284.784
172829_x_at	196.946	75.8987	963.903
172830_x_at	90.6253	57.8548	481.655
172831_x_at	313.371	216.084	906.774
172832_x_at	68.0781	47.3906	109.522
172833_x_at	1014.66	764.035	945.474
172834_x_at	91.0493	109.81	196.048
172835_x_at	844.075	722.773	441.288
172836_x_at	38.0326	26.5317	37.8317
172837_x_at	113.919	59.5984	457.615
172838_x_at	686.289	625.617	64.4288
172839_x_at	15.583	13.8312	24.0268
172840_x_at	24.0355	14.1842	68.9226
172841_x_at	171.322	140.059	583.955
172842_x_at	299.827	268.988	378.474
172843_x_at	93.0888	71.7035	326.389
172844_x_at	71.6567	96.7071	49.9694
172845_x_at	275.678	339.617	223.033
172846_x_at	145.489	98.0133	142.24
172847_x_at	68.1379	53.4172	116.819
172848_x_at	2382.1	1537.73	2039.18
172849_x_at	10.521	10.3034	58.3759
172850_x_at	61.2601	41.4804	284.331
172851_x_at	158.91	143.198	123.208
172852_x_at	114.07	66.1356	323.46
172853_x_at	51.0419	51.7267	135.408
172854_x_at	93.8728	83.842	274.695
172855_x_at	99.7464	139.11	53.9189
172856_x_at	95.7827	93.2633	66.2117
172857_x_at	97.9412	99.5852	215.432
172858_x_at	48.2931	16.7597	105.039
172859_x_at	49.7859	49.3839	42.9806
172860_x_at	431.25	515.144	347.694
172861_x_at	94.9563	52.6703	389.26
172862_x_at	291.398	137.501	181.889
172863_x_at	4656.32	3563.95	4283.85
172864_x_at	61.2043	58.4306	73.2049
172865_x_at	7556.12	7141.36	6494.93
172866_x_at	30.7962	33.3883	62.976
172867_x_at	749.231	657.912	708.53
172868_x_at	14.4131	12.9366	30.5223
172869_x_at	131.984	145.378	148.908
172870_x_at	82.9296	98.2245	113.305
172871_x_at	657.273	469.302	606.231
172872_x_at	1083.39	1092.41	490.084
172873_x_at	113.587	128.093	99.5632
172874_x_at	316.813	253.156	149.713
172875_x_at	28.9151	24.2568	33.6615
172876_x_at	121.14	95.2885	158.278
172877_x_at	42.7321	34.1571	58.3794
172878_x_at	131.448	125.81	93.652
172879_x_at	129.076	91.4713	102.91
172880_x_at	46.08	41.3376	41.3376
172881_x_at	416.331	379.113	354.946
172882_x_at	96.882	98.3489	150.255
172883_x_at	7781.62	7530.04	7574.18
172884_x_at	89.1558	70.2871	87.0624
172885_x_at	59.1227	60.4137	108.178
172886_x_at	63.003	46.3814	89.6732
172887_x_at	116.761	97.9609	144.615
172888_x_at	18.3967	13.896	22.8693
172889_x_at	54.5224	61.9313	139.239
172890_x_at	8707.49	8031.64	7840.43
172891_x_at	270.689	143.842	251.16
172892_x_at	6094.4	4676.02	6335.03
172893_x_at	53.5708	52.7625	173.917
172894_x_at	12.734	13.0041	15.8316
172895_x_at	177.395	95.3354	153.808
172896_x_at	74.8856	77.7461	167.084
172897_x_at	29.4017	25.9836	46.1296
172898_x_at	36.1795	46.2442	57.4204
172899_x_at	399.671	257.865	393.15
172900_x_at	52.9578	49.2063	93.3386
172901_x_at	3600	2771.08	3619.13
172902_x_at	69.8274	74.6818	34.8947
172903_x_at	137.578	122.377	282.126
172904_x_at	59.8851	54.575	66.3099
172905_x_at	51.9962	39.8699	157.751
172906_x_at	82.9184	68.7141	219.289
172907_x_at	63.5989	52.7362	173.453
172908_x_at	346.373	240.653	442.903
172909_x_at	66.6202	80.2667	112.347
172910_at	4578.55	3739.41	5819.5
172911_x_at	4087.09	3455.12	4815.55
172912_x_at	139.869	191.865	123.027
172913_x_at	421.259	299.149	2013.77
172914_x_at	46.5251	58.9801	78.7871
172915_x_at	94.9009	59.151	221.952
172916_x_at	119.424	69.3919	442.227
172917_x_at	424.003	357.839	380.721
172918_x_at	375.31	412.402	338.524
172919_x_at	455.94	484.978	218.89
172920_x_at	156.792	151.82	50.6809
172921_x_at	35.7462	47.9993	145.545
172922_x_at	120.729	102.087	236.848
172923_x_at	406.456	477.623	141.124
172924_x_at	70.6733	62.2351	299.992
172925_x_at	164.114	153.021	318.09
172926_x_at	3219.93	531.589	10393.9
172927_x_at	110.124	117.425	213.369
172928_x_at	121.638	112.026	236.969
172929_x_at	111.171	105.943	181.76
172930_x_at	68.245	63.747	67.2853
172931_x_at	564.303	422.905	431.63
172932_x_at	65.4022	64.6474	76.8791
172933_x_at	228.147	351.544	189.343
172934_x_at	74.3922	55.5986	133.386
172935_x_at	265.117	418.131	231.259
172936_x_at	32.6357	32.5711	32.4569
172937_s_at	10.2633	10.9312	14.6174
172938_x_at	73.48	78.0535	159.317
172939_x_at	5511.75	4999.82	6719.86
172940_x_at	184.034	142.719	192.821
172941_x_at	50.3655	57.5605	44.4944
172942_x_at	257.005	265.017	199.922
172943_x_at	98.9713	87.7702	152.29
172944_s_at	98.5325	166.771	46.3245
172945_s_at	118.109	134.728	98.4125
172946_s_at	8381.94	8061.95	8669.42
172947_at	114.298	123.782	59.8918
172948_at	71.4331	66.5466	47.1493
172949_s_at	44.3594	66.013	36.092
172950_at	35.5704	33.1969	37.5259
172951_s_at	452.883	491.994	274.584
172952_s_at	75.944	83.5509	112.897
172953_s_at	13.7013	12.1852	21.6085
172954_at	14.9518	13.6118	13.1652
172955_s_at	36.4121	37.094	36.0625
172956_at	29.4864	24.7287	23.1999
172957_s_at	22.9783	25.9071	27.9225
172958_s_at	37.5408	31.611	31.1293
172959_s_at	24.7194	25.2924	18.9678
172960_x_at	202.692	130.712	132.599
172961_x_at	333.446	460.443	125.074
172962_at	23.2387	21.8083	23.8194
172963_x_at	468.011	408.687	202.903
172964_x_at	1791.88	1184.43	2098.16
172965_x_at	82.3323	77.3305	153.947
172966_x_at	131.587	108.68	280.789
172967_x_at	264.99	427.35	165.922
172968_x_at	103.919	84.686	354.703
172969_x_at	237.834	107.287	1449.67
172970_x_at	343.623	276.562	1691.49
172971_s_at	182.867	170.627	134.616
172972_s_at	217.191	276.328	155.579
172973_at	174.472	378.33	197.18
172974_s_at	55.4654	51.0039	48.9239
172975_at	844.133	963.102	663.823
172976_s_at	24.6571	50.1515	19.6845
172977_at	28.6665	26.6989	20.0303
172978_s_at	3244.65	4022.91	2218.44
172979_at	227.503	610.035	182.662
172980_s_at	108.742	156.686	100.738
172981_s_at	267.104	382.13	209.796
172982_s_at	22.1506	20.7741	22.0358
172983_s_at	13.1668	13.4649	11.2252
172984_s_at	99.4792	92.9192	69.8029
172985_at	36.0169	37.176	46.6767
172986_s_at	898.874	1578.65	535.778
172987_s_at	45.4741	44.1796	46.3373
172988_s_at	142.343	231.246	78.839
172989_s_at	31.9642	18.1218	44.3948
172990_at	16.6401	16.7991	20.2135
172991_at	37.2331	28.0404	50.156
172992_s_at	247.489	298.818	121.688
172993_at	25.3523	27.2262	25.4819
172994_at	1461.77	1592.08	708.374
172995_at	14.866	13.9191	14.9487
172996_s_at	360.814	432.595	306.088
172997_s_at	16.6372	17.3226	15.7428
172998_s_at	16.4698	18.6667	21.6136
172999_s_at	1109.78	1233.31	806.983
173000_s_at	720.289	809.326	547.77
173001_s_at	555.615	632.442	418.968
173002_s_at	24.4851	27.777	24.7435
173003_s_at	27.7524	28.158	27.1635
173004_s_at	23.307	21.2724	23.4946
173005_at	18.5932	18.086	21.2873
173006_s_at	591.316	702.208	321.033
173007_s_at	3216.15	3262.21	4285.93
173008_s_at	166.762	138.476	204.456
173009_s_at	329.574	657.522	176.655
173010_at	248.243	473.273	419.96
173011_at	72.7462	147.553	42.4089
173012_at	109.593	166.711	83.5945
173013_at	26.2748	24.7061	21.4271
173014_at	37.6514	28.6337	126.297
173015_s_at	115.349	69.0629	176.361
173016_s_at	74.1644	107.091	49.4037
173017_at	260.011	532.185	398.234
173018_s_at	1048.86	1545.15	401.289
173019_s_at	13.4842	11.3465	17.6725
173020_s_at	34.4178	35.1243	73.0794
173021_s_at	120.563	81.7817	67.7075
173022_at	74.1352	69.7785	63.9658
173023_at	58.0238	113.844	39.3276
173024_s_at	14.3527	22.8362	16.1418
173025_s_at	189.803	235.897	129.536
173026_at	304.625	249.189	476.549
173027_s_at	19.125	20.0368	13.1275
173028_s_at	77.3818	133.94	30.8984
173029_s_at	421.725	726.331	315.147
173030_at	28.5928	28.5928	29.5645
173031_s_at	66.1244	57.888	65.2976
173032_at	27.9203	18.8356	19.5757
173033_at	54.4863	48.222	52.4378
173034_s_at	1055.18	1181.85	436.776
173035_s_at	64.0264	45.5713	73.8087
173036_s_at	32.6743	17.4818	16.0344
173037_at	651.574	693.159	645.209
173038_at	16.0372	17.9628	14.7714
173039_s_at	48.8148	48.5578	46.8761
173040_at	44.8206	33.4088	46.2705
173041_s_at	87.8971	163.37	37.8299
173042_s_at	16.3453	15.5538	17.7022
173043_at	1095.3	1164.02	1300.54
173044_at	2582.45	2504.45	2735.87
173045_at	37.4428	176.097	29.3954
173046_at	18.7862	16.2026	12.9383
173047_s_at	125.188	211.768	139.104
173048_at	20.1957	21.4374	28.3101
173049_at	1089.12	1085.95	960.342
173050_at	294.903	364.646	205.322
173051_s_at	17.2659	15.016	16.4195
173052_at	1117.54	1680.36	828.296
173053_s_at	83.5851	165.159	39.3963
173054_at	30.9162	41.0531	20.8331
173055_s_at	5075.6	4666.93	4857.21
173056_at	960.951	645.5	472.59
173057_at	35.0831	28.9541	58.4303
173058_s_at	73.6532	102.732	59.7569
173059_at	306.503	226.012	352.917
173060_s_at	23.194	22.2681	19.5579
173061_at	12.414	13.812	13.7749
173062_at	38.0568	27.0852	26.3683
173063_at	26.7051	25.3538	19.9949
173064_at	83.4979	113.72	57.1965
173065_at	282.815	280.257	234.946
173066_at	50.1223	90.9217	164.948
173067_at	167.462	245.774	152.294
173068_at	77.8132	101.582	115.462
173069_at	211.743	347.596	122.994
173070_s_at	208.51	287.329	72.1594
173071_s_at	39.5672	22.631	26.689
173072_at	25.0449	22.4113	25.0449
173073_s_at	24.1175	28.0569	34.764
173074_at	146.987	169.857	104.956
173075_at	374.555	573.947	328.184
173076_s_at	61.9342	65.009	61.9342
173077_s_at	87.3461	128.392	86.2261
173078_at	98.9017	121.325	85.8636
173079_s_at	38.6131	81.5726	39.7501
173080_s_at	248.782	375.145	212.767
173081_s_at	12.8963	13.9258	15.5352
173082_at	20.4699	18.4199	16.8301
173083_s_at	18.2029	19.6894	18.0547
173084_at	1588.9	2333.49	1936.32
173085_at	73.3602	110.392	106.877
173086_s_at	735.66	657.466	348.11
173087_s_at	4327.54	4346.69	5269.45
173088_s_at	29.7198	29.339	33.0762
173089_at	20.5972	20.5972	24.125
173090_s_at	12.9984	13.5316	18.5
173091_at	13.4451	12.4988	12.9324
173092_at	37.9975	37.9975	41.889
173093_s_at	18.8376	16.4194	14.5187
173094_s_at	69.5647	60.2538	71.1819
173095_at	67.0237	60.3919	52.7445
173096_at	87.3666	68.234	58.8464
173097_at	13.2268	16.0347	10.6396
173098_at	571.193	691.288	319.446
173099_at	15.2197	15.1084	14.8112
173100_s_at	1970.01	2088.89	2484.15
173101_at	602.608	717.723	402.35
173102_at	14.6591	17.1925	27.7305
173103_s_at	117.353	149.22	110.357
173104_at	1803.22	1655.93	1960.69
173105_at	19.3769	26.4473	24.0355
173106_at	150.706	171.233	163.676
173107_at	103.278	174.084	69.1592
173108_at	172.783	171.233	200.666
173109_s_at	16.8879	16.1648	17.8062
173110_at	22.431	21.9223	18.1515
173111_s_at	581.842	739.357	411.8
173112_s_at	6577.55	6384.42	7297.76
173113_at	1606.24	1746.09	1352.02
173114_s_at	2681.39	2853.69	3384.25
173115_s_at	550.803	525.903	245.955
173116_s_at	75.6119	64.4305	92.2408
173117_at	33.3425	27.2698	25.7584
173118_s_at	440.045	467.999	370.685
173119_s_at	176.549	245.383	79.4503
173120_s_at	187.719	261.303	163.148
173121_s_at	26.0085	39.8291	23.3761
173122_s_at	74.198	134.167	36.9983
173123_at	35.8176	39.3544	144.783
173124_s_at	41.2957	32.7113	111.776
173125_s_at	480.954	453.972	439.617
173126_s_at	236.644	466.039	129.585
173127_at	12.4581	14.2856	18.6677
173128_s_at	429.912	492.367	455.748
173129_s_at	6939.87	7140.91	7140.91
173130_s_at	480.26	730.573	199.27
173131_at	327.829	526.274	157.788
173132_s_at	12.1217	13.9769	15.6659
173133_s_at	800.544	1415.45	197.286
173134_at	136.321	159.378	128.296
173135_s_at	109.581	103.051	93.8139
173136_at	59.8017	54.3641	93.1975
173137_s_at	2497.02	2681.8	1592.96
173138_s_at	96.8972	27.2432	42.1728
173139_s_at	158.878	363.446	60.9625
173140_at	27.547	24.3014	50.0993
173141_s_at	1241.29	1487.96	293.426
173142_at	10.7225	10.7225	13.1775
173143_s_at	60.3509	82.2077	45.5075
173144_at	20.6416	16.0101	19.6472
173145_at	23.4421	20.2779	22.5854
173146_s_at	1609.56	1916.84	1099.38
173147_s_at	31.8556	28.8346	35.6265
173148_s_at	1058.85	1278.62	314.831
173149_at	703.576	6052.46	293.82
173150_at	144.513	234.963	91.1449
173151_s_at	20.2169	16.0498	22.6232
173152_at	117.199	151.989	89.684
173153_s_at	296.087	304.834	332.504
173154_s_at	18.5259	15.138	16.6827
173155_at	18.3206	17.7057	39.5539
173156_s_at	649.836	2167.95	148.862
173157_s_at	370.689	411.623	335.488
173158_at	23.0682	27.9435	24.3874
173159_s_at	55.0665	61.1708	83.0579
173160_s_at	38.2682	30.1188	48.7671
173161_at	21.1245	20.9166	19.3196
173162_s_at	60.8899	57.6813	58.3994
173163_s_at	80.4699	151.515	66.1108
173164_s_at	87.6291	80.4369	97.1963
173165_s_at	306.58	424.603	171.287
173166_at	24.2072	27.2432	32.6384
173167_s_at	294.852	368.946	110.904
173168_s_at	604.263	650.297	410.019
173169_at	14.2422	14.0354	13.2001
173170_s_at	10.4543	12.8319	9.80007
173171_s_at	28.3061	29.5567	25.0375
173172_s_at	11.1529	10.4982	14.1243
173173_at	16.7767	16.2656	45.3888
173174_s_at	414.841	424.946	383.429
173175_s_at	60.8108	84.4265	74.1195
173176_at	85.9389	180.735	48.1074
173177_s_at	17.2718	18.8368	16.9458
173178_s_at	16.4025	16.2435	15.6253
173179_s_at	309.27	293.903	266.874
173180_at	68.3371	53.421	37.6296
173181_s_at	179.461	396.876	116.303
173182_at	3380.58	2495.22	2184.23
173183_s_at	445.467	683.222	225.035
173184_at	24.656	24.5176	24.5078
173185_s_at	148.082	242.31	76.4869
173186_s_at	409.308	356.246	223.962
173187_s_at	100.311	117.741	81.4502
173188_s_at	432.317	681.496	255.079
173189_at	21.2293	21.1	26.6171
173190_s_at	69.6528	149.067	110.499
173191_at	39.4437	43.768	58.0445
173192_s_at	402.146	441.09	256.592
173193_s_at	659.309	910.295	353.531
173194_s_at	104.216	150.917	85.4506
173195_s_at	69.2209	85.782	38.4201
173196_s_at	72.6146	72.1869	17.4717
173197_at	105.248	188.432	98.1457
173198_s_at	1367.68	1534.2	697.76
173199_at	14.4127	14.9694	23.0459
173200_s_at	80.806	62.528	103.314
173201_s_at	18.7619	22.6544	19.4946
173202_s_at	1262.46	1497.77	888.185
173203_at	685.89	3725.33	378.136
173204_s_at	19.6894	19.5068	43.5494
173205_s_at	143.252	208.539	50.3102
173206_s_at	396.2	369.231	193.619
173207_at	86.1643	185.203	107.759
173208_s_at	1114.92	1199.44	716.434
173209_s_at	20.0645	16.7365	26.5923
173210_s_at	37.8201	41.2591	66.3439
173211_at	1873.75	2205.57	1615.04
173212_at	19.2125	16.747	17.7143
173213_s_at	286.861	604.26	245.43
173214_s_at	35.7071	28.2845	24.7177
173215_at	299.206	578.101	243.451
173216_s_at	68.7843	106.274	67.1554
173217_at	273.346	330.874	86.7394
173218_s_at	1468.56	1877.08	499.56
173219_s_at	451.541	704.593	280.217
173220_s_at	584.317	885.883	892.35
173221_s_at	72.8096	77.6337	40.4706
173222_s_at	2840.37	2086.37	1535.2
173223_s_at	111.343	95.9111	134.434
173224_s_at	20.9292	16.6348	25.6962
173225_at	115.415	125.444	62.5844
173226_s_at	28.7601	23.4627	34.6669
173227_at	115.729	173.984	85.7067
173228_at	13.9442	16.0486	17.8998
173229_s_at	1586.56	1513.52	909.386
173230_s_at	21.1691	19.155	19.1683
173231_at	44.2696	51.6179	30.8834
173232_s_at	34.6329	35.1212	29.374
173233_s_at	19.1881	16.9961	18.186
173234_s_at	37.677	35.6173	35.333
173235_at	25.1733	26.1909	25.1315
173236_at	85.9934	97.3794	102.372
173237_s_at	139.452	231.197	200.689
173238_s_at	30.9885	25.0441	49.1455
173239_s_at	834.257	783.75	581.624
173240_s_at	1505.44	2474.23	862.489
173241_at	113.901	104.124	204.111
173242_s_at	75.996	66.3034	87.6606
173243_s_at	9864.74	9743.95	10650.6
173244_at	2178.72	2165.4	2057.03
173245_s_at	159.128	141.358	225.915
173246_s_at	8195.58	7580.94	9511.12
173247_s_at	1279.33	1150.05	970.858
173248_s_at	8609.08	8077.36	7858.37
173249_s_at	9588.85	8756.89	9457.95
173250_s_at	121.182	266.669	117.994
173251_s_at	7454.66	6379.78	7815.43
173252_s_at	28.0407	34.774	23.8542
173253_s_at	7922.37	8572.64	8096.93
173254_at	171.018	229.217	110.441
173255_at	9180.62	8537.98	9976.38
173256_at	11.941	11.83	13.1812
173257_s_at	274.987	258.432	260.305
173258_s_at	27.3492	32.2232	26.9212
173259_at	177.894	185.503	174.208
173260_s_at	130.227	115.265	102.251
173261_s_at	30.5014	71.2024	13.1842
173262_s_at	306.489	432.084	253.746
173263_s_at	1131.16	1176.51	568.792
173264_at	57.444	54.2005	44.5091
173265_at	452.146	431.527	233.374
173266_at	448.66	526.398	524.21
173267_at	93.286	95.8698	49.6482
173268_s_at	1990.38	1990.38	1604.06
173269_s_at	7773.62	7542.53	8918.7
173270_s_at	2508.09	2856.82	1520.73
173271_s_at	10.5065	10.681	11.5152
173272_s_at	37.1804	105.481	34.2462
173273_at	47.3789	47.3789	44.8576
173274_s_at	57.7016	59.3948	38.3733
173275_s_at	9341.88	8682.45	8934.79
173276_s_at	3722.56	3903.14	2085.86
173277_at	3277.5	2534.66	1353.69
173278_at	12.7154	12.7154	14.0317
173279_s_at	23.1672	24.6441	42.2616
173280_at	54.1019	85.1325	41.8757
173281_s_at	7510.32	5193.29	6473.15
173282_s_at	317.788	505.246	47.027
173283_s_at	65.6018	65.0243	46.4055
173284_s_at	500.75	507.239	313.071
173285_s_at	31.4257	22.6642	30.8202
173286_s_at	5725.38	5662.04	6873.3
173287_s_at	153.934	147.382	108.137
173288_at	22.8239	22.0837	24.8856
173289_s_at	92.7775	123.746	60.7864
173290_at	371.698	305.446	225.976
173291_at	3722.65	3124.87	3742.45
173292_at	1588.11	1243.82	3422.6
173293_at	85.8777	60.0805	96.0813
173294_at	286.547	388.458	119.22
173295_s_at	1566.65	1699.56	877.945
173296_at	524.285	821.697	320.37
173297_at	18.8545	20.1068	15.0692
173298_at	2041.03	2029.17	3286.01
173299_s_at	154.899	205.315	61.4893
173300_s_at	969.671	947.167	525.009
173301_s_at	615.58	302.282	728.769
173302_at	40.6994	42.4721	36.4304
173303_s_at	77.2115	112.678	55.4768
173304_at	120.655	114.879	122.546
173305_s_at	436.401	798.189	270.795
173306_s_at	189.43	185.385	157.049
173307_s_at	12.8208	13.5356	12.8208
173308_at	3402.47	4297	2420.8
173309_at	56.2539	62.0558	32.6465
173310_at	15.4038	14.2125	18.3383
173311_s_at	23.6795	23.5864	26.804
173312_s_at	2381.75	1887.56	2095.25
173313_s_at	312.074	303.248	197.654
173314_at	71.8825	92.7462	52.4454
173315_at	8005.88	7294.14	7716.97
173316_s_at	14.9305	14.0605	13.163
173317_s_at	328.948	301.503	140.531
173318_at	4697.47	3561.11	7457.02
173319_s_at	803.522	1060.26	993.869
173320_s_at	113.322	337.992	102.781
173321_at	93.6374	140.057	74.4646
173322_at	170.247	303.297	28.424
173323_at	20.6514	19.1431	28.9999
173324_s_at	345.025	360.35	144.868
173325_s_at	104.825	168.042	162.26
173326_s_at	1562.74	663.227	906.679
173327_at	1192.91	1411.31	1358.13
173328_s_at	394.982	626.145	251.199
173329_s_at	8451.89	7450.73	8882.79
173330_s_at	6486.97	5949.32	6288.45
173331_s_at	6797.48	6166.62	7378.88
173332_s_at	1655.49	1208.9	1587.34
173333_s_at	5438.08	4611.59	5296.41
173334_s_at	3760.4	3304.02	3949.49
173335_s_at	55.854	57.3443	76.012
173336_s_at	30.7235	39.6229	42.5997
173337_s_at	490.754	482.101	824.26
173338_s_at	297.478	251.946	214.337
173339_at	110.989	102.067	973.542
173340_at	45.2522	40.8516	41.6724
173341_at	15.728	13.4145	17.1627
173342_at	216.989	238.812	117.419
173343_s_at	193.402	298.089	135.524
173344_at	15.3088	15.7352	15.6963
173345_s_at	130.567	156.578	189.671
173346_at	243.45	330.803	153.774
173347_at	191.246	275.513	91.19
173348_s_at	28.7852	40.0527	26.2115
173349_at	3276.6	2781.18	5874.09
173350_s_at	2704.69	2592.18	1669.07
173351_s_at	11312.2	9825.31	10672.9
173352_s_at	187.061	149.092	35.8832
173353_s_at	39.0078	55.9626	26.9847
173354_s_at	767.065	704.496	457.787
173355_s_at	79.7771	70.732	94.4775
173356_s_at	300.226	435.433	216.526
173357_s_at	131.142	117.128	77.1572
173358_s_at	1564.66	1625.44	905.86
173359_at	147.217	208.294	106.85
173360_at	143.712	281.989	74.1278
173361_s_at	27.0727	31.3137	24.9459
173362_s_at	15.6865	18.3722	17.3938
173363_s_at	380.451	427.935	197.345
173364_s_at	254.24	362.244	93.7024
173365_at	159.776	214.234	95.9947
173366_s_at	83.6133	144.801	44.3632
173367_s_at	5406.21	5275.03	5196.53
173368_at	101.624	98.2859	81.3532
173369_s_at	5958.17	5761.84	7253.55
173370_at	3165.3	3444.08	2913.21
173371_s_at	247.117	300.363	262.971
173372_at	882.703	1048.02	534.324
173373_s_at	219.917	197.752	146.657
173374_s_at	712.503	627.674	220.29
173375_s_at	8654.18	8707.26	10273
173376_s_at	60.1408	103.913	25.6017
173377_s_at	171.705	231.38	135.695
173378_at	22.4423	40.0987	18.6081
173379_s_at	769.842	724.693	351.846
173380_at	11868.9	11465.6	11889.2
173381_at	2261.17	2165.77	1805.56
173382_s_at	1762.83	1609.25	888.786
173383_s_at	230.908	316.36	81.1894
173384_at	251.403	301.403	224.176
173385_at	90.5711	151.416	128.278
173386_s_at	96.008	201.76	139.361
173387_at	119.71	263.926	193.382
173388_s_at	27.7962	30.8535	17.8698
173389_at	25.3644	23.9558	44.7571
173390_s_at	515.425	717.268	191.203
173391_s_at	1489.5	1433.08	662.331
173392_s_at	1418.83	2219.72	818.582
173393_s_at	177.304	317.118	55.5978
173394_s_at	1235.22	1614.58	437.232
173395_s_at	107.647	129.334	79.0175
173396_s_at	1222.59	1448.32	1117.48
173397_at	52.9694	49.2764	44.743
173398_s_at	15.1936	15.3968	20.3492
173399_s_at	43.7981	74.4214	24.0355
173400_s_at	10.7499	12.9089	11.9564
173401_s_at	32.7084	36.3707	44.1025
173402_s_at	264.553	142.787	124.37
173403_s_at	414.818	347.609	700.046
173404_s_at	31.4006	23.9736	25.0121
173405_s_at	110.462	95.8208	62.3272
173406_at	130.73	147.043	124.803
173407_s_at	4090.49	3810.75	4420.98
173408_s_at	5413.28	5556.44	4934.92
173409_s_at	98.433	97.7668	58.9523
173410_s_at	40.4607	46.7274	28.3627
173411_s_at	110.124	94.5867	93.9544
173412_s_at	525.089	303.16	78.3473
173413_at	379.26	679.507	460.928
173414_s_at	197.263	203.932	179.486
173415_s_at	326.324	409.295	108.757
173416_at	87.6655	204.067	163.266
173417_at	175.203	144.066	378.299
173418_at	533.882	846.828	280.69
173419_at	16.5566	18.9175	13.975
173420_s_at	36.5927	32.4289	31.4677
173421_at	32.8458	29.4649	31.2153
173422_at	545.694	759.722	280.875
173423_at	10.2485	11.8556	13.5346
173424_at	167.529	84.7361	280.642
173425_at	309.061	525.769	193.062
173426_at	177.062	190.094	118.676
173427_at	245.803	374.131	224.446
173428_at	291.906	503.114	174.368
173429_at	52.7206	37.149	75.2784
173430_at	463.218	684.329	282.157
173431_at	401.46	313.588	217.589
173432_at	203.924	232.36	270.911
173433_s_at	310.992	579.972	371.115
173434_at	194.887	172.047	182.364
173435_s_at	345.904	403.289	253.621
173436_at	145.905	253.244	121.458
173437_at	359.422	512.66	222.937
173438_at	147.536	114.169	163.148
173439_at	155.85	211.66	127.765
173440_at	1881.92	2029.02	1381.43
173441_s_at	457.24	634.446	389.57
173442_at	976.384	1113.6	771.174
173443_s_at	78.7871	67.0742	136.341
173444_s_at	1253.88	1078.21	1263.32
173445_s_at	25.5108	37.2341	23.771
173446_s_at	375.133	319.052	364.892
173447_s_at	14.7168	22.4423	11.0693
173448_s_at	46.0567	46.0567	29.7868
173449_s_at	175.165	183.574	125.819
173450_at	133.719	152.912	146.597
173451_s_at	20.4279	27.8924	23.3664
173452_s_at	14.3177	23.5799	10.8952
173453_s_at	640.41	673.54	399.146
173454_at	2013.49	1988.37	1658.56
173455_s_at	2668.79	1727.05	1927.71
173456_at	16.0267	17.693	29.7851
173457_s_at	22.9553	19.4749	19.1346
173458_at	156.752	163.661	218.571
173459_s_at	700.682	715.346	265.637
173460_s_at	1123.5	1281.45	997.903
173461_at	59.2471	57.6166	77.2959
173462_s_at	595.742	938.303	506.902
173463_s_at	60.5549	53.063	32.7678
173464_at	99.746	124.634	112.85
173465_at	32.2044	32.2044	39.4023
173466_s_at	89.5567	78.5828	88.7277
173467_s_at	68.6481	92.1431	119.918
173468_at	259.701	525.646	136.278
173469_s_at	46.5639	38.2833	57.4732
173470_s_at	264.37	395.422	132.847
173471_at	16.8713	13.4536	13.4537
173472_s_at	51.0128	39.5973	45.906
173473_s_at	46.0054	50.5225	163.351
173474_at	539.374	672.097	356.92
173475_s_at	408.979	196.138	308.795
173476_s_at	169.976	291.708	129.799
173477_at	488.138	705.996	568.481
173478_at	136.666	152.525	134.397
173479_at	101.877	146.216	58.6902
173480_s_at	69.0814	62.6567	117.64
173481_at	405.924	645.688	388.893
173482_s_at	109.159	105.561	74.5874
173483_s_at	627.564	699.65	357.641
173484_at	78.9314	123.53	61.5501
173485_s_at	498.128	589.92	177.868
173486_at	98.5824	292.525	42.8472
173487_at	18.9536	14.2972	17.4541
173488_at	10.0682	12.4665	15.5046
173489_at	12.8683	11.8839	12.6357
173490_s_at	2936.97	3546.6	1866
173491_s_at	48.7986	42.7964	43.2579
173492_s_at	75.0537	68.5018	118.236
173493_at	59.7277	99.209	45.8031
173494_s_at	229.035	222.377	191.658
173495_at	14.9891	15.5224	15.8032
173496_s_at	368.154	374.474	49.5889
173497_s_at	148.228	129.705	124.869
173498_s_at	30.5243	15.2123	19.5757
173499_s_at	28.6477	30.2061	21.126
173500_at	410.153	960.794	430.638
173501_s_at	19.9574	23.7466	16.6079
173502_s_at	57.9822	76.2851	23.3711
173503_at	256.889	316.522	307.608
173504_at	736.808	933.255	300.556
173505_s_at	491.664	693.037	235.626
173506_s_at	757.474	803.714	407.335
173507_s_at	157.541	294.125	74.1611
173508_at	220.157	345.615	326.061
173509_at	287.085	362.705	234.671
173510_s_at	348.446	394.803	284.554
173511_at	480.273	770.424	237.164
173512_at	300.955	495.031	124.358
173513_s_at	275.092	585.835	136.649
173514_s_at	317.292	419.854	131.432
173515_s_at	233.189	293.611	77.9283
173516_at	1232.53	1633.4	600.042
173517_at	235.089	387.794	181.684
173518_s_at	68.1169	51.87	114.006
173519_at	751.627	911.046	651.446
173520_at	19.1314	19.9471	20.8434
173521_at	498.249	767.774	436.237
173522_s_at	327.91	359.942	209.017
173523_s_at	403.583	350.15	415.076
173524_at	3649.62	3678.75	4579.31
173525_at	138.409	144.296	105.43
173526_at	22.7103	20.0528	24.8456
173527_at	172.309	261.903	151.773
173528_at	483.571	773.246	376.621
173529_at	288.684	384.603	592.087
173530_at	237.867	262.079	144.456
173531_at	252.893	384.125	157.098
173532_at	211.409	272.86	222.564
173533_at	109.741	162.924	111.507
173534_at	24.1177	20.8806	26.6819
173535_s_at	894.75	1095.93	477.891
173536_s_at	94.4101	123.761	35.7628
173537_at	34.088	31.1396	43.7782
173538_s_at	54.5069	63.2416	37.8152
173539_at	549.425	590.607	276.517
173540_at	116.283	171.961	111.723
173541_at	612.301	770.789	384.195
173542_at	549.928	749.26	409.012
173543_at	111.178	183.018	58.0285
173544_at	69.0414	84.2973	146.437
173545_at	12.5321	12.1482	11.0349
173546_s_at	363.86	558.808	366.603
173547_s_at	74.5072	78.9892	50.583
173548_s_at	896.66	1346.09	490.81
173549_s_at	42.7439	40.3179	52.7043
173550_at	106.238	101.772	124.402
173551_at	205.624	258.503	85.6343
173552_s_at	404.477	401.333	253.746
173553_s_at	20.1128	16.9946	22.9273
173554_at	883.037	1180.73	769.374
173555_at	373.592	629.231	376.225
173556_s_at	184.591	292.565	97.3901
173557_s_at	19.4538	21.2398	18.1246
173558_at	1001.45	1584.12	411.978
173559_at	179.828	174.261	168.704
173560_s_at	381.873	483.293	225.565
173561_s_at	84.619	183.64	93.2496
173562_s_at	340.67	444.56	181.566
173563_s_at	595.966	796.303	420.796
173564_at	211.266	159.337	203.707
173565_s_at	116.591	191.802	186.736
173566_at	411.386	622.184	305.251
173567_s_at	89.3684	74.5367	98.801
173568_at	139.05	264.741	210.871
173569_at	1406.2	1663.83	546.24
173570_s_at	15.734	14.733	14.2714
173571_s_at	19.717	19.717	21.8234
173572_s_at	83.5272	75.4905	123.78
173573_s_at	31.2448	32.9013	68.4939
173574_at	105.431	181.777	93.929
173575_s_at	26.8726	21.2803	34.0608
173576_at	196.011	89.801	77.4429
173577_at	378.974	756.93	289.917
173578_s_at	113.512	145.98	170.468
173579_s_at	87.8965	49.6333	92.2916
173580_s_at	140.722	229.032	56.1596
173581_s_at	91.8985	89.0949	61.1835
173582_at	35.3214	78.9713	15.9599
173583_s_at	381.841	759.503	155.119
173584_s_at	143.225	104.338	159.852
173585_at	248.228	441.731	193.568
173586_s_at	420.675	463.273	195.404
173587_s_at	25.1661	24.4242	34.5106
173588_s_at	21.8256	19.2226	18.3372
173589_at	28.9259	44.1747	40.2934
173590_at	529.91	646.4	473.942
173591_at	594.817	1174.6	674.694
173592_s_at	346.64	485.446	197.41
173593_at	48.2843	206.222	18.2971
173594_at	23.7233	39.6709	28.7812
173595_s_at	15.6856	17.9845	16.4011
173596_at	921.472	1219.68	516.094
173597_s_at	68.0603	87.2859	34.4684
173598_s_at	10.7198	11.2638	12.4549
173599_s_at	397.622	437.267	254.303
173600_s_at	140.851	169.528	81.9673
173601_s_at	40.0827	58.8339	39.7482
173602_at	897.653	956.931	214.4
173603_at	401.589	815.849	334.958
173604_at	166.993	148.506	86.3797
173605_s_at	251.184	212.396	360.662
173606_s_at	3939.9	3153.14	2168.06
173607_s_at	64.9421	56.4594	78.1642
173608_s_at	4250.16	5069.02	4007.29
173609_at	169.881	363	442.267
173610_at	2907.94	3152.72	2179.78
173611_s_at	17.8477	18.7453	18.7875
173612_s_at	105.759	83.3169	159.817
173613_s_at	125.3	238.342	158.909
173614_at	56.4934	105.656	53.0414
173615_s_at	51.5276	41.7701	44.776
173616_at	56.6836	140.041	72.2744
173617_at	10.239	11.3465	14.5922
173618_s_at	106.798	115.52	151.269
173619_s_at	144.75	221.56	122.948
173620_s_at	20.4383	17.7975	37.2513
173621_s_at	38.1829	29.6749	37.2421
173622_s_at	227.153	410.046	188.056
173623_s_at	249.213	368.457	193.834
173624_at	611.617	882.088	315.98
173625_s_at	35.7693	44.715	43.4593
173626_s_at	68.2515	54.9448	132.348
173627_at	140.976	389.726	106.904
173628_at	163.104	256.848	122.112
173629_at	238.102	345.648	180.176
173630_s_at	75.944	101.724	62.253
173631_at	416.992	682.117	437.059
173632_s_at	33.8003	39.5599	34.5753
173633_at	132.642	224.607	40.9841
173634_at	387.077	399.929	326.316
173635_at	44.779	35.2468	76.8833
173636_at	165.987	155.365	186.403
173637_s_at	243.085	261.808	108.417
173638_s_at	689.26	564.075	240.919
173639_at	12.4008	11.6504	27.2466
173640_at	144.345	97.3593	113.618
173641_at	19.4506	14.7992	27.069
173642_at	259.564	402.046	306.489
173643_at	379.155	436.356	228.958
173644_at	30.9141	28.1682	35.4653
173645_s_at	580.533	467.681	218.475
173646_at	219.915	496.413	180.348
173647_s_at	20.9326	20.9326	20.9326
173648_s_at	52.2055	63.747	37.2436
173649_at	132.462	128.021	216.474
173650_s_at	204.38	171.507	228.589
173651_at	159.72	251.556	161.977
173652_at	21.3481	19.4506	27.8256
173653_at	1600.45	1898.05	1022.55
173654_at	93.5066	66.2014	95.4005
173655_s_at	794.731	1005.57	234.003
173656_at	2631.22	2547.8	1676.49
173657_s_at	28.5121	27.998	23.1633
173658_at	85.0021	86.492	97.6388
173659_s_at	45.4225	33.5011	88.6482
173660_at	1102.74	1331.48	969.926
173661_s_at	111.412	80.8799	117.64
173662_at	932.758	1386.54	1296.5
173663_at	1020.38	764.103	1045.05
173664_at	10.437	11.3001	12.2106
173665_at	2539.49	2375.43	2293.11
173666_at	775.519	1218.64	694.918
173667_at	215.514	339.331	194.354
173668_s_at	17.0552	19.4454	16.233
173669_s_at	20.5132	28.8297	14.1953
173670_s_at	395.105	519.954	147.195
173671_at	463.814	718.844	232.681
173672_s_at	48.0049	46.2103	54.65
173673_s_at	70.3911	62.383	30.4725
173674_at	32.7088	33.9206	18.4134
173675_at	477.314	860.374	136.216
173676_s_at	207.769	264.582	111.636
173677_at	455.158	579.823	436.417
173678_s_at	61.4881	90.4405	41.8571
173679_s_at	821.56	681.37	462.315
173680_at	87.7099	88.3697	189.622
173681_s_at	38.6872	59.387	25.9153
173682_at	538.259	473.834	238.884
173683_s_at	211.589	178.656	339.784
173684_s_at	1130.61	1587.76	419.858
173685_s_at	110.394	138.084	100.551
173686_s_at	281.371	154.838	219.317
173687_s_at	1535.85	2322.08	352.331
173688_s_at	19.3374	18.0909	23.0785
173689_s_at	165.662	134.766	83.8602
173690_at	271.183	797.406	135.144
173691_s_at	40.8434	40.5981	103.615
173692_at	424.679	564.047	370.817
173693_at	152.03	165.303	71.9379
173694_s_at	109.398	144.033	86.8934
173695_s_at	55.3694	110.459	51.1633
173696_at	16.443	16.443	18.0248
173697_s_at	56.0953	53.1329	48.3583
173698_s_at	38.8927	34.2425	51.5478
173699_s_at	429.082	649.658	255.634
173700_at	119.331	208.857	150.365
173701_s_at	228.932	408.959	168.233
173702_at	697.497	1094.99	409.059
173703_s_at	94.6799	144.858	123.126
173704_s_at	39.4437	40.6245	47.062
173705_s_at	103.417	197.952	90.9468
173706_at	43.9613	61.8741	31.8156
173707_at	34.9437	97.9299	52.1084
173708_s_at	69.4776	77.0364	76.5195
173709_at	87.0466	117.604	91.744
173710_at	31.1752	28.5928	24.4992
173711_s_at	121.102	91.2602	119.098
173712_s_at	193.94	302.803	184.952
173713_at	59.6105	88.3422	46.0912
173714_at	172.877	303.805	179.69
173715_s_at	367.36	722.811	248.967
173716_at	1346.13	1750.78	716.39
173717_s_at	33.3562	38.5829	74.686
[truncated: 20,550 more rows]
