# Supplementary material for: The embryonic muscle transcriptome of Caenorhabditis elegans
Source: Genome Biol. 2007 Sep 12;8(9):R188. doi: 10.1186/gb-2007-8-9-r188 (PMC2375026; doi:10.1186/gb-2007-8-9-r188)
Supplement: Additional data file 2 — All expressed gene lists are provided. [file gb-2007-8-9-r188-S2.xls]

## Sheet: 0hr EG
Expressed Genes (EGs) from 0hr muscle dataset
			Neuron expression Key	Muscle Key
			0 = Not annotated as expressed in neurons	0 = not expressed in muscle
			1 = In neurons	1 = expressed in bwm, anal depressor, head muscle, anal muscle, or all cells
			3 = In all cells	2 = expressed only in vulval muscle
			4 = male specific	3 = expressed in early embryo only
			5 = No spatial expression data	4 = described in literature as expressed in body wall muscle
All cosmids	Affy id	Common name	Neural Expression	Muscle expression	Expression Patterns	KOG	Blast Hits (hit|species|description|E_val)
T14G10.1	191504_at	pps-1	1	0	Larval Expression: Nervous System; head neurons;	Bifunctional ATP sulfurylase/adenosine 5'-phosphosulfate kinase	ENSEMBL:ENSP00000265174:human:Bifunctional 3'-phosphoadenosine 5'-phosphosulfate synthetase 1:E=195.42 | ENSEMBL:ENSP00000354436:human:Isoform B of Bifunctional 3'-phosphoadenosine 5'-phosphosulfate synthetase 2:E=127 | ENSEMBL:ENSP00000354273:human:Isoform A of Bifunctional 3'-phosphoadenosine 5'-phosphosulfate synthetase 2:E=111.745 | FLYBASE:CG8363-PD:fly:Flybase gene name is Paps-PD:E=189.62 |
ZK177.2	187567_at					Serine/threonine kinase (haspin family)
Y34D9B.1	186960_s_at	mig-1	1	1	Expressed in hypodermal cells during embryogenesis. Also expressed some neurons (HSN QR QL SIA SIB), body wall muscle and M.	Smoothened and related G-protein-coupled receptors	ENSEMBL:ENSP00000229030:human:Frizzled-10 precursor:E=45.1612 | ENSEMBL:ENSP00000311581:human:Frizzled 4 precursor:E=45.1308 | ENSEMBL:ENSP00000345785:human:Frizzled-9 precursor:E=39.3372 | ENSEMBL:ENSP00000287934:human:Frizzled-1 precursor:E=28.3279 | ENSEMBL:ENSP00000323901:human:Frizzled-2 precursor:E=26.4949 | ENSEMBL:ENSP00000354607:human:Frizzled-5 precursor:E=25.4815 | ENSEMBL:ENSP00000315…
C12D8.10	175808_s_at	akt-1	1	4	AKT-1/GFP expression is first observed in late embryos and is maintained throughout the life of the animal. In postembryonic animals, AKT-1/GFP is expressed in the majority of head neurons including sensory neurons. Expression is also observed in motor neurons of the ventral and dorsal nerve cord and several other neuronal commissures throughout the body, and the tail neurons. Additional tissues …	Serine/threonine protein kinase	ENSEMBL:ENSP00000270202:human:RAC-alpha serine/threonine-protein kinase:E=152.495 | ENSEMBL:ENSP00000309428:human:RAC-beta serine/threonine-protein kinase:E=151.119 | ENSEMBL:ENSP00000263826:human:Isoform 1 of RAC-gamma serine/threonine-protein kinase:E=150.921 | ENSEMBL:ENSP00000336943:human:Isoform 2 of RAC-gamma serine/threonine-protein kinase:E=149.721 | ENSEMBL:ENSP00000318315:human:protein …
M01A8.1	187060_at
C41C4.8	189021_at	cdc-48.2	0	0	In adult worms C41C4.8 was expressed mainly in the intestine.	AAA+-type ATPase	ENSEMBL:ENSP00000298001:human:Transitional endoplasmic reticulum ATPase:E=1000 | ENSEMBL:ENSP00000351777:human:89 kDa protein:E=1000 | ENSEMBL:ENSP00000274008:human:CDNA FLJ34065 fis, clone FCBBF3000536, highly similar to Mus musculus spermatogenesis associated factor (SPAF) mRNA:E=143.155 | ENSEMBL:ENSP00000281701:human:Isoform 1 of Nuclear valosin-containing protein-like:E=126.796 | ENSEMBL:ENS…
ZK632.4	192177_s_at		1	0	Larval Expression: intestine; hypodermis; Nervous System; head neurons; amphids;	Mannose-6-phosphate isomerase	ENSEMBL:ENSP00000318318:human:mannose-6- phosphate isomerase:E=71.8239 | ENSEMBL:ENSP00000318192:human:Isoform 2 of Mannose-6-phosphate isomerase:E=66.7695 | ENSEMBL:ENSP00000369015:human:Mannose phosphate isomerase isoform:E=50.4685 | FLYBASE:CG8417-PA:fly:Flybase gene name is CG8417-PA:E=54.8539 |
T27E4.6	173571_s_at					Predicted acyltransferase	FLYBASE:CG32645-PB:fly:Flybase gene name is CG32645-PB:E=28.7447 | FLYBASE:CG14205-PA:fly:Flybase gene name is CG14205-PA:E=22.2924 | FLYBASE:CG3106-PA:fly:Flybase gene name is CG3106-PA:E=22.2757 | FLYBASE:CG14219-PA:fly:Flybase gene name is CG14219-PA:E=21.8539 | FLYBASE:CG14204-PA:fly:Flybase gene name is CG14204-PA:E=19.6576 | FLYBASE:CG10182-PA:fly:Flybase gene name is CG10182-PA:E=17.6383 |…
B0334.3	194231_x_at	B0334.3				Thiamine pyrophosphate-requiring enzyme	ENSEMBL:ENSP00000323811:human:2-hydroxyacyl-CoA lyase 1:E=143.18 | ENSEMBL:ENSP00000373290:human:64 kDa protein:E=135.959 | ENSEMBL:ENSP00000263383:human:ilvB (bacterial acetolactate synthase)-like isoform 1:E=46.5376 | ENSEMBL:ENSP00000373289:human:HACL1 protein:E=27.7959 | ENSEMBL:ENSP00000269733:human:ilvB (bacterial acetolactate synthase)-like isoform 2:E=12.4089 | FLYBASE:CG11208-PA:fly:Flyb…
C04G6.3	191396_s_at	pld-1	1	1	Larval Expression: pharynx; body wall muscle; hypodermis; Nervous System; nerve ring; ventral nerve cord; tail neurons;|Larval Expression: pharynx; intestine; body wall muscle; hypodermis; Nervous System; nerve ring; tail neurons;|Larval Expression: pharynx; pharyngeal-intestinal valve; body wall muscle; Nervous System; head neurons; unidentified cells in tail ;|Larval Expression: pharynx; intest…	Phospholipase D1	ENSEMBL:ENSP00000342793:human:Isoform PLD1A of Phospholipase D1:E=219.699 | ENSEMBL:ENSP00000348681:human:Isoform PLD1B of Phospholipase D1:E=219.569 | ENSEMBL:ENSP00000340326:human:Isoform PLD1D of Phospholipase D1:E=197.538 | ENSEMBL:ENSP00000263088:human:Isoform PLD2A of Phospholipase D2:E=194.041 | ENSEMBL:ENSP00000339936:human:Isoform PLD1C of Phospholipase D1:E=106.854 | FLYBASE:CG12110-PE:…
ZC84.2	175762_at	tax-4	1	0	The GFP expression was detected in cell bodies of sensory neurons including the AFD thermosensory neurons, the AWC olfactory neurons, and the ASE, ASG, ASK, ASI, and ASJ gustatory neurons. Also observed expression in BAG and URX.|Larval Expression: Nervous System; nerve ring; head neurons; tail neurons;	Cyclic nucleotide-gated cation channel CNGA1-3 and related proteins	ENSEMBL:ENSP00000351320:human:Similar to cGMP-gated cation channel alpha 1:E=149.62 | ENSEMBL:ENSP00000272602:human:Cyclic nucleotide-gated cation channel alpha 3:E=146.523 | ENSEMBL:ENSP00000366140:human:CDNA FLJ16265 fis, clone IMR322013396, highly similar to Homo sapiens cone photoreceptor cGMP-gated channel alpha subunit (CNGA3) mRNA:E=145.886 | ENSEMBL:ENSP00000328478:human:cyclic nucleotide…
Y48E1C.1	184365_s_at	Y48E1C.1				Unnamed protein	ENSEMBL:ENSP00000272284:human:Chromosome 2 open reading frame 34:E=15.1135 | FLYBASE:CG10947-PA:fly:Flybase gene name is CG10947-PA:E=16.2366 |
F48E8.5	191046_s_at	paa-1	1	1	Larval Expression: pharynx; intestine; unidentified cells;|Larval Expression: pharynx; intestine; stomato-intestinal muscle; anal depressor muscle; rectal epithelium; Reproductive System; developing vulva; developing spermatheca; body wall muscle; hypodermis; excretory cell; Nervous System; nerve ring; ventral nerve cord; head neurons; neurons along body; tail neurons;	Protein phosphatase 2A regulatory subunit A and related proteins	ENSEMBL:ENSP00000324804:human:alpha isoform of regulatory subunit A, protein phosphatase 2:E=189.387 | ENSEMBL:ENSP00000343317:human:Serine/threonine-protein phosphatase 2A 65 kDa regulatory subunit A beta isoform:E=188.553 | ENSEMBL:ENSP00000311344:human:beta isoform of regulatory subunit A, protein phosphatase 2 isoform b:E=188.174 | ENSEMBL:ENSP00000285124:human:Isoform 1 of Serine/threonine-p…
B0414.2	188003_s_at	rnt-1	0	1	Run is expressed in the lateral hypodermis and intestine of C. elegans. Reporter gene expression in embryos from all transformed lines was first detected exclusively in hypodermal seam cells at the bean stage of development. Reporter gene expression was observed in the nuclei of these cells, and expression persisted throughout embryogenesis. Expression of run in seam cell nuclei was detected up u…	Runt and related transcription factors	ENSEMBL:ENSP00000319087:human:runt-related transcription factor 2 isoform b:E=35.2676 | ENSEMBL:ENSP00000360478:human:Isoform 2 of Runt-related transcription factor 2:E=33.0223 | ENSEMBL:ENSP00000360493:human:Isoform 1 of Runt-related transcription factor 2:E=32.9586 | ENSEMBL:ENSP00000352514:human:runt-related transcription factor 2 isoform a:E=32.585 | ENSEMBL:ENSP00000343477:human:Isoform 2 of…
Y71F9AR.3	176408_s_at
Y52B11A.3	193905_at	Y52B11A.3				Flavohemoprotein b5+b5R	ENSEMBL:ENSP00000358692:human:cytochrome b5 reductase 4:E=48.9208 | ENSEMBL:ENSP00000265287:human:Flavohemoprotein b5+b5R:E=46.041 | ENSEMBL:ENSP00000358690:human:OTTHUMP00000016803:E=22.5229 | FLYBASE:CG11257-PA:fly:Flybase gene name is CG11257-PA:E=38.284 |
Y47H9C.6	172030_x_at	csp-3				Caspase, apoptotic cysteine protease
F56A8.7	187680_s_at	unc-64	1	0	~all neurons [M.Nonet(personal communication to Shawn Lockery)]|Syntaxin was detected in the nervous system. Syntaxin immunoreactivity was very strong and distributed uniformly along the major process bundles: the nerve ring, ventral cord, and dorsal cord. Syntaxin was also detected in the pharyngeal nervous system. Furthermore, syntaxin was detected outside the nervous system. Immunoreactivity w…	SNARE protein Syntaxin 1 and related proteins	ENSEMBL:ENSP00000222812:human:Isoform 1 of Syntaxin-1A:E=94.1308 | ENSEMBL:ENSP00000215095:human:Syntaxin-1B2:E=87.2441 | ENSEMBL:ENSP00000338562:human:Isoform A of Syntaxin-3:E=79.1938 | ENSEMBL:ENSP00000342554:human:Isoform 3 of Syntaxin-2:E=76.6778 | ENSEMBL:ENSP00000261653:human:Isoform 1 of Syntaxin-2:E=76.3279 | ENSEMBL:ENSP00000300150:human:Isoform B of Syntaxin-3:E=64.5086 | ENSEMBL:ENSP0…
C43H8.1	181829_at					Uncharacterized conserved protein	ENSEMBL:ENSP00000316787:human:Archease:E=33.2076 | ENSEMBL:ENSP00000368675:human:similar to zinc finger and BTB domain containing 8 opposite strand:E=26.284 | ENSEMBL:ENSP00000362600:human:ZBTB8OS protein:E=19.6383 | ENSEMBL:ENSP00000362726:human:similar to zinc finger and BTB domain containing 8 opposite strand:E=18.7696 | FLYBASE:CG6353-PA:fly:Flybase gene name is CG6353-PA:E=31.6576 |
C01G12.3	184169_s_at					Unnamed protein
K11H12.3	184310_at					Uncharacterized protein
29	172136_x_at
Y92C3B.2	175744_s_at	uaf-1	0	0	Transcript accumulate at low levels in most stages, but at higher levels in L1.		ENSEMBL:ENSP00000307863:human:Splicing factor U2AF 65 kDa subunit:E=37.4437 | ENSEMBL:ENSP00000365482:human:U2 (RNU2) small nuclear RNA auxiliary factor 2 isoform b:E=37.4437 | ENSEMBL:ENSP00000282169:human:Isoform 1 of Serine/threonine-protein kinase Kist:E=16.8539 | ENSEMBL:ENSP00000322036:human:fuse-binding protein-interacting repressor isoform b:E=10.8239 | FLYBASE:CG9998-PA:fly:Flybase gene …
R04F11.5	175160_at		1	1	Larval Expression: pharynx; pharyngeal-intestinal valve; anal depressor muscle; Reproductive System; developing gonad; developing vulva; developing spermatheca; body wall muscle; Nervous System; head neurons;	Uncharacterized conserved protein	ENSEMBL:ENSP00000270502:human:Chromosome 19 open reading frame 52:E=10.4318 |
K04B12.1	188084_s_at	plx-2	1	0	plx-2 expression occurs predominantly in the nervous system from embryonic to adult stages. The onset of plx-2 reporter expression coincides with the normal timing of outgrowth or migration (e.g., CAN) of these neurons. Several nonneuronal tissues also express evIs136[plx-2::gfp] and evIs168[plx-2(+)::GFP] including gonadal sheath, vulva precursors, and excretory canal. Of most relevance, express…	Plexins (functional semaphorin receptors)	ENSEMBL:ENSP00000352288:human:similar to Plexin-B2 precursor:E=135.959 | ENSEMBL:ENSP00000355029:human:Plexin-B3 precursor:E=130.585 | ENSEMBL:ENSP00000351242:human:Isoform 2 of Plexin-B1 precursor:E=129.796 | ENSEMBL:ENSP00000351338:human:Isoform 1 of Plexin-B1 precursor:E=129.398 | ENSEMBL:ENSP00000317128:human:Isoform 1 of Plexin-D1 precursor:E=122.367 | ENSEMBL:ENSP00000264296:human:Isoform 1…
ZC449.4	183411_at
C30C11.4	176607_s_at					Molecular chaperones HSP105/HSP110/SSE1, HSP70 superfamily	ENSEMBL:ENSP00000296464:human:Heat shock 70 kDa protein 4L:E=171.854 | ENSEMBL:ENSP00000239887:human:Isoform Beta of Heat-shock protein 105 kDa:E=169.921 | ENSEMBL:ENSP00000318687:human:Isoform Alpha of Heat-shock protein 105 kDa:E=134.553 | ENSEMBL:ENSP00000302961:human:Heat shock 70 kDa protein 4:E=131.051 | ENSEMBL:ENSP00000369761:human:Heat shock 105kDa protein 1:E=122.187 | ENSEMBL:ENSP00000…
F54C8.4	173801_at		0	0	Expression begins in precomma stage embryos in many cells. In older embryos and young larvae, expression is less extensive but is seen in the pharynx and other cells, especially in the anterior of the worm. In adult worms, expression is generally restricted to the pharynx.	mRNA capping enzyme, guanylyltransferase (alpha) subunit	ENSEMBL:ENSP00000272444:human:Isoform 1 of RNA/RNP complex-1-interacting phosphatase:E=31.5686 | ENSEMBL:ENSP00000358487:human:RNA guanylyltransferase and 5'-phosphatase:E=28.8539 | ENSEMBL:ENSP00000265607:human:Isoform 2 of mRNA capping enzyme:E=28.699 | ENSEMBL:ENSP00000339517:human:Isoform 1 of mRNA capping enzyme:E=28.6198 | ENSEMBL:ENSP00000366935:human:Isoform 2 of RNA/RNP complex-1-interac…
ZK593.4	187956_at	rbr-2				DNA-binding protein jumonji/RBP2/SMCY, contains JmjC domain	ENSEMBL:ENSP00000255407:human:Retinoblastoma binding protein 2 homolog 1:E=182.824 | ENSEMBL:ENSP00000235790:human:RB-binding protein:E=178.721 | ENSEMBL:ENSP00000372265:human:retinoblastoma binding protein 2 isoform 1:E=177.77 | ENSEMBL:ENSP00000261253:human:Jumonji/ARID domain-containing protein 1A:E=172.284 | ENSEMBL:ENSP00000322408:human:Isoform 1 of Jumonji/ARID domain-containing protein 1D:…
F57G12.1	171898_x_at
ZK973.6	174791_s_at	anc-1	1	1	ANC-1 was first detected in L1 larvae and was observed through adult stages where antibodies localized to the cytoplasm of all postembryonic somatic cells. Peripheral nuclear localization of ANC-1 was observed in a variety of cells, including uterine cells.|Expressed in body wall muscles.	Dystonin, GAS (Growth-arrest-specific protein), and related proteins	ENSEMBL:ENSP00000308157:human:Isoform 4 of Nesprin-1:E=90.7695 | ENSEMBL:ENSP00000356242:human:Isoform 6 of Nesprin-1:E=90.2147 | ENSEMBL:ENSP00000265368:human:Isoform 1 of Nesprin-1:E=83.7447 | ENSEMBL:ENSP00000350719:human:Isoform 2 of Nesprin-2:E=83.3979 | ENSEMBL:ENSP00000356224:human:1011 kDa protein:E=82.9208 | ENSEMBL:ENSP00000341781:human:Isoform 1 of Nesprin-2:E=82.6778 | ENSEMBL:ENSP000…
311	175537_at
F59B2.9	189375_at					Uncharacterized protein
C14B1.1	174408_s_at	pdi-1	0	0	The cuticle synthesizing hypodermal cells consistently stain. The lateral hypodermal syncytial cell nuclei staining was found in early larval through to adult life cycle stages. This staining pattern was predominantly restricted to the mid-body and posterior end of the nematodes, and was reproducibly found with both vectors pPD21-28 and pPD95-03. The lateral hypodermal expression pattern was foun…	Protein disulfide isomerase (prolyl 4-hydroxylase beta subunit)	ENSEMBL:ENSP00000327801:human:Protein disulfide-isomerase precursor:E=107.62 | ENSEMBL:ENSP00000219406:human:Protein disulfide-isomerase A2 precursor:E=76.585 | ENSEMBL:ENSP00000286091:human:Protein disulfide-isomerase A4 precursor:E=66.7213 | ENSEMBL:ENSP00000300289:human:Protein disulfide-isomerase A3 precursor:E=57.4949 | ENSEMBL:ENSP00000305465:human:Protein disulfide isomerase-like protein o…
R02F2.1	174817_at	R02F2.1	1	0	Larval Expression: intestine; Nervous System; nerve ring; ventral nerve cord; head neurons; amphids; mechanosensory neurons; tail neurons;
ZK637.3	186613_s_at	tag-256	1	0	Larval Expression: rectal epithelium; Reproductive System; distal tip cell; developing vulva; hypodermis; excretory cell; Nervous System; nerve ring; head neurons; neurons along body; tail neurons;	Predicted membrane protein	ENSEMBL:ENSP00000319918:human:T-cell immunomodulatory protein precursor:E=56 | FLYBASE:CG7739-PA:fly:Flybase gene name is CG7739-PA:E=59.699 |
W08F4.11	185732_at
C09H5.7	188678_at					Serine/threonine specific protein phosphatase PP1, catalytic subunit	ENSEMBL:ENSP00000341779:human:Isoform Gamma-2 of Serine/threonine-protein phosphatase PP1-gamma catalytic subunit:E=89.5376 | ENSEMBL:ENSP00000335084:human:Isoform Gamma-1 of Serine/threonine-protein phosphatase PP1-gamma catalytic subunit:E=89.5229 | ENSEMBL:ENSP00000351298:human:Serine/threonine-protein phosphatase PP1-beta catalytic subunit:E=88.7695 | ENSEMBL:ENSP00000365936:human:Serine/thre…
F55A3.3	171809_s_at					Global transcriptional regulator, cell division control protein	ENSEMBL:ENSP00000216297:human:FACT complex subunit SPT16:E=265.509 | FLYBASE:CG1828-PB:fly:Flybase gene name is dre4-PB:E=266.102 |
F56F10.4	174416_at					Tomosyn and related SNARE-interacting proteins	ENSEMBL:ENSP00000167462:human:Isoform A of Lethal(2) giant larvae protein homolog 2:E=33.1079 | ENSEMBL:ENSP00000364375:human:Isoform C of Lethal(2) giant larvae protein homolog 2:E=33.1024 | ENSEMBL:ENSP00000321537:human:lethal giant larvae homolog 1:E=25.6383 | ENSEMBL:ENSP00000321993:human:111 kDa protein:E=22.9586 | FLYBASE:CG2671-PD:fly:Flybase gene name is l(2)gl-PD:E=20.4559 |
K07D4.8	183111_at	pqn-48				Gamma-interferon inducible lysosomal thiol reductase	ENSEMBL:ENSP00000262807:human:Gamma-interferon-inducible lysosomal thiol reductase precursor:E=16.7447 | FLYBASE:CG9427-PA:fly:Flybase gene name is CG9427-PA:E=15.9586 | FLYBASE:CG10157-PA:fly:Flybase gene name is CG10157-PA:E=14.5376 | FLYBASE:CG9796-PA:fly:Flybase gene name is CG9796-PA:E=11.7212 |
M04F3.3	174278_s_at						ENSEMBL:ENSP00000259750:human:Tau-tubulin kinase 1:E=39.3768 | ENSEMBL:ENSP00000263802:human:Tau-tubulin kinase:E=35.9208 | ENSEMBL:ENSP00000267890:human:Isoform 1 of Tau-tubulin kinase 2:E=35.1487 | ENSEMBL:ENSP00000307357:human:69 kDa protein:E=33.585 | ENSEMBL:ENSP00000367074:human:Casein kinase I isoform alpha:E=28.6021 | ENSEMBL:ENSP00000269361:human:Isoform 2 of Casein kinase I isoform delt…
C11E4.6	174544_at		1	0	Expression is seen in elongated embryos and young larvae in several pairs of neuronal cells located between the terminal bulb and metacorpus of the pharynx.	CASK-interacting adaptor protein (caskin) and related proteins with ankyrin repeats and SAM domain	ENSEMBL:ENSP00000345436:human:Caskin-1:E=30.6198 | ENSEMBL:ENSP00000325355:human:Caskin-2:E=29.7447 | ENSEMBL:ENSP00000331381:human:AIDA-1b:E=29.1675 | ENSEMBL:ENSP00000353518:human:Ankyrin repeat and SAM domain-containing protein 1A:E=27.7959 | ENSEMBL:ENSP00000367540:human:AIDA-1bDAnk:E=18.4949 | ENSEMBL:ENSP00000345510:human:cajalin 2 isoform b:E=15.2441 | ENSEMBL:ENSP00000280771:human:Hypothe…
ZK131.9	192280_s_at	his-15				Histone H2B	ENSEMBL:ENSP00000358164:human:Histone H2B type 2-F:E=47.6778 | ENSEMBL:ENSP00000330559:human:Histone H2B type 1-L:E=47.4559 | ENSEMBL:ENSP00000289316:human:Histone H2B type 1-D:E=47.3565 | ENSEMBL:ENSP00000348531:human:Histone H2B type 1-H:E=47.3565 | ENSEMBL:ENSP00000352156:human:Histone H2B type 1-N:E=47.3565 | ENSEMBL:ENSP00000303408:human:H2B histone family, member A:E=47.3565 | ENSEMBL:ENSP0…
F36A2.10	181116_at						ENSEMBL:ENSP00000293233:human:Splicing factor, arginine/serine-rich 2:E=11.7959 | ENSEMBL:ENSP00000353089:human:CDNA FLJ35170 fis, clone PLACE6012942, highly similar to SPLICING FACTOR, ARGININE/SERINE-RICH 2:E=11.7447 | ENSEMBL:ENSP00000342294:human:Isoform SRP40-4 of Splicing factor, arginine/serine-rich 5:E=10.5086 | ENSEMBL:ENSP00000216538:human:Isoform SRP40-1 of Splicing factor, arginine/se…
Y71H10B.1	174261_at	Y71H10B.1	1	1	Larval Expression: pharynx; intestine; hypodermis; unidentified cells in tail ;|Larval Expression: pharynx; pharyngeal gland cells; intestine; anal depressor muscle; Reproductive System; distal tip cell; body wall muscle; hypodermis; seam cells; Nervous System; head neurons;	IMP-GMP specific 5'-nucleotidase	ENSEMBL:ENSP00000339479:human:Cytosolic purine 5'-nucleotidase:E=135.959 | ENSEMBL:ENSP00000330247:human:Similar to Cytosolic IMP-GMP specific 5'-nucleotidase:E=90.1739 | ENSEMBL:ENSP00000358871:human:5'-nucleotidase, cytosolic II:E=62.4089 | ENSEMBL:ENSP00000343011:human:TU12B1-TY protein:E=53.041 | ENSEMBL:ENSP00000358873:human:5'-nucleotidase, cytosolic II:E=50.1487 | ENSEMBL:ENSP00000302468:h…
K05G3.3	173294_at	cah-3	0	0	Head and intestine	Carbonic anhydrase	ENSEMBL:ENSP00000345659:human:Carbonic anhydrase 7:E=36.0223 | ENSEMBL:ENSP00000285379:human:Carbonic anhydrase 2:E=34.4318 | ENSEMBL:ENSP00000314099:human:Carbonic anhydrase 5B, mitochondrial precursor:E=33.1367 | ENSEMBL:ENSP00000285381:human:Carbonic anhydrase 3:E=32 | ENSEMBL:ENSP00000256119:human:Carbonic anhydrase 1:E=31.4559 | ENSEMBL:ENSP00000318912:human:Carbonic anhydrase 13:E=30.301 | …
F10G7.2	192151_at	tsn-1	1	1	Larval Expression: pharynx; intestine; stomato-intestinal muscle; rectal epithelium; Reproductive System; developing vulva; body wall muscle; hypodermis; seam cells; excretory cell; Nervous System; head neurons; neurons along body; unidentified cells in head; unidentified cells in tail ;|Larval Expression: pharynx; pharyngeal gland cells; intestine; unidentified cells;	Transcriptional coactivator p100	ENSEMBL:ENSP00000346762:human:Staphylococcal nuclease domain-containing protein 1:E=217.886 | FLYBASE:CG7008-PA:fly:Flybase gene name is Tudor-SN-PA:E=214.276 |
T26E3.2	189529_at	ndx-1				Predicted NUDIX hydrolase FGF-2 and related proteins	ENSEMBL:ENSP00000307852:human:CDNA FLJ42455 fis, clone BRACE2015314:E=29.5086 | FLYBASE:CG10898-PA:fly:Flybase gene name is CG10898-PA:E=26.3872 |
F53C3.6	174167_at	F53C3.6				Uncharacterized protein, contains CX module	FLYBASE:CG9888-PA:fly:Flybase gene name is Fib-PA:E=12.699 | FLYBASE:CG10918-PA:fly:Flybase gene name is CG10918-PA:E=10.2366 | FLYBASE:CG4038-PA:fly:Flybase gene name is CG4038-PA:E=10.0177 |
D2005.3	187087_at					Apoptosis-related protein/predicted DNA-binding protein	ENSEMBL:ENSP00000221784:human:Programmed cell death protein 5:E=20.6576 | FLYBASE:CG13072-PA:fly:Flybase gene name is PDCD-5-PA:E=18.3468 |
H37A05.1	183240_s_at		0	2	Adult Expression: Reproductive System; vulval muscle;	Protein involved in plasmid maintenance/nuclear protein involved in lipid metabolism	ENSEMBL:ENSP00000261596:human:Lipin-2:E=102.553 | ENSEMBL:ENSP00000255145:human:Lipin-3:E=99.3566 | ENSEMBL:ENSP00000256720:human:Lipin-1:E=91.5229 | ENSEMBL:ENSP00000362356:human:OTTHUMP00000031712:E=64.3188 | FLYBASE:CG8709-PA:fly:Flybase gene name is CG8709-PA:E=108.409 |
C33G8.1	183475_at	srw-127				7-transmembrane olfactory receptor
F42A9.6	180551_at					Unnamed protein
F57A8.6	179403_at					Unnamed protein
T22C1.3	191868_at						ENSEMBL:ENSP00000363953:human:Isoform 2 of GPI transamidase component PIG-U:E=36.9586 | ENSEMBL:ENSP00000217446:human:cell division cycle 91-like 1 protein:E=32.7447 | FLYBASE:CG13089-PA:fly:Flybase gene name is CG13089-PA:E=37.6021 |
K10D2.1	181843_s_at	K10D2.1				Histone transcription regulator HIRA, WD repeat superfamily	ENSEMBL:ENSP00000263208:human:Isoform Long of HIRA protein:E=84.4949 | ENSEMBL:ENSP00000345350:human:Isoform Short of HIRA protein:E=80.1367 | ENSEMBL:ENSP00000234038:human:Isoform 1 of Protein phosphatase 1 regulatory subunit 7:E=46.699 | ENSEMBL:ENSP00000272983:human:Isoform 2 of Protein phosphatase 1 regulatory subunit 7:E=46.6576 | ENSEMBL:ENSP00000254271:human:CDNA FLJ46156 fis, clone TESTI4…
Y37E11B.6	186681_at
ZK1248.16	175708_s_at	lec-5				Galectin, galactose-binding lectin	ENSEMBL:ENSP00000302100:human:Galectin-4:E=26.0969 | ENSEMBL:ENSP00000312259:human:Galectin-9:E=25.5686 | ENSEMBL:ENSP00000306228:human:Isoform Short of Galectin-9:E=25.5528 | ENSEMBL:ENSP00000318214:human:Isoform Long of Galectin-9:E=25.2292 | ENSEMBL:ENSP00000328797:human:35 kDa protein:E=23.1805 | ENSEMBL:ENSP00000315564:human:Galectin-9 like:E=22.8539 | ENSEMBL:ENSP00000329932:human:galectin …
F46F11.9	187827_s_at	F46F11.9				Protein with predicted involvement in meiosis (GSG1)	ENSEMBL:ENSP00000283351:human:Isoform 1 of Protein TRS85 homolog:E=29.0757 | ENSEMBL:ENSP00000348268:human:Isoform 2 of Protein TRS85 homolog:E=28.1135 | FLYBASE:CG8793-PA:fly:Flybase gene name is CG8793-PA:E=33.5229 |
Y54E5A.7	193316_s_at		1	1	Larval Expression: pharynx; intestine; anal depressor muscle; rectal epithelium; Reproductive System; distal tip cell; developing vulva; developing spermatheca; body wall muscle; hypodermis; Nervous System; nerve ring; ventral nerve cord; head neurons; tail neurons;	SPRY domain-containing proteins	ENSEMBL:ENSP00000011619:human:Isoform 1 of Ran-binding protein 9:E=54.5376 | ENSEMBL:ENSP00000316589:human:Ran-binding protein 10:E=52.5086 | ENSEMBL:ENSP00000283152:human:KB07 protein:E=36.9586 | ENSEMBL:ENSP00000301463:human:SPRY domain-containing protein 3:E=14.0706 | FLYBASE:CG11763-PC:fly:Flybase gene name is micr-PC:E=50.2596 |
F42A10.5	174999_at
F19F10.10	186930_s_at					Tam3-transposase (Ac family)
Y106G6D.6	185091_at					Unnamed protein
T07C12.12	183013_at					Uncharacterized conserved protein	ENSEMBL:ENSP00000317039:human:Protein RMI1 homolog:E=21.3768 | ENSEMBL:ENSP00000365425:human:Hypothetical protein:E=17.8239 |
F55A4.5	174105_at		1	1	Larval Expression: pharynx; anal depressor muscle; body wall muscle; Nervous System; nerve ring; ventral nerve cord; head neurons; tail neurons;	Staufen and related double-stranded-RNA-binding proteins	ENSEMBL:ENSP00000360867:human:staufen isoform c:E=29.4949 | ENSEMBL:ENSP00000344030:human:Isoform 1 of Double-stranded RNA-binding protein Staufen homolog 2:E=24.7447 | ENSEMBL:ENSP00000323443:human:Isoform Short of Double-stranded RNA-binding protein Staufen homolog 1:E=24 | ENSEMBL:ENSP00000346163:human:Isoform Long of Double-stranded RNA-binding protein Staufen homolog 1:E=23.6778 | ENSEMBL:EN…
W10C8.5	173214_s_at					Creatine kinases	ENSEMBL:ENSP00000300283:human:Creatine kinase, ubiquitous mitochondrial precursor:E=62.9208 | ENSEMBL:ENSP00000299198:human:Creatine kinase B-type:E=60.7696 | ENSEMBL:ENSP00000221476:human:Creatine kinase M-type:E=60.4559 | ENSEMBL:ENSP00000254035:human:Creatine kinase, sarcomeric mitochondrial precursor:E=58.1612 | FLYBASE:CG32031-PA:fly:Flybase gene name is Argk-PA:E=115.824 | FLYBASE:CG5144-PA…
D2045.9	174739_at		0	1	Larval Expression: stomato-intestinal muscle; anal depressor muscle; anal sphincter; Reproductive System; distal tip cell; developing vulva; body wall muscle;	Lysyl hydrolase/glycosyltransferase family 25	ENSEMBL:ENSP00000354960:human:KIAA0584 protein:E=75.7213 | ENSEMBL:ENSP00000354527:human:glycosyltransferase 25 domain containing 2:E=75.6383 | ENSEMBL:ENSP00000252599:human:CDNA PSEC0241 fis, clone NT2RP3000234, moderately similar to Homo sapiens cerebral cell adhesion molecule mRNA:E=72.1611 | ENSEMBL:ENSP00000356490:human:Glycosyltransferase 25 domain containing 2:E=63.1871 | ENSEMBL:ENSP00000…
T04H1.5	178156_at					Predicted RNA binding protein, contains G-patch and Zn-finger domains	ENSEMBL:ENSP00000368485:human:33 kDa protein:E=25.1427 | FLYBASE:CG10053-PA:fly:Flybase gene name is CG10053-PA:E=24.699 |
C01H6.2	190335_s_at					Ankyrin repeat	ENSEMBL:ENSP00000369082:human:207 kDa protein:E=16.2441 | ENSEMBL:ENSP00000280771:human:Hypothetical protein DKFZp686I225:E=15.1487 | ENSEMBL:ENSP00000264366:human:Isoform 2 of Ankyrin-2:E=15.041 | ENSEMBL:ENSP00000351681:human:Isoform Er10 of Ankyrin-1:E=14.3188 | ENSEMBL:ENSP00000265709:human:Isoform Br21 of Ankyrin-1:E=14.2007 | ENSEMBL:ENSP00000339620:human:ankyrin 1 isoform 1:E=14.2007 | ENS…
F09E8.7	192678_s_at	lev-1	1	1	GFP expression was observed in all body wall muscle cells and in a subset of motor neurons in the ventral nerve cord.||	Acetylcholine receptor	ENSEMBL:ENSP00000217176:human:Neuronal acetylcholine receptor protein subunit alpha-4 precursor:E=93.6778 | ENSEMBL:ENSP00000240132:human:Neuronal acetylcholine receptor protein subunit alpha-2 precursor:E=93.4949 | ENSEMBL:ENSP00000292212:human:Neuronal acetylcholine receptor protein subunit beta-2 precursor:E=88.6576 | ENSEMBL:ENSP00000315602:human:Cholinergic receptor, nicotinic, alpha polypep…
T26A5.9	173665_at	dlc-1	1	1	Larval Expression: pharynx; intestine - posterior cells; body wall muscle; Nervous System; ventral nerve cord; head neurons; tail neurons;|Larval Expression: pharynx; body wall muscle; Nervous System; head neurons; tail neurons;	Dynein light chain type 1	ENSEMBL:ENSP00000240343:human:Dynein light chain 2, cytoplasmic:E=43.6021 | ENSEMBL:ENSP00000242577:human:Dynein light chain 1, cytoplasmic:E=42.2291 | ENSEMBL:ENSP00000370138:human:10 kDa protein:E=37.3565 | ENSEMBL:ENSP00000244841:human:11 kDa protein:E=35.9586 | ENSEMBL:ENSP00000297220:human:similar to dynein, cytoplasmic, light peptide:E=14.4949 | ENSEMBL:ENSP00000216068:human:Dynein light ch…
F08C6.3	180063_at	tag-197	1	1	Larval Expression: pharynx; intestine; anal depressor muscle; rectal epithelium; Reproductive System; distal tip cell; developing gonad; developing vulva; developing uterus; developing spermatheca; body wall muscle; hypodermis; seam cells; excretory cell; coelomocytes; Nervous System; nerve ring; ventral nerve cord; head neurons; tail neurons;	Vacuolar sorting protein VPS52/suppressor of actin Sac2	ENSEMBL:ENSP00000293739:human:Vacuolar protein sorting-associated protein 52:E=108 | ENSEMBL:ENSP00000230240:human:ARE1 protein:E=98.7695 | FLYBASE:CG7371-PA:fly:Flybase gene name is CG7371-PA:E=99.9208 |
F52H2.1	181277_s_at
Y94A7B.5	183732_at	srh-298				Predicted olfactory G-protein coupled receptor
C06A1.5	191936_at					RNA polymerase subunit K	ENSEMBL:ENSP00000215960:human:DNA-directed RNA polymerases I, II, and III 14.4 kDa polypeptide:E=34.6383 | FLYBASE:CG1163-PA:fly:Flybase gene name is RpII18-PA:E=34.7696 |
F58G11.1	172923_x_at	F58G11.1				Ca2+-binding transmembrane protein LETM1/MRS7	ENSEMBL:ENSP00000305653:human:Leucine zipper-EF-hand-containing transmembrane protein 1, mitochondrial precursor:E=106.523 | ENSEMBL:ENSP00000369291:human:Leucine zipper-EF-hand containing transmembrane protein 1-like protein:E=74.7447 | ENSEMBL:ENSP00000297720:human:CDNA FLJ25409 fis, clone TST03074:E=43.1871 | FLYBASE:CG4589-PA:fly:Flybase gene name is CG4589-PA:E=105.921 | FLYBASE:CG18255-PD:f…
K07H8.1	182018_at					Beta-tubulin folding cofactor E	ENSEMBL:ENSP00000264180:human:Tubulin-specific chaperone E:E=46 | ENSEMBL:ENSP00000284259:human:Tubulin-specific chaperone cofactor E-like protein:E=14.301 | FLYBASE:CG7861-PB:fly:Flybase gene name is CG7861-PB:E=32.6576 |
ZK1067.3	182880_at
8	171958_at
Y105C5B.28	186734_s_at	gln-3				Glutamine synthetase	ENSEMBL:ENSP00000307900:human:Glutamine synthetase:E=132.602 | ENSEMBL:ENSP00000368058:human:19 kDa protein:E=48.6576 | FLYBASE:CG1743-PB:fly:Flybase gene name is Gs2-PB:E=135.143 | FLYBASE:CG2718-PC:fly:Flybase gene name is Gs1-PC:E=121.721 |
W05F2.7	180081_s_at						ENSEMBL:ENSP00000354885:human:Mucin-2 precursor:E=33.7447 | ENSEMBL:ENSP00000343037:human:591 kDa protein:E=28.6576 | ENSEMBL:ENSP00000371696:human:Mucin-6 precursor:E=25.4202 | ENSEMBL:ENSP00000368751:human:Secreted mucin MUC17:E=24.4089 | ENSEMBL:ENSP00000302716:human:Membrane mucin MUC17:E=24.3872 | ENSEMBL:ENSP00000351956:human:Intestinal mucin:E=23.5376 | ENSEMBL:ENSP00000331373:human:Intest…
F35H12.4	192067_at		1	0	Larval Expression: pharynx; intestine; seam cells; Nervous System; nerve ring; head neurons; unidentified cells in head; unidentified cells in tail ;		ENSEMBL:ENSP00000271657:human:Phosphatidylinositol 4-kinase, catalytic, beta polypeptide:E=115.119 | ENSEMBL:ENSP00000357867:human:Isoform 1 of Phosphatidylinositol 4-kinase beta:E=115.114 | ENSEMBL:ENSP00000315648:human:Isoform 2 of Phosphatidylinositol 4-kinase beta:E=114.678 | ENSEMBL:ENSP00000255882:human:Isoform 1 of Phosphatidylinositol 4-kinase alpha:E=36.6198 | ENSEMBL:ENSP00000354044:hum…
F45H11.2	172739_at	ned-8	0	0	Immunoblotting showed that NED-8 was present throughout C. elegans development. In contrast, the 90-kDa protein was very prominent in embryos, but was nearly absent in the first three larval stages and the dauer larvae. The 90-kDa protein reappeared in fourth stage larvae and was also present in adult nematodes.|In two-cell stage embryos. NED-8 localized to the nucleus and the cytoplasm in wild-t…	Ubiquitin-like protein	ENSEMBL:ENSP00000250495:human:NEDD8 precursor:E=31.585 | ENSEMBL:ENSP00000344818:human:ubiquitin C:E=20.7959 | FLYBASE:CG10679-PA:fly:Flybase gene name is Nedd8-PA:E=31.4949 | FLYBASE:CG11624-PA:fly:Flybase gene name is Ubi-p63E-PA:E=20.7447 |
F10B5.2	186780_at					mRNA splicing factor	ENSEMBL:ENSP00000313674:human:Protein C20orf4:E=55.8861 | FLYBASE:CG12320-PA:fly:Flybase gene name is CG12320-PA:E=33.1079 |
ZC308.1	172979_at	gld-2	0	0	Expression is confined to adults. It is located in intestinal cells and in the pharynx. Expression is generally weak, and in the pharynx consists of several nuclei around the terminal bulb, some of which may be neuronal.|Northern analysis showed that gld-2 4.7kb mRNA was abundant in embryos, fourth larval stages (L4s) and adults|In situ hybridization showed that it was abundant in the meiotic pac…		ENSEMBL:ENSP00000296783:human:PAPD4 protein:E=52.3768 | ENSEMBL:ENSP00000277141:human:90 kDa protein:E=23.2676 | ENSEMBL:ENSP00000311339:human:Isoform 1 of Zinc finger CCHC domain-containing protein 6:E=21.3566 | ENSEMBL:ENSP00000360599:human:Isoform 1 of Zinc finger CCHC domain-containing protein 11:E=18.2366 | ENSEMBL:ENSP00000360595:human:zinc finger, CCHC domain containing 11 isoform c:E=18.2…
K09A9.1	190554_at		1	0	Larval Expression: intestine; Nervous System; head neurons; tail neurons;
C47D12.3	181761_at					Sideroflexin	ENSEMBL:ENSP00000359220:human:sideroflexin 3:E=85.6021 | ENSEMBL:ENSP00000224807:human:Sideroflexin-3:E=84.9586 | ENSEMBL:ENSP00000316905:human:Sideroflexin-1:E=83.4815 | ENSEMBL:ENSP00000286939:human:Sideroflexin-2:E=71.2924 | ENSEMBL:ENSP00000272433:human:Sideroflexin-5:E=50.6576 | ENSEMBL:ENSP00000347924:human:Isoform 1 of Sideroflexin-4:E=13.2676 | FLYBASE:CG11739-PC:fly:Flybase gene name is …
T19D7.2	181055_at					Unnamed protein
F52B5.5	177875_at	cep-1	0	1	zygotic expression of a CEP-1::GFP fusion reporter is first detected at the 50-cell stage and appears to be ubiquitous throughout embryonic development. Near the end of embryogenesis, GFP fluorescence decreases; after hatching, expression is restricted to a subset of pharynx cells, becoming concentrated in nucleoli.|CEP-1 is abundant in mitotically dividing distal germ cells. Upon the entry into …
T22E5.1	183178_at	T22E5.1
W05H12.2	182226_at					Unnamed protein
C03F11.4	175240_at
T05H4.6	194225_x_at	T05H4.6a				Peptide chain release factor 1 (eRF1)	ENSEMBL:ENSP00000353741:human:Eukaryotic peptide chain release factor subunit 1:E=183.009 | FLYBASE:CG5605-PC:fly:Flybase gene name is eRF1-PC:E=186.509 |
Y32H12A.3	189372_s_at	dhs-9	1	0	Larval Expression: intestine; renal gland cells; Nervous System; head neurons; unidentified cells in head;|Larval Expression: intestine; Nervous System; nerve ring; tail neurons;|Larval Expression: intestine; Nervous System; head neurons; unidentified cells;	Reductases with broad range of substrate specificities	ENSEMBL:ENSP00000288111:human:Dehydrogenase/reductase SDR family member 1:E=69.2676 | ENSEMBL:ENSP00000256216:human:Peroxisomal multifunctional enzyme type 2:E=12.2924 | ENSEMBL:ENSP00000262542:human:Hydroxysteroid dehydrogenase-like protein:E=11 | FLYBASE:CG3699-PA:fly:Flybase gene name is CG3699-PA:E=15.1938 | FLYBASE:CG31548-PA:fly:Flybase gene name is CG31548-PA:E=14.3566 | FLYBASE:CG3415-PA:…
ZK1307.8	191263_at					Protein kinase C substrate, 80 KD protein, heavy chain	ENSEMBL:ENSP00000252455:human:Glucosidase 2 subunit beta precursor:E=55.3979 | ENSEMBL:ENSP00000204679:human:N-acetylglucosamine-1-phosphotransferase subunit gamma precursor:E=12.5229 | FLYBASE:CG6453-PA:fly:Flybase gene name is CG6453-PA:E=48 | FLYBASE:CG7685-PA:fly:Flybase gene name is CG7685-PA:E=23.0132 |
ZK1098.2	187715_at					Unnamed protein
T08G11.1	191403_s_at	T08G11.1	0	1	Expression begins at the L2 larval stage and is seen in cells of the head and tail hypodermis. Occasionally expression is seen in vulval muscle cells.|Larval Expression: body wall muscle; hypodermis;|Larval Expression: body wall muscle;		ENSEMBL:ENSP00000348011:human:351 kDa protein:E=1000 | ENSEMBL:ENSP00000349985:human:Isoform 2 of Vacuolar protein sorting-associated protein 13A:E=1000 | ENSEMBL:ENSP00000249837:human:Isoform 3 of Vacuolar protein sorting-associated protein 13C:E=1000 | ENSEMBL:ENSP00000365821:human:Isoform 4 of Vacuolar protein sorting-associated protein 13A:E=1000 | ENSEMBL:ENSP00000365823:human:356 kDa protei…
F47F2.1	189245_at	F47F2.1				cAMP-dependent protein kinase catalytic subunit (PKA)	ENSEMBL:ENSP00000262848:human:Serine/threonine-protein kinase PRKX:E=90.7213 | ENSEMBL:ENSP00000340940:human:Isoform 2 of cAMP-dependent protein kinase, alpha-catalytic subunit:E=89.8539 | ENSEMBL:ENSP00000309591:human:cAMP-dependent protein kinase catalytic subunit alpha isoform 1:E=89.7695 | ENSEMBL:ENSP00000319504:human:Isoform 2 of cAMP-dependent protein kinase, beta-catalytic subunit:E=86.32…
F46G11.4	173026_at
C05D10.3	175254_at		0	0	Larval Expression: intestine;	Transporter, ABC superfamily (Breast cancer resistance protein)	ENSEMBL:ENSP00000354995:human:Isoform 1 of ATP-binding cassette sub-family G member 1:E=75.7447 | ENSEMBL:ENSP00000343820:human:Isoform 8 of ATP-binding cassette sub-family G member 1:E=75.4089 | ENSEMBL:ENSP00000304111:human:ATP-binding cassette sub-family G member 4:E=68.8539 | ENSEMBL:ENSP00000237612:human:Isoform 1 of ATP-binding cassette sub-family G member 2:E=68.1024 | ENSEMBL:ENSP00000339…
T06D10.1	175423_at
K02B2.4	183562_s_at	inx-7	0	0	No GFP detected.	Innexin-type channels	FLYBASE:CG32508-PA:fly:Flybase gene name is shakB-PA:E=22.7447 | FLYBASE:CG1448-PA:fly:Flybase gene name is inx3-PA:E=17.699 | FLYBASE:CG3039-PA:fly:Flybase gene name is ogre-PA:E=14.6778 | FLYBASE:CG7537-PB:fly:Flybase gene name is inx5-PB:E=14.0969 | FLYBASE:CG10125-PA:fly:Flybase gene name is zpg-PA:E=13.1871 | FLYBASE:CG17063-PA:fly:Flybase gene name is inx6-PA:E=12.5229 | FLYBASE:CG2977-PB:f…
F33A8.3	192145_s_at	cey-1	0	1	At 1 through 30-cell stage, maintained in germ line, lost from somatic cells. At 30-cell stage, staining was in 2 then 4 posterior cells. Staining was ubiquitous at 100 through 550-cell stage. Staining was seen in muscle and other tissues at bean through pretzel stages.	Predicted RNA-binding protein containing PIN domain and invovled in translation or RNA processing	ENSEMBL:ENSP00000228251:human:Isoform 1 of DNA-binding protein A:E=38.1871 | ENSEMBL:ENSP00000279550:human:Isoform 2 of DNA-binding protein A:E=37.3565 | ENSEMBL:ENSP00000350099:human:35 kDa protein:E=36.6383 | ENSEMBL:ENSP00000163282:human:Nuclease sensitive element-binding protein 1:E=36.5376 | ENSEMBL:ENSP00000361621:human:Nuclease sensitive element binding protein-1:E=35.8861 | ENSEMBL:ENSP00…
C05D2.11	175290_at
C50C3.7	188670_at					Inositol polyphosphate 5-phosphatase and related proteins	ENSEMBL:ENSP00000333262:human:Isoform 1 of Phosphatidylinositol 4,5-bisphosphate 5-phosphatase A:E=21.6576 | ENSEMBL:ENSP00000373660:human:85 kDa protein:E=18.9586 | ENSEMBL:ENSP00000362119:human:85 kDa protein:E=18.9586 | ENSEMBL:ENSP00000362118:human:Isoform 3 of Type II inositol-1,4,5-trisphosphate 5-phosphatase precursor:E=18.9586 | ENSEMBL:ENSP00000362120:human:Isoform 4 of Type II inositol-…
CC4.3	193485_at	smu-1	1	1	The transgenes were ubiquitously expressed throughout development. In hermaphrodite larvae, expression of the rescuing transgenes was seen in all types of somatic nuclei and in the nuclei of the female germ line. Occasionally neuronal nuclei failed to stain with anti-GFP antibodies in integrated lines containing the rescuing smu-1::gfp transgene. This was a very small proportion of the neurons, a…	Conserved WD40 repeat-containing protein	ENSEMBL:ENSP00000263222:human:Smu-1 suppressor of mec-8 and unc-52 protein homolog:E=174.495 | ENSEMBL:ENSP00000351446:human:WD repeat protein 5:E=33.2676 | ENSEMBL:ENSP00000330381:human:WD repeat domain 5B:E=32.9586 | ENSEMBL:ENSP00000006951:human:platelet-activating factor acetylhydrolase, isoform Ib, alpha subunit:E=18.8861 | ENSEMBL:ENSP00000296555:human:Isoform 4 of F-box/WD repeat protein 7…
F09C6.8	192462_at	nhr-262				Hormone receptors	ENSEMBL:ENSP00000346339:human:hepatocyte nuclear factor 4, gamma:E=23.8539 | ENSEMBL:ENSP00000339908:human:hepatocyte nuclear factor 4 alpha isoform c:E=22.9586 | ENSEMBL:ENSP00000312987:human:hepatocyte nuclear factor 4 alpha isoform b:E=22.8539 | ENSEMBL:ENSP00000343807:human:Hepatocyte nuclear factor 4-alpha (HNF-4-alpha) (Transcription factor HNF-4) (Transcription factor 14). Splice isoform H…
Y82E9BR.14	173322_at	Y82E9BR.14	1	0	Larval Expression: intestine; renal gland cells; Nervous System; head neurons;		ENSEMBL:ENSP00000315263:human:Glycolipid transfer protein:E=16.6383 | ENSEMBL:ENSP00000345158:human:similar to Glycolipid transfer protein:E=12.4559 | ENSEMBL:ENSP00000258679:human:Phosphoinositol 4-phosphate adaptor protein-2:E=11.7959 | ENSEMBL:ENSP00000336073:human:Putative glycolipid transfer protein:E=11 | FLYBASE:CG6299-PB:fly:Flybase gene name is CG6299-PB:E=10.8861 |
K01G5.7	189586_s_at	tbb-1				Beta tubulin	ENSEMBL:ENSP00000341289:human:Tubulin beta-2C chain:E=224.131 | ENSEMBL:ENSP00000264071:human:Tubulin beta-4 chain:E=223.387 | ENSEMBL:ENSP00000259925:human:Tubulin beta chain:E=223.387 | ENSEMBL:ENSP00000259818:human:Tubulin beta-2B chain:E=221.796 | ENSEMBL:ENSP00000259799:human:Tubulin beta-2A chain:E=220.523 | ENSEMBL:ENSP00000320295:human:Tubulin beta-3 chain:E=217.569 | ENSEMBL:ENSP00000318…
F52D10.3	187954_s_at	ftt-2	0	0	At one cell stage, there is no signal detected. Expression is first detected at two and four cell stage, pattern is variable at this stage. In most (35/48) of four cell embryos transcript is detected in posterior P1 cell or its immediate daughters. By 8 cell stage, signal detected in all blastomeres. In 3/48 expression is seen in the somatic AB cell and its immediate daughters, whereas 10/48 embr…	Multifunctional chaperone (14-3-3 family)	ENSEMBL:ENSP00000309503:human:14-3-3 protein zeta/delta:E=102.638 | ENSEMBL:ENSP00000322781:human:28 kDa protein:E=101.585 | ENSEMBL:ENSP00000217069:human:tyrosine 3-monooxygenase/tryptophan 5-monooxygenase activation protein, beta polypeptide:E=99.1487 | ENSEMBL:ENSP00000238081:human:14-3-3 protein theta:E=94.3767 | ENSEMBL:ENSP00000248975:human:14-3-3 protein eta:E=92.3665 | ENSEMBL:ENSP0000030…
F36A2.9	174433_at	F36A2.9				Phospholipase	ENSEMBL:ENSP00000330729:human:PLB1 protein:E=27.2366 | ENSEMBL:ENSP00000330442:human:phospholipase B1:E=26.8539 | FLYBASE:CG11029-PA:fly:Flybase gene name is CG11029-PA:E=20.1549 | FLYBASE:CG7365-PA:fly:Flybase gene name is CG7365-PA:E=17.5686 |
C40H1.5	191691_at					Uncharacterized protein with conserved cysteine
Y56A3A.19	175476_s_at		0	0	Larval Expression: intestine;	Acyl carrier protein/NADH-ubiquinone oxidoreductase, NDUFAB1/SDAP subunit	ENSEMBL:ENSP00000007516:human:Acyl carrier protein, mitochondrial precursor:E=29.4318 | FLYBASE:CG9160-PA:fly:Flybase gene name is mtacp1-PA:E=29.9586 |
R11A8.4	192463_s_at	sir-2.1	1	0	SIR-2.1::GFP is primarily localized in the nucleus and expression is in most if not all neurons in the head and tail from embryo to adult. SIR-2.1::GFP is seen in many pharyngeal cells, where there is no expression of DAF-16::GFP. SIR-2.1::GFP is also expressed in the hypodermis and first seen at the three-fold stage of embryogenesis, diminished by late L3, and low or off in young adults. SIR-2.1…	Sirtuin 5 and related class III sirtuins (SIR2 family)	ENSEMBL:ENSP00000212015:human:NAD-dependent deacetylase sirtuin-1:E=90.7959 | ENSEMBL:ENSP00000270025:human:NAD-dependent deacetylase sirtuin-3, mitochondrial precursor:E=50.0862 | ENSEMBL:ENSP00000249396:human:Isoform 1 of NAD-dependent deacetylase sirtuin-2:E=43.3979 | ENSEMBL:ENSP00000351809:human:Isoform 4 of NAD-dependent deacetylase sirtuin-2:E=39.8539 | ENSEMBL:ENSP00000340183:human:Isofor…
F26B1.2	189852_at	F26B1.2				PolyC-binding hnRNP-K protein HRB57A/hnRNP, contains KH domain	ENSEMBL:ENSP00000330225:human:Poly(rC)-binding protein 3 (Alpha-CP3). Splice isoform 5:E=37.5686 | ENSEMBL:ENSP00000317788:human:Isoform 1 of Heterogeneous nuclear ribonucleoprotein K:E=37.1612 | ENSEMBL:ENSP00000369102:human:PCBP2 protein:E=37.1612 | ENSEMBL:ENSP00000297818:human:Isoform 2 of Heterogeneous nuclear ribonucleoprotein K:E=37.1549 | ENSEMBL:ENSP00000329822:human:Isoform 3 of Poly(rC…
C33F10.2	192077_at					Predicted protein kinase (contains TBC and RHOD domains)	ENSEMBL:ENSP00000273980:human:CDNA FLJ23725 fis, clone HEP14024:E=81.3872 | ENSEMBL:ENSP00000355338:human:Hypothetical protein MGC16169:E=75.7959 | FLYBASE:CG4041-PA:fly:Flybase gene name is CG4041-PA:E=70.9586 |
W05B10.2	188709_s_at					Unnamed protein
C05E11.1	187635_at					Predicted membrane protein	ENSEMBL:ENSP00000272748:human:Isoform 1 of Protein lunapark:E=15.0362 | FLYBASE:CG8735-PA:fly:Flybase gene name is CG8735-PA:E=13.2596 |
B0273.4	194180_x_at	unc-5	1	0	AS DAl DBl DD VD HMC EXC DTC ACm OLQ L2 RIA ASE [J. Culotti(personal communication to Shawn Lockery)]|Expression was observed in the hermaphrodite DTCs and MLCs as well as in all five classes of motorneurons that exhibit axon guidance defects in unc-5 mutants (DA, DB, DD, VD, AS). In addition, expression was observed in several classes of neurons in the head that are not visibly affected by unc-5…	Netrin transmembrane receptor unc-5	ENSEMBL:ENSP00000362288:human:Isoform 2 of Netrin receptor UNC5B precursor:E=93.9586 | ENSEMBL:ENSP00000334329:human:Isoform 1 of Netrin receptor UNC5B precursor:E=92.9208 | ENSEMBL:ENSP00000328673:human:Isoform 1 of Netrin receptor UNC5C precursor:E=92.8539 | ENSEMBL:ENSP00000332737:human:Isoform 1 of Netrin receptor UNC5A precursor:E=80.2676 | ENSEMBL:ENSP00000369515:human:Isoform 2 of Netrin r…
1	171726_x_at
ZK1086.1	175180_s_at	obr-3	1	0	GFP was expressed strongly in pharyngeal muscle, hypodermis and some neuronal cells. This pattern is consistent from larva to adult cells. The expression pattern in pharyngeal muscles was confirmed by in-situ hybridization assay.		ENSEMBL:ENSP00000374640:human:Oxysterol-binding protein-related protein 5:E=164.886 | ENSEMBL:ENSP00000263650:human:100 kDa protein:E=156.187 | ENSEMBL:ENSP00000374638:human:oxysterol-binding protein-like protein 5 isoform b:E=134.553 | ENSEMBL:ENSP00000302872:human:Hypothetical protein OSBPL5:E=125.886 | ENSEMBL:ENSP00000261183:human:Oxysterol-binding protein:E=120.796 | ENSEMBL:ENSP00000349912:…
C14A11.6	173604_at
F22B7.10	188624_at	dpy-19	0	0	|This construct was expressed faintly in QL and QR, more strongly in the neighboring epidermal cells (dorsal hyp7 cells, ventral P cells and lateral V cells), and in dorsal and ventral body muscle cells.	Predicted membrane protein	ENSEMBL:ENSP00000373943:human:DPY-19-like protein 1:E=138.585 | ENSEMBL:ENSP00000374001:human:dpy-19-like 2:E=127.398 | ENSEMBL:ENSP00000373938:human:81 kDa protein:E=120.585 | ENSEMBL:ENSP00000315988:human:DPY19L2 protein:E=86.4202 | ENSEMBL:ENSP00000345735:human:Similar to RKQG3127:E=73.7213 | ENSEMBL:ENSP00000344937:human:CDNA FLJ25986 fis, clone CBR04808:E=65.7959 | ENSEMBL:ENSP00000315672:hu…
C32D5.10	174727_at					Predicted E3 ubiquitin ligase
Y51H7C.4	176788_at					DNA alkylation damage repair protein	ENSEMBL:ENSP00000324141:human:AlkB, AlkylAtion repAir homolog:E=10.2596 | FLYBASE:CG33250-PA:fly:Flybase gene name is AlkB-PA:E=11.301 |
Y41D4B.19	174671_at	npp-8				Nuclear pore complex, Nup155 component (D Nup154, sc Nup157/Nup170)	ENSEMBL:ENSP00000231498:human:Isoform 1 of Nuclear pore complex protein Nup155:E=65.3566 | FLYBASE:CG4579-PA:fly:Flybase gene name is Nup154-PA:E=65.6778 |
R06C1.4	175143_s_at					mRNA cleavage and polyadenylation factor I complex, subunit RNA15	ENSEMBL:ENSP00000325616:human:Cleavage stimulation factor 64 kDa subunit, tau variant:E=16.5229 | ENSEMBL:ENSP00000263028:human:Isoform 1 of Cleavage stimulation factor 64 kDa subunit:E=16.4437 | ENSEMBL:ENSP00000362065:human:64 kDa protein:E=16.4202 | ENSEMBL:ENSP00000367609:human:similar to poly(A)binding protein nuclear-like 1:E=11.4949 | ENSEMBL:ENSP00000218440:human:Putative RNA-binding prot…
F45H11.3	182995_at					Unnamed protein
F57C2.6	174376_at	spat-1
K08E7.8	193302_at	K08E7.8	0	1	Larval Expression: pharynx; body wall muscle;		ENSEMBL:ENSP00000183657:human:Leucine-rich repeat-containing protein 40:E=10.0809 | FLYBASE:CG2471-PA:fly:Flybase gene name is CG2471-PA:E=14.7959 |
F18E3.10	176760_at					Predicted olfactory G-protein coupled receptor
F25B3.2	178789_at					Unnamed protein
C16C4.5	183993_at	math-15
F17A2.7	178937_at	srd-45				Chemoreceptor/7TM receptor
Y39B6A.43	183793_at	Y39B6A.43
K07A1.9	192818_at	K07A1.9					ENSEMBL:ENSP00000346764:human:Isoform ATE1-2 of Arginyl-tRNA--protein transferase 1:E=72.0809 | ENSEMBL:ENSP00000224652:human:Isoform ATE1-1 of Arginyl-tRNA--protein transferase 1:E=69.8861 | ENSEMBL:ENSP00000358036:human:Arginyltransferase 1:E=22.2757 | FLYBASE:CG9204-PC:fly:Flybase gene name is Ate1-PC:E=65.2924 |
C34E7.1	177675_at	pqn-18					ENSEMBL:ENSP00000320485:human:Isoform 1 of AT-rich interactive domain-containing protein 1A:E=10.1192 | FLYBASE:CG32133-PA:fly:Flybase gene name is CG32133-PA:E=18.4559 | FLYBASE:CG8491-PA:fly:Flybase gene name is kto-PA:E=16.699 | FLYBASE:CG12254-PA:fly:Flybase gene name is MED25-PA:E=16.0088 | FLYBASE:CG7177-PA:fly:Flybase gene name is CG7177-PA:E=13.6778 | FLYBASE:CG32479-PA:fly:Flybase gene n…
F37B4.10	185014_s_at
C26F1.4	193803_s_at	rps-30				Ubiquitin-like/40S ribosomal S30 protein fusion	ENSEMBL:ENSP00000279259:human:ubiquitin-like protein fubi and ribosomal protein S30 precursor:E=30.4318 | ENSEMBL:ENSP00000335590:human:15 kDa protein:E=27.7959 | FLYBASE:CG15697-PA:fly:Flybase gene name is RpS30-PA:E=26.2924 |
T25B9.8	175063_s_at
C03G6.8	183651_at	nhr-147				Nuclear hormone receptor	ENSEMBL:ENSP00000271387:human:Retinoic acid receptor RXR-gamma:E=15.0506 | ENSEMBL:ENSP00000352900:human:51 kDa protein:E=14.9586 | ENSEMBL:ENSP00000363815:human:Retinoid X receptor, beta:E=14.585 | ENSEMBL:ENSP00000346339:human:hepatocyte nuclear factor 4, gamma:E=14.5528 | ENSEMBL:ENSP00000363813:human:Retinoid X receptor, beta (Fragment):E=14.4685 | ENSEMBL:ENSP00000363816:human:Retinoic acid …
T18H9.5	193006_at	inx-10	1	0	Developing pharynx; Corpus and terminal bulbs of pharynx in larvae and adults; sheath; several vnc neurons; rectal epithelial cells; developing spermathecum; few vulval cells.|	Innexin-type channels	FLYBASE:CG2977-PA:fly:Flybase gene name is inx7-PA:E=22.6383 | FLYBASE:CG4590-PA:fly:Flybase gene name is inx2-PA:E=19.3979 | FLYBASE:CG3039-PA:fly:Flybase gene name is ogre-PA:E=19 | FLYBASE:CG17063-PA:fly:Flybase gene name is inx6-PA:E=15.5528 | FLYBASE:CG10125-PA:fly:Flybase gene name is zpg-PA:E=14.7447 | FLYBASE:CG7537-PB:fly:Flybase gene name is inx5-PB:E=13.585 | FLYBASE:CG32508-PC:fly:Fly…
F27D4.1	193547_at		0	0	Larval Expression: intestine;	Electron transfer flavoprotein, alpha subunit	ENSEMBL:ENSP00000267950:human:Electron transfer flavoprotein subunit alpha, mitochondrial precursor:E=102.678 | FLYBASE:CG8996-PA:fly:Flybase gene name is wal-PA:E=106.276 |
Y97E10AL.2	176592_at					Predicted alpha/beta hydrolase	ENSEMBL:ENSP00000341408:human:Isoform 1 of Abhydrolase domain-containing protein 12:E=62.699 | ENSEMBL:ENSP00000365725:human:46 kDa protein:E=61.4318 | ENSEMBL:ENSP00000251700:human:Isoform 2 of Abhydrolase domain-containing protein 12:E=60.8861 | ENSEMBL:ENSP00000336693:human:Isoform 1 of Protein C14orf29:E=42.5229 | ENSEMBL:ENSP00000343951:human:Isoform 2 of Protein C14orf29:E=39.8861 | ENSEMBL…
T06C12.14	185013_at					Secreted surface protein
T13F2.7	178251_s_at	sna-2
R07G3.8	180845_s_at		1	2	Adult Expression: Reproductive System; vulval muscle; Nervous System; ventral nerve cord; head neurons; neurons along body; tail neurons;	Uncharacterized conserved protein	ENSEMBL:ENSP00000347744:human:Protein FAM49A:E=52.8539 | ENSEMBL:ENSP00000350710:human:Protein FAM49B:E=50.2076 | ENSEMBL:ENSP00000311651:human:Hypothetical protein BM009:E=17.0132 | FLYBASE:CG32066-PC:fly:Flybase gene name is CG32066-PC:E=45.0132 |
F25F8.1	181668_at
F21D5.9	190385_at		0	0	Expressed in embryonic epithelia.
Y73C8B.3	174467_s_at					Unnamed protein
B0464.3	172625_x_at	nlp-36				Unnamed protein
F45D3.5	175610_at	sel-1	0	0	SEL-1 appeared in all tissues except the pharynx at L1 larva through adult.|Punctate staining observed in cytoplasm strongest near apical surface and cell-cell boundaries of intestinal cells. Staining observed in P5.p and P7.p at the time cell fate decision. Staining observed in the tight junctions of all six vulval precursor cells.	Extracellular protein SEL-1 and related proteins	ENSEMBL:ENSP00000337053:human:Isoform 1 of Sel-1 homolog precursor:E=143.959 | ENSEMBL:ENSP00000284951:human:78 kDa protein:E=117.292 | ENSEMBL:ENSP00000352591:human:OTTHUMP00000030306:E=68.7213 | ENSEMBL:ENSP00000261258:human:19 kDa protein:E=35.6778 | ENSEMBL:ENSP00000264868:human:Hypothetical protein DKFZp781J1697:E=26.8239 | ENSEMBL:ENSP00000355104:human:LRP2 binding protein:E=10.6383 | ENSEM…
F31A3.5	174217_at
D2096.10	185389_at					Unnamed protein
ZC13.1	189708_at	ZC13.1	1	0	Larval Expression: intestine; Nervous System; nerve ring; head neurons;|Larval Expression: intestine; Nervous System; ventral nerve cord; head neurons; tail neurons;		ENSEMBL:ENSP00000304670:human:PTD016 protein:E=18.5086 | FLYBASE:CG13605-PA:fly:Flybase gene name is CG13605-PA:E=21.9208 |
T21C9.5	177411_s_at	lpd-9
T04C12.4	173992_at	act-3	1	1	Larval Expression: pharynx; body wall muscle; Nervous System; head neurons; unidentified cells in head;	Actin and related proteins	ENSEMBL:ENSP00000349960:human:Actin, cytoplasmic 1:E=199.367 | ENSEMBL:ENSP00000331514:human:Actin, cytoplasmic 2:E=198.721 | ENSEMBL:ENSP00000295137:human:Actin, gamma-enteric smooth muscle:E=194.495 | ENSEMBL:ENSP00000290378:human:Actin, alpha cardiac muscle 1:E=194.387 | ENSEMBL:ENSP00000224784:human:Actin, aortic smooth muscle:E=193.959 | ENSEMBL:ENSP00000324452:human:Actin, alpha skeletal mu…
F43E2.5	183902_at					Peptide methionine sulfoxide reductase	ENSEMBL:ENSP00000313921:human:Peptide methionine sulfoxide reductase:E=19.5528 | FLYBASE:CG7266-PA:fly:Flybase gene name is Eip71CD-PA:E=29.8539 |
T21C12.2	193009_at	hpd-1	0	0	Larval Expression: intestine; hypodermis;	4-hydroxyphenylpyruvate dioxygenase	ENSEMBL:ENSP00000289004:human:4-hydroxyphenylpyruvate dioxygenase:E=125.42 | ENSEMBL:ENSP00000335060:human:glyoxalase domain containing 1:E=28.2218 | FLYBASE:CG11796-PA:fly:Flybase gene name is CG11796-PA:E=136.108 |
F53B7.3	178964_s_at					mRNA splicing factor	ENSEMBL:ENSP00000317477:human:Isoform 3 of Pre-mRNA-splicing factor ISY1 homolog:E=62.3372 | ENSEMBL:ENSP00000273541:human:35 kDa protein:E=35.8539 | FLYBASE:CG9667-PA:fly:Flybase gene name is CG9667-PA:E=65.0706 |
F52E1.8	191287_at					Lysosomal & prostatic acid phosphatases	ENSEMBL:ENSP00000256997:human:Lysosomal acid phosphatase precursor:E=43.4318 | ENSEMBL:ENSP00000337471:human:Prostatic acid phosphatase precursor:E=41.3768 | ENSEMBL:ENSP00000323036:human:ACPP protein:E=40.7696 | ENSEMBL:ENSP00000270593:human:Isoform 1 of Testicular acid phosphatase precursor:E=38.0315 | ENSEMBL:ENSP00000270594:human:Isoform 2 of Testicular acid phosphatase precursor:E=21.3665 | …
W02H5.5	182031_at					Unnamed protein	ENSEMBL:ENSP00000366760:human:CDNA FLJ42547 fis, clone BRACE3004880:E=10.1135 |
C54F6.6	184173_at
R07G3.1	175783_s_at	cdc-42	0	0	Ubiquitously expressed throughout embryogenesis. However, at the stage when hypodermal cell fusion was occurring CDC42Ce was found to localize with CePAK at the cell boundaries.|||||	Ras-related small GTPase, Rho type	ENSEMBL:ENSP00000337669:human:Isoform 2 of Cell division control protein 42 homolog precursor:E=90.1367 | ENSEMBL:ENSP00000251252:human:Isoform 1 of Cell division control protein 42 homolog precursor:E=89.9208 | ENSEMBL:ENSP00000282947:human:similar to cell division cycle 42 isoform 1:E=88.3372 | ENSEMBL:ENSP00000258737:human:Isoform A of Ras-related C3 botulinum toxin substrate 1 precursor:E=71.…
Y65B4BR.4	175034_at	wwp-1	1	1	Neuronal expression: cholinergic & GABAergic motor neurons, head, tail & body.||Larval Expression: pharynx; intestine; renal gland cells; rectal epithelium; body wall muscle; Nervous System; nerve ring; ventral nerve cord; head neurons; tail neurons;	Ubiquitin protein ligase RSP5/NEDD4	ENSEMBL:ENSP00000340564:human:Isoform 3 of NEDD4-like E3 ubiquitin-protein ligase WWP1:E=232.959 | ENSEMBL:ENSP00000265428:human:Isoform 1 of NEDD4-like E3 ubiquitin-protein ligase WWP1:E=230.495 | ENSEMBL:ENSP00000300467:human:Isoform 2 of Itchy homolog E3 ubiquitin protein ligase:E=228.77 | ENSEMBL:ENSP00000262650:human:Isoform 1 of Itchy homolog E3 ubiquitin protein ligase:E=228.155 | ENSEMBL:…
C02B8.6	174210_at					Predicted E3 ubiquitin ligase	ENSEMBL:ENSP00000309365:human:Isoform 2 of RING finger protein 146:E=13.585 | ENSEMBL:ENSP00000357297:human:Isoform 1 of RING finger protein 146:E=13.5686 | FLYBASE:CG8786-PB:fly:Flybase gene name is CG8786-PB:E=11.8239 |
C07H4.2	173476_s_at	clh-5	1	1	Ubiquitous|Larval Expression: pharynx; intestine; hypodermis; unidentified cells in head; unidentified cells in tail ;	Cl- channel CLC-3 and related proteins (CLC superfamily)	ENSEMBL:ENSP00000353857:human:Isoform 3 of Chloride channel protein 3:E=213.585 | ENSEMBL:ENSP00000261514:human:chloride channel 3 isoform e:E=213.509 | ENSEMBL:ENSP00000262649:human:Chloride channel protein 4:E=212.18 | ENSEMBL:ENSP00000304257:human:Chloride channel protein 5:E=206.456 | ENSEMBL:ENSP00000370209:human:81 kDa protein:E=188.509 | ENSEMBL:ENSP00000265593:human:Isoform 1 of Chloride …
C11H1.2	177744_at					Predicted G-protein coupled receptor	ENSEMBL:ENSP00000319673:human:Isoform 1 of Protein GPR89A:E=129.62 | ENSEMBL:ENSP00000348432:human:similar to G protein-coupled receptor 89:E=91.5229 | FLYBASE:CG8090-PA:fly:Flybase gene name is CG8090-PA:E=119.854 |
Y67A10A.6	184541_s_at	ssu-2				Predicted molecular chaperone, contains DnaJ domain	ENSEMBL:ENSP00000339150:human:Uncharacterized protein C3orf32:E=31.2076 | ENSEMBL:ENSP00000324551:human:40 kDa protein:E=30.041 |
R119.6	174570_s_at	taf-4					ENSEMBL:ENSP00000269142:human:similar to Transcription initiation factor TFIID 105 kDa subunit:E=24.8861 | ENSEMBL:ENSP00000349471:human:OTTHUMP00000031447:E=14.585 | ENSEMBL:ENSP00000252996:human:Transcription initiation factor TFIID subunit 4:E=14.5086 | FLYBASE:CG5444-PC:fly:Flybase gene name is Taf4-PC:E=28.7447 |
F52H3.3	173877_s_at	bath-38	1	1	Expression is seen from the 3-fold embryonic stage through to adulthood. In 3-fold embryos and young larvae expression is throughout the worm, and is generally diffuse with some nuclear-localised staining probably in seam cells. In older larvae and adults staining is generally restricted to the head and tail regions. In the head punctate staining within and around the pharynx is apparent. Occasio…	Uncharacterized protein, contains BTB/POZ domain	ENSEMBL:ENSP00000371310:human:Ubiquitin-specific protease 7 isoform:E=13.3665 | ENSEMBL:ENSP00000373687:human:Ubiquitin carboxyl-terminal hydrolase 7:E=13.3665 | ENSEMBL:ENSP00000343535:human:128 kDa protein:E=13.3665 | FLYBASE:CG1490-PB:fly:Flybase gene name is Usp7-PB:E=12.2518 |
W01C8.1	184136_at
F41G4.8	175953_at
K04F10.1	184433_at					Ataxin-1, involved in Ca2+ homeostasis	ENSEMBL:ENSP00000244769:human:Ataxin-1:E=20.301 | FLYBASE:CG4547-PA:fly:Flybase gene name is Atx-1-PA:E=16.6778 |
F17A9.2	179813_at					Uncharacterized conserved protein	ENSEMBL:ENSP00000326411:human:CWF19-like 1, cell cycle control:E=109.131 | ENSEMBL:ENSP00000337646:human:Novel protein:E=50.3098 | FLYBASE:CG7741-PA:fly:Flybase gene name is CG7741-PA:E=86.3566 |
C46E10.6	184474_at	srx-110	1	0	Larval Expression: Nervous System; tail neurons; phasmids;	7-transmembrane receptor
Y73F4A.2	184098_s_at		0	0	Larval Expression: pharynx;	Unnamed protein
C06A1.2	177971_at
T01A4.1	177148_s_at	gcy-28	0	0	Head|Adult Expression: Reproductive System; vulva other;		ENSEMBL:ENSP00000305386:human:Atrial natriuretic peptide receptor A precursor:E=211.77 | ENSEMBL:ENSP00000341083:human:Isoform Long of Atrial natriuretic peptide receptor B precursor:E=194.055 | ENSEMBL:ENSP00000314082:human:Isoform Short of Atrial natriuretic peptide receptor B precursor:E=165.921 | ENSEMBL:ENSP00000261170:human:Heat-stable enterotoxin receptor precursor:E=115.301 | ENSEMBL:ENSP…
H31G24.4	172615_x_at	cyb-2.2				Cyclin B and related kinase-activating proteins	ENSEMBL:ENSP00000256442:human:G2/mitotic-specific cyclin-B1:E=35.284 | ENSEMBL:ENSP00000370229:human:Cyclin B1:E=33.5528 | ENSEMBL:ENSP00000288207:human:G2/mitotic-specific cyclin-B2:E=32.9208 | ENSEMBL:ENSP00000274026:human:Cyclin-A2:E=30.2007 | ENSEMBL:ENSP00000255465:human:Cyclin-A1:E=28.2147 | ENSEMBL:ENSP00000276014:human:cyclin B3 isoform 3:E=24.1367 | ENSEMBL:ENSP00000309181:human:Isoform …
K11C4.2	183323_at		1	0	Larval Expression: Nervous System; head neurons; unidentified cells in head;		ENSEMBL:ENSP00000329071:human:Membrane progestin receptor alpha:E=28.9208 | ENSEMBL:ENSP00000353953:human:Membrane progestin receptor beta:E=25.4559 | ENSEMBL:ENSP00000343877:human:Membrane progestin receptor gamma:E=20.1192 | ENSEMBL:ENSP00000292291:human:Isoform 1 of Progestin and adipoQ receptor family member 6:E=19.6021 | ENSEMBL:ENSP00000357253:human:Isoform 4 of Progestin and adipoQ recepto…
W02D7.7	192625_s_at	sel-9	1	1	Larval Expression: pharynx; pharyngeal gland cells; intestine; anal depressor muscle; rectal epithelium; Reproductive System; distal tip cell; developing vulva; developing uterus; body wall muscle; hypodermis; seam cells; excretory cell; excretory gland cells; coelomocytes; Nervous System; nerve ring; head neurons; neurons along body; tail neurons; unidentified cells;	Putative cargo transport protein EMP24 (p24 protein family)	ENSEMBL:ENSP00000262225:human:Transmembrane emp24 domain-containing protein 2 precursor:E=68.8539 | ENSEMBL:ENSP00000282382:human:Transmembrane emp24 domain-containing protein 7 precursor:E=27.2596 | ENSEMBL:ENSP00000348619:human:TIRAP3b:E=21.1611 | ENSEMBL:ENSP00000299705:human:Transmembrane emp24 domain-containing protein 3 precursor:E=20.0458 | ENSEMBL:ENSP00000330945:human:transmembrane emp24…
T23G7.5	192796_at	pir-1				mRNA capping enzyme, guanylyltransferase (alpha) subunit	ENSEMBL:ENSP00000272444:human:Isoform 1 of RNA/RNP complex-1-interacting phosphatase:E=39.9208 | ENSEMBL:ENSP00000366935:human:Isoform 2 of RNA/RNP complex-1-interacting phosphatase:E=29.4949 | ENSEMBL:ENSP00000358487:human:RNA guanylyltransferase and 5'-phosphatase:E=24 | ENSEMBL:ENSP00000265607:human:Isoform 2 of mRNA capping enzyme:E=23.9208 | ENSEMBL:ENSP00000339517:human:Isoform 1 of mRNA ca…
F47B7.1	172655_x_at					Stress responsive protein
Y44E3B.1	175396_s_at	zip-4
R07H5.2	192251_at	cpt-2	0	0	Larval Expression: intestine;		ENSEMBL:ENSP00000287862:human:Carnitine O-palmitoyltransferase 2, mitochondrial precursor:E=100 | ENSEMBL:ENSP00000315013:human:Isoform 1 of Carnitine O-acetyltransferase:E=48.2676 | ENSEMBL:ENSP00000345878:human:Isoform S of Choline O-acetyltransferase:E=45.4318 | ENSEMBL:ENSP00000343486:human:Isoform R of Choline O-acetyltransferase:E=45.4089 | ENSEMBL:ENSP00000310001:human:Isoform M of Choline…
294	175388_at
K10B3.6	173121_s_at	K10B3.6				Predicted starch-binding protein	ENSEMBL:ENSP00000265183:human:Putative glycerophosphodiester phosphodiesterase 5:E=68.9586 | ENSEMBL:ENSP00000368277:human:OTTHUMP00000030202:E=33.6021 | FLYBASE:CG2818-PA:fly:Flybase gene name is CG2818-PA:E=66.0177 | FLYBASE:CG9394-PA:fly:Flybase gene name is CG9394-PA:E=44.8861 | FLYBASE:CG11619-PA:fly:Flybase gene name is CG11619-PA:E=36.9586 | FLYBASE:CG18135-PB:fly:Flybase gene name is CG18…
B0041.2	174974_s_at	B0041.2				Unnamed protein	FLYBASE:CG11518-PA:fly:Flybase gene name is pygo-PA:E=13.6576 | FLYBASE:CG15319-PB:fly:Flybase gene name is nej-PB:E=10.585 |
F08F3.10	182626_at
K07B1.8	173277_at		0	0	No GFP expression detected.
C44C8.6	189233_s_at	mak-2				MAP kinase-activated protein kinase 2	ENSEMBL:ENSP00000350639:human:MAP kinase-activated protein kinase 3:E=107.495 | ENSEMBL:ENSP00000356070:human:Isoform 1 of MAP kinase-activated protein kinase 2:E=105.187 | ENSEMBL:ENSP00000294981:human:Isoform 2 of MAP kinase-activated protein kinase 2:E=95.6198 | ENSEMBL:ENSP00000009105:human:Isoform 1 of Calcium/calmodulin-dependent protein kinase type 1G:E=52.0706 | ENSEMBL:ENSP00000329160:hu…
ZC513.4	190409_at	vrs-1				Valyl-tRNA synthetase	ENSEMBL:ENSP00000316092:human:Valyl-tRNA synthetase 2-like:E=142.602 | ENSEMBL:ENSP00000373037:human:Valyl-tRNA synthetase 2-like:E=142.602 | ENSEMBL:ENSP00000372860:human:Valyl-tRNA synthetase 2-like:E=142.602 | ENSEMBL:ENSP00000211402:human:Valyl-tRNA synthetase:E=140.215 | ENSEMBL:ENSP00000373036:human:Valyl-tRNA synthetase 2-like:E=128.301 | ENSEMBL:ENSP00000372859:human:Valyl-tRNA synthetase…
F08F1.3	181782_at
R03D7.4	173532_at		1	1	Larval Expression: pharynx; intestine; anal depressor muscle; body wall muscle; Nervous System; nerve ring; head neurons; tail neurons;	RNA polymerase II transcription elongation factor Elongin/SIII, subunit elongin A	ENSEMBL:ENSP00000234697:human:Transcription elongation factor B polypeptide 3:E=14.1367 | ENSEMBL:ENSP00000331302:human:RNA polymerase II transcription factor SIII subunit A2:E=10.1938 | ENSEMBL:ENSP00000328232:human:RNA polymerase II transcription factor SIII subunit A3:E=10.1024 | FLYBASE:CG6755-PB:fly:Flybase gene name is EloA-PB:E=15.9586 |
C16A3.9	174511_s_at	rps-13				40S ribosomal protein S13	ENSEMBL:ENSP00000228140:human:40S ribosomal protein S13:E=60.8861 | FLYBASE:CG13389-PA:fly:Flybase gene name is RpS13-PA:E=57.3979 |
432	186647_at
Y37H2A.4	182411_at	fbxa-107				Uncharacterized protein
F09G8.3	176095_at					Mitochondrial/chloroplast ribosomal protein S9	ENSEMBL:ENSP00000258455:human:mitochondrial ribosomal protein S9:E=30.2676 | FLYBASE:CG2957-PA:fly:Flybase gene name is mRpS9-PA:E=33.8539 |
ZK688.3	176155_at					Predicted fumarylacetoacetate hydralase	ENSEMBL:ENSP00000314622:human:Isoform 1 of Fumarylacetoacetate hydrolase domain-containing protein 1:E=51.9586 | ENSEMBL:ENSP00000372112:human:fumarylacetoacetate hydrolase domain containing 1 isoform 1:E=51.2596 | ENSEMBL:ENSP00000372114:human:Isoform 2 of Fumarylacetoacetate hydrolase domain-containing protein 1:E=51.2147 | ENSEMBL:ENSP00000233379:human:Fumarylacetoacetate hydrolase domain cont…
C35D10.10	186544_s_at					Thioredoxin-like protein	ENSEMBL:ENSP00000278422:human:Thioredoxin-related transmembrane protein 2 variant (Fragment):E=48.585 | ENSEMBL:ENSP00000367563:human:My009 protein:E=48.5686 | ENSEMBL:ENSP00000367562:human:TXNDC14 protein:E=37.699 | FLYBASE:CG11007-PA:fly:Flybase gene name is CG11007-PA:E=49.1739 |
F44C8.6	192231_at	nhr-56	0	0	Larval Expression: pharynx;	Hormone receptors	ENSEMBL:ENSP00000346339:human:hepatocyte nuclear factor 4, gamma:E=13 | ENSEMBL:ENSP00000339908:human:hepatocyte nuclear factor 4 alpha isoform c:E=12.4815 | ENSEMBL:ENSP00000312987:human:hepatocyte nuclear factor 4 alpha isoform b:E=12.2924 | ENSEMBL:ENSP00000343807:human:Hepatocyte nuclear factor 4-alpha (HNF-4-alpha) (Transcription factor HNF-4) (Transcription factor 14). Splice isoform HNF4-A…
F19B6.2	187426_s_at	ufd-1				Ubiquitin fusion-degradation protein	ENSEMBL:ENSP00000263202:human:Isoform Short of Ubiquitin fusion degradation protein 1 homolog:E=46.1549 | ENSEMBL:ENSP00000354079:human:ubiquitin fusion degradation 1-like isoform B:E=40.6383 | FLYBASE:CG6233-PA:fly:Flybase gene name is Ufd1-like-PA:E=46.9208 |
C54G4.1	174764_at	rskn-2	1	1	|Larval Expression: stomato-intestinal muscle; anal depressor muscle; Reproductive System; developing vulva; body wall muscle; Nervous System; nerve ring; ventral nerve cord; head neurons; tail neurons;	Ribosomal protein S6 kinase	ENSEMBL:ENSP00000261991:human:Ribosomal protein S6 kinase alpha-5:E=182.108 | ENSEMBL:ENSP00000294261:human:Isoform 1 of Ribosomal protein S6 kinase alpha-4:E=176.796 | ENSEMBL:ENSP00000355832:human:91 kDa protein:E=105.824 | ENSEMBL:ENSP00000355831:human:Isoform 2 of Ribosomal protein S6 kinase alpha-2:E=105.796 | ENSEMBL:ENSP00000265678:human:Isoform 1 of Ribosomal protein S6 kinase alpha-2:E=1…
C10H11.6	185055_at	ugt-26				UDP-glucuronosyl and UDP-glucosyl transferase	ENSEMBL:ENSP00000304845:human:UDP-glucuronosyltransferase 1-1 precursor:E=39.7212 | ENSEMBL:ENSP00000346768:human:UDP-glucuronosyltransferase 1-9 precursor:E=37.0706 | ENSEMBL:ENSP00000287677:human:60 kDa protein:E=36.6383 | ENSEMBL:ENSP00000303174:human:UDP-glucuronosyltransferase 1-6 precursor:E=35.699 | ENSEMBL:ENSP00000362513:human:UDP-glucuronosyltransferase 1-5 precursor:E=34.1367 | ENSEMBL…
C35D10.9	188557_at	ced-4	1	1	There are two transcripts, 2.2 kb and 0.9 kb. ced-4 (2.2 kb) is expressed primarily in embryos. The 0.9 kb transcript is expressed in eggs and adults.|Larval Expression: intestine; anal sphincter; Nervous System; head neurons; neurons along body; PVT interneuron; tail neurons;
F59E12.4	172504_x_at	npl-4.1				Nuclear pore complex, rNpl4 component (sc Npl4)	ENSEMBL:ENSP00000331487:human:nuclear protein localization 4:E=114.481 | ENSEMBL:ENSP00000363879:human:Isoform 2 of Nuclear protein localization protein 4 homolog:E=113.745 | FLYBASE:CG4673-PA:fly:Flybase gene name is CG4673-PA:E=112.187 |
F58B3.6	192515_at					Interferon-related protein PC4 like	ENSEMBL:ENSP00000005558:human:Interferon-related developmental regulator 1:E=28.1192 | ENSEMBL:ENSP00000336936:human:Interferon-related IFRD2 (PC4-B) protein:E=18.1675 | FLYBASE:CG31694-PA:fly:Flybase gene name is CG31694-PA:E=23.9586 |
F42C5.2	191492_at					7 transmembrane receptor	ENSEMBL:ENSP00000326616:human:Isoform B of Somatostatin receptor type 2:E=20.3768 | ENSEMBL:ENSP00000350198:human:Isoform A of Somatostatin receptor type 2:E=20.1249 | ENSEMBL:ENSP00000267377:human:Somatostatin receptor type 1:E=16.1249 | ENSEMBL:ENSP00000330138:human:Somatostatin receptor type 3:E=15.1675 | ENSEMBL:ENSP00000255008:human:Somatostatin receptor type 4:E=15.1427 | ENSEMBL:ENSP000002…
K03B4.2	175019_at
C01F6.9	177911_at					Uncharacterized conserved protein	ENSEMBL:ENSP00000311768:human:Zinc finger protein 706:E=21.9208 | ENSEMBL:ENSP00000304621:human:similar to zinc finger protein 706:E=20.4318 | FLYBASE:CG15715-PA:fly:Flybase gene name is CG15715-PA:E=17.8861 | FLYBASE:CG18081-PA:fly:Flybase gene name is CG18081-PA:E=17.7959 |
C44B7.4	180871_at					Unnamed protein	ENSEMBL:ENSP00000325894:human:Uncharacterized protein C6orf188:E=20.4089 | ENSEMBL:ENSP00000345787:human:Isoform 1 of Uncharacterized protein C6orf78:E=20.3098 | ENSEMBL:ENSP00000260743:human:Isoform 1 of Protein FAM26B:E=18.1308 | ENSEMBL:ENSP00000357594:human:OTTHUMP00000017061:E=18 | ENSEMBL:ENSP00000331217:human:Isoform 2 of Protein FAM26A:E=11.1135 |
W02A11.3	192958_at		1	1	Larval Expression: pharynx; intestine; body wall muscle;|Larval Expression: hypodermis; seam cells; Nervous System; head neurons;|Larval Expression: intestine; renal gland cells; unidentified cells in head;	Predicted E3 ubiquitin ligase	ENSEMBL:ENSP00000274811:human:ring finger protein 44:E=16.0269 | ENSEMBL:ENSP00000369873:human:CDNA FLJ16278 fis, clone NT2RI3001132, highly similar to Mus musculus Arkadia (Arkadia) mRNA:E=14.041 | ENSEMBL:ENSP00000288199:human:Ring fingeR pRotein 111:E=13.8239 | ENSEMBL:ENSP00000269439:human:RING finger protein 165:E=13.5086 | FLYBASE:CG6923-PA:fly:Flybase gene name is CG6923-PA:E=11.1024 | FLY…
112	172748_x_at
F40F4.2	193132_at	lbp-2				Fatty acid-binding protein FABP
C43E11.4	190401_s_at	tufm-2				Mitochondrial translation elongation factor Tu	ENSEMBL:ENSP00000322439:human:Tu translation elongation factor, mitochondrial:E=93.699 | ENSEMBL:ENSP00000217182:human:Elongation factor 1-alpha 2:E=24.2441 | ENSEMBL:ENSP00000332874:human:Eukaryotic translation elongation factor 1 alpha-like 3:E=24.0223 | ENSEMBL:ENSP00000310144:human:Elongation factor 1-alpha 1:E=23.9208 | ENSEMBL:ENSP00000333488:human:Similar to Elongation factor 1-alpha 1:E=2…
F21C3.5	190936_s_at	pfd-6				Prefoldin subunit 6, KE2 family	ENSEMBL:ENSP00000363734:human:Prefoldin subunit 6:E=21.1938 | FLYBASE:CG7770-PA:fly:Flybase gene name is CG7770-PA:E=15.1427 |
T27E9.3	173139_s_at	cdk-5				Cyclin-dependent kinase CDK5	ENSEMBL:ENSP00000297518:human:Cell division protein kinase 5:E=117.137 | ENSEMBL:ENSP00000266970:human:Cell division protein kinase 2:E=88.5376 | ENSEMBL:ENSP00000293215:human:Cell division protein kinase 3:E=88.1549 | ENSEMBL:ENSP00000261211:human:Serine/threonine-protein kinase PCTAIRE-2:E=78.699 | ENSEMBL:ENSP00000306043:human:Hypothetical protein DKFZp686L20222:E=78.3665 | ENSEMBL:ENSP0000027…
C01F6.5	193736_at	aly-1				RRM motif-containing protein	FLYBASE:CG1101-PA:fly:Flybase gene name is Aly-PA:E=12.8539 |
F26H11.5	187188_s_at	exl-1	1	4	EXL-1::GFP localizes to lysosomal membranes in the intestine and to the Golgi apparatus in neurons and muscle.	Intracellular Cl- channel CLIC, contains GST domain	ENSEMBL:ENSP00000344165:human:Isoform 1 of Chloride intracellular channel protein 5:E=13.6383 | ENSEMBL:ENSP00000185206:human:Isoform 2 of Chloride intracellular channel protein 5:E=13.1427 | ENSEMBL:ENSP00000290332:human:Isoform A of Chloride intracellular channel 6:E=11.2007 | ENSEMBL:ENSP00000353959:human:Isoform B of Chloride intracellular channel 6:E=11.1938 | ENSEMBL:ENSP00000364933:human:C…
B0564.6	193231_s_at	B0564.6				Leucine rich repeat proteins, some proteins contain F-box
B0393.5	193885_at					Mucin/alpha-tectorin	ENSEMBL:ENSP00000373738:human:Fibrillin-1 precursor:E=53.6576 | ENSEMBL:ENSP00000325527:human:312 kDa protein:E=53.6576 | ENSEMBL:ENSP00000272273:human:Latent-transforming growth factor beta-binding protein, isoform 1L precursor:E=50.5086 | ENSEMBL:ENSP00000374653:human:latent transforming growth factor beta binding protein 1 isoform LTBP-1S:E=50.4949 | ENSEMBL:ENSP00000374654:human:latent transf…
Y55D5A.1	177033_at	Y55D5A.1	1	0	Expressed in ADF, ADL, AFD, ASE, ASG, ASH, ASI, ASJ, ASK, AWA, AWB, AWC, BAG, PHA, PHB, URX, intestine.
D2092.1	191864_s_at	D2092.1				Predicted Ca2+-dependent phospholipid-binding protein	ENSEMBL:ENSP00000350377:human:MCTP2:E=112.398 | ENSEMBL:ENSP00000309868:human:CDNA FLJ33132 fis, clone UMVEN2000133, weakly similar to RABPHILIN- 3A:E=102.585 | ENSEMBL:ENSP00000308957:human:MCTP1L:E=97.5686 | ENSEMBL:ENSP00000329646:human:MCTP2 protein:E=40.8239 | ENSEMBL:ENSP00000263846:human:synaptotagmin VII:E=11.8539 | ENSEMBL:ENSP00000267113:human:Isoform 1 of Protein FAM62A:E=11.7959 | ENS…
T10F2.3	173574_at	ulp-1				Protease, Ulp1 family	ENSEMBL:ENSP00000004980:human:Sentrin-specific protease 1:E=57.7212 | ENSEMBL:ENSP00000296257:human:Sentrin-specific protease 2:E=51.1871 | ENSEMBL:ENSP00000327197:human:Sentrin-specific protease 5:E=30.0605 | ENSEMBL:ENSP00000314029:human:Sentrin-specific protease 3:E=27.7959 | ENSEMBL:ENSP00000359031:human:Isoform 2 of Sentrin-specific protease 6:E=10.3872 | ENSEMBL:ENSP00000347607:human:Isofor…
F30A10.6	192772_at					Putative phosphoinositide phosphatase	ENSEMBL:ENSP00000373713:human:SAC1 suppressor of actin mutations 1-like:E=134.18 | ENSEMBL:ENSP00000354905:human:Inositol polyphosphate-5-phosphatase F:E=69.4437 | ENSEMBL:ENSP00000354519:human:inositol polyphosphate-5-phosphatase F:E=69.3372 | ENSEMBL:ENSP00000371946:human:Isoform 3 of Synaptojanin-1:E=50.9586 | ENSEMBL:ENSP00000349903:human:Isoform 2 of Synaptojanin-1:E=50.6198 | ENSEMBL:ENSP00…
Y34B4A.2	177015_at					UV radiation resistance associated protein
Y77E11A.1	186626_s_at					Hexokinase	ENSEMBL:ENSP00000298648:human:Hexokinase domain containing 1:E=79.585 | ENSEMBL:ENSP00000348697:human:Isoform 3 of Hexokinase-1:E=76.2007 | ENSEMBL:ENSP00000298649:human:Isoform 2 of Hexokinase-1:E=76.1938 | ENSEMBL:ENSP00000313148:human:Isoform 1 of Hexokinase-1:E=76.1938 | ENSEMBL:ENSP00000353433:human:Isoform 4 of Hexokinase-1:E=76.1938 | ENSEMBL:ENSP00000290573:human:Hexokinase-2:E=74.1805 | …
Y41E3.4	171864_x_at	ers-1				Glutaminyl-tRNA synthetase	ENSEMBL:ENSP00000307567:human:Glutaminyl-tRNA synthetase:E=230.523 | ENSEMBL:ENSP00000259146:human:glutamyl-prolyl tRNA synthetase:E=61.1308 | FLYBASE:CG10506-PA:fly:Flybase gene name is Aats-gln-PA:E=243.237 | FLYBASE:CG5394-PA:fly:Flybase gene name is Aats-glupro-PA:E=55.1549 |
F57B9.10	184582_s_at	rpn-6				26S proteasome regulatory complex, subunit RPN6/PSMD11	ENSEMBL:ENSP00000261712:human:Proteasome 26S non-ATPase subunit 11 variant (Fragment):E=107.959 | ENSEMBL:ENSP00000373553:human:Isoform 1 of COP9 signalosome complex subunit 2:E=14.6198 | ENSEMBL:ENSP00000299259:human:Isoform 2 of COP9 signalosome complex subunit 2:E=14.1549 | FLYBASE:CG10149-PA:fly:Flybase gene name is Rpn6-PA:E=119.328 | FLYBASE:CG9556-PA:fly:Flybase gene name is alien-PA:E=12.…
ZK863.7	190655_at	rnp-1				RNA-binding protein LARK, contains RRM and retroviral-type Zn-finger domains	ENSEMBL:ENSP00000310471:human:RNA-binding protein 4B:E=14.1249 | ENSEMBL:ENSP00000309166:human:Isoform 1 of RNA-binding protein 4:E=13.585 | ENSEMBL:ENSP00000311747:human:Isoform 1 of RNA-binding protein 14:E=10.3188 | FLYBASE:CG8597-PB:fly:Flybase gene name is lark-PB:E=22.4559 |
T05C12.7	173381_at	cct-1	1	1	Male and hermaphrodite. Staining detected at all stages (embryo, L1-L4 and adults). Strong expression detected in the head and near the pharynx where numerous muscle and neuronal cells are present. Tail expression prominent near the anal sphincter. Many cells from ventral nerve cord and nerve ring stained prominently. Occasionally beta-gal was visible in hypodermal cells and in some vulval cells …	Chaperonin complex component, TCP-1 alpha subunit (CCT1)	ENSEMBL:ENSP00000239585:human:T-complex protein 1 subunit alpha:E=196.041 | ENSEMBL:ENSP00000258091:human:T-complex protein 1 subunit eta:E=76.9208 | ENSEMBL:ENSP00000233836:human:T-complex protein 1 subunit delta:E=75.7447 | ENSEMBL:ENSP00000357240:human:T-complex protein 1 subunit gamma:E=73.7447 | ENSEMBL:ENSP00000357243:human:60 kDa protein:E=73.7447 | ENSEMBL:ENSP00000295688:human:chaperonin…
C15H11.4	189084_s_at	dhs-22				Dehydrogenases with different specificities (related to short-chain alcohol dehydrogenases)	ENSEMBL:ENSP00000267502:human:Retinol dehydrogenase 12:E=45.5376 | ENSEMBL:ENSP00000237831:human:Retinol dehydrogenase 14:E=43.1249 | ENSEMBL:ENSP00000291892:human:Retinol dehydrogenase 13:E=41.2076 | ENSEMBL:ENSP00000368173:human:EALL419:E=39.8861 | ENSEMBL:ENSP00000374214:human:Isoform 1 of Retinol dehydrogenase 11:E=39.284 | ENSEMBL:ENSP00000370750:human:35 kDa protein:E=38.8539 | ENSEMBL:ENSP…
W04H10.3	190138_at	nhl-3					ENSEMBL:ENSP00000340797:human:tripartite motif-containing 3:E=15.9208 | ENSEMBL:ENSP00000339659:human:Tripartite motif-containing protein 2:E=15.3979 | ENSEMBL:ENSP00000337094:human:Isoform Beta of Tripartite motif-containing protein 3:E=15.2076 |
F12F6.6	174907_at	sec-24.1	0	0	Larval Expression: intestine;	Vesicle coat complex COPII, subunit SFB3	ENSEMBL:ENSP00000321845:human:Protein transport protein Sec24C:E=202.161 | ENSEMBL:ENSP00000361936:human:112 kDa protein:E=191.119 | ENSEMBL:ENSP00000369059:human:SEC24 related gene family, member D:E=188.26 | ENSEMBL:ENSP00000280551:human:Protein transport protein Sec24D:E=187.721 | ENSEMBL:ENSP00000265341:human:SEC24 related gene family, member A:E=102.237 | ENSEMBL:ENSP00000265175:human:Protei…
C54D2.2	180169_at
R04F11.4	192915_at	twk-13				Tandem pore domain K+ channel	ENSEMBL:ENSP00000244085:human:Potassium channel subfamily K member 15:E=22.2007 | ENSEMBL:ENSP00000306275:human:Potassium channel subfamily K member 3:E=20.3768 | ENSEMBL:ENSP00000334650:human:TWIK-related individual K+ channel:E=19.9586 | ENSEMBL:ENSP00000302166:human:Potassium channel subfamily K member 9:E=18.4815 | ENSEMBL:ENSP00000330877:human:Isoform 1 of Potassium channel subfamily K membe…
Y105E8A.10	176959_at	Y105E8A.10					ENSEMBL:ENSP00000320297:human:bile acid beta-glucosidase:E=166.377 | ENSEMBL:ENSP00000367334:human:Glucosidase, beta (Bile acid) 2:E=150.456 | ENSEMBL:ENSP00000367328:human:CDNA FLJ33048 fis, clone TRACH1000030, weakly similar to Anabaena PCC7120 hetC gene:E=18.2366 | FLYBASE:CG33090-PB:fly:Flybase gene name is CG33090-PB:E=150.432 |
F38B2.4	189267_s_at					Uridylate kinase/adenylate kinase	ENSEMBL:ENSP00000223836:human:Adenylate kinase 1:E=55.9586 | ENSEMBL:ENSP00000362249:human:Adenylate kinase isoenzyme 1:E=55.9208 | ENSEMBL:ENSP00000341430:human:Adenylate kinase 5:E=44.9208 | ENSEMBL:ENSP00000346577:human:Hypothetical protein:E=44.9208 | ENSEMBL:ENSP00000359841:human:64 kDa protein:E=43.7696 | ENSEMBL:ENSP00000294340:human:cytidylate kinase:E=37.4437 | ENSEMBL:ENSP00000362250:hu…
170	173392_s_at
C53H9.1	172865_x_at	rpl-27				60S ribosomal protein L27	ENSEMBL:ENSP00000253788:human:60S ribosomal protein L27:E=47.6021 | ENSEMBL:ENSP00000363555:human:similar to ribosomal protein L27:E=34.2596 | ENSEMBL:ENSP00000357090:human:14 kDa protein:E=24.7696 | ENSEMBL:ENSP00000362902:human:11 kDa protein:E=24.0315 | FLYBASE:CG4759-PA:fly:Flybase gene name is RpL27-PA:E=38.2757 |
C41D11.4	184305_at
B0336.7	183642_s_at	B0336.7	1	0	Expression is seen in two components predominantly in young larvae, but also at other larval stages and in adults. The first component consists of diffuse expression throughout the intestine. The second component consists of intense expression in several neuronal cell bodies. Faint processes can be seen between the cell bodies and the buccal cavity indicating these cells to be amphid sensory neur…
F28F8.5	179475_s_at		0	0	Nuclear-localised expression is seen from late embryonic stages until adulthood in many, or all, cells of the intestine, somatic gonad, and hypodermis.
Y110A7A.16	174798_at					IkappaB kinase complex, IKAP component	ENSEMBL:ENSP00000262535:human:inhibitor of kappa light polypeptide gene enhancer in B-cells, kinase complex-associated protein:E=48.699 | ENSEMBL:ENSP00000363760:human:Inhibitor of kappa light polypeptide gene enhancer in B-cells, kinase complex-associated protein:E=48.585 | FLYBASE:CG10535-PA:fly:Flybase gene name is CG10535-PA:E=53.6576 |
F35G12.2	174427_s_at					Isocitrate dehydrogenase, gamma subunit	ENSEMBL:ENSP00000217901:human:Isocitrate dehydrogenase [NAD] subunit gamma, mitochondrial precursor:E=97.3372 | ENSEMBL:ENSP00000359111:human:isocitrate dehydrogenase 3 (NAD+) gamma isoform b precursor:E=91.6021 | ENSEMBL:ENSP00000245969:human:Isocitrate dehydrogenase [NAD] subunit beta, mitochondrial precursor:E=81.7695 | ENSEMBL:ENSP00000370247:human:42 kDa protein:E=81.7447 | ENSEMBL:ENSP00000…
T01G9.3	189945_at					Leucine rich repeat	ENSEMBL:ENSP00000215539:human:Insulin-like growth factor-binding protein complex acid labile chain precursor:E=24.4318 | ENSEMBL:ENSP00000368436:human:Isoform 2 of Leucine-rich repeats and immunoglobulin-like domains protein 3 precursor:E=20.5376 | ENSEMBL:ENSP00000326759:human:Isoform 1 of Leucine-rich repeats and immunoglobulin-like domains protein 3 precursor:E=19.8539 | ENSEMBL:ENSP0000026667…
F49E8.1	184135_s_at					Nitrogen permease regulator NLRG/NPR2	ENSEMBL:ENSP00000232501:human:Isoform 1 of Tumor suppressor candidate 4:E=37.5528 | FLYBASE:CG9104-PA:fly:Flybase gene name is CG9104-PA:E=43.1079 |
C51F7.1	179263_at	frm-7				Membrane-associated protein tyrosine phosphatase PTP-BAS and related proteins, contain FERM domain	ENSEMBL:ENSP00000348550:human:Isoform 2 of FERM domain-containing protein 6:E=22.5376 | ENSEMBL:ENSP00000343899:human:Isoform 1 of FERM domain-containing protein 6:E=21.8861 | ENSEMBL:ENSP00000350749:human:Isoform 3 of Tyrosine-protein phosphatase non-receptor type 13:E=18.5686 | ENSEMBL:ENSP00000349909:human:Isoform 4 of Tyrosine-protein phosphatase non-receptor type 13:E=18.5528 | ENSEMBL:ENSP0…
359	180171_s_at
ZC373.4	173899_at					Ca2+/calmodulin-dependent protein kinase, EF-Hand protein superfamily	ENSEMBL:ENSP00000355024:human:Isoform 5 of Myosin light chain kinase, smooth muscle:E=73.9586 | ENSEMBL:ENSP00000320622:human:203 kDa protein:E=71.3188 | ENSEMBL:ENSP00000353452:human:Isoform 1 of Myosin light chain kinase, smooth muscle:E=71.301 | ENSEMBL:ENSP00000346846:human:Isoform Del-1790 of Myosin light chain kinase, smooth muscle:E=71.1938 | ENSEMBL:ENSP00000274643:human:Uncharacterized s…
F47G4.2	191996_s_at					ZYG-1-like serine/threonine protein kinases
Y75B8A.24	171802_s_at					Phosphatidylinositol 4-kinase	ENSEMBL:ENSP00000255882:human:Isoform 1 of Phosphatidylinositol 4-kinase alpha:E=1000 | ENSEMBL:ENSP00000330676:human:LOC220686 protein:E=144.886 | ENSEMBL:ENSP00000354044:human:Em:AP000557.3 protein:E=142.886 | ENSEMBL:ENSP00000315648:human:Isoform 2 of Phosphatidylinositol 4-kinase beta:E=45.0862 | ENSEMBL:ENSP00000357867:human:Isoform 1 of Phosphatidylinositol 4-kinase beta:E=45.041 | ENSEMBL:…
T02E1.2	178970_at
C18A11.7	188558_s_at	dim-1	0	0	Expressed throughout development from the 1.5-fold stage of embryogenesis and appears to be limited to bodywall muscles. Anti-GFP immunofluorescence was not observed in any of the other muscle types.		ENSEMBL:ENSP00000271588:human:hemicentin 1:E=16.4318 | ENSEMBL:ENSP00000261509:human:palladin:E=14.5086 | ENSEMBL:ENSP00000348444:human:Isoform 7 of Titin:E=14.4437 | ENSEMBL:ENSP00000347764:human:Isoform 2 of Titin:E=14.4318 | ENSEMBL:ENSP00000340967:human:Isoform 1 of Myopalladin:E=13.6198 | ENSEMBL:ENSP00000336735:human:CGI-151 protein:E=12.8539 | ENSEMBL:ENSP00000346369:human:Isoform 2 of Myo…
232	174567_at
C15B12.7	174150_at	cdf-1	0	2	GFP was highly expressed in the vulval muscles and the intestinal cells; the expression was most intense at the junctions between the pharynx and intestine and the intestine and the rectum. GFP was expressed moderately in the descendants of P5.p, P6.p, and P7.p. In addition, GFP was expressed in ectopic pseudovulvae. A significant GFP signal was not detected in other cells.	Zn2+ transporter ZNT1 and related Cd2+/Zn2+ transporters (cation diffusion facilitator superfamily)	ENSEMBL:ENSP00000304030:human:solute carrier family 30 (zinc transporter), member 1:E=47.3979 | ENSEMBL:ENSP00000349018:human:Zinc transporter 8:E=38.6576 | ENSEMBL:ENSP00000294731:human:Zinc transporter ZnT-7:E=37.9208 | ENSEMBL:ENSP00000296670:human:SLC30A5:E=31.0044 | ENSEMBL:ENSP00000363393:human:solute carrier family 30, member 2 isoform 1:E=24.6576 | ENSEMBL:ENSP00000261867:human:Zinc trans…
C05D11.5	187649_at		0	1	Larval Expression: intestine; hypodermis;|Larval Expression: intestine; body wall muscle; hypodermis;	Hydroxypyruvate isomerase	ENSEMBL:ENSP00000344050:human:Novel protein:E=37.7959 | ENSEMBL:ENSP00000361501:human:25 kDa protein:E=34.2596 | ENSEMBL:ENSP00000319129:human:HYI protein:E=25.6576 | ENSEMBL:ENSP00000361502:human:24 kDa protein:E=25.5528 | ENSEMBL:ENSP00000361503:human:Novel protein:E=17.7447 | ENSEMBL:ENSP00000361504:human:Novel protein:E=17.4202 | ENSEMBL:ENSP00000361510:human:Novel protein:E=17.3768 | FLYBASE…
Y39A1A.3	181514_s_at					Zn-ribbon-containing protein implicated in mitosis	ENSEMBL:ENSP00000312318:human:Sjoegren syndrome/scleroderma autoantigen 1:E=13.9586 |
K07C5.4	191820_s_at					Ribosome biogenesis protein - Nop56p/Sik1p	ENSEMBL:ENSP00000217341:human:Nucleolar protein Nop56:E=140.538 | ENSEMBL:ENSP00000370561:human:OTTHUMP00000030034:E=86.6198 | ENSEMBL:ENSP00000264279:human:Nucleolar protein NOP5:E=74.4685 | ENSEMBL:ENSP00000263436:human:Isoform 2 of U4/U6 small nuclear ribonucleoprotein Prp31:E=28.3872 | ENSEMBL:ENSP00000324122:human:Isoform 1 of U4/U6 small nuclear ribonucleoprotein Prp31:E=27.0605 | FLYBASE:C…
B0261.4	182758_at	B0261.4					ENSEMBL:ENSP00000372089:human:30 kDa protein:E=25 | ENSEMBL:ENSP00000259038:human:39S ribosomal protein L47, mitochondrial precursor:E=23.7213 | FLYBASE:CG9378-PB:fly:Flybase gene name is Rlc1-PB:E=26.284 |
225	174513_at
F53F10.3	187611_s_at					Uncharacterized conserved protein	ENSEMBL:ENSP00000271373:human:Brain protein 44:E=25.9586 | FLYBASE:CG9399-PB:fly:Flybase gene name is CG9399-PB:E=28.4815 | FLYBASE:CG9396-PA:fly:Flybase gene name is CG9396-PA:E=27.4089 | FLYBASE:CG32832-PA:fly:Flybase gene name is CG32832-PA:E=20.6021 |
E02H1.6	190324_at					Predicted nucleotide kinase/nuclear protein involved oxidative stress response	ENSEMBL:ENSP00000261565:human:Adenylate kinase isoenzyme 6:E=44.6383 | ENSEMBL:ENSP00000372862:human:TAF9 RNA polymerase II isoform c:E=41.7696 | FLYBASE:CG8816-PA:fly:Flybase gene name is CG8816-PA:E=43.6778 |
Y113G7A.5	185438_at					Ligand-gated ion channel	ENSEMBL:ENSP00000229606:human:Gamma-aminobutyric-acid receptor subunit rho-2 precursor:E=57.3979 | ENSEMBL:ENSP00000275066:human:Gamma-aminobutyric acid (GABA) receptor, rho 1:E=55.0915 | ENSEMBL:ENSP00000328115:human:similar to Gamma-aminobutyric-acid receptor rho-3 subunit precursor:E=53.1871 | ENSEMBL:ENSP00000295454:human:Gamma-aminobutyric-acid receptor subunit beta-1 precursor:E=52.2518 | E…
207	174346_at
B0416.7	187483_at	B0416.7				Unnamed protein
C36B1.8	174728_at	C36B1.8					FLYBASE:CG4090-PA:fly:Flybase gene name is CG4090-PA:E=15.7959 | FLYBASE:CG6004-PB:fly:Flybase gene name is CG6004-PB:E=11.1192 | FLYBASE:CG15040-PA:fly:Flybase gene name is CG15040-PA:E=10.2366 |
ZK899.1	178393_at
F16F9.2	173635_at	dpy-6				Unnamed protein	ENSEMBL:ENSP00000354885:human:Mucin-2 precursor:E=79.7447 | ENSEMBL:ENSP00000356455:human:Isoform C of Proteoglycan-4 precursor:E=62.9586 | ENSEMBL:ENSP00000356456:human:Isoform F of Proteoglycan-4 precursor:E=62.7212 | ENSEMBL:ENSP00000356453:human:Isoform B of Proteoglycan-4 precursor:E=62.7212 | ENSEMBL:ENSP00000251819:human:Isoform A of Proteoglycan-4 precursor:E=62.699 | ENSEMBL:ENSP00000368…
C56A3.5	178707_at					Unnamed protein
Y49F6B.6	184730_at
C32D5.7	187337_at
K07F5.14	181255_s_at					Uncharacterized conserved protein	ENSEMBL:ENSP00000354115:human:Isoform 2 of Nucleolar protein 8:E=18.1611 | ENSEMBL:ENSP00000351723:human:Isoform 1 of Nucleolar protein 8:E=18.1487 | ENSEMBL:ENSP00000364744:human:30 kDa protein:E=12.1739 | ENSEMBL:ENSP00000338551:human:Isoform SV9 of PITSLRE serine/threonine-protein kinase CDC2L1:E=11.4318 | ENSEMBL:ENSP00000295321:human:Isoform 1 of IWS1 homolog:E=10.4318 | FLYBASE:CG14230-PA:f…
T23F11.4	175477_at
C46E1.1	179283_at
B0523.5	175718_s_at	fli-1				Cytoskeletal regulator Flightless-I (contains leucine-rich and gelsolin repeats)	ENSEMBL:ENSP00000368763:human:Flightless I homolog variant:E=1000 | ENSEMBL:ENSP00000324573:human:Protein flightless-1 homolog:E=255 | ENSEMBL:ENSP00000297029:human:Isoform 1 of Adseverin:E=63.6778 | ENSEMBL:ENSP00000257861:human:Advillin:E=58.0506 | ENSEMBL:ENSP00000340888:human:Isoform 2 of Gelsolin precursor:E=53.585 | ENSEMBL:ENSP00000277268:human:Isoform 1 of Gelsolin precursor:E=53.4089 | E…
F29C4.2	182539_at					Unnamed protein
ZC204.2	189541_at		0	0	Larval Expression: intestine; hypodermis;
Y38E10A.24	172660_s_at
T12G3.5	179619_at					Uncharacterized conserved protein	FLYBASE:CG13098-PA:fly:Flybase gene name is mRpL51-PA:E=16.2366 |
F54D8.4	190238_at	cah-1				Carbonic anhydrase	ENSEMBL:ENSP00000285273:human:Carbonic anhydrase-related protein 10:E=44.3098 | ENSEMBL:ENSP00000340363:human:Hypothetical protein DKFZp686I20267:E=43.8861 | ENSEMBL:ENSP00000084798:human:Carbonic anhydrase-related protein 11 precursor:E=38.2219 | ENSEMBL:ENSP00000256119:human:Carbonic anhydrase 1:E=33.9208 | ENSEMBL:ENSP00000318912:human:Carbonic anhydrase 13:E=33.5086 | ENSEMBL:ENSP00000314099:…
F48D6.3	182960_at	hlh-13				Transcription factor HAND2/Transcription factor TAL1/TAL2/LYL1	ENSEMBL:ENSP00000306982:human:Pancreas transcription factor 1 subunit alpha:E=14.3468 | ENSEMBL:ENSP00000275461:human:Fer3-like:E=13.4685 | ENSEMBL:ENSP00000342868:human:Class II bHLH protein scleraxis:E=12.0655 | ENSEMBL:ENSP00000302216:human:Atonal protein homolog 1:E=10.7212 | ENSEMBL:ENSP00000246080:human:Transcription factor 15:E=10.4685 | FLYBASE:CG5952-PA:fly:Flybase gene name is Fer2-PA:E…
R02D3.8	182961_at					Predicted exonuclease	ENSEMBL:ENSP00000361327:human:Exonuclease domain containing protein:E=42.0458 | ENSEMBL:ENSP00000262917:human:prion protein interacting protein:E=41.9586 | ENSEMBL:ENSP00000361330:human:similar to prion protein interacting protein:E=36.6778 | ENSEMBL:ENSP00000361329:human:Prion protein interacting protein:E=35.2076 | ENSEMBL:ENSP00000250263:human:3' histone mRNA exonuclease 1:E=28.1938 | ENSEMBL:…
C47E12.8	192157_at	dhp-2	0	1	Signals of CeCRMP/DHP-2 were distributed in the lateral region at the late gastrula stage and the 2-fold embryo stage.|Expression observed in body muscle quadrants from late gastrula to adult stages. Expression was seen in the whole cytoplasm of body wall muscle cells, confirmed using CeCRMP/DHP-2::GFP lacking NLS signal.	Dihydroorotase and related enzymes	ENSEMBL:ENSP00000276651:human:Dihydropyrimidinase:E=155.638 | ENSEMBL:ENSP00000309539:human:Dihydropyrimidinase-related protein 2:E=134.824 | ENSEMBL:ENSP00000343690:human:DPYSL3 protein:E=134.469 | ENSEMBL:ENSP00000321606:human:collapsin response mediator protein 1 isoform 1:E=128.959 | ENSEMBL:ENSP00000288699:human:Dihydropyrimidinase-related protein 5:E=127.097 | ENSEMBL:ENSP00000339850:human:…
Y55F3BR.1	188505_at					Putative DEAD-box RNA helicase DDX1	ENSEMBL:ENSP00000233084:human:ATP-dependent RNA helicase DDX1:E=179.745 | ENSEMBL:ENSP00000334167:human:Isoform 2 of Probable ATP-dependent RNA helicase DDX4:E=33.0269 | ENSEMBL:ENSP00000347087:human:Isoform 1 of Probable ATP-dependent RNA helicase DDX4:E=32.9586 | ENSEMBL:ENSP00000293831:human:Eukaryotic initiation factor 4A-I:E=32.3372 | ENSEMBL:ENSP00000326381:human:Isoform 1 of Eukaryotic ini…
M176.3	177357_at					Head-elevated expression protein
F54F3.1	190588_s_at	nid-1	1	1	Larvae stained with anti-nidogen antiserum show that nidogen is localized to body wall basement membranes. Intense staining is associated with the basement membrane of the body wall muscle.|Expression is first detected in late gastrulation by the cephalic, inner labial, and outer labial cells. As the embryo elongates and morphogenesis begins, expression in body wall muscle cells is detected by in…	Mucin/alpha-tectorin	ENSEMBL:ENSP00000216286:human:Nidogen-2 precursor:E=94.4559 | ENSEMBL:ENSP00000355553:human:Isoform 2 of Nidogen-1 precursor:E=89.7695 | ENSEMBL:ENSP00000320738:human:NID2 protein:E=76 | ENSEMBL:ENSP00000264187:human:Isoform 1 of Nidogen-1 precursor:E=69.2366 | ENSEMBL:ENSP00000243077:human:Low-density lipoprotein receptor-related protein 1 precursor:E=55.0809 | ENSEMBL:ENSP00000263816:human:Low-…
Y22F5A.4	182989_at	lys-1	1	0	Expressed in intestine|In uninfected transgenic worms, the lys-1 promoter drove expression of a lys-1::GFP fusion construct in the intestinal cells and in the six IL1 and six IL2 neurons as well as in a few unidentified neurons in the head ganglia.	N-acetylmuraminidase/lysozyme
K01C8.10	192169_s_at	cct-4	1	0	Larval Expression: pharynx; pharyngeal gland cells; intestine; renal gland cells; Nervous System; head neurons; unidentified cells in tail ;	Chaperonin complex component, TCP-1 delta subunit (CCT4)	ENSEMBL:ENSP00000233836:human:T-complex protein 1 subunit delta:E=178.538 | ENSEMBL:ENSP00000280326:human:T-complex protein 1 subunit epsilon:E=89.5376 | ENSEMBL:ENSP00000357240:human:T-complex protein 1 subunit gamma:E=74.4815 | ENSEMBL:ENSP00000357243:human:60 kDa protein:E=74.4815 | ENSEMBL:ENSP00000295688:human:chaperonin containing TCP1, subunit 3 isoform b:E=73.1079 | ENSEMBL:ENSP0000023958…
R10H10.1	192872_at	lpd-8				NifU-like domain-containing proteins	ENSEMBL:ENSP00000306965:human:HIRA interacting protein 5 isoform 2:E=58.585 | FLYBASE:CG32857-PA:fly:Flybase gene name is CG32857-PA:E=61.7959 | FLYBASE:CG32500-PA:fly:Flybase gene name is CG32500-PA:E=61.7959 | FLYBASE:CG33502-PA:fly:Flybase gene name is CG33502-PA:E=61.7959 |
C41G7.3	178554_s_at					Peripheral-type benzodiazepine receptor and related proteins	ENSEMBL:ENSP00000338004:human:Peripheral-type benzodiazepine receptor:E=12.6021 | ENSEMBL:ENSP00000328973:human:Peripheral benzodiazepine receptor:E=10.3372 | FLYBASE:CG2789-PA:fly:Flybase gene name is CG2789-PA:E=15.0177 |
F21H7.4	178180_at					C-type lectin
F10G7.5	180083_at	F10G7.5					ENSEMBL:ENSP00000295190:human:Monocarboxylate transporter 14:E=10.4685 | FLYBASE:CG13907-PA:fly:Flybase gene name is CG13907-PA:E=10.9208 |
C15C7.6	183619_at
128	172789_x_at
Y97E10AR.2	176595_at	Y97E10AR.2				Gamma-glutamyltransferase	ENSEMBL:ENSP00000248923:human:Isoform 1 of Gamma-glutamyltranspeptidase 1 precursor:E=20.3665 | ENSEMBL:ENSP00000249062:human:similar to Gamma-glutamyltranspeptidase 1 precursor (Gamma-glutamyltransferase 1) (CD224 antigen) isoform 2:E=18.6021 | ENSEMBL:ENSP00000348326:human:Isoform 3 of Gamma-glutamyltransferase 4 precursor:E=17.3665 | ENSEMBL:ENSP00000338964:human:Isoform 1 of Gamma-glutamyltra…
ZC376.1	189376_s_at					Carboxylesterase and related proteins	ENSEMBL:ENSP00000264381:human:Cholinesterase precursor:E=34.3098 | ENSEMBL:ENSP00000303211:human:Isoform 2 of Acetylcholinesterase precursor:E=30.6198 | ENSEMBL:ENSP00000350037:human:Acetylcholinesterase isoform E4-E6 variant:E=30.5528 | ENSEMBL:ENSP00000241069:human:ACHE protein:E=30.4318 | ENSEMBL:ENSP00000353720:human:Isoform 2 of Liver carboxylesterase 1 precursor:E=27.6198 | ENSEMBL:ENSP0000…
Y53C12B.1	193052_at		1	1	Larval Expression: pharynx; stomato-intestinal muscle; anal depressor muscle; rectal epithelium; Reproductive System; developing vulva; body wall muscle; hypodermis; seam cells; excretory cell; Nervous System; nerve ring; unidentified cells in body ;unidentified cells in tail ;	WD40-repeat-containing subunit of the 18S rRNA processing complex	ENSEMBL:ENSP00000331815:human:transducin beta-like 3:E=69.8861 | ENSEMBL:ENSP00000347194:human:WD repeat protein SAZD:E=50.1805 | ENSEMBL:ENSP00000351446:human:WD repeat protein 5:E=22.6198 | ENSEMBL:ENSP00000330381:human:WD repeat domain 5B:E=19.1308 | ENSEMBL:ENSP00000006951:human:platelet-activating factor acetylhydrolase, isoform Ib, alpha subunit:E=15.4089 | ENSEMBL:ENSP00000267973:human:WD …
B0495.10	187622_s_at	tag-178	1	0	Expression is seen in the nuclei of eight neurons in the adult, two pairs in the head and two pairs in the tail. However, not each member of each pair is seen in every expressing worm. The identity of these neurons is uncertain. The head neurons may be ADLL/R or ASKL/R and IL1DL/R or IL1L/R. The tail neurons may be PVQL/R or PVCL/R and PVNR/L. This gene is similar to human copine I, a calcium-dep…	Copine	ENSEMBL:ENSP00000329748:human:Copine-8:E=60.1938 | ENSEMBL:ENSP00000353633:human:CDNA FLJ25727 fis, clone TST05479:E=60.1871 | ENSEMBL:ENSP00000244751:human:Copine-5:E=59.8861 | ENSEMBL:ENSP00000323391:human:62 kDa protein:E=58.4202 | ENSEMBL:ENSP00000317257:human:Copine-1:E=56.5686 | ENSEMBL:ENSP00000216775:human:Copine-6:E=52.5686 | ENSEMBL:ENSP00000350649:human:Isoform 1 of Copine-4:E=51.4815 …
T21B10.6	189076_at					Cuticulin precursor
T19D12.4	186383_at	T19D12.4
Y62E10A.11	187471_at						FLYBASE:CG7787-PA:fly:Flybase gene name is CG7787-PA:E=16.6198 |
F36H9.3	190297_s_at	dhs-13				Reductases with broad range of substrate specificities	ENSEMBL:ENSP00000326219:human:peroxisomal short-chain alcohol dehydrogenase:E=62.5376 | ENSEMBL:ENSP00000250383:human:dehydrogenase/reductase (SDR family) member 2 isoform 2:E=51.6198 | ENSEMBL:ENSP00000334801:human:Dehydrogenase/reductase (SDR family) member 4 like 2:E=44.3372 | ENSEMBL:ENSP00000344674:human:dehydrogenase/reductase (SDR family) member 2 isoform 1:E=42.8539 | ENSEMBL:ENSP00000311…
ZK520.4	175606_at	cul-2	1	0	mRNA are present at their highest levels in embryos and at lower levels in larvae and adults.|In adults, the major site of cul-2 mRNA expression is the germ line. cul-2 mRNA is provided to embryos as maternal product, and during embryogenesis the levels of cul-2 mRNA decrease. During larval development, cul-2 mRNA is found in proliferating tissues, with the highest level in the intestine, which e…	E3 ubiquitin ligase, Cullin 2 component	ENSEMBL:ENSP00000279431:human:Cullin-2:E=165.538 | ENSEMBL:ENSP00000363874:human:Cullin 2:E=152.658 | ENSEMBL:ENSP00000363886:human:Cullin 2:E=145.055 | ENSEMBL:ENSP00000326804:human:Cullin-1:E=104.745 | ENSEMBL:ENSP00000182065:human:51 kDa protein:E=80.7447 | ENSEMBL:ENSP00000264414:human:Isoform 1 of Cullin-3:E=68.6778 | ENSEMBL:ENSP00000364584:human:Isoform 1 of Cullin-4A:E=66.5686 | ENSEMBL:E…
ZK697.8	187387_at						FLYBASE:CG30016-PA:fly:Flybase gene name is CG30016-PA:E=12.9586 |
K12F2.1	191856_s_at	myo-3	0	1	Antibody staining is detected in the anal depressor, anal sphincter and intestinal muscles and in the contractile sheath in proximal region of the somatic gonad. Staining is also observed in the vulval muscle cells and neighbouring body wall muscle cells. In addition, staining is observed in the adult male sex muscles along the lateral and ventral surfaces.|7.5 kb single band present in mixed sta…	Myosin class II heavy chain	ENSEMBL:ENSP00000355048:human:223 kDa protein:E=1000 | ENSEMBL:ENSP00000252172:human:Myosin-13:E=1000 | ENSEMBL:ENSP00000226209:human:Myosin heavy chain, fast skeletal muscle, embryonic:E=1000 | ENSEMBL:ENSP00000354976:human:224 kDa protein:E=1000 | ENSEMBL:ENSP00000245503:human:Myosin heavy chain, skeletal muscle, adult 2:E=1000 | ENSEMBL:ENSP00000348634:human:Myosin heavy chain, cardiac muscle …
K01A2.2	183652_at	far-7	0	0	Strong expression (>1.0X of control ama-1 expression): adult male.	Unnamed protein
ZK1320.7	190157_at					Major histocompatibility complex protein BAT4, contains G-patch and ankyrin domains	ENSEMBL:ENSP00000211377:human:HLA-B associated transcript 4:E=18.2676 | ENSEMBL:ENSP00000365057:human:Protein BAT4:E=18.2676 | FLYBASE:CG8152-PA:fly:Flybase gene name is CG8152-PA:E=25.7447 |
F46C8.3	183535_at
Y58A7A.5	176209_at					Unnamed protein
F29C4.7	190068_s_at	F29C4.7				Large RNA-binding protein (RRM superfamily)	ENSEMBL:ENSP00000313890:human:RNA binding motif protein 15B:E=40.3188 | ENSEMBL:ENSP00000294837:human:Isoform 3 of Putative RNA-binding protein 15:E=29.1805 | ENSEMBL:ENSP00000341404:human:Isoform 1 of Putative RNA-binding protein 15:E=29.1675 | ENSEMBL:ENSP00000241542:human:Msx2-interacting protein:E=18.6778 | ENSEMBL:ENSP00000276079:human:Non-POU domain-containing octamer-binding protein:E=11.1…
F43G6.4	174361_at
Y62E10A.2	185705_at					Unnamed protein	ENSEMBL:ENSP00000304353:human:Ribonuclease P protein subunit p20:E=13.8239 | FLYBASE:CG33931-PA:fly:Flybase gene name is Rpp20-PA:E=15.7959 |
C26B9.1	174301_at	C26B9.1				Unnamed protein	FLYBASE:CG18507-PA:fly:Flybase gene name is CG18507-PA:E=22.3098 |
T23B12.1	185082_at					Polycomb-like PHD Zn-finger protein
F07C4.8	191113_s_at	srd-31				Chemoreceptor/7TM receptor
425	185658_at
F49E8.6	182105_s_at
F02A9.1	187224_at					Unnamed protein
W05H9.2	194262_x_at
T22G5.5	174295_at	sptl-3				Serine palmitoyltransferase	ENSEMBL:ENSP00000216484:human:Serine palmitoyltransferase 2:E=125.721 | ENSEMBL:ENSP00000217206:human:OTTHUMP00000030292:E=114 | ENSEMBL:ENSP00000248924:human:2-amino-3-ketobutyrate coenzyme A ligase, mitochondrial precursor:E=42.4815 | ENSEMBL:ENSP00000262554:human:Serine palmitoyltransferase 1:E=38.6021 | ENSEMBL:ENSP00000309259:human:5-aminolevulinate synthase, nonspecific, mitochondrial precu…
C06E1.1	175909_at					Protein involved in membrane traffic (YOP1/TB2/DP1/HVA22 family)
F28C6.7	193251_s_at	rpl-26					ENSEMBL:ENSP00000265100:human:60S ribosomal protein L26-like 1:E=34.284 | ENSEMBL:ENSP00000350750:human:Hypothetical protein:E=34.2007 | ENSEMBL:ENSP00000293842:human:60S ribosomal protein L26:E=34.1739 | ENSEMBL:ENSP00000370506:human:similar to 60S ribosomal protein L26-like 1:E=33.7447 | ENSEMBL:ENSP00000367884:human:similar to 60S ribosomal protein L26:E=30.7959 | ENSEMBL:ENSP00000356854:human…
C54D10.5	182336_at					7-transmembrane receptor
T19E10.1	194190_x_at	ect-2				Predicted guanine nucleotide exchange factor (PEBBLE)	ENSEMBL:ENSP00000232458:human:epithelial cell transforming sequence 2 oncogene protein:E=43.699 | ENSEMBL:ENSP00000344446:human:Isoform 1 of FYVE, RhoGEF and PH domain-containing protein 6:E=13.2219 | ENSEMBL:ENSP00000367352:human:Hypothetical protein:E=10.0555 | FLYBASE:CG8114-PA:fly:Flybase gene name is pbl-PA:E=44.7212 | FLYBASE:CG11156-PA:fly:Flybase gene name is mus101-PA:E=12.8861 | FLYBASE…
Y77E11A.10	187231_at	clp-6				Cytosolic Ca2+-dependent cysteine protease (calpain), large subunit (EF-Hand protein superfamily)	ENSEMBL:ENSP00000183936:human:Isoform II of Calpain-3:E=113.398 | ENSEMBL:ENSP00000350181:human:Isoform III of Calpain-3:E=112.796 | ENSEMBL:ENSP00000295006:human:Calpain-2 catalytic subunit precursor:E=109.678 | ENSEMBL:ENSP00000355837:human:similar to calpain 8 isoform 4:E=109.252 | ENSEMBL:ENSP00000271971:human:Isoform 1 of Calpain-9:E=108.076 | ENSEMBL:ENSP00000279247:human:Calpain-1 catalyti…
C55B7.8	191189_at	dbr-1				RNA lariat debranching enzyme	ENSEMBL:ENSP00000260803:human:Isoform 1 of Lariat debranching enzyme:E=92.2924 | FLYBASE:CG7942-PA:fly:Flybase gene name is CG7942-PA:E=86.2218 |
F43G9.5	178879_at		0	1	Larval Expression: pharynx; intestine; body wall muscle; hypodermis;	mRNA cleavage factor I subunit	ENSEMBL:ENSP00000300291:human:Cleavage and polyadenylation specificity factor 5:E=77.0757 | ENSEMBL:ENSP00000369166:human:Hypothetical protein DKFZp313O211:E=21.7213 | FLYBASE:CG3689-PC:fly:Flybase gene name is CG3689-PC:E=78.0458 |
C53C11.1	185355_at
Y39A3A.3	186426_at
C33H5.9	183897_s_at	sec-10				Exocyst subunit - Sec10p	ENSEMBL:ENSP00000342100:human:Exocyst complex component 5:E=116.678 | ENSEMBL:ENSP00000370608:human:similar to Exocyst complex component 5:E=54.6778 | FLYBASE:CG6159-PA:fly:Flybase gene name is sec10-PA:E=108.721 |
K07F5.13	175206_at	npp-1	3	1	Expression is seen from precomma stage embryos to young larval stages. In young embryos expression is generally weak and diffuse. In older embryos and larvae expression is nuclear localised in hypodermis. Expression in the strains generated is intermittent and sporadic.|Expressed in most, if not all cells.	Nuclear pore complex, p54 component (sc Nup57)	ENSEMBL:ENSP00000264883:human:Nucleoporin 54kDa variant (Fragment):E=36.2147 | ENSEMBL:ENSP00000352400:human:Hypothetical protein DKFZp686J0330:E=13.585 | ENSEMBL:ENSP00000346167:human:KIAA0023 protein:E=12.9208 | ENSEMBL:ENSP00000320178:human:Nuclear pore complex protein Nup214:E=12.9208 | ENSEMBL:ENSP00000347404:human:nucleoporin 98kD isoform 4:E=11.6198 | ENSEMBL:ENSP00000316032:human:Isoform …
D2030.1	192072_s_at					Mannosyl-oligosaccharide alpha-1,2-mannosidase and related glycosyl hydrolases	ENSEMBL:ENSP00000265493:human:Mannosyl-oligosaccharide 1,2-alpha-mannosidase IA:E=130.745 | ENSEMBL:ENSP00000346334:human:Mannosyl-oligosaccharide 1,2-alpha-mannosidase IB:E=129.161 | ENSEMBL:ENSP00000348959:human:Mannosidase, alpha, class 1A, member 2:E=129.161 | ENSEMBL:ENSP00000357451:human:MAN1A1 protein:E=128.444 | ENSEMBL:ENSP00000304540:human:Mannosyl-oligosaccharide 1,2-alpha-mannosidase …
R05D11.5	175139_s_at					Predicted membrane protein	FLYBASE:CG8320-PA:fly:Flybase gene name is CG8320-PA:E=19.4202 |
H24K24.3	188819_at	H24K24.3				Alcohol dehydrogenase, class III	ENSEMBL:ENSP00000296412:human:Class III alCohol dehydrogenase 5 Chi subunit:E=145.886 | ENSEMBL:ENSP00000311351:human:similar to Alcohol dehydrogenase class 3 chi chain (Alcohol dehydrogenase class III chi chain) (S-(hydroxymethyl)glutathione dehydrogenase) (Glutathione-dependent formaldehyde dehydrogenase) (FDH) isoform 1:E=140.149 | ENSEMBL:ENSP00000265512:human:Alcohol dehydrogenase class II p…
K05C4.2	177914_s_at					Uncharacterized conserved protein	ENSEMBL:ENSP00000306106:human:Jagunal homolog 1:E=18.699 | ENSEMBL:ENSP00000335607:human:GL009:E=11.8239 | FLYBASE:CG10978-PB:fly:Flybase gene name is jagn-PB:E=20.5376 |
Y73F8A.8	172442_x_at	pqn-90				Uncharacterized protein	ENSEMBL:ENSP00000334197:human:Keratin-associated protein 10-6:E=29.0655 | ENSEMBL:ENSP00000369445:human:Isoform 1 of Keratin-associated protein 10-7:E=28.7696 | ENSEMBL:ENSP00000333987:human:27 kDa protein:E=25.9586 | ENSEMBL:ENSP00000348490:human:Keratin-associated protein 10-1:E=24.6198 | ENSEMBL:ENSP00000366952:human:similar to keratin associated protein 9.2:E=23.9586 | ENSEMBL:ENSP00000369438…
C05D11.9	173250_s_at					Ribonucleases P/MRP protein subunit	ENSEMBL:ENSP00000339529:human:Ribonucleases P/MRP protein subunit POP1:E=40.699 | FLYBASE:CG32763-PA:fly:Flybase gene name is l(1)G0045-PA:E=37.0177 |
T03D3.5	173701_s_at		0	0	Expressed in embryo.	Unnamed protein
F40F9.11	180722_at
C28C12.7	185898_at	spp-10	1	1	Larval Expression: intestine; anal depressor muscle; Reproductive System; gonad sheath cells; body wall muscle; Nervous System; head neurons; tail neurons;	Prosaposin	ENSEMBL:ENSP00000350063:human:Isoform Sap-mu-0 of Proactivator polypeptide precursor:E=13.7212 | ENSEMBL:ENSP00000362212:human:Prosaposin:E=13.6576 | FLYBASE:CG12070-PB:fly:Flybase gene name is Sap-r-PB:E=10.5086 |
F59G1.5	175766_s_at	ptp-2				Protein tyrosine phosphatase Corkscrew and related SH2 domain enzymes	ENSEMBL:ENSP00000326010:human:70 kDa SHP-1L protein:E=92.7959 | ENSEMBL:ENSP00000340944:human:Isoform 2 of Tyrosine-protein phosphatase non-receptor type 11:E=91.0177 | ENSEMBL:ENSP00000362289:human:Isoform 2 of Receptor-type tyrosine-protein phosphatase T precursor:E=38.7696 | ENSEMBL:ENSP00000362297:human:OTTHUMP00000031663:E=38.7696 | ENSEMBL:ENSP00000362283:human:OTTHUMP00000031658:E=38.7696 …
ZK1240.8	186272_at					Predicted E3 ubiquitin ligase
T07C4.9	189585_s_at	nex-2	0	0	Larval Expression: pharynx;	Annexin	ENSEMBL:ENSP00000260852:human:Isoform 2 of Annexin A7:E=94.8861 | ENSEMBL:ENSP00000277916:human:annexin VII isoform 2:E=93.4089 | ENSEMBL:ENSP00000265447:human:Annexin A11:E=88.0177 | ENSEMBL:ENSP00000346550:human:Annexin A6:E=74.5086 | ENSEMBL:ENSP00000348889:human:annexin VI isoform 2:E=74.5086 | ENSEMBL:ENSP00000347164:human:annexin IV:E=72.5686 | ENSEMBL:ENSP00000296511:human:Annexin A5:E=70.…
ZK637.4	186716_at
K02B7.3	178798_s_at
Y39B6A.36	183088_at					Transcription initiation factor IIF, small subunit (RAP30)	ENSEMBL:ENSP00000340823:human:Transcription initiation factor IIF subunit beta:E=36.7447 | ENSEMBL:ENSP00000351886:human:28 kDa protein:E=36.6383 | FLYBASE:CG6538-PA:fly:Flybase gene name is TfIIFbeta-PA:E=40.1805 |
Y57A10A.26	187069_at					Failed axon connections (fax) protein/glutathione S-transferase-like protein	ENSEMBL:ENSP00000374327:human:Protein C6orf168:E=32.2924 | ENSEMBL:ENSP00000275057:human:48 kDa protein:E=31.7696 | FLYBASE:CG4609-PC:fly:Flybase gene name is fax-PC:E=42.1549 |
C27C12.1	181721_at					CLIP-associating protein
F13H10.3	173849_at	F13H10.3				Amino acid transporter protein	ENSEMBL:ENSP00000316596:human:Hypothetical protein FLJ90709:E=100.356 |
K08C9.5	178183_at					Uncharacterized protein
F57B10.4	185943_at					Uncharacterized protein	ENSEMBL:ENSP00000324020:human:Kinesin-like protein 2:E=12.1308 | ENSEMBL:ENSP00000338728:human:Girdin:E=11.3372 | FLYBASE:CG14692-PA:fly:Flybase gene name is CG14692-PA:E=10.1487 |
C03E10.4	173502_s_at	gly-20				N-acetylglucosaminyltransferase	ENSEMBL:ENSP00000307423:human:Alpha-1,6-mannosyl-glycoprotein 2-beta-N-acetylglucosaminyltransferase:E=80.7695 | FLYBASE:CG7921-PB:fly:Flybase gene name is Mgat2-PB:E=81.1135 |
C33A12.11	189068_at	sru-3				Uncharacterized protein
F57B1.4	171725_x_at	col-160				Collagens (type IV and type XIII), and related proteins	ENSEMBL:ENSP00000304408:human:Collagen alpha-1(III) chain precursor:E=40.3279 | ENSEMBL:ENSP00000315243:human:COL3A1 protein:E=39.3372 | ENSEMBL:ENSP00000225964:human:Collagen alpha-1(I) chain precursor:E=39.2596 | ENSEMBL:ENSP00000341752:human:COL22A1 protein (Fragment):E=39.0969 | ENSEMBL:ENSP00000354105:human:Collagen alpha-2(V) chain precursor:E=38.301 | ENSEMBL:ENSP00000338213:human:Isoform …
Y61B8A.2	181333_at	srh-115				Predicted olfactory G-protein coupled receptor
T24B8.4	174808_at						ENSEMBL:ENSP00000317862:human:Wiskott-Aldrich syndrome protein:E=19.8861 | ENSEMBL:ENSP00000318884:human:Formin-2:E=19.2218 | ENSEMBL:ENSP00000373706:human:Protein diaphanous homolog 1:E=17.0177 | ENSEMBL:ENSP00000373709:human:Diaphanous 1 variant:E=17.0132 | ENSEMBL:ENSP00000354885:human:Mucin-2 precursor:E=16.8239 | ENSEMBL:ENSP00000289115:human:Wiskott-Aldrich syndrome protein family member 2:…
C07H6.2	176087_at		0	0	Larval Expression: pharynx; intestine;	Uncharacterized conserved protein	ENSEMBL:ENSP00000230260:human:Protein phosphatase 1 regulatory subunit 11:E=12.699 | ENSEMBL:ENSP00000328661:human:13 kDa protein:E=10.3468 | FLYBASE:CG13994-PA:fly:Flybase gene name is CG13994-PA:E=12.8239 | FLYBASE:CG11233-PA:fly:Flybase gene name is l(1)19Ec-PA:E=12.6383 |
B0432.2	183992_at	djr-1.1				Putative transcriptional regulator DJ-1	ENSEMBL:ENSP00000234912:human:Protein DJ-1:E=44.8861 | FLYBASE:CG1349-PA:fly:Flybase gene name is dj-1beta-PA:E=45.0269 | FLYBASE:CG6646-PA:fly:Flybase gene name is DJ-1alpha-PA:E=41.7696 |
ZK829.2	173469_s_at	hdl-1					ENSEMBL:ENSP00000339928:human:54 kDa protein:E=94.8861 | ENSEMBL:ENSP00000350616:human:Aromatic-L-amino-acid decarboxylase:E=94.7695 | ENSEMBL:ENSP00000267845:human:Histidine decarboxylase:E=92.4815 | ENSEMBL:ENSP00000370371:human:Putative L-Dopa decarboxylase (Fragment):E=71.9586 | ENSEMBL:ENSP00000267085:human:Isoform Long of Cysteine sulfinic acid decarboxylase:E=20.1367 | ENSEMBL:ENSP00000259…
C56C10.1	187861_at					Vacuolar sorting protein VPS33/slp1 (Sec1 family)	ENSEMBL:ENSP00000346336:human:71 kDa protein:E=37.2219 | ENSEMBL:ENSP00000327650:human:Vacuolar protein sorting-associated protein 33B:E=36.6021 | ENSEMBL:ENSP00000267199:human:Vacuolar protein sorting-associated protein 33A:E=34.9208 | FLYBASE:CG12230-PB:fly:Flybase gene name is car-PB:E=35.6576 | FLYBASE:CG5127-PA:fly:Flybase gene name is CG5127-PA:E=13.7212 |
T23G5.2	189286_s_at	T23G5.2	1	0	Larval Expression: intestine; developing spermatheca; Nervous System; head neurons;		ENSEMBL:ENSP00000262775:human:SEC14-like protein 1:E=174.319 | ENSEMBL:ENSP00000251170:human:similar to SEC14-like protein 1:E=151.569 | ENSEMBL:ENSP00000255858:human:SEC14-like protein 4:E=48.5528 | ENSEMBL:ENSP00000316203:human:SEC14-like protein 2:E=44.4949 | ENSEMBL:ENSP00000215812:human:SEC14-like protein 3:E=42.3665 | ENSEMBL:ENSP00000338065:human:Uncharacterized protein C20orf45:E=11.7696 …
F44C4.5	193761_at	ppt-1				Palmitoyl protein thioesterase	ENSEMBL:ENSP00000253546:human:Palmitoyl-protein thioesterase 1 precursor:E=80.699 | ENSEMBL:ENSP00000361865:human:Palmitoyl-protein thioesterase 1:E=79.585 | ENSEMBL:ENSP00000361862:human:Palmitoyl-protein thioesterase 1:E=54.3098 | ENSEMBL:ENSP00000361861:human:Palmitoyl-protein thioesterase 1:E=19.2007 | ENSEMBL:ENSP00000320528:human:Isoform 1 of Lysosomal thioesterase PPT2 precursor:E=14.4815 …
R12H7.1	175603_at	unc-9		0	Transgenic animals showed that UNC-9 was expressed in many neurons and various muscle cells, which was confirmed by co-labeling neurons or muscle cells with GFP.|Click the movie links below for interactive 4D movies of a fluorescence reporter.	Innexin-type channels	FLYBASE:CG32508-PA:fly:Flybase gene name is shakB-PA:E=29.3566 | FLYBASE:CG1448-PA:fly:Flybase gene name is inx3-PA:E=28.4559 | FLYBASE:CG4590-PA:fly:Flybase gene name is inx2-PA:E=27.6778 | FLYBASE:CG10125-PA:fly:Flybase gene name is zpg-PA:E=17.7213 | FLYBASE:CG7537-PB:fly:Flybase gene name is inx5-PB:E=13.4318 | FLYBASE:CG17063-PA:fly:Flybase gene name is inx6-PA:E=10.6021 | FLYBASE:CG2977-PA:…
T06H11.1	188242_at	unc-58	1	0	Expressed in motor neurons and interneurons.		ENSEMBL:ENSP00000334650:human:TWIK-related individual K+ channel:E=14.2757 | ENSEMBL:ENSP00000306275:human:Potassium channel subfamily K member 3:E=12.2076 | ENSEMBL:ENSP00000211196:human:Potassium channel subfamily K member 16:E=11.9208 | ENSEMBL:ENSP00000244085:human:Potassium channel subfamily K member 15:E=11 | ENSEMBL:ENSP00000302166:human:Potassium channel subfamily K member 9:E=10.9586 | E…
F09E5.11	185194_at
C56E6.6	190148_s_at					Leucine rich repeat	ENSEMBL:ENSP00000215539:human:Insulin-like growth factor-binding protein complex acid labile chain precursor:E=34.2676 | ENSEMBL:ENSP00000360554:human:Isoform 2 of Podocan precursor:E=33.4318 | ENSEMBL:ENSP00000308315:human:podocan:E=33.3768 | ENSEMBL:ENSP00000373207:human:Leucine-rich repeat protein LRIG1:E=33.1871 | ENSEMBL:ENSP00000306276:human:Leucine-rich repeat-containing protein 15 precurs…
C18A3.2	184024_at					Fe2+/Zn2+ regulated transporter	ENSEMBL:ENSP00000269740:human:solute carrier family 39 (zinc transporter), member 3 isoform a:E=19.1135 | ENSEMBL:ENSP00000309710:human:Zinc transporter ZIP1:E=17.8861 | ENSEMBL:ENSP00000298681:human:Zinc transporter ZIP2:E=16.1487 | FLYBASE:CG6898-PA:fly:Flybase gene name is Zip3-PA:E=10.1367 |
R10E4.5	189170_at	nth-1				Endonuclease III	ENSEMBL:ENSP00000219066:human:Endonuclease III-like protein 1:E=52.8539 | FLYBASE:CG9272-PA:fly:Flybase gene name is CG9272-PA:E=59.2924 |
R107.7	193611_at	gst-1				Glutathione S-transferase	ENSEMBL:ENSP00000196968:human:Glutathione S-transferase P:E=39.3098 | ENSEMBL:ENSP00000256594:human:Glutathione S-transferase Mu 3:E=23.5528 | ENSEMBL:ENSP00000286517:human:glutathione S-transferase M4 isoform 1:E=21.9586 | ENSEMBL:ENSP00000358838:human:28 kDa protein:E=21.7447 | ENSEMBL:ENSP00000311469:human:Glutathione S-transferase Mu 1:E=21.3188 | ENSEMBL:ENSP00000316471:human:glutathione S-t…
F57H12.3	188116_at	ora-1				Unnamed protein
Y106G6H.4	185622_at					Unnamed protein
K11D9.3	191725_s_at					Synaptic vesicle transporter SVOP and related transporters (major facilitator superfamily)	ENSEMBL:ENSP00000295587:human:Putative transmembrane transporter FLIPT 1:E=30.0757 | ENSEMBL:ENSP00000328583:human:Carnitine transporter 2:E=24.6021 | ENSEMBL:ENSP00000265599:human:Solute carrier family 22 (Organic cation transporter), member 16:E=24.5686 | ENSEMBL:ENSP00000275300:human:Organic cation transporter 3:E=23.8861 | ENSEMBL:ENSP00000353597:human:solute carrier family 22 member 6 isofor…
F55C5.5	192433_s_at	tsfm-1				Mitochondrial translation elongation factor EF-Tsmt, catalyzes nucleotide exchange on EF-Tumt	ENSEMBL:ENSP00000313877:human:Isoform 2 of Elongation factor Ts, mitochondrial precursor:E=32.2676 | ENSEMBL:ENSP00000242983:human:Isoform 1 of Elongation factor Ts, mitochondrial precursor:E=31.8861 | FLYBASE:CG6412-PA:fly:Flybase gene name is CG6412-PA:E=38.5376 |
T21C9.12	193813_at					TFIIF-interacting CTD phosphatase, including NLI-interacting factor (involved in RNA polymerase II regulation)	ENSEMBL:ENSP00000318115:human:Isoform 2 of Import inner membrane translocase subunit TIM50, mitochondrial precursor:E=57.6021 | ENSEMBL:ENSP00000273179:human:Isoform 1 of CTD small phosphatase-like protein:E=15.5229 | ENSEMBL:ENSP00000273062:human:Carboxy-terminal domain RNA polymerase II polypeptide A small phosphatase 1:E=15.1367 | ENSEMBL:ENSP00000373267:human:CTD small phosphatase-like protei…
F13E6.4	189480_at					Ubiquitin protein ligase RSP5/NEDD4	ENSEMBL:ENSP00000331023:human:65 kDa Yes-associated protein:E=11.4437 |
ZK616.6	176873_s_at					Predicted membrane protein	ENSEMBL:ENSP00000267750:human:Isoform 1 of Transmembrane protein 85:E=29.8239 | ENSEMBL:ENSP00000249209:human:Isoform 2 of Transmembrane protein 85:E=14.4815 | FLYBASE:CG11137-PA:fly:Flybase gene name is CG11137-PA:E=28.8239 |
F18H3.1	177823_at					Uncharacterized conserved protein, contains SPRY domain	ENSEMBL:ENSP00000354774:human:24 kDa protein:E=38.1675 | ENSEMBL:ENSP00000354605:human:Isoform 1 of Chronic lymphocytic leukemia deletion region gene 6 protein:E=38.1192 | ENSEMBL:ENSP00000311365:human:Isoform 2 of Chronic lymphocytic leukemia deletion region gene 6 protein:E=24.7696 | FLYBASE:CG7785-PA:fly:Flybase gene name is CG7785-PA:E=32.7696 |
F55G1.10	172649_x_at	his-61	1	0	Larval Expression: intestine; Nervous System; head neurons;	Histone 2A	ENSEMBL:ENSP00000332790:human:Histone H2A type 2-B:E=52.0315 | ENSEMBL:ENSP00000373730:human:H2A histone family, member J isoform 2:E=51.2924 | ENSEMBL:ENSP00000364310:human:Histone H2A.x:E=51.2291 | ENSEMBL:ENSP00000297012:human:Histone H2A type 1-A:E=51.0809 | ENSEMBL:ENSP00000228929:human:H2A histone family, member J isoform 1:E=51.0506 | ENSEMBL:ENSP00000332194:human:Histone H2A type 2-C:E=50…
F19C6.1	175197_at	grk-1	0	0	Larval Expression: intestine;|Larval Expression: intestine;	G protein-coupled receptor kinase	ENSEMBL:ENSP00000347655:human:Isoform GRK6B of G protein-coupled receptor kinase 6:E=173.62 | ENSEMBL:ENSP00000348230:human:Isoform GRK6A of G protein-coupled receptor kinase 6:E=173.602 | ENSEMBL:ENSP00000354454:human:G protein-coupled receptor kinase 5:E=170.229 | ENSEMBL:ENSP00000264763:human:Isoform 1 of G protein-coupled receptor kinase 4:E=145.921 | ENSEMBL:ENSP00000264764:human:Isoform 4 o…
W09D12.1	190170_s_at					Gelatinase A and related matrix metalloproteases	ENSEMBL:ENSP00000260302:human:Collagenase 3 precursor:E=18.4559 | ENSEMBL:ENSP00000339672:human:Collagenase-3 splice variant COL3-9B-2:E=17.1675 | ENSEMBL:ENSP00000340652:human:Matrix metalloproteinase-28 precursor:E=16.9208 | ENSEMBL:ENSP00000313437:human:Isoform 1 of Matrix metalloproteinase-19 precursor:E=16.699 | ENSEMBL:ENSP00000322788:human:Interstitial collagenase precursor:E=16.0757 | ENS…
T02C1.1	193091_at					Predicted E3 ubiquitin ligase	ENSEMBL:ENSP00000350800:human:28 kDa protein:E=10.5376 |
Y9C9A.2	180971_at	str-164				7-transmembrane olfactory receptor
R05H10.6	190177_at	cdh-7				Cadherin repeats	ENSEMBL:ENSP00000374329:human:similar to fat3:E=29.2924 | ENSEMBL:ENSP00000260147:human:Cadherin-related tumor suppressor homolog precursor:E=29.2596 | ENSEMBL:ENSP00000335169:human:FAT tumor suppressor homolog 4:E=26.9586 | ENSEMBL:ENSP00000261800:human:Protocadherin Fat 2 precursor:E=24.1871 | ENSEMBL:ENSP00000299441:human:Protocadherin-16 precursor:E=23.7447 | ENSEMBL:ENSP00000224721:human:Cad…
F52D2.7	175410_at
W05H7.3	183116_s_at	sedl-1				TRAPP 20 K subunit	ENSEMBL:ENSP00000310153:human:Isoform 1 of Trafficking protein particle complex subunit 2:E=38.5086 | ENSEMBL:ENSP00000350966:human:Isoform 2 of Trafficking protein particle complex subunit 2:E=36.6198 | ENSEMBL:ENSP00000352708:human:17 kDa protein:E=35.8539 | ENSEMBL:ENSP00000369952:human:13 kDa protein:E=30.5686 | FLYBASE:CG5161-PA:fly:Flybase gene name is CG5161-PA:E=38.9208 |
F56H9.2	172271_x_at
C49A9.10	191610_s_at
C06B3.6	179272_at					Uncharacterized protein
F07C3.4	192629_s_at	glo-4	0	1	Expression is seen in all bodywall and vulval muscle cells from early larval to adult stage. In the bodywall muscle expression is localised to discrete subcellular organelles that are distributed throughout the cell, but are not associated with the thick filaments.	RCC1 domain	ENSEMBL:ENSP00000261609:human:HECT domain and RCC1-like domain-containing protein 2:E=28.1079 | ENSEMBL:ENSP00000261887:human:guanine nucleotide exchange factor p532:E=27.2757 | ENSEMBL:ENSP00000277817:human:HECT and RCC1 containing protein 4 isoform 1:E=26.4559 | ENSEMBL:ENSP00000325896:human:Hect domain and RLD 4:E=26.4559 | ENSEMBL:ENSP00000264345:human:HECT domain and RCC1-like domain protein…
F21C10.6	185394_at					Uncharacterized protein, contains CX module
F53F1.4	172706_x_at					Unnamed protein
C05C10.6	192335_at	ufd-3	1	0	Larval Expression: intestine; Nervous System; head neurons; tail neurons; phasmids;	Phospholipase A2-activating protein (contains WD40 repeats)	ENSEMBL:ENSP00000369423:human:Phospholipase A-2-activating protein:E=51.1427 | ENSEMBL:ENSP00000259584:human:phospholipase A2-activating protein isoform 2:E=46.1135 | ENSEMBL:ENSP00000307491:human:Isoform 1 of WD repeat protein 48:E=10.0506 | FLYBASE:CG5105-PA:fly:Flybase gene name is Plap-PA:E=52.5376 |
C33D9.5	173803_at					Unnamed protein	ENSEMBL:ENSP00000269243:human:Myosin-10:E=15.4815 | ENSEMBL:ENSP00000273176:human:Isoform 4 of Golgin subfamily A member 4:E=14.3767 | ENSEMBL:ENSP00000349305:human:Isoform 2 of Golgin subfamily A member 4:E=14.3767 | ENSEMBL:ENSP00000354486:human:Isoform 1 of Golgin subfamily A member 4:E=14.3767 | ENSEMBL:ENSP00000341554:human:Isoform 3 of Golgin subfamily A member 4:E=14.3767 | ENSEMBL:ENSP000…
F36F12.8	190224_at					Zn-finger
T10C6.13	172833_x_at	his-2	0	0	In wild type, anti-H3K36me2 staining is in all nuclei of the germ line, and also in somatic gut nuclei.|Larval Expression: Reproductive System; developing vulva;	Histones H3 and H4	ENSEMBL:ENSP00000333277:human:Histone H3.2:E=64.2366 | ENSEMBL:ENSP00000230495:human:Histone H3.1:E=64.1308 | ENSEMBL:ENSP00000358175:human:Novel protein similar to histone 2, H3c:E=63.0757 | ENSEMBL:ENSP00000254810:human:Histone H3.3:E=62.6576 | ENSEMBL:ENSP00000305353:human:Histone H3.1t:E=62.6576 | ENSEMBL:ENSP00000305245:human:similar to H3 histone, family 3B:E=61.9208 | ENSEMBL:ENSP000003398…
T22H6.6	178044_at	gei-3				HMG-box transcription factor Capicua and related proteins	ENSEMBL:ENSP00000160740:human:Protein capicua homolog:E=42.2757 | ENSEMBL:ENSP00000373188:human:102 kDa protein:E=14.5229 | ENSEMBL:ENSP00000319742:human:Isoform 2 of HMG box transcription factor BBX:E=14.5229 | ENSEMBL:ENSP00000319974:human:Isoform 1 of HMG box transcription factor BBX:E=14.4815 | ENSEMBL:ENSP00000358396:human:Transcription factor 7-like 2:E=12.7447 | ENSEMBL:ENSP00000308927:hum…
T10B10.4	182276_at	T10B10.4				Unnamed protein
Y37E3.11	171933_at					Choline phosphate cytidylyltransferase/Predicted CDP-ethanolamine synthase	ENSEMBL:ENSP00000331719:human:Ethanolamine-phosphate cytidylyltransferase:E=112.602 | ENSEMBL:ENSP00000349211:human:Isoform 1 of Choline-phosphate cytidylyltransferase B:E=21.699 | ENSEMBL:ENSP00000292823:human:Choline-phosphate cytidylyltransferase A:E=21.1079 | ENSEMBL:ENSP00000368440:human:Isoform 3 of Choline-phosphate cytidylyltransferase B:E=20.699 | ENSEMBL:ENSP00000265783:human:Isoform 2 …
F43G9.9	193225_s_at	cpn-1				Calponin	ENSEMBL:ENSP00000273368:human:Neuronal protein NP25:E=29.585 | ENSEMBL:ENSP00000357076:human:24 kDa protein:E=27.2518 | ENSEMBL:ENSP00000309775:human:Transgelin-2:E=27.2076 | ENSEMBL:ENSP00000278968:human:Transgelin:E=26.2596 | ENSEMBL:ENSP00000252456:human:Calponin-1:E=26.1135 | ENSEMBL:ENSP00000281863:human:Calponin-3:E=26.0506 | ENSEMBL:ENSP00000263097:human:Calponin-2:E=26.0223 | ENSEMBL:ENSP…
B0024.12	193539_at	gna-1	1	0	Larval Expression: pharynx; Nervous System; head neurons;	Glucosamine-phosphate N-acetyltransferase	ENSEMBL:ENSP00000216410:human:Glucosamine 6-phosphate N-acetyltransferase:E=29.8239 | FLYBASE:CG1969-PA:fly:Flybase gene name is CG1969-PA:E=27.8861 |
F33H2.6	177970_at					Uncharacterized conserved protein	ENSEMBL:ENSP00000318024:human:Protein FAM82B:E=40.4437 | ENSEMBL:ENSP00000342493:human:Cerebral protein-10:E=25.6198 | ENSEMBL:ENSP00000346549:human:FAM82A protein:E=25.4089 | ENSEMBL:ENSP00000234195:human:CDNA FLJ32954 fis, clone TESTI2008139:E=24.699 |
F02A9.2	193651_s_at	far-1	0	0	Strong expression (>1.0X of control ama-1 expression): L1 larva, L3 larva, adult male.	Unnamed protein
C18F10.7	184867_s_at	C18F10.7	1	1	Larval Expression: pharynx; intestine; renal gland cells; anal depressor muscle; Reproductive System; developing vulva; body wall muscle; head mesodermal cell; hypodermis; Nervous System; nerve ring; ventral nerve cord; head neurons; neurons along body; tail neurons;	Ankyrin repeat protein	ENSEMBL:ENSP00000354806:human:Isoform 1 of Ankyrin repeat domain-containing protein 13B:E=96.4949 | ENSEMBL:ENSP00000374542:human:similar to ankyrin repeat domain 13 family, member D:E=88.3468 | ENSEMBL:ENSP00000261739:human:Ankyrin repeat domain-containing protein 13A:E=85.8539 | ENSEMBL:ENSP00000310874:human:Isoform 2 of Ankyrin repeat domain-containing protein 13D:E=71.8861 | ENSEMBL:ENSP00000…
R09F10.6	191315_at	srh-11	1	0	Larval Expression: intestine; Nervous System; head neurons; amphids; unidentified cells in head;|Larval Expression: Nervous System; head neurons; unidentified cells in head;	Predicted olfactory G-protein coupled receptor
C18E3.3	180253_at
F55B12.3	175651_at	sel-10				Cdc4 and related F-box and WD-40 proteins	ENSEMBL:ENSP00000281708:human:Isoform 1 of F-box/WD repeat protein 7:E=125.721 | ENSEMBL:ENSP00000263981:human:Isoform 2 of F-box/WD repeat protein 7:E=125.658 | ENSEMBL:ENSP00000296555:human:Isoform 4 of F-box/WD repeat protein 7:E=125.638 | ENSEMBL:ENSP00000325257:human:Isoform 1 of F-box/WD repeat protein 1A:E=46.1308 | ENSEMBL:ENSP00000346885:human:Isoform 2 of F-box/WD repeat protein 1A:E=46…
C04F5.9	182816_s_at					Zn-finger	ENSEMBL:ENSP00000349518:human:similar to zinc finger protein 91:E=11.3468 |
F27D4.6	174774_s_at
F08F8.5	183676_s_at					Unnamed protein
F58H1.3	187700_at	F58H1.3					ENSEMBL:ENSP00000273920:human:Isoform 1 of Enolase-phosphatase E1:E=45.1308 | ENSEMBL:ENSP00000342846:human:MasA:E=31.4949 | FLYBASE:CG12173-PA:fly:Flybase gene name is CG12173-PA:E=46.4949 |
C24A3.6	175541_at	twk-18	0	1	Four independent twk-18::gfp lines were generated, which displayed a GFP signal only in body wall muscle.|Expressed in body-wall muscle.	Tandem pore domain K+ channel	ENSEMBL:ENSP00000334650:human:TWIK-related individual K+ channel:E=18.6778 | ENSEMBL:ENSP00000264101:human:Potassium channel subfamily K member 2:E=16.9586 | ENSEMBL:ENSP00000355916:human:potassium channel, subfamily K, member 2 isoform c:E=16.9208 | ENSEMBL:ENSP00000355918:human:potassium channel, subfamily K, member 2 isoform b:E=16.7696 | ENSEMBL:ENSP00000341696:human:Isoform 1 of Potassium ch…
B0303.9	188553_at					Vacuolar sorting protein VPS33/slp1 (Sec1 family)	ENSEMBL:ENSP00000267199:human:Vacuolar protein sorting-associated protein 33A:E=44.1135 | ENSEMBL:ENSP00000221283:human:Syntaxin-binding protein 2:E=16.4559 | ENSEMBL:ENSP00000327650:human:Vacuolar protein sorting-associated protein 33B:E=12.7959 | ENSEMBL:ENSP00000346336:human:71 kDa protein:E=12.7212 | ENSEMBL:ENSP00000264125:human:Syntaxin-binding protein 3:E=11.7447 | ENSEMBL:ENSP00000362396:…
F32D8.10	180220_at					7-transmembrane receptor
T24H7.3	181940_at					Uncharacterized conserved protein	ENSEMBL:ENSP00000330180:human:UPF0279 protein C14orf129:E=12.6383 |
C06E1.10	187886_at	rha-2				DEAH-box RNA helicase	ENSEMBL:ENSP00000311135:human:Probable ATP-dependent RNA helicase DHX37:E=213 | ENSEMBL:ENSP00000262415:human:ATP-dependent RNA helicase DHX8:E=83.6021 | ENSEMBL:ENSP00000365613:human:Putative pre-mRNA-splicing factor ATP-dependent RNA helicase DHX16:E=80.3872 | ENSEMBL:ENSP00000225296:human:Isoform 1 of Putative ATP-dependent RNA helicase DHX33:E=80.3188 | ENSEMBL:ENSP00000373071:human:DEAD/H (A…
C50F4.13	190805_at	his-35				Histone 2A	ENSEMBL:ENSP00000332790:human:Histone H2A type 2-B:E=52.1367 | ENSEMBL:ENSP00000373730:human:H2A histone family, member J isoform 2:E=51.3979 | ENSEMBL:ENSP00000364310:human:Histone H2A.x:E=51.3279 | ENSEMBL:ENSP00000297012:human:Histone H2A type 1-A:E=51.0809 | ENSEMBL:ENSP00000228929:human:H2A histone family, member J isoform 1:E=51.0506 | ENSEMBL:ENSP00000332194:human:Histone H2A type 2-C:E=50…
M05D6.2	191733_at					SOK1 kinase belonging to the STE20/SPS1/GC kinase family	ENSEMBL:ENSP00000335595:human:T-complex 11 (Mouse) like 1:E=50.6198 | ENSEMBL:ENSP00000299045:human:T-complex 11 (Mouse) like 2:E=41.8239 | ENSEMBL:ENSP00000367261:human:59 kDa protein:E=41.1938 | ENSEMBL:ENSP00000308708:human:TCP11b protein:E=37.2596 | ENSEMBL:ENSP00000244645:human:TCP11:E=35.7212 | ENSEMBL:ENSP00000333711:human:Nuclear RNA export factor 2:E=33.7696 | ENSEMBL:ENSP00000316279:hum…
B0035.4	189618_at	pfd-4				Molecular chaperone Prefoldin, subunit 4	ENSEMBL:ENSP00000217103:human:Prefoldin subunit 4:E=16.9586 | FLYBASE:CG10635-PA:fly:Flybase gene name is CG10635-PA:E=11.3665 |
Y66D12A.22	175107_s_at	tin-10				Mitochondrial import inner membrane translocase, subunits TIM10/TIM12	ENSEMBL:ENSP00000257245:human:Mitochondrial import inner membrane translocase subunit Tim10:E=22.5229 | FLYBASE:CG9878-PB:fly:Flybase gene name is Tim10-PB:E=23.3768 |
F01F1.1	187798_s_at	F01F1.1	1	0	Very weak expression is seen in many cells, possibly all somatic cells, throughout the worm from early embryonic stages to adulthood.	Leucine permease transcriptional regulator	ENSEMBL:ENSP00000318374:human:Leukocyte receptor cluster (LRC) member 8:E=68.3372 | FLYBASE:CG6700-PA:fly:Flybase gene name is CG6700-PA:E=72.8861 |
F59A3.9	183996_s_at					S-M checkpoint control protein CID1 and related nucleotidyltransferases	ENSEMBL:ENSP00000277141:human:90 kDa protein:E=21.1549 | ENSEMBL:ENSP00000311339:human:Isoform 1 of Zinc finger CCHC domain-containing protein 6:E=21.0044 | ENSEMBL:ENSP00000296783:human:PAPD4 protein:E=17.8239 | ENSEMBL:ENSP00000365127:human:Isoform 4 of Zinc finger CCHC domain-containing protein 6:E=17.4815 | ENSEMBL:ENSP00000360599:human:Isoform 1 of Zinc finger CCHC domain-containing protein …
T01G9.2	171721_x_at	T01G9.2				Uncharacterized conserved protein	ENSEMBL:ENSP00000219139:human:UPF0183 protein C16orf70:E=66.2147 | FLYBASE:CG7083-PA:fly:Flybase gene name is CG7083-PA:E=64.3279 |
440	187758_at
H19N07.3	173560_s_at
C09H10.2	190847_s_at	rpl-41				60S ribosomal protein L44	ENSEMBL:ENSP00000346012:human:60S ribosomal protein L36a-like:E=41.3468 | ENSEMBL:ENSP00000346013:human:60S ribosomal protein L36a:E=41.0269 | ENSEMBL:ENSP00000371564:human:similar to large subunit ribosomal protein L36a:E=38.4202 | ENSEMBL:ENSP00000351550:human:similar to large subunit ribosomal protein L36a:E=37.1135 | ENSEMBL:ENSP00000348200:human:similar to large subunit ribosomal protein L36…
C27F2.5	189919_s_at					RNA polymerase II transcription factor complex subunit	ENSEMBL:ENSP00000290330:human:Isoform 1 of Vacuolar sorting protein SNF8:E=67.699 | FLYBASE:CG6637-PA:fly:Flybase gene name is CG6637-PA:E=61.3372 |
Y22D7AL.7	172987_s_at
F42A10.2	175443_at	nfm-1	0	0	Expression is seen from elongated embryos until adulthood in two components. The first component consists of expression in the excretory gland cells, although due to mosaicism expression is in only one of the two gland cells. The second component consists of faint expression in the musculature of the pharynx, particularly the anterior pharynx.|Expressed in embryos, larvae, and adults. NFM-1-GFP/L…	Radixin, moesin and related proteins of the ERM family	ENSEMBL:ENSP00000344666:human:Isoform 1 of Merlin:E=102.959 | ENSEMBL:ENSP00000335652:human:Isoform 2 of Merlin:E=102.432 | ENSEMBL:ENSP00000354529:human:Isoform 3 of Merlin:E=102.409 | ENSEMBL:ENSP00000338934:human:villin 2:E=94.7959 | ENSEMBL:ENSP00000275995:human:Moesin:E=94.4815 | ENSEMBL:ENSP00000356041:human:Ezrin:E=93.6576 | ENSEMBL:ENSP00000342830:human:Radixin:E=91.3279 | ENSEMBL:ENSP000…
F10C2.4	191063_at					DNA polymerase delta, catalytic subunit	ENSEMBL:ENSP00000262266:human:DNA polymerase delta catalytic subunit:E=278.678 | ENSEMBL:ENSP00000366129:human:Polymerase (DNA directed), delta 1, catalytic subunit 125kDa variant:E=217.699 | ENSEMBL:ENSP00000351697:human:DNA polymerase zeta catalytic subunit:E=84.0044 | ENSEMBL:ENSP00000352783:human:REV3-like, catalytic subunit of DNA polymerase zeta:E=81.5086 | ENSEMBL:ENSP00000314415:human:DNA…
F53C11.3	174317_at		0	0	Larval Expression: intestine;	Reductases with broad range of substrate specificities	ENSEMBL:ENSP00000220764:human:2,4-dienoyl-CoA reductase, mitochondrial precursor:E=75.8539 | ENSEMBL:ENSP00000219481:human:Isoform 1 of Peroxisomal 2,4-dienoyl-CoA reductase:E=36.3872 | ENSEMBL:ENSP00000265322:human:Isoform 2 of Peroxisomal trans-2-enoyl-CoA reductase:E=35.0223 | ENSEMBL:ENSP00000373629:human:Peroxisomal trans 2-enoyl CoA reductase:E=34.9586 | ENSEMBL:ENSP00000326219:human:peroxi…
C09G12.6	186301_at	srz-70				7-transmembrane receptor
R05G6.9	183136_at					Fibrillins and related proteins containing Ca2+-binding EGF-like domains	ENSEMBL:ENSP00000256646:human:Neurogenic locus notch homolog protein 2 precursor:E=34.3768 | ENSEMBL:ENSP00000263388:human:Neurogenic locus notch homolog protein 3 precursor:E=33.7212 | ENSEMBL:ENSP00000328169:human:Isoform Long of Jagged-2 precursor:E=33.2518 | ENSEMBL:ENSP00000304118:human:OTTHUMP00000021897:E=32.9208 | ENSEMBL:ENSP00000297826:human:polydom:E=32.9208 | ENSEMBL:ENSP00000328566:h…
F38A5.7	183044_at					Unnamed protein
F58E2.1	189088_at
F22D6.7	172239_x_at
Y50E8A.12	185193_at
C47E12.10	185741_at		0	0	Larval Expression: intestine;	Uncharacterized protein
F26A3.5	179038_at		1	0	Expression consists of two main components, that are both highly mosaic and are seen from early larval to adult stages. One component consists of two pairs of neurons in the dorso-rectal ganglion, between one and four pairs of neurons either side of the pharynx, and a single neuron in the mid-body region of the worm. As staining of these neurons is purely nuclear, i.e. no processes are visible, t…
F58G6.5	174018_at	nhr-34				Hormone receptors	ENSEMBL:ENSP00000339908:human:hepatocyte nuclear factor 4 alpha isoform c:E=35.6198 | ENSEMBL:ENSP00000312987:human:hepatocyte nuclear factor 4 alpha isoform b:E=35.0362 | ENSEMBL:ENSP00000343807:human:Hepatocyte nuclear factor 4-alpha (HNF-4-alpha) (Transcription factor HNF-4) (Transcription factor 14). Splice isoform HNF4-Alpha-4:E=34.8539 | ENSEMBL:ENSP00000346339:human:hepatocyte nuclear fact…
W06E11.4	187694_s_at					Predicted exosome subunit	ENSEMBL:ENSP00000246868:human:Shwachman-Bodian-Diamond syndrome protein:E=72.7695 | FLYBASE:CG8549-PA:fly:Flybase gene name is CG8549-PA:E=71.2924 |
Y39C12A.2	184904_at
F38A5.5	172595_x_at	nspb-3				Unnamed protein
Y51H4A.7	180145_s_at					Urocanate hydratase	ENSEMBL:ENSP00000290868:human:Probable urocanate hydratase:E=218.377 | ENSEMBL:ENSP00000373073:human:Urocanase family protein:E=216.215 |
F02E9.7	189323_at					Purple (tartrate-resistant) acid phosphatase	ENSEMBL:ENSP00000218758:human:Tartrate-resistant acid phosphatase type 5 precursor:E=52.1135 |
F11G11.5	185251_s_at						FLYBASE:CG15021-PA:fly:Flybase gene name is CG15021-PA:E=11.5229 |
K01A2.3	183232_s_at		0	0	Intestine	Unnamed protein
T08B2.8	180798_at					Predicted mitochondrial ribosomal protein L23	ENSEMBL:ENSP00000228013:human:Mitochondrial 39S ribosomal protein L23:E=15.6576 | ENSEMBL:ENSP00000370925:human:19 kDa protein:E=11.2291 | FLYBASE:CG1320-PA:fly:Flybase gene name is mRpL23-PA:E=20.0969 |
T04C10.1	192703_s_at	mbk-1	1	0	The mbk-1::gfp gene product is expressed in all somatic cells and primarily localizes to nuclei. During development, mbk-1::gfp expression can first be observed around the 300-min stage, when cell division ceases and morphogenesis begins. Expression levels increase during later embryonic stages and remain at comparable levels throughout larval and adult stages.	Dual-specificity tyrosine-phosphorylation regulated kinase	ENSEMBL:ENSP00000340373:human:Isoform 1 of Dual specificity tyrosine-phosphorylation-regulated kinase 1A:E=152.509 | ENSEMBL:ENSP00000319032:human:Isoform 3 of Dual specificity tyrosine-phosphorylation-regulated kinase 1A:E=145.357 | ENSEMBL:ENSP00000342690:human:Isoform 2 of Dual specificity tyrosine-phosphorylation-regulated kinase 1A:E=144.602 | ENSEMBL:ENSP00000312789:human:Isoform 1 of Dual …
K10B4.2	183235_at	srt-54				7-transmembrane receptor
B0361.3	187473_at					Synaptic vesicle transporter SVOP and related transporters (major facilitator superfamily)
F16B4.12	190287_at	nhr-117				Hormone receptors	ENSEMBL:ENSP00000332296:human:Isoform Beta-2 of Retinoic acid receptor beta:E=10.5086 | ENSEMBL:ENSP00000264330:human:Isoform Beta-1 of Retinoic acid receptor beta:E=10.4949 | ENSEMBL:ENSP00000254066:human:Isoform Alpha-1 of Retinoic acid receptor alpha:E=10.4202 | ENSEMBL:ENSP00000373282:human:RARB protein:E=10.3372 | ENSEMBL:ENSP00000337063:human:Isoform 2 of Peroxisome proliferator-activated r…
Y49F6B.11	188700_at	srz-5				7-transmembrane receptor
C38C10.2	192234_s_at		1	0	Larval Expression: intestine; Nervous System; head neurons; tail neurons;	Permease of the major facilitator superfamily	ENSEMBL:ENSP00000311506:human:Sialin:E=99.699 | ENSEMBL:ENSP00000351776:human:64 kDa protein:E=77.4815 | ENSEMBL:ENSP00000263160:human:Differentiation-associated Na-dependent inorganic phosphate cotransporter:E=76.9586 | ENSEMBL:ENSP00000221485:human:solute carrier family 17, member 7:E=75.7695 | ENSEMBL:ENSP00000316909:human:Vesicular glutamate transporter 3:E=70.1739 | ENSEMBL:ENSP00000265425:h…
H04M03.6	185186_at	srv-19				Uncharacterized protein
C10A4.5	183167_at
C31H2.1	181172_s_at	C31H2.1					ENSEMBL:ENSP00000293970:human:TBC1 domain family, member 24:E=37.5376 | FLYBASE:CG9339-PF:fly:Flybase gene name is CG9339-PF:E=50.4559 |
C07A9.4	190161_at	ncx-6				K+-dependent Na+:Ca2+ antiporter	ENSEMBL:ENSP00000374485:human:Isoform 1 of Sodium/potassium/calcium exchanger 6 precursor:E=71.0223 | ENSEMBL:ENSP00000202831:human:66 kDa protein:E=67.7447 | ENSEMBL:ENSP00000366678:human:Isoform 2 of Sodium/potassium/calcium exchanger 6 precursor:E=59.8539 | ENSEMBL:ENSP00000286344:human:Isoform 2 of Sodium/potassium/calcium exchanger 2 precursor:E=27.0706 | ENSEMBL:ENSP00000344801:human:Isofor…
C37A2.8	180022_s_at	C37A2.8				Unnamed protein	ENSEMBL:ENSP00000373304:human:Conserved hypothetical protein:E=15.0458 |
Y41E3.14	179828_at	srt-49
222	174462_at
T14B4.1	189129_at					RNA Methylase, SpoU family	ENSEMBL:ENSP00000040877:human:TAR RNA binding protein 1:E=39.8539 | FLYBASE:CG18596-PA:fly:Flybase gene name is CG18596-PA:E=29.3372 |
F58A4.9	192261_s_at					DNA-directed RNA polymerase, subunit L	ENSEMBL:ENSP00000302478:human:DNA-directed RNA polymerase I subunit D:E=13.3665 | FLYBASE:CG10685-PA:fly:Flybase gene name is CG10685-PA:E=11.8861 |
C48A7.1	175822_at	egl-19	1	1	many neurons in ring, ventral cord, pre-anal ganglion|In transgenic animals carrying the fusion gene, an egl-19::GFP fluorescent signal was first detected in body wall muscles in 11/2-fold embryos, before the onset of embryonic muscle contraction. By the time of hatching, GFP fluorescence was found in pharyngeal muscles pm3, pm4, pm5 and pm7, in body wall muscles and in the anal depressor muscle.…	Voltage-gated Ca2+ channels, alpha1 subunits	ENSEMBL:ENSP00000356305:human:Calcium channel, voltage-dependent, L type, alpha 1S subunit:E=1000 | ENSEMBL:ENSP00000288139:human:Isoform Beta-cell-type of Voltage-dependent L-type calcium channel subunit alpha-1D:E=1000 | ENSEMBL:ENSP00000349520:human:Isoform BI-1(V2) of Voltage-dependent P/Q-type calcium channel subunit alpha-1A:E=1000 | ENSEMBL:ENSP00000369534:human:Isoform BI-1(V1) of Voltage…
C48B6.4	180555_at
K12H4.5	175999_at		0	1	Larval Expression: pharynx; intestine; body wall muscle;
Y17D7B.2	182534_at					Unnamed protein
F25G6.6	190413_at	nrs-2				Asparagine synthase (glutamine-hydrolyzing)	ENSEMBL:ENSP00000175506:human:Asparagine synthetase:E=78.9586 | FLYBASE:CG33486-PA:fly:Flybase gene name is asparagine-synthetase-PA:E=73.4437 |
ZK1010.3	187939_at					Predicted actin-bundling protein	ENSEMBL:ENSP00000226798:human:Protein FRG1:E=43.7447 | ENSEMBL:ENSP00000278882:human:Putative FRG1-like protein C20orf80:E=25.2676 | ENSEMBL:ENSP00000365513:human:OTTHUMP00000030514:E=20.9586 | FLYBASE:CG6480-PA:fly:Flybase gene name is CG6480-PA:E=37.1871 |
R02F2.7	174846_at
F58E10.1	174905_at	F58E10.1
K06C4.4	172685_x_at	his-20					ENSEMBL:ENSP00000358164:human:Histone H2B type 2-F:E=47.6778 | ENSEMBL:ENSP00000330559:human:Histone H2B type 1-L:E=47.4559 | ENSEMBL:ENSP00000289316:human:Histone H2B type 1-D:E=47.3565 | ENSEMBL:ENSP00000348531:human:Histone H2B type 1-H:E=47.3565 | ENSEMBL:ENSP00000352156:human:Histone H2B type 1-N:E=47.3565 | ENSEMBL:ENSP00000303408:human:H2B histone family, member A:E=47.3565 | ENSEMBL:ENSP0…
Y7A5A.2	177799_at
F53E10.1	184845_at		0	0	Larval Expression: intestine; hypodermis; excretory cell; unidentified cells in head;	Uncharacterized Fe-S protein	ENSEMBL:ENSP00000236452:human:Novel protein:E=41.6383 | ENSEMBL:ENSP00000263907:human:MOCO sulphurase C-terminal domain containing 2:E=40.585 | ENSEMBL:ENSP00000352266:human:Hypothetical protein DKFZp586G2122:E=24.8861 | ENSEMBL:ENSP00000355876:human:Novel protein:E=20.8539 | ENSEMBL:ENSP00000261326:human:Molybdenum cofactor sulfurase:E=13.9586 | FLYBASE:CG1665-PA:fly:Flybase gene name is CG1665-…
F21A10.1	190031_at					Ca2+ sensor (EF-Hand superfamily)	ENSEMBL:ENSP00000295225:human:Isoform 1 of Calsenilin:E=30.9208 | ENSEMBL:ENSP00000354261:human:29 kDa protein:E=30.9208 | ENSEMBL:ENSP00000366386:human:Kv channel interacting protein 3 isoform 2:E=30.8861 | ENSEMBL:ENSP00000366577:human:Kv channel interacting protein 1 isoform 3:E=29.9208 | ENSEMBL:ENSP00000329686:human:Isoform 1 of Kv channel-interacting protein 1:E=29.9208 | ENSEMBL:ENSP000003…
CD4.6	190251_s_at	pas-6				20S proteasome, regulatory subunit alpha type PSMA1/PRE5	ENSEMBL:ENSP00000249924:human:Isoform Short of Proteasome subunit alpha type 1:E=71 | ENSEMBL:ENSP00000315309:human:Isoform Long of Proteasome subunit alpha type 1:E=70.4685 | ENSEMBL:ENSP00000217153:human:Isoform 1 of Proteasome subunit alpha type 7:E=27 | ENSEMBL:ENSP00000311121:human:Isoform 1 of Proteasome subunit alpha type 7-like:E=26.7959 | ENSEMBL:ENSP00000271308:human:Proteasome subunit …
C14A4.1	178483_at	tag-242	0	0	Larval Expression: intestine; unidentified cells in head;	HEAT repeat-containing protein	ENSEMBL:ENSP00000250937:human:Deoxyhypusine hydroxylase:E=84.8239 | FLYBASE:CG2245-PA:fly:Flybase gene name is l(3)s1921-PA:E=84 |
T23F11.1	174357_s_at					Serine/threonine protein phosphatase	ENSEMBL:ENSP00000327255:human:Isoform Alpha-1 of Protein phosphatase 2C isoform alpha:E=52.2924 | ENSEMBL:ENSP00000314850:human:Isoform Alpha-2 of Protein phosphatase 2C isoform alpha:E=52.2219 | ENSEMBL:ENSP00000282412:human:Isoform Beta-1 of Protein phosphatase 2C isoform beta:E=50.9208 | ENSEMBL:ENSP00000367801:human:PPM1B beta isoform variant 6 (Fragment):E=50.8539 | ENSEMBL:ENSP00000325920:h…
Y44A6D.6	180330_at
R10E11.3	173909_s_at	R10E11.3				Ubiquitin-specific protease	ENSEMBL:ENSP00000226440:human:Ubiquitin carboxyl-terminal hydrolase 46:E=79.2924 | ENSEMBL:ENSP00000258451:human:Ubiquitin carboxyl-terminal hydrolase 12:E=77.1805 | ENSEMBL:ENSP00000369681:human:ubiquitin specific protease 3:E=26.8539 | ENSEMBL:ENSP00000310590:human:USP36 protein:E=25.3872 | ENSEMBL:ENSP00000268049:human:Ubiquitin carboxyl-terminal hydrolase 3:E=25.1135 | ENSEMBL:ENSP00000354460…
K02F3.4	181230_at	zip-2
C04A2.7	172072_x_at	dnj-5					ENSEMBL:ENSP00000316240:human:DnaJ homolog subfamily C member 14:E=23.8239 | ENSEMBL:ENSP00000317500:human:LYST-interacting protein LIP6:E=14.4559 | FLYBASE:CG14650-PA:fly:Flybase gene name is CG14650-PA:E=26.6576 |
158	173156_s_at
281	175286_at
F52E10.1	174953_s_at	sdc-1	0	0	sdc-1 transcript is preferentially expressed at embryo stages. The expression level decrease as development proceeds through the larval stages and then increase in adults.	Zn-finger
Y111B2A.20	176850_at					UDP-galactose transporter related protein	ENSEMBL:ENSP00000240333:human:Solute carrier family 35 member B1:E=67.6383 | ENSEMBL:ENSP00000288373:human:Isoform 1 of Adenosine 3'-phospho 5'-phosphosulfate transporter 1:E=32.2147 | ENSEMBL:ENSP00000244767:human:44 kDa protein:E=20.1135 | ENSEMBL:ENSP00000345902:human:Isoform 1 of Solute carrier family 35 member B3:E=20.1079 | ENSEMBL:ENSP00000342455:human:Isoform 2 of Adenosine 3'-phospho 5'-…
C09E9.1	173054_at		1	1	Larval Expression: pharynx; body wall muscle; Nervous System; ventral nerve cord; head neurons; unidentified cells in tail ;	Uncharacterized conserved protein	ENSEMBL:ENSP00000232496:human:Tumor suppressor candidate 2:E=10.4202 |
T10G3.1	179325_at
T06F4.1	174232_at	T06F4.1				Unnamed protein
F54C9.2	192147_s_at	stc-1	0	0	Larval Expression: intestine;	Molecular chaperones HSP70/HSC70, HSP70 superfamily	ENSEMBL:ENSP00000285667:human:Stress 70 protein chaperone microsome-associated 60 kDa protein precursor:E=97.3566 | ENSEMBL:ENSP00000265959:human:Hypothetical protein:E=76.0506 | ENSEMBL:ENSP00000227378:human:Isoform 1 of Heat shock cognate 71 kDa protein:E=72.2291 | ENSEMBL:ENSP00000247207:human:Heat shock-related 70 kDa protein 2:E=70.4202 | ENSEMBL:ENSP00000310219:human:Heat shock 70 kDa prote…
H04M03.3	186247_at					Dehydrogenases with different specificities (related to short-chain alcohol dehydrogenases)
C36A4.9	191641_s_at	C36A4.9	1	0	Expression is seen in adults only, in nuclei of the intestine, and in nuclei in the head. Expression in the head are primarily nuclei around the isthmus and terminal bulb of the pharynx, which are probably neuronal. However, a few nuclei of the head hypodermis are occasionally seen to stain. This gene has homology to an Acetyl CoA Synthetase.|Expression is seen in larvae and adults, in a number o…		ENSEMBL:ENSP00000363825:human:OTTHUMP00000030717:E=194.745 | ENSEMBL:ENSP00000353804:human:Acetyl-coenzyme A synthetase, cytoplasmic:E=194.658 | ENSEMBL:ENSP00000253382:human:79 kDa protein:E=193.495 | ENSEMBL:ENSP00000337190:human:acyl-CoA synthetase short-chain family member 2 isoform 2:E=183.149 | ENSEMBL:ENSP00000316924:human:Isoform 1 of Acetyl-coenzyme A synthetase 2-like, mitochondrial pre…
K11D12.5	185210_s_at					Multitransmembrane protein	FLYBASE:CG8717-PA:fly:Flybase gene name is slv-PA:E=16.0362 |
T23F2.2	182673_at	T23F2.2					ENSEMBL:ENSP00000307939:human:Isoform 2 of GRIP and coiled-coil domain-containing protein 2:E=26.7959 | ENSEMBL:ENSP00000265148:human:centromere protein E:E=26.0809 | ENSEMBL:ENSP00000369365:human:CENPE variant protein (Fragment):E=25.5686 | ENSEMBL:ENSP00000269243:human:Myosin-10:E=24.7696 | ENSEMBL:ENSP00000273176:human:Isoform 4 of Golgin subfamily A member 4:E=24.3279 | ENSEMBL:ENSP0000034930…
Y69F12A.2	190920_at	alh-12					ENSEMBL:ENSP00000271359:human:aldehyde dehydrogenase 9A1:E=100.538 | ENSEMBL:ENSP00000258494:human:Aldehyde dehydrogenase 1 family, member L2:E=71.2218 | ENSEMBL:ENSP00000259658:human:aldehyde dehydrogenase 1B1 precursor:E=70.5376 | ENSEMBL:ENSP00000273450:human:10-formyltetrahydrofolate dehydrogenase:E=70.4685 | ENSEMBL:ENSP00000261733:human:Aldehyde dehydrogenase, mitochondrial precursor:E=68.5…
W09C5.7	174390_s_at					Phosphoinositide phosphatase SAC1	ENSEMBL:ENSP00000354905:human:Inositol polyphosphate-5-phosphatase F:E=103.137 | ENSEMBL:ENSP00000354519:human:inositol polyphosphate-5-phosphatase F:E=103.032 | ENSEMBL:ENSP00000373713:human:SAC1 suppressor of actin mutations 1-like:E=60.3188 | ENSEMBL:ENSP00000371946:human:Isoform 3 of Synaptojanin-1:E=40.8239 | ENSEMBL:ENSP00000349903:human:Isoform 2 of Synaptojanin-1:E=40.7959 | ENSEMBL:ENSP0…
Y48A6B.3	190470_at					Box H/ACA snoRNP component, involved in ribosomal RNA pseudouridinylation	ENSEMBL:ENSP00000274606:human:H/ACA ribonucleoprotein complex subunit 2:E=31.5528 | ENSEMBL:ENSP00000360661:human:17 kDa protein:E=29.9586 | ENSEMBL:ENSP00000215956:human:NHP2-like protein 1:E=16.2076 | FLYBASE:CG5258-PA:fly:Flybase gene name is NHP2-PA:E=34.6383 | FLYBASE:CG3949-PA:fly:Flybase gene name is hoip-PA:E=15.4685 |
C14F11.7	174088_at
R07E4.5	173600_s_at
Y38F1A.2	173186_s_at					Predicted E3 ubiquitin ligase	ENSEMBL:ENSP00000331710:human:RNF170 protein (Fragment):E=27.5528 | ENSEMBL:ENSP00000240159:human:CDNA FLJ14842 fis, clone PLACE1000014:E=27.4318 | ENSEMBL:ENSP00000325969:human:CDNA FLJ33545 fis, clone BRAMY2008382:E=26.3098 | ENSEMBL:ENSP00000326138:human:RNF170 protein:E=10.7447 |
T23B3.1	182646_s_at
K10B4.6	188486_s_at	cwn-1	0	4	Most strongly expressed in embryos. Lower levels present in larval and adult stages. Lowest level in immature and gravid adults.|The GFP expression was more dynamic than that of EGL-20::GFP. GFP expression was first detected in the embryonic tail beginning at the comma stage. In the newly hatched larvae, CWN-1 was often expressed in four stripes of cells lining the dorsal and ventral posterior qu…	Wnt family of developmental regulators	ENSEMBL:ENSP00000290167:human:Protein Wnt-4 precursor:E=84.7695 | ENSEMBL:ENSP00000355715:human:WNT3A protein:E=70.4815 | ENSEMBL:ENSP00000284523:human:Protein Wnt-3a precursor:E=70.4437 | ENSEMBL:ENSP00000225512:human:Proto-oncogene protein Wnt-3 precursor:E=70.1249 | ENSEMBL:ENSP00000256639:human:Isoform 2 of Protein Wnt-2b precursor:E=67.9586 | ENSEMBL:ENSP00000265441:human:Protein Wnt-2 precu…
F23H11.3	190216_s_at					Succinyl-CoA synthetase, alpha subunit	ENSEMBL:ENSP00000295783:human:succinate-CoA ligase, GDP-forming, alpha subunit:E=116.796 | ENSEMBL:ENSP00000345398:human:ATP citrate lyase isoform 2:E=16.8861 | ENSEMBL:ENSP00000253792:human:ATP-citrate synthase:E=16.8539 | FLYBASE:CG1065-PA:fly:Flybase gene name is Scsalpha-PA:E=114.114 | FLYBASE:CG6255-PA:fly:Flybase gene name is CG6255-PA:E=104.377 | FLYBASE:CG8322-PA:fly:Flybase gene name is …
W09C5.2	192287_at	unc-59	1	0	|UNC-59::GFP was expressed in the ventral cord neurons of larvae late in the first larval stage. Postembryonic neuronal expression of UNC-59::GFP was also quite specific for each developmental stage; generally, neuronal expression was seen for a particular neuron at only one developmental stage, and frequently only for part of the stage. Expression was not observed in any other tissues.|Localized…	Septin family protein (P-loop GTPase)	ENSEMBL:ENSP00000344868:human:Septin-7:E=94.5229 | ENSEMBL:ENSP00000321674:human:Isoform A of Septin-4:E=75.6021 | ENSEMBL:ENSP00000321071:human:Isoform B of Septin-4:E=75.585 | ENSEMBL:ENSP00000327409:human:Septin-5:E=74.2147 | ENSEMBL:ENSP00000328190:human:Septin (Fragment):E=73.7447 | ENSEMBL:ENSP00000353157:human:Septin-2:E=73.6778 | ENSEMBL:ENSP00000332866:human:SEPT3 protein:E=66.1427 | ENS…
K01C8.7	191944_at					Mitochondrial FAD carrier protein	ENSEMBL:ENSP00000297578:human:Mitochondrial folate transporter/carrier:E=60.6778 | ENSEMBL:ENSP00000320688:human:Solute carrier family 25, member 36:E=30.4815 | ENSEMBL:ENSP00000306328:human:mitochondrial carrier protein MGC4399:E=25.4318 | ENSEMBL:ENSP00000263255:human:Peroxisomal membrane protein PMP34:E=24.4318 | ENSEMBL:ENSP00000243148:human:similar to mitochondrial carrier protein MGC4399 is…
Y53F4B.14	185678_at					Uncharacterized conserved protein
E04A4.5	173692_at					Mitochondrial import inner membrane translocase, subunit TIM17	ENSEMBL:ENSP00000263235:human:Mitochondrial import inner membrane translocase subunit Tim17-B:E=40.6021 | ENSEMBL:ENSP00000295635:human:Mitochondrial import inner membrane translocase subunit Tim17-A:E=38.0605 | FLYBASE:CG15257-PB:fly:Flybase gene name is Tim17b2-PB:E=38.0809 | FLYBASE:CG1724-PA:fly:Flybase gene name is CG1724-PA:E=35.4437 | FLYBASE:CG1158-PA:fly:Flybase gene name is Tim17b1-PA:E…
C41H7.5	182643_at					Uncharacterized protein
C05E4.13	191690_at	str-262				7-transmembrane olfactory receptor
ZK512.4	193232_at					Signal recognition particle, subunit Srp9	ENSEMBL:ENSP00000305230:human:Signal recognition particle 9 kDa protein:E=16.7696 | FLYBASE:CG8268-PA:fly:Flybase gene name is Srp9-PA:E=14.7212 |
K07H8.10	174001_s_at						ENSEMBL:ENSP00000318195:human:nucleolin:E=41.0132 | ENSEMBL:ENSP00000349410:human:CDNA FLJ45706 fis, clone FEBRA2028457, highly similar to Nucleolin:E=30.1487 | ENSEMBL:ENSP00000309558:human:Isoform Long of TATA-binding protein-associated factor 2N:E=30.0706 | ENSEMBL:ENSP00000319617:human:NCL protein:E=24.2366 | ENSEMBL:ENSP00000221166:human:Neurofilament triplet M protein:E=20.4202 | ENSEMBL:EN…
C05C8.1	180466_s_at		1	0	Larval Expression: intestine; renal gland cells; Nervous System; head neurons; amphids;	Uncharacterized conserved protein	ENSEMBL:ENSP00000245448:human:ATP synthase subunit s, mitochondrial precursor:E=16.5376 | ENSEMBL:ENSP00000351258:human:ATP synthase coupling factor B-like 1:E=11.9208 | FLYBASE:CG10731-PA:fly:Flybase gene name is CG10731-PA:E=18.5376 |
F41B4.4	187852_at	glr-6	1	0	Only one neuron, RIA.	Glutamate-gated kainate-type ion channel receptor subunit GluR5 and related subunits	ENSEMBL:ENSP00000296893:human:Glutamate receptor, ionotropic kainate 2 precursor:E=86.585 | ENSEMBL:ENSP00000358130:human:Kainate receptor subunit:E=86.1487 | ENSEMBL:ENSP00000313276:human:glutamate receptor 6 isoform 2 precursor:E=86.1367 | ENSEMBL:ENSP00000301218:human:Kainate receptor subunit KA2a:E=84.1739 | ENSEMBL:ENSP00000327687:human:103 kDa protein:E=84.0315 | ENSEMBL:ENSP00000373776:hum…
ZK632.13	187296_at	lin-52				Uncharacterized conserved protein
C02C6.1	175673_s_at	dyn-1	1	1	Expressed in motor neurons in head and ventral nerve cord; sensory neurons and sensory interneurons around nerve ring and tail; pharyngeal-intestinal valve, intestinal-rectal valve, and intestine; in m3 and m4. Expressed in all stages embryo through adult.|Expressed in nerve ring, ventral nerve cord, dorsal nerve cord, pharyngeal neurons, spermathecae, coelomocytes and apical surface of intestina…	Vacuolar sorting protein VPS1, dynamin, and related proteins	ENSEMBL:ENSP00000373905:human:dynamin 2 isoform 4:E=296.886 | ENSEMBL:ENSP00000373903:human:Isoform 2 of Dynamin-2:E=295.42 | ENSEMBL:ENSP00000313164:human:98 kDa protein:E=294.155 | ENSEMBL:ENSP00000352721:human:Isoform 1 of Dynamin-2:E=293.523 | ENSEMBL:ENSP00000345680:human:dynamin 1 isoform 1:E=292.886 | ENSEMBL:ENSP00000347890:human:98 kDa protein:E=292.357 | ENSEMBL:ENSP00000362014:human:Dy…
Y69E1A.5	193144_at					Phosphatidylethanolamine binding protein	ENSEMBL:ENSP00000261313:human:Phosphatidylethanolamine-binding protein 1:E=15.1024 | ENSEMBL:ENSP00000256404:human:phosphatidylethanolamine-binding protein 4:E=14.7696 | FLYBASE:CG10298-PA:fly:Flybase gene name is CG10298-PA:E=26.0177 | FLYBASE:CG5430-PA:fly:Flybase gene name is a5-PA:E=23.3188 | FLYBASE:CG6180-PA:fly:Flybase gene name is CG6180-PA:E=22.6576 | FLYBASE:CG18594-PA:fly:Flybase gene …
R07E3.7	178832_at
W01A8.4	177398_at
K10B2.1	174984_at	lin-23	0	0	The lin-23 cDNA hybridizes to a single transcript of approx. 2.8 kb with the highest level of expression in embryos and gravid adults. In situ hybridization revealed high levels of lin-23 mRNA in the germ line of adults and early embryos. Zygotes have high levels of lin-23 mRNA indicating the presence of maternally provided mRNA. The level of lin-23 mRNA decreases during embryogenesis and was und…	Beta-TrCP (transducin repeats containing)/Slimb proteins	ENSEMBL:ENSP00000265094:human:Isoform C of F-box/WD repeat protein 11:E=170.194 | ENSEMBL:ENSP00000296933:human:Isoform B of F-box/WD repeat protein 11:E=170.187 | ENSEMBL:ENSP00000325257:human:Isoform 1 of F-box/WD repeat protein 1A:E=155.284 | ENSEMBL:ENSP00000346885:human:Isoform 2 of F-box/WD repeat protein 1A:E=155.252 | ENSEMBL:ENSP00000359202:human:Hypothetical protein DKFZp781N011:E=155.2…
Y48B6A.5	180715_at					Unnamed protein
ZK370.4	174583_at	ZK370.4	1	1	Larval Expression: pharynx; intestine; Nervous System; ventral nerve cord; head neurons; tail neurons;|Larval Expression: pharynx; intestine; Reproductive System; gonad sheath cells; body wall muscle; Nervous System; nerve ring; ventral nerve cord; dorsal nerve cord; head neurons; pharyngeal neurons; tail neurons;	Predicted esterase of the alpha-beta hydrolase superfamily (Neuropathy target esterase), contains cAMP-binding domains	ENSEMBL:ENSP00000277531:human:CDNA FLJ43070 fis, clone BRTHA3009090, moderately similar to Homo sapiens neuropathy target esterase:E=214.495 | ENSEMBL:ENSP00000373916:human:neuropathy target esterase:E=203.796 | ENSEMBL:ENSP00000221249:human:Patatin-like phospholipase domain containing 6:E=203.482 | ENSEMBL:ENSP00000360512:human:OTTHUMP00000022702:E=186.18 | ENSEMBL:ENSP00000360506:human:Hypothet…
R11E3.2	188521_at					Xanthine/uracil transporters	ENSEMBL:ENSP00000302701:human:Isoform 1 of Solute carrier family 23 member 1:E=78.9586 | ENSEMBL:ENSP00000368628:human:Sodium-dependent vitamin C transporter 2 variant II:E=70.9208 | ENSEMBL:ENSP00000344322:human:Solute carrier family 23 member 2:E=69.7959 | ENSEMBL:ENSP00000302851:human:Isoform 2 of Solute carrier family 23 member 1:E=64.2518 | ENSEMBL:ENSP00000343584:human:Isoform 3 of Solute c…
C06G3.10	187675_s_at	cogc-2				Low density lipoprotein receptor	ENSEMBL:ENSP00000258255:human:Conserved oligomeric Golgi complex component 2:E=33.1079 | ENSEMBL:ENSP00000355628:human:Component of oligomeric golgi complex 2:E=32.7959 | FLYBASE:CG6177-PA:fly:Flybase gene name is ldlCp-PA:E=26.699 |
C50B8.1	189801_s_at					RRM domain	ENSEMBL:ENSP00000238688:human:SRA stem-loop-interacting RNA-binding protein, mitochondrial precursor:E=12.2219 |
F08C6.2	193162_s_at	F08C6.2	1	0	Larval Expression: Nervous System; head neurons; tail neurons; unidentified cells in head;	Phosphorylcholine transferase/cholinephosphate cytidylyltransferase	ENSEMBL:ENSP00000265783:human:Isoform 2 of Choline-phosphate cytidylyltransferase B:E=71.4089 | ENSEMBL:ENSP00000368440:human:Isoform 3 of Choline-phosphate cytidylyltransferase B:E=71.284 | ENSEMBL:ENSP00000349211:human:Isoform 1 of Choline-phosphate cytidylyltransferase B:E=70.8239 | ENSEMBL:ENSP00000292823:human:Choline-phosphate cytidylyltransferase A:E=64.8861 | ENSEMBL:ENSP00000368434:human…
Y102A5C.6	174109_at
ZK180.3	180673_s_at	ZK180.3				Nuclear division RFT1 protein	ENSEMBL:ENSP00000296292:human:Putative endoplasmic reticulum multispan transmembrane protein:E=55.8239 | FLYBASE:CG3149-PA:fly:Flybase gene name is CG3149-PA:E=43.6778 |
Y66H1B.3	184773_s_at					Actin-binding cytoskeleton protein, filamin	ENSEMBL:ENSP00000349819:human:Isoform 4 of Filamin-B:E=122.032 | ENSEMBL:ENSP00000351339:human:Filamin B:E=121.721 | ENSEMBL:ENSP00000232447:human:Isoform 3 of Filamin-B:E=121.721 | ENSEMBL:ENSP00000347882:human:278 kDa protein:E=121.699 | ENSEMBL:ENSP00000295956:human:Isoform 1 of Filamin-B:E=121.699 | ENSEMBL:ENSP00000358863:human:Filamin A, alpha:E=118.638 | ENSEMBL:ENSP00000349183:human:filam…
C47E8.4	178386_s_at					Uncharacterized conserved protein XAP-5	ENSEMBL:ENSP00000158526:human:Protein FAM50A:E=77.8861 | ENSEMBL:ENSP00000274639:human:Protein FAM50B:E=75.2147 | FLYBASE:CG12259-PA:fly:Flybase gene name is CG12259-PA:E=60.2147 |
K11B4.2	179067_at					Uncharacterized conserved protein	FLYBASE:CG32590-PA:fly:Flybase gene name is CG32590-PA:E=13.9208 |
K06H7.6	176913_at	apc-2				Anaphase-promoting complex (APC), subunit 2	ENSEMBL:ENSP00000314004:human:Isoform 1 of Anaphase-promoting complex subunit 2:E=55.0315 | FLYBASE:CG3060-PA:fly:Flybase gene name is mr-PA:E=48.8861 |
F09F7.4	190067_at	F09F7.4				Enoyl-CoA hydratase	ENSEMBL:ENSP00000352706:human:3-hydroxyisobutyryl-Coenzyme A hydrolase isoform 1:E=92.4559 | ENSEMBL:ENSP00000248508:human:Enoyl-CoA hydratase, mitochondrial precursor:E=20 | ENSEMBL:ENSP00000334401:human:ECHDC2 protein:E=12.4318 | ENSEMBL:ENSP00000288682:human:Trifunctional enzyme subunit alpha, mitochondrial precursor:E=11.0915 | FLYBASE:CG5044-PB:fly:Flybase gene name is CG5044-PB:E=93.6198 | …
C01F1.5	184053_at
C27B7.2	177871_at					Uncharacterized conserved protein	FLYBASE:CG16787-PA:fly:Flybase gene name is CG16787-PA:E=12.1549 |
C16D9.4	179704_at					Unnamed protein
C06G3.1	189902_at	nhr-105					ENSEMBL:ENSP00000344479:human:Orphan nuclear receptor NR4A2:E=16.6778 | ENSEMBL:ENSP00000238459:human:Isoform Alpha of Orphan nuclear receptor NR4A3:E=16 | ENSEMBL:ENSP00000333122:human:nuclear receptor subfamily 4, group A, member 3 isoform b:E=15.9586 | ENSEMBL:ENSP00000355904:human:Isoform 3 of Estrogen-related receptor gamma:E=15.6198 | ENSEMBL:ENSP00000000442:human:Steroid hormone receptor E…
F10G2.1	182508_at		0	0	Expressed in coelomocytes.	Predicted secreted cysteine rich protein found only in C.elegans
ZK512.3	173175_s_at	ced-11	0	0	Expression begins in early embryos and continues into young larval stages. In older embryos and young larvae extensive nuclear expression is seen in hypodermal cells. In young embryos mosaic nuclear-localised and diffuse expression is seen in a variable number of cells (from a few to most cells in the embryo).	Ca2+/Mg2+-permeable cation channels (LTRPC family)	ENSEMBL:ENSP00000300482:human:Isoform 1 of Transient receptor potential cation channel subfamily M member 2:E=26.3279 | ENSEMBL:ENSP00000300481:human:Isoform 2 of Transient receptor potential cation channel subfamily M member 2:E=24.2366 | ENSEMBL:ENSP00000366314:human:Isoform 9 of Transient receptor potential cation channel subfamily M member 3:E=18.3566 | ENSEMBL:ENSP00000366315:human:Isoform 2…
F38H4.10	192825_at					Cell cycle-associated protein Mob1-1	ENSEMBL:ENSP00000366896:human:25 kDa protein:E=42.5086 | ENSEMBL:ENSP00000264089:human:Mob4B protein:E=42.5086 | ENSEMBL:ENSP00000310189:human:Mps one binder kinase activator-like 1A:E=41.3372 | ENSEMBL:ENSP00000271139:human:MOB1, Mps One Binder kinase activator-like 2C isoform 1:E=33.7959 | ENSEMBL:ENSP00000361008:human:MOB1, Mps One Binder kinase activator-like 2C:E=33.7447 | ENSEMBL:ENSP000003…
F37C12.3	185886_at					Acyl carrier protein/NADH-ubiquinone oxidoreductase, NDUFAB1/SDAP subunit	ENSEMBL:ENSP00000007516:human:Acyl carrier protein, mitochondrial precursor:E=16.7213 | FLYBASE:CG9160-PB:fly:Flybase gene name is mtacp1-PB:E=17.2147 |
K06A5.6	190678_s_at		1	0	Larval Expression: pharynx; intestine; Nervous System; head neurons;	Short-chain acyl-CoA dehydrogenase	ENSEMBL:ENSP00000346877:human:Short/branched chain specific acyl-CoA dehydrogenase, mitochondrial precursor:E=128.638 | ENSEMBL:ENSP00000242592:human:Short-chain specific acyl-CoA dehydrogenase, mitochondrial precursor:E=75.2147 | ENSEMBL:ENSP00000312618:human:Acyl-CoA dehydrogenase family member 9, mitochondrial precursor:E=60.8861 | ENSEMBL:ENSP00000235701:human:Medium-chain specific acyl-CoA d…
Y105E8A.16	171977_x_at	rps-20				40S ribosomal protein S20	ENSEMBL:ENSP00000009589:human:40S ribosomal protein S20:E=40.6576 | ENSEMBL:ENSP00000348430:human:13 kDa protein:E=36.3098 | ENSEMBL:ENSP00000352423:human:12 kDa protein:E=28.9586 | FLYBASE:CG15693-PA:fly:Flybase gene name is RpS20-PA:E=39.6021 |
F45F2.9	180700_at		1	0	Larval Expression: intestine; renal gland cells; Nervous System; head neurons; tail neurons;	Predicted hydrolases of HD superfamily
F39B2.11	187532_s_at					Translocase of outer mitochondrial membrane complex, subunit TOM37/Metaxin 1	ENSEMBL:ENSP00000357359:human:metaxin 1 isoform 1:E=37.3279 | ENSEMBL:ENSP00000307845:human:metaxin 1 isoform 2:E=32.7696 | ENSEMBL:ENSP00000249442:human:Metaxin-2:E=18.4318 | ENSEMBL:ENSP00000331672:human:metaxin 3:E=17.2596 | FLYBASE:CG9393-PA:fly:Flybase gene name is CG9393-PA:E=22.9586 |
Y58A7A.1	176260_at					Copper transporter	FLYBASE:CG3977-PA:fly:Flybase gene name is Ctr1A-PA:E=18.0315 | FLYBASE:CG15551-PB:fly:Flybase gene name is Ctr1C-PB:E=17.5086 | FLYBASE:CG7459-PA:fly:Flybase gene name is Ctr1B-PA:E=11.9586 |
Y37E3.4	173359_at					Small EDRK-rich protein H4F5
C17G10.1	185395_at		1	0	This mosaic expression pattern is seen in late larvae and adults in a number of nuclei of the head and tail hypodermis.|Larval Expression: intestine; Nervous System; head neurons;	Predicted component of NuA3 histone acetyltransferase complex	ENSEMBL:ENSP00000337196:human:2-oxoglutarate and iron-dependent oxygenase domain containing 1:E=50.8239 | ENSEMBL:ENSP00000355113:human:CDNA FLJ12068 fis, clone HEMBB1002329:E=50.8239 | FLYBASE:CG31120-PA:fly:Flybase gene name is CG31120-PA:E=39.0362 |
Y73B6BL.4	177173_s_at		1	1	Larval Expression: pharynx; intestine; body wall muscle; head mesodermal cell; Nervous System; nerve ring; ventral nerve cord; head neurons; tail neurons;	Intracellular membrane-bound Ca2+-independent phospholipase A2	ENSEMBL:ENSP00000257694:human:89 kDa protein:E=81.2147 | ENSEMBL:ENSP00000373379:human:Calcium-independent phospholipase A2:E=80.6778 | ENSEMBL:ENSP00000322900:human:Hypothetical protein DKFZp761P18121:E=59.8539 | ENSEMBL:ENSP00000335149:human:Isoform SH-iPLA2 of 85 kDa calcium-independent phospholipase A2:E=16.1135 | ENSEMBL:ENSP00000333142:human:Isoform LH-iPLA2 of 85 kDa calcium-independent ph…
DY3.6	177224_at	mfb-1	1	1	Animals transformed with mfb-1p::gfp exhibit GFP fluorescence in the late embryo and through the larval and adult stages, strong expression in the head and tail ganglia, the ventral nerve cord, the tail hypodermal cells and the intestine, weak expression in some lateral neurones, seam cells and body wall muscles in some lines, and no expression in the pharynx and distal tip cells. MFB-1::GFP was …	F-box proteins	ENSEMBL:ENSP00000342077:human:Isoform 2 of F-box only protein 25:E=39.9208 | ENSEMBL:ENSP00000287396:human:F-box only protein 32:E=39.301 | ENSEMBL:ENSP00000276326:human:Isoform 1 of F-box only protein 25:E=37.4318 | ENSEMBL:ENSP00000341345:human:Isoform 3 of F-box only protein 25:E=30.5528 | FLYBASE:CG11658-PA:fly:Flybase gene name is CG11658-PA:E=36.0458 |
C04A2.1	187191_at					Ypt/Rab GTPase activating protein	ENSEMBL:ENSP00000364580:human:Hypothetical protein (Fragment):E=43.5686 | ENSEMBL:ENSP00000321850:human:Growth hormone regulated TBC protein 1:E=43.0269 | ENSEMBL:ENSP00000364203:human:TBC1D2 protein:E=27.1308 | ENSEMBL:ENSP00000341567:human:TBC1 domain family, member 2:E=26.6021 | ENSEMBL:ENSP00000364205:human:TBC1 domain family, member 2:E=26.5086 | ENSEMBL:ENSP00000300584:human:TBC1D2B protein…
M05D6.6	179167_at
F40E10.1	191394_s_at	hch-1	0	0	The transcript was detectable right before elongation, through the comma stage, and until the 1.5 fold or 2 fold stages. No transcript was detected from one cell stage to just before this time. No transcript was detected after the 2-fold stage. This was not due to poor penetration of the probe into the late stage embryos because a control probe with myo-2 anti-sense probe showed clear signal. The…	Meprin A metalloprotease	ENSEMBL:ENSP00000230588:human:Meprin A subunit alpha precursor:E=26.2757 | ENSEMBL:ENSP00000269202:human:Meprin A subunit beta precursor:E=25 | ENSEMBL:ENSP00000350630:human:114 kDa protein:E=23.5686 | ENSEMBL:ENSP00000265996:human:Tolloid-like protein 2 precursor:E=23.5686 | ENSEMBL:ENSP00000061240:human:Isoform 1 of Tolloid-like protein 1 precursor:E=22.9586 | ENSEMBL:ENSP00000305714:human:Isof…
165	173298_at
2	171767_x_at
Y44E3A.3	186137_at		1	0	Larval Expression: intestine; Nervous System; head neurons; tail neurons;	Thioredoxin	ENSEMBL:ENSP00000259332:human:Thioredoxin:E=14.3188 | ENSEMBL:ENSP00000334444:human:11 kDa protein:E=13.7696 | ENSEMBL:ENSP00000216185:human:Thioredoxin, mitochondrial precursor:E=13.4318 | ENSEMBL:ENSP00000350419:human:Isoform 2 of Thioredoxin domain-containing protein 2:E=10.5686 | ENSEMBL:ENSP00000304908:human:Isoform 1 of Thioredoxin domain-containing protein 2:E=10.5376 | FLYBASE:CG31884-PB:…
F20D1.9	191989_at		0	0	Larval Expression: intestine;	Mitochondrial solute carrier protein	ENSEMBL:ENSP00000329033:human:Mitochondrial glutamate carrier 2:E=70.9208 | ENSEMBL:ENSP00000263812:human:Calcium-binding mitochondrial carrier protein Aralar1:E=41.2076 | ENSEMBL:ENSP00000322020:human:Mitochondrial glutamate carrier 1:E=39.1871 | ENSEMBL:ENSP00000265631:human:Mitochondrial aspartate-glutamate carrier protein:E=38.3098 | ENSEMBL:ENSP00000215882:human:Tricarboxylate transport prot…
F01F1.11	175522_s_at					Small secreted protein with conserved cysteines
T20B5.3	171812_x_at	oga-1	1	2	Occasional strong expression is seen in the excretory cell of larvae and adults. In larvae weak diffuse expression is seen throughout the worm.|Larval Expression: pharynx; hypodermis; Nervous System; head neurons; tail neurons;	Hyaluronoglucosaminidase	ENSEMBL:ENSP00000350445:human:Isoform 2 of Bifunctional protein NCOAT:E=99 | ENSEMBL:ENSP00000354850:human:Isoform 1 of Bifunctional protein NCOAT:E=85.5229 | ENSEMBL:ENSP00000359112:human:Isoform 3 of Bifunctional protein NCOAT:E=85.3872 | FLYBASE:CG5871-PA:fly:Flybase gene name is CG5871-PA:E=95.4685 |
F26E4.8	192922_s_at	tba-1	1	4	Ubiquitous until the 550-cell stage, decreasing with age. After 100-cell stage, could not detect if a minority of cells were unstained|Strong expression is observed during embryogenesis. Staining is observed in the ventral nerve cord motor neurons, both neuronal cell bodies and their axonal processes along the entire ventral cord in adult animals. Expression is also detected in 6 touch receptors …	Alpha tubulin	ENSEMBL:ENSP00000301071:human:Tubulin alpha-3 chain:E=222.229 | ENSEMBL:ENSP00000336799:human:Tubulin alpha-ubiquitous chain:E=222.229 | ENSEMBL:ENSP00000301072:human:Tubulin alpha-6 chain:E=221.167 | ENSEMBL:ENSP00000326042:human:Isoform 1 of Tubulin alpha-2 chain:E=218.959 | ENSEMBL:ENSP00000248437:human:Tubulin alpha-1 chain:E=218.31 | ENSEMBL:ENSP00000318575:human:Tubulin alpha-8 chain:E=214.…
C06H2.3	175592_s_at					Uncharacterized conserved protein, contains JmjC domain	ENSEMBL:ENSP00000286096:human:Jumonji domain containing 5:E=62.3979 | ENSEMBL:ENSP00000370335:human:Hypothetical protein:E=22.1024 | ENSEMBL:ENSP00000299163:human:Hypoxia-inducible factor 1 alpha inhibitor:E=15.2219 | ENSEMBL:ENSP00000302562:human:PASS1:E=13.2007 | ENSEMBL:ENSP00000334326:human:Isoform 5 of Cytosolic phospholipase A2 beta:E=10.699 | FLYBASE:CG13902-PA:fly:Flybase gene name is CG1…
T01H3.2	173695_s_at					Uncharacterized conserved protein, contains dysferlin, TECPR and PH domains	ENSEMBL:ENSP00000369121:human:DKFZP434B0335 protein:E=44.5086 | FLYBASE:CG32226-PA:fly:Flybase gene name is CG32226-PA:E=39.699 |
T09B4.8	189527_at		1	1	Larval Expression: intestine; body wall muscle; Nervous System; head neurons; unidentified cells;|Larval Expression: intestine; body wall muscle;	Alanine-glyoxylate aminotransferase AGT2	ENSEMBL:ENSP00000231420:human:Alanine--glyoxylate aminotransferase 2, mitochondrial precursor:E=122.886 | ENSEMBL:ENSP00000310978:human:Alanine-glyoxylate aminotransferase 2-like 2:E=67.4949 | ENSEMBL:ENSP00000296486:human:Alanine-glyoxylate aminotransferase 2-like 1:E=50.3979 | ENSEMBL:ENSP00000321290:human:Alanine-glyoxylate aminotransferase 2-like 2:E=43.0862 | ENSEMBL:ENSP00000224242:human:Or…
Y71H2AM.1	175089_at					ENSEMBL:ENSP00000260056:human:Ras-related protein Rab-30:E=28.0706 | ENSEMBL:ENSP00000336850:human:Splice Isoform 1 Of Ras-related protein Rab-6A:E=27.7696 | ENSEMBL:ENSP00000347674:human:Splice Isoform 2 Of Ras-related protein Rab-6A:E=27.4437 | ENSEMBL:
B0554.2	182185_at					Unnamed protein
F29G9.2	179745_at	F29G9.2				Uncharacterized conserved proteins (Hepatitis delta antigen-interacting protein A)	ENSEMBL:ENSP00000233161:human:similar to coiled-coil domain containing 85A:E=28.0706 | ENSEMBL:ENSP00000369592:human:47 kDa protein:E=19.284 | ENSEMBL:ENSP00000311695:human:Delta-interacting protein A:E=17.0315 | FLYBASE:CG17265-PA:fly:Flybase gene name is CG17265-PA:E=26.9208 |
R10D12.11	185863_at	srh-24				Predicted olfactory G-protein coupled receptor
T13C5.1	189420_at	daf-9	1	2	daf-9 was strikingly expressed in a ventral pair of bilateral neurons identified as the IL1Vs or URAVs in the anterior ganglia. Neuronal expression first appeared shortly before hatch, increased greatly during larval development, and perdured in reproductive and postreproductive adults. By mid-L2, DAF-9 also appeared in the cytoplasm of the hypodermis, the syncitial epidermis surrounding the worm…	Cytochrome P450 CYP2 subfamily	ENSEMBL:ENSP00000373598:human:cytochrome P450, family 2, subfamily U, polypeptide 1:E=57.0458 | ENSEMBL:ENSP00000333212:human:62 kDa protein:E=56.2007 | ENSEMBL:ENSP00000350008:human:Cytochrome P450 2D6:E=54.6383 | ENSEMBL:ENSP00000285981:human:Cytochrome P450 2C19:E=54.6198 | ENSEMBL:ENSP00000260682:human:Cytochrome P450 2C9:E=54.3098 | ENSEMBL:ENSP00000324648:human:Cytochrome P450 2B6:E=53.5686…
R74.1	190624_s_at	lrs-1				Leucyl-tRNA synthetase	ENSEMBL:ENSP00000274562:human:Leucyl-tRNA synthetase, cytoplasmic:E=1000 | ENSEMBL:ENSP00000354186:human:HSPC192:E=42.9586 | ENSEMBL:ENSP00000265537:human:Probable leucyl-tRNA synthetase, mitochondrial precursor:E=10.5229 | FLYBASE:CG33123-PA:fly:Flybase gene name is CG33123-PA:E=1000 | FLYBASE:CG11471-PA:fly:Flybase gene name is Aats-ile-PA:E=12.8861 | FLYBASE:CG5414-PA:fly:Flybase gene name is …
C30B5.5	181558_at					7-transmembrane receptor	FLYBASE:CG2114-PA:fly:Flybase gene name is FR-PA:E=18.7447 | FLYBASE:CG13803-PA:fly:Flybase gene name is DmsR-2-PA:E=12.8239 | FLYBASE:CG6986-PA:fly:Flybase gene name is CG6986-PA:E=11.3566 | FLYBASE:CG8985-PA:fly:Flybase gene name is DmsR-1-PA:E=11.284 |
F41E6.6	193329_at	tag-196	1	1	Larval Expression: pharynx; intestine - posterior cells; Reproductive System; developing vulva; body wall muscle; Nervous System; nerve ring; ventral nerve cord; head neurons; neurons along body; tail neurons; unidentified cells in tail ;	Cysteine proteinase Cathepsin F	ENSEMBL:ENSP00000310832:human:Cathepsin F precursor:E=79 | ENSEMBL:ENSP00000311300:human:Cathepsin W precursor:E=52.1487 | ENSEMBL:ENSP00000259470:human:Cathepsin L2 precursor:E=52.0223 | ENSEMBL:ENSP00000257498:human:Cathepsin L precursor:E=51.4949 | ENSEMBL:ENSP00000220166:human:Cathepsin H precursor:E=49.699 | ENSEMBL:ENSP00000290410:human:Cathepsin S precursor:E=47.1427 | ENSEMBL:ENSP00000271…
C18E9.10	181816_s_at					Membrane protein involved in ER to Golgi transport	ENSEMBL:ENSP00000310803:human:Vesicle transport protein SFT2C:E=12.2007 | ENSEMBL:ENSP00000271375:human:Vesicle transport protein SFT2B:E=11.2219 | FLYBASE:CG33635-PA:fly:Flybase gene name is CG33635-PA:E=24.2441 |
EGAP4.1	180760_at					Unnamed protein
R06C7.3	192914_at	dhp-1	0	0	The CeCRMP/DHP-1 transcript was distributed diffusively in the anterio-dorsoposterior region of embryos at the late gastrulation stage and was retained in the dorsal region at the 2-fold embryo stage.|GFP observed transiently from the 3-fold embryo to the L1-L2 larva stage. GFP was not observed in the 2-fold stage. or at the L3-L4 stage. The expression is in the nuclei of body hypodermal cells, i…	Dihydroorotase and related enzymes	ENSEMBL:ENSP00000276651:human:Dihydropyrimidinase:E=144.409 | ENSEMBL:ENSP00000309539:human:Dihydropyrimidinase-related protein 2:E=126.959 | ENSEMBL:ENSP00000343690:human:DPYSL3 protein:E=125.131 | ENSEMBL:ENSP00000339850:human:Dihydropyrimidinase-related protein 4:E=125.055 | ENSEMBL:ENSP00000321606:human:collapsin response mediator protein 1 isoform 1:E=120.796 | ENSEMBL:ENSP00000288699:human:…
R102.4	187871_s_at					ENSEMBL:ENSP00000331953:human:30 kDa protein:E=43.7696 | ENSEMBL:ENSP00000333211:human:27 kDa protein:E=36.4318 | ENSEMBL:ENSP00000327913:human:PREDICTED: similar to L-threonine aldolase:E=32.4815 | FLYBASE:CG10184-PA:fly:Flybase gene name is CG10184-PA:E=64.3767 |
C40H1.4	191698_at	elo-4				Long chain fatty acid elongase	ENSEMBL:ENSP00000238970:human:Elongation of very long chain fatty acids protein 3:E=47.2676 | ENSEMBL:ENSP00000304736:human:CDNA: FLJ23378 fis, clone HEP16248:E=41.0044 | ENSEMBL:ENSP00000296596:human:34 kDa protein:E=23.4437 | ENSEMBL:ENSP00000373801:human:ELOVL7 protein:E=23.4437 | ENSEMBL:ENSP00000237167:human:Elongation of very long chain fatty acids protein 4:E=21.2676 | ENSEMBL:ENSP00000163…
T06D8.5	188113_s_at					Cytochrome oxidase assembly factor COX15	ENSEMBL:ENSP00000016171:human:Isoform 1 of Cytochrome c oxidase assembly protein COX15 homolog:E=98 | ENSEMBL:ENSP00000224291:human:COX15 homolog isoform 2 precursor:E=83.3468 | FLYBASE:CG3803-PA:fly:Flybase gene name is CG3803-PA:E=91.1938 |
B0250.9	179375_at					Sterol reductase/lamin B receptor	ENSEMBL:ENSP00000279263:human:Isoform 1 of Delta(14)-sterol reductase:E=33.0458 | ENSEMBL:ENSP00000272163:human:Lamin-B receptor:E=31.6198 | ENSEMBL:ENSP00000347717:human:7-dehydrocholesterol reductase:E=28.4559 | ENSEMBL:ENSP00000329520:human:Isoform 2 of Delta(14)-sterol reductase:E=25.0315 | ENSEMBL:ENSP00000279262:human:62 kDa protein:E=21.301 |
K06C4.10	172650_x_at	his-18				Histone H4	ENSEMBL:ENSP00000244484:human:Histone H4:E=48.9586 | ENSEMBL:ENSP00000244537:human:H4 histone family, member L:E=35.1675 | FLYBASE:CG33887-PA:fly:Flybase gene name is His4:CG33887-PA:E=49.1805 | FLYBASE:CG33885-PA:fly:Flybase gene name is His4:CG33885-PA:E=49.1805 | FLYBASE:CG33883-PA:fly:Flybase gene name is His4:CG33883-PA:E=49.1805 | FLYBASE:CG33875-PA:fly:Flybase gene name is His4:CG33875-PA:…
F41B5.3	172768_x_at	cyp-33C5				Cytochrome P450 CYP2 subfamily	ENSEMBL:ENSP00000285985:human:Cytochrome P450 2C8:E=67.2366 | ENSEMBL:ENSP00000257149:human:Cytochrome P450 2J2:E=66.9208 | ENSEMBL:ENSP00000260682:human:Cytochrome P450 2C9:E=64.585 | ENSEMBL:ENSP00000285979:human:Cytochrome P450 2C18:E=63.8539 | ENSEMBL:ENSP00000334592:human:Cytochrome P450 2R1:E=63.7447 | ENSEMBL:ENSP00000301141:human:Cytochrome P450 2A6:E=63.7447 | ENSEMBL:ENSP00000332679:hum…
C33G8.8	190084_at	nhr-139				Hormone receptors
Y26D4A.5	172293_x_at
F40E10.6	180597_at		1	2	Expression begins in young larvae and is seen in a number of tissues i.e. pharynx, circumphanryngeal nerve ring, vulva and vulval muscle, tail hypodermis, pharyngeo-intestinal and intestino-rectal valves.|GFP and CFP expression patterns observed for F40E10.6 reporter fusions generated by fosmid recombineering were strong and clear, restricted to the nervous system, from the circumpharyngeal nerve…	Predicted seven transmembrane receptor - rhodopsin family	ENSEMBL:ENSP00000355210:human:Putative MAP kinase-activating protein C22orf5:E=118.553 | ENSEMBL:ENSP00000354441:human:OTTHUMP00000042189:E=118.509 | ENSEMBL:ENSP00000326348:human:MGC9712 protein:E=112.62 | ENSEMBL:ENSP00000296582:human:CDNA FLJ10846 fis, clone NT2RP4001373:E=43.0269 | ENSEMBL:ENSP00000325945:human:CDNA FLJ90562 fis, clone OVARC1001163:E=26.4949 | FLYBASE:CG12004-PA:fly:Flybase g…
209	174362_at
C18B2.3	179959_at
ZK1248.11	186719_s_at					Protein involved in DNA repair
F48F7.6	177508_at
Y71H2AM.10	176255_s_at					Uncharacterized conserved protein	ENSEMBL:ENSP00000324458:human:similar to CG14446-PA:E=26.6198 | ENSEMBL:ENSP00000374090:human:HBE120:E=24.7696 | ENSEMBL:ENSP00000299038:human:TMEM132D protein:E=24.0088 | ENSEMBL:ENSP00000316532:human:Hypothetical protein:E=23.6778 | ENSEMBL:ENSP00000244879:human:transmembrane protein 132A isoform b:E=19.5229 | ENSEMBL:ENSP00000005286:human:transmembrane protein 132A isoform a:E=19.5229 | ENSEMB…
F53E4.1	173873_at		1	0	Larval Expression: pharynx; arcade cells; intestine; hypodermis; seam cells; Nervous System; nerve ring; ventral nerve cord; head neurons; unidentified cells in tail ;	Uncharacterized conserved protein, contains kelch repeat	ENSEMBL:ENSP00000313995:human:KLHDC3 protein:E=79.3188 | ENSEMBL:ENSP00000331562:human:CDNA FLJ40400 fis, clone TESTI2037103:E=50.5229 | ENSEMBL:ENSP00000244670:human:KLHDC3 protein:E=37.7959 | ENSEMBL:ENSP00000229330:human:Host cell factor 2:E=21.4437 | ENSEMBL:ENSP00000346174:human:Isoform 2 of Host cell factor:E=17.7447 | ENSEMBL:ENSP00000309555:human:Isoform 1 of Host cell factor:E=17.7213 | …
R11G11.2	192282_at	nhr-58
T07A9.14	192120_s_at
F36H1.2	174586_at	tag-144	1	1	It expressed mostly in the excretory cell and the intestine.|Larval Expression: pharynx; intestine; Nervous System; head neurons; tail neurons; unidentified cells;|Larval Expression: intestine; body wall muscle; Nervous System; nerve ring; ventral nerve cord; head neurons; tail neurons; unidentified cells;		ENSEMBL:ENSP00000319947:human:Hypothetical protein DKFZp434F0621:E=161.602 | ENSEMBL:ENSP00000338794:human:Isoform 3 of Ankyrin repeat domain-containing protein 44:E=32.4949 | ENSEMBL:ENSP00000281131:human:ankyrin repeat domain 50:E=32.4202 | ENSEMBL:ENSP00000331516:human:Isoform 4 of Ankyrin repeat domain-containing protein 44:E=31 | ENSEMBL:ENSP00000370302:human:ANKRD17 protein:E=29.0915 | ENSE…
T27D12.4	182399_s_at	pes-5	0	0	Intense embryonic staining. Expression appeared to be nuclear localised in the majority of cells, strongly in the AB lineage, at the 28 cell stage. Often staining was throughout the embryo. As development progressed further into gastrulation, a few embryos showed a restricted nuclear localised pattern and determination of cell stage became increasingly difficult as the intense b-galactosidase sta…	Transposon-encoded proteins with TYA, reverse transcriptase, integrase domains in various combinations
F46B6.6	190308_at	F46B6.6				Mitochondrial translation initiation factor 2 (IF-2; GTPase)	ENSEMBL:ENSP00000263629:human:Translation initiation factor IF-2, mitochondrial precursor:E=129.824 | ENSEMBL:ENSP00000289371:human:Eukaryotic translation initiation factor 5B:E=10.8861 | FLYBASE:CG12413-PA:fly:Flybase gene name is CG12413-PA:E=123.125 | FLYBASE:CG10840-PB:fly:Flybase gene name is eIF5B-PB:E=19.0862 | FLYBASE:CG9841-PA:fly:Flybase gene name is EfSec-PA:E=12.2076 |
C18H9.7	190256_s_at	rpy-1	1	1	Larval Expression: anal depressor muscle; body wall muscle;|Larval Expression: stomato-intestinal muscle; anal depressor muscle; body wall muscle; Nervous System; nerve ring; ventral nerve cord; head neurons; tail neurons;	Acetylcholine receptor-associated protein of the synapse (rapsyn)	ENSEMBL:ENSP00000298854:human:43 kD receptor-associated protein of the synapse isoform 1:E=55.6021 | ENSEMBL:ENSP00000298853:human:43 kD receptor-associated protein of the synapse isoform 2:E=41.3468 | FLYBASE:CG1909-PA:fly:Flybase gene name is CG1909-PA:E=58.4318 |
R07E5.10	190010_at	pdcd-2				Uncharacterized MYND Zn-finger protein	ENSEMBL:ENSP00000167218:human:Programmed cell death protein 2:E=35.3979 | ENSEMBL:ENSP00000246535:human:Programmed cell death 2-like:E=15.4815 | FLYBASE:CG3260-PA:fly:Flybase gene name is Zfrp8-PA:E=30.5229 |
F36G3.2	186789_s_at					Uncharacterized protein
T13A10.9	186156_at	srv-31				Uncharacterized protein
T21D12.14	188377_at
F10E7.8	173590_at					Uncharacterized conserved protein	ENSEMBL:ENSP00000322449:human:Isoform 1 of Protein FAM40A:E=130.18 | ENSEMBL:ENSP00000358811:human:Isoform 2 of Protein FAM40A:E=130.125 | ENSEMBL:ENSP00000249344:human:Isoform 1 of Protein FAM40B:E=88.2596 | FLYBASE:CG11526-PA:fly:Flybase gene name is CG11526-PA:E=68.2924 |
F44G4.2	186658_at					Unnamed protein
C32F10.8	191162_s_at	C32F10.8	1	1	Larval Expression: pharynx; intestine;|Larval Expression: pharynx; intestine; Nervous System; head neurons;	Alanine aminotransferase	ENSEMBL:ENSP00000346821:human:Alanine aminotransferase 1:E=145.959 | ENSEMBL:ENSP00000345282:human:Isoform 1 of Alanine aminotransferase 2:E=137.62 | ENSEMBL:ENSP00000348234:human:Tyrosine aminotransferase:E=10.2219 | FLYBASE:CG1640-PB:fly:Flybase gene name is CG1640-PB:E=151.77 | FLYBASE:CG1461-PA:fly:Flybase gene name is CG1461-PA:E=10.9586 |
C27H5.8	187810_at	glc-4	1	1	Larval Expression: intestine; anal depressor muscle; head mesodermal cell; Nervous System; nerve ring; head neurons; tail neurons;	Ligand-gated ion channel	ENSEMBL:ENSP00000218075:human:Isoform Alpha-2* of Glycine receptor subunit alpha-2 precursor:E=64.3372 | ENSEMBL:ENSP00000347123:human:Isoform Alpha-2B of Glycine receptor subunit alpha-2 precursor:E=64.2291 | ENSEMBL:ENSP00000274093:human:Isoform Alpha-3L of Glycine receptor subunit alpha-3 precursor:E=63.3979 | ENSEMBL:ENSP00000274576:human:Isoform b of Glycine receptor subunit alpha-1 precurso…
R07E5.7	179270_at		0	1	Larval Expression: pharynx; intestine; anal depressor muscle; rectal epithelium; Reproductive System; distal tip cell; body wall muscle; hypodermis; excretory cell; unidentified cells;
Y56A3A.22	184395_at					Uncharacterized conserved protein	ENSEMBL:ENSP00000323635:human:hypothetical protein LOC125228:E=10.0862 | FLYBASE:CG14613-PA:fly:Flybase gene name is CG14613-PA:E=17.5528 |
T02G5.1	180002_at
T03F1.6	175358_s_at	T03F1.6	0	0	In pre-comma stage embryos a region of anterior staining (possibly comprising cells of the AB lineage) is seen to divide.	Unnamed protein
T14A8.2	183575_at	T14A8.2
R09H10.4	188085_s_at	ptr-14				Predicted membrane protein (patched superfamily)	ENSEMBL:ENSP00000269228:human:Niemann-Pick C1 protein precursor:E=27.0809 | ENSEMBL:ENSP00000364439:human:Patched homolog:E=23.7447 | ENSEMBL:ENSP00000332353:human:Protein patched homolog 1:E=23.0969 | ENSEMBL:ENSP00000370552:human:Isoform 2 of Niemann-Pick C1-like protein 1 precursor:E=22.9208 | ENSEMBL:ENSP00000289547:human:149 kDa protein:E=22.9208 | ENSEMBL:ENSP00000236083:human:Isoform 1 of …
W03G1.6	189138_s_at	pig-1	1	1	This construct expressed GFP ubiquitously in early embryos. The expression became progressively more restricted in older embryos and young larvae, and was not observed in adults. In larvae, expression was observed in dividing cells: ventral nerve cord neuroblasts, vulval precursors, dividing hypodermal seam cells, and the Q neuroblasts and their descendants.|		ENSEMBL:ENSP00000298048:human:Maternal embryonic leucine zipper kinase:E=114.276 | ENSEMBL:ENSP00000216288:human:Isoform 4 of MAP/microtubule affinity-regulating kinase 3:E=68.7959 | ENSEMBL:ENSP00000351687:human:Isoform 5 of MAP/microtubule affinity-regulating kinase 3:E=66.8861 | ENSEMBL:ENSP00000320853:human:Isoform 1 of BR serine/threonine-protein kinase 1:E=66.7959 | ENSEMBL:ENSP00000310649:…
R151.2	172975_at	R151.2	1	0	Larval Expression: intestine; hypodermis; Nervous System; nerve ring; ventral nerve cord; head neurons; amphids; mechanosensory neurons; tail neurons; phasmids;	Ribose-phosphate pyrophosphokinase	ENSEMBL:ENSP00000276174:human:Ribose-phosphate pyrophosphokinase I:E=134.444 | ENSEMBL:ENSP00000218027:human:Ribose-phosphate pyrophosphokinase II:E=134.229 | ENSEMBL:ENSP00000283289:human:Ribose-phosphate pyrophosphokinase III:E=132.004 | ENSEMBL:ENSP00000361495:human:Phosphoribosyl pyrophosphate synthetase 1:E=89.3188 | ENSEMBL:ENSP00000370038:human:22 kDa protein:E=73.8539 | ENSEMBL:ENSP000002…
Y43F4B.2	173963_s_at
T22H9.4	181961_at		1	0	Expression is seen in all larval stages and adults in a pair of amphid sensory neurons located midway between the pharyngeal metacorpus and grinder.	Transcription factor Doublesex
ZK643.1	186977_at		1	2	Expression is seen in 4 neural cells of the anterior ganglion, 8 more in the lateral/ventral ganglia, and 4-6 nuclei of the tail ganglia. Staining is also seen on sub-cellular particles in the vm1 muscles of the vulva. The neural pattern develops from L1 onwards; the vulval staining occurs L4 onwards.	Thioredoxin binding protein TBP-2/VDUP1	ENSEMBL:ENSP00000352126:human:Arrestin domain-containing protein 1:E=12.4685 | ENSEMBL:ENSP00000350139:human:46 kDa protein:E=12.3566 | ENSEMBL:ENSP00000371200:human:similar to T12D8.4:E=10.3372 |
ZK593.5	174592_s_at	dnc-1	0	0	Staining of DNC-1 in one-cell and two-cell embryos revealed a striking accumulation at the cell-division remnant (also known as the residual body or midbody).	Microtubule-associated protein dynactin DCTN1/Glued	ENSEMBL:ENSP00000354791:human:Isoform p150 of Dynactin-1:E=110.569 | ENSEMBL:ENSP00000354516:human:Hypothetical protein DKFZp686E0752:E=86.9586 | ENSEMBL:ENSP00000351665:human:Isoform Long of Restin:E=26 | ENSEMBL:ENSP00000355314:human:Isoform Short of Restin:E=25.9586 | ENSEMBL:ENSP00000303585:human:RSN protein:E=25.3372 | ENSEMBL:ENSP00000345136:human:smooth muscle myosin heavy chain 11 isoform…
T02E9.1	191163_at					7 transmembrane receptor	ENSEMBL:ENSP00000265572:human:Kappa-type opioid receptor:E=25.7959 | ENSEMBL:ENSP00000267377:human:Somatostatin receptor type 1:E=23.4437 | ENSEMBL:ENSP00000249016:human:Melanin-concentrating hormone receptor 1:E=20.3872 | ENSEMBL:ENSP00000234961:human:Delta-type opioid receptor:E=20.0655 | ENSEMBL:ENSP00000348928:human:37 kDa protein:E=19.8861 | ENSEMBL:ENSP00000326616:human:Isoform B of Somatos…
K08H10.7	172064_x_at	rde-1				Translation initiation factor 2C (eIF-2C) and related proteins	ENSEMBL:ENSP00000246314:human:eukaryotic translation initiation factor 2C, 3 isoform b:E=29.7696 | ENSEMBL:ENSP00000220592:human:eukaryotic translation initiation factor 2C, 2:E=29.301 | ENSEMBL:ENSP00000315528:human:Eukaryotic translation initiation factor 2C 3:E=29.2218 | ENSEMBL:ENSP00000207451:human:Eukaryotic translation initiation factor 2C 1:E=28.5528 | ENSEMBL:ENSP00000362302:human:Eukary…
Y71G12B.14	176316_at	lsm-6	0	4	muscle|GFP is seen throughout the body wall and sex muscle cells. Confocal microscopy of dissected gonad arms shows GFP expression in the DTC and in the gonad sheath cells.	Small nuclear ribonucleoprotein F	ENSEMBL:ENSP00000296581:human:U6 snRNA-associated Sm-like protein LSm6:E=30.2076 | ENSEMBL:ENSP00000266735:human:Small nuclear ribonucleoprotein F:E=14.5528 | FLYBASE:CG9344-PA:fly:Flybase gene name is CG9344-PA:E=26.9208 | FLYBASE:CG16792-PA:fly:Flybase gene name is DebB-PA:E=12.8861 |
T05E11.1	191618_s_at	rps-5				Ribosomal protein S7	ENSEMBL:ENSP00000196551:human:40S ribosomal protein S5:E=88.1549 | ENSEMBL:ENSP00000351521:human:22 kDa protein:E=79.8861 | ENSEMBL:ENSP00000361147:human:7 kDa protein:E=10.041 | FLYBASE:CG8922-PA:fly:Flybase gene name is RpS5a-PA:E=83.7447 | FLYBASE:CG7014-PA:fly:Flybase gene name is RpS5b-PA:E=82.7959 |
W07E11.1	173012_at					Glutamate synthase	ENSEMBL:ENSP00000271131:human:Dihydropyrimidine dehydrogenase [NADP+] precursor:E=11.5086 | FLYBASE:CG9674-PA:fly:Flybase gene name is CG9674-PA:E=1000 | FLYBASE:CG9674-PB:fly:Flybase gene name is CG9674-PB:E=266.469 | FLYBASE:CG2194-PB:fly:Flybase gene name is Reg-3-PB:E=16.8861 |
C55A1.11	178763_at					Predicted membrane protein
C15F1.5	189962_at	C15F1.5
252	174914_at
F26G5.9	173460_s_at	tam-1	1	4	The two antisera gave identical patterns, with staining in the nuclei of most, if not all, somatic cells in wild-type embryos. The nuclear distribution was uniform, with staining beginning at about the 20-cell stage and persisting throughout development. There was also nuclear staining (albeit somewhat fainter) in larval and adult cells and germ-line and oocyte nuclei. Antibody specificity was ve…	Predicted E3 ubiquitin ligase	ENSEMBL:ENSP00000319149:human:PAX interacting protein 1:E=13.4685 | ENSEMBL:ENSP00000353758:human:Isoform 1 of Myeloid/lymphoid or mixed-lineage leukemia protein 2:E=13.2518 | ENSEMBL:ENSP00000301067:human:565 kDa protein:E=12.8539 | ENSEMBL:ENSP00000292733:human:Isoform 2 of Positive cofactor 2 glutamine/Q-rich-associated protein:E=11.2007 | ENSEMBL:ENSP00000372434:human:Isoform 3 of Positive co…
K09A11.4	189378_at	cyp-14A3	1	0	Larval Expression: intestine; renal gland cells; Nervous System; head neurons; PVT interneuron; tail neurons;	Cytochrome P450 CYP2 subfamily	ENSEMBL:ENSP00000350008:human:Cytochrome P450 2D6:E=69.0458 | ENSEMBL:ENSP00000257149:human:Cytochrome P450 2J2:E=67.1427 | ENSEMBL:ENSP00000334592:human:Cytochrome P450 2R1:E=65.6576 | ENSEMBL:ENSP00000252945:human:Cytochrome P450 2E1:E=64.9208 | ENSEMBL:ENSP00000351927:human:50 kDa protein:E=64.3279 | ENSEMBL:ENSP00000374620:human:cytochrome P450, family 2, subfamily D, polypeptide 6 isoform 2:…
K01C8.9	189791_s_at	nst-1				GTPase	ENSEMBL:ENSP00000338573:human:guanine nucleotide binding protein-like 3 (nucleolar)-like:E=86.4685 | ENSEMBL:ENSP00000346542:human:Isoform 1 of Guanine nucleotide-binding protein-like 3:E=75.3372 | ENSEMBL:ENSP00000257129:human:Nucleolar GTP-binding protein 2:E=41.8861 | ENSEMBL:ENSP00000374651:human:Hypothetical protein DKFZp434E248:E=17.8239 | ENSEMBL:ENSP00000265245:human:75 kDa protein:E=17.2…
F14H3.1	188868_at	srj-10				7-transmembrane olfactory receptor
EEED8.8	187202_s_at	ndx-6				Transient receptor potential-related channel 7	ENSEMBL:ENSP00000303575:human:Isoform 1 of ADP-ribose pyrophosphatase, mitochondrial precursor:E=60.0969 | ENSEMBL:ENSP00000350728:human:Isoform 2 of ADP-ribose pyrophosphatase, mitochondrial precursor:E=60.0269 | ENSEMBL:ENSP00000300482:human:Isoform 1 of Transient receptor potential cation channel subfamily M member 2:E=31.7959 | ENSEMBL:ENSP00000300481:human:Isoform 2 of Transient receptor pot…
F45G2.4	186484_at					Vesicle coat complex COPI, epsilon subunit	ENSEMBL:ENSP00000262812:human:Coatomer subunit epsilon:E=45.2007 | ENSEMBL:ENSP00000343134:human:epsilon subunit of coatomer protein complex isoform c:E=36.2219 | ENSEMBL:ENSP00000345674:human:epsilon subunit of coatomer protein complex isoform b:E=24.4559 | FLYBASE:CG9543-PA:fly:Flybase gene name is epsilonCOP-PA:E=28.2441 |
T06D10.2	173722_at					Chromatin assembly factor-I	ENSEMBL:ENSP00000341884:human:Isoform 2 of Chromatin assembly factor 1 subunit A:E=34.7959 | ENSEMBL:ENSP00000301280:human:chromatin assembly factor 1, subunit A:E=34.6198 | ENSEMBL:ENSP00000289371:human:Eukaryotic translation initiation factor 5B:E=18.699 | ENSEMBL:ENSP00000296755:human:Microtubule-associated protein 1B:E=16.6576 | ENSEMBL:ENSP00000355807:human:Isoform 2 of Protein enabled homol…
M88.2	177196_s_at					Mitochondrial ribosomal protein S34	ENSEMBL:ENSP00000177742:human:Mitochondrial 28S ribosomal protein S34:E=12.5229 | FLYBASE:CG13037-PA:fly:Flybase gene name is mRpS34-PA:E=11.3979 |
F54C8.3	172044_x_at	emb-30
F54E2.1	180150_at					Uncharacterized protein
F58G11.2	174849_at					RNA helicase	ENSEMBL:ENSP00000244357:human:ATP-dependent RNA helicase DDX3X:E=52.4949 | ENSEMBL:ENSP00000336725:human:ATP-dependent RNA helicase DDX3Y:E=50.3279 | ENSEMBL:ENSP00000334167:human:Isoform 2 of Probable ATP-dependent RNA helicase DDX4:E=48.8539 | ENSEMBL:ENSP00000347087:human:Isoform 1 of Probable ATP-dependent RNA helicase DDX4:E=48.699 | ENSEMBL:ENSP00000310723:human:Probable ATP-dependent RNA h…
R12E2.11	193517_at					Uridine 5'- monophosphate synthase/orotate phosphoribosyltransferase	ENSEMBL:ENSP00000232607:human:Isoform 1 of Uridine 5'-monophosphate synthase:E=39.4685 | FLYBASE:CG3593-PA:fly:Flybase gene name is r-l-PA:E=37.6778 |
Y56A3A.14	184419_at	sdz-33	0	1	Expressed ubiquitously starting at the 12-cell stage.	Predicted transposase
F01F1.5	181108_at	dpf-4	0	0	Expression is seen in a few unidentified cells in early and late stage embryos.	Dipeptidyl aminopeptidase	ENSEMBL:ENSP00000296456:human:Acylamino-acid-releasing enzyme:E=13.4685 |
C17H11.5	185032_at
C05A9.1	188998_s_at	pgp-5	0	0	Expressed weakly in gut, 1 isolate.|Expressed weakly in gut, 3 isolate.	Multidrug/pheromone exporter, ABC superfamily	ENSEMBL:ENSP00000352135:human:Multidrug resistance protein 3:E=200.113 | ENSEMBL:ENSP00000265724:human:Multidrug resistance protein 1:E=200.004 | ENSEMBL:ENSP00000351172:human:ATP-binding cassette, subfamily B, member 4 isoform C:E=194.854 | ENSEMBL:ENSP00000263817:human:Bile salt export pump:E=190.658 | ENSEMBL:ENSP00000371487:human:92 kDa protein:E=159.237 | ENSEMBL:ENSP00000265723:human:ATP-bi…
T10B11.3	188981_at	ztf-4	1	0	Expression is quite extensive and is seen in many cells of the developing embryo. In larvae and adults expression is seen predominantly in bodywall muscle, but is also seen in the vulva, the pharynx, and some neurons.
W06B11.2	174989_at	puf-9	0	0	Northern analysis revealed that puf-9 is expressed primarily in the soma.	Translational repressor Pumilio/PUF3 and related RNA-binding proteins (Puf superfamily)	ENSEMBL:ENSP00000338173:human:Isoform 3 of Pumilio homolog 2:E=112.468 | ENSEMBL:ENSP00000354370:human:Isoform 1 of Pumilio homolog 2:E=111.31 | ENSEMBL:ENSP00000326746:human:Isoform 2 of Pumilio homolog 2:E=111.276 | ENSEMBL:ENSP00000257075:human:Isoform 1 of Pumilio homolog 1:E=111.161 | ENSEMBL:ENSP00000362846:human:Pumilio homolog 1:E=110.013 | ENSEMBL:ENSP00000362852:human:Pumilio homolog 1:…
ZC434.4	187065_s_at					rRNA processing protein RRP7	ENSEMBL:ENSP00000321449:human:Gastric cancer antigen Zg14:E=15.1308 | ENSEMBL:ENSP00000350451:human:Hypothetical protein:E=11.1135 | FLYBASE:CG9107-PA:fly:Flybase gene name is CG9107-PA:E=11 |
F57B9.7	173597_s_at	F57B9.7				Double stranded RNA binding protein	ENSEMBL:ENSP00000346349:human:Isoform 2 of Leucine-rich repeat flightless-interacting protein 2:E=44.8239 | ENSEMBL:ENSP00000310109:human:LRRFIP1 protein:E=32 | ENSEMBL:ENSP00000338727:human:Isoform 1 of Leucine-rich repeat flightless-interacting protein 2:E=31.6778 | ENSEMBL:ENSP00000244815:human:Isoform 2 of Leucine-rich repeat flightless-interacting protein 1:E=14.2219 | ENSEMBL:ENSP0000028917…
F37F2.2	182225_at					Signal recognition particle, subunit Srp19	ENSEMBL:ENSP00000282999:human:Signal recognition particle 19 kDa protein:E=25.699 | FLYBASE:CG4457-PA:fly:Flybase gene name is Srp19-PA:E=21.4949 |
F38E1.9	187558_s_at					Predicted endoplasmic reticulum membrane protein Lec35/MPDU1 involved in monosaccharide-P-dolichol utilization	ENSEMBL:ENSP00000250124:human:Mannose-P-dolichol utilization defect 1 protein:E=46.1675 | FLYBASE:CG3792-PA:fly:Flybase gene name is CG3792-PA:E=41.4089 |
111	172747_x_at
C05E7.4	177749_at					Unnamed protein	FLYBASE:CG2114-PA:fly:Flybase gene name is FR-PA:E=13.8861 |
C44E4.1	185604_s_at	C44E4.1				Zn-binding protein Push	ENSEMBL:ENSP00000364372:human:Retinoblastoma-associated factor 600:E=54 | ENSEMBL:ENSP00000364367:human:ZUBR1 protein (Fragment):E=52.0706 | ENSEMBL:ENSP00000364403:human:574 kDa protein:E=51.8539 | ENSEMBL:ENSP00000248008:human:retinoblastoma-associated factor 600:E=51.8539 | FLYBASE:CG14472-PA:fly:Flybase gene name is poe-PA:E=62.6021 |
ZC239.12	186079_at	sdz-35				Polymerase delta-interacting protein PDIP1 and related proteins, contain BTB/POZ domain	ENSEMBL:ENSP00000228495:human:Isoform 1 of BTB/POZ domain-containing protein KCTD10:E=18.9586 | ENSEMBL:ENSP00000311202:human:BTB/POZ domain-containing protein KCTD13:E=16.0555 | ENSEMBL:ENSP00000226225:human:BTB/POZ domain-containing protein TNFAIP1:E=15.7959 | ENSEMBL:ENSP00000355912:human:Potassium channel tetramerisation domain containing 3:E=10.7696 | ENSEMBL:ENSP00000349035:human:CDNA FLJ90…
C52E4.4	173893_at	rpt-1				26S proteasome regulatory complex, ATPase RPT1	ENSEMBL:ENSP00000292644:human:26S protease regulatory subunit 7:E=204.721 | ENSEMBL:ENSP00000310572:human:26S protease regulatory subunit 8:E=88.5528 | ENSEMBL:ENSP00000364970:human:45 kDa protein:E=88.5528 | ENSEMBL:ENSP00000261303:human:26S protease regulatory subunit 4:E=82.5528 | ENSEMBL:ENSP00000216407:human:26S protease regulatory subunit S10B:E=81.1249 | ENSEMBL:ENSP00000325770:human:44 kD…
C29E6.4	178110_at						FLYBASE:CG12063-PA:fly:Flybase gene name is CG12063-PA:E=14.8861 | FLYBASE:CG7802-PA:fly:Flybase gene name is CG7802-PA:E=14.7212 | FLYBASE:CG13207-PC:fly:Flybase gene name is nompA-PC:E=14.6383 | FLYBASE:CG1499-PA:fly:Flybase gene name is CG1499-PA:E=13.8861 | FLYBASE:CG17131-PA:fly:Flybase gene name is SP71-PA:E=12.5686 |
F52F12.7	193629_at					MLN, STAR and related lipid-binding proteins	ENSEMBL:ENSP00000276449:human:Steroidogenic acute regulatory protein, mitochondrial precursor:E=12.7212 |
K04C1.1	178907_at	srg-37				Predicted membrane protein
C11G6.4	173241_at	nhr-28	0	0	Pharynx; intestine; hypodermis	Hormone receptors	ENSEMBL:ENSP00000339908:human:hepatocyte nuclear factor 4 alpha isoform c:E=18.1487 | ENSEMBL:ENSP00000312987:human:hepatocyte nuclear factor 4 alpha isoform b:E=18 | ENSEMBL:ENSP00000343807:human:Hepatocyte nuclear factor 4-alpha (HNF-4-alpha) (Transcription factor HNF-4) (Transcription factor 14). Splice isoform HNF4-Alpha-4:E=17.9586 | ENSEMBL:ENSP00000373302:human:Orphan nuclear receptor TR4:…
F56E3.4	175757_s_at	fax-1	1	0	Transgenic animals bearing pFX1G1 had high levels of GFP fluorescence or immunoreactivity in embryonic and postembryonic neurons. fax-1::gfp expression was first detected in embryos prior to elongation (approximately 350 minutes of development). By approximately 400 minutes, there is strong fax-1::gfp expression in as many as 20 neurons in the embryonic head and 1-2 neurons in the embryonic tail.…	Hormone receptors	ENSEMBL:ENSP00000317199:human:Isoform Long of Photoreceptor-specific nuclear receptor:E=49.3279 | ENSEMBL:ENSP00000230083:human:Orphan nuclear receptor NR2E1:E=34.7212 | ENSEMBL:ENSP00000357979:human:CDNA FLJ16774 fis, clone BRCAN2019772, highly similar to Orphan nuclear receptor NR2E1:E=34.6576 | ENSEMBL:ENSP00000325819:human:COUP transcription factor 1:E=33.0862 | ENSEMBL:ENSP00000329908:human:…
Y119C1B.5	174201_s_at		1	1	Larval Expression: pharynx; intestine; anal depressor muscle; body wall muscle; hypodermis; Nervous System; head neurons; neurons along body;	E3 ubiquitin ligase	ENSEMBL:ENSP00000274542:human:CDNA FLJ31951 fis, clone NT2RP7007177, weakly similar to Homo sapiens multiple membrane spanning receptor TRC8 mRNA:E=76.4202 | ENSEMBL:ENSP00000304051:human:RING finger protein 139:E=39.6576 | ENSEMBL:ENSP00000290649:human:Autocrine motility factor receptor, isoform 2:E=14.3872 | ENSEMBL:ENSP00000366395:human:synoviolin 1 isoform b:E=11.9586 | ENSEMBL:ENSP0000029425…
F47B8.3	178790_at		0	0	The earliest expression is seen in L1 larvae as non-localised staining in the procorpus and metacorpus. There is also some expression seen in the terminal bulb of the pharynx and in the posterior of the animal. In the adult expression is predominantly seen as non-localised staining of the pharynx (excluding isthmus). A few nuclei (possibly muscle) stain in the terminal bulb. Adults also show expr…	Glutaredoxin-related protein
C56A3.6	189785_at					Ca2+ binding protein, contains EF-hand motifs	ENSEMBL:ENSP00000321455:human:EF-hand domain-containing family member A2:E=62.2924 | ENSEMBL:ENSP00000298285:human:EF-hand domain-containing family member A1:E=47.9586 | ENSEMBL:ENSP00000311823:human:calcium binding atopy-related autoantigen 1:E=22.0132 | FLYBASE:CG4662-PB:fly:Flybase gene name is CG4662-PB:E=79.8539 | FLYBASE:CG4495-PA:fly:Flybase gene name is CG4495-PA:E=27.2147 | FLYBASE:CG470…
R07E5.2	189161_at	prdx-3				Alkyl hydroperoxide reductase, thiol specific antioxidant and related enzymes	ENSEMBL:ENSP00000349432:human:peroxiredoxin 3 isoform b:E=69.3566 | ENSEMBL:ENSP00000298510:human:Thioredoxin-dependent peroxide reductase, mitochondrial precursor:E=68.5376 | ENSEMBL:ENSP00000301522:human:Peroxiredoxin-2:E=64.3979 | ENSEMBL:ENSP00000262746:human:Peroxiredoxin-1:E=63.8861 | ENSEMBL:ENSP00000319964:human:Peroxiredoxin-4:E=62.4202 | ENSEMBL:ENSP00000334063:human:16 kDa protein:E=41…
C26H9A.1	173717_s_at	vha-7	0	0	The vha-7 gene was silent during embryogenesis and the first larval stages. Its expression was first observed at the L3 stage and was limited to areas of the developing and mature gonad corresponding to the spermatheca and the region where meiotic oocytes are in the pachytene and early diakinesis stages. It vanished abruptly in mature oocytes.	Vacuolar H+-ATPase V0 sector, subunit a	ENSEMBL:ENSP00000264649:human:Hypothetical protein DKFZp686N0561:E=183.495 | ENSEMBL:ENSP00000308122:human:Vacuolar proton translocating ATPase 116 kDa subunit a isoform 4:E=181.699 | ENSEMBL:ENSP00000342951:human:Isoform 2 of Vacuolar proton translocating ATPase 116 kDa subunit a isoform 1:E=177.886 | ENSEMBL:ENSP00000332247:human:Vacuolar proton translocating ATPase 116 kDa subunit a isoform 2:…
B0285.4	186897_at					Carboxymethyl transferase	ENSEMBL:ENSP00000370350:human:Isoform 1 of Leucine carboxyl methyltransferase 1:E=56.8861 | ENSEMBL:ENSP00000370349:human:Isoform 2 of Leucine carboxyl methyltransferase 1:E=54.2757 | ENSEMBL:ENSP00000370353:human:leucine carboxyl methyltransferase 1 isoform b:E=50.0223 | ENSEMBL:ENSP00000307214:human:Leucine carboxyl methyltransferase 2:E=37.7212 | FLYBASE:CG3793-PA:fly:Flybase gene name is CG37…
F11A10.7	192567_at					RRM domain	ENSEMBL:ENSP00000345961:human:RNA-binding protein 34:E=36.3468 | ENSEMBL:ENSP00000318836:human:36 kDa protein:E=11.5686 | FLYBASE:CG12288-PA:fly:Flybase gene name is CG12288-PA:E=22.1871 |
K08E7.7	192359_s_at	cul-6				Cullins	ENSEMBL:ENSP00000326804:human:Cullin-1:E=96.8861 | ENSEMBL:ENSP00000279431:human:Cullin-2:E=86.0655 | ENSEMBL:ENSP00000363886:human:Cullin 2:E=86.0315 | ENSEMBL:ENSP00000363874:human:Cullin 2:E=75.699 | ENSEMBL:ENSP00000182065:human:51 kDa protein:E=72.699 | ENSEMBL:ENSP00000364584:human:Isoform 1 of Cullin-4A:E=65.2007 | ENSEMBL:ENSP00000360374:human:103 kDa protein:E=64.8539 | ENSEMBL:ENSP00000…
B0348.6	173994_at	ife-3	0	0	IFE-3 signals was detectable in eluates from wild type but not in eluates from glp-4 mutants, which are deficient in germline tissue, suggesting that it is predominantly present in the germline.	Translation initiation factor 4F, cap-binding subunit (eIF-4E) and related cap-binding proteins	ENSEMBL:ENSP00000280892:human:Eukaryotic translation initiation factor 4E:E=54.585 | ENSEMBL:ENSP00000323714:human:similar to eukaryotic translation initiation factor 4e 1a isoform 2:E=50.2924 | ENSEMBL:ENSP00000362676:human:Eukaryotic translation initiation factor 4E member 2 variant (Fragment):E=31.6383 | ENSEMBL:ENSP00000258416:human:EIF4EL3 protein:E=31.0315 | ENSEMBL:ENSP00000362678:human:29…
F38A5.13	190164_s_at	dnj-11	1	1	Larval Expression: pharynx; intestine; body wall muscle; Nervous System; head neurons; tail neurons; unidentified cells in head; unidentified cells in tail ;|Larval Expression: pharynx; body wall muscle; hypodermis;	Zuotin and related molecular chaperones (DnaJ superfamily), contains DNA-binding domains	ENSEMBL:ENSP00000249270:human:Zuotin-related factor 1:E=73.6576 | ENSEMBL:ENSP00000368565:human:23 kDa protein:E=26.0555 | ENSEMBL:ENSP00000343728:human:DnaJ homology subfamily A member 5 isoform 2:E=15.8239 | ENSEMBL:ENSP00000371451:human:DnaJ homology subfamily A member 5 isoform 1:E=15.7212 | ENSEMBL:ENSP00000368559:human:ZRF1 protein:E=14.8239 | ENSEMBL:ENSP00000354826:human:Isoform 1 of Cald…
B0035.14	189639_at	dnj-1				Molecular chaperone (DnaJ superfamily)	ENSEMBL:ENSP00000345575:human:DnaJ homolog subfamily B member 12:E=70.4685 | ENSEMBL:ENSP00000338405:human:DnaJ (Hsp40) homolog, subfamily B, member 14:E=66.5686 | ENSEMBL:ENSP00000335249:human:Hypothetical protein DKFZp451E0719:E=55.3565 | ENSEMBL:ENSP00000302843:human:DnaJ homolog subfamily C member 18:E=55.0177 | ENSEMBL:ENSP00000294629:human:DnaJ homolog subfamily B member 4:E=20.5086 | ENSEM…
C05E4.9	173301_s_at	gei-7				Malate synthase
B0280.8	173903_at	nhr-10	1	0	Two nuclei express in precomma stage embryos. Expression is then seen in L3 and L4 larvae as a few neuronal cell bodies, probably lateral processes as they are seen often in pairs on either side of the animal. The most common pair seen are anterior to the vulva (possibly CANL/R). There are also some neurons expressing in the head and tail ganglia, and in the circumpharyngeal nerve ring. Expressio…	Hormone receptors	ENSEMBL:ENSP00000339908:human:hepatocyte nuclear factor 4 alpha isoform c:E=35.5528 | ENSEMBL:ENSP00000312987:human:hepatocyte nuclear factor 4 alpha isoform b:E=35.1079 | ENSEMBL:ENSP00000343807:human:Hepatocyte nuclear factor 4-alpha (HNF-4-alpha) (Transcription factor HNF-4) (Transcription factor 14). Splice isoform HNF4-Alpha-4:E=34.9586 | ENSEMBL:ENSP00000363815:human:Retinoid X receptor, be…
Y47G6A.8	189020_at	crn-1	0	1	CRN-1 was ubiquitously expressed in C.elegans, beginning early in embryogenesis and lasting through late larval stages.	5'-3' exonuclease	ENSEMBL:ENSP00000305480:human:Flap endonuclease 1:E=123.495 | ENSEMBL:ENSP00000284576:human:Isoform 1 of Exonuclease 1:E=25.5528 | ENSEMBL:ENSP00000318977:human:Hypothetical protein FLJ40869:E=13.5229 | ENSEMBL:ENSP00000347978:human:DNA-repair protein complementing XP-G cells:E=11.9208 | ENSEMBL:ENSP00000365121:human:Excision repair cross-complementing rodent repair deficiency, complementation gr…
H01A20.1	193679_s_at	nhr-3				Hormone receptors	ENSEMBL:ENSP00000335676:human:Retinoic acid receptor RXR-alpha:E=27.5086 | ENSEMBL:ENSP00000363815:human:Retinoid X receptor, beta:E=26.8539 | ENSEMBL:ENSP00000363813:human:Retinoid X receptor, beta (Fragment):E=26.5229 | ENSEMBL:ENSP00000363816:human:Retinoic acid receptor RXR-beta:E=26.2757 | ENSEMBL:ENSP00000339908:human:hepatocyte nuclear factor 4 alpha isoform c:E=24.4089 | ENSEMBL:ENSP00000…
31	172154_x_at
F57F5.5	175146_at	pkc-1	1	0	PKC1B mRNA is most abundant in embryos and L1 larva; however, its relative concentrations decline sharply during later stages of larva. Subsequently, an increase in the content of PKC1B transcript is detected in adult animals containing developmental embryos. The peak level of transcription at L1 is 7.5 folder higher than at L3 stage.|The 87KD protein was at maximal level at L1 larva, the protein…	Serine/threonine protein kinase	ENSEMBL:ENSP00000329127:human:protein kinase C, eta:E=209.959 | ENSEMBL:ENSP00000284384:human:Protein kinase C alpha type:E=161.092 | ENSEMBL:ENSP00000318315:human:protein kinase C, beta isoform 1:E=159.62 | ENSEMBL:ENSP00000305355:human:protein kinase C, beta isoform 2:E=159.194 | ENSEMBL:ENSP00000263431:human:Protein kinase C gamma type:E=156.244 | ENSEMBL:ENSP00000263125:human:Isoform 1 of Pro…
C46H11.10	187006_at	C46H11.10
F27D4.2	174129_at
C37A5.1	173082_at					Bestrophin (Best vitelliform macular dystrophy-associated protein)	ENSEMBL:ENSP00000332413:human:Isoform 2 of Bestrophin-3:E=65.3566 | ENSEMBL:ENSP00000329064:human:Isoform 1 of Bestrophin-3:E=65.1308 | ENSEMBL:ENSP00000301774:human:Isoform 1 of Bestrophin-1:E=63.4949 | ENSEMBL:ENSP00000042931:human:Bestrophin-2:E=60.8861 | ENSEMBL:ENSP00000271137:human:Bestrophin-4:E=58.3468 | ENSEMBL:ENSP00000367282:human:Isoform 3 of Bestrophin-1:E=49.9208 | ENSEMBL:ENSP00000…
T24H10.3	173845_at	dnj-23				Molecular chaperone (DnaJ superfamily)	ENSEMBL:ENSP00000299416:human:DnaJ homolog subfamily C member 9:E=36.9586 | ENSEMBL:ENSP00000246083:human:RcDNAJ9 (Fragment):E=31.3372 | ENSEMBL:ENSP00000343728:human:DnaJ homology subfamily A member 5 isoform 2:E=11.4437 | ENSEMBL:ENSP00000371451:human:DnaJ homology subfamily A member 5 isoform 1:E=11.4202 | ENSEMBL:ENSP00000362500:human:HCG3 gene:E=10.5686 | ENSEMBL:ENSP00000316053:human:DnaJ h…
F47G9.1	190419_s_at		1	1	Larval Expression: pharynx; anal depressor muscle; body wall muscle; seam cells; Nervous System; head neurons; neurons along body;	emp24/gp25L/p24 family of membrane trafficking proteins	ENSEMBL:ENSP00000303145:human:Transmembrane emp24 domain-containing protein 10 precursor:E=56.6021 | ENSEMBL:ENSP00000366495:human:Pseudogene candidate:E=34.1024 | ENSEMBL:ENSP00000330945:human:transmembrane emp24 protein transport domain containing 9:E=22.0915 | ENSEMBL:ENSP00000289577:human:Transmembrane emp24 domain-containing protein 4 precursor:E=21.5528 | ENSEMBL:ENSP00000370540:human:CDNA …
F54D10.2	172583_x_at	fbxa-24				Uncharacterized protein
F58G4.5	191444_at	str-129				7-transmembrane olfactory receptor
F38E9.2	176667_at	nas-39	1	1	Larval Expression: intestine; anal depressor muscle; body wall muscle; Nervous System; nerve ring; ventral nerve cord; head neurons; tail neurons;	Meprin A metalloprotease	ENSEMBL:ENSP00000061240:human:Isoform 1 of Tolloid-like protein 1 precursor:E=218.155 | ENSEMBL:ENSP00000305714:human:Isoform BMP1-3 of Bone morphogenetic protein 1 precursor:E=211.959 | ENSEMBL:ENSP00000350630:human:114 kDa protein:E=210.013 | ENSEMBL:ENSP00000265996:human:Tolloid-like protein 2 precursor:E=210.013 | ENSEMBL:ENSP00000317218:human:Isoform BMP1-7 of Bone morphogenetic protein 1 pr…
F44A6.3	177948_at
F15D4.2	179341_at
Y45G12B.1	191639_s_at	nuo-5				NADH-ubiquinone oxidoreductase, NDUFS1/75 kDa subunit	ENSEMBL:ENSP00000233190:human:NADH-ubiquinone oxidoreductase 75 kDa subunit, mitochondrial precursor:E=225.62 | FLYBASE:CG2286-PA:fly:Flybase gene name is ND75-PA:E=211.854 |
F43C1.2	175613_at	mpk-1	1	0	|Broadly expressed in gonad.|Larval Expression: pharyngeal-intestinal valve; Nervous System; head neurons;	Mitogen-activated protein kinase	ENSEMBL:ENSP00000215832:human:Mitogen-activated protein kinase 1:E=153.886 | ENSEMBL:ENSP00000263025:human:Mitogen-activated protein kinase 3:E=147.658 | ENSEMBL:ENSP00000327293:human:Extracellular signal-related kinase 1c:E=131.721 | ENSEMBL:ENSP00000299612:human:mitogen-activated protein kinase 7 isoform 1:E=91.1938 | ENSEMBL:ENSP00000352984:human:mitogen-activated protein kinase 7 isoform 1:E=…
Y116F11A.6	186581_at
R11A8.5	191423_s_at					Glutathione S-transferase-related protein	ENSEMBL:ENSP00000345341:human:Prostaglandin E synthase 2:E=61.5086 | ENSEMBL:ENSP00000277462:human:prostaglandin E synthase 2 isoform 3:E=17.1308 | FLYBASE:CG4086-PA:fly:Flybase gene name is Su(P)-PA:E=60.0655 |
C02F5.4	187492_at		1	1	Larval Expression: pharynx; Reproductive System; developing vulva; Nervous System; head neurons; tail neurons;		ENSEMBL:ENSP00000217394:human:Uncharacterized protein C20orf77:E=27.8539 | ENSEMBL:ENSP00000349955:human:Cyclin-dependent kinase inhibitor-related protein:E=26.8861 | ENSEMBL:ENSP00000314602:human:P15RS protein:E=22.1805 | ENSEMBL:ENSP00000337476:human:P15RS protein:E=16.699 | ENSEMBL:ENSP00000352368:human:Isoform 1 of Protein KIAA0460:E=14.2366 | ENSEMBL:ENSP00000335541:human:Isoform 3 of Protei…
M02B7.5	180232_at		1	0	Larval Expression: intestine; Reproductive System; developing vulva; hypodermis; Nervous System; nerve ring; ventral nerve cord; head neurons; tail neurons; phasmids;		ENSEMBL:ENSP00000364513:human:IQ motif and Sec7 domain 2:E=82.2518 | ENSEMBL:ENSP00000273221:human:Isoform 1 of IQ motif and Sec7 domain-containing protein 1:E=81.1024 | ENSEMBL:ENSP00000312739:human:IMP dehydrogenase/GMP reductase family protein:E=79.8861 | ENSEMBL:ENSP00000374042:human:IQ motif and Sec7 domain-containing protein 3:E=74.0044 | ENSEMBL:ENSP00000372292:human:IQ motif and Sec7 doma…
C16C2.2	193467_s_at	eat-16	1	1	Examination of transgenic animals carrying pGP16 using confocal microscopy showed that EAT-16 is expressed in most or all neurons, including the hermaphrodite specific neuron (HSN), as well as in the vulval and pharyngeal muscles. Expression was also occasionally seen in the spermatheca and body wall muscles.		ENSEMBL:ENSP00000331485:human:Isoform 1 of Regulator of G-protein signaling 7:E=82.7213 | ENSEMBL:ENSP00000355520:human:Isoform 3 of Regulator of G-protein signaling 7:E=81.0088 | ENSEMBL:ENSP00000355522:human:Isoform 2 of Regulator of G-protein signaling 7:E=81 | ENSEMBL:ENSP00000341199:human:Isoform 4 of Regulator of G-protein signaling 6:E=78.0506 | ENSEMBL:ENSP00000319069:human:regulator of G…
F53B3.1	182205_s_at	tra-4	0	0	GFP was detected in the nuclei of most, if not all, somatic cells in transgenic tra-4(bc45) hermaphrodites. GFP was detected as early as the 28-cell stage of embryogenesis and persisted throughout development and adult life. Ptra-4gfp-tra-4 was also expressed in most, if not all, somatic cells, including the CEMs, in transgenic tra-4(bc45) males. tra-4 gene is expressed throughout the soma of bot…	Zn-finger	ENSEMBL:ENSP00000309507:human:Isoform PLZFA of Zinc finger and BTB domain-containing protein 16:E=17.2292 | ENSEMBL:ENSP00000338157:human:Isoform PLZFB of Zinc finger and BTB domain-containing protein 16:E=16.2366 | ENSEMBL:ENSP00000269834:human:Zinc finger imprinted 3:E=15.5376 | ENSEMBL:ENSP00000243914:human:Transcriptional repressor CTCFL:E=15.4089 | ENSEMBL:ENSP00000373773:human:similar to Zi…
C53H9.2	181076_at	C53H9.2					ENSEMBL:ENSP00000374651:human:Hypothetical protein DKFZp434E248:E=53.9208 | ENSEMBL:ENSP00000265245:human:75 kDa protein:E=53.1612 | ENSEMBL:ENSP00000365792:human:guanine nucleotide binding protein-like 1:E=35.4815 | ENSEMBL:ENSP00000365791:human:HSR1 protein:E=34.6576 | ENSEMBL:ENSP00000365787:human:GTP-binding protein:E=28.6198 | ENSEMBL:ENSP00000257129:human:Nucleolar GTP-binding protein 2:E=2…
F37D6.2	173949_s_at	F37D6.2				Zn-finger	ENSEMBL:ENSP00000267807:human:Isoform 1 of Suppressor of hairy wing homolog 4:E=13.3872 | ENSEMBL:ENSP00000353586:human:Suppressor of hairy wing homolog 2:E=13.3372 | ENSEMBL:ENSP00000260435:human:Isoform 4 of Suppressor of hairy wing homolog 4:E=12.8239 | ENSEMBL:ENSP00000247503:human:Suppressor of hairy wing homolog 3:E=12.1427 | ENSEMBL:ENSP00000302855:human:Suppressor of hairy wing homolog 1:…
F36F2.5	193250_at	tax-2	1	0	GFP is expressed in AWC, AFD, ASE, ASG, ASJ, AQR, PQR, BAG, ASK, ASI, and AWB neurons. All tax-2::gfp fusion genes were expressed continuously from about mid-embryogenesis until the adult stage.|GFP expressed in the neurons AWC, AFD, ASE, ASI, AQR, PQR, BAG, and occasionally ASK. All tax-2::gfp fusion genes were expressed continuously from about mid-embryogenesis until the adult stage.|GFP is exp…	Cyclic nucleotide-gated cation channel CNCG4	ENSEMBL:ENSP00000316605:human:Isoform 1 of Cyclic nucleotide-gated cation channel beta 3:E=109.921 | ENSEMBL:ENSP00000368213:human:92 kDa protein:E=108.456 | ENSEMBL:ENSP00000251102:human:cyclic nucleotide gated channel beta 1:E=106.538 | ENSEMBL:ENSP00000272602:human:Cyclic nucleotide-gated cation channel alpha 3:E=85.5086 | ENSEMBL:ENSP00000366140:human:CDNA FLJ16265 fis, clone IMR322013396, hi…
F28B12.2	175340_at	egl-44	1	0	GFP was detected in various nuclei starting from before gastrulation through adulthood. Newly hatched larvae expressed GFP in nuclei of the hypodermis (hyp3, hyp4, hyp6, and hyp7), intestine, pharyngeal muscle cells, and neurons (in the head and in the ventral, retrovesicular, preanal, and lumbar ganglia). In the second larval stage (L2), more hypodermal nuclei fluoresced in the body and the tail…	TEF-1 and related transcription factor, TEAD family	ENSEMBL:ENSP00000351184:human:TEA domain family member 4 isoform 2:E=72.6383 | ENSEMBL:ENSP00000352926:human:TEA domain family member 4 isoform 1:E=72.585 | ENSEMBL:ENSP00000363013:human:OTTHUMP00000016262:E=69.9208 | ENSEMBL:ENSP00000345772:human:Transcriptional enhancer factor TEF-5:E=69.8861 | ENSEMBL:ENSP00000363012:human:OTTHUMP00000016263:E=69.3872 | ENSEMBL:ENSP00000349828:human:OTTHUMP000…
T23F2.5	172659_x_at					Stress responsive protein
C06A5.4	183611_at					Unnamed protein
F22B5.9	192056_at	frs-2				Phenylalanyl-tRNA synthetase beta subunit	ENSEMBL:ENSP00000281828:human:Phenylalanyl-tRNA synthetase beta chain:E=190.456 | ENSEMBL:ENSP00000367498:human:Leucine-rich repeat-containing protein 47:E=20.6778 | FLYBASE:CG5706-PA:fly:Flybase gene name is CG5706-PA:E=179.745 |
K08H2.8	192460_at	nhr-32				Hormone receptors	ENSEMBL:ENSP00000339908:human:hepatocyte nuclear factor 4 alpha isoform c:E=28.9586 | ENSEMBL:ENSP00000346339:human:hepatocyte nuclear factor 4, gamma:E=28.4685 | ENSEMBL:ENSP00000312987:human:hepatocyte nuclear factor 4 alpha isoform b:E=28.4202 | ENSEMBL:ENSP00000343807:human:Hepatocyte nuclear factor 4-alpha (HNF-4-alpha) (Transcription factor HNF-4) (Transcription factor 14). Splice isoform H…
129	172797_x_at
ZK973.10	185440_s_at	lpd-5					ENSEMBL:ENSP00000296684:human:NADH dehydrogenase [ubiquinone] iron-sulfur protein 4, mitochondrial precursor:E=34.3665 | FLYBASE:CG12203-PA:fly:Flybase gene name is CG12203-PA:E=29.3979 |
C28H8.4	193050_at					ER lumen protein retaining receptor	ENSEMBL:ENSP00000329471:human:ER lumen protein retaining receptor 1:E=78.1024 | ENSEMBL:ENSP00000258739:human:ER lumen protein retaining receptor 2:E=77.2596 | ENSEMBL:ENSP00000216014:human:ER lumen protein retaining receptor 3:E=70.3767 | ENSEMBL:ENSP00000371702:human:KDELR2 protein:E=40.2147 | FLYBASE:CG5183-PB:fly:Flybase gene name is KdelR-PB:E=75.7695 |
K04G2.2	174120_at					Predicted alpha/beta hydrolase	ENSEMBL:ENSP00000258884:human:similar to uncharacterized protein family UPF0227 member RGD1359682:E=96.6021 | ENSEMBL:ENSP00000344094:human:chromosome 9 open reading frame 77 isoform 1:E=94.3566 | ENSEMBL:ENSP00000330222:human:chromosome 9 open reading frame 77 isoform 2:E=94.3468 | ENSEMBL:ENSP00000292577:human:FAM108A1 protein:E=92.9586 | ENSEMBL:ENSP00000355921:human:similar to uncharacterized…
Y47G6A.6	173325_s_at	pcaf-1				Histone acetyltransferase SAGA/ADA, catalytic subunit PCAF/GCN5 and related proteins	ENSEMBL:ENSP00000263754:human:Histone acetyltransferase PCAF:E=92.0506 | ENSEMBL:ENSP00000225916:human:Isoform 1 of General control of amino acid synthesis protein 5-like 2:E=89.0862 | ENSEMBL:ENSP00000343837:human:FALZ protein:E=14.585 | ENSEMBL:ENSP00000334351:human:fetal Alzheimer antigen isoform 2:E=11.8539 | ENSEMBL:ENSP00000307208:human:fetal Alzheimer antigen isoform 1:E=11.8239 | ENSEMBL:…
C26F1.3	183247_at
B0464.4	188054_at	bre-3	1	0	Five neural nuclei of the anterior ganglion in the head express in transgenic adults. Two are already expressing in late embryogenesis, the other three can be seen at later stages of (larval) development.||B0464.4::gfp gave expression in a small number of nerve cells in the head,	Unnamed protein	FLYBASE:CG9659-PC:fly:Flybase gene name is egh-PC:E=150.699 |
168	173349_at
ZK1073.2	180132_at
F25H5.4	194024_s_at	eft-2	0	0	eft-2 is expressed in all stages, including dauer larva.|Broadly expressed in soma/germline?.	Elongation factor 2	ENSEMBL:ENSP00000307940:human:Elongation factor 2:E=1000 | ENSEMBL:ENSP00000262414:human:116 kDa U5 small nuclear ribonucleoprotein component:E=164.319 | ENSEMBL:ENSP00000352418:human:elongation factor Tu GTP binding domain containing 1 isoform 2:E=96.1367 | ENSEMBL:ENSP00000268206:human:elongation factor Tu GTP binding domain containing 1 isoform 1:E=91.5686 | ENSEMBL:ENSP00000374209:human:Elong…
K01G5.8	180812_s_at	K01G5.8				Conserved alpha-helical protein	ENSEMBL:ENSP00000263384:human:Protein FAM32A:E=13.3979 | FLYBASE:CG15432-PA:fly:Flybase gene name is CG15432-PA:E=11 |
K10B3.5	174537_at					Unnamed protein
F15D4.5	179266_at					Unnamed protein
F22D3.6	183325_s_at					Paracaspase	ENSEMBL:ENSP00000319279:human:Isoform 1 of Mucosa-associated lymphoid tissue lymphoma translocation protein 1:E=38.2518 | ENSEMBL:ENSP00000304161:human:Isoform 2 of Mucosa-associated lymphoid tissue lymphoma translocation protein 1:E=37.4089 |
124	172773_x_at
T09A5.5	186990_s_at
D1081.2	188706_at	unc-120	0	1	Larval Expression: stomato-intestinal muscle; anal depressor muscle; body wall muscle;|Click the movie links below for interactive 4D movies of a fluorescence reporter.	Regulator of arginine metabolism and related MADS box-containing transcription factors	ENSEMBL:ENSP00000265354:human:Serum response factor:E=39.2757 | FLYBASE:CG3411-PA:fly:Flybase gene name is bs-PA:E=38.9208 |
C47B2.5	173220_s_at	eif-6	1	1	Larval Expression: pharynx; intestine; rectal epithelium; Reproductive System; developing vulva; body wall muscle; hypodermis; excretory cell; Nervous System; head neurons; unidentified cells;	Translation initiation factor 6 (eIF-6)	ENSEMBL:ENSP00000246231:human:Eukaryotic translation initiation factor 6:E=83.5686 | ENSEMBL:ENSP00000335425:human:integrin beta 4 binding protein isoform c:E=46.041 | FLYBASE:CG17611-PA:fly:Flybase gene name is eIF6-PA:E=80.9208 |
C53A5.1	177730_s_at	ril-1
T13C2.6	174955_at	T13C2.6					ENSEMBL:ENSP00000327160:human:Isoform Long of Very low-density lipoprotein receptor precursor:E=106.699 | ENSEMBL:ENSP00000367888:human:Low density lipoprotein receptor-related protein 10 precursor:E=105.959 | ENSEMBL:ENSP00000256991:human:Low-density lipoprotein receptor-related protein 4 precursor:E=105.886 | ENSEMBL:ENSP00000344715:human:Isoform Short of Very low-density lipoprotein receptor p…
ZC504.4	193908_s_at	mig-15	1	1	At the time of axonal outgrowth during larval development and in adults, GFP expression was detected in the ventral and dorsal nerve cords, in the body wall muscles, and weakly in the epidermis as well as in other tissues/organs (i.e., pharynx).	Traf2- and Nck-interacting kinase and related germinal center kinase (GCK) family protein kinases	ENSEMBL:ENSP00000313644:human:mitogen-activated protein kinase kinase kinase kinase 4 isoform 2:E=285.77 | ENSEMBL:ENSP00000314363:human:Isoform 1 of Mitogen-activated protein kinase kinase kinase kinase 4:E=284.678 | ENSEMBL:ENSP00000284483:human:155 kDa protein:E=284.244 | ENSEMBL:ENSP00000348727:human:Isoform 4 of TRAF2 and NCK-interacting protein kinase:E=284.237 | ENSEMBL:ENSP00000345352:hum…
C02B10.2	173709_at
C07E3.1	181446_s_at	C07E3.1				Tuftelin-interacting protein TIP39, contains G-patch domain	ENSEMBL:ENSP00000263115:human:Isoform 1 of Tuftelin-interacting protein 11:E=108.678 | FLYBASE:CG7238-PA:fly:Flybase gene name is sip1-PA:E=110.065 |
F55H12.4	180707_at					Unnamed protein
Y38C1AA.2	177136_at	csn-3				COP9 signalosome, subunit CSN3	ENSEMBL:ENSP00000268717:human:COP9 signalosome complex subunit 3:E=17.4815 | FLYBASE:CG18332-PA:fly:Flybase gene name is CSN3-PA:E=13.2441 |
R06C7.9	192381_at					Zn-finger	ENSEMBL:ENSP00000350085:human:177 kDa protein:E=16.8239 | ENSEMBL:ENSP00000264808:human:PR domain zinc finger protein 5:E=16.2924 | ENSEMBL:ENSP00000270457:human:zinc finger protein 160:E=16.2007 | ENSEMBL:ENSP00000373773:human:similar to Zinc finger protein 62 homolog (Zfp-62) (ZT3) isoform 5:E=15.9586 | ENSEMBL:ENSP00000340683:human:similar to Zinc finger protein ZFP-36:E=15.9586 | ENSEMBL:ENSP…
K08D10.4	192941_at	rnp-2				Spliceosomal protein snRNP-U1A/U2B	ENSEMBL:ENSP00000243563:human:U1 small nuclear ribonucleoprotein A:E=53.3872 | ENSEMBL:ENSP00000246071:human:U2 small nuclear ribonucleoprotein B'':E=50.4559 | FLYBASE:CG4528-PA:fly:Flybase gene name is snf-PA:E=50.8861 |
C27A12.7	185460_s_at	C27A12.7					ENSEMBL:ENSP00000369217:human:Protein ariadne-1 homolog:E=125.569 | ENSEMBL:ENSP00000299305:human:Ariadne-1 protein homolog variant (Fragment):E=124.699 | ENSEMBL:ENSP00000348769:human:Protein ariadne-2 homolog:E=73.3872 | ENSEMBL:ENSP00000252050:human:Isoform 1 of p53-associated parkin-like cytoplasmic protein:E=39.0506 | ENSEMBL:ENSP00000346490:human:OTTHUMP00000016423:E=38.0969 | ENSEMBL:ENSP0…
Y38F2AR.5	176323_at					Transcription factor IIIC box B binding (alpha) subunit	ENSEMBL:ENSP00000348510:human:239 kDa protein:E=18.284 | ENSEMBL:ENSP00000373623:human:Isoform 2 of General transcription factor 3C polypeptide 1:E=17.9586 | ENSEMBL:ENSP00000170629:human:Hypothetical protein DKFZp686O0870 (Fragment):E=13.9208 | FLYBASE:CG7099-PA:fly:Flybase gene name is CG7099-PA:E=11.7696 |
Y67D2.3	173290_at					Uncharacterized conserved protein containing CDGSH-type Zn-finger	FLYBASE:CG3420-PA:fly:Flybase gene name is CG3420-PA:E=16.4559 |
B0250.7	190160_at
K02F3.10	171816_x_at					Uncharacterized conserved protein	ENSEMBL:ENSP00000362264:human:Hypothetical protein DKFZp779P1227:E=12.1367 | ENSEMBL:ENSP00000285313:human:Protein FAM121A precursor:E=12.1367 |
C06B3.4	192469_at	stdh-1	1	1	Larval Expression: intestine; body wall muscle; Nervous System; head neurons; neurons along body; tail neurons;|Larval Expression: body wall muscle; Nervous System; nerve ring; ventral nerve cord; dorsal nerve cord; lateral nerve cords; head neurons; neurons along body; tail neurons; unidentified cells in head; unidentified cells in body ;unidentified cells in tail ;	17 beta-hydroxysteroid dehydrogenase type 3, HSD17B3	ENSEMBL:ENSP00000278353:human:Estradiol 17-beta-dehydrogenase 12:E=43.0915 | ENSEMBL:ENSP00000253260:human:Estradiol 17-beta-dehydrogenase 3:E=38.4202 | ENSEMBL:ENSP00000219439:human:Hydroxysteroid dehydrogenase like 1:E=38.0269 | ENSEMBL:ENSP00000364411:human:Hydroxysteroid (17-beta) dehydrogenase 3:E=28.8239 | FLYBASE:CG1444-PA:fly:Flybase gene name is CG1444-PA:E=44.2676 | FLYBASE:CG13284-PB:f…
F32B6.2	192078_at		1	1	Larval Expression: pharynx; intestine; renal gland cells; anal depressor muscle; Reproductive System; developing vulva; body wall muscle; Nervous System; nerve ring; head neurons;	3-Methylcrotonyl-CoA carboxylase, biotin-containing subunit/Propionyl-CoA carboxylase, alpha chain/Acetyl-CoA carboxylase, biotin carboxylase subunit	ENSEMBL:ENSP00000265594:human:Methylcrotonoyl-CoA carboxylase subunit alpha, mitochondrial precursor:E=175.071 | ENSEMBL:ENSP00000365462:human:propionyl-Coenzyme A carboxylase, alpha polypeptide precursor:E=123.149 | ENSEMBL:ENSP00000308554:human:Propionyl-CoA carboxylase alpha chain, mitochondrial precursor:E=123.131 | ENSEMBL:ENSP00000365463:human:80 kDa protein:E=121.886 | ENSEMBL:ENSP00000347…
F35E12.3	191881_at					Uncharacterized protein
C04G6.4	191620_at					Uncharacterized conserved protein	ENSEMBL:ENSP00000296666:human:Hypothetical protein:E=13.5229 | ENSEMBL:ENSP00000332855:human:Hypothetical protein:E=13.5086 | ENSEMBL:ENSP00000337820:human:FLJ00410 protein (Fragment):E=10.585 |
F52H3.4	179679_at					Uncharacterized protein
T01C3.6	173329_s_at	rps-16				40S ribosomal protein S16	ENSEMBL:ENSP00000251453:human:40S ribosomal protein S16:E=55.4685 | ENSEMBL:ENSP00000344777:human:similar to 40S ribosomal protein S16:E=52 | ENSEMBL:ENSP00000346677:human:similar to 40S ribosomal protein S16 isoform 1:E=51.4559 | ENSEMBL:ENSP00000367806:human:RPS16 protein:E=28.3665 | FLYBASE:CG4046-PA:fly:Flybase gene name is RpS16-PA:E=54.9586 |
T04H1.4	193153_s_at	rad-50				DNA repair protein RAD50, ABC-type ATPase/SMC superfamily	ENSEMBL:ENSP00000368087:human:Isoform 3 of DNA repair protein RAD50:E=76.5229 | ENSEMBL:ENSP00000265335:human:Isoform 1 of DNA repair protein RAD50:E=76.2076 | ENSEMBL:ENSP00000341848:human:Golgin subfamily B member 1:E=33.699 | ENSEMBL:ENSP00000300036:human:Myosin-11:E=31.301 | ENSEMBL:ENSP00000345136:human:smooth muscle myosin heavy chain 11 isoform SM2A:E=31.301 | ENSEMBL:ENSP00000348634:human…
CD4.5	177354_at					Unnamed protein
T15B12.1	184664_at	T15B12.1					ENSEMBL:ENSP00000345143:human:CDNA FLJ42461 fis, clone BRACE2026836, moderately similar to Mus musculus smoothelin L1, large isoform:E=31.6021 | ENSEMBL:ENSP00000329532:human:Isoform B of Smoothelin:E=31.5229 | ENSEMBL:ENSP00000328635:human:Isoform L1 of Smoothelin:E=31.5229 | ENSEMBL:ENSP00000373964:human:SMTNL2 protein:E=29.7696 | ENSEMBL:ENSP00000261503:human:Isoform 1 of Sperm antigen with ca…
F57B7.2	192061_at					Defense-related protein containing SCP domain	ENSEMBL:ENSP00000310770:human:GLI pathogenesis-related 1 like 1:E=12.2518 | ENSEMBL:ENSP00000367967:human:ALKN2972:E=11.9586 | ENSEMBL:ENSP00000242273:human:Golgi-associated plant pathogenesis-related protein 1:E=10.4815 | FLYBASE:CG16995-PA:fly:Flybase gene name is CG16995-PA:E=15.7447 | FLYBASE:CG4270-PA:fly:Flybase gene name is CG4270-PA:E=12.2441 |
F57A10.1	180185_at	str-9				7-transmembrane olfactory receptor
W02A2.8	179218_at
F18H3.3	173881_at	pab-2				Polyadenylate-binding protein (RRM superfamily)	ENSEMBL:ENSP00000204732:human:Isoform 1 of Polyadenylate-binding protein 4:E=170.569 | ENSEMBL:ENSP00000313007:human:Isoform 1 of Polyadenylate-binding protein 1:E=170.569 | ENSEMBL:ENSP00000361949:human:Poly(A) binding protein, cytoplasmic 4:E=168.143 | ENSEMBL:ENSP00000174661:human:61 kDa protein:E=164.699 | ENSEMBL:ENSP00000361947:human:Isoform 2 of Polyadenylate-binding protein 4:E=147.886 | …
R08D7.6	174897_at	pde-2	1	1	Larval Expression: pharynx; pharyngeal-intestinal valve; intestine; anal depressor muscle; Reproductive System; distal tip cell; body wall muscle; Nervous System; nerve ring; ventral nerve cord; head neurons; neurons along body; tail neurons;		ENSEMBL:ENSP00000334910:human:cGMP-dependent 3',5'-cyclic phosphodiesterase:E=93.0555 | ENSEMBL:ENSP00000365633:human:CDNA FLJ16750 fis, clone ADRGL2011190, highly similar to cGMP- dependent 3',5'-cyclic phosphodiesterase:E=92.9208 | ENSEMBL:ENSP00000341187:human:3',5'-cyclic nucleotide phosphodiesterase 10A2:E=56.8539 | ENSEMBL:ENSP00000346435:human:Isoform PDE10A1 of cAMP and cAMP-inhibited cGM…
Y48G1C.6	176948_s_at					DNA-binding centromere protein B (CENP-B)
F45C12.16	186594_at					Predicted receptor
C16A3.8	181127_s_at	tag-213				KEKE-like motif-containing transcription regulator (Rlr1)/suppressor of sin4	ENSEMBL:ENSP00000245838:human:Isoform 1 of THO complex subunit 2:E=202.569 | ENSEMBL:ENSP00000311997:human:Neurofilament triplet H protein:E=15.699 | ENSEMBL:ENSP00000331556:human:Cylicin-1:E=15.284 | ENSEMBL:ENSP00000333119:human:Hypothetical protein:E=14.7959 | ENSEMBL:ENSP00000284041:human:Isoform 1 of Splicing factor, arginine/serine-rich 12:E=14.3188 | ENSEMBL:ENSP00000334538:human:Isoform 2…
Y9C9A.18	184957_at	str-159
ZK1128.2	187376_at	ZK1128.2				Predicted DNA methylase	ENSEMBL:ENSP00000263092:human:METT10D protein:E=57.2291 | FLYBASE:CG7544-PA:fly:Flybase gene name is CG7544-PA:E=49.9586 |
T07C12.9	189984_s_at					Phenylethanolamine N-methyltransferase/indolethylamine N-methyltransferase/nicotinamide N-methyltransferase	ENSEMBL:ENSP00000299964:human:Nicotinamide N-methyltransferase:E=20.1308 | ENSEMBL:ENSP00000013222:human:Indolethylamine N-methyltransferase:E=18.7447 | ENSEMBL:ENSP00000269582:human:Phenylethanolamine N-methyltransferase:E=14.4949 |
B0272.4	192135_at		1	1	Post-embryonic expression. All cells, higher level in hypodermis. Gravid adults high level of signal persists in hypodermal cells of vulva, rectum and surrounding buccal cavity.	Enoyl-CoA hydratase/isomerase	ENSEMBL:ENSP00000354737:human:Peroxisomal 3,2-trans-enoyl-CoA isomerase:E=40.1192 | ENSEMBL:ENSP00000369468:human:Peroxisomal 3,2-trans-enoyl-CoA isomerase:E=40.0809 | ENSEMBL:ENSP00000369463:human:Peroxisomal D3,D2-enoyl-CoA isomerase:E=39.1612 | ENSEMBL:ENSP00000354799:human:Isoform 1 of Testis-specific chromodomain protein Y 1:E=26.6576 | ENSEMBL:ENSP00000250836:human:Testis-specific chromodom…
C25D7.10	174207_s_at
T06C12.7	193542_at	nhr-84	1	0	Neurons in anterior, lateral, lumbar ganglia; pharyngeal motorneurons and interneurons; pharynx; intestine.	Hormone receptors	ENSEMBL:ENSP00000332695:human:Retinoic acid receptor gamma-1:E=15.9208 | ENSEMBL:ENSP00000343698:human:Retinoic acid receptor gamma-2:E=15.7212 | ENSEMBL:ENSP00000316769:human:Hypothetical protein DKFZp761C0417:E=14.8539 | ENSEMBL:ENSP00000254066:human:Isoform Alpha-1 of Retinoic acid receptor alpha:E=14.6576 | ENSEMBL:ENSP00000357979:human:CDNA FLJ16774 fis, clone BRCAN2019772, highly similar to…
F56B3.9	192384_s_at
F20D1.7	193275_at					Leucine rich repeat	ENSEMBL:ENSP00000319223:human:Leucine-rich repeats neuronal protein 5 precursor:E=24.3279 | ENSEMBL:ENSP00000312001:human:Leucine-rich repeats neuronal protein 3 precursor:E=18.6576 | ENSEMBL:ENSP00000314901:human:Leucine-rich repeats neuronal protein 1 precursor:E=17.0223 | ENSEMBL:ENSP00000373207:human:Leucine-rich repeat protein LRIG1:E=14.6778 | ENSEMBL:ENSP00000347775:human:Hypothetical prot…
Y49F6A.1	185589_at					Translation initiation factor 2C (eIF-2C) and related proteins	ENSEMBL:ENSP00000257131:human:Eukaryotic translation initiation factor 2C 4:E=32.8239 | ENSEMBL:ENSP00000220592:human:eukaryotic translation initiation factor 2C, 2:E=31.9586 | ENSEMBL:ENSP00000367027:human:97 kDa protein:E=30.8239 | ENSEMBL:ENSP00000362302:human:Eukaryotic translation initiation factor 2C, 1:E=29.6021 | ENSEMBL:ENSP00000207451:human:Eukaryotic translation initiation factor 2C 1:…
C43E11.10	186879_s_at	cdc-6				Pre-initiation complex, subunit CDC6, AAA+ superfamily ATPase	ENSEMBL:ENSP00000209728:human:Cell division control protein 6 homolog:E=32.8861 | ENSEMBL:ENSP00000345877:human:Origin recognition complex subunit 1:E=23.6778 | FLYBASE:CG5971-PA:fly:Flybase gene name is CG5971-PA:E=39.6383 | FLYBASE:CG10667-PA:fly:Flybase gene name is Orc1-PA:E=21.0915 |
C26B2.1	183468_s_at					Dynactin, subunit p62	ENSEMBL:ENSP00000255263:human:Dynactin subunit 4:E=35.0809 | FLYBASE:CG12042-PA:fly:Flybase gene name is CG12042-PA:E=14.5528 |
ZC449.5	174308_at						ENSEMBL:ENSP00000282478:human:dentin sialophosphoprotein preproprotein:E=24.8239 | ENSEMBL:ENSP00000373027:human:Chromosome 6 open reading frame 205:E=20.4318 | ENSEMBL:ENSP00000365472:human:Chromosome 6 open reading frame 205:E=20.1611 | ENSEMBL:ENSP00000372842:human:Chromosome 6 open reading frame 205:E=20.1611 | ENSEMBL:ENSP00000333119:human:Hypothetical protein:E=20.0458 | ENSEMBL:ENSP0000037…
Y102A11A.8	176506_s_at						ENSEMBL:ENSP00000264748:human:Fibroblast growth factor receptor-like 1 precursor:E=30.0655 | ENSEMBL:ENSP00000358052:human:Isoform 17 of Fibroblast growth factor receptor 2 precursor:E=20.0362 | ENSEMBL:ENSP00000309878:human:Isoform 18 of Fibroblast growth factor receptor 2 precursor:E=19.9586 | ENSEMBL:ENSP00000358061:human:Isoform 9 of Fibroblast growth factor receptor 2 precursor:E=19.9586 | E…
F53F10.2	189121_s_at	F53F10.2					ENSEMBL:ENSP00000294517:human:Isoform 1 of Arginine decarboxylase:E=16.2366 | ENSEMBL:ENSP00000362540:human:Isoform 2 of Arginine decarboxylase:E=16.2147 | ENSEMBL:ENSP00000234111:human:Ornithine decarboxylase:E=14.0132 | ENSEMBL:ENSP00000339901:human:Isoform 4 of Arginine decarboxylase:E=11.5229 | ENSEMBL:ENSP00000337180:human:50 kDa protein:E=10.4202 | ENSEMBL:ENSP00000321507:human:Antizyme inh…
Y39A1A.23	175408_at	hpr-9				Checkpoint 9-1-1 complex, RAD9 component	ENSEMBL:ENSP00000311360:human:Cell cycle checkpoint control protein RAD9A:E=18.7959 | ENSEMBL:ENSP00000338570:human:Isoform 1 of Cell cycle checkpoint control protein RAD9B homolog:E=14.585 | FLYBASE:CG3945-PA:fly:Flybase gene name is Rad9-PA:E=10.4559 |
T22C8.8	177583_at	vab-9	1	0	VAB-9 was expressed at the apical region of the lateral membrane region in all epithelia, including hypodermis, pharynx, intestine, vulva, uterus, spermatheca and hindgut.|VAB-9GFP was expressed in the nerve ring. VAB-9 expression was undetectable when epithelia initially form, was weakly expressed in dorsal and ventral hypodermis, and ultimately was more strongly expressed in the lateral (seam) …	Brain cell membrane protein 1 (BCMP1)	ENSEMBL:ENSP00000275954:human:Transmembrane protein 47:E=12.9586 | FLYBASE:CG6982-PA:fly:Flybase gene name is CG6982-PA:E=38.7696 |
R06A10.2	175736_at	gsa-1	1	1	Extensive expression observed in embryos. Larval stages and adults expression restricted to neural and muscle cells, virtually all neurons stain (head ganglia, ventral nerve cord and tail ganglia). Also hermaphrodite-specific neurons (HSNs) and canal-associated neurons (CANs) show expression. Most muscle cells show expression. Body wall muscle cells shows a punctate expression pattern of the tran…	G protein subunit Galphas, small G protein superfamily	ENSEMBL:ENSP00000265621:human:Guanine nucleotide-binding protein G-s-alpha-3:E=142.357 | ENSEMBL:ENSP00000360136:human:Isoform Gnas-2 of Guanine nucleotide-binding protein G(s) subunit alpha isoforms short:E=142.149 | ENSEMBL:ENSP00000360126:human:Isoform Gnas-1 of Guanine nucleotide-binding protein G(s) subunit alpha isoforms short:E=138.244 | ENSEMBL:ENSP00000265620:human:46 kDa protein:E=137.7…
M02H5.12	176358_at	srbc-57				Unnamed protein
C01A2.5	193280_s_at					Uncharacterized conserved protein	ENSEMBL:ENSP00000023939:human:Isoform 1 of Uncharacterized protein C20orf43:E=49.8539 | ENSEMBL:ENSP00000349906:human:Isoform 2 of Uncharacterized protein C20orf43:E=40.9208 | FLYBASE:CG6443-PA:fly:Flybase gene name is CG6443-PA:E=47.9586 |
C37H5.8	174618_at	hsp-6	0	4	The expression of hsp70F as detected by immunohistochemical staining with the anti-hsp70F anti-serum shows tissue specific expression of hsp70F in the muscle cells of the C. elegans including body walls and anus muscle.|GFP was expressed broadly in multiple transgenic lines and expression was noted from L1 larva to adults.|Larval Expression: intestine;	Molecular chaperones mortalin/PBP74/GRP75, HSP70 superfamily	ENSEMBL:ENSP00000297185:human:Stress-70 protein, mitochondrial precursor:E=261.509 | ENSEMBL:ENSP00000227378:human:Isoform 1 of Heat shock cognate 71 kDa protein:E=155.62 | ENSEMBL:ENSP00000265959:human:Hypothetical protein:E=153.509 | ENSEMBL:ENSP00000247207:human:Heat shock-related 70 kDa protein 2:E=152.018 | ENSEMBL:ENSP00000310219:human:Heat shock 70 kDa protein 6:E=151.824 | ENSEMBL:ENSP000…
C25H3.7	183401_at	C25H3.7				Failed axon connections (fax) protein/glutathione S-transferase-like protein	ENSEMBL:ENSP00000374327:human:Protein C6orf168:E=26.041 | ENSEMBL:ENSP00000275057:human:48 kDa protein:E=23.6383 | FLYBASE:CG4609-PC:fly:Flybase gene name is fax-PC:E=27.3188 |
K07G5.2	192720_at	xpa-1	0	0	A single band (at ~800 bases) of Ce-XPA mRNA was detected in the total RNA from embryos. The transcript was also detected in total RNA and mRNA from mixed-stage worms.	DNA excision repair protein XPA/XPAC/RAD14	ENSEMBL:ENSP00000259463:human:DNA-repair protein complementing XP-A cells:E=42.0809 | ENSEMBL:ENSP00000364267:human:Xeroderma pigmentosum, complementation group A:E=32.5229 | FLYBASE:CG6358-PA:fly:Flybase gene name is Xpac-PA:E=40.7447 |
C40A11.3	185283_at					Polymerase delta-interacting protein PDIP1 and related proteins, contain BTB/POZ domain	ENSEMBL:ENSP00000228495:human:Isoform 1 of BTB/POZ domain-containing protein KCTD10:E=16.585 | ENSEMBL:ENSP00000311202:human:BTB/POZ domain-containing protein KCTD13:E=15.6021 | ENSEMBL:ENSP00000226225:human:BTB/POZ domain-containing protein TNFAIP1:E=14.8539 | ENSEMBL:ENSP00000355912:human:Potassium channel tetramerisation domain containing 3:E=12.7212 | ENSEMBL:ENSP00000259154:human:Isoform 1 o…
F42H10.7	176211_s_at	F42H10.7					ENSEMBL:ENSP00000252137:human:DGCR14 protein:E=33.1805 | FLYBASE:CG1474-PA:fly:Flybase gene name is Es2-PA:E=35.5528 |
T05E12.7	184012_at
B0432.3	183493_at					Mitochondrial ribosomal protein L27
C23H3.3	179923_at					Transcription coactivator complex, P50 component (LigT RNA ligase/phosphodiesterase family)	ENSEMBL:ENSP00000320461:human:Isoform 2 of Activating signal cointegrator 1 complex subunit 1:E=22.1079 | ENSEMBL:ENSP00000339404:human:Novel protein:E=17.9208 | FLYBASE:CG12129-PA:fly:Flybase gene name is CG12129-PA:E=27.5686 |
T22C1.2	174477_at					Unnamed protein
C36B1.9	192773_at					Predicted E3 ubiquitin ligase
K06A1.5	173705_s_at						ENSEMBL:ENSP00000318259:human:APG16 autophagy 16-like isoform 2:E=58.3468 | ENSEMBL:ENSP00000287735:human:APG16 autophagy 16-like isoform 1:E=55.8239 | ENSEMBL:ENSP00000362625:human:Isoform 4 of Autophagy-related protein 16-1:E=46.6198 | ENSEMBL:ENSP00000326340:human:ATG16 autophagy related 16-like 2:E=45.3979 | ENSEMBL:ENSP00000334016:human:CDNA FLJ23854 fis, clone LNG06315:E=44.5528 | ENSEMBL:E…
C26E6.11	184595_s_at	mmab-1					ENSEMBL:ENSP00000266839:human:Cob:E=34.6198 |
F53B1.8	192206_at					Organic anion transporter	ENSEMBL:ENSP00000373680:human:solute carrier organic anion transporter family, member 4C1:E=81.7447 | ENSEMBL:ENSP00000309741:human:79 kDa protein:E=81.6383 | ENSEMBL:ENSP00000260126:human:Solute carrier organic anion transporter family member 5A1:E=73.7959 | ENSEMBL:ENSP00000341777:human:Isoform 2 of Solute carrier organic anion transporter family member 4A1:E=72.2218 | ENSEMBL:ENSP00000217159:h…
F33D4.4	173671_at					Fatty acid desaturase	ENSEMBL:ENSP00000316476:human:degenerative spermatocyte homolog 1, lipid desaturase:E=88.8861 | ENSEMBL:ENSP00000307126:human:Degenerative spermatocyte homolog 2, lipid desaturase:E=88.2291 | FLYBASE:CG9078-PA:fly:Flybase gene name is ifc-PA:E=95.0269 |
H24D24.2	179718_at	srw-58				7-transmembrane olfactory receptor	FLYBASE:CG8985-PA:fly:Flybase gene name is DmsR-1-PA:E=10.0605 |
Y54E5A.8	186343_s_at	Y54E5A.8				Unnamed protein
F42G4.3	192073_s_at	zyx-1	1	1	Larval Expression: anal sphincter; Reproductive System; developing vulva; body wall muscle;|Larval Expression: pharynx; body wall muscle; Nervous System; head neurons;	Focal adhesion adaptor protein Paxillin and related LIM proteins	ENSEMBL:ENSP00000324422:human:Zyxin:E=69.301 | ENSEMBL:ENSP00000346417:human:ZYX protein:E=67.8539 | ENSEMBL:ENSP00000318089:human:Lipoma-preferred partner:E=66.9586 | ENSEMBL:ENSP00000200457:human:Thyroid receptor-interacting protein 6:E=65.7213 | ENSEMBL:ENSP00000294450:human:Isoform 1 of Filamin-binding LIM protein 1:E=55.5086 | ENSEMBL:ENSP00000270288:human:similar to WT1-interacting protein:…
T28F12.3	177179_at	sos-1				Ras1 guanine nucleotide exchange factor	ENSEMBL:ENSP00000216373:human:Son of sevenless homolog 2:E=144.031 | ENSEMBL:ENSP00000346183:human:153 kDa protein:E=136.745 | ENSEMBL:ENSP00000263879:human:Son of sevenless homolog 1:E=121.678 | ENSEMBL:ENSP00000261752:human:Isoform 1 of Guanine nucleotide-releasing protein:E=26.3979 | ENSEMBL:ENSP00000265080:human:Ras protein-specific guanine nucleotide-releasing factor 2:E=21.5229 | ENSEMBL:EN…
F34D10.3	183208_at
T20F7.6	173076_s_at					5'-AMP-activated protein kinase, gamma subunit	ENSEMBL:ENSP00000287878:human:Isoform A of 5'-AMP-activated protein kinase subunit gamma-2:E=50.7696 | ENSEMBL:ENSP00000233944:human:Isoform 1 of 5'-AMP-activated protein kinase subunit gamma-3:E=45.4089 | ENSEMBL:ENSP00000323867:human:5'-AMP-activated protein kinase subunit gamma-1:E=44.9208 | FLYBASE:CG17299-PI:fly:Flybase gene name is SNF4Agamma-PI:E=45.5528 |
K04G7.3	173433_s_at	ogt-1				O-linked N-acetylglucosamine transferase OGT	ENSEMBL:ENSP00000276103:human:Isoform 1 of UDP-N-acetylglucosamine--peptide N-acetylglucosaminyltransferase 110 kDa subunit:E=1000 | ENSEMBL:ENSP00000341535:human:Isoform 3 of UDP-N-acetylglucosamine--peptide N-acetylglucosaminyltransferase 110 kDa subunit:E=1000 | ENSEMBL:ENSP00000324869:human:CDNA FLJ31400 fis, clone NT2NE1000185, weakly similar to UDP-N- ACETYLGLUCOSAMINE--PEPTIDE N-ACETYLGLUC…
F22D6.8	187613_at
W02B12.9	174015_at		1	0	Larval Expression: intestine; Nervous System; ventral nerve cord; dorsal nerve cord; lateral nerve cords; head neurons;	Mitochondrial carrier protein MRS3/4	ENSEMBL:ENSP00000285646:human:Isoform 1 of Mitoferrin-2:E=79.2924 | ENSEMBL:ENSP00000290075:human:Isoform 1 of Mitoferrin-1:E=70.8861 | ENSEMBL:ENSP00000306328:human:mitochondrial carrier protein MGC4399:E=25.1135 | ENSEMBL:ENSP00000243148:human:similar to mitochondrial carrier protein MGC4399 isoform 1:E=24.7447 | ENSEMBL:ENSP00000225308:human:Isoform 2 of Solute carrier family 25 member 39:E=23…
C56C10.10	173848_s_at					Aryl-hydrocarbon receptor-interacting protein	ENSEMBL:ENSP00000279146:human:AH receptor-interacting protein:E=53.2518 | ENSEMBL:ENSP00000321050:human:Aryl-hydrocarbon-interacting protein-like 1:E=47.6383 | ENSEMBL:ENSP00000370520:human:aryl hydrocarbon receptor interacting protein-like 1 isoform 3:E=35.4815 | ENSEMBL:ENSP00000250087:human:aryl hydrocarbon receptor interacting protein-like 1 isoform 2:E=34.8539 | ENSEMBL:ENSP00000001008:human…
C41C4.10	175298_s_at					Sideroflexin	ENSEMBL:ENSP00000272433:human:Sideroflexin-5:E=86.4685 | ENSEMBL:ENSP00000359220:human:sideroflexin 3:E=48.301 | ENSEMBL:ENSP00000224807:human:Sideroflexin-3:E=48.2924 | ENSEMBL:ENSP00000316905:human:Sideroflexin-1:E=47.4437 | ENSEMBL:ENSP00000286939:human:Sideroflexin-2:E=44.2676 | ENSEMBL:ENSP00000347924:human:Isoform 1 of Sideroflexin-4:E=23.2007 | ENSEMBL:ENSP00000333200:human:Isoform 2 of Si…
Y57E12AL.1	187345_at	Y57E12AL.1				Tumor differentially expressed (TDE) protein	ENSEMBL:ENSP00000342962:human:Serine incorporator 1:E=102.796 | ENSEMBL:ENSP00000255175:human:Serine incorporator 3:E=99.9586 | ENSEMBL:ENSP00000324790:human:Serine incorporator 2:E=93.1675 | ENSEMBL:ENSP00000362814:human:52 kDa protein:E=91.7959 | ENSEMBL:ENSP00000327542:human:Developmentally regulated protein TPO1:E=64 | ENSEMBL:ENSP00000249714:human:Serine incorporator 4:E=53.9208 | ENSEMBL:EN…
ZK909.2	173197_at	kin-1	1	0	Larval Expression: intestine; excretory cell; Nervous System; ventral nerve cord;		ENSEMBL:ENSP00000309591:human:cAMP-dependent protein kinase catalytic subunit alpha isoform 1:E=162.569 | ENSEMBL:ENSP00000340940:human:Isoform 2 of cAMP-dependent protein kinase, alpha-catalytic subunit:E=161.824 | ENSEMBL:ENSP00000354094:human:cAMP-dependent protein kinase catalytic subunit beta isoform 2:E=159.699 | ENSEMBL:ENSP00000319504:human:Isoform 2 of cAMP-dependent protein kinase, beta…
T28C6.7	174505_at		1	1	Larval Expression: pharynx; intestine; stomato-intestinal muscle; developing vulva; body wall muscle; hypodermis; excretory cell; Nervous System; head neurons; neurons along body; tail neurons;|Larval Expression: intestine; Nervous System; head neurons; unidentified cells in tail ;
F54D8.2	171927_x_at	tag-174	0	1	Larval Expression: pharynx; intestine; body wall muscle; hypodermis; unidentified cells;|Larval Expression: pharynx; intestine; body wall muscle;	Cytochrome c oxidase, subunit VIa/COX13	ENSEMBL:ENSP00000297147:human:OTTHUMP00000016319:E=13.6021 | ENSEMBL:ENSP00000229379:human:Cytochrome c oxidase polypeptide VIa-liver, mitochondrial precursor:E=13.6021 | ENSEMBL:ENSP00000287490:human:Cytochrome c oxidase polypeptide VIa-heart, mitochondrial precursor:E=11.1135 | FLYBASE:CG30093-PA:fly:Flybase gene name is CG30093-PA:E=10.6778 | FLYBASE:CG17280-PA:fly:Flybase gene name is CG17280…
Y37E3.17	173259_at	Y37E3.17					ENSEMBL:ENSP00000255189:human:Dimethylglycine dehydrogenase, mitochondrial precursor:E=126.509 | ENSEMBL:ENSP00000313313:human:DMGDH protein (Fragment):E=95.2007 | ENSEMBL:ENSP00000288050:human:Hypothetical protein DKFZp686J1643:E=61.284 | ENSEMBL:ENSP00000302152:human:Sarcosine dehydrogenase, mitochondrial precursor:E=57.7696 | ENSEMBL:ENSP00000205055:human:CDNA FLJ10079 fis, clone HEMBA1001896,…
W04G3.5	192446_s_at		0	0	Adult Expression: pharynx; intestine; unidentified cells;	Phosphoribosylpyrophosphate synthetase-associated protein	ENSEMBL:ENSP00000268835:human:Phosphoribosyl pyrophosphate synthetase-associated protein 2:E=109.398 | ENSEMBL:ENSP00000314973:human:Phosphoribosyl pyrophosphate synthetase-associated protein 1:E=105.456 | ENSEMBL:ENSP00000218027:human:Ribose-phosphate pyrophosphokinase II:E=65.0223 | ENSEMBL:ENSP00000283289:human:Ribose-phosphate pyrophosphokinase III:E=64.284 | ENSEMBL:ENSP00000276174:human:Rib…
F35F11.1	184648_at		1	1	Larval Expression: pharynx; anal depressor muscle; Reproductive System; gonad sheath cells; body wall muscle; Nervous System; nerve ring; head neurons; tail neurons;	RNA polymerase II assessory factor Cdc73p	ENSEMBL:ENSP00000256767:human:Parafibromin:E=56.8861 | ENSEMBL:ENSP00000356405:human:61 kDa protein:E=56.7696 | FLYBASE:CG11990-PA:fly:Flybase gene name is hyx-PA:E=60.284 | FLYBASE:CG6220-PA:fly:Flybase gene name is CG6220-PA:E=26.0177 |
C41G6.11	181306_at	sri-24	1	0	Larval Expression: Nervous System; head neurons; amphids;	Predicted olfactory G-protein coupled receptor
T10G3.6	173168_s_at	gut-2				Predicted snRNP core protein	ENSEMBL:ENSP00000229715:human:U6 snRNA-associated Sm-like protein LSm2:E=39.1805 | FLYBASE:CG10418-PA:fly:Flybase gene name is CG10418-PA:E=37.6021 |
ZC373.1	191294_at		0	1	Larval Expression: intestine; body wall muscle; hypodermis;	Cystathionine beta-synthase and related enzymes	ENSEMBL:ENSP00000352643:human:cystathionine-beta-synthase:E=92.6198 | ENSEMBL:ENSP00000344460:human:Isoform 2 of Cystathionine beta-synthase:E=92.6198 | FLYBASE:CG1753-PA:fly:Flybase gene name is CG1753-PA:E=96.1938 |
B0546.4	173485_s_at	B0546.4					ENSEMBL:ENSP00000261353:human:Protein yippee-like 5:E=21.2757 | ENSEMBL:ENSP00000300022:human:Protein yippee-like 4:E=17.3768 | ENSEMBL:ENSP00000342832:human:Protein yippee-like 1:E=16.8239 | ENSEMBL:ENSP00000312272:human:Protein yippee-like 2:E=16.8239 | ENSEMBL:ENSP00000372367:human:14 kDa protein:E=15.9586 | ENSEMBL:ENSP00000204279:human:Yippee-like 3:E=15.6576 | FLYBASE:CG1989-PA:fly:Flybase …
F45F2.12	172874_x_at	his-8					ENSEMBL:ENSP00000358164:human:Histone H2B type 2-F:E=47.6778 | ENSEMBL:ENSP00000330559:human:Histone H2B type 1-L:E=47.4559 | ENSEMBL:ENSP00000289316:human:Histone H2B type 1-D:E=47.3565 | ENSEMBL:ENSP00000348531:human:Histone H2B type 1-H:E=47.3565 | ENSEMBL:ENSP00000352156:human:Histone H2B type 1-N:E=47.3565 | ENSEMBL:ENSP00000303408:human:H2B histone family, member A:E=47.3565 | ENSEMBL:ENSP0…
F12A10.2	187724_s_at					Serine/threonine kinase (haspin family)
B0334.8	193074_s_at	age-1	1	0	|Larval Expression: intestine; Nervous System; head neurons; amphids;	Phosphatidylinositol 3-kinase catalytic subunit (p110)	ENSEMBL:ENSP00000263967:human:Phosphatidylinositol-4,5-bisphosphate 3-kinase catalytic subunit alpha isoform:E=98.4685 | ENSEMBL:ENSP00000352121:human:Phosphatidylinositol-4,5-bisphosphate 3-kinase catalytic subunit gamma isoform:E=92.8861 | ENSEMBL:ENSP00000304799:human:Phosphatidylinositol-4,5-bisphosphate 3-kinase catalytic subunit delta isoform:E=88.2924 | ENSEMBL:ENSP00000289153:human:Phosph…
T16H12.5	174005_at	bath-43
T04C12.5	172816_x_at	act-2	1	1	In addition to the cytoplasmic expression observed throughout early embryonic cells, prominent GFP expression was also detected in the epidermis during elongation of the round embryo into a long, thin larva. In adult animals, GFP expression was reproducibly observed in body wall muscle cells, incorporated into contractile filaments, and in numerous neurons.	Actin and related proteins	ENSEMBL:ENSP00000349960:human:Actin, cytoplasmic 1:E=200.108 | ENSEMBL:ENSP00000331514:human:Actin, cytoplasmic 2:E=198.721 | ENSEMBL:ENSP00000295137:human:Actin, gamma-enteric smooth muscle:E=194.495 | ENSEMBL:ENSP00000290378:human:Actin, alpha cardiac muscle 1:E=194.387 | ENSEMBL:ENSP00000224784:human:Actin, aortic smooth muscle:E=194.387 | ENSEMBL:ENSP00000324452:human:Actin, alpha skeletal mu…
F43C9.2	192193_at					Calmodulin and related proteins (EF-Hand superfamily)	ENSEMBL:ENSP00000324960:human:Isoform 1 of Calcium-binding protein 4:E=17.699 | ENSEMBL:ENSP00000217452:human:Troponin C, skeletal muscle:E=17.4685 | ENSEMBL:ENSP00000361638:human:Troponin C2, fast:E=17.3279 | ENSEMBL:ENSP00000272298:human:Calmodulin:E=17.0177 | ENSEMBL:ENSP00000288616:human:calcium binding protein 1 isoform 1:E=16.5686 | ENSEMBL:ENSP00000315299:human:Calmodulin-like protein 3:E=…
Y4C6A.2	189808_at	mgl-3					ENSEMBL:ENSP00000355316:human:Metabotropic glutamate receptor 3 precursor:E=154.444 | ENSEMBL:ENSP00000296479:human:Metabotropic glutamate receptor 2 precursor:E=151.061 | ENSEMBL:ENSP00000282753:human:Isoform Alpha of Metabotropic glutamate receptor 1 precursor:E=135.553 | ENSEMBL:ENSP00000350348:human:Isoform 5 of Metabotropic glutamate receptor 7 precursor:E=107.456 | ENSEMBL:ENSP00000373985:h…
Y32F6A.5	191774_at					Serine carboxypeptidases	ENSEMBL:ENSP00000262288:human:Isoform 1 of Retinoid-inducible serine carboxypeptidase precursor:E=90.301 | ENSEMBL:ENSP00000265394:human:Probable serine carboxypeptidase CPVL precursor:E=36.8861 | ENSEMBL:ENSP00000191018:human:Lysosomal protective protein precursor:E=23.3098 | ENSEMBL:ENSP00000361545:human:Carrier family 6 , member 8 variant:E=23.2518 | ENSEMBL:ENSP00000361537:human:OTTHUMP000000…
B0280.1	174763_s_at	B0280.1	1	0	This pattern shows expression in the large nuclei of the intestine. Expression can be seen in late larval stages and in adults. Staining most commonly occurs in a group of posterior intestinal nuclei, and the pattern sometimes can be seen to extend to the anterior nuclei (though rarely). The variability in the expression pattern is not due to mosaicism as staining was performed on an integrated l…	Protein geranylgeranyltransferase type II, beta subunit	ENSEMBL:ENSP00000317473:human:Geranylgeranyl transferase type-2 subunit beta:E=100.237 | ENSEMBL:ENSP00000359861:human:37 kDa protein:E=99.4949 | ENSEMBL:ENSP00000359860:human:Rab geranylgeranyltransferase, beta subunit variant (Fragment):E=88.2441 | ENSEMBL:ENSP00000359862:human:Rab geranylgeranyltransferase, beta subunit:E=32.0757 | ENSEMBL:ENSP00000246166:human:Protein farnesyltransferase subu…
F35D11.5	185524_at					Predicted membrane protein
Y18D10A.17	175293_at	car-1	0	0	In adult hermaphrodites, the CAR-1 protein was detectable by western blotting exclusively in the germline.|||Broadly expressed in gonad.	Uncharacterized mRNA-associated protein RAP55	ENSEMBL:ENSP00000253001:human:Isoform 1 of LSM14 protein homolog B:E=48.1612 | ENSEMBL:ENSP00000359953:human:Isoform 2 of LSM14 protein homolog B:E=47.6383 | ENSEMBL:ENSP00000348594:human:Isoform 1 of LSM14 protein homolog A:E=36.3768 | ENSEMBL:ENSP00000314768:human:Isoform 2 of LSM14 protein homolog A:E=36.3768 | ENSEMBL:ENSP00000279069:human:OTTHUMP00000031462:E=31.3979 | FLYBASE:CG10686-PA:fly…
R01B10.1	186472_at	cpi-2	0	0	Ce-CLI-1 expression varied little throughout the life history of C. elegans.
C01F6.8	177684_s_at	icl-1				Chloride ion current inducer protein	ENSEMBL:ENSP00000263309:human:Methylosome subunit pICln:E=23.7959 |
C14F5.4	174539_at					Sideroflexin	ENSEMBL:ENSP00000286939:human:Sideroflexin-2:E=67.699 | ENSEMBL:ENSP00000316905:human:Sideroflexin-1:E=61.4318 | ENSEMBL:ENSP00000359220:human:sideroflexin 3:E=57.9586 | ENSEMBL:ENSP00000224807:human:Sideroflexin-3:E=57.9208 | ENSEMBL:ENSP00000272433:human:Sideroflexin-5:E=45.7696 | ENSEMBL:ENSP00000347924:human:Isoform 1 of Sideroflexin-4:E=13.2007 | ENSEMBL:ENSP00000333200:human:Isoform 2 of Si…
F53G2.4	175352_s_at	pqn-42					FLYBASE:CG32394-PA:fly:Flybase gene name is CG32394-PA:E=11.1549 |
T01B7.5	177857_s_at	T01B7.5				Disrupter of silencing SAS10	FLYBASE:CG4202-PA:fly:Flybase gene name is Sas10-PA:E=19.0862 |
Y73B3A.18	175932_s_at	Y73B3A.18				60S ribosomal protein L7A	ENSEMBL:ENSP00000351738:human:31 kDa protein:E=37.9586 | ENSEMBL:ENSP00000340366:human:60S ribosomal protein L7a:E=37.1938 | ENSEMBL:ENSP00000346868:human:Ribosomal protein L7a:E=37.0757 | ENSEMBL:ENSP00000372524:human:similar to 60S ribosomal protein L7a isoform 1:E=36.3468 | ENSEMBL:ENSP00000346975:human:30 kDa protein:E=34.2147 | ENSEMBL:ENSP00000348032:human:29 kDa protein:E=30.8239 | ENSEMBL…
C31H5.4	172259_x_at
F15A8.6	173658_at					Carboxylesterase and related proteins	ENSEMBL:ENSP00000350612:human:Isoform 2 of Neuroligin-3 precursor:E=54.8239 | ENSEMBL:ENSP00000304782:human:esterase 31:E=54.0132 | ENSEMBL:ENSP00000264381:human:Cholinesterase precursor:E=54 | ENSEMBL:ENSP00000351591:human:Isoform 1 of Neuroligin-3 precursor:E=53.7696 | ENSEMBL:ENSP00000353720:human:Isoform 2 of Liver carboxylesterase 1 precursor:E=53 | ENSEMBL:ENSP00000275857:human:Isoform 1 of…
Y37E11B.1	190343_at	Y37E11B.1				Zn-finger	ENSEMBL:ENSP00000270459:human:Zinc finger protein 787:E=12.3767 | ENSEMBL:ENSP00000255746:human:Zinc finger protein 679:E=10.9586 | ENSEMBL:ENSP00000327800:human:Isoform 2 of Zinc finger protein 181:E=10.6576 | ENSEMBL:ENSP00000301233:human:Zinc finger protein OZF:E=10.5229 | ENSEMBL:ENSP00000339195:human:50 kDa protein:E=10.4949 | ENSEMBL:ENSP00000367300:human:Zinc finger protein 425:E=10.4685 |…
M01E10.3	184337_at					Cysteine rich domain (CW domain) probably distantly related to the C-type lectin
C47D12.2	181979_at					Proteins containing regions of low-complexity	ENSEMBL:ENSP00000269445:human:Dymeclin:E=120.959 | FLYBASE:CG8230-PA:fly:Flybase gene name is CG8230-PA:E=103.42 |
Y60A3A.19	184483_at						ENSEMBL:ENSP00000238831:human:Protein YIPF4:E=48.0706 |
T09E8.2	188001_s_at	him-17	0	1	The HIM-17::GFP fusion protein is strongly expressed in the germline and localizes to virtually all germline nuclei in L4 larvae and adult hermaphrodites and males. After fertilization, HIM-17::GFP is detected at low levels in early embryos until about the 16-cell stage.|Larval Expression: pharynx; intestine; anal depressor muscle; body wall muscle; excretory cell; unidentified cells in head; uni…
ZC506.3	191802_at	pssy-1	1	1	Larval Expression: intestine; body wall muscle; hypodermis; Nervous System; head neurons; tail neurons;	Phosphatidylserine synthase	ENSEMBL:ENSP00000337331:human:Phosphatidylserine synthase 1:E=112.26 | ENSEMBL:ENSP00000308258:human:Phosphatidylserine synthase 2:E=66.2757 | FLYBASE:CG4825-PA:fly:Flybase gene name is CG4825-PA:E=113.444 |
Y71G12B.15	176411_s_at	ubc-3	1	1	Larval Expression: pharynx; pharyngeal gland cells; body wall muscle; seam cells; Nervous System; head neurons;		ENSEMBL:ENSP00000263228:human:ubiquitin-conjugating enzyme UBC3B:E=77 | ENSEMBL:ENSP00000215574:human:Ubiquitin-conjugating enzyme E2-32 kDa complementing:E=73.7959 | ENSEMBL:ENSP00000254724:human:Ubiquitin-conjugating enzyme E2 G1:E=39.8539 | ENSEMBL:ENSP00000338348:human:Ubiquitin-conjugating enzyme E2 G2:E=36.1367 | ENSEMBL:ENSP00000331384:human:ubiquitin-conjugating enzyme E2G 2 isoform 2:E=3…
F40F11.2	174773_at		1	1	Larval Expression: pharynx; intestine; body wall muscle; hypodermis; excretory cell; Nervous System; ventral nerve cord; head neurons; unidentified cells;|Larval Expression: pharynx; pharyngeal-intestinal valve; stomato-intestinal muscle; anal depressor muscle; Reproductive System; developing vulva; developing uterus; body wall muscle; hypodermis; seam cells; Nervous System; nerve ring; ventral n…
F32H2.2	190612_at	mdt-31				Transcriptional regulator SOH1	ENSEMBL:ENSP00000225728:human:Mediator of RNA polymerase II transcription subunit 31:E=35.0862 | FLYBASE:CG1057-PA:fly:Flybase gene name is MED31-PA:E=34.0044 |
C01B10.5	172675_x_at	hil-7	3	0	All nuclei of the soma of all life stages as well as all nuclei of the germline were detected. In the male gonad, the germline-nuclei of mitotic and of meiotic regions were reactive with the antibody, as were spermatids and mature spermatozoa.	Unnamed protein
T06E4.3	172042_x_at	atl-1	0	0	Ce-atl-1 mRNA was expressed in all larval stages and levels increased about fivefold in the adult stage.|Ce-atl-1 is expressed in both the mitotic and meiotic cells of wild-type adult gonads.|	Protein kinase of the PI-3 kinase family involved in mitotic growth, DNA repair and meiotic recombination	ENSEMBL:ENSP00000343741:human:Isoform 1 of Serine/threonine-protein kinase ATR:E=55.1938 | ENSEMBL:ENSP00000372583:human:302 kDa protein:E=55.1938 | ENSEMBL:ENSP00000372581:human:294 kDa protein:E=53.2441 | ENSEMBL:ENSP00000374162:human:ataxia telangiectasia mutated protein isoform 2:E=34.0605 | ENSEMBL:ENSP00000374163:human:Serine-protein kinase ATM:E=33.9586 | ENSEMBL:ENSP00000278616:human:351 …
M01A10.1	190140_at					K-homology type RNA binding proteins	ENSEMBL:ENSP00000318177:human:Isoform 1 of Far upstream element-binding protein 3:E=48.9586 | ENSEMBL:ENSP00000201886:human:KH-type splicing regulatory protein:E=47.9586 | ENSEMBL:ENSP00000304567:human:Isoform 1 of Far upstream element-binding protein 1:E=40.5686 | ENSEMBL:ENSP00000294623:human:Isoform 2 of Far upstream element-binding protein 1:E=40.4685 | ENSEMBL:ENSP00000351562:human:Isoform 2…
F49C12.8	188415_at	rpn-7	0	1	Larval Expression: pharynx; excretory cell; unidentified cells in tail ;|Larval Expression: pharynx; intestine; anal depressor muscle; body wall muscle; hypodermis; excretory cell;	26S proteasome regulatory complex, subunit RPN7/PSMD6	ENSEMBL:ENSP00000295901:human:26S proteasome non-ATPase regulatory subunit 6:E=95.5376 | ENSEMBL:ENSP00000347251:human:G protein pathway suppressor 1 isoform 1:E=16.4202 | ENSEMBL:ENSP00000302873:human:G protein pathway suppressor 1 isoform 2:E=15.8861 | ENSEMBL:ENSP00000313569:human:Isoform 3 of COP9 signalosome complex subunit 1:E=15.4815 | FLYBASE:CG5378-PA:fly:Flybase gene name is Rpn7-PA:E=9…
ZK484.3	173111_s_at						ENSEMBL:ENSP00000356455:human:Isoform C of Proteoglycan-4 precursor:E=12.3468 | ENSEMBL:ENSP00000356456:human:Isoform F of Proteoglycan-4 precursor:E=12.3468 | ENSEMBL:ENSP00000251819:human:Isoform A of Proteoglycan-4 precursor:E=12.3468 | ENSEMBL:ENSP00000356453:human:Isoform B of Proteoglycan-4 precursor:E=12.3468 | ENSEMBL:ENSP00000356454:human:Isoform E of Proteoglycan-4 precursor:E=10.699 |
Y105E8A.11	176952_at					BolA (bacterial stress-induced morphogen)-related protein	ENSEMBL:ENSP00000331369:human:BolA-like protein 3:E=12.8539 |
Y46H3A.2	188444_at	hsp-16.41	1	1	Expression of both the 48.1C and 41.2C transgenes was consistently observed in embryos from gastrulation onward, in all larval stages and in adults. In postembryonic stages, both transgenes were expressed in most tissues. Although 41.2C is expressed in numerous tissues, especially the pharynx and gut, it is not expressed in the gonad. 41.8C express in a tissue general fashion and expression s in …	Alpha crystallins	ENSEMBL:ENSP00000227251:human:Alpha crystallin B chain:E=14.6576 | ENSEMBL:ENSP00000248553:human:Heat-shock protein beta-1:E=12.8239 | ENSEMBL:ENSP00000291554:human:Alpha crystallin A chain:E=12.4202 | ENSEMBL:ENSP00000004982:human:Alpha crystallin family protein:E=11.2596 | ENSEMBL:ENSP00000281938:human:Heat-shock protein beta-8:E=10.2757 | FLYBASE:CG4533-PA:fly:Flybase gene name is l(2)efl-PA:E…
B0491.6	179604_at
6R55.1	175247_s_at	6R55.1				Beta-2-glycoprotein I	ENSEMBL:ENSP00000306023:human:Isoform 2 of Androgen-induced protein 1:E=12.3468 | ENSEMBL:ENSP00000356573:human:Isoform 4 of Androgen-induced protein 1:E=12.3372 | ENSEMBL:ENSP00000275235:human:28 kDa protein:E=11.4685 | ENSEMBL:ENSP00000356570:human:Isoform 1 of Androgen-induced protein 1:E=10.6198 | FLYBASE:CG3625-PB:fly:Flybase gene name is CG3625-PB:E=17.8861 | FLYBASE:CG6149-PA:fly:Flybase g…
Y75B8A.34	185650_at					Unnamed protein
Y113G7A.4	173285_s_at	ncx-1				Ca2+/Na+ exchanger NCX1 and related proteins	ENSEMBL:ENSP00000236877:human:Sodium/calcium exchanger 2 precursor:E=205.319 | ENSEMBL:ENSP00000216568:human:solute carrier family 8 member 3 isoform B precursor:E=204.469 | ENSEMBL:ENSP00000370669:human:Isoform 3 of Sodium/calcium exchanger 3 precursor:E=204.155 | ENSEMBL:ENSP00000349392:human:Isoform 2 of Sodium/calcium exchanger 3 precursor:E=203.824 | ENSEMBL:ENSP00000352751:human:solute carr…
Y47H9C.7	191560_s_at					Translation initiation factor 2B, beta subunit (eIF-2Bbeta/GCD7)	ENSEMBL:ENSP00000266126:human:Translation initiation factor eIF-2B subunit beta:E=26.3979 | FLYBASE:CG2677-PA:fly:Flybase gene name is eIF2B-beta-PA:E=24.3872 |
F54D8.3	190851_at	alh-1	1	0	Larval Expression: intestine; Nervous System; head neurons;|Embryo Expression: intestine;|Larval Expression: intestine; renal gland cells; head mesodermal cell; Nervous System; head neurons;	Aldehyde dehydrogenase	ENSEMBL:ENSP00000261733:human:Aldehyde dehydrogenase, mitochondrial precursor:E=185.31 | ENSEMBL:ENSP00000259658:human:aldehyde dehydrogenase 1B1 precursor:E=177.469 | ENSEMBL:ENSP00000297785:human:Retinal dehydrogenase 1:E=173.319 | ENSEMBL:ENSP00000249750:human:Isoform 1 of Retinal dehydrogenase 2:E=171.854 | ENSEMBL:ENSP00000332256:human:Aldehyde dehydrogenase 1A3:E=160.398 | ENSEMBL:ENSP00000…
E03G2.1	178272_at					Unnamed protein
C41D11.3	185383_at						ENSEMBL:ENSP00000344042:human:TGF-beta-induced apoptosis protein 2:E=20.6778 | ENSEMBL:ENSP00000228515:human:TGF-beta-induced apoptosis protein 12:E=19.0132 | ENSEMBL:ENSP00000273153:human:Axin-1 up-regulated gene 1 protein:E=15.3188 | ENSEMBL:ENSP00000318258:human:CDNA FLJ44141 fis, clone THYMU2016204:E=11.7959 | FLYBASE:CG4272-PA:fly:Flybase gene name is CG4272-PA:E=17.6576 |
T05E7.4	183802_at
C34E10.6	191573_s_at	atp-2	1	1	lov-1 and atp-2 are coexpressed in the tail ray B neurons and HOB hook neuron as well as the male-specific CEM head neurons.|Larval Expression: pharynx; intestine; stomato-intestinal muscle; body wall muscle; Nervous System; nerve ring; unidentified cells in head; unidentified cells in tail ;|Larval Expression: pharynx; anal depressor muscle; body wall muscle; hypodermis; excretory cell; Nervous …	F0F1-type ATP synthase, beta subunit	ENSEMBL:ENSP00000262030:human:ATP synthase subunit beta, mitochondrial precursor:E=219.013 | ENSEMBL:ENSP00000273398:human:Vacuolar ATP synthase catalytic subunit A, ubiquitous isoform:E=27.699 | ENSEMBL:ENSP00000276390:human:Vacuolar ATP synthase subunit B, brain isoform:E=27.4202 | ENSEMBL:ENSP00000234396:human:ATPase, H+ transporting, lysosomal 56/58kDa, V1 subunit B1:E=27.0506 | ENSEMBL:ENSP0…
D1007.12	191367_at	rpl-24.1	1	1	Larval Expression: pharynx; intestine; anal depressor muscle; rectal epithelium; Reproductive System; distal tip cell; developing gonad; developing vulva; developing uterus; developing spermatheca; body wall muscle; hypodermis; excretory cell; Nervous System; head neurons;	60s ribosomal protein L24	ENSEMBL:ENSP00000265264:human:60S ribosomal protein L24:E=36.4318 | ENSEMBL:ENSP00000361920:human:OTTHUMP00000016411:E=29.1427 | FLYBASE:CG9282-PA:fly:Flybase gene name is RpL24-PA:E=35.4815 | FLYBASE:CG6764-PA:fly:Flybase gene name is CG6764-PA:E=10.2366 |
R11H6.4	177808_at
H25K10.7	181988_at	srw-61				7-transmembrane olfactory receptor
C52E12.1	192217_s_at					Predicted E3 ubiquitin ligase	ENSEMBL:ENSP00000248125:human:Isoform 1 of Zinc finger protein 598:E=46.2924 | FLYBASE:CG11414-PA:fly:Flybase gene name is CG11414-PA:E=45.3665 |
C48E7.6	184022_s_at					Proteoglycan	ENSEMBL:ENSP00000312506:human:Chondroitin sulfate proteoglycan 4 precursor:E=60.1024 | ENSEMBL:ENSP00000280481:human:Isoform 1 of FRAS1-related extracellular matrix protein 2 precursor:E=28.699 | ENSEMBL:ENSP00000264895:human:Isoform 2 of Extracellular matrix protein FRAS1 precursor:E=27.0362 | ENSEMBL:ENSP00000326330:human:Isoform 5 of Extracellular matrix protein FRAS1 precursor:E=25.7213 | ENS…
C15H9.5	174368_at					G protein-coupled seven transmembrane receptor	ENSEMBL:ENSP00000291972:human:Isoform 1 of Protein GPR107 precursor:E=77.1249 | ENSEMBL:ENSP00000336988:human:Isoform 2 of Protein GPR107 precursor:E=76.8539 | ENSEMBL:ENSP00000264080:human:Protein GPR108 precursor:E=76.4949 | FLYBASE:CG12121-PA:fly:Flybase gene name is CG12121-PA:E=83.6198 |
224	174510_at
Y37H2A.5	182495_at					Uncharacterized protein
F35B3.7	176682_at
F59A2.5	179523_at		0	0	No gfp epxression detected.
F16B12.6	183307_at					Unnamed protein
Y69A2AR.18	176181_s_at	Y69A2AR.18	1	1	Larval Expression: pharynx; anal depressor muscle; body wall muscle; hypodermis;|Larval Expression: pharynx; anal depressor muscle; body wall muscle; Nervous System; nerve ring; unidentified cells in tail ;		ENSEMBL:ENSP00000349142:human:Isoform Liver of ATP synthase gamma chain, mitochondrial precursor:E=37.6576 | ENSEMBL:ENSP00000298449:human:Isoform Heart of ATP synthase gamma chain, mitochondrial precursor:E=37.6576 | FLYBASE:CG7610-PA:fly:Flybase gene name is ATPsyn-gamma-PA:E=40 |
R13A5.10	176360_at		1	0	Larval Expression: excretory cell; Nervous System; head neurons;	Cytosine deaminase FCY1 and related enzymes
ZC204.15	184523_at	srw-97				7-transmembrane olfactory receptor	FLYBASE:CG16752-PA:fly:Flybase gene name is CG16752-PA:E=10.6383 | FLYBASE:CG8985-PA:fly:Flybase gene name is DmsR-1-PA:E=10.2757 |
C18E9.3	173513_s_at	pqn-14				Unnamed protein	FLYBASE:CG32133-PA:fly:Flybase gene name is CG32133-PA:E=15.6198 | FLYBASE:CG18497-PC:fly:Flybase gene name is spen-PC:E=14.6021 | FLYBASE:CG8491-PA:fly:Flybase gene name is kto-PA:E=14.4685 | FLYBASE:CG7177-PA:fly:Flybase gene name is CG7177-PA:E=12.8861 | FLYBASE:CG6043-PB:fly:Flybase gene name is CG6043-PB:E=12.301 | FLYBASE:CG10543-PC:fly:Flybase gene name is CG10543-PC:E=12.1367 | FLYBASE:CG…
T10B11.2	174740_s_at		1	2	Larval Expression: intestine; hypodermis; Nervous System; head neurons; tail neurons; unidentified cells;	Ceramide kinase	ENSEMBL:ENSP00000216264:human:Ceramide kinase:E=54.0915 | ENSEMBL:ENSP00000364111:human:Isoform 2 of Ceramide kinase-like protein:E=29.5376 | ENSEMBL:ENSP00000341159:human:Isoform 1 of Ceramide kinase-like protein:E=24.2076 | ENSEMBL:ENSP00000364109:human:Isoform 3 of Ceramide kinase-like protein:E=14.6383 | ENSEMBL:ENSP00000313681:human:Sphingosine kinase 1:E=14.3468 | ENSEMBL:ENSP00000245222:hu…
R10A10.2	173016_s_at	rbx-2				SCF ubiquitin ligase, Rbx1 component	ENSEMBL:ENSP00000273480:human:Isoform 1 of RING-box protein 2:E=35.4437 | ENSEMBL:ENSP00000216225:human:RING-box protein 1:E=21.9586 | ENSEMBL:ENSP00000339695:human:Isoform 1 of Anaphase-promoting complex subunit 11:E=13.2757 | ENSEMBL:ENSP00000318098:human:Isoform 2 of RING-box protein 2:E=10.9586 | FLYBASE:CG8998-PA:fly:Flybase gene name is Roc2-PA:E=33.3279 | FLYBASE:CG16988-PA:fly:Flybase gen…
K05C4.1	193039_s_at	pbs-5				20S proteasome, regulatory subunit beta type PSMB5/PSMB8/PRE2	ENSEMBL:ENSP00000364014:human:proteasome beta 8 subunit isoform E2 proprotein:E=50.0315 | ENSEMBL:ENSP00000303306:human:Isoform 2 of Proteasome subunit beta type 8 precursor:E=49.1739 | ENSEMBL:ENSP00000355325:human:Hypothetical protein DKFZp686I0180 (Fragment):E=47.4685 | ENSEMBL:ENSP00000354939:human:proteasome beta 5 subunit:E=47.4685 | ENSEMBL:ENSP00000250479:human:similar to Proteasome subun…
498	194050_s_at
C33A12.3	181303_at		0	0	Larval Expression: pharynx; intestine;		ENSEMBL:ENSP00000281146:human:Chromosome 4 open reading frame 33:E=33.7696 |
T27A3.1	182703_s_at	T27A3.1					ENSEMBL:ENSP00000340702:human:Isoform 2 of Trafficking kinesin-binding protein 1:E=16.0757 | ENSEMBL:ENSP00000328998:human:Isoform 1 of Trafficking kinesin-binding protein 1:E=16 | ENSEMBL:ENSP00000328875:human:Trafficking kinesin-binding protein 2:E=12.1805 | ENSEMBL:ENSP00000343170:human:Isoform 3 of Huntingtin-associated protein 1:E=11.5086 | ENSEMBL:ENSP00000334002:human:Isoform 2 of Huntingt…
R05F9.10	173742_at	sgt-1	0	1	Larval Expression: pharynx; intestine;	TPR repeat-containing protein	ENSEMBL:ENSP00000221566:human:Small glutamine-rich tetratricopeptide repeat-containing protein A:E=54.3279 | ENSEMBL:ENSP00000351496:human:Small glutamine-rich tetratricopeptide repeat-containing protein B:E=47.2147 | ENSEMBL:ENSP00000370024:human:FLJ21908 protein:E=14.3098 | ENSEMBL:ENSP00000005386:human:CDNA: FLJ21908 fis, clone HEP03830:E=14.2924 | ENSEMBL:ENSP00000305958:human:Stress-induced-…
F49E8.7	182994_s_at	F49E8.7
W03F11.6	176513_s_at	afd-1					ENSEMBL:ENSP00000345834:human:Isoform 2 of Afadin:E=98.5086 | ENSEMBL:ENSP00000339679:human:myeloid/lymphoid or mixed-lineage leukemia (trithorax homolog, Drosophila); translocated to, 4 isoform 3:E=77.9586 | ENSEMBL:ENSP00000341118:human:Myeloid/lymphoid or mixed-lineage leukemia (Trithorax homolog, Drosophila); translocated to, 4:E=76.8539 | ENSEMBL:ENSP00000252692:human:Isoform 4 of Afadin:E=7…
C04F6.4	192068_s_at	unc-78	0	1	Immunolocalization of UNC-78 revealed that UNC-78 is expressed in a tissue-specific manner. In embryos, faint staining of UNC-78 was first detected in a subset of cells at the 1.5-fold stage (~350 minutes after the first cell division). In the later embryonic stages, UNC-78 was expressed in the body wall muscle and also more strongly in the pharynx. In adults, UNC-78 was expressed in the body wal…	WD40 repeat stress protein/actin interacting protein	ENSEMBL:ENSP00000371890:human:WD repeat-containing protein 1 isoform 1:E=120.854 | ENSEMBL:ENSP00000371889:human:WD repeat-containing protein 1 isoform 2:E=61.1739 | ENSEMBL:ENSP00000262335:human:Notchless homolog 1:E=13.7959 | ENSEMBL:ENSP00000352820:human:CDNA FLJ36175 fis, clone TESTI2026453, weakly similar to PUTATIVE SERINE/THREONINE-PROTEIN KINASE PKWA:E=13.6383 | ENSEMBL:ENSP00000354075:hu…
K04B12.2	174161_at	K04B12.2
Y54G11A.10	193276_at	lin-7	0	0	Expression is observed in intestinal cells which are polarized epithelial cells that are tightly connected to each other by cellular junctions along their lateral membrane domains. GFP expression is found to be closely associated with intestinal junctions.	Receptor targeting protein Lin-7	ENSEMBL:ENSP00000278193:human:Lin-7 homolog C:E=66.9586 | ENSEMBL:ENSP00000221459:human:Lin-7 homolog B:E=65.1675 | ENSEMBL:ENSP00000261203:human:Lin-7 homolog A:E=63.9586 | ENSEMBL:ENSP00000365274:human:Isoform 3 of Discs large homolog 2:E=13.8539 | ENSEMBL:ENSP00000280241:human:Isoform 4 of Discs large homolog 2:E=13.4437 | ENSEMBL:ENSP00000365272:human:Isoform 2 of Discs large homolog 2:E=13.4…
Y42H9AR.3	177052_s_at	rabs-5				FYVE finger-containing protein	ENSEMBL:ENSP00000253699:human:Rabenosyn-5:E=29.8861 | FLYBASE:CG8506-PA:fly:Flybase gene name is CG8506-PA:E=39.3565 |
K11G12.5	192003_s_at					Mitochondrial oxoglutarate/malate carrier proteins	ENSEMBL:ENSP00000345580:human:Isoform 1 of Mitochondrial dicarboxylate carrier:E=88.8239 | ENSEMBL:ENSP00000328403:human:Isoform 2 of Mitochondrial dicarboxylate carrier:E=86.7213 | ENSEMBL:ENSP00000225665:human:Mitochondrial 2-oxoglutarate/malate carrier protein:E=48.4949 | ENSEMBL:ENSP00000262999:human:Mitochondrial brown fat uncoupling protein 1:E=35.1367 | ENSEMBL:ENSP00000323740:human:Isofor…
T21H3.5	183339_at
C33H5.8	183420_at						ENSEMBL:ENSP00000370024:human:FLJ21908 protein:E=16.1487 | ENSEMBL:ENSP00000005386:human:CDNA: FLJ21908 fis, clone HEP03830:E=16.1079 | ENSEMBL:ENSP00000278593:human:Isoform 1 of Tetratricopeptide repeat protein 12:E=10.4815 | ENSEMBL:ENSP00000315160:human:Isoform 2 of Tetratricopeptide repeat protein 12:E=10.4685 |
K02G10.6	186471_at	hyl-2					ENSEMBL:ENSP00000251363:human:LAG1 longevity assurance homolog 4:E=42.9208 | ENSEMBL:ENSP00000357945:human:LAG1 longevity assurance homolog 2:E=42.5086 | ENSEMBL:ENSP00000271688:human:LAG1 longevity assurance homolog 2:E=42.4815 | ENSEMBL:ENSP00000325485:human:LAG1 longevity assurance homolog 5:E=41.7696 | ENSEMBL:ENSP00000306579:human:LAG1 longevity assurance homolog 6:E=40.0706 | ENSEMBL:ENSP00…
ZC376.7	189598_s_at	ZC376.7
Y65B4BL.7	174315_at
Y49E10.7	172441_x_at
Y57A10A.16	187083_at					Transport protein particle (TRAPP) complex subunit	ENSEMBL:ENSP00000316990:human:Trafficking protein particle complex subunit 5:E=51.4559 | FLYBASE:CG10153-PA:fly:Flybase gene name is CG10153-PA:E=53.585 |
VF36H2L.1	186386_s_at	aph-1				Predicted membrane protein	ENSEMBL:ENSP00000261879:human:Gamma-secretase subunit APH-1B:E=21.9208 | ENSEMBL:ENSP00000316243:human:Isoform 1 of Gamma-secretase subunit APH-1A:E=21.8239 | ENSEMBL:ENSP00000236017:human:27 kDa protein:E=21.7959 | ENSEMBL:ENSP00000353380:human:Isoform 2 of Gamma-secretase subunit APH-1A:E=21.7959 | ENSEMBL:ENSP00000369700:human:Anterior pharynx defective 1b short splicing variant:E=19.7213 | FL…
F23F1.1	174270_s_at					CCAAT-binding factor, subunit C (HAP5)	ENSEMBL:ENSP00000330989:human:Isoform 1 of Nuclear transcription factor Y subunit gamma:E=19.699 | ENSEMBL:ENSP00000361741:human:Nuclear transcription factor Y, gamma:E=19.6778 | ENSEMBL:ENSP00000361737:human:Nuclear transcription factor Y, gamma:E=19.6576 | ENSEMBL:ENSP00000262909:human:Isoform 2 of Nuclear transcription factor Y subunit gamma:E=19.2441 | ENSEMBL:ENSP00000312617:human:Isoform 3 …
R13G10.2	190272_at	amx-1				Amine oxidase	ENSEMBL:ENSP00000373522:human:92 kDa protein:E=107.091 | ENSEMBL:ENSP00000373521:human:Isoform 1 of Flavin-containing amine oxidase domain-containing protein 1:E=105.509 | ENSEMBL:ENSP00000246149:human:Isoform 2 of Lysine-specific histone demethylase 1:E=53.3665 | ENSEMBL:ENSP00000349049:human:Isoform 1 of Lysine-specific histone demethylase 1:E=52.5686 | ENSEMBL:ENSP00000297792:human:Isoform 4 o…
Y41D4B.4	176038_at
Y62E10A.10	186905_s_at					Uncharacterized conserved protein	ENSEMBL:ENSP00000245046:human:hypothetical protein LOC55831:E=73.3188 | FLYBASE:CG6750-PA:fly:Flybase gene name is CG6750-PA:E=74.8861 |
Y41D4B.9	176072_at	nhr-122				Hormone receptors	ENSEMBL:ENSP00000339908:human:hepatocyte nuclear factor 4 alpha isoform c:E=18.5376 | ENSEMBL:ENSP00000312987:human:hepatocyte nuclear factor 4 alpha isoform b:E=18.3372 | ENSEMBL:ENSP00000343807:human:Hepatocyte nuclear factor 4-alpha (HNF-4-alpha) (Transcription factor HNF-4) (Transcription factor 14). Splice isoform HNF4-Alpha-4:E=18.2518 | ENSEMBL:ENSP00000346339:human:hepatocyte nuclear fact…
F52B11.1	174687_at	F52B11.1					ENSEMBL:ENSP00000285106:human:CpG-binding protein:E=27.0809 | FLYBASE:CG17446-PA:fly:Flybase gene name is CG17446-PA:E=28.8239 |
F57B10.5	186058_at					emp24/gp25L/p24 family of membrane trafficking proteins	ENSEMBL:ENSP00000282382:human:Transmembrane emp24 domain-containing protein 7 precursor:E=57.5686 | ENSEMBL:ENSP00000299705:human:Transmembrane emp24 domain-containing protein 3 precursor:E=52.4685 | ENSEMBL:ENSP00000348619:human:TIRAP3b:E=47.6576 | ENSEMBL:ENSP00000262225:human:Transmembrane emp24 domain-containing protein 2 precursor:E=20.6383 | ENSEMBL:ENSP00000214869:human:Transmembrane emp24…
F42A10.4	172737_x_at	efk-1	0	0	Expression is seen only in embryos (both pre-comma and elongated) and consists of nuclear-localised staining in a few (2-6) unidentified cells. This gene has homolgy to calcium/calmodulin dependent protein kinases.		ENSEMBL:ENSP00000263026:human:Elongation factor 2 kinase:E=112 | ENSEMBL:ENSP00000177648:human:Alpha-protein kinase 1:E=12.6198 |
B0041.3	181727_at					Predicted peptidoglycan-binding protein, contains LysM domain
C10F3.3	191877_at	acy-2	1	0	High levels of staining observed in the CAN cells and some neurons of head ganglia. In addition, a small number of ventral nerve cord neurons express at low levels.	Adenylate/guanylate cyclase	ENSEMBL:ENSP00000342952:human:Adenylate cyclase type 2:E=130.086 | ENSEMBL:ENSP00000264672:human:Adenylate cyclase, type II:E=130.086 | ENSEMBL:ENSP00000312126:human:Adenylate cyclase type 4:E=129.276 | ENSEMBL:ENSP00000254235:human:Adenylate cyclase type 7:E=122.161 | ENSEMBL:ENSP00000350536:human:Isoform 2 of Adenylate cyclase type 6:E=106.854 | ENSEMBL:ENSP00000311405:human:Isoform 1 of Adenyl…
C35D10.7	176524_at	C35D10.7				Unnamed protein
Y54F10BM.9	173023_at					Uncharacterized protein
C33H5.12	192183_s_at	rsp-6	1	0	Expression consists of two components. In early embryos strong expression is seen in many cells throughout the embryo, and begins at ~100 cell stage but is not seen beyond comma stage. In adults strong nuclear-localised expression is seen in intestinal cells, especially posterior intestinal cells.|GFP fluorescence began to be detected as early as 20-30 cell stage of embryogenesis, and was confine…	Alternative splicing factor SRp20/9G8 (RRM superfamily)	ENSEMBL:ENSP00000325905:human:Isoform 1 of Splicing factor, arginine/serine-rich 7:E=34.3872 | ENSEMBL:ENSP00000244437:human:Splicing factor, arginine/serine-rich 3:E=32.0044 | ENSEMBL:ENSP00000258962:human:splicing factor, arginine/serine-rich 1:E=29.4949 | ENSEMBL:ENSP00000293233:human:Splicing factor, arginine/serine-rich 2:E=28.3188 | ENSEMBL:ENSP00000234982:human:Splicing factor, arginine/se…
263	175028_at
R166.2	177384_s_at		1	1	Larval Expression: intestine;|Larval Expression: intestine; hypodermis; seam cells; Nervous System; head neurons;	Transmembrane protein	ENSEMBL:ENSP00000270281:human:Isoform 2 of Cleft lip and palate transmembrane protein 1:E=169.143 | ENSEMBL:ENSP00000336994:human:Isoform 1 of Cleft lip and palate transmembrane protein 1:E=169.125 | ENSEMBL:ENSP00000313854:human:CDNA FLJ14400 fis, clone HEMBA1003742, weakly similar to Homo sapiens cleft lip and palate transmembrane protein 1 (CLPTM1) mRNA:E=84.4437 | ENSEMBL:ENSP00000315196:huma…
Y41E3.1	177966_s_at	Y41E3.1				Unnamed protein	FLYBASE:CG6236-PB:fly:Flybase gene name is CG6236-PB:E=99.9208 | FLYBASE:CG16854-PA:fly:Flybase gene name is CG16854-PA:E=63.0315 | FLYBASE:CG9168-PA:fly:Flybase gene name is CG9168-PA:E=53.7212 | FLYBASE:CG10730-PA:fly:Flybase gene name is CG10730-PA:E=51.9586 | FLYBASE:CG7120-PA:fly:Flybase gene name is CG7120-PA:E=53.0088 | FLYBASE:CG15695-PA:fly:Flybase gene name is CG15695-PA:E=50.8861 | FLY…
F14B4.3	191795_s_at		0	0	Larval Expression: pharynx; intestine - posterior cells; renal gland cells;	RNA polymerase I, second largest subunit	ENSEMBL:ENSP00000263331:human:Isoform 1 of DNA-directed RNA polymerase I 135 kDa polypeptide:E=266.824 | ENSEMBL:ENSP00000334589:human:Isoform 2 of DNA-directed RNA polymerase I 135 kDa polypeptide:E=258.06 | ENSEMBL:ENSP00000326177:human:CDNA: FLJ21921 fis, clone HEP04058:E=129.721 | ENSEMBL:ENSP00000228347:human:DNA-directed RNA polymerase III subunit 127.6 kDa polypeptide:E=109.201 | ENSEMBL:E…
H37N21.1	190643_at		1	1	Larval Expression: pharynx; intestine; body wall muscle; seam cells; excretory gland cells; Nervous System; ventral nerve cord; head neurons; tail neurons;		ENSEMBL:ENSP00000233557:human:Nuclear receptor-binding protein:E=117.149 | ENSEMBL:ENSP00000252477:human:Isoform 2 of Serine/threonine-protein kinase WNK1:E=30.8861 | ENSEMBL:ENSP00000330271:human:Isoform 1 of Nuclear receptor-binding protein 2:E=30.7213 | ENSEMBL:ENSP00000313059:human:Isoform 1 of Serine/threonine-protein kinase WNK1:E=30.3979 | ENSEMBL:ENSP00000364312:human:Serine/threonine-pro…
ZK1320.6	194111_at	arc-1				Predicted E3 ubiquitin ligase	ENSEMBL:ENSP00000231524:human:Isoform Alpha of GTP-binding protein ARD-1:E=91.4685 | ENSEMBL:ENSP00000370406:human:Isoform Beta of GTP-binding protein ARD-1:E=90.2924 | ENSEMBL:ENSP00000274327:human:Isoform Gamma of GTP-binding protein ARD-1:E=89.9586 | ENSEMBL:ENSP00000298316:human:ADP-ribosylation factor 6:E=23.2757 | ENSEMBL:ENSP00000256682:human:ADP-ribosylation factor 3:E=22.5229 | ENSEMBL:E…
C35C5.6	174194_at					Targeting complex (TRAPP) subunit	ENSEMBL:ENSP00000373978:human:CDNA FLJ44832 fis, clone BRACE3047801:E=61.0862 | ENSEMBL:ENSP00000301226:human:141 kDa protein:E=57.8539 | FLYBASE:CG2478-PA:fly:Flybase gene name is CG2478-PA:E=65.7213 |
F23B2.6	188872_at	aly-2				RRM motif-containing protein	ENSEMBL:ENSP00000331817:human:THO complex subunit 4:E=18.8539 | FLYBASE:CG1101-PA:fly:Flybase gene name is Aly-PA:E=21.585 |
F58B3.5	191555_s_at	mrs-1	0	1	Larval Expression: body wall muscle;	tRNA-binding protein	ENSEMBL:ENSP00000262027:human:Methionyl-tRNA synthetase, cytoplasmic:E=193.699 | ENSEMBL:ENSP00000350699:human:Multisynthetase complex auxiliary component p43:E=53.2007 | ENSEMBL:ENSP00000257116:human:Tyrosyl-tRNA synthetase, cytoplasmic:E=40.4202 | ENSEMBL:ENSP00000282276:human:Methionyl-tRNA synthetase, mitochondrial precursor:E=27.041 | FLYBASE:CG15100-PA:fly:Flybase gene name is CG15100-PA:E=…
T25D3.2	183795_s_at					Uncharacterized conserved protein (melanoma antigen P15)	ENSEMBL:ENSP00000374326:human:39S ribosomal protein L28, mitochondrial precursor:E=36.1192 | ENSEMBL:ENSP00000199706:human:Mitochondrial ribosomal protein L28:E=35.9586 | FLYBASE:CG3782-PA:fly:Flybase gene name is mRpL28-PA:E=30.5686 |
T08B2.10	193198_s_at	rps-17	0	1	Larval Expression: pharynx; intestine; body wall muscle; hypodermis; excretory cell;|Larval Expression: pharynx; intestine; anal depressor muscle; developing spermatheca; body wall muscle; excretory cell;	40S ribosomal protein S17	ENSEMBL:ENSP00000346045:human:40S ribosomal protein S17:E=40.6021 | ENSEMBL:ENSP00000348867:human:similar to 40S ribosomal protein S17 isoform 1:E=39.0177 | ENSEMBL:ENSP00000078131:human:OTTHUMP00000016594:E=34.0362 | ENSEMBL:ENSP00000352682:human:16 kDa protein:E=33.8539 | ENSEMBL:ENSP00000351365:human:similar to 40S ribosomal protein S17:E=30.301 | FLYBASE:CG3922-PB:fly:Flybase gene name is RpS…
ZK632.2	190350_at					Anion exchanger adaptor protein Kanadaptin, contains FHA domain	ENSEMBL:ENSP00000373877:human:Kanadaptin:E=91.2518 | ENSEMBL:ENSP00000323837:human:89 kDa protein:E=89.8861 | FLYBASE:CG7706-PA:fly:Flybase gene name is CG7706-PA:E=62.3665 |
C46F4.2	174966_at	acs-17				Acyl-CoA synthetase	ENSEMBL:ENSP00000339787:human:Isoform Long of Long-chain-fatty-acid--CoA ligase 4:E=169.77 | ENSEMBL:ENSP00000262835:human:Isoform Short of Long-chain-fatty-acid--CoA ligase 4:E=165.921 | ENSEMBL:ENSP00000350012:human:Long-chain-fatty-acid--CoA ligase 3:E=158.432 | ENSEMBL:ENSP00000348429:human:acyl-CoA synthetase long-chain family member 5 isoform a:E=81.2924 | ENSEMBL:ENSP00000346223:human:Isof…
F55G11.6	183629_at					Uncharacterized protein
K03B4.1	180225_at
293	175385_at
F21C3.4	175536_s_at	rde-2
T05C12.6	172961_x_at	mig-5	1	1	Expressed throughout embryonic development. It is found in all cells of the early embryo. In most cells, the fusion protein is localized to the cell cortex, with only low levels remaining in the cytoplasm.|Animals that contained mig-5::gfp expressed GFP in the B, QL cell and several cells in the nerve ring. MIG-5::GFP was expressed strongly in the B cell and its descendants.	Dishevelled 3 and related proteins	ENSEMBL:ENSP00000316054:human:Segment polarity protein dishevelled homolog DVL-3:E=48.3188 | ENSEMBL:ENSP00000005340:human:Segment polarity protein dishevelled homolog DVL-2:E=46.0269 | ENSEMBL:ENSP00000368163:human:Dishevelled, dsh homolog 1:E=43.8861 | ENSEMBL:ENSP00000338672:human:Segment polarity protein dishevelled homolog DVL-1:E=42.6198 | ENSEMBL:ENSP00000334648:human:Similar to Segment po…
B0207.12	176660_s_at	avr-14	1	0	The avr-14::GFP fusion was expressed exclusively in a subset of 40 extrapharyngeal neurons. Most of the neurons were in the ring ganglia of the head, but some motor neurons in the ventral cord and mechanosensory neurons also expressed GFP.	Ligand-gated ion channel	ENSEMBL:ENSP00000274093:human:Isoform Alpha-3L of Glycine receptor subunit alpha-3 precursor:E=81.3098 | ENSEMBL:ENSP00000345284:human:Isoform Alpha-3K of Glycine receptor subunit alpha-3 precursor:E=79.0655 | ENSEMBL:ENSP00000218075:human:Isoform Alpha-2* of Glycine receptor subunit alpha-2 precursor:E=78.3279 | ENSEMBL:ENSP00000347123:human:Isoform Alpha-2B of Glycine receptor subunit alpha-2 p…
ZK682.2	191571_s_at					Permease of the major facilitator superfamily	ENSEMBL:ENSP00000311506:human:Sialin:E=39 | ENSEMBL:ENSP00000265425:human:Isoform 1 of Sodium-dependent phosphate transport protein 3:E=37.4437 | ENSEMBL:ENSP00000367118:human:OTTHUMP00000017909:E=36.4815 | ENSEMBL:ENSP00000244527:human:Solute carrier family 17 (Sodium phosphate), member 1:E=36.4815 | ENSEMBL:ENSP00000274755:human:Na/PO4 cotransporter homolog:E=35.2366 | ENSEMBL:ENSP00000316909:h…
M02B1.3	175150_at					Uncharacterized conserved protein	ENSEMBL:ENSP00000331965:human:hypothetical protein:E=15.5086 |
F10G7.1	179823_at	tag-151				Uncharacterized conserved protein	ENSEMBL:ENSP00000301364:human:TSR1, 20S rRNA accumulation, homolog:E=118.796 | ENSEMBL:ENSP00000298600:human:Ribosome biogenesis protein BMS1 homolog:E=25.5086 | FLYBASE:CG7338-PA:fly:Flybase gene name is CG7338-PA:E=94.0555 | FLYBASE:CG7728-PA:fly:Flybase gene name is CG7728-PA:E=14.6576 |
C04E6.7	180233_s_at					Predicted hydrolase (HAD superfamily)	ENSEMBL:ENSP00000325137:human:Similar to acyl-Coenzyme A dehydrogenase family, member 10:E=15.0044 | ENSEMBL:ENSP00000315621:human:Epoxide hydrolase 2:E=12.5376 |
M116.2	191993_at		0	0	nonspecific staining		ENSEMBL:ENSP00000340736:human:glycogenin:E=20.1427 | ENSEMBL:ENSP00000296048:human:GYG protein:E=20.1249 | ENSEMBL:ENSP00000339653:human:Isoform Delta of Glycogenin-2:E=19.6021 | ENSEMBL:ENSP00000370549:human:Isoform Gamma of Glycogenin-2:E=19.5229 | ENSEMBL:ENSP00000341273:human:Isoform Zeta of Glycogenin-2:E=19.5229 | ENSEMBL:ENSP00000354624:human:Isoform Alpha of Glycogenin-2:E=19.4559 | FLYBA…
192	174238_at
R11G11.3	184932_at					Serpin
K06A9.3	180362_at
H02I12.3	193432_at	tag-89				7 transmembrane receptor	ENSEMBL:ENSP00000309818:human:Thyrotropin-releasing hormone receptor:E=12 |
K07C5.5	173820_s_at					Soluble epoxide hydrolase	ENSEMBL:ENSP00000305683:human:Abhydrolase domain containing 7:E=58.9586 | ENSEMBL:ENSP00000221730:human:CDNA: FLJ22408 fis, clone HRC08416:E=48.0269 | ENSEMBL:ENSP00000315621:human:Epoxide hydrolase 2:E=19.4949 |
C05C8.3	192137_at	fkb-3				FKBP-type peptidyl-prolyl cis-trans isomerase	ENSEMBL:ENSP00000242209:human:FK506-binding protein 9 precursor:E=31.9586 | ENSEMBL:ENSP00000373659:human:55 kDa protein:E=31.9586 | ENSEMBL:ENSP00000317232:human:FK506-binding protein 10 precursor:E=29.2757 | ENSEMBL:ENSP00000269598:human:CDNA FLJ35389 fis, clone SKNMC2000635, moderately similar to 65 kDa FK506-BINDING PROTEIN:E=27.8239 | ENSEMBL:ENSP00000310935:human:FK506-binding protein 2 pre…
ZK822.5	191860_at	ZK822.5	1	1	Larval Expression: pharynx; intestine - posterior cells; renal gland cells; anal depressor muscle; body wall muscle; Nervous System; head neurons; amphids; unidentified cells in head;|Larval Expression: pharynx; body wall muscle;	Na+:iodide/myo-inositol/multivitamin symporters	ENSEMBL:ENSP00000299233:human:Solute carrier family 5 (Iodide transporter), member 8:E=69.0269 | ENSEMBL:ENSP00000310208:human:Sodium-dependent multivitamin transporter:E=68.6198 | ENSEMBL:ENSP00000222248:human:Sodium/iodide cotransporter:E=65.1308 | ENSEMBL:ENSP00000280467:human:Solute carrier family 5 (Sodium/glucose cotransporter), member 12:E=57.7212 | ENSEMBL:ENSP00000339594:human:SLC5A12 pr…
ZK892.1	189338_at	lec-3				Galectin, galactose-binding lectin	ENSEMBL:ENSP00000302100:human:Galectin-4:E=41.0458 | ENSEMBL:ENSP00000329932:human:galectin 9 like:E=39.6198 | ENSEMBL:ENSP00000315564:human:Galectin-9 like:E=39.4089 | ENSEMBL:ENSP00000328797:human:35 kDa protein:E=39.3468 | ENSEMBL:ENSP00000318214:human:Isoform Long of Galectin-9:E=39.2007 | ENSEMBL:ENSP00000306228:human:Isoform Short of Galectin-9:E=39.1549 | ENSEMBL:ENSP00000312259:human:Gale…
M106.5	193666_at	cap-2	0	0	Larval Expression: pharynx; hypodermis; unidentified cells in tail ;	F-actin capping protein, beta subunit	ENSEMBL:ENSP00000264202:human:Isoform 1 of F-actin capping protein subunit beta:E=99.6198 | ENSEMBL:ENSP00000364283:human:Capping protein (Actin filament) muscle Z-line, beta:E=98.9208 | ENSEMBL:ENSP00000364286:human:Capping protein (Actin filament) muscle Z-line, beta:E=93.6576 | ENSEMBL:ENSP00000264203:human:Capping protein (Actin filament) muscle Z-line, beta:E=86.8861 | FLYBASE:CG17158-PA:fly…
F25B4.7	190911_at					Mitochondrial ADP/ATP carrier proteins	ENSEMBL:ENSP00000005593:human:ADP/ATP translocase 2:E=76.8861 | ENSEMBL:ENSP00000306222:human:ADP/ATP translocase 3:E=76.4437 | ENSEMBL:ENSP00000281154:human:Hypothetical protein DKFZp434N1235:E=75.0969 | ENSEMBL:ENSP00000281456:human:ADP/ATP translocase 1:E=74.4318 | ENSEMBL:ENSP00000371065:human:17 kDa protein:E=35.0506 | ENSEMBL:ENSP00000339941:human:solute carrier family 25, member 25 isoform…
E02H1.7	193637_at	nhr-19				Hormone receptors	ENSEMBL:ENSP00000363815:human:Retinoid X receptor, beta:E=26.1367 | ENSEMBL:ENSP00000363813:human:Retinoid X receptor, beta (Fragment):E=25.8539 | ENSEMBL:ENSP00000363816:human:Retinoic acid receptor RXR-beta:E=25.6021 | ENSEMBL:ENSP00000339908:human:hepatocyte nuclear factor 4 alpha isoform c:E=23.6021 | ENSEMBL:ENSP00000335676:human:Retinoic acid receptor RXR-alpha:E=23.4949 | ENSEMBL:ENSP00000…
Y37E3.5	173106_at	Y37E3.5	1	0	The 5' untranslated region directed expression to a small subset of sensory cells that are ciliated. GFP signal was observed in the multiple ciliated amphid neurons in the head and both ciliated phasmid neurons (PHA and PHB) in the tail. Expression was also detected in other ciliated sensory neurons, including the inner and outer labial neurons and male tail ray neurons. GFP fluorescence was also…		ENSEMBL:ENSP00000335400:human:Isoform 1 of ADP-ribosylation factor-like protein 13B:E=24.6021 | ENSEMBL:ENSP00000329964:human:ARFRP2 protein:E=15.1871 | ENSEMBL:ENSP00000260746:human:ADP-ribosylation factor-like protein 3:E=13.9208 | ENSEMBL:ENSP00000246747:human:ADP-ribosylation factor-like protein 2:E=13.699 | ENSEMBL:ENSP00000323847:human:ADP-ribosylation factor-like 14:E=13.0506 | ENSEMBL:ENS…
F35H12.5	176734_at	F35H12.5				Unnamed protein
T27F6.5	174242_s_at	prs-2	1	1	Larval Expression: pharynx; intestine; Reproductive System; distal tip cell; body wall muscle; Nervous System; head neurons;	Prolyl-tRNA synthetase	ENSEMBL:ENSP00000294375:human:Probable prolyl-tRNA synthetase, mitochondrial precursor:E=68.284 | FLYBASE:CG12186-PA:fly:Flybase gene name is Aats-pro-PA:E=67.9586 |
F22B5.2	190300_s_at	eif-3.G	0	0	Expressed in germline.	Translation initiation factor 3, subunit g (eIF-3g)	ENSEMBL:ENSP00000253108:human:Eukaryotic translation initiation factor 3 subunit 4:E=40.2007 | ENSEMBL:ENSP00000223951:human:Isoform 2 of ELAV-like protein 2:E=11.4437 | ENSEMBL:ENSP00000338744:human:Isoform 1 of ELAV-like protein 2:E=11.4089 | ENSEMBL:ENSP00000352612:human:ELAV (Embryonic lethal, abnormal vision, Drosophila)-like 2:E=11.3566 | ENSEMBL:ENSP00000360892:human:HUD3:E=11.2676 | ENSEM…
C49H3.8	189777_at					Actin and related proteins	ENSEMBL:ENSP00000374636:human:Actin-related protein 10:E=21.2218 | ENSEMBL:ENSP00000254286:human:46 kDa protein:E=20.6576 | FLYBASE:CG12235-PA:fly:Flybase gene name is Arp11-PA:E=10.5376 |
Y34B4A.3	177043_at	hst-6	1	0	Transcriptional reporters are broadly if not ubiqitously expressed during early embryonic stages; however, clear differences in expression levels can be observed in different regions of the embryo. During late embryonic and postembryonic stages, reporter gene fusions display more restricted and only partially overlapping expression patterns. The hst-6 reporter displays expression in neuronal tiss…	Heparan sulfate 6-O-sulfotransferase	ENSEMBL:ENSP00000324617:human:Isoform 2 of Heparan-sulfate 6-O-sulfotransferase 2:E=72.7213 | ENSEMBL:ENSP00000259241:human:Heparan-sulfate 6-O-sulfotransferase 1:E=72.3468 | ENSEMBL:ENSP00000307495:human:heparan sulfate 6-O-sulfotransferase 2 isoform L:E=71.7447 | ENSEMBL:ENSP00000344207:human:similar to Heparan-sulfate 6-O-sulfotransferase 1:E=71.5086 | ENSEMBL:ENSP00000330895:human:Heparan-sul…
D2085.4	193988_at					E3 ubiquitin protein ligase	ENSEMBL:ENSP00000373755:human:Isoform 1 of Ubiquitin-protein ligase E3C:E=94.6576 | ENSEMBL:ENSP00000309198:human:124 kDa protein:E=94.6576 | ENSEMBL:ENSP00000366914:human:Isoform 3 of Ubiquitin-protein ligase E3C:E=89.0458 | ENSEMBL:ENSP00000340596:human:ubiquitin protein ligase E3B:E=57.0915 | ENSEMBL:ENSP00000355326:human:Isoform Short of Smad ubiquitination regulatory factor 1:E=34.7447 | ENS…
C09E7.4	179781_at					Unnamed protein
9	171971_x_at
C14C10.3	171909_s_at	ril-2
T26E3.3	175652_at	par-6	0	0	Expression scored from zygote til 50 cell embryo|The apical-basal polarity of the PAR proteins persists through early gastrulation, cells in the interior of the embryo accumulate PAR-6 on their blastocoel-facing surfaces; these and later changes in PAR distribution were not analyzed further.|Before pronuclear formation, GFP:PAR-2 and GFP:PAR-6 were distributed uniformly throughout the embryo.|		ENSEMBL:ENSP00000343144:human:Partitioning defective 6 homolog gamma:E=49.8539 | ENSEMBL:ENSP00000219255:human:Isoform 1 of Partitioning defective 6 homolog alpha:E=49.699 | ENSEMBL:ENSP00000262600:human:Partitioning defective 6 homolog beta:E=47.7212 | FLYBASE:CG5884-PA:fly:Flybase gene name is par-6-PA:E=49.284 |
F10D2.3	179789_at
M02E1.1	183767_at	M02E1.1				Unnamed protein
C32H11.13	185188_at					Uncharacterized protein
F21D5.3	191407_s_at					Multicopper oxidases	FLYBASE:CG3759-PA:fly:Flybase gene name is CG3759-PA:E=42.2676 | FLYBASE:CG30437-PB:fly:Flybase gene name is CG30437-PB:E=40.1675 | FLYBASE:CG32557-PA:fly:Flybase gene name is CG32557-PA:E=31.7213 | FLYBASE:CG5959-PA:fly:Flybase gene name is CG5959-PA:E=25.7959 | FLYBASE:CG32838-PA:fly:Flybase gene name is CG32838-PA:E=19.5376 |
B0393.8	172602_x_at					Unnamed protein
C26E6.8	181189_s_at	ula-1				NEDD8-activating complex, APP-BP1/UBA5 component	ENSEMBL:ENSP00000290810:human:NEDD8-activating enzyme E1 regulatory subunit:E=86.1367 | ENSEMBL:ENSP00000351990:human:60 kDa protein:E=86.1367 | ENSEMBL:ENSP00000368776:human:amyloid beta precursor protein-binding protein 1 isoform b:E=83.585 | ENSEMBL:ENSP00000338413:human:Ubiquitin-activating enzyme E1:E=17.9586 | ENSEMBL:ENSP00000270225:human:Ubiquitin-like 1-activating enzyme E1A:E=15.6576 | …
K01A2.1	182759_at	sgcb-1	1	1	Expressed in embryonic body wall muscle, depressor, vm1/2, intestinal muscles, sphincter, head/tail neurons,		ENSEMBL:ENSP00000295211:human:Beta-sarcoglycan:E=10.1938 |
Y54F10AM.5	176470_at					NADH:ubiquinone oxidoreductase, NDUFA8/PGIV/19 kDa subunit	ENSEMBL:ENSP00000238369:human:NADH dehydrogenase [ubiquinone] 1 alpha subcomplex subunit 8:E=16.2292 | FLYBASE:CG3683-PA:fly:Flybase gene name is CG3683-PA:E=26.9586 |
F41D3.4	178871_at					Integral membrane O-acyltransferase
T27B1.2	174623_at						ENSEMBL:ENSP00000328722:human:zinc finger protein 616:E=16.9586 | ENSEMBL:ENSP00000333964:human:CDNA FLJ16231 fis, clone FEBRA2027609, moderately similar to Zinc finger protein 91:E=16.8539 | ENSEMBL:ENSP00000344791:human:Zinc finger protein 600:E=16.5376 | ENSEMBL:ENSP00000348403:human:CDNA FLJ36350 fis, clone THYMU2007112, moderately similar to ZINC FINGER PROTEIN 85:E=16.4318 | ENSEMBL:ENSP000…
Y39A3CL.1	174752_at
M70.1	177318_at					WSN domain
F21C10.10	186521_at
F16D3.2	177822_s_at	rsd-6
W09C5.1	178025_s_at		1	1	Larval Expression: pharynx; intestine; Reproductive System; developing vulva; body wall muscle; hypodermis; seam cells; excretory cell; Nervous System; nerve ring; ventral nerve cord; head neurons;	Uncharacterized conserved protein related to ribosomal protein S8E	ENSEMBL:ENSP00000296802:human:TGF-beta-inducible nuclear protein 1:E=99.3872 | ENSEMBL:ENSP00000367696:human:23 kDa protein:E=69.699 | FLYBASE:CG5277-PA:fly:Flybase gene name is Ip259-PA:E=99.2757 |
C16B8.1	192718_s_at	lin-18	1	1	Expression from both extrachromosomal arrays and chromosomal integrants was observed, and the results were fully consistent. LIN-18::GFP was expressed in neurons, body wall muscle, and vulval tissue. In the vulva, LIN-18::GFP was expressed in P5.p, P6.p, and P7.p and all their descendants throughout the L3 and L4 stages. In most (>90%) L4 stage individuals, descendants of P5.p and P7.p expressed …	Receptor-like protein tyrosine kinase RYK/derailed	ENSEMBL:ENSP00000296084:human:RYK receptor-like tyrosine kinase isoform 1:E=54.2924 | ENSEMBL:ENSP00000324119:human:Hypothetical protein DKFZp434L0319:E=33.2147 | ENSEMBL:ENSP00000260795:human:Isoform 1 of Fibroblast growth factor receptor 3 precursor:E=31.585 | ENSEMBL:ENSP00000339824:human:Isoform 2 of Fibroblast growth factor receptor 3 precursor:E=31.5686 | ENSEMBL:ENSP00000337247:human:Isofo…
F38E11.3	182905_at	cpin-1	0	0	Ce-CPI-1 expression varied little throughout the life history of C. elegans.	Atrazine chlorohydrolase/guanine deaminase	FLYBASE:CG18143-PA:fly:Flybase gene name is CG18143-PA:E=12.0605 |
C44F1.5	179161_at	acy-3				Adenylate/guanylate cyclase	ENSEMBL:ENSP00000286355:human:Adenylate cyclase type 8:E=43.3979 | ENSEMBL:ENSP00000367161:human:Brain adenylate cyclase 8:E=40.4685 | ENSEMBL:ENSP00000373834:human:Adenylate cyclase type 1:E=39.8539 | ENSEMBL:ENSP00000308685:human:Adenylate cyclase type 5:E=39.4089 | ENSEMBL:ENSP00000297323:human:124 kDa protein:E=37.4437 | ENSEMBL:ENSP00000350536:human:Isoform 2 of Adenylate cyclase type 6:E=34…
B0001.1	178830_at		1	0	Larval Expression: pharynx; intestine; renal gland cells; Nervous System; nerve ring; ventral nerve cord; head neurons;	Unnamed protein
H19N07.4	180299_s_at					Sterol O-acyltransferase/Diacylglycerol O-acyltransferase	ENSEMBL:ENSP00000332258:human:Diacylglycerol O-acyltransferase 1:E=112.678 | ENSEMBL:ENSP00000356591:human:65 kDa protein:E=25.699 | ENSEMBL:ENSP00000317525:human:Sterol O-acyltransferase 1:E=25.699 | ENSEMBL:ENSP00000301466:human:Sterol O-acyltransferase 2:E=24.6021 | FLYBASE:CG31991-PD:fly:Flybase gene name is mdy-PD:E=95.3098 | FLYBASE:CG8112-PA:fly:Flybase gene name is CG8112-PA:E=30.3979 |
Y82E9BL.15	176249_at	fbxa-19				Uncharacterized protein
F10A3.8	178012_at	str-97				7-transmembrane olfactory receptor
T16H12.4	174400_s_at					RNA polymerase II transcription initiation/nucleotide excision repair factor TFIIH, subunit SSL1	ENSEMBL:ENSP00000274400:human:TFIIH basal transcription factor complex p44 subunit:E=84.7213 | ENSEMBL:ENSP00000328901:human:Similar to TFIIH basal transcription factor complex p44 subunit:E=84.6198 | ENSEMBL:ENSP00000373591:human:similar to TFIIH basal transcription factor complex p44 subunit (Basic transcription factor 2 44 kDa subunit) (BTF2-p44) (General transcription factor IIH polypeptide 2…
C17C3.1	173151_s_at	C17C3.1				Acyl-CoA thioesterase	ENSEMBL:ENSP00000217455:human:Acyl-coenzyme A thioesterase 8:E=41 | ENSEMBL:ENSP00000339475:human:peroxisomal acyl-CoA thioesterase 1 isoform c:E=27.4437 |
T22D1.12	191947_at					7 transmembrane receptor	ENSEMBL:ENSP00000363431:human:Neuropeptide Y receptor type 4:E=34.4815 | ENSEMBL:ENSP00000354652:human:Neuropeptide Y receptor type 1:E=32.3768 | ENSEMBL:ENSP00000335610:human:Orexigenic neuropeptide QRFP receptor:E=27.3372 | ENSEMBL:ENSP00000351599:human:Isoform 2 of Neuropeptide FF receptor 2:E=26.585 | ENSEMBL:ENSP00000307822:human:Isoform 1 of Neuropeptide FF receptor 2:E=26.1135 | ENSEMBL:EN…
T04C10.2	174929_at	epn-1	1	2	Broadly expressed.|Larval Expression: pharynx;|Larval Expression: pharynx; hypodermis; unidentified cells in head;|Larval Expression: pharynx; seam cells; Nervous System; nerve ring; head neurons; neurons along body; tail neurons;	Equilibrative nucleoside transporter protein	ENSEMBL:ENSP00000320543:human:Isoform 4 of Epsin-2:E=82.2924 | ENSEMBL:ENSP00000085079:human:Isoform 1 of Epsin-1:E=73.7447 | ENSEMBL:ENSP00000270460:human:Isoform 2 of Epsin-1:E=70.699 | ENSEMBL:ENSP00000261495:human:epsin 2 isoform a:E=62.5376 | ENSEMBL:ENSP00000268933:human:Isoform 1 of Epsin-3:E=57.0655 | ENSEMBL:ENSP00000317431:human:ENTH domain containing 1:E=44.2291 | ENSEMBL:ENSP000003708…
F46H5.2	180632_at	F46H5.2
W04H10.2	184874_at
Y42H9AR.4	174596_at
B0035.3	192297_s_at					Hismacro and SEC14 domain-containing proteins	ENSEMBL:ENSP00000217246:human:hypothetical protein LOC140733 isoform 1:E=40.5686 | ENSEMBL:ENSP00000255681:human:Protein LRP16:E=37.3872 | ENSEMBL:ENSP00000358450:human:GDAP2 protein:E=24.1938 | ENSEMBL:ENSP00000352950:human:CDNA FLJ20142 fis, clone COL07365:E=24.1871 | ENSEMBL:ENSP00000311232:human:Isoform 2 of Poly [ADP-ribose] polymerase 14:E=12 | ENSEMBL:ENSP00000353512:human:Isoform 1 of Pol…
F09E5.8	187551_at					Proline synthetase co-transcribed protein	ENSEMBL:ENSP00000333551:human:Proline synthetase co-transcribed bacterial homolog protein:E=47.4815 | FLYBASE:CG1983-PA:fly:Flybase gene name is CG1983-PA:E=51.1612 |
C37H5.5	181429_at					Protein involved in the nuclear export of pre-ribosomes	ENSEMBL:ENSP00000360401:human:93 kDa protein:E=91.3979 | ENSEMBL:ENSP00000312669:human:Nucleolar complex protein 3 homolog:E=91.3979 | FLYBASE:CG1234-PA:fly:Flybase gene name is CG1234-PA:E=70.0044 |
W02D7.6	181541_at					C2H2-type Zn-finger
11	172008_x_at
Y77E11A.4	188357_at	jtr-1				Transmembrane protein
Y50D4A.1	176150_at	Y50D4A.1					FLYBASE:CG32251-PA:fly:Flybase gene name is CG32251-PA:E=11.1549 | FLYBASE:CG32662-PA:fly:Flybase gene name is CG32662-PA:E=10.8539 |
T05A6.1	175786_at	cki-1	1	0	First detected at comma stage in pharyngeal primordium as pharyngeal muscles begin terminal differentiation. Strong expression is detected in most cells during late embryogenesis when cells are either differentiating or undergoing cell cycle arrest prior to hatching. At hatching and in L1 animals maintained in absence of food expression detected in Q, M, Z1, Z4 and V cells. Expression in these ce…	Cyclin-dependent kinase inhibitor
F41G4.1	175952_at					Axonemal dynein light chain	ENSEMBL:ENSP00000296218:human:dynein, axonemal, light intermediate chain 1:E=38.2757 | FLYBASE:CG6971-PA:fly:Flybase gene name is CG6971-PA:E=35.5686 |
ZK1307.9	189427_at					C2C2-type Zn-finger protein	ENSEMBL:ENSP00000221554:human:Putative SB115 protein:E=68.2007 | FLYBASE:CG15084-PA:fly:Flybase gene name is CG15084-PA:E=62.4949 |
T09E11.11	186419_at					Galactosyltransferases
Y57G11C.32	187112_s_at
T04A8.11	191048_at		0	0	Larval Expression: pharynx; intestine;|Larval Expression: pharynx; intestine; unidentified cells;	Mitochondrial ribosomal protein L16	ENSEMBL:ENSP00000300151:human:39S ribosomal protein L16, mitochondrial precursor:E=27.5229 | FLYBASE:CG3109-PA:fly:Flybase gene name is mRpL16-PA:E=37.0458 |
K02A6.1	181590_at
C43E11.2	184653_at	mus-81				Endonuclease MUS81	ENSEMBL:ENSP00000307853:human:Crossover junction endonuclease MUS81:E=19.2757 | FLYBASE:CG3026-PA:fly:Flybase gene name is mus81-PA:E=15.7447 |
Y49C4A.6	189326_at	srj-53
C28H8.12	188643_s_at	dnc-2	0	0	Larval Expression: unidentified cells in body ;unidentified cells in tail ;	Putative dynamitin	ENSEMBL:ENSP00000346785:human:dynactin 2:E=20.1549 |
B0207.3	193961_at	gpa-14	1	2	Faint expression is seen only in older larvae and adults in hypodermal cells that form the vulval labia.|ASI, ASJ, ASH, ASK, ADE, PHA, PHB, ALA, AVA, CAN, DVA, PVQ, RIA, vulva muscle.		ENSEMBL:ENSP00000251337:human:Guanine nucleotide-binding protein G(t), alpha-2 subunit:E=52.7959 | ENSEMBL:ENSP00000248996:human:Guanine nucleotide-binding protein G:E=48.4437 | ENSEMBL:ENSP00000286548:human:Guanine nucleotide binding protein (G protein), q polypeptide:E=47.284 | ENSEMBL:ENSP00000232461:human:Guanine nucleotide-binding protein G(t), alpha-1 subunit:E=46.9586 | ENSEMBL:ENSP0000036…
F31E3.1	175601_at	ceh-20	1	1	ceh-20::gfp expression was detected in QR and QL and their descendants throughout their migrations to the end of L1. V cells and their daughters also expressed ceh-20::gfp. Expression persisted in the descendants of the V cells through the adult stage. At hatching, all P cells expressed ceh-20::gfp. Before the anterior and posterior Pn.p cells fuse, they also expressed ceh-20. In L3 hermaphrodite…	Transcription factor PBX and related HOX domain proteins	ENSEMBL:ENSP00000364187:human:Pre-B-cell leukemia transcription factor 2:E=94.4089 | ENSEMBL:ENSP00000327400:human:Isoform PBX1a of Pre-B-cell leukemia transcription factor 1:E=92.6198 | ENSEMBL:ENSP00000341455:human:Isoform PBX1b of Pre-B-cell leukemia transcription factor 1:E=92 | ENSEMBL:ENSP00000300401:human:Isoform PBX3a of Pre-B-cell leukemia transcription factor 3:E=91.7695 | ENSEMBL:ENSP0…
F33E2.5	178690_s_at					C-type lectin
R107.6	173133_s_at	cls-2				CLIP-associating protein	ENSEMBL:ENSP00000365365:human:Hypothetical protein DKFZp686H2039:E=69.2676 | ENSEMBL:ENSP00000263710:human:CLIP-associating protein 1:E=56.585 | ENSEMBL:ENSP00000327760:human:CDNA FLJ34132 fis, clone FCBBF3010586, weakly similar to Microtubule associated-protein orbit:E=55.2441 | ENSEMBL:ENSP00000304743:human:CLIP-associating protein 2:E=54.9208 | ENSEMBL:ENSP00000352581:human:Hypothetical protei…
JC8.2	177204_s_at					WD40 repeat-containing protein	ENSEMBL:ENSP00000258531:human:Periodic tryptophan protein 1 homolog:E=74.6576 | FLYBASE:CG6751-PA:fly:Flybase gene name is CG6751-PA:E=59.4685 |
B0336.6	184146_s_at					Abl interactor ABI-1, contains SH3 domain	ENSEMBL:ENSP00000347555:human:55 kDa protein:E=68.6021 | ENSEMBL:ENSP00000349759:human:abl-interactor 1 isoform a:E=68.284 | ENSEMBL:ENSP00000365305:human:Isoform 10 of Abl interactor 1:E=67.2218 | ENSEMBL:ENSP00000261017:human:Isoform 2 of Abl interactor 2:E=66.0555 | ENSEMBL:ENSP00000365330:human:52 kDa protein:E=63.8239 | ENSEMBL:ENSP00000365309:human:abl-interactor 1 isoform d:E=63.8239 | ENS…
F59F4.4	193639_at	acl-1				1-acyl-sn-glycerol-3-phosphate acyltransferase	ENSEMBL:ENSP00000312239:human:1-acylglycerol-3-phosphate O-acyltransferase 2:E=33.5086 | ENSEMBL:ENSP00000337463:human:1-acyl-sn-glycerol-3-phosphate acyltransferase alpha:E=33.4089 | ENSEMBL:ENSP00000352899:human:31 kDa protein:E=33.0809 | ENSEMBL:ENSP00000344415:human:Isoform 2 of 1-acyl-sn-glycerol-3-phosphate acyltransferase beta:E=16.4949 | FLYBASE:CG3812-PA:fly:Flybase gene name is CG3812-P…
W09C5.8	178348_s_at					Cytochrome c oxidase, subunit IV/COX5b	ENSEMBL:ENSP00000253452:human:Cytochrome c oxidase subunit 4 isoform 1, mitochondrial precursor:E=13.2596 | ENSEMBL:ENSP00000253368:human:Cytochrome c oxidase subunit 4 isoform 2, mitochondrial precursor:E=12.4202 | FLYBASE:CG10664-PA:fly:Flybase gene name is CG10664-PA:E=33.7447 | FLYBASE:CG10396-PA:fly:Flybase gene name is CG10396-PA:E=24.5086 |
F38A5.8	182939_at					Unnamed protein
ZK418.4	174872_s_at	lin-37
R07E4.4	173908_at	mig-23	0	4	Larval Expression: pharynx; pharyngeal gland cells; intestine; hypodermis; unidentified cells in head; unidentified cells in tail ;	Nucleoside phosphatase	ENSEMBL:ENSP00000351520:human:Isoform 1 of Ectonucleoside triphosphate diphosphohydrolase 4:E=89.6576 | ENSEMBL:ENSP00000347031:human:ectonucleoside triphosphate diphosphohydrolase 7:E=75.2757 | ENSEMBL:ENSP00000348536:human:ENTPD4 protein:E=73.5528 | ENSEMBL:ENSP00000260756:human:Isoform Vascular of Ectonucleoside triphosphate diphosphohydrolase 1:E=35.1487 | ENSEMBL:ENSP00000360246:human:Isofor…
F53E2.1	175316_s_at	tag-304	1	1	Larval Expression: pharynx; body wall muscle; Nervous System; ventral nerve cord; head neurons; tail neurons; unidentified cells in body ;|Larval Expression: pharynx; body wall muscle; seam cells; Nervous System; nerve ring; ventral nerve cord; dorsal nerve cord; head neurons; tail neurons;	LisH motif-containing protein	ENSEMBL:ENSP00000266069:human:Protein C20orf11:E=16.6778 | FLYBASE:CG6617-PA:fly:Flybase gene name is CG6617-PA:E=12.9208 |
ZK632.9	174062_s_at					DNA-binding nuclear protein p8
T05H10.7	193820_s_at	T05H10.7					ENSEMBL:ENSP00000265183:human:Putative glycerophosphodiester phosphodiesterase 5:E=77.6576 | ENSEMBL:ENSP00000368277:human:OTTHUMP00000030202:E=39.7212 | FLYBASE:CG2818-PA:fly:Flybase gene name is CG2818-PA:E=82.6576 | FLYBASE:CG9394-PA:fly:Flybase gene name is CG9394-PA:E=62.4089 | FLYBASE:CG11619-PA:fly:Flybase gene name is CG11619-PA:E=45.4815 | FLYBASE:CG18135-PD:fly:Flybase gene name is CG18…
F54B8.6	179156_at	srbc-48				Unnamed protein
B0462.3	179501_at	fbxb-119				Predicted transposase
T22F3.4	193434_s_at	rpl-11.1				60S ribosomal protein L11	ENSEMBL:ENSP00000270799:human:ribosomal protein L11:E=72.7213 | ENSEMBL:ENSP00000366420:human:13 kDa protein:E=33.4318 | FLYBASE:CG7726-PA:fly:Flybase gene name is RpL11-PA:E=70.6198 |
C32D5.5	173978_at	tag-337				Histone tail methylase	ENSEMBL:ENSP00000255613:human:Suppressor of variegation 4-20 homolog 2:E=53.7447 | ENSEMBL:ENSP00000305899:human:suppressor of variegation 4-20 homolog 1 isoform 1:E=53.3098 | ENSEMBL:ENSP00000313027:human:CGI-85 (Fragment):E=20.3566 | FLYBASE:CG13363-PA:fly:Flybase gene name is Suv4-20-PA:E=49.6576 |
W02D7.8	180483_at
F54D11.2	175219_s_at					Predicted alpha/beta hydrolase	ENSEMBL:ENSP00000334639:human:FLJ10081 protein:E=16.9208 | ENSEMBL:ENSP00000311997:human:Neurofilament triplet H protein:E=16.4815 | ENSEMBL:ENSP00000346144:human:Hypothetical protein FLJ10081 (Fragment):E=14.3372 | ENSEMBL:ENSP00000333119:human:Hypothetical protein:E=13.0862 | ENSEMBL:ENSP00000356455:human:Isoform C of Proteoglycan-4 precursor:E=13.0362 | ENSEMBL:ENSP00000356456:human:Isoform F …
R186.3	193806_s_at					Signal recognition particle receptor, beta subunit (small G protein superfamily)	ENSEMBL:ENSP00000273406:human:Signal recognition particle receptor subunit beta:E=25.5376 | FLYBASE:CG33162-PA:fly:Flybase gene name is SrpRbeta-PA:E=23.585 |
C34C12.2	180042_at
Y7A9D.1	173686_s_at
ZC155.7	181999_s_at	syn-16				SNARE protein TLG2/Syntaxin 16	ENSEMBL:ENSP00000312086:human:Isoform D of Syntaxin-16:E=43.5086 | ENSEMBL:ENSP00000355408:human:STX16 protein:E=42.5686 | ENSEMBL:ENSP00000344234:human:Isoform A of Syntaxin-16:E=42.5528 | ENSEMBL:ENSP00000338281:human:Isoform B of Syntaxin-16:E=42.1549 | ENSEMBL:ENSP00000350723:human:37 kDa protein:E=41.9586 | ENSEMBL:ENSP00000360173:human:36 kDa protein:E=39.1805 | ENSEMBL:ENSP00000360179:huma…
F57F4.1	182663_at					Acyl-CoA thioesterase	ENSEMBL:ENSP00000368605:human:acyl-Coenzyme A thioesterase 2, mitochondrial isoform a:E=47.0605 | ENSEMBL:ENSP00000336580:human:acyl-Coenzyme A thioesterase 2, mitochondrial isoform b:E=47.0555 | ENSEMBL:ENSP00000309735:human:43 kDa protein:E=47 | ENSEMBL:ENSP00000368599:human:CGI16-iso:E=22.3468 | FLYBASE:CG1635-PA:fly:Flybase gene name is CG1635-PA:E=39.5376 | FLYBASE:CG1638-PA:fly:Flybase gene…
273	175202_at
C34D4.13	184973_at
K02F6.6	182239_at					Polymerase delta-interacting protein PDIP1 and related proteins, contain BTB/POZ domain
C01G6.4	192803_at					Predicted E3 ubiquitin ligase	ENSEMBL:ENSP00000242719:human:RING finger protein 11:E=21.699 | ENSEMBL:ENSP00000355268:human:ring finger protein 13 isoform 3:E=13.0269 | ENSEMBL:ENSP00000262482:human:E3 ubiquitin-protein ligase RNF167 precursor:E=12.8239 | ENSEMBL:ENSP00000341361:human:RING finger protein 13:E=12.5376 | ENSEMBL:ENSP00000349566:human:CDNA: FLJ21343 fis, clone COL02679:E=11.4949 | ENSEMBL:ENSP00000343947:human:r…
Y45F3A.3	190484_at	Y45F3A.3	1	0	Larval Expression: intestine; renal gland cells; hypodermis; Nervous System; head neurons; unidentified cells in head;	Very-long-chain acyl-CoA dehydrogenase	ENSEMBL:ENSP00000344152:human:Isoform 2 of Very-long-chain specific acyl-CoA dehydrogenase, mitochondrial precursor:E=15.3979 | ENSEMBL:ENSP00000325395:human:Isoform 1 of Very-long-chain specific acyl-CoA dehydrogenase, mitochondrial precursor:E=15.3872 | ENSEMBL:ENSP00000249760:human:Isovaleryl-CoA dehydrogenase, mitochondrial precursor:E=14.8861 | ENSEMBL:ENSP00000312618:human:Acyl-CoA dehydrog…
F54E4.3	177429_s_at
M28.6	173634_at					Predicted esterase
F11C3.3	191926_s_at	unc-54	1	1	Staining in body muscle cells at bean through pretzel stages.|Antibody staining is detected in the anal depressor, and sphincter and intestinal muscles and in the contractile sheath in proximal region of the somatic gonad. Staining is also observed in the vulval muscle cells and neighbouring body wall muscle cells. In addition, staining is observed in the adult male sex muscles along the lateral …	Myosin class II heavy chain	ENSEMBL:ENSP00000355048:human:223 kDa protein:E=1000 | ENSEMBL:ENSP00000226209:human:Myosin heavy chain, fast skeletal muscle, embryonic:E=1000 | ENSEMBL:ENSP00000252172:human:Myosin-13:E=1000 | ENSEMBL:ENSP00000354976:human:224 kDa protein:E=1000 | ENSEMBL:ENSP00000366169:human:Isoform 2 of Myosin-14:E=1000 | ENSEMBL:ENSP00000245503:human:Myosin heavy chain, skeletal muscle, adult 2:E=1000 | ENS…
F43E2.4	191424_s_at	haf-2	0	0	Expressed in embryo, adult muscle.|Larval Expression: intestine - anterior cells;	Peptide exporter, ABC superfamily	ENSEMBL:ENSP00000280560:human:Isoform 1 of ATP-binding cassette sub-family B member 9 precursor:E=140.119 | ENSEMBL:ENSP00000280559:human:Isoform 2 of ATP-binding cassette sub-family B member 9 precursor:E=130.194 | ENSEMBL:ENSP00000364030:human:Antigen peptide transporter 2:E=102.456 | ENSEMBL:ENSP00000364034:human:transporter 2, ATP-binding cassette, sub-family B isoform 2:E=94.699 | ENSEMBL:EN…
Y59E9AL.4	186854_s_at					Xanthine/uracil transporters	ENSEMBL:ENSP00000344322:human:Solute carrier family 23 member 2:E=81.8861 | ENSEMBL:ENSP00000302701:human:Isoform 1 of Solute carrier family 23 member 1:E=79.6198 | ENSEMBL:ENSP00000302851:human:Isoform 2 of Solute carrier family 23 member 1:E=78 | ENSEMBL:ENSP00000368628:human:Sodium-dependent vitamin C transporter 2 variant II:E=56.9208 | ENSEMBL:ENSP00000343584:human:Isoform 3 of Solute carrie…
F55D1.2	183246_at
F38B6.2	183258_at					Unnamed protein
DY3.4	193730_at	trt-1				Telomerase catalytic subunit/reverse transcriptase TERT
Y45F10D.4	186114_at					Iron binding protein involved in Fe-S cluster formation	ENSEMBL:ENSP00000310623:human:Isoform 1 of Iron-sulfur cluster assembly enzyme ISCU, mitochondrial precursor:E=51.6198 | ENSEMBL:ENSP00000344584:human:Isoform 2 of Iron-sulfur cluster assembly enzyme ISCU, mitochondrial precursor:E=48.8861 | FLYBASE:CG9836-PA:fly:Flybase gene name is CG9836-PA:E=53.4815 |
M106.4	174574_at	M106.4				GMP synthase	ENSEMBL:ENSP00000295920:human:GMP synthase:E=150.569 | FLYBASE:CG9242-PA:fly:Flybase gene name is bur-PA:E=119.721 |
T03F7.1	193728_at	snf-11	1	1	Larval Expression: body wall muscle; Nervous System; nerve ring; ventral nerve cord; head neurons;		ENSEMBL:ENSP00000287766:human:Sodium- and chloride-dependent GABA transporter 1:E=178.276 | ENSEMBL:ENSP00000373635:human:Sodium- and chloride-dependent taurine transporter:E=160.854 | ENSEMBL:ENSP00000253707:human:70 kDa protein:E=160.319 | ENSEMBL:ENSP00000352702:human:Sodium- and chloride-dependent betaine transporter:E=159.569 | ENSEMBL:ENSP00000253122:human:Sodium- and chloride-dependent cre…
K06H7.4	189841_s_at	grp-1	1	0	Larval Expression: intestine; renal gland cells; Nervous System; head neurons; unidentified cells;	Guanine nucleotide exchange factor Cytohesin, contains PH and Sec7 domains	ENSEMBL:ENSP00000297044:human:Isoform 2 of Cytohesin-3:E=77.8539 | ENSEMBL:ENSP00000354398:human:Isoform 1 of Cytohesin-1:E=77 | ENSEMBL:ENSP00000262763:human:Isoform 2 of Cytohesin-1:E=76.8861 | ENSEMBL:ENSP00000314566:human:Isoform 2 of Cytohesin-2:E=76.0458 | ENSEMBL:ENSP00000248901:human:Cytohesin-4:E=71.699 | ENSEMBL:ENSP00000262215:human:Brefeldin A-inhibited guanine nucleotide-exchange pro…
B0238.10	189642_at					N-acetyltransferase	ENSEMBL:ENSP00000298406:human:N-acetyltransferase 12:E=46.1249 | ENSEMBL:ENSP00000218149:human:N-terminal acetyltransferase complex ARD1 subunit homolog A:E=12.1192 | ENSEMBL:ENSP00000286794:human:similar to N-acetyltransferase, homolog of S. cerevisiae ARD1:E=10.0706 | FLYBASE:CG11412-PA:fly:Flybase gene name is CG11412-PA:E=45.1079 | FLYBASE:CG32319-PA:fly:Flybase gene name is CG32319-PA:E=41.5…
Y66H1B.2	184819_s_at	Y66H1B.2	1	0	Larval Expression: Nervous System; head neurons;	Actin-binding cytoskeleton protein, filamin	ENSEMBL:ENSP00000358863:human:Filamin A, alpha:E=190.456 | ENSEMBL:ENSP00000349183:human:filamin 1:E=190.357 | ENSEMBL:ENSP00000358866:human:Filamin-A:E=190.337 | ENSEMBL:ENSP00000351339:human:Filamin B:E=183.569 | ENSEMBL:ENSP00000295956:human:Isoform 1 of Filamin-B:E=183.553 | ENSEMBL:ENSP00000347882:human:278 kDa protein:E=182.886 | ENSEMBL:ENSP00000232447:human:Isoform 3 of Filamin-B:E=176.79…
C26F1.9	172910_at	rpl-39				60s ribosomal protein L39	ENSEMBL:ENSP00000323212:human:60S ribosomal protein L39:E=15.585 | ENSEMBL:ENSP00000273411:human:Ribosomal protein L39 variant (Fragment):E=15.3098 | ENSEMBL:ENSP00000296277:human:60S ribosomal protein L39-like:E=14 | FLYBASE:CG3997-PA:fly:Flybase gene name is RpL39-PA:E=16.1308 |
F14D12.4	175614_at	mec-2	1	0	Beta-gal activity was seen in the six touch receptor neurons and a few other cells, particularly in the head. GFP was seen in the same cells, although fluorescence was higher in the six touch receptor neurons than in the other cells.|Authors expressed NZGFP from the unc-24 promoter and CZGFP from the mec-2 promoter. The unc-24 promoter is expressed in the C. elegans touch receptor neurons and in …	Prohibitins and stomatins of the PID superfamily	ENSEMBL:ENSP00000286713:human:Erythrocyte band 7 integral membrane protein:E=94.9586 | ENSEMBL:ENSP00000255480:human:Stomatin-like protein 3:E=84.8239 | ENSEMBL:ENSP00000263730:human:Isoform 1 of Podocin:E=68.7213 | ENSEMBL:ENSP00000345911:human:Isoform 2 of Podocin:E=54.9586 | ENSEMBL:ENSP00000319323:human:Isoform 1 of Stomatin-like protein 1:E=28.4685 | ENSEMBL:ENSP00000352788:human:Stomatin-li…
F18A1.7	181523_s_at		0	0	Expressed in medial germline.	Unnamed protein
C56C10.3	184212_s_at	tag-309	1	1	Detected primarily in neurons.|Larval Expression: pharynx; intestine; body wall muscle; hypodermis; coelomocytes; Nervous System; nerve ring; ventral nerve cord; head neurons; tail neurons;	Protein involved in glucose derepression and pre-vacuolar endosome protein sorting	ENSEMBL:ENSP00000217402:human:Charged multivesicular body protein 4b:E=66.2596 | ENSEMBL:ENSP00000216822:human:chromatin modifying protein 4A:E=58.2757 | ENSEMBL:ENSP00000297265:human:Charged multivesicular body protein 4c:E=53.7696 | ENSEMBL:ENSP00000223500:human:Charged multivesicular body protein 5:E=16.3372 | ENSEMBL:ENSP00000317468:human:Charged multivesicular body protein 6:E=11.9586 | ENSE…
Y61B8B.1	180803_at	sri-70				Predicted olfactory G-protein coupled receptor
C15H9.7	189268_s_at					L-kynurenine hydrolase	ENSEMBL:ENSP00000264170:human:Kynureninase:E=120.921 | ENSEMBL:ENSP00000364928:human:kynureninase (L-kynurenine hydrolase) isoform b:E=80.2757 |
Y106G6H.5	173951_s_at					Dimethylglycine dehydrogenase precursor	ENSEMBL:ENSP00000288050:human:Hypothetical protein DKFZp686J1643:E=138.921 | ENSEMBL:ENSP00000205055:human:CDNA FLJ10079 fis, clone HEMBA1001896, weakly similar to DIMETHYLGLYCINE DEHYDROGENASE:E=91.3468 | ENSEMBL:ENSP00000302152:human:Sarcosine dehydrogenase, mitochondrial precursor:E=74.7695 | ENSEMBL:ENSP00000255189:human:Dimethylglycine dehydrogenase, mitochondrial precursor:E=73.7447 | ENSEM…
Y24D9A.8	176942_at	Y24D9A.8				Transaldolase	ENSEMBL:ENSP00000321259:human:Transaldolase:E=101.721 | ENSEMBL:ENSP00000371819:human:TALDO1 protein:E=86.8539 | FLYBASE:CG2827-PA:fly:Flybase gene name is Tal-PA:E=106.168 |
F09B12.2	180547_at					DHHC-type Zn-finger proteins	ENSEMBL:ENSP00000309429:human:Probable palmitoyltransferase ZDHHC24:E=22.699 | ENSEMBL:ENSP00000315604:human:Isoform 1 of Palmitoyltransferase ZDHHC7:E=11.8861 | ENSEMBL:ENSP00000345383:human:Isoform 2 of Probable palmitoyltransferase ZDHHC16:E=11.2366 | ENSEMBL:ENSP00000305184:human:Isoform 1 of Probable palmitoyltransferase ZDHHC16:E=11.2007 | ENSEMBL:ENSP00000341681:human:Isoform 2 of Palmitoy…
ZK829.4	190626_s_at		0	0	Larval Expression: pharynx; intestine; renal gland cells; unidentified cells in head; unidentified cells in tail ;|Larval Expression: pharynx; intestine;	Glutamate/leucine/phenylalanine/valine dehydrogenases	ENSEMBL:ENSP00000277865:human:Glutamate dehydrogenase 1, mitochondrial precursor:E=173.26 | ENSEMBL:ENSP00000327589:human:Glutamate dehydrogenase 2, mitochondrial precursor:E=171.569 | FLYBASE:CG5320-PF:fly:Flybase gene name is Gdh-PF:E=177.387 | FLYBASE:CG4434-PA:fly:Flybase gene name is CG4434-PA:E=118.77 |
Y41C4A.12	186001_s_at	Y41C4A.12
Y110A7A.10	187171_s_at	aap-1	1	1	Although AAP-1::GFP expression was weak, fluorescence was consistently observed in the intestine and in neurons and was occasionally observed in body wall muscles and the hypodermis. Expression was observed at all developmental stages beginning with early embryos and continued through adulthood.	Adaptor for phosphoinositide 3-kinase	ENSEMBL:ENSP00000346188:human:Isoform 2 of Phosphatidylinositol 3-kinase regulatory subunit gamma:E=27.3098 | ENSEMBL:ENSP00000222254:human:Phosphatidylinositol 3-kinase regulatory subunit beta:E=26.0862 | ENSEMBL:ENSP00000342484:human:Isoform 3 of Phosphatidylinositol 3-kinase regulatory subunit gamma:E=22.5376 | ENSEMBL:ENSP00000323512:human:Isoform 3 of Phosphatidylinositol 3-kinase regulatory…
ZK867.2	182135_at
Y53F4B.15	184727_s_at	asc-1				Activating signal cointegrator 1	ENSEMBL:ENSP00000261884:human:Activating signal cointegrator 1:E=32.7212 | FLYBASE:CG11710-PA:fly:Flybase gene name is CG11710-PA:E=25.3372 |
ZK265.9	179543_s_at					Inositol phospholipid synthesis protein, Scs3p	ENSEMBL:ENSP00000354093:human:Uncharacterized protein C20orf142 precursor:E=20.4437 | FLYBASE:CG10671-PA:fly:Flybase gene name is CG10671-PA:E=30.9586 |
Y51A2D.5	192122_s_at					Predicted transporter (major facilitator superfamily)	ENSEMBL:ENSP00000280871:human:Proton myo-inositol cotransporter:E=74.2441 | ENSEMBL:ENSP00000370239:human:SLC2A13 protein:E=55.6576 | ENSEMBL:ENSP00000270929:human:Solute carrier family 2, facilitated glucose transporter member 1:E=46.5376 | ENSEMBL:ENSP00000075120:human:Solute carrier family 2, facilitated glucose transporter member 3:E=46.301 | ENSEMBL:ENSP00000275230:human:solute carrier famil…
C13G3.3	173770_s_at	pptr-2	1	1	Larval Expression: anal depressor muscle; body wall muscle; Nervous System; nerve ring; ventral nerve cord; head neurons; pharyngeal neurons; unidentified cells in head; unidentified cells in tail ;|Larval Expression: intestine; anal depressor muscle; body wall muscle; Nervous System; nerve ring; ventral nerve cord; head neurons; tail neurons;	Serine/threonine protein phosphatase 2A, regulatory subunit	ENSEMBL:ENSP00000230402:human:Isoform Delta-1 of Serine/threonine-protein phosphatase 2A 56 kDa regulatory subunit delta isoform:E=194.061 | ENSEMBL:ENSP00000329009:human:CDNA FLJ16473 fis, clone BRHIP3026052, highly similar to Serine/threonine protein phosphatase 2A, 56 kDa regulatory subunit, gamma isoform:E=183.208 | ENSEMBL:ENSP00000333905:human:Isoform Gamma-3 of Serine/threonine-protein pho…
F35G12.10	190337_s_at	asb-1				Mitochondrial F1F0-ATP synthase, subunit b/ATP4	FLYBASE:CG8189-PA:fly:Flybase gene name is ATPsyn-b-PA:E=17.1249 |
E01A2.3	176619_s_at	lin-44	0	0	For lin-44::gfp, as reported previously (See Expr3053), the lin-44 promoter drove expression of GFP in the tail region. Also, faint and inconsistent expression was sometimes observed in the anchor cell. Images of lin-44 expression from the systematic in situ hybridization project are consistent with expression of lin-44 in or near the anchor cell (http:|Expression was observed only in the tail. T…		ENSEMBL:ENSP00000366039:human:CDNA FLJ45335 fis, clone BRHIP3007424, moderately similar to WNT-14 protein:E=22.8239 | ENSEMBL:ENSP00000290015:human:Protein Wnt-9b precursor:E=22.7959 | ENSEMBL:ENSP00000272164:human:Protein Wnt-9a precursor:E=22.699 | ENSEMBL:ENSP00000258411:human:Protein Wnt-10a precursor:E=22.1938 | ENSEMBL:ENSP00000284523:human:Protein Wnt-3a precursor:E=22.0315 | ENSEMBL:ENSP0…
T10C6.12	172763_x_at	his-3				Histone 2A	ENSEMBL:ENSP00000332790:human:Histone H2A type 2-B:E=52.0315 | ENSEMBL:ENSP00000373730:human:H2A histone family, member J isoform 2:E=51.2924 | ENSEMBL:ENSP00000364310:human:Histone H2A.x:E=51.2291 | ENSEMBL:ENSP00000297012:human:Histone H2A type 1-A:E=51.0809 | ENSEMBL:ENSP00000228929:human:H2A histone family, member J isoform 1:E=51.0506 | ENSEMBL:ENSP00000332194:human:Histone H2A type 2-C:E=50…
Y51A2D.17	193658_at	nhr-70				Hormone receptors	ENSEMBL:ENSP00000363812:human:Retinoid X receptor, beta:E=16.8539 | ENSEMBL:ENSP00000363815:human:Retinoid X receptor, beta:E=16.2292 | ENSEMBL:ENSP00000325819:human:COUP transcription factor 1:E=16.1871 | ENSEMBL:ENSP00000335676:human:Retinoic acid receptor RXR-alpha:E=16.1487 | ENSEMBL:ENSP00000363813:human:Retinoid X receptor, beta (Fragment):E=16.0506 | ENSEMBL:ENSP00000329908:human:COUP tran…
F25H2.5	191740_s_at		1	1	Larval Expression: pharynx; intestine; body wall muscle; Nervous System; head neurons; tail neurons;|Larval Expression: pharynx; intestine; anal depressor muscle; body wall muscle; hypodermis; excretory cell; Nervous System; ventral nerve cord; head neurons; neurons along body; tail neurons;	Nucleoside diphosphate kinase	ENSEMBL:ENSP00000365572:human:NME1-NME2 protein:E=54.3665 | ENSEMBL:ENSP00000312446:human:Nucleoside diphosphate kinase B:E=54.1192 | ENSEMBL:ENSP00000337060:human:non-metastatic cells 1, protein (NM23A) expressed in isoform a:E=51.6383 | ENSEMBL:ENSP00000013034:human:Nucleoside diphosphate kinase A:E=51.5686 | ENSEMBL:ENSP00000219302:human:Nucleoside diphosphate kinase 3:E=45.4685 | ENSEMBL:ENSP…
T04C9.1	174593_at	T04C9.1	1	0	Larval Expression: intestine; Nervous System; head neurons; tail neurons; unidentified cells in head;|Larval Expression: intestine; seam cells; Nervous System; head neurons; tail neurons;	Oligophrenin-1 and related Rho GTPase-activating proteins	ENSEMBL:ENSP00000336923:human:Rho GTPase activating protein 10:E=143.509 | ENSEMBL:ENSP00000320224:human:Oligophrenin 1:E=120.347 | ENSEMBL:ENSP00000367243:human:Isoform 2 of Rho-GTPase-activating protein 26:E=86.9208 | ENSEMBL:ENSP00000274498:human:Isoform 1 of Rho-GTPase-activating protein 26:E=86.301 | ENSEMBL:ENSP00000374523:human:similar to Oligophrenin 1 isoform 2:E=83.3767 | ENSEMBL:ENSP00…
F59C6.5	191934_at					NADH-ubiquinone oxidoreductase, subunit NDUFB10/PDSW	ENSEMBL:ENSP00000268668:human:NADH dehydrogenase [ubiquinone] 1 beta subcomplex subunit 10:E=17.1871 | FLYBASE:CG8844-PA:fly:Flybase gene name is Pdsw-PA:E=33.3665 |
C56E6.5	188862_s_at		1	2	Larval Expression: pharynx; intestine; Nervous System; tail neurons; unidentified cells in head; unidentified cells in body ;	Transporter, ABC superfamily (Breast cancer resistance protein)	ENSEMBL:ENSP00000260645:human:ATP-binding cassette sub-family G member 5:E=27.699 | ENSEMBL:ENSP00000272286:human:Isoform 1 of ATP-binding cassette sub-family G member 8:E=25.1675 | ENSEMBL:ENSP00000237612:human:Isoform 1 of ATP-binding cassette sub-family G member 2:E=15.3188 | ENSEMBL:ENSP00000339744:human:Isoform 2 of ATP-binding cassette sub-family G member 1:E=14.6576 | ENSEMBL:ENSP000002915…
Y102A5C.19	186612_at	fbxa-90				Uncharacterized protein
C46H11.8	184255_at	phat-1					FLYBASE:CG31439-PA:fly:Flybase gene name is CG31439-PA:E=18.2518 | FLYBASE:CG13990-PA:fly:Flybase gene name is CG13990-PA:E=14.8539 | FLYBASE:CG3047-PA:fly:Flybase gene name is Sgs1-PA:E=12.4089 |
M02D8.5	183367_at
D1054.15	173852_s_at	tag-135	1	0	Larval Expression: intestine; unidentified cells in head; unidentified cells in tail ;|Larval Expression: intestine; Nervous System; head neurons; tail neurons;	Pleiotropic regulator 1	ENSEMBL:ENSP00000303191:human:Isoform 1 of Pleiotropic regulator 1:E=146.284 | ENSEMBL:ENSP00000351446:human:WD repeat protein 5:E=31.8861 | ENSEMBL:ENSP00000330381:human:WD repeat domain 5B:E=28.1805 | ENSEMBL:ENSP00000268509:human:Katanin p80 WD40-containing subunit B1:E=27.5376 | ENSEMBL:ENSP00000368982:human:73 kDa protein:E=27.5376 | ENSEMBL:ENSP00000259447:human:OTTHUMP00000022116:E=27.2441…
Y57E12AM.1	176585_at					Predicted membrane protein	ENSEMBL:ENSP00000257262:human:UPF0197 protein C11orf10:E=17.9208 | FLYBASE:CG9669-PA:fly:Flybase gene name is CG9669-PA:E=11.4437 |
F13D2.1	192322_s_at					Alpha-macroglobulin
ZK669.5	189359_s_at	ZK669.5					ENSEMBL:ENSP00000320413:human:Ras-related protein Rab-23:E=13 | FLYBASE:CG2108-PA:fly:Flybase gene name is Rab23-PA:E=10.6198 |
C24A11.5	186135_at
Y45F10D.11	187078_at	Y45F10D.11					ENSEMBL:ENSP00000261893:human:Isoform 1 of Serine beta-lactamase-like protein LACTB, mitochondrial precursor:E=10.3188 |
ZK637.5	188272_at	tag-205	1	0	Post-embryonic expression. No hybridization seen.|Staining is evident in small nuclei (possibly neuronal) of the pharynx, as a cytoplasmic smear down the dorso/ventral nerve cords, and in a few intestinal nuclei just anterior to the intestinal-rectal valve. A ring ofstain is also present around the isthmus of the pharynx from L2 to L4.|Larval Expression: pharynx; intestine; Reproductive System; d…	Putative arsenite-translocating ATPase	ENSEMBL:ENSP00000373967:human:Arsenical pump-driving ATPase:E=93.4685 | ENSEMBL:ENSP00000349887:human:ArsA arsenite transporter, ATP-binding, homolog 1 variant:E=90.9586 | FLYBASE:CG1598-PA:fly:Flybase gene name is CG1598-PA:E=94.0915 |
Y97E10AL.3	176590_at					Acetyltransferase, (GNAT) family	ENSEMBL:ENSP00000335636:human:N-acetyltransferase 5:E=54.5086 | ENSEMBL:ENSP00000311027:human:N-acetyltransferase 5 isoform c:E=30.3468 | ENSEMBL:ENSP00000218149:human:N-terminal acetyltransferase complex ARD1 subunit homolog A:E=17.6383 | ENSEMBL:ENSP00000286794:human:similar to N-acetyltransferase, homolog of S. cerevisiae ARD1:E=17.2518 | ENSEMBL:ENSP00000359026:human:ARD1A protein:E=12.8539 |…
F35G12.5	182952_at
Y106G6H.10	187107_s_at
T26H10.1	175827_at	des-2	1	0	VB (others?)|Expressed in m1 head muscles, IL2 neurons, FLP neurons, PVD neurons and PVC neurons.	Acetylcholine receptor	ENSEMBL:ENSP00000303727:human:Neuronal acetylcholine receptor protein subunit alpha-7 precursor:E=55.6383 | ENSEMBL:ENSP00000276410:human:Neuronal acetylcholine receptor protein subunit alpha-6 precursor:E=54.7959 | ENSEMBL:ENSP00000217176:human:Neuronal acetylcholine receptor protein subunit alpha-4 precursor:E=54.585 | ENSEMBL:ENSP00000240132:human:Neuronal acetylcholine receptor protein subuni…
F40G9.8	183511_at					Fibroblast/platelet-derived growth factor receptor and related receptor tyrosine kinases
R05D7.4	190986_at					Predicted alpha/beta hydrolase	ENSEMBL:ENSP00000222800:human:abhydrolase domain containing 11 isoform 1:E=43.9586 | ENSEMBL:ENSP00000317293:human:16 kDa protein:E=10.2076 | FLYBASE:CG2059-PA:fly:Flybase gene name is CG2059-PA:E=37.5686 | FLYBASE:CG14717-PA:fly:Flybase gene name is CG14717-PA:E=20.0862 |
C55B6.4	181890_at
C50F7.6	183548_at					Uncharacterized conserved protein	ENSEMBL:ENSP00000370169:human:Isoform 4 of PDZ domain-containing RING finger protein 4:E=25.0458 | ENSEMBL:ENSP00000298919:human:Isoform 2 of PDZ domain-containing RING finger protein 4:E=25.041 | ENSEMBL:ENSP00000370172:human:Isoform 1 of PDZ domain-containing RING finger protein 4:E=24.7447 | ENSEMBL:ENSP00000263666:human:Isoform 1 of PDZ domain-containing RING finger protein 3:E=21.8539 | ENSE…
ZK792.5	194047_s_at					Predicted RNA-binding protein, contains Pumilio domains
T28B4.1	175325_at	T28B4.1	0	1	Expression is seen in the vulval muscles (vm1 and vm2) and body-wall muscle of adult worms. In body-wall muscle cells expression is localised to thick filaments and dense bodies.		FLYBASE:CG2010-PB:fly:Flybase gene name is CG2010-PB:E=134.538 |
F37C12.4	173331_s_at	rpl-36				60S ribosomal protein L36	ENSEMBL:ENSP00000252543:human:60S ribosomal protein L36:E=27.5686 | ENSEMBL:ENSP00000348805:human:similar to ribosomal protein L36:E=22.0605 | ENSEMBL:ENSP00000252509:human:60S ribosomal protein L36:E=21.7447 | ENSEMBL:ENSP00000347064:human:similar to ribosomal protein L36:E=18.0269 | FLYBASE:CG7622-PA:fly:Flybase gene name is RpL36-PA:E=22.9586 |
K08C7.7	178315_at
ZK131.4	190307_s_at	his-10				Histone H4	ENSEMBL:ENSP00000244484:human:Histone H4:E=48.9586 | ENSEMBL:ENSP00000244537:human:H4 histone family, member L:E=35.1675 | FLYBASE:CG33887-PA:fly:Flybase gene name is His4:CG33887-PA:E=49.1805 | FLYBASE:CG33885-PA:fly:Flybase gene name is His4:CG33885-PA:E=49.1805 | FLYBASE:CG33883-PA:fly:Flybase gene name is His4:CG33883-PA:E=49.1805 | FLYBASE:CG33875-PA:fly:Flybase gene name is His4:CG33875-PA:…
F09A5.4	179997_s_at	F09A5.4				Cell cycle-associated protein Mob1-1	ENSEMBL:ENSP00000328694:human:Isoform 1 of Mps one binder kinase activator-like 2:E=27.7213 | ENSEMBL:ENSP00000349575:human:Mps one binder kinase activator-like 2A:E=20.6778 | ENSEMBL:ENSP00000366896:human:25 kDa protein:E=19.7213 | ENSEMBL:ENSP00000264089:human:Mob4B protein:E=19.7213 | ENSEMBL:ENSP00000310189:human:Mps one binder kinase activator-like 1A:E=19.301 | ENSEMBL:ENSP00000271139:human…
C18E3.8	193338_at	hop-1	0	0	hop-1 expression dramatically changes throughout development. hop-1 is almost undetectable in the L1 and L2 larvae and its expression gradually increases throughout further development and reaches a maximum at the adult stage.	Presenilin	ENSEMBL:ENSP00000350342:human:Isoform 2 of Presenilin-1:E=50.0315 | ENSEMBL:ENSP00000326366:human:Isoform 1 of Presenilin-1:E=50.0315 | ENSEMBL:ENSP00000355745:human:Presenilin 2:E=49.9586 | ENSEMBL:ENSP00000272148:human:Isoform 1 of Presenilin-2:E=49.9208 | ENSEMBL:ENSP00000261970:human:Isoform 6 of Presenilin-1:E=49.2366 | ENSEMBL:ENSP00000339860:human:Isoform 2 of Presenilin-2:E=35.7447 | ENSE…
F53A9.7	181007_at						FLYBASE:CG5225-PA:fly:Flybase gene name is CG5225-PA:E=13.3098 | FLYBASE:CG13482-PA:fly:Flybase gene name is CG13482-PA:E=12 | FLYBASE:CG4922-PA:fly:Flybase gene name is sala-PA:E=10.4318 |
Y37E11AM.1	177309_at					DEAH-box RNA helicase	ENSEMBL:ENSP00000331907:human:DEAH (Asp-Glu-Ala-His) box polypeptide 34:E=184.276 | ENSEMBL:ENSP00000353900:human:99 kDa protein:E=175.155 | ENSEMBL:ENSP00000257252:human:Probable ATP-dependent RNA helicase DHX34:E=118.284 | ENSEMBL:ENSP00000225296:human:Isoform 1 of Putative ATP-dependent RNA helicase DHX33:E=86.0458 | ENSEMBL:ENSP00000268482:human:Pre-mRNA-splicing factor ATP-dependent RNA heli…
F10G8.8	193388_s_at					F-actin binding protein, regulates actin cytoskeletal organization	ENSEMBL:ENSP00000342379:human:Isoform 1 of Myosin phosphatase Rho-interacting protein:E=37.7447 | ENSEMBL:ENSP00000327881:human:TRIO and F-actin binding protein isoform 2:E=12.0223 | ENSEMBL:ENSP00000340312:human:Isoform 4 of TRIO and F-actin-binding protein:E=11.9208 | ENSEMBL:ENSP00000338728:human:Girdin:E=10.8239 | ENSEMBL:ENSP00000263630:human:Hook-related protein 1:E=10.8239 | ENSEMBL:ENSP00…
Y39A1A.7	183896_at					Unnamed protein
R09H10.3	190429_at	R09H10.3
F39B2.6	192800_s_at	rps-26				40s ribosomal protein S26	ENSEMBL:ENSP00000349784:human:similar to 40S ribosomal protein S26 isoform 1:E=42.7696 | ENSEMBL:ENSP00000348580:human:40S ribosomal protein S26:E=41.7959 | ENSEMBL:ENSP00000365423:human:OTTHUMP00000018641:E=41.7959 | ENSEMBL:ENSP00000350790:human:similar to 40S ribosomal protein S26:E=41.6021 | ENSEMBL:ENSP00000353727:human:13 kDa protein:E=41.0655 | ENSEMBL:ENSP00000350128:human:similar to 40S …
Y73B6A.5	173413_at	lin-45	1	0	a few neurons in the head	Serine/threonine protein kinase RAF	ENSEMBL:ENSP00000288602:human:B-Raf proto-oncogene serine/threonine-protein kinase:E=122.796 | ENSEMBL:ENSP00000251849:human:RAF proto-oncogene serine/threonine-protein kinase:E=113.114 | ENSEMBL:ENSP00000290277:human:ARAF protein:E=110.337 | ENSEMBL:ENSP00000305466:human:Isoform 2 of Kinase suppressor of ras-2:E=40.1487 | ENSEMBL:ENSP00000339952:human:Isoform 1 of Kinase suppressor of ras-2:E=39…
Y54G2A.5	174093_at	Y54G2A.5
B0336.8	187993_at	lgg-3				Protein conjugation factor involved in autophagy	ENSEMBL:ENSP00000274459:human:APG12 autophagy 12-like:E=12.7696 |
F55C10.3	172753_x_at	col-155				Collagens (type IV and type XIII), and related proteins	ENSEMBL:ENSP00000315243:human:COL3A1 protein:E=43.0862 | ENSEMBL:ENSP00000304408:human:Collagen alpha-1(III) chain precursor:E=43 | ENSEMBL:ENSP00000343774:human:Isoform 1 of Collagen alpha-5(IV) chain precursor:E=41.2518 | ENSEMBL:ENSP00000349311:human:alpha 5 type IV collagen isoform 3, precursor:E=41.2518 | ENSEMBL:ENSP00000331902:human:Isoform 2 of Collagen alpha-5(IV) chain precursor:E=41.25…
F36A2.6	192877_at	rps-15				40S ribosomal protein S15	ENSEMBL:ENSP00000233609:human:40S ribosomal protein S15:E=53.3468 | ENSEMBL:ENSP00000260968:human:similar to 40S ribosomal protein S15 (RIG protein) isoform 1:E=51.1367 | ENSEMBL:ENSP00000339065:human:similar to 40S ribosomal protein S15:E=47.7447 | FLYBASE:CG8332-PA:fly:Flybase gene name is RpS15-PA:E=51.1367 |
D1086.1	177496_at					Uncharacterized protein
Y39G10AR.15	176535_at					Unnamed protein
C31C9.3	178458_at					Uncharacterized protein
F47B10.8	180017_s_at
T02G5.8	191013_s_at	kat-1	0	1	Type-II thiolase was detectable with anti-(P-44) throughout the life cycle of C. elegans; although the amount relative to the proteins of the whole nematode was larger at the larval stages (L1, L2, L3 and L4) than at the embryo (E), young adult (YA) or egg-lying adult (EA) stages.|The signal of 1.4-kb P-44 mRNA decreased after the L4 molt. The low level of the P-44 mRNA at the L1 stage may result…	Acetyl-CoA acetyltransferase	ENSEMBL:ENSP00000265838:human:Acetyl-CoA acetyltransferase, mitochondrial precursor:E=114.854 | ENSEMBL:ENSP00000239584:human:Acetyl-CoA acetyltransferase, cytosolic:E=73.3979 | ENSEMBL:ENSP00000285093:human:3-ketoacyl-CoA thiolase, mitochondrial:E=59.0915 | ENSEMBL:ENSP00000364826:human:ACAT1 protein:E=59 | ENSEMBL:ENSP00000333664:human:3-ketoacyl-CoA thiolase, peroxisomal precursor:E=45.7696 | …
F39G3.5	180165_at	F39G3.5				Cytochrome b	ENSEMBL:ENSP00000354028:human:Cytochrome b561:E=20.8539 | ENSEMBL:ENSP00000319141:human:Hypothetical protein CYBRD1:E=19.1024 | ENSEMBL:ENSP00000294072:human:Cytochrome b, ascorbate dependent 3:E=15.7447 | FLYBASE:CG8776-PA:fly:Flybase gene name is CG8776-PA:E=18.0506 | FLYBASE:CG1275-PC:fly:Flybase gene name is CG1275-PC:E=17.041 |
Y63D3A.7	180250_at						ENSEMBL:ENSP00000252102:human:NADH dehydrogenase [ubiquinone] 1 alpha subcomplex subunit 2:E=17.2596 | FLYBASE:CG15434-PA:fly:Flybase gene name is CG15434-PA:E=11.1024 |
C33D9.6	175214_at						ENSEMBL:ENSP00000281129:human:chromosome 14 open reading frame 145:E=10.3665 | FLYBASE:CG32662-PA:fly:Flybase gene name is CG32662-PA:E=12.699 |
T26C11.4	184614_s_at
T24H7.4	181646_at
C52B9.7	180855_s_at	paf-2	0	0	paf-2::GFP expression was observed in epidermal cells at the beginning of elongation. Strong paf-2::GFP was also visible in the intestine.	Phospholipase A2 (platelet-activating factor acetylhydrolase in humans)	ENSEMBL:ENSP00000345063:human:Platelet-activating factor acetylhydrolase 2, cytoplasmic:E=55.9208 | ENSEMBL:ENSP00000274793:human:Platelet-activating factor acetylhydrolase precursor:E=49.3872 | ENSEMBL:ENSP00000363400:human:Platelet-activating factor acetylhydrolase 2, 40kDa:E=23.7959 |
F30A10.5	173997_s_at	stl-1				Prohibitins and stomatins of the PID superfamily	ENSEMBL:ENSP00000298005:human:Stomatin-like protein 2:E=98.041 | ENSEMBL:ENSP00000367840:human:CDNA FLJ27036 fis, clone SLV08019, highly similar to Homo sapiens stomatin (EPB72)-like 2:E=49.3188 | ENSEMBL:ENSP00000286713:human:Erythrocyte band 7 integral membrane protein:E=23.4559 | ENSEMBL:ENSP00000255480:human:Stomatin-like protein 3:E=22.7213 | ENSEMBL:ENSP00000263730:human:Isoform 1 of Podoci…
C50H11.15	189671_at	cyp-33C9				Cytochrome P450 CYP2 subfamily	ENSEMBL:ENSP00000324648:human:Cytochrome P450 2B6:E=69.4559 | ENSEMBL:ENSP00000332679:human:Cytochrome P450 2A13:E=68.8239 | ENSEMBL:ENSP00000301141:human:Cytochrome P450 2A6:E=67.6576 | ENSEMBL:ENSP00000252945:human:Cytochrome P450 2E1:E=67.5528 | ENSEMBL:ENSP00000285985:human:Cytochrome P450 2C8:E=67.0223 | ENSEMBL:ENSP00000373598:human:cytochrome P450, family 2, subfamily U, polypeptide 1:E=66…
C04F5.8	183065_at		0	0	Mosaic expression in the intestine, pharynx, and hypodermis is seen from the 3-fold embryo stage onwards. At its most extensive expression is seen in most (or all) cells of these tissue types, but frequently only a few cells show expression.
C13B7.4	182100_s_at	srd-71				Chemoreceptor/7TM receptor
T14G11.3	193731_s_at					Mitochondrial inner membrane protein (mitofilin)	ENSEMBL:ENSP00000366526:human:Isoform 3 of Mitochondrial inner membrane protein:E=68.3566 | ENSEMBL:ENSP00000254636:human:Isoform 1 of Mitochondrial inner membrane protein:E=67.4202 | FLYBASE:CG6455-PA:fly:Flybase gene name is CG6455-PA:E=51.1135 |
ZK1236.3	187632_at	sor-1
F44F4.1	179554_at		1	0	Larval Expression: intestine; Nervous System; nerve ring; ventral nerve cord; head neurons; tail neurons;
Y37E3.7	173255_at	rpa-1				60s acidic ribosomal protein P1	ENSEMBL:ENSP00000346037:human:60S acidic ribosomal protein P1:E=29.0915 | ENSEMBL:ENSP00000346209:human:12 kDa protein:E=27.4949 | ENSEMBL:ENSP00000310150:human:similar to 60S acidic ribosomal protein P1:E=19.0315 | ENSEMBL:ENSP00000350114:human:similar to 60S acidic ribosomal protein P1:E=18.4318 | ENSEMBL:ENSP00000350437:human:ribosomal protein P1 isoform 2:E=18.2924 | ENSEMBL:ENSP00000349327:h…
F45H10.2	183509_at					Ubiquinol cytochrome c reductase, subunit QCR8	FLYBASE:CG7580-PA:fly:Flybase gene name is CG7580-PA:E=11.284 |
T19B10.3	189845_at		0	0	Larval Expression: head mesodermal cell;|Larval Expression: head mesodermal cell;	Beta-galactosidase	ENSEMBL:ENSP00000306920:human:Beta-galactosidase precursor:E=115.377 | ENSEMBL:ENSP00000295759:human:APKK229:E=110.921 | ENSEMBL:ENSP00000374530:human:Hypothetical protein LOC89944:E=87.585 | ENSEMBL:ENSP00000344659:human:HYDRL-14:E=85.6778 | ENSEMBL:ENSP00000374535:human:similar to T19B10.3:E=78.8861 | ENSEMBL:ENSP00000374538:human:similar to T19B10.3:E=69.1871 | ENSEMBL:ENSP00000305920:human:Be…
R12A1.2	182682_at	snt-5				Ca2+-dependent phospholipid-binding protein Synaptotagmin, required for synaptic vesicle and secretory granule exocytosis	ENSEMBL:ENSP00000228567:human:Synaptotagmin-10:E=59.5528 | ENSEMBL:ENSP00000358558:human:Synaptotagmin-6:E=56.1249 | ENSEMBL:ENSP00000285794:human:synaptotagmin VI:E=56.0458 | ENSEMBL:ENSP00000324419:human:Synaptotagmin-9:E=54.8239 | ENSEMBL:ENSP00000340914:human:Synaptotagmin-3:E=52.8861 | ENSEMBL:ENSP00000261205:human:Synaptotagmin-1:E=50.0969 | ENSEMBL:ENSP00000315589:human:Synaptotagmin-2:E=4…
K05F1.6	182468_s_at	K05F1.6				Synaptic vesicle transporter SVOP and related transporters (major facilitator superfamily)	ENSEMBL:ENSP00000265599:human:Solute carrier family 22 (Organic cation transporter), member 16:E=43.7959 | ENSEMBL:ENSP00000275300:human:Organic cation transporter 3:E=42.1871 | ENSEMBL:ENSP00000328583:human:Carnitine transporter 2:E=41.4437 | ENSEMBL:ENSP00000259734:human:solute carrier family 22 member 7 isoform a:E=38.5086 | ENSEMBL:ENSP00000350513:human:solute carrier family 22 member 7 isofo…
C26D10.2	173455_s_at	hel-1	1	1	Larval Expression: pharynx; anal depressor muscle; body wall muscle; unidentified cells;|Larval Expression: pharynx; body wall muscle; Nervous System; ventral nerve cord; head neurons; tail neurons; unidentified cells;	ATP-dependent RNA helicase	ENSEMBL:ENSP00000242776:human:ATP-dependent RNA helicase DDX39:E=175.796 | ENSEMBL:ENSP00000266122:human:BAT1 protein:E=170.921 | ENSEMBL:ENSP00000322749:human:DDX39 protein:E=112.091 | ENSEMBL:ENSP00000264018:human:Probable ATP-dependent RNA helicase DDX6:E=65.7447 | ENSEMBL:ENSP00000326381:human:Isoform 1 of Eukaryotic initiation factor 4A-II:E=64.2924 | ENSEMBL:ENSP00000293831:human:Eukaryotic…
D1022.1	191727_at	ubc-6				Non-canonical ubiquitin conjugating enzyme 1	ENSEMBL:ENSP00000354684:human:Ubiquitin-conjugating enzyme E2 J1:E=65.4559 | ENSEMBL:ENSP00000342541:human:ubiquitin conjugating enzyme E2, J2 isoform 2:E=29.9586 | ENSEMBL:ENSP00000351489:human:Ubiquitin-conjugating enzyme E2, J2:E=29.8539 | ENSEMBL:ENSP00000305826:human:ubiquitin conjugating enzyme E2, J2 isoform 1:E=25.2366 | ENSEMBL:ENSP00000340197:human:Isoform 2 of Ubiquitin-conjugating enz…
C03B8.2	172657_x_at					G2/Mitotic-specific cyclin A
T10H9.3	182041_s_at					SNARE protein Syntaxin 18/UFE1	ENSEMBL:ENSP00000305810:human:Syntaxin-18:E=21.3566 | FLYBASE:CG13626-PA:fly:Flybase gene name is Syx18-PA:E=12.3872 |
F18C5.10	174769_at					Unnamed protein
C48C5.1	193114_at					7 transmembrane receptor	ENSEMBL:ENSP00000255262:human:Neuromedin-U receptor 2:E=45.2291 | ENSEMBL:ENSP00000305877:human:Neuromedin-U receptor 1:E=37.6021 | ENSEMBL:ENSP00000241256:human:Isoform 1A of Growth hormone secretagogue receptor type 1:E=32.2441 | ENSEMBL:ENSP00000266080:human:Neurotensin receptor type 1:E=30.6021 | ENSEMBL:ENSP00000255008:human:Somatostatin receptor type 4:E=20.7213 | ENSEMBL:ENSP00000263696:hu…
C35D10.4	187629_at	coq-8	1	4	During egg development fluorescence was readily detectable in early pre-morphogenetic stages about 4 to 5 h post-fertilization, becoming higher in both intensity and number of fluorescent cells during later embryogenesis. 4D microscopy revealed some spatial and temporal variability in the initial expression of COQ-8::GFP from embryo to embryo. The beginning of the COQ-8::GFP expression was detect…	ABC (ATP binding cassette) 1 protein	ENSEMBL:ENSP00000343596:human:Chaperone-activity of bc1 complex-like, mitochondrial precursor:E=122.356 | ENSEMBL:ENSP00000355740:human:Hypothetical protein DKFZp686K23233:E=122.319 | ENSEMBL:ENSP00000355738:human:Chaperone, ABC1 activity of bc1 complex like:E=122.301 | ENSEMBL:ENSP00000355737:human:Chaperone, ABC1 activity of bc1 complex like:E=122.237 | ENSEMBL:ENSP00000315118:human:AarF domain…
T07D3.7	174804_at	alg-2					ENSEMBL:ENSP00000220592:human:eukaryotic translation initiation factor 2C, 2:E=1000 | ENSEMBL:ENSP00000367027:human:97 kDa protein:E=1000 | ENSEMBL:ENSP00000207451:human:Eukaryotic translation initiation factor 2C 1:E=1000 | ENSEMBL:ENSP00000257131:human:Eukaryotic translation initiation factor 2C 4:E=1000 | ENSEMBL:ENSP00000315528:human:Eukaryotic translation initiation factor 2C 3:E=1000 | ENSE…
F22A3.7	182552_at
C45E1.1	193768_at	nhr-64	1	0	nhr-64DGFP, the nhr reporter gene with the broadest expression, is expressed in the gut, hypodermis, pharynx, and neurons of the head, tail, and ventral nerve cord.		ENSEMBL:ENSP00000312987:human:hepatocyte nuclear factor 4 alpha isoform b:E=68.284 | ENSEMBL:ENSP00000346339:human:hepatocyte nuclear factor 4, gamma:E=68.2518 | ENSEMBL:ENSP00000343807:human:Hepatocyte nuclear factor 4-alpha (HNF-4-alpha) (Transcription factor HNF-4) (Transcription factor 14). Splice isoform HNF4-Alpha-4:E=68 | ENSEMBL:ENSP00000339908:human:hepatocyte nuclear factor 4 alpha isof…
T23B12.4	184535_s_at					Glucose-repressible protein and related proteins	ENSEMBL:ENSP00000257491:human:corneal wound healing-related protein:E=49.9586 | ENSEMBL:ENSP00000365209:human:OTTHUMP00000021586:E=15.8539 | ENSEMBL:ENSP00000365208:human:OTTHUMP00000021585:E=15.8539 | FLYBASE:CG4065-PB:fly:Flybase gene name is CG4065-PB:E=40.3665 |
F37B4.5	191500_at	srh-270				Predicted olfactory G-protein coupled receptor
K08E5.2	174337_at	nac-3	0	0	GFP expression is restricted to the intestinal tract, indicating that cenadc2 gene is expressed in the intestinal tract. The expression pattern is evident from the early larva stage through the adult stage. The GFP fluorescence is detectable throughout the intestinal tract, starting from the pharynx all the way through the anus. The expression level of GFP is significantly greater in the anterior…	Na+/dicarboxylate, Na+/tricarboxylate and phosphate transporters	ENSEMBL:ENSP00000279027:human:Isoform 1 of Solute carrier family 13 member 3:E=99.6778 | ENSEMBL:ENSP00000290317:human:Isoform 3 of Solute carrier family 13 member 3:E=89.5528 | ENSEMBL:ENSP00000297282:human:solute carrier family 13 (sodium/sulfate symporters), member 4:E=89.1427 | ENSEMBL:ENSP00000367685:human:Solute carrier family 13 member 4:E=89.1427 | ENSEMBL:ENSP00000293800:human:Solute car…
Y40B10A.1	176834_at	lbp-9				Fatty acid-binding protein FABP	ENSEMBL:ENSP00000256104:human:Fatty acid-binding protein, adipocyte:E=26.2924 | ENSEMBL:ENSP00000256103:human:Myelin P2 protein:E=24.0655 | ENSEMBL:ENSP00000241156:human:Fatty acid-binding protein, heart:E=23.8539 | ENSEMBL:ENSP00000368362:human:Lipid-binding protein:E=22.8861 | ENSEMBL:ENSP00000296918:human:Fatty acid-binding protein, brain:E=21.8239 | ENSEMBL:ENSP00000297258:human:Fatty acid-bi…
F57B9.1	189770_at					Pyridoxamine-phosphate oxidase	ENSEMBL:ENSP00000225573:human:Pyridoxine-5'-phosphate oxidase:E=46.9208 | FLYBASE:CG31472-PA:fly:Flybase gene name is CG31472-PA:E=37.585 |
T14A8.1	174398_at	ric-3	1	1	GFP was found in the pharyngeal muscles, the body wall muscles and in most or all neurons.	Unnamed protein	ENSEMBL:ENSP00000344904:human:RIC3:E=10.8539 | FLYBASE:CG30296-PC:fly:Flybase gene name is CG30296-PC:E=10.2147 |
F36H1.1	192201_at	fkb-1				FKBP-type peptidyl-prolyl cis-trans isomerase	ENSEMBL:ENSP00000310935:human:FK506-binding protein 2 precursor:E=40.8539 | ENSEMBL:ENSP00000242209:human:FK506-binding protein 9 precursor:E=25.2441 | ENSEMBL:ENSP00000269598:human:CDNA FLJ35389 fis, clone SKNMC2000635, moderately similar to 65 kDa FK506-BINDING PROTEIN:E=24.6021 | ENSEMBL:ENSP00000373659:human:55 kDa protein:E=24.0809 | ENSEMBL:ENSP00000317232:human:FK506-binding protein 10 pre…
T26E4.6	177526_at
148	172924_x_at
C24H12.4	188529_at	C24H12.4				RNA helicase	ENSEMBL:ENSP00000258772:human:Probable ATP-dependent RNA helicase DDX56:E=104.796 | ENSEMBL:ENSP00000350698:human:Probable ATP-dependent RNA helicase DDX47:E=44.5376 | ENSEMBL:ENSP00000269349:human:Probable ATP-dependent RNA helicase DDX48:E=38.8861 | ENSEMBL:ENSP00000319578:human:DEAD (Asp-Glu-Ala-Asp) box polypeptide 47 isoform 2:E=38.3565 | ENSEMBL:ENSP00000274514:human:118 kDa protein:E=36.55…
F57B9.6	188535_s_at	inf-1	0	0	Larval Expression: pharynx;	Translation initiation factor 4F, helicase subunit (eIF-4A) and related helicases	ENSEMBL:ENSP00000326381:human:Isoform 1 of Eukaryotic initiation factor 4A-II:E=150.337 | ENSEMBL:ENSP00000293831:human:Eukaryotic initiation factor 4A-I:E=147.585 | ENSEMBL:ENSP00000269349:human:Probable ATP-dependent RNA helicase DDX48:E=135.824 | ENSEMBL:ENSP00000309842:human:46 kDa protein:E=134.432 | ENSEMBL:ENSP00000348925:human:BM-010:E=111.658 | ENSEMBL:ENSP00000264018:human:Probable ATP-…
T07A9.13	175343_at	T07A9.13
C17H12.1	174555_at	dyci-1	0	1	Larval Expression: body wall muscle;	Cytoplasmic dynein intermediate chain	ENSEMBL:ENSP00000339430:human:Isoform 2C of Cytoplasmic dynein 1 intermediate chain 2:E=115.387 | ENSEMBL:ENSP00000352348:human:Isoform 3 of Cytoplasmic dynein 1 intermediate chain 1:E=110.131 | ENSEMBL:ENSP00000263811:human:Isoform 2B of Cytoplasmic dynein 1 intermediate chain 2:E=109.638 | ENSEMBL:ENSP00000320130:human:Isoform 1 of Cytoplasmic dynein 1 intermediate chain 1:E=107.959 | ENSEMBL:E…
Y106G6A.2	184578_at	Y106G6A.2				Predicted coiled-coil protein
F26A1.8	189059_s_at		1	0	Expression is seen in adults and usually consists of a pair of neuronal nuclei just anterior to the terminal bulb. Occasionally other nuclei are seen, probably cells of the head hypodermis.|Larval Expression: intestine; Nervous System; head neurons;|Larval Expression: pharyngeal gland cells; pharyngeal-intestinal valve; intestine - ant and post cells; hypodermis; seam cells; unidentified cells in…	Unnamed protein
T07E3.4	182597_at	T07E3.4
H28G03.1	174529_at	H28G03.1					ENSEMBL:ENSP00000222956:human:29 kDa protein:E=34.0177 | ENSEMBL:ENSP00000341826:human:heterogeneous nuclear ribonucleoprotein A1 isoform b:E=33.9586 | ENSEMBL:ENSP00000369283:human:29 kDa protein:E=33.9208 | ENSEMBL:ENSP00000333504:human:heterogeneous nuclear ribonucleoprotein A1 isoform a:E=33.8861 | ENSEMBL:ENSP00000339841:human:Pseudogene candidate:E=33.8861 | ENSEMBL:ENSP00000330082:human:si…
VF13D12L.3	186525_at					Predicted malate dehydrogenase	FLYBASE:CG10512-PA:fly:Flybase gene name is CG10512-PA:E=94.4318 | FLYBASE:CG18808-PA:fly:Flybase gene name is CG18808-PA:E=63.1024 | FLYBASE:CG17199-PA:fly:Flybase gene name is CG17199-PA:E=52.699 |
R08D7.2	186973_at					Uncharacterized conserved protein	ENSEMBL:ENSP00000263784:human:Isoform 1 of UPF0385 protein C1orf82:E=10.8861 |
F42G9.4	183714_at
K04G2.6	177699_at					Uncharacterized conserved protein	ENSEMBL:ENSP00000261776:human:Vac14 homolog:E=125.602 | FLYBASE:CG5608-PA:fly:Flybase gene name is CG5608-PA:E=114.745 |
F59B2.7	175373_s_at	rab-6.1	1	1	Post-embryonic expression. Fine granular signal in all cells, expression higher in younger animals.	GTPase Rab6/YPT6/Ryh1, small G protein superfamily	ENSEMBL:ENSP00000336850:human:RAB6A, member RAS oncogene family isoform b:E=79.7959 | ENSEMBL:ENSP00000311449:human:RAB6A, member RAS oncogene family isoform a:E=79.4685 | ENSEMBL:ENSP00000285208:human:Ras-related protein Rab-6B:E=78.5229 | ENSEMBL:ENSP00000331790:human:Ras-related protein Rab-6C:E=72.5686 | ENSEMBL:ENSP00000315012:human:Hypothetical protein RAB6C:E=72.4559 | ENSEMBL:ENSP00000276…
157	173150_at
C18F3.2	174590_s_at	sax-7	1	1	LAD-1 visualized by immunofluorescence was expressed in all cells throughout development, starting at the onset of embryogenesis with its expression increasing dramatically during embryonic morphogenesis. LAD-1 was highly expressed in the nervous system. LAD-1 is localized to the plasma membrane of the cell bodies and axonal and dendritic processes and in nonneuronal tissues such as the pharynx, …		ENSEMBL:ENSP00000368314:human:Isoform 1 of Neuronal cell adhesion molecule precursor:E=107.699 | ENSEMBL:ENSP00000256509:human:Isoform 2 of Neural cell adhesion molecule L1-like protein precursor:E=101.222 | ENSEMBL:ENSP00000368317:human:Isoform 5 of Neuronal cell adhesion molecule precursor:E=100.721 | ENSEMBL:ENSP00000356139:human:Isoform 5 of Neurofascin precursor:E=99.3767 | ENSEMBL:ENSP00000…
C50E10.4	186277_at	sop-2	1	0	SOP-2::GFP localizes to the cell nuclei of essentially all somatic cells.	Unnamed protein	ENSEMBL:ENSP00000251819:human:Isoform A of Proteoglycan-4 precursor:E=12.7447 | ENSEMBL:ENSP00000356453:human:Isoform B of Proteoglycan-4 precursor:E=12.7447 | ENSEMBL:ENSP00000356455:human:Isoform C of Proteoglycan-4 precursor:E=12.3098 | ENSEMBL:ENSP00000356456:human:Isoform F of Proteoglycan-4 precursor:E=12.3098 |
F53F1.3	189647_at					Aldo/keto reductase family proteins	ENSEMBL:ENSP00000307205:human:Aldo-keto reductase family 1 member C2:E=41.0915 | ENSEMBL:ENSP00000324589:human:Aldo-keto reductase family 1 member C1:E=41.0915 | ENSEMBL:ENSP00000263126:human:Aldo-keto reductase family 1 member C4:E=37.1739 | ENSEMBL:ENSP00000370020:human:Aldo-keto reductase family 1, member C2 variant (Fragment):E=35.1079 | ENSEMBL:ENSP00000318831:human:aldo-keto reductase famil…
ZC262.2	187564_at	ZC262.2
K07B1.2	187208_at	coq-6				Monooxygenase involved in coenzyme Q (ubiquinone) biosynthesis	ENSEMBL:ENSP00000333946:human:Ubiquinone biosynthesis monooxygenase COQ6:E=79.5086 | ENSEMBL:ENSP00000238709:human:coenzyme Q6 homolog isoform b:E=62.585 | ENSEMBL:ENSP00000355514:human:Isoform 3 of Kynurenine 3-monooxygenase:E=10.5229 | ENSEMBL:ENSP00000355516:human:Isoform 2 of Kynurenine 3-monooxygenase:E=10.4949 | ENSEMBL:ENSP00000262860:human:Isoform 1 of Kynurenine 3-monooxygenase:E=10.4685…
EEED8.2	187576_at
Y56A3A.13	188237_at	nft-1	1	0	Larval Expression: intestine; Nervous System; head neurons; unidentified cells in tail ;	Diadenosine polyphosphate hydrolase and related proteins of the histidine triad (HIT) family	ENSEMBL:ENSP00000289807:human:Isoform 2 of Nitrilase homolog 1:E=69.6021 | ENSEMBL:ENSP00000356986:human:Isoform 5 of Nitrilase homolog 1:E=69.585 | ENSEMBL:ENSP00000265259:human:Nitrilase family, member 2:E=43.1427 | ENSEMBL:ENSP00000356987:human:Nitrilase 1:E=38.6383 | ENSEMBL:ENSP00000342087:human:Bis(5'-adenosyl)-triphosphatase:E=28.7696 | FLYBASE:CG7067-PA:fly:Flybase gene name is NitFhit-PA…
Y48C3A.4	194265_x_at
B0250.1	190162_at	rpl-2				60s ribosomal protein L2/L8	ENSEMBL:ENSP00000262584:human:60S ribosomal protein L8:E=106.161 | FLYBASE:CG1263-PA:fly:Flybase gene name is RpL8-PA:E=106.268 |
T08B2.9	173183_s_at	frs-1				Phenylalanyl-tRNA synthetase, beta subunit	ENSEMBL:ENSP00000320309:human:Phenylalanyl-tRNA synthetase alpha chain:E=159.018 | FLYBASE:CG2263-PA:fly:Flybase gene name is CG2263-PA:E=159.328 |
F58A3.2	171996_x_at	egl-15	1	2	A stably integrated egl-15::gfp transgene is expressed in the four Type 1 vulval muscles (vm1s): one in each of the four egg-laying muscle quadrants.|Expression is first seen in a few cells in embryos just after comma stage. In older embryos and young larvae expression is seen in hypodermal and intestinal cells throughout the worm. In L4 larvae and adult worms expression is seen in the vm1 and vm…		ENSEMBL:ENSP00000358057:human:Isoform 20 of Fibroblast growth factor receptor 2 precursor:E=90.3979 | ENSEMBL:ENSP00000358052:human:Isoform 17 of Fibroblast growth factor receptor 2 precursor:E=89.7447 | ENSEMBL:ENSP00000263451:human:Isoform 5 of Fibroblast growth factor receptor 2 precursor:E=89.0969 | ENSEMBL:ENSP00000351276:human:Isoform 1 of Fibroblast growth factor receptor 2 precursor:E=88.…
M163.4	187864_at	gfi-3				Unnamed protein
T05G5.2	190064_at	hlh-4				Transcription factor HAND2/Transcription factor TAL1/TAL2/LYL1
K07H8.3	181918_at		1	0	Larval Expression: pharynx; intestine; hypodermis; Nervous System; nerve ring; ventral nerve cord; head neurons; tail neurons;	Subunit of the major N alpha-acetyltransferase	ENSEMBL:ENSP00000218149:human:N-terminal acetyltransferase complex ARD1 subunit homolog A:E=65.3279 | ENSEMBL:ENSP00000286794:human:similar to N-acetyltransferase, homolog of S. cerevisiae ARD1:E=63.1612 | ENSEMBL:ENSP00000359026:human:ARD1A protein:E=54.7959 | ENSEMBL:ENSP00000335636:human:N-acetyltransferase 5:E=23.3468 | ENSEMBL:ENSP00000311027:human:N-acetyltransferase 5 isoform c:E=13.6021 |…
ZC395.3	188006_s_at	toc-1	1	0	Larval Expression: Nervous System; head neurons;
F44E2.6	191608_s_at	F44E2.6					ENSEMBL:ENSP00000277598:human:Methionine-R-sulfoxide reductase B2:E=27.7447 | ENSEMBL:ENSP00000347324:human:methionine sulfoxide reductase B3 isoform 1:E=27 | ENSEMBL:ENSP00000312274:human:methionine sulfoxide reductase B3 isoform 2:E=26.9586 | ENSEMBL:ENSP00000355084:human:Methionine-R-sulfoxide reductase:E=13.3098 | FLYBASE:CG6584-PD:fly:Flybase gene name is SelR-PD:E=26.7959 |
K07A12.3	191143_at	asg-1				Mitochondrial F1F0-ATP synthase, subunit g/ATP20	ENSEMBL:ENSP00000300688:human:ATP synthase subunit g, mitochondrial:E=10.4949 | FLYBASE:CG6105-PA:fly:Flybase gene name is l(2)06225-PA:E=13.0269 |
B0303.8	187415_at	sdz-1	0	0	Expressed specifically and equally in both the MS and E lineages. sdz-1 continued to be detected exclusively in the EMS lineage throughout early embryogenesis.|Expressed not detected.	Unnamed protein
345	177142_at
F28B3.6	175400_s_at
R08B4.2	174306_at	alr-1	1	0	R08B4.2 is expressed predominately in neuronal tissue.|GFP in the nuclei and neuronal process of a neuronal cell.|Staining was first evident in 1.5-fold embryos and although the spatial expression was dynamic, stained neuronal and non-neuronal cells were also observed at later embryonic stages. In larvae and adults, ALR-1 expression was observed in multiple neuronal and non-neuronal cells (includ…	Transcription factor, contains HOX domain	ENSEMBL:ENSP00000005545:human:Homeobox protein ARX:E=27.2292 | ENSEMBL:ENSP00000298420:human:similar to paired related homeobox protein-like 1:E=25.4559 | ENSEMBL:ENSP00000338767:human:paired box gene 3 isoform PAX3h:E=24.5528 | ENSEMBL:ENSP00000342092:human:paired box gene 3 isoform PAX3g:E=24.5528 | ENSEMBL:ENSP00000234492:human:Isoform Long of Paired box protein Pax-7:E=24.4685 | ENSEMBL:ENSP0…
T11G6.8	193782_s_at					Predicted RNA-binding protein (RRM superfamily)	ENSEMBL:ENSP00000374275:human:Pre-mRNA-splicing factor RBM22:E=116.229 | ENSEMBL:ENSP00000199814:human:47 kDa protein:E=113.481 | FLYBASE:CG14641-PA:fly:Flybase gene name is CG14641-PA:E=112.62 |
F29B9.2	176914_s_at	F29B9.2				F-box protein JEMMA and related proteins with JmjC, PHD, F-box and LRR domains	ENSEMBL:ENSP00000006967:human:Isoform 1 of Protein KIAA1718:E=67.2757 | ENSEMBL:ENSP00000349926:human:PHD finger protein 2:E=60.5376 | ENSEMBL:ENSP00000352185:human:PHD finger protein 2:E=60.5376 | ENSEMBL:ENSP00000309302:human:Isoform 1 of JmjC domain-containing histone demethylation protein 1A:E=43.1805 | ENSEMBL:ENSP00000366269:human:F-box and leucine-rich repeat protein 10 isoform b:E=43.0362…
R06A4.2	179414_s_at					Unnamed protein
Y62E10A.1	173334_s_at	rpa-2	0	1	Mosaic expression begins in elongated embryos and continues through to adulthood. Expression is generally diffuse and not nuclear-localised and is seen in the following tissues-- pharynx, body-wall muscle, intestine, and the excretory cell.|Larval Expression: body wall muscle; hypodermis; seam cells;	60S acidic ribosomal protein P2	ENSEMBL:ENSP00000322419:human:60S acidic ribosomal protein P2:E=26.1249 | ENSEMBL:ENSP00000346037:human:60S acidic ribosomal protein P1:E=12.1367 | ENSEMBL:ENSP00000346209:human:12 kDa protein:E=11.1805 | ENSEMBL:ENSP00000350437:human:ribosomal protein P1 isoform 2:E=10.9586 | FLYBASE:CG4918-PA:fly:Flybase gene name is RpLP2-PA:E=25.0605 | FLYBASE:CG4087-PA:fly:Flybase gene name is RpLP1-PA:E=13.…
W05H5.2	172206_x_at					Unnamed protein
Y71H9A.3	171787_x_at	sto-4				Prohibitins and stomatins of the PID superfamily	ENSEMBL:ENSP00000286713:human:Erythrocyte band 7 integral membrane protein:E=85.5528 | ENSEMBL:ENSP00000255480:human:Stomatin-like protein 3:E=76.3372 | ENSEMBL:ENSP00000263730:human:Isoform 1 of Podocin:E=62.5686 | ENSEMBL:ENSP00000345911:human:Isoform 2 of Podocin:E=50.1805 | ENSEMBL:ENSP00000319323:human:Isoform 1 of Stomatin-like protein 1:E=29.8539 | ENSEMBL:ENSP00000352788:human:Stomatin-li…
K08B4.2	182720_s_at
ZC434.7	178967_at
F20G4.3	175751_s_at	nmy-2	1	0	|Localized to cortical surfaces in the gonad, but distribution was distinct from that of ANI-2 (See Expr3281). Expression was less specific for the rachis surface and also localized prominently to the lateral surfaces of the developing oocytes.||Larval Expression: intestine; Reproductive System; distal tip cell; Nervous System; tail neurons;	Myosin class II heavy chain	ENSEMBL:ENSP00000355048:human:223 kDa protein:E=1000 | ENSEMBL:ENSP00000301415:human:Isoform 5 of Myosin-14:E=1000 | ENSEMBL:ENSP00000252172:human:Myosin-13:E=1000 | ENSEMBL:ENSP00000226209:human:Myosin heavy chain, fast skeletal muscle, embryonic:E=1000 | ENSEMBL:ENSP00000366169:human:Isoform 2 of Myosin-14:E=1000 | ENSEMBL:ENSP00000348634:human:Myosin heavy chain, cardiac muscle alpha isoform:E…
ZK1248.10	186767_s_at					Ypt/Rab GTPase activating protein	ENSEMBL:ENSP00000300584:human:TBC1D2B protein:E=81.2441 | ENSEMBL:ENSP00000341567:human:TBC1 domain family, member 2:E=76.0132 | ENSEMBL:ENSP00000364205:human:TBC1 domain family, member 2:E=75.1024 | ENSEMBL:ENSP00000338419:human:TBC1 domain family member 2:E=70.5528 | ENSEMBL:ENSP00000364203:human:TBC1D2 protein:E=65.2007 | ENSEMBL:ENSP00000320748:human:FLJ00006 protein (Fragment):E=40 | ENSEMBL…
T27E9.6	178470_s_at
F08G12.3	180666_at
F58A6.11	185264_at	srb-13	1	0	Larval Expression: intestine; Nervous System; head neurons;	Sra family integral membrane protein
Y110A7A.19	187313_s_at					Uncharacterized conserved protein	ENSEMBL:ENSP00000254630:human:79 kDa protein:E=14.3468 | ENSEMBL:ENSP00000374150:human:Pentatricopeptide repeat domain 3:E=14.3468 | FLYBASE:CG4679-PA:fly:Flybase gene name is CG4679-PA:E=35.4685 |
T13H5.4	189513_s_at					Splicing factor 3a, subunit 3	ENSEMBL:ENSP00000329527:human:Splicing factor 3A subunit 3:E=145.658 | FLYBASE:CG2925-PA:fly:Flybase gene name is noi-PA:E=133.367 |
C05D9.5	193404_at	ife-4	1	1	IFE-4 signal was at least as abundant in glp-4 worms as in wild type, suggesting that it is predominantly present in somatic cells.|Both transgenes were expressed in pharyngeal neurons and muscle, ventral nerve cord (VNC), vulval neurons and muscle, tail neurons, and spermatheca sheath. Expression occurred from late embryo to adult, especially in the pharynx. Other tissues, such as vulva and tail…	Predicted mRNA cap-binding protein related to eIF-4E	ENSEMBL:ENSP00000362676:human:Eukaryotic translation initiation factor 4E member 2 variant (Fragment):E=53.4685 | ENSEMBL:ENSP00000362678:human:29 kDa protein:E=50.5229 | ENSEMBL:ENSP00000258416:human:EIF4EL3 protein:E=50.5229 | ENSEMBL:ENSP00000280892:human:Eukaryotic translation initiation factor 4E:E=20.2596 | ENSEMBL:ENSP00000323714:human:similar to eukaryotic translation initiation factor 4e…
F39H11.1	190735_at		0	1	Larval Expression: pharynx; intestine; Reproductive System; developing vulva; developing spermatheca; body wall muscle;	Uncharacterized conserved protein BCNT	ENSEMBL:ENSP00000283882:human:Isoform 1 of Craniofacial development protein 1:E=14.0315 |
C27H6.8	193126_s_at					Predicted metal-binding protein	ENSEMBL:ENSP00000267103:human:UPF0160 protein MYG1:E=85.7695 | ENSEMBL:ENSP00000301497:human:C12orf10 protein:E=68.7213 | FLYBASE:CG11980-PC:fly:Flybase gene name is CG11980-PC:E=68.0555 |
Y111B2A.21	186709_at					Uncharacterized protein
F44E7.8	189031_at	nhr-142				Hormone receptors	ENSEMBL:ENSP00000339908:human:hepatocyte nuclear factor 4 alpha isoform c:E=18.1308 | ENSEMBL:ENSP00000312987:human:hepatocyte nuclear factor 4 alpha isoform b:E=17.8539 | ENSEMBL:ENSP00000343807:human:Hepatocyte nuclear factor 4-alpha (HNF-4-alpha) (Transcription factor HNF-4) (Transcription factor 14). Splice isoform HNF4-Alpha-4:E=17.7447 | ENSEMBL:ENSP00000337063:human:Isoform 2 of Peroxisome…
C32A9.1	178987_at
F21A10.2	174894_at	F21A10.2					ENSEMBL:ENSP00000374253:human:C11orf9:E=72.9208 | ENSEMBL:ENSP00000278836:human:IMP dehydrogenase/GMP reductase family protein:E=72.7213 | ENSEMBL:ENSP00000265460:human:120 kDa protein:E=72.4685 | ENSEMBL:ENSP00000333261:human:BC269730_4:E=57.2676 | FLYBASE:CG3328-PA:fly:Flybase gene name is CG3328-PA:E=57.5376 |
Y82E9BR.3	173291_at					Mitochondrial F1F0-ATP synthase, subunit c/ATP9/proteolipid	ENSEMBL:ENSP00000348205:human:ATP synthase lipid-binding protein, mitochondrial precursor:E=33.0862 | ENSEMBL:ENSP00000340315:human:ATP synthase, H+ transporting, mitochondrial F0 complex, subunit C2 isoform a precursor:E=32.7212 | ENSEMBL:ENSP00000257849:human:ATP synthase lipid-binding protein, mitochondrial precursor:E=32.6778 | ENSEMBL:ENSP00000284727:human:ATP synthase lipid-binding protein,…
T11F9.6	189937_at	nas-22	0	2	Larval Expression: developing uterus;|Larval Expression: Reproductive System; uterine-seam cell;	Meprin A metalloprotease	ENSEMBL:ENSP00000343674:human:Astacin-like metalloendopeptidase precursor:E=12.6778 | ENSEMBL:ENSP00000230588:human:Meprin A subunit alpha precursor:E=12.1805 | ENSEMBL:ENSP00000269202:human:Meprin A subunit beta precursor:E=11.2291 | ENSEMBL:ENSP00000265996:human:Tolloid-like protein 2 precursor:E=10.2147 | FLYBASE:CG15254-PA:fly:Flybase gene name is CG15254-PA:E=14.3872 | FLYBASE:CG6763-PA:fly:…
C05D11.13	187762_at					Zn-finger protein and coiled-coil protein	ENSEMBL:ENSP00000290632:human:Trichohyalin:E=14.4202 | ENSEMBL:ENSP00000357793:human:Trichohyalin:E=13.1427 | ENSEMBL:ENSP00000362664:human:Hypothetical protein DKFZp686O20169:E=12.3468 | ENSEMBL:ENSP00000374059:human:Grb10 interacting GYF protein 2:E=12.3468 | ENSEMBL:ENSP00000261973:human:RNA binding motif protein 25:E=11.6383 | ENSEMBL:ENSP00000354826:human:Isoform 1 of Caldesmon:E=11.1611 | E…
253	174932_at
C15F1.6	173972_s_at	art-1				Steroid reductase required for elongation of the very long chain fatty acids	ENSEMBL:ENSP00000215567:human:Isoform 1 of Synaptic glycoprotein SC2:E=84.6198 | ENSEMBL:ENSP00000370607:human:Hypothetical protein DKFZp313B2333:E=62.5528 | ENSEMBL:ENSP00000282462:human:16 kDa protein:E=43.8861 | ENSEMBL:ENSP00000233139:human:3-oxo-5-alpha-steroid 4-dehydrogenase 2:E=16.4949 | FLYBASE:CG10849-PA:fly:Flybase gene name is Sc2-PA:E=78.3665 |
F13D2.2	191078_at					7 transmembrane receptor	ENSEMBL:ENSP00000320895:human:Isoform 1 of Gonadotropin-releasing hormone II receptor:E=11.0706 | ENSEMBL:ENSP00000226413:human:Isoform 1 of Gonadotropin-releasing hormone receptor:E=10.6198 | ENSEMBL:ENSP00000324270:human:Oxytocin receptor:E=10.4949 | ENSEMBL:ENSP00000354569:human:Isoform 2 of Gonadotropin-releasing hormone II receptor:E=10.1192 | FLYBASE:CG10698-PA:fly:Flybase gene name is GRHR…
T07A9.3	173843_s_at	kgb-1				Jun-N-terminal kinase (JNK)	ENSEMBL:ENSP00000352157:human:Isoform Alpha-2 of Mitogen-activated protein kinase 10:E=94.6576 | ENSEMBL:ENSP00000226594:human:mitogen-activated protein kinase 10 isoform 3:E=94.6198 | ENSEMBL:ENSP00000345524:human:Isoform Beta-2 of Mitogen-activated protein kinase 9:E=93.5528 | ENSEMBL:ENSP00000353483:human:Isoform 2 of Mitogen-activated protein kinase 8:E=91.7695 | ENSEMBL:ENSP00000339424:human…
T01H8.5	175308_at	gon-2	0	0	Strongly expressed in the intestine.|Larval Expression: pharynx; rectal epithelium; excretory cell;	Ca2+/Mg2+-permeable cation channels (LTRPC family)	ENSEMBL:ENSP00000366314:human:Isoform 9 of Transient receptor potential cation channel subfamily M member 3:E=273.886 | ENSEMBL:ENSP00000366315:human:Isoform 2 of Transient receptor potential cation channel subfamily M member 3:E=273.886 | ENSEMBL:ENSP00000366309:human:Isoform 3 of Transient receptor potential cation channel subfamily M member 3:E=271.097 | ENSEMBL:ENSP00000350140:human:Isoform 5…
C52E4.5	190323_s_at					Mannosyl-oligosaccharide alpha-1,2-mannosidase and related glycosyl hydrolases	ENSEMBL:ENSP00000346334:human:Mannosyl-oligosaccharide 1,2-alpha-mannosidase IB:E=126.377 | ENSEMBL:ENSP00000348959:human:Mannosidase, alpha, class 1A, member 2:E=126.377 | ENSEMBL:ENSP00000265493:human:Mannosyl-oligosaccharide 1,2-alpha-mannosidase IA:E=121.921 | ENSEMBL:ENSP00000304540:human:Mannosyl-oligosaccharide 1,2-alpha-mannosidase IC:E=121.602 | ENSEMBL:ENSP00000357451:human:MAN1A1 prote…
K02E2.6	177952_s_at
T09F3.2	189652_at		1	0	Larval Expression: pharynx; intestine; hypodermis; Nervous System; head neurons; unidentified cells in head; unidentified cells in body ;unidentified cells in tail ;	Mitochondrial carrier protein - Rim2p/Mrs12p	ENSEMBL:ENSP00000306328:human:mitochondrial carrier protein MGC4399:E=66.8239 | ENSEMBL:ENSP00000243148:human:similar to mitochondrial carrier protein MGC4399 isoform 1:E=66.0809 | ENSEMBL:ENSP00000320688:human:Solute carrier family 25, member 36:E=56.2291 | ENSEMBL:ENSP00000297578:human:Mitochondrial folate transporter/carrier:E=31.0706 | ENSEMBL:ENSP00000285646:human:Isoform 1 of Mitoferrin-2:E…
E02H4.3	175346_at	tag-172				LAMMER dual specificity kinases	ENSEMBL:ENSP00000357343:human:Isoform Long of Dual specificity protein kinase CLK2:E=116.097 | ENSEMBL:ENSP00000354856:human:CDC-like kinase 2:E=116.091 | ENSEMBL:ENSP00000347759:human:CDC-like kinase 2 isoform 1:E=116.091 | ENSEMBL:ENSP00000371405:human:CLK2P protein (Fragment):E=109.959 | ENSEMBL:ENSP00000328452:human:Dual specificity protein kinase CLK3 variant:E=105.658 | ENSEMBL:ENSP00000344…
F58E10.4	183597_at	aip-1	0	0	When raised on standard media in the absence of arsenite (NGM), aip-1::gfp animals exhibited a variable and low level of GFP expression that was confined primarily to the head and tail hypodermal (epidermal) regions. GFP expression was dramatically increased in aip-1::gfp animals within 4 hours following arsenite exposure and was most prominent in all hypodermal cells and to a lesser extent in in…	Predicted Zn-finger protein	ENSEMBL:ENSP00000289528:human:Isoform 1 of AN1-type zinc finger protein 2B:E=35.7959 | ENSEMBL:ENSP00000314619:human:Zinc finger, AN1-type domain 2A:E=34.284 | ENSEMBL:ENSP00000220669:human:Isoform 1 of AN1-type zinc finger protein 1:E=15.7212 | FLYBASE:CG12795-PA:fly:Flybase gene name is CG12795-PA:E=40.585 |
3R5.2	177191_s_at
E04A4.8	192013_s_at	rpl-20				60S ribosomal protein L18A	ENSEMBL:ENSP00000222247:human:60S ribosomal protein L18a:E=57.5686 | ENSEMBL:ENSP00000345843:human:similar to ribosomal protein L18a isoform 1:E=54.9208 | ENSEMBL:ENSP00000334404:human:similar to ribosomal protein L18a:E=44.8539 | ENSEMBL:ENSP00000335467:human:8 kDa protein:E=13.4815 | FLYBASE:CG6510-PA:fly:Flybase gene name is RpL18A-PA:E=55.4559 |
Y9C12A.1	185049_at					Uncharacterized conserved protein	ENSEMBL:ENSP00000309532:human:p53-induced protein:E=14.7959 | ENSEMBL:ENSP00000346564:human:Hypothetical protein (Fragment):E=10.2676 |
DY3.7	173213_s_at	sup-17				Tumor necrosis factor-alpha-converting enzyme (TACE/ADAM17) and related metalloproteases	ENSEMBL:ENSP00000260408:human:ADAM 10 precursor:E=86.7447 | ENSEMBL:ENSP00000309968:human:Isoform A of ADAM 17 precursor:E=29.1871 | ENSEMBL:ENSP00000271836:human:ADAM 15 precursor:E=12.0269 | ENSEMBL:ENSP00000349436:human:a disintegrin and metalloproteinase domain 15 isoform 6 preproprotein:E=11.4318 | ENSEMBL:ENSP00000348227:human:a disintegrin and metalloproteinase domain 15 isoform 3 prepropr…
179	174175_at
F31C3.2	177774_at	F31C3.2				S-M checkpoint control protein CID1 and related nucleotidyltransferases	ENSEMBL:ENSP00000296783:human:PAPD4 protein:E=38.4949 | ENSEMBL:ENSP00000360599:human:Isoform 1 of Zinc finger CCHC domain-containing protein 11:E=17.0862 | ENSEMBL:ENSP00000360595:human:zinc finger, CCHC domain containing 11 isoform c:E=17.0862 | ENSEMBL:ENSP00000257177:human:zinc finger, CCHC domain containing 11 isoform a:E=17.0862 | ENSEMBL:ENSP00000277141:human:90 kDa protein:E=16.8861 | ENS…
Y69E1A.6	181030_at	sri-19				Predicted olfactory G-protein coupled receptor
T21C9.4	191051_at					Enhancer of rudimentary	ENSEMBL:ENSP00000216520:human:Enhancer of rudimentary homolog:E=26.3979 | FLYBASE:CG1871-PA:fly:Flybase gene name is e(r)-PA:E=24.9208 |
C47G2.2	190731_s_at	unc-130	1	1	UNC-130 is expressed strongly in embryos and in L1 larvae. Expression is severely reduced or absent in later larval and adult stages. Embryonic expression is first observed at about the 60-cell stage, when it is expressed in the nuclei of four cells. As embryogenesis continues, UNC-130 becomes more broadly expressed in several cell types. Double-stained embryos with antibodies against the LIN-26 …	Transcription factor of the Forkhead/HNF3 family	ENSEMBL:ENSP00000334691:human:Forkhead box protein D3:E=45.6021 | ENSEMBL:ENSP00000341961:human:FOXD4-like 2:E=45.5528 | ENSEMBL:ENSP00000366635:human:FOXD4-like 3:E=45.4437 | ENSEMBL:ENSP00000366691:human:Novel forkhead box D4 (FOXD4) protein:E=45.4437 | ENSEMBL:ENSP00000302756:human:Forkhead box protein D4-like 1:E=44.699 | ENSEMBL:ENSP00000331714:human:Forkhead box D4 like 4:E=44.699 | ENSEMBL…
T11F8.2	179741_at					Unnamed protein
F52E1.13	174904_at	F52E1.13	1	0	Larval Expression: pharynx; intestine; hypodermis; Nervous System; nerve ring; head neurons; unidentified cells in head;	Oxidation resistance protein	ENSEMBL:ENSP00000347652:human:Isoform 1 of Nuclear receptor coactivator 7:E=41.6198 | ENSEMBL:ENSP00000357337:human:Estrogen nuclear receptor coactivator 1:E=38.7696 | ENSEMBL:ENSP00000229634:human:Isoform 5 of Nuclear receptor coactivator 7:E=36.585 | ENSEMBL:ENSP00000311026:human:OxidatiOn resistance 1:E=35.9208 | ENSEMBL:ENSP00000297447:human:Isoform 4 of Oxidation resistance protein 1:E=33.02…
F37C12.11	172939_x_at	rps-21	1	1	Larval Expression: pharynx; intestine; stomato-intestinal muscle; anal depressor muscle; body wall muscle; hypodermis; excretory cell; Nervous System; neurons along body; tail neurons;	40S ribosomal protein S21	ENSEMBL:ENSP00000324438:human:40S ribosomal protein S21:E=25.0315 | ENSEMBL:ENSP00000359624:human:OTTHUMP00000031487:E=17.7447 | ENSEMBL:ENSP00000339025:human:9 kDa protein:E=14.9586 | ENSEMBL:ENSP00000359593:human:OTTHUMP00000031486:E=12.0044 | ENSEMBL:ENSP00000337019:human:8.2 kDa differentiation factor:E=10.4685 | FLYBASE:CG2986-PA:fly:Flybase gene name is oho23B-PA:E=27.1487 |
F31D4.1	179595_at		1	0	Subset of motor neurons.	Exosomal 3'-5' exoribonuclease complex, subunit Rrp42	ENSEMBL:ENSP00000265564:human:Exosome complex exonuclease RRP42:E=28.7447 | ENSEMBL:ENSP00000239893:human:OTTHUMP00000018264:E=10.1249 | ENSEMBL:ENSP00000374354:human:Exosome complex exonuclease RRP43:E=10.1192 | FLYBASE:CG8395-PA:fly:Flybase gene name is Rrp42-PA:E=28.8539 |
Y46G5A.19	186449_at					Spermidine synthase	ENSEMBL:ENSP00000235287:human:Spermidine synthase:E=94.1549 | ENSEMBL:ENSP00000354731:human:Spermine synthase:E=19.5528 | ENSEMBL:ENSP00000368714:human:35 kDa protein:E=18.4949 | ENSEMBL:ENSP00000265782:human:41 kDa protein:E=15.0088 | FLYBASE:CG8327-PA:fly:Flybase gene name is SpdS-PA:E=83.2147 | FLYBASE:CG4300-PB:fly:Flybase gene name is CG4300-PB:E=13.1367 |
K11B4.1	178472_at					Uncharacterized conserved protein	FLYBASE:CG4882-PA:fly:Flybase gene name is CG4882-PA:E=16.2441 |
C27B7.1	190341_at	spr-2	1	1	SPR-2::GFP was localized to the nucleus in all cells and at all stages in which it could be visualized.		ENSEMBL:ENSP00000361767:human:Isoform 2 of Protein SET:E=46.4318 | ENSEMBL:ENSP00000318012:human:SET translocation:E=46.0969 | ENSEMBL:ENSP00000361773:human:31 kDa protein:E=46 | ENSEMBL:ENSP00000238274:human:Isoform 1 of Protein SET:E=45.9208 | ENSEMBL:ENSP00000359409:human:similar to Protein SET:E=43.1675 | ENSEMBL:ENSP00000369266:human:similar to Protein SET:E=39.5528 | ENSEMBL:ENSP00000330901…
M05D6.7	193914_at	gbh-2		4		Predicted gamma-butyrobetaine,2-oxoglutarate dioxygenase	ENSEMBL:ENSP00000335261:human:Isoform 1 of Trimethyllysine dioxygenase, mitochondrial precursor:E=54.1367 | ENSEMBL:ENSP00000335336:human:Isoform 2 of Trimethyllysine dioxygenase, mitochondrial precursor:E=36.0706 | ENSEMBL:ENSP00000263182:human:Gamma-butyrobetaine dioxygenase:E=22.6383 | FLYBASE:CG4335-PA:fly:Flybase gene name is CG4335-PA:E=45.0655 | FLYBASE:CG14630-PA:fly:Flybase gene name is …
ZK632.12	192723_at		0	0	Larval Expression: pharynx; intestine;	FYVE finger containing protein	ENSEMBL:ENSP00000322373:human:Pleckstrin homology domain-containing family F member 2:E=74.7959 | ENSEMBL:ENSP00000299373:human:Pleckstrin homology domain-containing family F member 1:E=57.4559 | ENSEMBL:ENSP00000344446:human:Isoform 1 of FYVE, RhoGEF and PH domain-containing protein 6:E=26.0506 | ENSEMBL:ENSP00000274963:human:Isoform 1 of FYVE, RhoGEF and PH domain-containing protein 2:E=15.3665…
Y73E7A.1	174321_s_at	Y73E7A.1				Uncharacterized conserved protein	ENSEMBL:ENSP00000262801:human:Coiled-coil domain containing 124:E=47.0757 | FLYBASE:CG6013-PA:fly:Flybase gene name is CG6013-PA:E=40.1675 |
T15B7.16	192751_at					Ligand-gated ion channel	ENSEMBL:ENSP00000274547:human:Isoform Long of Gamma-aminobutyric-acid receptor subunit beta-2 precursor:E=42.4559 | ENSEMBL:ENSP00000274546:human:Isoform Short of Gamma-aminobutyric-acid receptor subunit beta-2 precursor:E=42 | ENSEMBL:ENSP00000299267:human:Isoform 2 of Gamma-aminobutyric-acid receptor subunit beta-3 precursor:E=42 | ENSEMBL:ENSP00000372479:human:Hypothetical protein DKFZp781L084…
ZK856.9	174049_s_at	tag-143				Uncharacterized conserved protein
T04G9.7	174857_at
F44C4.4	174761_at	gon-14	1	1	The iri-1::gfp is expressed in the terminal bulb of the pharynx, amphid socket cells, pharyngeal-intestinal valve, intestine, excretory cell, rectal epithelial cells, and vulva hypodermis. In addition, iri-1::gfp is expressed in the corpus of the pharynx, the pharyngeal neuron I3, the anal sphincter and in the gonad precursor cells Z1 and Z4.|GON-14::VENUS was broadly expressed in somatic cells, …
Y105E8A.17	174179_s_at	ekl-4				DNA methyltransferase 1-associated protein-1	ENSEMBL:ENSP00000312697:human:DNA methyltransferase 1-associated protein 1:E=70.3979 | ENSEMBL:ENSP00000361364:human:53 kDa protein:E=69.3372 | ENSEMBL:ENSP00000361357:human:DNA methyltransferase 1 associated protein 1:E=48.5528 | FLYBASE:CG11132-PA:fly:Flybase gene name is DMAP1-PA:E=68.5528 |
M106.7	191032_at						ENSEMBL:ENSP00000353589:human:Isoform 1 of Calcitonin gene-related peptide-receptor component protein:E=20.0915 | ENSEMBL:ENSP00000340044:human:Isoform 2 of Calcitonin gene-related peptide-receptor component protein:E=16.3279 | FLYBASE:CG4875-PB:fly:Flybase gene name is CG4875-PB:E=10.4685 |
F40F9.1	194253_x_at	xbx-6	1	1	Expressed in body wall muscle, commissures, hypodermis, neurons, pharyngeal muscle and ventral nerve cord.|xbx-6::gfp is expressed in many different types of cells, including the phasmid neurons PHA and PHB.|Larval Expression: anal depressor muscle; hypodermis; Nervous System; head neurons; unidentified cells in body ;unidentified cells in tail ;		ENSEMBL:ENSP00000321951:human:Fas apoptotic inhibitory molecule 2:E=45.2147 | ENSEMBL:ENSP00000258412:human:Transmembrane BAX inhibitor motif-containing protein 1:E=43.0915 | ENSEMBL:ENSP00000314380:human:glutamate receptor, ionotropic, N-methyl D-asparate-associated protein 1:E=42.6383 | ENSEMBL:ENSP00000327659:human:23 kDa protein:E=23.6383 | ENSEMBL:ENSP00000350965:human:Transmembrane BAX inhi…
W10D5.3	173623_s_at	gei-17					ENSEMBL:ENSP00000249636:human:Protein inhibitor of activated STAT protein 1:E=51.4685 | ENSEMBL:ENSP00000358305:human:Protein inhibitor of activated STAT protein 3:E=46.4685 | ENSEMBL:ENSP00000262971:human:Protein inhibitor of activated STAT protein 4:E=46.2676 | ENSEMBL:ENSP00000262161:human:Isoform PIAS2-beta of Protein inhibitor of activated STAT2:E=45.6198 | ENSEMBL:ENSP00000317163:human:Isof…
F28A10.6	187495_s_at					Medium-chain acyl-CoA dehydrogenase	ENSEMBL:ENSP00000281182:human:Acyl-CoA dehydrogenase family member 8, mitochondrial precursor:E=123.959 | ENSEMBL:ENSP00000363884:human:CDNA FLJ90159 fis, clone HEMBB1002465, weakly similar to ACYL-COA DEHYDROGENASE:E=83.2147 | ENSEMBL:ENSP00000363885:human:Acyl-Coenzyme A dehydrogenase family, member 8 variant:E=79.7959 | ENSEMBL:ENSP00000242592:human:Short-chain specific acyl-CoA dehydrogenase,…
F33H2.7	178039_at					Predicted histone tail methylase containing SET domain	ENSEMBL:ENSP00000331557:human:Isoform 1 of SET and MYND domain-containing protein 3:E=20.9208 | ENSEMBL:ENSP00000325014:human:SET and MYND domain-containing protein 2:E=19.1871 | ENSEMBL:ENSP00000355474:human:Isoform 2 of SET and MYND domain-containing protein 3:E=14.4318 | ENSEMBL:ENSP00000374057:human:SET and MYND domain-containing protein 1:E=12.8861 | ENSEMBL:ENSP00000295833:human:57 kDa prot…
F21C3.3	192514_at	tag-202				Zinc-binding protein of the histidine triad (HIT) family	ENSEMBL:ENSP00000304229:human:Histidine triad nucleotide-binding protein 1:E=39.0915 | ENSEMBL:ENSP00000259667:human:Histidine triad nucleotide-binding protein 2:E=33.0605 | ENSEMBL:ENSP00000310489:human:similar to Histidine triad nucleotide-binding protein 1:E=33.0555 | FLYBASE:CG2862-PA:fly:Flybase gene name is CG2862-PA:E=40.9586 |
C34G6.7	183025_s_at	pqn-19				Signal transducing adaptor protein STAM/STAM2	ENSEMBL:ENSP00000259259:human:signal transducing adaptor molecule 1:E=56.8861 | ENSEMBL:ENSP00000263904:human:Isoform 1 of Signal transducing adapter molecule 2:E=53.0315 | ENSEMBL:ENSP00000366721:human:Isoform 2 of Signal transducing adapter molecule 1:E=28.8861 | ENSEMBL:ENSP00000331201:human:Hepatocyte growth factor-regulated tyrosine kinase substrate:E=18.9586 | ENSEMBL:ENSP00000371465:human:…
K04H4.5	187044_at
C54G4.7	177546_at					Uncharacterized conserved protein	ENSEMBL:ENSP00000373447:human:53 kDa protein:E=58.9586 | ENSEMBL:ENSP00000296469:human:CDNA: FLJ21106 fis, clone CAS05176:E=14.0088 | FLYBASE:CG32112-PB:fly:Flybase gene name is CG32112-PB:E=63.5376 |
C44H4.7	177725_at	eor-2	1	0	EOR-2::GFP expressed in most cells throughout development and was nuclear-localized. Of particular relevance, the reporter expressed in the precursors to the VPCs and P11 and P12, in VPCs that adopt vulval and nonvulval fates and their descendants, and in both P11.p and P12.pa. Thus, EOR-2::GFP expressed in VPCs and in P12 at the time of cell fate determination.|There is widespread expression in …	Uncharacterized conserved protein
258	174969_s_at
T22B7.4	181150_s_at					Histone acetyltransferase SAGA associated factor SGF29	ENSEMBL:ENSP00000316114:human:Coiled-coil domain containing 101:E=20.4437 | FLYBASE:CG30390-PA:fly:Flybase gene name is CG30390-PA:E=23.9208 | FLYBASE:CG32662-PA:fly:Flybase gene name is CG32662-PA:E=10.8239 |
B0491.5	179494_s_at
T10B9.9	186778_at
C06H2.4	191752_at	tag-330	0	1	Larval Expression: pharynx; intestine; body wall muscle; unidentified cells in head; unidentified cells in tail ;	Micronutrient transporters (folate transporter family)	ENSEMBL:ENSP00000258403:human:Thiamine transporter 2:E=68.9586 | ENSEMBL:ENSP00000356776:human:Solute carrier family 19 (Thiamine transporter), member 2:E=61.1675 | ENSEMBL:ENSP00000236137:human:Thiamine transporter 1:E=60.585 | ENSEMBL:ENSP00000308895:human:Folate transporter 1:E=54.7696 | ENSEMBL:ENSP00000342691:human:65 kDa protein:E=53.6021 | ENSEMBL:ENSP00000369347:human:52 kDa protein:E=27.…
F21H7.5	178164_at					Uncharacterized protein, contains major sperm protein (MSP) domain
C25A1.6	178741_at					ENSEMBL:ENSP00000332198:human:Ribosome biogenesis protein Nop10:E=15.585 | FLYBASE:CG7637-PA:fly:Flybase gene name is CG7637-PA:E=15.2757 |
H20J18.1	173818_at	scd-1	1	1	Embryo Expression: neurons along body; tail neurons;		ENSEMBL:ENSP00000292733:human:Isoform 2 of Positive cofactor 2 glutamine/Q-rich-associated protein:E=24.9208 | ENSEMBL:ENSP00000372434:human:Isoform 3 of Positive cofactor 2 glutamine/Q-rich-associated protein:E=24.7696 | ENSEMBL:ENSP00000263205:human:Isoform 1 of Positive cofactor 2 glutamine/Q-rich-associated protein:E=23.4815 | ENSEMBL:ENSP00000353758:human:Isoform 1 of Myeloid/lymphoid or mix…
T12G3.1	190566_at		1	2	Larval Expression: intestine; seam cells; Nervous System; head neurons; neurons along body; tail neurons; unidentified cells;|Larval Expression: Nervous System; head neurons; neurons along body; tail neurons;	Uncharacterized conserved protein, contains ZZ-type Zn-finger
W03F9.4	189587_s_at					Carnitine O-acyltransferase CPTI	ENSEMBL:ENSP00000265641:human:Isoform 1 of Carnitine O-palmitoyltransferase I, liver isoform:E=121.268 | ENSEMBL:ENSP00000365803:human:Isoform 2 of Carnitine O-palmitoyltransferase I, liver isoform:E=117.229 | ENSEMBL:ENSP00000353945:human:Carnitine O-palmitoyltransferase I, muscle isoform:E=111.959 | ENSEMBL:ENSP00000319343:human:Isoform 1 of Carnitine O-palmitoyltransferase I, brain isoform:E=1…
H25P06.2	193890_s_at	cdk-9				Cyclin T-dependent kinase CDK9	ENSEMBL:ENSP00000362362:human:Isoform 2 of Cell division protein kinase 9:E=89.4559 | ENSEMBL:ENSP00000259329:human:Isoform 1 of Cell division protein kinase 9:E=87.3566 | ENSEMBL:ENSP00000340557:human:Isoform 2 of Cell division cycle 2-like protein kinase 5:E=66.8539 | ENSEMBL:ENSP00000181839:human:Isoform 1 of Cell division cycle 2-like protein kinase 5:E=66.7959 | ENSEMBL:ENSP00000300647:human…
R09F10.5	185414_at
R160.7	173500_at	lst-2				FYVE finger-containing proteins	ENSEMBL:ENSP00000290974:human:Zinc finger FYVE domain-containing protein 28:E=115.337 | ENSEMBL:ENSP00000343400:human:ZFYVE28 protein:E=60.7447 | ENSEMBL:ENSP00000265865:human:RUN and FYVE domain containing 2:E=13.7212 | ENSEMBL:ENSP00000373420:human:Isoform 1 of RUN and FYVE domain-containing protein 2:E=12.1871 | ENSEMBL:ENSP00000331201:human:Hepatocyte growth factor-regulated tyrosine kinase s…
C02B10.1	190736_s_at		0	2	Larval Expression: pharynx; unidentified cells in head;	Isovaleryl-CoA dehydrogenase	ENSEMBL:ENSP00000249760:human:Isovaleryl-CoA dehydrogenase, mitochondrial precursor:E=142.509 | ENSEMBL:ENSP00000242592:human:Short-chain specific acyl-CoA dehydrogenase, mitochondrial precursor:E=69.6021 | ENSEMBL:ENSP00000346877:human:Short/branched chain specific acyl-CoA dehydrogenase, mitochondrial precursor:E=61.8861 | ENSEMBL:ENSP00000235701:human:Medium-chain specific acyl-CoA dehydrogena…
[truncated: 3,915 more rows]

## Sheet: 24hr EG
Expressed Genes (EGs) from 24hr muscle dataset
[truncated: 6,095 more rows]

[truncated: 4 more sheets: Total muscle EGs, 0 hr Ref EGs, 24 hr ref EGs, Total Ref EGs]
