# Supplementary material for: The embryonic muscle transcriptome of Caenorhabditis elegans
Source: Genome Biol. 2007 Sep 12;8(9):R188. doi: 10.1186/gb-2007-8-9-r188 (PMC2375026; doi:10.1186/gb-2007-8-9-r188)
Supplement: Additional data file 3 — Provided are comparisons of expressed gene lists (total reference expressed genes [R0 + R24] versus total muscle expressed genes [M0 + M24]; M0 versus M24; total unique genes). [file gb-2007-8-9-r188-S3.xls]

## Sheet: M0 not M24
Expressed Genes (EGs) detected in the 0hr muscle dataset but not the 24hr muscle dataset
			Neuron expression Key	Muscle Key
			0 = Not annotated as expressed in neurons	0 = not expressed in muscle
			1 = In neurons	1 = expressed in bwm, anal depressor, head muscle, anal muscle, or all cells
			3 = In all cells	2 = expressed only in vulval muscle
			4 = male specific	3 = expressed in early embryo only
			5 = No spatial expression data	4 = described in literature as expressed in body wall muscle
All cosmids	Affy id	Common name	Neural Expression	Muscle expression	Expression Patterns	KOG	Blast Hits (hit|species|description|E_val)
Y47D9A.2	174364_at	Y47D9A.2					ENSEMBL:ENSP00000260327:human:CTD (carboxy-terminal domain, RNA polymerase II, polypeptide A) small phosphatase like 2:E=71.5086 | ENSEMBL:ENSP00000373267:human:CTD small phosphatase-like protein (CTDSP-like) (Small C-terminal domain phosphatase 3) (Small CTD phosphatase 3) (SCP3) (Nuclear LIM interactor-interacting factor 1) (NLI-interacting factor 1) (NIF-like protein) (RBSP3) (YA22 protein) (H…
127	172785_x_at
Y106G6H.1	185522_at		0	0	Larval Expression: intestine;
F07C3.7	190092_at	aat-2				Amino acid transporters	ENSEMBL:ENSP00000219343:human:solute carrier family 7 (cationic amino acid transporter, y+ system), member 6:E=109.745 | ENSEMBL:ENSP00000261622:human:Large neutral amino acids transporter small subunit 1:E=107.959 | ENSEMBL:ENSP00000285850:human:Y+L amino acid transporter 1:E=104.553 | ENSEMBL:ENSP00000253188:human:Asc-type amino acid transporter 1:E=102.237 | ENSEMBL:ENSP00000320378:human:Large…
ZK381.5	181271_s_at	ZK381.5	0	0	Larval Expression: intestine; unidentified cells in head; unidentified cells in tail ;	LIM domain	ENSEMBL:ENSP00000012407:human:LIM domain only protein 6:E=38.041 | ENSEMBL:ENSP00000257721:human:Isoform 2 of Testin:E=34.3188 | ENSEMBL:ENSP00000350937:human:Isoform 1 of Testin:E=34.2596 | ENSEMBL:ENSP00000352128:human:Isoform 2 of Protein C6orf49:E=25.1249 | ENSEMBL:ENSP00000295902:human:Prickle-like protein 2:E=25.0506 | ENSEMBL:ENSP00000335185:human:42 kDa protein:E=24.4685 | ENSEMBL:ENSP000…
F15B10.3	186130_at					Unnamed protein
C14C11.3	185758_at					Unnamed protein	ENSEMBL:ENSP00000332634:human:Similar to Voltage-dependent P/Q-type calcium channel alpha-1A subunit:E=62.7696 | ENSEMBL:ENSP00000337854:human:Hexosaminidase (Glycosyl hydrolase family 20, catalytic domain) containing:E=54.699 | FLYBASE:CG7985-PA:fly:Flybase gene name is CG7985-PA:E=49.1675 |
C39H7.4	181014_at
B0001.6	179119_at
F41C3.6	180359_at
C41A3.2	187753_at	C41A3.2
F09F7.6	182470_at
Y48G10A.3	173599_s_at					Differentiation-related gene 1 protein (NDR1 protein), related proteins	ENSEMBL:ENSP00000345292:human:Isoform 1 of Protein NDRG3:E=42.9586 | ENSEMBL:ENSP00000352703:human:Isoform 2 of Protein NDRG3:E=42.9586 | ENSEMBL:ENSP00000362872:human:OTTHUMP00000030884:E=42.3372 | ENSEMBL:ENSP00000344620:human:Isoform 2 of Protein NDRG2:E=42.1938 | ENSEMBL:ENSP00000298687:human:Isoform 1 of Protein NDRG2:E=41.5686 | ENSEMBL:ENSP00000353649:human:Cytoplasmic protein Ndr1:E=41.55…
K09D9.7	190803_at	srh-7				Predicted olfactory G-protein coupled receptor
R10E11.1	173017_at	cbp-1	1	1	|Larval Expression: pharynx; intestine; hypodermis; Nervous System; nerve ring; head neurons; tail neurons; unidentified cells in tail ;|Larval Expression: pharynx; intestine; body wall muscle; Nervous System; head neurons; amphids; tail neurons; unidentified cells in head; unidentified cells in tail ;|Larval Expression: pharynx; intestine; Nervous System; head neurons;	CREB binding protein/P300 and related TAZ Zn-finger proteins	ENSEMBL:ENSP00000371502:human:CREBBP variant protein (Fragment):E=1000 | ENSEMBL:ENSP00000262367:human:CREB-binding protein:E=1000 | ENSEMBL:ENSP00000263253:human:E1A-associated protein p300:E=1000 | ENSEMBL:ENSP00000323550:human:CBP:E=142.469 | ENSEMBL:ENSP00000335120:human:Isoform 3 of Collagen alpha-3(IV) chain precursor:E=22.2518 | ENSEMBL:ENSP00000323334:human:140 kDa protein:E=22.1675 | ENS…
H05C05.2	184970_s_at	H05C05.2
F10A3.11	182394_atb					Cysteine rich domain (CW domain) probably distantly related to the C-type lectin
D2092.3	193580_at	acr-11				Acetylcholine receptor	ENSEMBL:ENSP00000303727:human:Neuronal acetylcholine receptor protein subunit alpha-7 precursor:E=102.337 | ENSEMBL:ENSP00000315602:human:Cholinergic receptor, nicotinic, alpha polypeptide 3:E=82.3979 | ENSEMBL:ENSP00000240132:human:Neuronal acetylcholine receptor protein subunit alpha-2 precursor:E=81.8861 | ENSEMBL:ENSP00000217176:human:Neuronal acetylcholine receptor protein subunit alpha-4 pr…
F27C1.2	181937_s_at	F27C1.2					ENSEMBL:ENSP00000259393:human:High-affinity copper uptake protein 1:E=14.4559 | FLYBASE:CG3977-PA:fly:Flybase gene name is Ctr1A-PA:E=27.4815 | FLYBASE:CG15551-PA:fly:Flybase gene name is Ctr1C-PA:E=26.5086 | FLYBASE:CG7459-PA:fly:Flybase gene name is Ctr1B-PA:E=14.0132 |
C04G6.3	191396_s_at	pld-1	1	1	Larval Expression: pharynx; body wall muscle; hypodermis; Nervous System; nerve ring; ventral nerve cord; tail neurons;|Larval Expression: pharynx; intestine; body wall muscle; hypodermis; Nervous System; nerve ring; tail neurons;|Larval Expression: pharynx; pharyngeal-intestinal valve; body wall muscle; Nervous System; head neurons; unidentified cells in tail ;|Larval Expression: pharynx; intest…	Phospholipase D1	ENSEMBL:ENSP00000342793:human:Isoform PLD1A of Phospholipase D1:E=219.699 | ENSEMBL:ENSP00000348681:human:Isoform PLD1B of Phospholipase D1:E=219.569 | ENSEMBL:ENSP00000340326:human:Isoform PLD1D of Phospholipase D1:E=197.538 | ENSEMBL:ENSP00000263088:human:Isoform PLD2A of Phospholipase D2:E=194.041 | ENSEMBL:ENSP00000339936:human:Isoform PLD1C of Phospholipase D1:E=106.854 | FLYBASE:CG12110-PE:…
F17C11.12	175142_at					Synaptic vesicle transporter SVOP and related transporters (major facilitator superfamily)	ENSEMBL:ENSP00000295587:human:Putative transmembrane transporter FLIPT 1:E=30.7447 | ENSEMBL:ENSP00000328583:human:Carnitine transporter 2:E=23.5376 | ENSEMBL:ENSP00000265599:human:Solute carrier family 22 (Organic cation transporter), member 16:E=23.5086 | ENSEMBL:ENSP00000361655:human:OTTHUMP00000016428:E=22.5528 | ENSEMBL:ENSP00000350513:human:solute carrier family 22 member 7 isoform b:E=22.5…
T19F4.1	174418_at	T19F4.1				7 transmembrane receptor	ENSEMBL:ENSP00000259784:human:Orexin receptor type 2:E=13.6778 | ENSEMBL:ENSP00000267377:human:Somatostatin receptor type 1:E=13.1192 | ENSEMBL:ENSP00000326616:human:Isoform B of Somatostatin receptor type 2:E=11.4815 | ENSEMBL:ENSP00000350198:human:Isoform A of Somatostatin receptor type 2:E=11.4559 | FLYBASE:CG2114-PA:fly:Flybase gene name is FR-PA:E=40.585 | FLYBASE:CG16752-PA:fly:Flybase gene…
F46B6.2	177865_at
C52E4.6	173964_s_at	cyl-1				Cyclin L	ENSEMBL:ENSP00000295926:human:Isoform 1 of Cyclin-L1:E=69.2757 | ENSEMBL:ENSP00000248352:human:Isoform 1 of Cyclin-L2:E=66.5229 | ENSEMBL:ENSP00000353160:human:Isoform 2 of Cyclin-L2:E=39.8861 | ENSEMBL:ENSP00000295925:human:Isoform 5 of Cyclin-L1:E=27.0706 | ENSEMBL:ENSP00000343758:human:HCLA-iso:E=21.2924 | ENSEMBL:ENSP00000369596:human:40 kDa protein:E=16.3979 | ENSEMBL:ENSP00000216279:human:I…
31	172154_x_at
F49E7.2	179804_s_at
K06C4.9	190629_at					Unnamed protein	ENSEMBL:ENSP00000255262:human:Neuromedin-U receptor 2:E=12.9586 | ENSEMBL:ENSP00000296271:human:Rhodopsin:E=10.6383 | FLYBASE:CG2114-PA:fly:Flybase gene name is FR-PA:E=24.6778 | FLYBASE:CG6986-PA:fly:Flybase gene name is CG6986-PA:E=12.7212 | FLYBASE:CG16752-PA:fly:Flybase gene name is CG16752-PA:E=11.699 | FLYBASE:CG2872-PB:fly:Flybase gene name is AlstR-PB:E=11.5528 | FLYBASE:CG8784-PA:fly:Fly…
C37A5.1	173082_at					Bestrophin (Best vitelliform macular dystrophy-associated protein)	ENSEMBL:ENSP00000332413:human:Isoform 2 of Bestrophin-3:E=65.3566 | ENSEMBL:ENSP00000329064:human:Isoform 1 of Bestrophin-3:E=65.1308 | ENSEMBL:ENSP00000301774:human:Isoform 1 of Bestrophin-1:E=63.4949 | ENSEMBL:ENSP00000042931:human:Bestrophin-2:E=60.8861 | ENSEMBL:ENSP00000271137:human:Bestrophin-4:E=58.3468 | ENSEMBL:ENSP00000367282:human:Isoform 3 of Bestrophin-1:E=49.9208 | ENSEMBL:ENSP00000…
F27D4.2	174129_at
E04F6.3	192499_at	maoc-1				Peroxisomal multifunctional beta-oxidation protein and related enzymes	ENSEMBL:ENSP00000256216:human:Peroxisomal multifunctional enzyme type 2:E=72.3872 | FLYBASE:CG3415-PA:fly:Flybase gene name is CG3415-PA:E=64.6778 |
T28F3.4	191917_at	T28F3.4				Permease of the major facilitator superfamily	ENSEMBL:ENSP00000311506:human:Sialin:E=45.2366 | ENSEMBL:ENSP00000351776:human:64 kDa protein:E=44.7696 | ENSEMBL:ENSP00000316909:human:Vesicular glutamate transporter 3:E=44.1427 | ENSEMBL:ENSP00000263160:human:Differentiation-associated Na-dependent inorganic phosphate cotransporter:E=44.1367 | ENSEMBL:ENSP00000221485:human:solute carrier family 17, member 7:E=42.6383 | ENSEMBL:ENSP00000367118:…
F39B2.8	178928_s_at					Predicted membrane protein	ENSEMBL:ENSP00000373705:human:135 kDa protein:E=32.4949 | ENSEMBL:ENSP00000280625:human:Probable G-protein coupled receptor 158 precursor:E=32.4949 | ENSEMBL:ENSP00000345060:human:Probable G-protein coupled receptor 179 precursor:E=25.3566 | FLYBASE:CG31660-PB:fly:Flybase gene name is CG31660-PB:E=22.0706 | FLYBASE:CG18678-PA:fly:Flybase gene name is CG18678-PA:E=19.2147 | FLYBASE:CG31760-PA:fly:…
F27C8.2	179472_at
F07C4.3	191108_at	srd-29				Chemoreceptor/7TM receptor
F44A6.3	177948_at
F53C3.13	192088_s_at	F53C3.13					ENSEMBL:ENSP00000264775:human:Isoform 2 of Lipid phosphate phosphohydrolase 1:E=48.3468 | ENSEMBL:ENSP00000302229:human:Isoform 1 of Lipid phosphate phosphohydrolase 1:E=46.9586 | ENSEMBL:ENSP00000269812:human:Lipid phosphate phosphohydrolase 2:E=44.2219 | ENSEMBL:ENSP00000294390:human:Lipid phosphate phosphohydrolase 3:E=43.1938 | ENSEMBL:ENSP00000329697:human:phosphatidic acid phosphatase type …
Y45G12B.1	191639_s_at	nuo-5				NADH-ubiquinone oxidoreductase, NDUFS1/75 kDa subunit	ENSEMBL:ENSP00000233190:human:NADH-ubiquinone oxidoreductase 75 kDa subunit, mitochondrial precursor:E=225.62 | FLYBASE:CG2286-PA:fly:Flybase gene name is ND75-PA:E=211.854 |
325	175936_at
F55F8.5	187342_s_at	tag-345				Microtubule binding protein YTM1 (contains WD40 repeats)	ENSEMBL:ENSP00000261015:human:WD repeat protein 12:E=55.4089 | ENSEMBL:ENSP00000311899:human:Isoform 1 of WD repeat protein 69:E=11.8539 | ENSEMBL:ENSP00000258531:human:Periodic tryptophan protein 1 homolog:E=10.7447 | ENSEMBL:ENSP00000362584:human:46 kDa protein:E=10.2757 | ENSEMBL:ENSP00000294520:human:Histone-binding protein RBBP4:E=10.2596 | FLYBASE:CG6724-PA:fly:Flybase gene name is CG6724-P…
K04B12.1	188084_s_at	plx-2	1	0	plx-2 expression occurs predominantly in the nervous system from embryonic to adult stages. The onset of plx-2 reporter expression coincides with the normal timing of outgrowth or migration (e.g., CAN) of these neurons. Several nonneuronal tissues also express evIs136[plx-2::gfp] and evIs168[plx-2(+)::GFP] including gonadal sheath, vulva precursors, and excretory canal. Of most relevance, express…	Plexins (functional semaphorin receptors)	ENSEMBL:ENSP00000352288:human:similar to Plexin-B2 precursor:E=135.959 | ENSEMBL:ENSP00000355029:human:Plexin-B3 precursor:E=130.585 | ENSEMBL:ENSP00000351242:human:Isoform 2 of Plexin-B1 precursor:E=129.796 | ENSEMBL:ENSP00000351338:human:Isoform 1 of Plexin-B1 precursor:E=129.398 | ENSEMBL:ENSP00000317128:human:Isoform 1 of Plexin-D1 precursor:E=122.367 | ENSEMBL:ENSP00000264296:human:Isoform 1…
ZC449.4	183411_at
K08B12.2	174275_at	K08B12.2				Transcription factor Doublesex
C46H11.1	172492_at
T21G5.3	175430_s_at	glh-1	0	0	Expression first detected at L3 to L4 stage, and most abundant in adult stage. Upon longer exposures, a weak hybridization signal was observed in RNA from L3 stage.|In adults, glh-1 and glh-2 RNAs are restricted to germ-line tissue. glh-1 RNA is present at all stages of germ-line development in the hermaphrodite gonad, from the distal region where germ cells divide mitotically through the proxima…	ATP-dependent RNA helicase	ENSEMBL:ENSP00000334167:human:Isoform 2 of Probable ATP-dependent RNA helicase DDX4:E=103.215 | ENSEMBL:ENSP00000347087:human:Isoform 1 of Probable ATP-dependent RNA helicase DDX4:E=102.481 | ENSEMBL:ENSP00000336725:human:ATP-dependent RNA helicase DDX3Y:E=90.3279 | ENSEMBL:ENSP00000244357:human:ATP-dependent RNA helicase DDX3X:E=89.301 | ENSEMBL:ENSP00000371046:human:Isoform 2 of Probable ATP-de…
F54C8.4	173801_at		0	0	Expression begins in precomma stage embryos in many cells. In older embryos and young larvae, expression is less extensive but is seen in the pharynx and other cells, especially in the anterior of the worm. In adult worms, expression is generally restricted to the pharynx.	mRNA capping enzyme, guanylyltransferase (alpha) subunit	ENSEMBL:ENSP00000272444:human:Isoform 1 of RNA/RNP complex-1-interacting phosphatase:E=31.5686 | ENSEMBL:ENSP00000358487:human:RNA guanylyltransferase and 5'-phosphatase:E=28.8539 | ENSEMBL:ENSP00000265607:human:Isoform 2 of mRNA capping enzyme:E=28.699 | ENSEMBL:ENSP00000339517:human:Isoform 1 of mRNA capping enzyme:E=28.6198 | ENSEMBL:ENSP00000366935:human:Isoform 2 of RNA/RNP complex-1-interac…
F48F7.5	192349_at					Unnamed protein
153	173072_at
F57G4.6	178459_s_at					Unnamed protein
C10H11.3	184602_at	ugt-25				UDP-glucuronosyl and UDP-glucosyl transferase	ENSEMBL:ENSP00000304845:human:UDP-glucuronosyltransferase 1-1 precursor:E=32.0862 | ENSEMBL:ENSP00000282507:human:UDP glycosyltransferase 3 family, polypeptide A2:E=31.2596 | ENSEMBL:ENSP00000303174:human:UDP-glucuronosyltransferase 1-6 precursor:E=30.4089 | ENSEMBL:ENSP00000287677:human:60 kDa protein:E=29.9208 | ENSEMBL:ENSP00000346768:human:UDP-glucuronosyltransferase 1-9 precursor:E=29.6576 |…
F47B10.2	191301_s_at		1	0	Larval Expression: intestine; Nervous System; nerve ring; ventral nerve cord; head neurons; tail neurons;	Phenylalanine and histidine ammonia-lyase	ENSEMBL:ENSP00000261208:human:Histidine ammonia-lyase:E=182.538 | ENSEMBL:ENSP00000353080:human:Histidine ammonia-lyase:E=180.538 |
ZK938.3	192770_at					AAA+-type ATPase
M7.12	177116_at					Uncharacterized protein
C52B9.3	180650_at	C52B9.3				Uncharacterized conserved protein	ENSEMBL:ENSP00000284259:human:Tubulin-specific chaperone cofactor E-like protein:E=47.2518 | FLYBASE:CG12214-PB:fly:Flybase gene name is CG12214-PB:E=32.6576 |
ZK669.1	173762_s_at	tag-341				Chimaerin and related Rho GTPase activating proteins	ENSEMBL:ENSP00000260526:human:PTPL1-associated RhoGAP 1:E=62.8239 | ENSEMBL:ENSP00000316772:human:minor histocompatibility antigen HA-1:E=59.2076 | ENSEMBL:ENSP00000203556:human:GEM-interacting protein:E=55.6198 | ENSEMBL:ENSP00000222792:human:Beta-chimaerin:E=25.1611 | ENSEMBL:ENSP00000295497:human:Isoform Alpha-2 of N-chimaerin:E=23.7696 | ENSEMBL:ENSP00000224853:human:ARHGAP21 protein:E=21.823…
311	175537_at
K12H4.1	176620_at	ceh-26	1	0	By the late L4 stage, most of the cells that function in adults reach their final locations, and initiate morphological changes to form the adult tail structures. At this stage, ceh-26 begins to be expressed and perdures through the adulthood in the HOB hook neuron.	Homeobox transcription factor prospero	ENSEMBL:ENSP00000261454:human:83 kDa protein:E=52.1549 | ENSEMBL:ENSP00000355925:human:Homeobox prospero-like protein PROX1:E=52.1549 | ENSEMBL:ENSP00000374315:human:similar to prospero-related homeobox 1:E=45.9208 | ENSEMBL:ENSP00000323618:human:CDNA FLJ36749 fis, clone UTERU2016902, moderately similar to HOMEOBOX PROSPERO-LIKE PROTEIN PROX1:E=31.3279 | ENSEMBL:ENSP00000238583:human:Similarity b…
ZC376.2	189401_s_at					Carboxylesterase and related proteins	ENSEMBL:ENSP00000317842:human:carboxylesterase 2 isoform 1:E=40.2366 | ENSEMBL:ENSP00000353720:human:Isoform 2 of Liver carboxylesterase 1 precursor:E=40.1549 | ENSEMBL:ENSP00000264381:human:Cholinesterase precursor:E=34.7212 | ENSEMBL:ENSP00000303211:human:Isoform 2 of Acetylcholinesterase precursor:E=33.7959 | ENSEMBL:ENSP00000350037:human:Acetylcholinesterase isoform E4-E6 variant:E=33.699 | E…
F36F2.5	193250_at	tax-2	1	0	GFP is expressed in AWC, AFD, ASE, ASG, ASJ, AQR, PQR, BAG, ASK, ASI, and AWB neurons. All tax-2::gfp fusion genes were expressed continuously from about mid-embryogenesis until the adult stage.|GFP expressed in the neurons AWC, AFD, ASE, ASI, AQR, PQR, BAG, and occasionally ASK. All tax-2::gfp fusion genes were expressed continuously from about mid-embryogenesis until the adult stage.|GFP is exp…	Cyclic nucleotide-gated cation channel CNCG4	ENSEMBL:ENSP00000316605:human:Isoform 1 of Cyclic nucleotide-gated cation channel beta 3:E=109.921 | ENSEMBL:ENSP00000368213:human:92 kDa protein:E=108.456 | ENSEMBL:ENSP00000251102:human:cyclic nucleotide gated channel beta 1:E=106.538 | ENSEMBL:ENSP00000272602:human:Cyclic nucleotide-gated cation channel alpha 3:E=85.5086 | ENSEMBL:ENSP00000366140:human:CDNA FLJ16265 fis, clone IMR322013396, hi…
R02F2.1	174817_at	R02F2.1	1	0	Larval Expression: intestine; Nervous System; nerve ring; ventral nerve cord; head neurons; amphids; mechanosensory neurons; tail neurons;
C09B8.4	183330_s_at		0	0	Expressed in embryos.	Uncharacterized conserved protein	ENSEMBL:ENSP00000246355:human:FLJ22353 protein:E=16.7696 | ENSEMBL:ENSP00000361309:human:Novel DUF829 domain-containing protein:E=11.7696 | FLYBASE:CG8245-PA:fly:Flybase gene name is CG8245-PA:E=17.4815 |
F35E12.9	180204_at	F35E12.9				Unnamed protein
C18A3.1	183670_at					Transcriptional activator, adenine-specific DNA methyltransferase	ENSEMBL:ENSP00000320349:human:Methyltransferase-like protein 4:E=28.8539 | FLYBASE:CG14906-PA:fly:Flybase gene name is CG14906-PA:E=17.6383 |
F22G12.2	181952_at
F53C11.5	182697_s_at	F53C11.5	1	1	Larval Expression: pharynx; Nervous System; nerve ring; head neurons; neurons along body; tail neurons;
K08H2.8	192460_at	nhr-32				Hormone receptors	ENSEMBL:ENSP00000339908:human:hepatocyte nuclear factor 4 alpha isoform c:E=28.9586 | ENSEMBL:ENSP00000346339:human:hepatocyte nuclear factor 4, gamma:E=28.4685 | ENSEMBL:ENSP00000312987:human:hepatocyte nuclear factor 4 alpha isoform b:E=28.4202 | ENSEMBL:ENSP00000343807:human:Hepatocyte nuclear factor 4-alpha (HNF-4-alpha) (Transcription factor HNF-4) (Transcription factor 14). Splice isoform H…
C13C12.2	180960_at
Y102A11A.5	176459_at
F56F10.4	174416_at					Tomosyn and related SNARE-interacting proteins	ENSEMBL:ENSP00000167462:human:Isoform A of Lethal(2) giant larvae protein homolog 2:E=33.1079 | ENSEMBL:ENSP00000364375:human:Isoform C of Lethal(2) giant larvae protein homolog 2:E=33.1024 | ENSEMBL:ENSP00000321537:human:lethal giant larvae homolog 1:E=25.6383 | ENSEMBL:ENSP00000321993:human:111 kDa protein:E=22.9586 | FLYBASE:CG2671-PD:fly:Flybase gene name is l(2)gl-PD:E=20.4559 |
T24A6.2	172373_x_at					Unnamed protein
C26C6.1	194061_s_at	tag-185	1	1	Larval Expression: Nervous System; head neurons; tail neurons; unidentified cells in head; unidentified cells in tail ;|Larval Expression: pharynx; pharyngeal gland cells; intestine; anal depressor muscle; anal sphincter; rectal epithelium; Reproductive System; developing vulva; hypodermis; Nervous System; nerve ring; ventral nerve cord; head neurons; neurons along body; tail neurons;	Chromatin remodeling complex RSC, subunit RSC1/Polybromo and related proteins	ENSEMBL:ENSP00000349213:human:Isoform 3 of Protein polybromo-1:E=181.229 | ENSEMBL:ENSP00000296302:human:Isoform 1 of Protein polybromo-1:E=165.959 | ENSEMBL:ENSP00000296303:human:Isoform 2 of Protein polybromo-1:E=163.137 | ENSEMBL:ENSP00000338302:human:Isoform 5 of Protein polybromo-1:E=162.018 | ENSEMBL:ENSP00000265206:human:Probable histone-lysine N-methyltransferase ASH1L:E=19.9586 | ENSEMBL…
Y55F3AM.8	186478_at					Mitochondrial inner membrane protease, subunit IMP2	ENSEMBL:ENSP00000329553:human:Isoform 1 of Mitochondrial inner membrane protease subunit 2:E=26.6198 | ENSEMBL:ENSP00000278200:human:Mitochondrial inner membrane protease subunit 1:E=13.8861 | FLYBASE:CG11110-PA:fly:Flybase gene name is CG11110-PA:E=21.7447 |
C14E2.4	182316_at					Prolyl 4-hydroxylase alpha subunit	ENSEMBL:ENSP00000166534:human:Isoform IIb of Prolyl 4-hydroxylase alpha-2 subunit precursor:E=13.0757 | ENSEMBL:ENSP00000263556:human:Isoform 2 of Prolyl 4-hydroxylase alpha-1 subunit precursor:E=12.5229 | ENSEMBL:ENSP00000332170:human:prolyl 4-hydroxylase, alpha III subunit precursor:E=11.9586 | ENSEMBL:ENSP00000307318:human:Isoform 1 of Prolyl 4-hydroxylase alpha-1 subunit precursor:E=11.7447 |…
T03G11.8	193741_at	zig-6	0	0	Expression is activated postembryonically in the first larval (L1) stage.
ZK131.9	192280_s_at	his-15				Histone H2B	ENSEMBL:ENSP00000358164:human:Histone H2B type 2-F:E=47.6778 | ENSEMBL:ENSP00000330559:human:Histone H2B type 1-L:E=47.4559 | ENSEMBL:ENSP00000289316:human:Histone H2B type 1-D:E=47.3565 | ENSEMBL:ENSP00000348531:human:Histone H2B type 1-H:E=47.3565 | ENSEMBL:ENSP00000352156:human:Histone H2B type 1-N:E=47.3565 | ENSEMBL:ENSP00000303408:human:H2B histone family, member A:E=47.3565 | ENSEMBL:ENSP0…
C18D11.2	190865_s_at	maa-1				Acyl-CoA-binding protein	ENSEMBL:ENSP00000365049:human:Acyl-Coenzyme A binding domain containing 5:E=22.3098 | ENSEMBL:ENSP00000349171:human:acyl-Coenzyme A binding domain containing 5:E=21.4685 | ENSEMBL:ENSP00000316630:human:Acyl-Coenzyme A binding domain containing 5:E=21.3468 | ENSEMBL:ENSP00000366154:human:Isoform 1 of Acyl-CoA-binding domain-containing protein 4:E=18.0177 | ENSEMBL:ENSP00000314440:human:Isoform 3 o…
C27B7.7	191645_at					Receptor mediating netrin-dependent axon guidance	ENSEMBL:ENSP00000364178:human:2549 kDa protein:E=40.2518 | ENSEMBL:ENSP00000286104:human:Isoform 3 of Titin:E=39.4202 | ENSEMBL:ENSP00000352154:human:titin isoform novex-1:E=39.4089 | ENSEMBL:ENSP00000340554:human:titin isoform novex-2:E=39.3979 | ENSEMBL:ENSP00000347764:human:Isoform 2 of Titin:E=38.9208 | ENSEMBL:ENSP00000348444:human:Isoform 7 of Titin:E=38.8539 | ENSEMBL:ENSP00000302472:human…
B0205.6	189516_at					Cysteine desulfurase NFS1	ENSEMBL:ENSP00000262876:human:Isoform Mitochondrial of Cysteine desulfurase, mitochondrial precursor:E=158.444 | ENSEMBL:ENSP00000363198:human:Isoform Cytoplasmic of Cysteine desulfurase, mitochondrial precursor:E=156.585 | ENSEMBL:ENSP00000254663:human:Selenocysteine lyase:E=52.1135 | ENSEMBL:ENSP00000304740:human:NFS1 protein:E=30.0506 | ENSEMBL:ENSP00000362429:human:Selenocysteine lyase varian…
ZK632.11	187250_at					Uncharacterized conserved protein, contains PSP domain	ENSEMBL:ENSP00000337313:human:Isoform 1 of Zinc finger CCHC domain-containing protein 8:E=19.4949 | FLYBASE:CG4622-PA:fly:Flybase gene name is CG4622-PA:E=21.9586 |
B0464.4	188054_at	bre-3	1	0	Five neural nuclei of the anterior ganglion in the head express in transgenic adults. Two are already expressing in late embryogenesis, the other three can be seen at later stages of (larval) development.||B0464.4::gfp gave expression in a small number of nerve cells in the head,	Unnamed protein	FLYBASE:CG9659-PC:fly:Flybase gene name is egh-PC:E=150.699 |
Y51F10.2	173309_at
Y73F8A.13	184304_at
F18E3.7	190646_s_at	F18E3.7
R13.4	174614_at		1	1	Larval Expression: pharynx; pharyngeal-intestinal valve; anal depressor muscle; Reproductive System; developing vulva; body wall muscle; Nervous System; nerve ring; ventral nerve cord; dorsal nerve cord; lateral nerve cords; head neurons; neurons along body; tail neurons;		ENSEMBL:ENSP00000334474:human:Isoform 1 of Zinc finger MIZ domain-containing protein 1:E=11.4437 | ENSEMBL:ENSP00000311778:human:Isoform 1 of PIAS-like protein Zimp7:E=11.1135 | FLYBASE:CG7958-PA:fly:Flybase gene name is tna-PA:E=10.6778 |
F28B3.4	183966_at					Predicted AMP-binding protein	ENSEMBL:ENSP00000228360:human:DIP2B protein:E=17.3768 | ENSEMBL:ENSP00000301180:human:DIP2 disco-interacting protein 2 homolog B:E=16.5229 | ENSEMBL:ENSP00000280886:human:Disco-interacting protein 2 homolog C:E=15.7212 | ENSEMBL:ENSP00000345953:human:Isoform 3 of Disco-interacting protein 2 homolog A:E=15.699 | ENSEMBL:ENSP00000323633:human:Isoform 1 of Disco-interacting protein 2 homolog A:E=15.…
Y37A1B.1	180736_s_at	lst-3				Predicted DNA-binding protein, contains SAP domain	ENSEMBL:ENSP00000265872:human:Cell division cycle and apoptosis regulator protein 1:E=68.0757 | ENSEMBL:ENSP00000373928:human:Isoform 1 of Protein KIAA1967:E=48.2676 | ENSEMBL:ENSP00000310670:human:Isoform 2 of Protein KIAA1967:E=47.1192 | ENSEMBL:ENSP00000311997:human:Neurofilament triplet H protein:E=17 | ENSEMBL:ENSP00000374127:human:550 kDa protein:E=13.284 | ENSEMBL:ENSP00000354826:human:Iso…
E02A10.1	193244_at					Ribosomal protein S5	ENSEMBL:ENSP00000272418:human:Isoform 1 of Mitochondrial 28S ribosomal protein S5:E=45.5686 | FLYBASE:CG40049-PC:fly:Flybase gene name is mRpS5-PC:E=47.6576 |
C06G8.4	193143_at	srd-7				Chemoreceptor/7TM receptor
B0410.1	181003_at
Y55F3BL.2	186650_at					Putative zinc transporter	ENSEMBL:ENSP00000289952:human:KIAA0062 protein:E=53.1427 | ENSEMBL:ENSP00000352779:human:CDNA FLJ23971 fis, clone HEP18208:E=51.6576 | ENSEMBL:ENSP00000240095:human:SLC39A14 protein:E=47.2007 | ENSEMBL:ENSP00000352655:human:Solute carrier family 39 (Zinc transporter), member 10:E=46 | ENSEMBL:ENSP00000269187:human:Isoform 1 of Zinc transporter SLC39A6 precursor:E=44.699 | ENSEMBL:ENSP00000349174:…
K01G5.8	180812_s_at	K01G5.8				Conserved alpha-helical protein	ENSEMBL:ENSP00000263384:human:Protein FAM32A:E=13.3979 | FLYBASE:CG15432-PA:fly:Flybase gene name is CG15432-PA:E=11 |
Y39B6A.34	183431_s_at					Uncharacterized conserved protein	ENSEMBL:ENSP00000247618:human:Protein C14orf153 precursor:E=19.6778 | FLYBASE:CG14806-PA:fly:Flybase gene name is CG14806-PA:E=20.1675 |
C53B4.5	172698_x_at	col-119				Collagens (type IV and type XIII), and related proteins	ENSEMBL:ENSP00000225964:human:Collagen alpha-1(I) chain precursor:E=41.3979 | ENSEMBL:ENSP00000315243:human:COL3A1 protein:E=41.2676 | ENSEMBL:ENSP00000304408:human:Collagen alpha-1(III) chain precursor:E=41.1805 | ENSEMBL:ENSP00000355123:human:Isoform 8 of Collagen alpha-2(XI) chain precursor:E=41.0458 | ENSEMBL:ENSP00000363844:human:Isoform 7 of Collagen alpha-2(XI) chain precursor:E=41.041 | E…
Y44E3A.1	186171_at	Y44E3A.1
Y67D8C.10	176980_at	mca-3					ENSEMBL:ENSP00000349165:human:Isoform XD of Plasma membrane calcium-transporting ATPase 4:E=1000 | ENSEMBL:ENSP00000343599:human:Isoform K of Plasma membrane calcium-transporting ATPase 1:E=1000 | ENSEMBL:ENSP00000356187:human:Isoform XK of Plasma membrane calcium-transporting ATPase 4:E=1000 | ENSEMBL:ENSP00000261173:human:Isoform B of Plasma membrane calcium-transporting ATPase 1:E=1000 | ENSEM…
Y37E11B.6	186681_at
C54F6.9	183192_at	nhr-172				Nuclear hormone receptor	FLYBASE:CG9310-PC:fly:Flybase gene name is Hnf4-PC:E=10.2757 |
F56F10.2	185080_at
C18F10.2	185009_at		1	0	Larval Expression: Nervous System; head neurons;	Uncharacterized protein, contains major sperm protein (MSP) domain
Y71H2AL.1	172177_x_at					Ca2+/calmodulin-dependent protein phosphatase (calcineurin subunit B), EF-Hand superfamily protein	ENSEMBL:ENSP00000335632:human:Calcium-binding protein p22:E=41.0809 | ENSEMBL:ENSP00000300113:human:Calcineurin B homologous protein 2:E=36.3188 | ENSEMBL:ENSP00000234310:human:18 kDa protein:E=21.2924 | ENSEMBL:ENSP00000367201:human:HZGJ:E=19.5686 | ENSEMBL:ENSP00000342600:human:Protein phosphatase 3 (Formerly 2B), regulatory subunit B, 19kDa, beta isoform:E=17.2924 | ENSEMBL:ENSP00000258930:hum…
F11E6.2	179432_at	grl-24	0	1	Larval Expression: body wall muscle;|Larval Expression: intestine;
F11G11.2	192948_at	gst-7	0	0	Expressed in proximal germline.	Glutathione S-transferase	ENSEMBL:ENSP00000295256:human:Glutathione-requiring prostaglandin D synthase:E=24.3468 | ENSEMBL:ENSP00000211122:human:Glutathione S-transferase A3:E=15.4949 | ENSEMBL:ENSP00000335620:human:Glutathione S-transferase A1:E=15.284 | ENSEMBL:ENSP00000211309:human:Glutathione S-transferase A2:E=15.1805 | ENSEMBL:ENSP00000196968:human:Glutathione S-transferase P:E=14.9586 | ENSEMBL:ENSP00000284562:huma…
C35B1.2	180382_s_at
124	172773_x_at
F58F9.7	173911_s_at					Pristanoyl-CoA/acyl-CoA oxidase	ENSEMBL:ENSP00000200383:human:Acyl-coenzyme A oxidase 3, peroxisomal:E=122.921 | ENSEMBL:ENSP00000293217:human:Isoform 2 of Acyl-coenzyme A oxidase 1, peroxisomal:E=70.9586 | ENSEMBL:ENSP00000301608:human:Isoform 1 of Acyl-coenzyme A oxidase 1, peroxisomal:E=70.3279 | ENSEMBL:ENSP00000374461:human:62 kDa protein:E=53.9208 | ENSEMBL:ENSP00000374404:human:Acyl-coenzyme A oxidase 2, peroxisomal:E=52…
F28D9.4	179040_at
T03D8.2	190280_atb					Mitochondrial/chloroplast ribosomal protein S12	ENSEMBL:ENSP00000308845:human:28S ribosomal protein S12, mitochondrial precursor:E=23.6576 | FLYBASE:CG7925-PB:fly:Flybase gene name is tko-PB:E=22.7213 |
Y54G2A.4	174251_s_at		0	0	Larval Expression: pharyngeal gland cells; intestine; seam cells;	Predicted sugar transporter	ENSEMBL:ENSP00000332624:human:Major facilitator superfamily domain containing 5:E=61.585 | ENSEMBL:ENSP00000331231:human:CDNA FLJ40257 fis, clone TESTI2025422:E=51.284 |
T11F9.2	191150_at	tag-140	1	0	No transgenic line obtained.|Larval Expression: Nervous System; tail neurons;		ENSEMBL:ENSP00000352779:human:CDNA FLJ23971 fis, clone HEP18208:E=36.7212 | ENSEMBL:ENSP00000289952:human:KIAA0062 protein:E=33.5686 | ENSEMBL:ENSP00000349174:human:solute carrier family 39 (zinc transporter), member 8:E=30.7213 | ENSEMBL:ENSP00000240095:human:SLC39A14 protein:E=28.7696 | ENSEMBL:ENSP00000269187:human:Isoform 1 of Zinc transporter SLC39A6 precursor:E=27.8861 | ENSEMBL:ENSP0000035…
Y53C10A.5	185387_s_at		1	0	Larval Expression: intestine; hypodermis; Nervous System; head neurons; tail neurons;	Ubiquitin-conjugating enzyme	ENSEMBL:ENSP00000244038:human:Isoform 5 of Ubiquitin-conjugating enzyme E2 variant 1:E=75.1367 | ENSEMBL:ENSP00000360719:human:Isoform 3 of Ubiquitin-conjugating enzyme E2 variant 1:E=74.0706 | ENSEMBL:ENSP00000360713:human:Ubiquitin-conjugating enzyme E2 variant 1:E=64.0809 | ENSEMBL:ENSP00000344166:human:42 kDa protein:E=60.6576 | ENSEMBL:ENSP00000354653:human:Isoform 1 of Ubiquitin-conjugating…
W10C8.5	173214_s_at					Creatine kinases	ENSEMBL:ENSP00000300283:human:Creatine kinase, ubiquitous mitochondrial precursor:E=62.9208 | ENSEMBL:ENSP00000299198:human:Creatine kinase B-type:E=60.7696 | ENSEMBL:ENSP00000221476:human:Creatine kinase M-type:E=60.4559 | ENSEMBL:ENSP00000254035:human:Creatine kinase, sarcomeric mitochondrial precursor:E=58.1612 | FLYBASE:CG32031-PA:fly:Flybase gene name is Argk-PA:E=115.824 | FLYBASE:CG5144-PA…
K10D3.3	192267_atb	taf-11.2				Transcription initiation factor TFIID, subunit TAF11	ENSEMBL:ENSP00000334562:human:Transcription initiation factor TFIID subunit 11:E=21.7213 | ENSEMBL:ENSP00000332601:human:similar to Transcription initiation factor TFIID subunit 11:E=16.0506 | ENSEMBL:ENSP00000327939:human:similar to Transcription initiation factor TFIID subunit 11:E=16.0506 | ENSEMBL:ENSP00000319136:human:similar to TAF11 RNA polymerase II, TATA box binding protein (TBP)-associa…
K01A6.2	192320_s_at	magi-1				WW domain-containing protein	ENSEMBL:ENSP00000334500:human:Membrane-associated guanylate kinase-related 3:E=121.745 | ENSEMBL:ENSP00000304604:human:Membrane-associated guanylate kinase-related 3:E=120.745 | ENSEMBL:ENSP00000373209:human:Isoform 6 of Membrane-associated guanylate kinase, WW and PDZ domain-containing protein 1:E=117.745 | ENSEMBL:ENSP00000331157:human:Isoform 5 of Membrane-associated guanylate kinase, WW and P…
C02G6.1	188581_at					N-arginine dibasic convertase NRD1 and related Zn2+-dependent endopeptidases, insulinase superfamily	ENSEMBL:ENSP00000265986:human:Insulin-degrading enzyme:E=183.886 | ENSEMBL:ENSP00000360758:human:Isoform 1 of Nardilysin precursor:E=93.2147 | ENSEMBL:ENSP00000262679:human:132 kDa protein:E=92.699 | ENSEMBL:ENSP00000262680:human:Nardilysin:E=92.1487 | ENSEMBL:ENSP00000360637:human:Insulin-degrading enzyme:E=69.8239 | ENSEMBL:ENSP00000360729:human:Nardilysin:E=30.2147 | FLYBASE:CG5517-PA:fly:Flyb…
K07E8.6	180249_at					Cell division cycle 37 protein, CDC37
C38C6.2	188953_s_at	atg-2				Alpha-amylase	ENSEMBL:ENSP00000260649:human:Neutral and basic amino acid transport protein rBAT:E=45.699 | ENSEMBL:ENSP00000340815:human:4F2 cell-surface antigen heavy chain:E=26.0362 | ENSEMBL:ENSP00000367121:human:solute carrier family 3 (activators of dibasic and neutral amino acid transport), member 2 isoform e:E=25.9208 | ENSEMBL:ENSP00000367123:human:solute carrier family 3 (activators of dibasic and neu…
T04H1.5	178156_at					Predicted RNA binding protein, contains G-patch and Zn-finger domains	ENSEMBL:ENSP00000368485:human:33 kDa protein:E=25.1427 | FLYBASE:CG10053-PA:fly:Flybase gene name is CG10053-PA:E=24.699 |
C07E3.1	181446_s_at	C07E3.1				Tuftelin-interacting protein TIP39, contains G-patch domain	ENSEMBL:ENSP00000263115:human:Isoform 1 of Tuftelin-interacting protein 11:E=108.678 | FLYBASE:CG7238-PA:fly:Flybase gene name is sip1-PA:E=110.065 |
F35D2.2	181659_at					Unnamed protein
F08C6.3	180063_at	tag-197	1	1	Larval Expression: pharynx; intestine; anal depressor muscle; rectal epithelium; Reproductive System; distal tip cell; developing gonad; developing vulva; developing uterus; developing spermatheca; body wall muscle; hypodermis; seam cells; excretory cell; coelomocytes; Nervous System; nerve ring; ventral nerve cord; head neurons; tail neurons;	Vacuolar sorting protein VPS52/suppressor of actin Sac2	ENSEMBL:ENSP00000293739:human:Vacuolar protein sorting-associated protein 52:E=108 | ENSEMBL:ENSP00000230240:human:ARE1 protein:E=98.7695 | FLYBASE:CG7371-PA:fly:Flybase gene name is CG7371-PA:E=99.9208 |
R06C7.9	192381_at					Zn-finger	ENSEMBL:ENSP00000350085:human:177 kDa protein:E=16.8239 | ENSEMBL:ENSP00000264808:human:PR domain zinc finger protein 5:E=16.2924 | ENSEMBL:ENSP00000270457:human:zinc finger protein 160:E=16.2007 | ENSEMBL:ENSP00000373773:human:similar to Zinc finger protein 62 homolog (Zfp-62) (ZT3) isoform 5:E=15.9586 | ENSEMBL:ENSP00000340683:human:similar to Zinc finger protein ZFP-36:E=15.9586 | ENSEMBL:ENSP…
C03G6.7	191381_at	srh-275				Predicted olfactory G-protein coupled receptor
T19B4.7	191730_s_at	unc-40	1	3	AVM PVM HSN PVD PHx ADEp PDEp, ~all motor neurons, 2-3 lumbar neurons, 1 labial neuron, RIMp or RICp or AVBp,|Expressed on the surface of motile cells and pioneering neurons whose migrations are affected in unc-40 mutants. UNC-40/GFP becomes detectable on the surface of all cells at the onset of gastrulation (~100 min after first cleavage), and then gradually decreases. By the end of gastrulation…	Receptor mediating netrin-dependent axon guidance	ENSEMBL:ENSP00000304146:human:Netrin receptor DCC precursor:E=164.796 | ENSEMBL:ENSP00000261908:human:Isoform 1 of Neogenin precursor:E=158.886 | ENSEMBL:ENSP00000341198:human:154 kDa protein:E=158.824 | ENSEMBL:ENSP00000369171:human:Neogenin homolog 1 variant:E=125.638 | ENSEMBL:ENSP00000319623:human:HDDM36:E=55.4437 | ENSEMBL:ENSP00000373937:human:Shen-dan:E=55.0315 | ENSEMBL:ENSP00000324384:hu…
C27A12.7	185460_s_at	C27A12.7					ENSEMBL:ENSP00000369217:human:Protein ariadne-1 homolog:E=125.569 | ENSEMBL:ENSP00000299305:human:Ariadne-1 protein homolog variant (Fragment):E=124.699 | ENSEMBL:ENSP00000348769:human:Protein ariadne-2 homolog:E=73.3872 | ENSEMBL:ENSP00000252050:human:Isoform 1 of p53-associated parkin-like cytoplasmic protein:E=39.0506 | ENSEMBL:ENSP00000346490:human:OTTHUMP00000016423:E=38.0969 | ENSEMBL:ENSP0…
F49E10.5	174356_at	ctbp-1				Transcription factor CtBP	ENSEMBL:ENSP00000311825:human:C-terminal binding protein 2 isoform 2:E=104.523 | ENSEMBL:ENSP00000290921:human:C-terminal-binding protein 1:E=103.444 | ENSEMBL:ENSP00000357814:human:C-terminal binding protein 2:E=101.268 | ENSEMBL:ENSP00000338615:human:C-terminal-binding protein 2:E=101.208 | ENSEMBL:ENSP00000358415:human:Phosphoglycerate dehydrogenase:E=26.8861 | ENSEMBL:ENSP00000263167:human:D-…
C24B9.13	185714_at
W06B4.2	183225_at					Putative N2,N2-dimethylguanosine tRNA methyltransferase	ENSEMBL:ENSP00000244204:human:N-acetylglucosamine kinase:E=42.0706 | ENSEMBL:ENSP00000341543:human:LOC124512 protein:E=15.6198 | FLYBASE:CG6218-PA:fly:Flybase gene name is CG6218-PA:E=37.2007 | FLYBASE:CG5013-PA:fly:Flybase gene name is CG5013-PA:E=12.7696 |
Y105C5B.9	185162_at					Peroxisomal phytanoyl-CoA hydroxylase	ENSEMBL:ENSP00000361673:human:PHYHD1 protein:E=70.2924 | ENSEMBL:ENSP00000340945:human:PHYHD1 protein:E=36.1427 | ENSEMBL:ENSP00000309515:human:Phytanoyl-CoA dioxygenase domain containing 1:E=30.4559 | FLYBASE:CG14688-PA:fly:Flybase gene name is CG14688-PA:E=62.0223 |
M162.1	177380_at					C-type lectin
Y38F2AR.5	176323_at					Transcription factor IIIC box B binding (alpha) subunit	ENSEMBL:ENSP00000348510:human:239 kDa protein:E=18.284 | ENSEMBL:ENSP00000373623:human:Isoform 2 of General transcription factor 3C polypeptide 1:E=17.9586 | ENSEMBL:ENSP00000170629:human:Hypothetical protein DKFZp686O0870 (Fragment):E=13.9208 | FLYBASE:CG7099-PA:fly:Flybase gene name is CG7099-PA:E=11.7696 |
F21H7.1	190899_at	gst-22				Glutathione S-transferase	ENSEMBL:ENSP00000295256:human:Glutathione-requiring prostaglandin D synthase:E=16.9208 | ENSEMBL:ENSP00000284562:human:Glutathione S-transferase A5:E=12 | ENSEMBL:ENSP00000335620:human:Glutathione S-transferase A1:E=10.4815 | FLYBASE:CG8938-PA:fly:Flybase gene name is GstS1-PA:E=18.4089 |
F35G12.1	191099_at	F35G12.1				Malonyl-CoA decarboxylase	ENSEMBL:ENSP00000262430:human:Isoform Mitochondrial of Malonyl-CoA decarboxylase, mitochondrial precursor:E=66.6021 |
F35F10.14	172636_at
F35H12.4	192067_at		1	0	Larval Expression: pharynx; intestine; seam cells; Nervous System; nerve ring; head neurons; unidentified cells in head; unidentified cells in tail ;		ENSEMBL:ENSP00000271657:human:Phosphatidylinositol 4-kinase, catalytic, beta polypeptide:E=115.119 | ENSEMBL:ENSP00000357867:human:Isoform 1 of Phosphatidylinositol 4-kinase beta:E=115.114 | ENSEMBL:ENSP00000315648:human:Isoform 2 of Phosphatidylinositol 4-kinase beta:E=114.678 | ENSEMBL:ENSP00000255882:human:Isoform 1 of Phosphatidylinositol 4-kinase alpha:E=36.6198 | ENSEMBL:ENSP00000354044:hum…
T28D6.4	190357_at		1	1	Larval Expression: stomato-intestinal muscle; body wall muscle; Nervous System; nerve ring; ventral nerve cord; head neurons; pharyngeal neurons; tail neurons;	Ankyrin repeat	ENSEMBL:ENSP00000281131:human:ankyrin repeat domain 50:E=81.4318 | ENSEMBL:ENSP00000262456:human:Isoform 2 of Inversin:E=43.6778 | ENSEMBL:ENSP00000262457:human:Isoform 1 of Inversin:E=43.5086 | ENSEMBL:ENSP00000338794:human:Isoform 3 of Ankyrin repeat domain-containing protein 44:E=41.1192 | ENSEMBL:ENSP00000373286:human:ankyrin repeat domain 28:E=39.1612 | ENSEMBL:ENSP00000331516:human:Isoform …
T18D3.6	177507_at
T04H1.4	193153_s_at	rad-50				DNA repair protein RAD50, ABC-type ATPase/SMC superfamily	ENSEMBL:ENSP00000368087:human:Isoform 3 of DNA repair protein RAD50:E=76.5229 | ENSEMBL:ENSP00000265335:human:Isoform 1 of DNA repair protein RAD50:E=76.2076 | ENSEMBL:ENSP00000341848:human:Golgin subfamily B member 1:E=33.699 | ENSEMBL:ENSP00000300036:human:Myosin-11:E=31.301 | ENSEMBL:ENSP00000345136:human:smooth muscle myosin heavy chain 11 isoform SM2A:E=31.301 | ENSEMBL:ENSP00000348634:human…
C04G6.4	191620_at					Uncharacterized conserved protein	ENSEMBL:ENSP00000296666:human:Hypothetical protein:E=13.5229 | ENSEMBL:ENSP00000332855:human:Hypothetical protein:E=13.5086 | ENSEMBL:ENSP00000337820:human:FLJ00410 protein (Fragment):E=10.585 |
F13D11.2	175782_s_at	hbl-1	1	0	Expressed in hypodermal precursors, primordial pharynx, and cells surrounding developing buccal and rectal openings at comma stage embryo. Found in P1/2 - P11/12, V1L/R - V6L/R, H0L/R - H2L/R, hyp4, hyp6, and hyp7 cells at comma to 1.5-fold stage embryo.|High level of expression in the mixed-stage embryonic population. Present at low levels in pregastrulation embryo stage. Present in all larval s…	Zn-finger	ENSEMBL:ENSP00000337455:human:Zinc finger protein 142:E=20.3279 | ENSEMBL:ENSP00000340749:human:Isoform 2 of Zinc finger protein 124:E=20.2076 | ENSEMBL:ENSP00000318373:human:zinc finger protein 513:E=19.8539 | ENSEMBL:ENSP00000365594:human:CDNA FLJ43466 fis, clone OCBBF2036743, weakly similar to ZINC FINGER PROTEIN 133:E=19.301 | ENSEMBL:ENSP00000243961:human:ZNF335 protein (Fragment):E=19.1249 …
F09F7.3	173320_s_at					RNA polymerase III, second largest subunit	ENSEMBL:ENSP00000228347:human:DNA-directed RNA polymerase III subunit 127.6 kDa polypeptide:E=1000 | ENSEMBL:ENSP00000312735:human:DNA-directed RNA polymerase II 140 kDa polypeptide:E=215.678 | ENSEMBL:ENSP00000263331:human:Isoform 1 of DNA-directed RNA polymerase I 135 kDa polypeptide:E=108.398 | ENSEMBL:ENSP00000334589:human:Isoform 2 of DNA-directed RNA polymerase I 135 kDa polypeptide:E=102.5…
D2013.8	174961_s_at	scp-1				Cholesterol transport protein (Niemann-Pick C disease protein)	ENSEMBL:ENSP00000265565:human:Isoform 1 of Sterol regulatory element-binding protein cleavage-activating protein:E=83.1427 | ENSEMBL:ENSP00000344800:human:Isoform 3 of Sterol regulatory element-binding protein cleavage-activating protein:E=74.9208 | ENSEMBL:ENSP00000373245:human:SCAP protein:E=29.1487 | ENSEMBL:ENSP00000324296:human:Isoform 4 of Sterol regulatory element-binding protein cleavage-…
F57A10.1	180185_at	str-9				7-transmembrane olfactory receptor
M04G12.1	174221_at	tag-260				Predicted E3 ubiquitin ligase	ENSEMBL:ENSP00000355569:human:interferon regulatory factor 2 binding protein 2 isoform B:E=49.6383 | ENSEMBL:ENSP00000304222:human:interferon regulatory factor 2 binding protein 2 isoform A:E=49.5376 | ENSEMBL:ENSP00000238647:human:Protein C14orf4:E=45.4685 | ENSEMBL:ENSP00000307265:human:Interferon regulatory factor 2 binding protein 1 variant:E=44.2441 | FLYBASE:CG11138-PC:fly:Flybase gene name…
460	189181_s_at
R08D7.6	174897_at	pde-2	1	1	Larval Expression: pharynx; pharyngeal-intestinal valve; intestine; anal depressor muscle; Reproductive System; distal tip cell; body wall muscle; Nervous System; nerve ring; ventral nerve cord; head neurons; neurons along body; tail neurons;		ENSEMBL:ENSP00000334910:human:cGMP-dependent 3',5'-cyclic phosphodiesterase:E=93.0555 | ENSEMBL:ENSP00000365633:human:CDNA FLJ16750 fis, clone ADRGL2011190, highly similar to cGMP- dependent 3',5'-cyclic phosphodiesterase:E=92.9208 | ENSEMBL:ENSP00000341187:human:3',5'-cyclic nucleotide phosphodiesterase 10A2:E=56.8539 | ENSEMBL:ENSP00000346435:human:Isoform PDE10A1 of cAMP and cAMP-inhibited cGM…
F18H3.3	173881_at	pab-2				Polyadenylate-binding protein (RRM superfamily)	ENSEMBL:ENSP00000204732:human:Isoform 1 of Polyadenylate-binding protein 4:E=170.569 | ENSEMBL:ENSP00000313007:human:Isoform 1 of Polyadenylate-binding protein 1:E=170.569 | ENSEMBL:ENSP00000361949:human:Poly(A) binding protein, cytoplasmic 4:E=168.143 | ENSEMBL:ENSP00000174661:human:61 kDa protein:E=164.699 | ENSEMBL:ENSP00000361947:human:Isoform 2 of Polyadenylate-binding protein 4:E=147.886 | …
W02A2.8	179218_at
244	174793_at
R10E4.1	179628_at					Uncharacterized protein, contains BTB/POZ domain
F26F2.6	179496_at					Cysteine rich domain (CW domain) probably distantly related to the C-type lectin
F44G4.3	177876_at
T04D3.5	177785_s_at		0	0	Expressed in proximal germline.
Y17D7B.5	182522_at					C-type lectin
B0334.9	178722_at
C05G5.3	178338_at
C03F11.4	175240_at
T05H4.6	194225_x_at	T05H4.6a				Peptide chain release factor 1 (eRF1)	ENSEMBL:ENSP00000353741:human:Eukaryotic peptide chain release factor subunit 1:E=183.009 | FLYBASE:CG5605-PC:fly:Flybase gene name is eRF1-PC:E=186.509 |
T06C12.7	193542_at	nhr-84	1	0	Neurons in anterior, lateral, lumbar ganglia; pharyngeal motorneurons and interneurons; pharynx; intestine.	Hormone receptors	ENSEMBL:ENSP00000332695:human:Retinoic acid receptor gamma-1:E=15.9208 | ENSEMBL:ENSP00000343698:human:Retinoic acid receptor gamma-2:E=15.7212 | ENSEMBL:ENSP00000316769:human:Hypothetical protein DKFZp761C0417:E=14.8539 | ENSEMBL:ENSP00000254066:human:Isoform Alpha-1 of Retinoic acid receptor alpha:E=14.6576 | ENSEMBL:ENSP00000357979:human:CDNA FLJ16774 fis, clone BRCAN2019772, highly similar to…
E02H9.6	180413_at					Unnamed protein
C14A4.12	183270_at	C14A4.12	0	0	This multicomponent pattern expresses from late embryogenesis through to adulthood. Staining is first observed in the pharynx of 1.5-fold embryos. In 3-fold embryos, expression is seen in the pharyngo-intestinal valve and in the intestino-rectal valve, in addition to the pharyngeal staining. In adults, expression in the excretory cell is also apparent, with the anterior canals staining and about …
B0001.5	175583_s_at					Unnamed protein
K10C3.6	194120_at	nhr-49				Hepatocyte nuclear factor 4 and similar steroid hormone receptors	ENSEMBL:ENSP00000346339:human:hepatocyte nuclear factor 4, gamma:E=60.3279 | ENSEMBL:ENSP00000339908:human:hepatocyte nuclear factor 4 alpha isoform c:E=56.6778 | ENSEMBL:ENSP00000312987:human:hepatocyte nuclear factor 4 alpha isoform b:E=54.3279 | ENSEMBL:ENSP00000343807:human:Hepatocyte nuclear factor 4-alpha (HNF-4-alpha) (Transcription factor HNF-4) (Transcription factor 14). Splice isoform H…
F34D6.6	189226_at	sri-61				Predicted olfactory G-protein coupled receptor
K04F10.4	172006_x_at	bli-4	1	2	Expressed in all hypodermal cells, the vulva, and the ventral nerve cords. Expression was first observed in embryos, at 2-fold stage.|Adult Expression: intestine; Reproductive System; vulval muscle; unidentified cells in head;	Subtilisin-like proprotein convertase	ENSEMBL:ENSP00000305056:human:Isoform PACE4A-I of Proprotein convertase subtilisin/kexin type 6 precursor:E=155.081 | ENSEMBL:ENSP00000351193:human:Isoform PACE4E-II of Proprotein convertase subtilisin/kexin type 6 precursor:E=153.959 | ENSEMBL:ENSP00000265283:human:proprotein convertase subtilisin/kexin type 5 preproprotein:E=149.824 | ENSEMBL:ENSP00000268171:human:Furin precursor:E=147.319 | EN…
415	185061_at
F20D1.7	193275_at					Leucine rich repeat	ENSEMBL:ENSP00000319223:human:Leucine-rich repeats neuronal protein 5 precursor:E=24.3279 | ENSEMBL:ENSP00000312001:human:Leucine-rich repeats neuronal protein 3 precursor:E=18.6576 | ENSEMBL:ENSP00000314901:human:Leucine-rich repeats neuronal protein 1 precursor:E=17.0223 | ENSEMBL:ENSP00000373207:human:Leucine-rich repeat protein LRIG1:E=14.6778 | ENSEMBL:ENSP00000347775:human:Hypothetical prot…
C09F5.2	187357_at	orai-1	1	1	Larval Expression: pharyngeal-intestinal valve; intestine; body wall muscle; Nervous System; head neurons; tail neurons;|Larval Expression: intestine; hypodermis; seam cells; unidentified cells in head; unidentified cells in tail ;	CAP-binding protein complex interacting protein 2	ENSEMBL:ENSP00000322249:human:Protein orai-3:E=34.1871 | ENSEMBL:ENSP00000328216:human:Calcium release-activated calcium channel protein 1:E=32.1024 | ENSEMBL:ENSP00000348752:human:Protein of unknown function DUF1650 family protein:E=26.4815 | FLYBASE:CG11430-PB:fly:Flybase gene name is olf186-F-PB:E=33.7212 |
F38C2.7	172966_x_at					CCCH-type Zn-finger protein	ENSEMBL:ENSP00000337386:human:Butyrate response factor 1:E=14.0757 | ENSEMBL:ENSP00000282388:human:Butyrate response factor 2:E=13.699 | ENSEMBL:ENSP00000248673:human:Similar to butyrate response factor 2:E=12.7447 | FLYBASE:CG4070-PB:fly:Flybase gene name is Tis11-PB:E=13.0362 |
152	173008_s_at
F41H10.3	186088_s_at	F41H10.3				Unnamed protein	ENSEMBL:ENSP00000343042:human:KIAA0309 protein:E=11.9586 | ENSEMBL:ENSP00000369719:human:CDNA FLJ46149 fis, clone TESTI4000621, moderately similar to Homo sapiens Snf2-related CBP activator protein:E=11.8239 | ENSEMBL:ENSP00000356455:human:Isoform C of Proteoglycan-4 precursor:E=11.7212 | ENSEMBL:ENSP00000356456:human:Isoform F of Proteoglycan-4 precursor:E=11.7212 | ENSEMBL:ENSP00000251819:human…
Y71F9AM.4	174468_s_at	cogc-3	0	4	COGC-3 was detected in most tissues, including muscle, intestine and hypodermis. COGC-3 expression in the germline was very low, or nil. In whole-mount staining, COGC-3 was strongly expressed in cells of the pharynx, vulva and seam hypodermis, and of the intestine.	Subunit of cis-Golgi transport vesicle tethering complex - Sec34p	ENSEMBL:ENSP00000258654:human:component of golgi transport complex 3:E=77.9586 | FLYBASE:CG3248-PA:fly:Flybase gene name is CG3248-PA:E=67.9586 |
T13F2.6	173588_s_at
F47F2.1	189245_at	F47F2.1				cAMP-dependent protein kinase catalytic subunit (PKA)	ENSEMBL:ENSP00000262848:human:Serine/threonine-protein kinase PRKX:E=90.7213 | ENSEMBL:ENSP00000340940:human:Isoform 2 of cAMP-dependent protein kinase, alpha-catalytic subunit:E=89.8539 | ENSEMBL:ENSP00000309591:human:cAMP-dependent protein kinase catalytic subunit alpha isoform 1:E=89.7695 | ENSEMBL:ENSP00000319504:human:Isoform 2 of cAMP-dependent protein kinase, beta-catalytic subunit:E=86.32…
C54D1.6	190689_s_at	bar-1	0	2	Similar expression patterns were obtained using either the BAR-1 antibodies in immunocytochemistry experiments or by direct observation of the functional BAR-1-GFP. BAR-1 is present in P3.p through P8.p in the late L1/early L2 stage and disappears in the mid-L3 stage before the first divisions of P3.p-P8.p. Did not observe BAR-1 in P1.p, P2.p, P9.p, P10.p or P11.p at this time. P6.p occasionally …	Armadillo/beta-Catenin/plakoglobin	ENSEMBL:ENSP00000344456:human:Isoform 1 of Catenin beta-1:E=41.9586 | ENSEMBL:ENSP00000311113:human:Junction plakoglobin:E=41.0362 | FLYBASE:CG11579-PC:fly:Flybase gene name is arm-PC:E=37.8239 |
480	190552_at
Y111B2A.12	174156_s_at					Angio-associated migratory cell protein (contains WD40 repeats)	ENSEMBL:ENSP00000248450:human:Angio-associated migratory cell protein:E=28.0969 | FLYBASE:CG5114-PA:fly:Flybase gene name is CG5114-PA:E=24.5086 |
T08E11.5	185010_at					F-box domain
F36D4.5	174096_at	F36D4.5	1	0	Larval Expression: intestine;|Larval Expression: pharynx; pharyngeal-intestinal valve; intestine; renal gland cells; Reproductive System; developing vulva; Nervous System; nerve ring; ventral nerve cord; head neurons; tail neurons;		ENSEMBL:ENSP00000306528:human:Isoform 1 of UPF0326 protein C1orf121:E=56.5528 | ENSEMBL:ENSP00000263831:human:Isoform 2 of UPF0326 protein C1orf121:E=26.4815 | ENSEMBL:ENSP00000294923:human:CGI-146 protein:E=23.5229 | FLYBASE:CG7222-PA:fly:Flybase gene name is CG7222-PA:E=52.4437 | FLYBASE:CG12231-PA:fly:Flybase gene name is CG12231-PA:E=31.8239 |
Y39G10AR.10	176486_at						ENSEMBL:ENSP00000267622:human:Thyroid receptor-interacting protein 11:E=21.4949 | ENSEMBL:ENSP00000265148:human:centromere protein E:E=21.0044 | ENSEMBL:ENSP00000369365:human:CENPE variant protein (Fragment):E=20.4815 | ENSEMBL:ENSP00000252172:human:Myosin-13:E=20.2007 | ENSEMBL:ENSP00000255381:human:Myosin-4:E=19.7696 | ENSEMBL:ENSP00000245503:human:Myosin heavy chain, skeletal muscle, adult 2:E…
Y102A11A.8	176506_s_at						ENSEMBL:ENSP00000264748:human:Fibroblast growth factor receptor-like 1 precursor:E=30.0655 | ENSEMBL:ENSP00000358052:human:Isoform 17 of Fibroblast growth factor receptor 2 precursor:E=20.0362 | ENSEMBL:ENSP00000309878:human:Isoform 18 of Fibroblast growth factor receptor 2 precursor:E=19.9586 | ENSEMBL:ENSP00000358061:human:Isoform 9 of Fibroblast growth factor receptor 2 precursor:E=19.9586 | E…
C12D8.9	179347_at
C05D10.3	175254_at		0	0	Larval Expression: intestine;	Transporter, ABC superfamily (Breast cancer resistance protein)	ENSEMBL:ENSP00000354995:human:Isoform 1 of ATP-binding cassette sub-family G member 1:E=75.7447 | ENSEMBL:ENSP00000343820:human:Isoform 8 of ATP-binding cassette sub-family G member 1:E=75.4089 | ENSEMBL:ENSP00000304111:human:ATP-binding cassette sub-family G member 4:E=68.8539 | ENSEMBL:ENSP00000237612:human:Isoform 1 of ATP-binding cassette sub-family G member 2:E=68.1024 | ENSEMBL:ENSP00000339…
F59B2.8	189380_at					Uncharacterized protein
C37A5.9	187928_at	pry-1	1	1	The pry-1 reporter gene is widely expressed throughout development. Expression starts halfway through embryogenesis and is mainly localized to the ventral and lateral hypodermal cells. At the early L1 stage, pry-1 is expressed at high levels in the lateral hypodermal cells (or seam cells) V5 and V6 and in the Q neuroblasts QL and QR. pry-1 is also expressed in the ventral hypodermal (P) cells P7/…
T13F2.11	172905_x_at	msp-78				Major sperm protein domain
T26A5.4	190891_at					Beta-1,4-mannosyltransferase	ENSEMBL:ENSP00000262374:human:Chitobiosyldiphosphodolichol beta-mannosyltransferase:E=79.2924 | ENSEMBL:ENSP00000340009:human:Similar to beta-1,4-mannosyltransferase; beta-1,4 mannosyltransferase:E=21.0223 | FLYBASE:CG18012-PA:fly:Flybase gene name is CG18012-PA:E=82.3468 |
M02H5.12	176358_at	srbc-57				Unnamed protein
F09C6.8	192462_at	nhr-262				Hormone receptors	ENSEMBL:ENSP00000346339:human:hepatocyte nuclear factor 4, gamma:E=23.8539 | ENSEMBL:ENSP00000339908:human:hepatocyte nuclear factor 4 alpha isoform c:E=22.9586 | ENSEMBL:ENSP00000312987:human:hepatocyte nuclear factor 4 alpha isoform b:E=22.8539 | ENSEMBL:ENSP00000343807:human:Hepatocyte nuclear factor 4-alpha (HNF-4-alpha) (Transcription factor HNF-4) (Transcription factor 14). Splice isoform H…
F42G9.6	183553_s_atb	F42G9.6					ENSEMBL:ENSP00000297056:human:Isoform 1 of Sn1-specific diacylglycerol lipase beta:E=70.4815 | ENSEMBL:ENSP00000257215:human:Sn1-specific diacylglycerol lipase alpha:E=53.8861 | FLYBASE:CG33174-PD:fly:Flybase gene name is CG33174-PD:E=39.5686 |
W09G3.6	179169_s_atb					WD40 repeat-containing protein	ENSEMBL:ENSP00000312758:human:Isoform 1 of Hermansky-Pudlak syndrome 5 protein:E=19.8539 | ENSEMBL:ENSP00000369428:human:CDNA FLJ45821 fis, clone NT2RP8001584:E=12.2518 | ENSEMBL:ENSP00000265967:human:Isoform 2 of Hermansky-Pudlak syndrome 5 protein:E=12.0362 | ENSEMBL:ENSP00000352510:human:154 kDa protein:E=10.7447 | ENSEMBL:ENSP00000374438:human:Protein KIAA0329/KIAA0297:E=10.6383 | FLYBASE:CG9…
Y43C5B.3	193317_at					Predicted mitochondrial carrier protein	ENSEMBL:ENSP00000292296:human:Solute carrier family 25 member 44:E=42.1367 | FLYBASE:CG5805-PA:fly:Flybase gene name is CG5805-PA:E=48.7447 |
F49E12.2	183848_at	dod-23
B0035.9	172679_x_at	his-46				Histone H4	ENSEMBL:ENSP00000244484:human:Histone H4:E=48.9586 | ENSEMBL:ENSP00000244537:human:H4 histone family, member L:E=35.1675 | FLYBASE:CG33887-PA:fly:Flybase gene name is His4:CG33887-PA:E=49.1805 | FLYBASE:CG33885-PA:fly:Flybase gene name is His4:CG33885-PA:E=49.1805 | FLYBASE:CG33883-PA:fly:Flybase gene name is His4:CG33883-PA:E=49.1805 | FLYBASE:CG33875-PA:fly:Flybase gene name is His4:CG33875-PA:…
F55F3.1	178382_s_at	aakb-1	0	0	Larval Expression: pharynx; pharyngeal-intestinal valve; intestine;|Larval Expression: pharynx; pharyngeal-intestinal valve;	Protein involved in Snf1 protein kinase complex assembly	ENSEMBL:ENSP00000254101:human:5'-AMP-activated protein kinase subunit beta-2:E=49.9208 | ENSEMBL:ENSP00000229328:human:5'-AMP-activated protein kinase subunit beta-1:E=43.8861 | FLYBASE:CG8057-PA:fly:Flybase gene name is CG8057-PA:E=33.3768 |
F45D11.2	172593_x_at
ZC410.1	192634_at	nhr-11				Hormone receptors	ENSEMBL:ENSP00000339908:human:hepatocyte nuclear factor 4 alpha isoform c:E=15.5376 | ENSEMBL:ENSP00000312987:human:hepatocyte nuclear factor 4 alpha isoform b:E=15.3767 | ENSEMBL:ENSP00000343807:human:Hepatocyte nuclear factor 4-alpha (HNF-4-alpha) (Transcription factor HNF-4) (Transcription factor 14). Splice isoform HNF4-Alpha-4:E=15.301 | ENSEMBL:ENSP00000261532:human:Steroid hormone receptor…
F45E10.1	183518_s_at	unc-53	1	1	In the pAB::GFP fusion, expression was seen in some pioneering neurones of the nerve ring, beginning at the early comma stage. At the two-fold stage, expression was detected in some 10 neurones in the head that extend axons into the nerve ring, and in two neurones in the tail that extend processes anteriorly. This expression pattern was confirmed by immunohistochemistry with MAb 16-48-2. At the t…		ENSEMBL:ENSP00000309577:human:neuron navigator 2 isoform 2:E=79 | ENSEMBL:ENSP00000353871:human:neuron navigator 2 isoform 1:E=78.0132 | ENSEMBL:ENSP00000228327:human:Steerin3 protein:E=69.0458 | ENSEMBL:ENSP00000367907:human:neuron navigator 3:E=67.585 | ENSEMBL:ENSP00000266692:human:KIAA0938 protein:E=53.5229 | ENSEMBL:ENSP00000356269:human:Neuron navigator 1:E=44.3872 | ENSEMBL:ENSP00000350956…
F55G1.6	181332_at		0	0	Expression is first seen in 3-fold embryos prior to hatching and then in L1 larvae. In these young worms, the expression appears in both cells of the intestino-rectal valve. We next see expression in young adults and throughout adulthood. In these adults the staining seems predominantly in only one cell of the valve, as the valve appears less three dimensional in aspect. All strains injected show…	Unnamed protein
Y4C6B.5	183536_at					Predicted transporter ADD1 (major facilitator superfamily)	ENSEMBL:ENSP00000262401:human:Isoform 1 of Heme carrier protein 1:E=27.4202 | ENSEMBL:ENSP00000266943:human:Hypothetical protein DKFZp686A1775:E=26.1805 | ENSEMBL:ENSP00000370192:human:LOC283537 protein:E=26.1675 | ENSEMBL:ENSP00000238407:human:Thymic stromal cotransporter homolog:E=18.0044 | ENSEMBL:ENSP00000318828:human:Isoform 2 of Heme carrier protein 1:E=13.2147 | FLYBASE:CG15890-PA:fly:Flyb…
C17C3.18	173996_at	ins-13
Y57A10B.6	184588_at					Unnamed protein
F52E1.5	180948_at
Y56A3A.19	175476_s_at		0	0	Larval Expression: intestine;	Acyl carrier protein/NADH-ubiquinone oxidoreductase, NDUFAB1/SDAP subunit	ENSEMBL:ENSP00000007516:human:Acyl carrier protein, mitochondrial precursor:E=29.4318 | FLYBASE:CG9160-PA:fly:Flybase gene name is mtacp1-PA:E=29.9586 |
C31G12.1	180268_at					Unnamed protein
C24G6.4	192271_s_at	nhr-47	0	0	Larval Expression: pharynx; intestine;	Hormone receptors	ENSEMBL:ENSP00000339908:human:hepatocyte nuclear factor 4 alpha isoform c:E=35.284 | ENSEMBL:ENSP00000312987:human:hepatocyte nuclear factor 4 alpha isoform b:E=34.1871 | ENSEMBL:ENSP00000343807:human:Hepatocyte nuclear factor 4-alpha (HNF-4-alpha) (Transcription factor HNF-4) (Transcription factor 14). Splice isoform HNF4-Alpha-4:E=33.9208 | ENSEMBL:ENSP00000346339:human:hepatocyte nuclear facto…
T26G10.1	189331_s_at					ATP-dependent RNA helicase	ENSEMBL:ENSP00000350698:human:Probable ATP-dependent RNA helicase DDX47:E=154 | ENSEMBL:ENSP00000319578:human:DEAD (Asp-Glu-Ala-Asp) box polypeptide 47 isoform 2:E=133.921 | ENSEMBL:ENSP00000247003:human:Probable ATP-dependent RNA helicase DDX49:E=97.7447 | ENSEMBL:ENSP00000339633:human:Probable ATP-dependent RNA helicase DDX27:E=69.7695 | ENSEMBL:ENSP00000263239:human:ATP-dependent RNA helicase …
Y44E3A.2	175746_at	ace-2	1	0	GFP was expressed in several head neurons located on the sides of the pharynx anterior bulb, around the isthmus and on the sides of the pharynx posterior bulb. Some neuronal processes were fluorescent in the ventral cord down to the tail ganglion, where several neurons expressed GFP as well as several nuclei of hypodermal cells at the tip of the tail. Histochemical staining of mutant ace-1 reveal…	Acetylcholinesterase/Butyrylcholinesterase	ENSEMBL:ENSP00000264381:human:Cholinesterase precursor:E=97.699 | ENSEMBL:ENSP00000350037:human:Acetylcholinesterase isoform E4-E6 variant:E=77.6383 | ENSEMBL:ENSP00000303211:human:Isoform 2 of Acetylcholinesterase precursor:E=77.6198 | ENSEMBL:ENSP00000241069:human:ACHE protein:E=77.5229 | ENSEMBL:ENSP00000354541:human:Isoform 2 of Neuroligin-1 precursor:E=49.5086 | ENSEMBL:ENSP00000275857:human…
C08G5.2	180528_at					F-box domain
C30F12.4	176430_s_at
R07C3.3	183280_at					Branching enzyme	ENSEMBL:ENSP00000267857:human:glucosaminyl (N-acetyl) transferase 3, mucin type:E=20.6576 | ENSEMBL:ENSP00000333978:human:Beta-1,3-galactosyl-O-glycosyl-glycoprotein beta-1,6-N- acetylglucosaminyltransferase:E=16.8539 | ENSEMBL:ENSP00000265012:human:glucosaminyl (N-acetyl) transferase 2, I-branching enzyme isoform C:E=15.2076 | ENSEMBL:ENSP00000317027:human:Core 2 beta-1,6-N-acetylglucosaminyltra…
C33F10.2	192077_at					Predicted protein kinase (contains TBC and RHOD domains)	ENSEMBL:ENSP00000273980:human:CDNA FLJ23725 fis, clone HEP14024:E=81.3872 | ENSEMBL:ENSP00000355338:human:Hypothetical protein MGC16169:E=75.7959 | FLYBASE:CG4041-PA:fly:Flybase gene name is CG4041-PA:E=70.9586 |
F41E7.7	178094_at
T05E12.7	184012_at
1	171726_x_at
E02H4.1	192638_at	del-1	1	0	single cell-type labelled with constructs using this promoter = VB|del-1 is expressed in the VB motor neurons beginning in the L2 larval stage. By the end of L2, del-1::GFP is also visible in a few VA motor neurons at the anterior end of the nerve cord. Expression of del-1::GFP in the VAs progresses in a wave from anterior to posterior, with all VAs expressing del-1::GFP by the adult stage. Thus,…	Non voltage-gated ion channels (DEG/ENaC family)	ENSEMBL:ENSP00000300061:human:Amiloride-sensitive sodium channel gamma-subunit:E=41.699 | ENSEMBL:ENSP00000228916:human:Isoform 1 of Amiloride-sensitive sodium channel subunit alpha:E=40.301 | ENSEMBL:ENSP00000353292:human:Isoform 2 of Amiloride-sensitive sodium channel subunit alpha:E=40.0706 | ENSEMBL:ENSP00000345751:human:Isoform 1 of Amiloride-sensitive sodium channel subunit beta:E=39.6576 |…
ZC250.2	182791_at					Galactosyltransferases	ENSEMBL:ENSP00000343002:human:Beta-1,3-glucosyltransferase:E=72.8539 | ENSEMBL:ENSP00000369701:human:48 kDa protein:E=47.1487 | FLYBASE:CG9109-PA:fly:Flybase gene name is CG9109-PA:E=51.4559 | FLYBASE:CG13904-PA:fly:Flybase gene name is CG34056-PA:E=11.4815 |
K06A1.5	173705_s_at						ENSEMBL:ENSP00000318259:human:APG16 autophagy 16-like isoform 2:E=58.3468 | ENSEMBL:ENSP00000287735:human:APG16 autophagy 16-like isoform 1:E=55.8239 | ENSEMBL:ENSP00000362625:human:Isoform 4 of Autophagy-related protein 16-1:E=46.6198 | ENSEMBL:ENSP00000326340:human:ATG16 autophagy related 16-like 2:E=45.3979 | ENSEMBL:ENSP00000334016:human:CDNA FLJ23854 fis, clone LNG06315:E=44.5528 | ENSEMBL:E…
ZC101.2	194141_atb	unc-52	0	1	Staining is first observed in comma stage embryos and is primarily found at regions of contact between adjacent muscle cells. Some intracellular staining of body-wall muscle cells is also observed, but neither sera stain the underlying hypodermis. Between the comma and 1.5-fold stages, staining spreads from regions of cell-cell contact over the basal face of each muscle cell, where the basement m…	Basement membrane-specific heparan sulfate proteoglycan (HSPG) core protein	ENSEMBL:ENSP00000270945:human:Basement membrane-specific heparan sulfate proteoglycan core protein precursor:E=297.091 | ENSEMBL:ENSP00000363814:human:365 kDa protein:E=245.284 | ENSEMBL:ENSP00000374309:human:Laminin alpha-1 chain precursor:E=86.4949 | ENSEMBL:ENSP00000374308:human:338 kDa protein:E=86.3468 | ENSEMBL:ENSP00000359725:human:Laminin alpha-5 chain precursor:E=84.9208 | ENSEMBL:ENSP00…
F53B1.8	192206_at					Organic anion transporter	ENSEMBL:ENSP00000373680:human:solute carrier organic anion transporter family, member 4C1:E=81.7447 | ENSEMBL:ENSP00000309741:human:79 kDa protein:E=81.6383 | ENSEMBL:ENSP00000260126:human:Solute carrier organic anion transporter family member 5A1:E=73.7959 | ENSEMBL:ENSP00000341777:human:Isoform 2 of Solute carrier organic anion transporter family member 4A1:E=72.2218 | ENSEMBL:ENSP00000217159:h…
F44G4.8	173858_at	dep-1	0	0	Both reporters are expressed at the time of vulval induction at equal levels in P5.p, P6.p, and P7.p. After the first round of cell divisions, the translational DEP-1::GFP reporter is down-regulated in the primary lineage, but expression persists in the secondary vulval cells until the L4 stage. DEP-1::GFP expression is lower in P6.p than in P5.p or P7.p descendants in 82% of L3 and in 95% of L4 …	Protein tyrosine phosphatase, contains fn3 domain	ENSEMBL:ENSP00000261266:human:Receptor-type tyrosine-protein phosphatase beta precursor:E=80.8861 | ENSEMBL:ENSP00000278456:human:Receptor-type tyrosine-protein phosphatase eta precursor:E=70.0655 | ENSEMBL:ENSP00000281171:human:receptor-type protein tyrosine phosphatase O isoform a precursor:E=68.1805 | ENSEMBL:ENSP00000343434:human:Receptor-type tyrosine-protein phosphatase O precursor:E=67.853…
F54B11.5	192899_at					Predicted E3 ubiquitin ligase	ENSEMBL:ENSP00000265981:human:RING finger protein 141:E=17 |
C39D10.7	193947_s_at		0	0	Expressed in proximal germline.	Unnamed protein	ENSEMBL:ENSP00000354885:human:Mucin-2 precursor:E=15.1135 | ENSEMBL:ENSP00000351956:human:Intestinal mucin:E=10.8539 | ENSEMBL:ENSP00000371671:human:132 kDa protein:E=10.6021 | ENSEMBL:ENSP00000356455:human:Isoform C of Proteoglycan-4 precursor:E=10.0969 | ENSEMBL:ENSP00000356456:human:Isoform F of Proteoglycan-4 precursor:E=10.0458 | ENSEMBL:ENSP00000356453:human:Isoform B of Proteoglycan-4 prec…
M03A8.1	193919_at	dhs-28				17-beta-hydroxysteroid dehydrogenase	ENSEMBL:ENSP00000256216:human:Peroxisomal multifunctional enzyme type 2:E=111.796 | ENSEMBL:ENSP00000262542:human:Hydroxysteroid dehydrogenase-like protein:E=21.2596 | ENSEMBL:ENSP00000230236:human:Estradiol 17-beta-dehydrogenase 8:E=20.1367 | ENSEMBL:ENSP00000372558:human:24 kDa protein:E=20.0862 | ENSEMBL:ENSP00000326219:human:peroxisomal short-chain alcohol dehydrogenase:E=16.4089 | ENSEMBL:EN…
F02H6.6	178021_at					Zinc metalloprotein
C47A4.3	191345_at					Serine/threonine specific protein phosphatase PP1, catalytic subunit	ENSEMBL:ENSP00000351298:human:Serine/threonine-protein phosphatase PP1-beta catalytic subunit:E=82.2147 | ENSEMBL:ENSP00000341779:human:Isoform Gamma-2 of Serine/threonine-protein phosphatase PP1-gamma catalytic subunit:E=82.1192 | ENSEMBL:ENSP00000335084:human:Isoform Gamma-1 of Serine/threonine-protein phosphatase PP1-gamma catalytic subunit:E=82.1024 | ENSEMBL:ENSP00000365936:human:Serine/thre…
286	175337_at
K12D12.2	173366_s_at	npp-3				Uncharacterized conserved protein	ENSEMBL:ENSP00000373415:human:Nuclear pore complex protein Nup205:E=31.1308 | ENSEMBL:ENSP00000285968:human:228 kDa protein:E=30.1805 | FLYBASE:CG11943-PA:fly:Flybase gene name is CG11943-PA:E=24.5086 |
Y54E5A.8	186343_s_at	Y54E5A.8				Unnamed protein
R04E5.9	174679_at
F43E2.8	192010_s_at	hsp-4	0	0	Expressed in the postmitotic intestinal cells during development and adulthood,|Larval Expression: intestine; distal tip cell; developing spermatheca; hypodermis; seam cells;	Molecular chaperones GRP78/BiP/KAR2, HSP70 superfamily	ENSEMBL:ENSP00000265959:human:Hypothetical protein:E=268.387 | ENSEMBL:ENSP00000227378:human:Isoform 1 of Heat shock cognate 71 kDa protein:E=213.921 | ENSEMBL:ENSP00000247207:human:Heat shock-related 70 kDa protein 2:E=208.076 | ENSEMBL:ENSP00000364801:human:heat shock 70kDa protein 1B:E=207.125 | ENSEMBL:ENSP00000364804:human:Heat shock 70 kDa protein 1L:E=205.108 | ENSEMBL:ENSP00000372676:huma…
K12D9.9	180156_at	srw-112	1	0	Larval Expression: Nervous System; head neurons;	7-transmembrane olfactory receptor
F35D2.3	182863_at					Fibrillins and related proteins containing Ca2+-binding EGF-like domains	ENSEMBL:ENSP00000265121:human:Teneurin-3:E=20.3979 | ENSEMBL:ENSP00000373695:human:similar to odd Oz/ten-m homolog 3 isoform 3:E=20.2924 | ENSEMBL:ENSP00000372644:human:Isoform XB of Tenascin-X precursor:E=19.8861 | ENSEMBL:ENSP00000364393:human:Tenascin XB:E=19.8861 | ENSEMBL:ENSP00000344400:human:Isoform 3 of Tenascin precursor:E=19.8539 | ENSEMBL:ENSP00000344555:human:Isoform 5 of Tenascin pre…
T22G5.2	192878_at	lbp-7				Fatty acid-binding protein FABP	ENSEMBL:ENSP00000241156:human:Fatty acid-binding protein, heart:E=25.1249 | ENSEMBL:ENSP00000256103:human:Myelin P2 protein:E=22.2596 | ENSEMBL:ENSP00000256104:human:Fatty acid-binding protein, adipocyte:E=21.8239 | ENSEMBL:ENSP00000296918:human:Fatty acid-binding protein, brain:E=21.2007 | ENSEMBL:ENSP00000368362:human:Lipid-binding protein:E=20.1487 | ENSEMBL:ENSP00000271558:human:Cellular reti…
C10F3.1	179701_s_at	cpg-4				Unnamed protein	ENSEMBL:ENSP00000282478:human:dentin sialophosphoprotein preproprotein:E=19.9208 | ENSEMBL:ENSP00000367766:human:retinitis pigmentosa GTPase regulator isoform C:E=15.4089 | ENSEMBL:ENSP00000350138:human:Hornerin:E=14.041 | ENSEMBL:ENSP00000271816:human:Ifapsoriasin:E=12.0088 | ENSEMBL:ENSP00000373027:human:Chromosome 6 open reading frame 205:E=11.3279 | ENSEMBL:ENSP00000365472:human:Chromosome 6 …
C16C4.5	183993_at	math-15
T21B4.7	188797_at	srh-69				Predicted olfactory G-protein coupled receptor
F17A2.7	178937_at	srd-45				Chemoreceptor/7TM receptor
F42C5.8	193021_s_at	rps-8				40S ribosomal protein S8	ENSEMBL:ENSP00000271105:human:40S ribosomal protein S8:E=74.6021 | ENSEMBL:ENSP00000306955:human:similar to ribosomal protein S8:E=62.5229 | ENSEMBL:ENSP00000361283:human:Ribosomal protein S8:E=45.9586 | ENSEMBL:ENSP00000366099:human:16 kDa protein:E=33.6383 | FLYBASE:CG7808-PC:fly:Flybase gene name is RpS8-PC:E=69.4089 |
C33D9.9	179627_at
T08B2.12	184685_s_at					Unnamed protein
H24G06.1	174578_at	H24G06.1					ENSEMBL:ENSP00000374581:human:MAPKBP1 protein:E=54.9208 | ENSEMBL:ENSP00000373651:human:IMP dehydrogenase/GMP reductase family protein:E=44.6383 | ENSEMBL:ENSP00000270301:human:166 kDa protein:E=43.3468 | ENSEMBL:ENSP00000260357:human:164 kDa protein:E=42.1675 | ENSEMBL:ENSP00000350464:human:Hypothetical protein DKFZp686G1024:E=40.699 | ENSEMBL:ENSP00000368137:human:CDNA FLJ33298 fis, clone BNGH4…
R07A4.3	178906_at
F37B4.10	185014_s_at
Y17G7B.2	175434_at	Y17G7B.2				Histone H3 (Lys4) methyltransferase complex, subunit CPS60/ASH2/BRE2	ENSEMBL:ENSP00000340896:human:Isoform 1 of Set1/Ash2 histone methyltransferase complex subunit ASH2:E=76.8861 | ENSEMBL:ENSP00000250635:human:Isoform 2 of Set1/Ash2 histone methyltransferase complex subunit ASH2:E=65.5376 | FLYBASE:CG6677-PA:fly:Flybase gene name is ash2-PA:E=79.8539 |
F10E9.6	176616_s_at	mig-10	1	1	The mig-10a::gfp construct was expressed in the pharynx and a subset of neurons including AVM, PVM, ALM, and CAN.|The mig-10b::gfp construct was expressed in six head neurons and in the intestine.||Larval Expression: intestine; Reproductive System; body wall muscle; Nervous System; head neurons; pharyngeal neurons; unidentified cells;|Larval Expression: intestine; renal gland cells; body wall mus…	Growth factor receptor-bound proteins (GRB7, GRB10, GRB14)	ENSEMBL:ENSP00000321128:human:Amyloid beta A4 precursor protein-binding family B member 1- interacting protein:E=75.6021 | ENSEMBL:ENSP00000316543:human:Isoform RMO1-RAPH1 of Ras-associated and pleckstrin homology domains-containing protein 1:E=73.5376 | ENSEMBL:ENSP00000363623:human:135 kDa protein:E=72.4318 | ENSEMBL:ENSP00000363617:human:Isoform 1 of Ras-associated and pleckstrin homology doma…
C49C3.9	179430_s_at
C41G6.11	181306_at	sri-24	1	0	Larval Expression: Nervous System; head neurons; amphids;	Predicted olfactory G-protein coupled receptor
R07E5.13	187218_at					Uncharacterized conserved protein	ENSEMBL:ENSP00000340784:human:Brain protein 44-like protein:E=25.7959 | ENSEMBL:ENSP00000345539:human:similar to brain protein 44-like:E=25.3768 | ENSEMBL:ENSP00000354223:human:OTTHUMP00000017592:E=24.8239 | FLYBASE:CG14290-PB:fly:Flybase gene name is CG14290-PB:E=28.3188 |
F48C1.5	183581_at
C53C11.4	172858_x_at					Uncharacterized protein
C03G6.8	183651_at	nhr-147				Nuclear hormone receptor	ENSEMBL:ENSP00000271387:human:Retinoic acid receptor RXR-gamma:E=15.0506 | ENSEMBL:ENSP00000352900:human:51 kDa protein:E=14.9586 | ENSEMBL:ENSP00000363815:human:Retinoid X receptor, beta:E=14.585 | ENSEMBL:ENSP00000346339:human:hepatocyte nuclear factor 4, gamma:E=14.5528 | ENSEMBL:ENSP00000363813:human:Retinoid X receptor, beta (Fragment):E=14.4685 | ENSEMBL:ENSP00000363816:human:Retinoic acid …
C11H1.4	177609_at	prx-1				AAA+-type ATPase	ENSEMBL:ENSP00000369302:human:143 kDa protein:E=72.8239 | ENSEMBL:ENSP00000248633:human:Peroxisome biogenesis factor 1:E=72.2441 | ENSEMBL:ENSP00000341362:human:Isoform 3 of Nuclear valosin-containing protein-like:E=48.3872 | ENSEMBL:ENSP00000298001:human:Transitional endoplasmic reticulum ATPase:E=48.3372 | ENSEMBL:ENSP00000351777:human:89 kDa protein:E=48.2219 | ENSEMBL:ENSP00000354779:human:Is…
F08F1.9	172428_x_at					G2/Mitotic-specific cyclin A	ENSEMBL:ENSP00000274026:human:Cyclin-A2:E=11.4815 | ENSEMBL:ENSP00000255465:human:Cyclin-A1:E=11.0177 | FLYBASE:CG5814-PA:fly:Flybase gene name is CycB3-PA:E=10.5229 | FLYBASE:CG5940-PB:fly:Flybase gene name is CycA-PB:E=10.0655 |
C25A1.12	181148_atb					Predicted hydrolase/acyltransferase (alpha/beta hydrolase superfamily)	ENSEMBL:ENSP00000216327:human:Abhydrolase domain-containing protein 4:E=51.9208 | ENSEMBL:ENSP00000013894:human:Abhydrolase domain-containing protein 5:E=51.1938 | FLYBASE:CG1882-PA:fly:Flybase gene name is CG1882-PA:E=45.3768 |
C53D5.6	174895_at	imb-3				Karyopherin (importin) beta 3	ENSEMBL:ENSP00000374242:human:RAN binding protein 5:E=184.678 | ENSEMBL:ENSP00000350219:human:RANBP5 protein:E=184.678 | ENSEMBL:ENSP00000261574:human:127 kDa protein:E=180.658 | ENSEMBL:ENSP00000259569:human:Ran-binding protein 6:E=169.523 | ENSEMBL:ENSP00000346453:human:Isoform 1 of Importin-4:E=32.0088 | ENSEMBL:ENSP00000365779:human:14 kDa protein:E=10.6576 | FLYBASE:CG1059-PA:fly:Flybase gen…
F31D5.5	181666_at					Unnamed protein	ENSEMBL:ENSP00000295349:human:Isoform 1 of Latrophilin-3 precursor:E=11.6778 | ENSEMBL:ENSP00000280009:human:Isoform 2 of Latrophilin-3 precursor:E=10.6576 |
T06C12.14	185013_at					Secreted surface protein
F21D5.9	190385_at		0	0	Expressed in embryonic epithelia.
F08G5.6	178843_at					Unnamed protein
Y40A1A.3	176381_s_at
F34H10.3	175556_at		0	0	Post-embryonic expression. All cells in larvae and vulva of young adult. Higher levels in hypodermis and at orifices (anus, buccal cavity, vulva).
F45D3.5	175610_at	sel-1	0	0	SEL-1 appeared in all tissues except the pharynx at L1 larva through adult.|Punctate staining observed in cytoplasm strongest near apical surface and cell-cell boundaries of intestinal cells. Staining observed in P5.p and P7.p at the time cell fate decision. Staining observed in the tight junctions of all six vulval precursor cells.	Extracellular protein SEL-1 and related proteins	ENSEMBL:ENSP00000337053:human:Isoform 1 of Sel-1 homolog precursor:E=143.959 | ENSEMBL:ENSP00000284951:human:78 kDa protein:E=117.292 | ENSEMBL:ENSP00000352591:human:OTTHUMP00000030306:E=68.7213 | ENSEMBL:ENSP00000261258:human:19 kDa protein:E=35.6778 | ENSEMBL:ENSP00000264868:human:Hypothetical protein DKFZp781J1697:E=26.8239 | ENSEMBL:ENSP00000355104:human:LRP2 binding protein:E=10.6383 | ENSEM…
C10E2.6	173724_at		1	0	Larval Expression: pharyngeal gland cells; arcade cells; intestine; Reproductive System; distal tip cell; developing gonad; gonad sheath cells; head mesodermal cell; Nervous System; head neurons; unidentified cells in tail ;	Monocarboxylate transporter	ENSEMBL:ENSP00000309751:human:Monocarboxylate transporter 13:E=52.0757 | ENSEMBL:ENSP00000295190:human:Monocarboxylate transporter 14:E=48.7959 | ENSEMBL:ENSP00000343022:human:Major facilitator superfamily protein:E=48.0177 | ENSEMBL:ENSP00000285753:human:Monocarboxylate transporter 1:E=46.3098 | ENSEMBL:ENSP00000321735:human:Monocarboxylate transporter 3:E=43.7696 | ENSEMBL:ENSP00000261187:human…
F31A3.5	174217_at
D2096.10	185389_at					Unnamed protein
C35A5.7	190633_at					Unnamed protein	ENSEMBL:ENSP00000370779:human:Probable G-protein coupled receptor 139:E=10.4089 | FLYBASE:CG8985-PA:fly:Flybase gene name is DmsR-1-PA:E=40.3979 | FLYBASE:CG13803-PA:fly:Flybase gene name is DmsR-2-PA:E=37.9586 | FLYBASE:CG13229-PA:fly:Flybase gene name is CG13229-PA:E=31.5528 | FLYBASE:CG16752-PA:fly:Flybase gene name is CG16752-PA:E=16.4559 |
F42A10.3	185506_at		0	0	This pattern is very strong. This strain requires less than one hour of incubation for the pattern to be clearly seen. If left longer, non-localised staining of the pharyngeal muscles occurs obscuring the nuclei. There are three components to this pattern. The first is diffuse staining nucei in the procorpus (m2 and m3). The second is strong expession in the m4 nuclei in the metacorpus, and the f…	Phenylethanolamine N-methyltransferase/indolethylamine N-methyltransferase/nicotinamide N-methyltransferase	ENSEMBL:ENSP00000013222:human:Indolethylamine N-methyltransferase:E=21.2924 | ENSEMBL:ENSP00000299964:human:Nicotinamide N-methyltransferase:E=19.1739 | ENSEMBL:ENSP00000269582:human:Phenylethanolamine N-methyltransferase:E=12.8539 |
E02H9.7	181071_at						ENSEMBL:ENSP00000302716:human:Membrane mucin MUC17:E=11.1487 | ENSEMBL:ENSP00000368751:human:Secreted mucin MUC17:E=11.1487 | ENSEMBL:ENSP00000322097:human:CDNA FLJ35107 fis, clone PLACE6006871, moderately similar to SUPPRESSOR PROTEIN SRP40:E=10.0706 | ENSEMBL:ENSP00000365472:human:Chromosome 6 open reading frame 205:E=10 | ENSEMBL:ENSP00000372842:human:Chromosome 6 open reading frame 205:E=10 |…
F36H2.1	177614_at	tat-5				P-type ATPase	ENSEMBL:ENSP00000304500:human:ATPase, Class II, type 9B:E=1000 | ENSEMBL:ENSP00000342481:human:Isoform Long of Probable phospholipid-transporting ATPase IIA:E=1000 | ENSEMBL:ENSP00000309086:human:Isoform Short of Probable phospholipid-transporting ATPase IIA:E=284.155 | ENSEMBL:ENSP00000264449:human:Isoform Short of Probable phospholipid-transporting ATPase IA:E=121.921 | ENSEMBL:ENSP00000321195:…
T21C12.2	193009_at	hpd-1	0	0	Larval Expression: intestine; hypodermis;	4-hydroxyphenylpyruvate dioxygenase	ENSEMBL:ENSP00000289004:human:4-hydroxyphenylpyruvate dioxygenase:E=125.42 | ENSEMBL:ENSP00000335060:human:glyoxalase domain containing 1:E=28.2218 | FLYBASE:CG11796-PA:fly:Flybase gene name is CG11796-PA:E=136.108 |
Y119D3B.17	176130_at	pes-4	0	0	This plasmid gave nuclear localised b-galactosidase expression in the three cells of the rectal epithelium which form a ring situated posterior to the intestinal rectal valve. Staining in this region was present from L1 larvae through to adult and never observed in embryos. b-galactosidase expression was also detected dispersed throughout the pharynx in all postembryonic stages.		ENSEMBL:ENSP00000330225:human:Poly(rC)-binding protein 3 (Alpha-CP3). Splice isoform 5:E=49.4949 | ENSEMBL:ENSP00000329822:human:Isoform 3 of Poly(rC)-binding protein 3:E=49.4559 | ENSEMBL:ENSP00000348111:human:Isoform 1 of Poly(rC)-binding protein 4:E=49.1308 | ENSEMBL:ENSP00000305556:human:Poly(rC)-binding protein 1:E=46.1135 | ENSEMBL:ENSP00000352438:human:Poly(rC)-binding protein 2:E=45.0655 …
EEED8.5	189340_at	mog-5				DEAH-box RNA helicase	ENSEMBL:ENSP00000262415:human:ATP-dependent RNA helicase DHX8:E=1000 | ENSEMBL:ENSP00000365613:human:Putative pre-mRNA-splicing factor ATP-dependent RNA helicase DHX16:E=211.602 | ENSEMBL:ENSP00000373071:human:DEAD/H (Asp-Glu-Ala-Asp/His) box polypeptide 16:E=211.187 | ENSEMBL:ENSP00000268482:human:Pre-mRNA-splicing factor ATP-dependent RNA helicase PRP16:E=203.745 | ENSEMBL:ENSP00000336741:human…
R01B10.1	186472_at	cpi-2	0	0	Ce-CLI-1 expression varied little throughout the life history of C. elegans.
M162.4	177243_s_at
Y57A10A.15	187016_at					Mitochondrial DNA polymerase gamma, catalytic subunit	ENSEMBL:ENSP00000268124:human:DNA polymerase subunit gamma 1:E=102.081 | FLYBASE:CG8987-PA:fly:Flybase gene name is tam-PA:E=109.468 |
F36F12.2	185152_at					Extracellular protein with conserved cysteines
R13A5.5	176615_at	ceh-13	1	1	Expressed weakly in intestinal precursor, E.p, at 26-cell stage embryo at the beginning of gastrulation. Expressed in E.p and AB.xxxp daughters and in D.a and D.p. See Expression pattern 512 for expression later in development.|E.p and daughters during gastrulation, then fades during morphogenesis. No staining seen in larval or adult intestine; AB.xxxp and their daughters during gastrulation; D.a…	Transcription factor zerknullt and related HOX domain proteins	ENSEMBL:ENSP00000355140:human:Homeobox protein Hox-B1:E=26.7696 | ENSEMBL:ENSP00000343246:human:Isoform 3 of Homeobox protein Hox-A1:E=24.2596 | ENSEMBL:ENSP00000328598:human:Homeobox protein Hox-D1:E=21.4949 | ENSEMBL:ENSP00000298359:human:Homeobox protein CDX-2:E=17.9586 | ENSEMBL:ENSP00000302548:human:Homeobox protein Hox-D4:E=17.7959 | ENSEMBL:ENSP00000253572:human:Homeobox protein CDX-4:E=17…
Y65B4BR.4	175034_at	wwp-1	1	1	Neuronal expression: cholinergic & GABAergic motor neurons, head, tail & body.||Larval Expression: pharynx; intestine; renal gland cells; rectal epithelium; body wall muscle; Nervous System; nerve ring; ventral nerve cord; head neurons; tail neurons;	Ubiquitin protein ligase RSP5/NEDD4	ENSEMBL:ENSP00000340564:human:Isoform 3 of NEDD4-like E3 ubiquitin-protein ligase WWP1:E=232.959 | ENSEMBL:ENSP00000265428:human:Isoform 1 of NEDD4-like E3 ubiquitin-protein ligase WWP1:E=230.495 | ENSEMBL:ENSP00000300467:human:Isoform 2 of Itchy homolog E3 ubiquitin protein ligase:E=228.77 | ENSEMBL:ENSP00000262650:human:Isoform 1 of Itchy homolog E3 ubiquitin protein ligase:E=228.155 | ENSEMBL:…
C11H1.2	177744_at					Predicted G-protein coupled receptor	ENSEMBL:ENSP00000319673:human:Isoform 1 of Protein GPR89A:E=129.62 | ENSEMBL:ENSP00000348432:human:similar to G protein-coupled receptor 89:E=91.5229 | FLYBASE:CG8090-PA:fly:Flybase gene name is CG8090-PA:E=119.854 |
F23H11.4	185373_s_at	F23H11.4	1	0	Neuronal expression: ventral cord motor neurons, head glia, tail.|	Rho- and Arf-GTPase activating protein ARAP3	ENSEMBL:ENSP00000239440:human:Centaurin-delta 3:E=28.2441 | ENSEMBL:ENSP00000352332:human:centaurin delta 2 isoform c:E=21.9208 | ENSEMBL:ENSP00000335506:human:Isoform 1 of Centaurin-delta 2:E=20.0506 | ENSEMBL:ENSP00000302895:human:Centaurin-delta 1:E=19.4559 | ENSEMBL:ENSP00000300901:human:similar to Rho GTPase activating protein 21 isoform 1:E=14.2076 | ENSEMBL:ENSP00000366121:human:ARHGAP27 p…
F48D6.4	181694_at	F48D6.4				Unnamed protein
ZC455.10	192930_s_at	fkb-4				FKBP-type peptidyl-prolyl cis-trans isomerase	ENSEMBL:ENSP00000242209:human:FK506-binding protein 9 precursor:E=26.1192 | ENSEMBL:ENSP00000373659:human:55 kDa protein:E=25.9586 | ENSEMBL:ENSP00000317232:human:FK506-binding protein 10 precursor:E=24.5686 | ENSEMBL:ENSP00000269598:human:CDNA FLJ35389 fis, clone SKNMC2000635, moderately similar to 65 kDa FK506-BINDING PROTEIN:E=23.9208 | ENSEMBL:ENSP00000310935:human:FK506-binding protein 2 pre…
M163.1	175510_at
F11D5.1	193862_s_at	F11D5.1				Unnamed protein
C48D1.1	191836_at	C48D1.1
W01C8.1	184136_at
C31H5.4	172259_x_at
Y73F4A.2	184098_s_at		0	0	Larval Expression: pharynx;	Unnamed protein
K03H1.2	193315_s_at	mog-1	1	0	The steady-state level of mog-1 mRNA varied during development. It peaks in L4 just before the germ line switches from spermatogenesis to oogenesis at the molt from L4 to adult, and it continues in the adult and embryo.|The MOG-1::GFP fusion protein was detected in all somatic tissues, including the intestine.	mRNA splicing factor ATP-dependent RNA helicase	ENSEMBL:ENSP00000268482:human:Pre-mRNA-splicing factor ATP-dependent RNA helicase PRP16:E=1000 | ENSEMBL:ENSP00000262415:human:ATP-dependent RNA helicase DHX8:E=201.149 | ENSEMBL:ENSP00000373071:human:DEAD/H (Asp-Glu-Ala-Asp/His) box polypeptide 16:E=184.538 | ENSEMBL:ENSP00000365613:human:Putative pre-mRNA-splicing factor ATP-dependent RNA helicase DHX16:E=184.009 | ENSEMBL:ENSP00000336741:human…
F15A8.6	173658_at					Carboxylesterase and related proteins	ENSEMBL:ENSP00000350612:human:Isoform 2 of Neuroligin-3 precursor:E=54.8239 | ENSEMBL:ENSP00000304782:human:esterase 31:E=54.0132 | ENSEMBL:ENSP00000264381:human:Cholinesterase precursor:E=54 | ENSEMBL:ENSP00000351591:human:Isoform 1 of Neuroligin-3 precursor:E=53.7696 | ENSEMBL:ENSP00000353720:human:Isoform 2 of Liver carboxylesterase 1 precursor:E=53 | ENSEMBL:ENSP00000275857:human:Isoform 1 of…
T10E9.6	181993_at					Unnamed protein
M01E10.3	184337_at					Cysteine rich domain (CW domain) probably distantly related to the C-type lectin
K11H3.2	186705_at
B0035.8	172758_x_at	his-48	0	0	Broadly expressed in gonad.|	Histone H2B	ENSEMBL:ENSP00000303408:human:H2B histone family, member A:E=47.5686 | ENSEMBL:ENSP00000330559:human:Histone H2B type 1-L:E=47.4559 | ENSEMBL:ENSP00000346676:human:Histone H2B type 3-B:E=47.4559 | ENSEMBL:ENSP00000352156:human:Histone H2B type 1-N:E=47.3565 | ENSEMBL:ENSP00000348531:human:Histone H2B type 1-H:E=47.2518 | ENSEMBL:ENSP00000358164:human:Histone H2B type 2-F:E=47.2518 | ENSEMBL:ENSP0…
T09E8.2	188001_s_at	him-17	0	1	The HIM-17::GFP fusion protein is strongly expressed in the germline and localizes to virtually all germline nuclei in L4 larvae and adult hermaphrodites and males. After fertilization, HIM-17::GFP is detected at low levels in early embryos until about the 16-cell stage.|Larval Expression: pharynx; intestine; anal depressor muscle; body wall muscle; excretory cell; unidentified cells in head; uni…
ZC506.3	191802_at	pssy-1	1	1	Larval Expression: intestine; body wall muscle; hypodermis; Nervous System; head neurons; tail neurons;	Phosphatidylserine synthase	ENSEMBL:ENSP00000337331:human:Phosphatidylserine synthase 1:E=112.26 | ENSEMBL:ENSP00000308258:human:Phosphatidylserine synthase 2:E=66.2757 | FLYBASE:CG4825-PA:fly:Flybase gene name is CG4825-PA:E=113.444 |
C04F12.7	183211_s_at					Unnamed protein
ZK849.5	191530_atb					Bestrophin (Best vitelliform macular dystrophy-associated protein)	ENSEMBL:ENSP00000329064:human:Isoform 1 of Bestrophin-3:E=40.6576 | ENSEMBL:ENSP00000042931:human:Bestrophin-2:E=40.6576 | ENSEMBL:ENSP00000332413:human:Isoform 2 of Bestrophin-3:E=40.4559 | ENSEMBL:ENSP00000301774:human:Isoform 1 of Bestrophin-1:E=39.5528 | ENSEMBL:ENSP00000367282:human:Isoform 3 of Bestrophin-1:E=32.2007 | ENSEMBL:ENSP00000271137:human:Bestrophin-4:E=25.1024 | ENSEMBL:ENSP00000…
C06B3.3	189282_at	cyp-35C1				Cytochrome P450 CYP2 subfamily	ENSEMBL:ENSP00000324648:human:Cytochrome P450 2B6:E=56.5376 | ENSEMBL:ENSP00000257149:human:Cytochrome P450 2J2:E=55.0605 | ENSEMBL:ENSP00000285979:human:Cytochrome P450 2C18:E=53.8861 | ENSEMBL:ENSP00000301141:human:Cytochrome P450 2A6:E=53.5686 | ENSEMBL:ENSP00000260682:human:Cytochrome P450 2C9:E=52.8239 | ENSEMBL:ENSP00000285985:human:Cytochrome P450 2C8:E=52.1871 | ENSEMBL:ENSP00000301146:hu…
F40F11.2	174773_at		1	1	Larval Expression: pharynx; intestine; body wall muscle; hypodermis; excretory cell; Nervous System; ventral nerve cord; head neurons; unidentified cells;|Larval Expression: pharynx; pharyngeal-intestinal valve; stomato-intestinal muscle; anal depressor muscle; Reproductive System; developing vulva; developing uterus; body wall muscle; hypodermis; seam cells; Nervous System; nerve ring; ventral n…
441	187839_s_at
C01B10.5	172675_x_at	hil-7	3	0	All nuclei of the soma of all life stages as well as all nuclei of the germline were detected. In the male gonad, the germline-nuclei of mitotic and of meiotic regions were reactive with the antibody, as were spermatids and mature spermatozoa.	Unnamed protein
H12I19.7	180502_at
E03D2.1	188920_at	nlp-13	1	2	Reporter construct is expressed primarily or exclusively in neurons or "endocrine/secretory" cells. GFP expression in non-neuronal tissues include the gut (frequently), specific somatic gonad cells, and in pharyngeal or vulval muscles (rarely). No expression is detected in hypodermal, body wall muscle or germ tissues. nlp-13 is expressed in the head neurons, pharynx and near the vulva.|Expressed …	Unnamed protein
Y73C8C.2	185081_at					C-type lectin
F15B9.1	193272_s_at	far-3	0	0	Strong expression (>1.0X of control ama-1 expression): adult male.|No gfp epxression detected.|Larval Expression: intestine; hypodermis;	Unnamed protein
K07B1.8	173277_at		0	0	No GFP expression detected.
F56F3.2	187929_s_at	ndg-4	0	0	Expressed strong GFP fluorescence in hyp 3 and hyp 5, the most anterior cells in the hypodermis, and in the intestine. This expression began at the L1 stage and continued throughout adulthood. Weaker fluorescence was also observed in other hypodermal cells throughout the animal, particularly in later stages of development.		FLYBASE:CG33968-PA:fly:Flybase gene name is CG33968-PA:E=25.699 | FLYBASE:CG10183-PA:fly:Flybase gene name is CG10183-PA:E=21.8239 | FLYBASE:CG3106-PA:fly:Flybase gene name is CG3106-PA:E=19.8861 | FLYBASE:CG13325-PA:fly:Flybase gene name is CG13325-PA:E=17.7696 | FLYBASE:CG14204-PA:fly:Flybase gene name is CG14204-PA:E=16.5376 | FLYBASE:CG11353-PA:fly:Flybase gene name is CG11353-PA:E=16.1805 | …
F56D1.1	190575_at					Zn-finger	ENSEMBL:ENSP00000253159:human:Isoform A of Zinc finger protein 236:E=17.9208 | ENSEMBL:ENSP00000322361:human:Isoform B of Zinc finger protein 236:E=17.7959 | ENSEMBL:ENSP00000332877:human:zinc finger protein 320:E=16.699 | ENSEMBL:ENSP00000337368:human:Zinc finger protein 224:E=16.0605 | ENSEMBL:ENSP00000353410:human:Zinc finger protein 28:E=16.0315 | ENSEMBL:ENSP00000338290:human:Isoform 1 of GD…
F59A1.8	178460_at	fbxa-129
H42K12.1	175826_s_at	pdk-1	1	0	PDK-1/GFP expression is observed in late stage embryos and throughout the life of the animal. In postembryonic animals, PDK-1/GFP expression is observed in the cell bodies and processes of the majority of neurons in the head and tail, in the motor neurons of the ventral nerve cord and neuronal processes along the body of the animal, in the cells and neurons of the pharynx, in intestinal cells, an…	3-phosphoinositide-dependent protein kinase (PDK1)	ENSEMBL:ENSP00000344220:human:Isoform 1 of 3-phosphoinositide-dependent protein kinase 1:E=94.3665 | ENSEMBL:ENSP00000373875:human:63 kDa protein:E=94.3665 | ENSEMBL:ENSP00000373876:human:Isoform 2 of 3-phosphoinositide-dependent protein kinase 1:E=94.3279 | ENSEMBL:ENSP00000346895:human:61 kDa protein:E=88.0177 | ENSEMBL:ENSP00000268673:human:3-phosphoinositide dependent protein kinase-1 isoform…
F08F1.3	181782_at
6R55.1	175247_s_at	6R55.1				Beta-2-glycoprotein I	ENSEMBL:ENSP00000306023:human:Isoform 2 of Androgen-induced protein 1:E=12.3468 | ENSEMBL:ENSP00000356573:human:Isoform 4 of Androgen-induced protein 1:E=12.3372 | ENSEMBL:ENSP00000275235:human:28 kDa protein:E=11.4685 | ENSEMBL:ENSP00000356570:human:Isoform 1 of Androgen-induced protein 1:E=10.6198 | FLYBASE:CG3625-PB:fly:Flybase gene name is CG3625-PB:E=17.8861 | FLYBASE:CG6149-PA:fly:Flybase g…
Y113G7A.4	173285_s_at	ncx-1				Ca2+/Na+ exchanger NCX1 and related proteins	ENSEMBL:ENSP00000236877:human:Sodium/calcium exchanger 2 precursor:E=205.319 | ENSEMBL:ENSP00000216568:human:solute carrier family 8 member 3 isoform B precursor:E=204.469 | ENSEMBL:ENSP00000370669:human:Isoform 3 of Sodium/calcium exchanger 3 precursor:E=204.155 | ENSEMBL:ENSP00000349392:human:Isoform 2 of Sodium/calcium exchanger 3 precursor:E=203.824 | ENSEMBL:ENSP00000352751:human:solute carr…
H13N06.6	193713_s_at	tbh-1	1	0	C. elegans whole-mount staining with TBH-1 antibodies labeled a single pair of head interneurons in the lateral ganglion: these neurons were identified as the RICs. Punctate TBH-1 staining was also observed in the gonadal sheath cells of adult hermaphrodites. TBH-1 staining was most prominent in the proximal three pairs of sheath cells, which form a contractile myoepithelium that expels oocytes f…	Dopamine beta-monooxygenase	ENSEMBL:ENSP00000263611:human:dopamine beta-hydroxylase precursor:E=90.7447 | ENSEMBL:ENSP00000309351:human:Dopamine-oxygenase:E=60.3565 | ENSEMBL:ENSP00000336998:human:Monooxygenase, DBH-like 1:E=58.7212 | ENSEMBL:ENSP00000373765:human:56 kDa protein:E=44.6778 | ENSEMBL:ENSP00000360947:human:Dopamine beta-hydroxylase:E=21.699 | ENSEMBL:ENSP00000314638:human:Isoform 2 of Peptidyl-glycine alpha-am…
F20D1.5	192459_s_at
Y71F9AL.10	187185_atb					Predicted E3 ubiquitin ligase	ENSEMBL:ENSP00000323879:human:zinc finger/RING finger 2:E=34.7212 | ENSEMBL:ENSP00000326497:human:Ells2:E=34.585 | ENSEMBL:ENSP00000335091:human:zinc and ring finger protein 1:E=31.6576 | ENSEMBL:ENSP00000323362:human:Hypothetical protein DKFZp434E1228:E=20.3566 | FLYBASE:CG14435-PA:fly:Flybase gene name is CG14435-PA:E=31.5229 |
C02B10.5	174482_at						ENSEMBL:ENSP00000366684:human:Arginine-glutamic acid dipeptide (RE) repeats:E=20.284 | ENSEMBL:ENSP00000338629:human:Isoform 1 of Arginine-glutamic acid dipeptide repeats protein:E=20.1549 | ENSEMBL:ENSP00000307709:human:Protein C14orf32:E=16.5686 | ENSEMBL:ENSP00000234739:human:B-cell lymphoma 9 protein:E=15.0132 | ENSEMBL:ENSP00000221494:human:SF3A2 protein (Fragment):E=14.585 | ENSEMBL:ENSP000…
Y37H2A.4	182411_at	fbxa-107				Uncharacterized protein
C05G5.1	178405_at					Permease of the major facilitator superfamily	ENSEMBL:ENSP00000302868:human:MYL5:E=63.585 | ENSEMBL:ENSP00000238667:human:Feline leukemia virus subgroup C receptor-related protein 2:E=38.4437 | ENSEMBL:ENSP00000307545:human:CDNA: FLJ22269 fis, clone HRC03179:E=35.2007 | ENSEMBL:ENSP00000294827:human:Feline leukemia virus subgroup C receptor-related protein 1:E=34.5686 | ENSEMBL:ENSP00000355937:human:54 kDa protein:E=24.1427 | ENSEMBL:ENSP000…
R144.9	176646_at	mdt-11				Uncharacterized conserved protein
Y9D1A.1	172310_x_at
F44C8.6	192231_at	nhr-56	0	0	Larval Expression: pharynx;	Hormone receptors	ENSEMBL:ENSP00000346339:human:hepatocyte nuclear factor 4, gamma:E=13 | ENSEMBL:ENSP00000339908:human:hepatocyte nuclear factor 4 alpha isoform c:E=12.4815 | ENSEMBL:ENSP00000312987:human:hepatocyte nuclear factor 4 alpha isoform b:E=12.2924 | ENSEMBL:ENSP00000343807:human:Hepatocyte nuclear factor 4-alpha (HNF-4-alpha) (Transcription factor HNF-4) (Transcription factor 14). Splice isoform HNF4-A…
F19C7.3	179736_at					Uncharacterized protein
R04B5.5	190358_at					Sorbitol dehydrogenase	ENSEMBL:ENSP00000267814:human:Sorbitol dehydrogenase:E=101.432 | ENSEMBL:ENSP00000209668:human:Alcohol dehydrogenase 1A:E=18.2076 | ENSEMBL:ENSP00000306606:human:Alcohol dehydrogenase 1B:E=14.7696 | ENSEMBL:ENSP00000209665:human:class IV alcohol dehydrogenase 7 mu or sigma subunit:E=14.3979 | ENSEMBL:ENSP00000346737:human:ADH6 protein:E=12.1938 | FLYBASE:CG4649-PA:fly:Flybase gene name is Sodh-2-…
SSSD1.1	191811_at	igcm-2	1	0	Neuronal expression in: weak in consistent PVT throughout larvae and adult stages; weak, inconsistent head neurons in adults	Immunoglobulin C-2 Type/fibronectin type III domains	ENSEMBL:ENSP00000271588:human:hemicentin 1:E=20.5376 | ENSEMBL:ENSP00000349240:human:CDNA FLJ40259 fis, clone TESTI2025486 (Fragment):E=20.5086 | ENSEMBL:ENSP00000277491:human:IMP dehydrogenase/GMP reductase family protein:E=19.7213 | ENSEMBL:ENSP00000263665:human:Contactin-3 precursor:E=17.7696 | ENSEMBL:ENSP00000279463:human:Isoform 1 of Contactin-5 precursor:E=16.0506 | ENSEMBL:ENSP00000351267…
Y71G10AL.1	177244_at	Y71G10AL.1					ENSEMBL:ENSP00000283179:human:heterogeneous nuclear ribonucleoprotein U isoform b:E=10.4559 |
F10E7.5	181837_at		1	1	Larval Expression: intestine; body wall muscle; hypodermis; seam cells; Nervous System; head neurons; tail neurons; unidentified cells in body ;	Protein involved in mRNA turnover	ENSEMBL:ENSP00000062038:human:mRNA turnover protein 4 homolog:E=55.3768 | FLYBASE:CG1381-PA:fly:Flybase gene name is CG1381-PA:E=54.1308 |
F31F6.6	192516_at	nac-1	0	0	GFP expression is restricted to the intestinal tract, indicating that cenadc1 gene is expressed in the intestinal tract. The expression pattern is evident from the early larva stage through the adult stage. The GFP fluorescence is detectable throughout the intestinal tract, starting from the pharynx all the way through the anus. The expression level of GFP is significantly greater in the anterior…	Na+/dicarboxylate, Na+/tricarboxylate and phosphate transporters	ENSEMBL:ENSP00000316202:human:Solute carrier family 13 member 2:E=107.268 | ENSEMBL:ENSP00000293800:human:Solute carrier family 13 member 5:E=106.292 | ENSEMBL:ENSP00000194130:human:Solute carrier family 13 member 1:E=90.4949 | ENSEMBL:ENSP00000290317:human:Isoform 3 of Solute carrier family 13 member 3:E=85.8861 | ENSEMBL:ENSP00000297282:human:solute carrier family 13 (sodium/sulfate symporters)…
R07C3.11	184902_at					F-box domain
M04D8.4	177837_atb
Y46G5A.8	182324_at					Unnamed protein
K08B4.6	189734_at	cpi-1				Unnamed protein
B0001.8	178835_s_at					Unnamed protein	ENSEMBL:ENSP00000367205:human:Conserved hypothetical protein:E=11.0862 | FLYBASE:CG7971-PD:fly:Flybase gene name is CG7971-PD:E=10.8239 |
B0495.9	187295_at		0	0	This reporter fusion gives a highly mosaic pharyngeal expression pattern. Expression is seen predominantly in late larval and adult stages. However, faint expression has been observed in a few 3-fold embryos but no expression in L1 or L2 larvae has been observed. Intensity of expression is variable and often has a three fold symmetry associated with the muscle in the procorpus and metacorpus.
W03B1.7	184086_at					Integral membrane O-acyltransferase
T20D3.11	178342_s_at						ENSEMBL:ENSP00000373496:human:Protein FAM38A:E=166.174 | ENSEMBL:ENSP00000301015:human:233 kDa protein:E=164.824 | ENSEMBL:ENSP00000285141:human:Protein FAM38B:E=76.7959 | ENSEMBL:ENSP00000310037:human:Uncharacterized protein C18orf30:E=25.5686 | ENSEMBL:ENSP00000333704:human:FAM38A protein:E=13.9208 | FLYBASE:CG8486-PC:fly:Flybase gene name is CG8486-PC:E=144.469 |
F32B4.4	178381_at	F32B4.4					ENSEMBL:ENSP00000301740:human:Isoform 1 of Serine/arginine repetitive matrix protein 2:E=12.8239 | ENSEMBL:ENSP00000326261:human:Isoform 1 of Serine/arginine repetitive matrix protein 1:E=11.6576 | ENSEMBL:ENSP00000363507:human:Serine/arginine repetitive matrix 1:E=10.7959 | FLYBASE:CG6995-PA:fly:Flybase gene name is CG6995-PA:E=10.7696 |
F58G1.9	178008_at
ZK686.1	187847_at
C24F3.6	172804_x_at	col-124				Collagens (type IV and type XIII), and related proteins	ENSEMBL:ENSP00000315243:human:COL3A1 protein:E=44.585 | ENSEMBL:ENSP00000304408:human:Collagen alpha-1(III) chain precursor:E=42.7696 | ENSEMBL:ENSP00000347458:human:184 kDa protein:E=41.5528 | ENSEMBL:ENSP00000327520:human:Collagen alpha-1(V) chain precursor:E=41.5528 | ENSEMBL:ENSP00000355123:human:Isoform 8 of Collagen alpha-2(XI) chain precursor:E=41.3665 | ENSEMBL:ENSP00000363844:human:Isofo…
R186.5	192583_at	shw-3				Voltage-gated K+ channel KCNB/KCNC	ENSEMBL:ENSP00000303282:human:Potassium voltage-gated channel subfamily C member 3:E=107.886 | ENSEMBL:ENSP00000340121:human:Shaw-related voltage-gated potassium channel protein 2 isoform KV3.2b:E=106.569 | ENSEMBL:ENSP00000298972:human:Shaw-related voltage-gated potassium channel protein 2 isoform KV3.2a:E=106.538 | ENSEMBL:ENSP00000319877:human:Shaw-related voltage-gated potassium channel prote…
T07A9.12	174084_at	T07A9.12
H25K10.7	181988_at	srw-61				7-transmembrane olfactory receptor
F41A4.1	183300_at					Unnamed protein	FLYBASE:CG1499-PA:fly:Flybase gene name is CG1499-PA:E=24.4949 | FLYBASE:CG7802-PA:fly:Flybase gene name is CG7802-PA:E=23.5686 | FLYBASE:CG12063-PA:fly:Flybase gene name is CG12063-PA:E=22.3468 | FLYBASE:CG13207-PC:fly:Flybase gene name is nompA-PC:E=13.8861 |
F29C12.4	194084_at					Mitochondrial elongation factor	ENSEMBL:ENSP00000374209:human:Elongation factor G 1, mitochondrial precursor:E=223.194 | ENSEMBL:ENSP00000264263:human:84 kDa protein:E=221.824 | ENSEMBL:ENSP00000296805:human:Elongation factor G 2, mitochondrial precursor:E=99.0655 | ENSEMBL:ENSP00000296804:human:Isoform 2 of Elongation factor G 2, mitochondrial precursor:E=95.9586 | ENSEMBL:ENSP00000281543:human:GTP-binding protein GUF1 homolog…
W04B5.4	184167_s_at					Mitochondrial ribosomal protein L30	FLYBASE:CG7038-PA:fly:Flybase gene name is mRpL30-PA:E=12.1192 |
K03H1.9	177983_s_atb
D1054.12	181684_at	srh-184				Predicted olfactory G-protein coupled receptor
Y37H2A.5	182495_at					Uncharacterized protein
B0395.3	191306_s_at					Carnitine O-acyltransferase CRAT	ENSEMBL:ENSP00000315013:human:Isoform 1 of Carnitine O-acetyltransferase:E=110.155 | ENSEMBL:ENSP00000277468:human:Isoform 3 of Carnitine O-acetyltransferase:E=89.3979 | ENSEMBL:ENSP00000310001:human:Isoform M of Choline O-acetyltransferase:E=88.9208 | ENSEMBL:ENSP00000345878:human:Isoform S of Choline O-acetyltransferase:E=88.8861 | ENSEMBL:ENSP00000343486:human:Isoform R of Choline O-acetyltran…
C30F8.4	176874_at	kin-32	0	1	Expression is both nuclear and cytoplasmically located in bodywall muscle cells. Expression is most commonly seen in adults, but is also seen in elongating embryos and larvae.|Larval Expression: body wall muscle;	Focal adhesion tyrosine kinase FAK, contains FERM domain	ENSEMBL:ENSP00000341189:human:Isoform 1 of Focal adhesion kinase 1:E=102.42 | ENSEMBL:ENSP00000346424:human:PTK2 protein tyrosine kinase 2 isoform b:E=102.201 | ENSEMBL:ENSP00000342242:human:Isoform 2 of Protein tyrosine kinase 2 beta:E=94 | ENSEMBL:ENSP00000332816:human:Isoform 1 of Protein tyrosine kinase 2 beta:E=93.4815 | ENSEMBL:ENSP00000342839:human:Isoform 3 of Focal adhesion kinase 1:E=88…
C08B11.4	172742_x_at	nrf-6	0	0	Expressed strong GFP fluorescence in hyp 3 and hyp 5, the most anterior cells in the hypodermis, and in the intestine. This expression began at the L1 stage and continued throughout adulthood. Weaker fluorescence was also observed in other hypodermal cells throughout the animal, particularly in later stages of development.	Predicted acyltransferase	FLYBASE:CG32645-PB:fly:Flybase gene name is CG32645-PB:E=54.2147 | FLYBASE:CG14219-PA:fly:Flybase gene name is CG14219-PA:E=48.4685 | FLYBASE:CG11353-PA:fly:Flybase gene name is CG11353-PA:E=43.0655 | FLYBASE:CG3106-PA:fly:Flybase gene name is CG3106-PA:E=36.0458 | FLYBASE:CG10182-PA:fly:Flybase gene name is CG10182-PA:E=32.9208 | FLYBASE:CG5892-PA:fly:Flybase gene name is CG5892-PA:E=32.4949 | F…
Y102A5C.20	186559_at
Y39G10AL.3	177297_s_at	cdk-7				Cdk activating kinase (CAK)/RNA polymerase II transcription initiation/nucleotide excision repair factor TFIIH/TFIIK, kinase subunit CDK7	ENSEMBL:ENSP00000256443:human:Cell division protein kinase 7:E=98.6576 | ENSEMBL:ENSP00000293215:human:Cell division protein kinase 3:E=63.6778 | ENSEMBL:ENSP00000266970:human:Cell division protein kinase 2:E=61.7212 | ENSEMBL:ENSP00000322343:human:Isoform 1 of Cell cycle-related kinase:E=60.6198 | ENSEMBL:ENSP00000344418:human:91 kDa protein:E=57.6778 | ENSEMBL:ENSP00000367902:human:90 kDa prote…
T07D1.3	183132_at
R13H7.1	181036_at	srx-20				7-transmembrane receptor
F59A2.5	179523_at		0	0	No gfp epxression detected.
K02E10.1	190279_s_at		0	0	This purely embryonic pattern first expresses at the approximately 200 cell stage. Expression is seen variously as either a single nucleus, or as a set of 2,4 or 6 nuclei. At the comma stage strongly expressing dorsal nuclei are observed. This gene has homology to RAS-related GTP binding proteins.		ENSEMBL:ENSP00000312734:human:Ras-related protein Rab-8B:E=43.6576 | ENSEMBL:ENSP00000260638:human:RAB1A, member RAS oncogene family:E=43.5376 | ENSEMBL:ENSP00000310226:human:Ras-related protein Rab-1B:E=42.7959 | ENSEMBL:ENSP00000300935:human:Ras-related protein Rab-8A:E=42.7959 | ENSEMBL:ENSP00000271845:human:Ras-related protein Rab-13:E=42.7959 | ENSEMBL:ENSP00000264710:human:Ras-related prote…
F17E9.12	172661_x_at	his-31				Histone H4	ENSEMBL:ENSP00000244484:human:Histone H4:E=48.9586 | ENSEMBL:ENSP00000244537:human:H4 histone family, member L:E=35.1675 | FLYBASE:CG33887-PA:fly:Flybase gene name is His4:CG33887-PA:E=49.1805 | FLYBASE:CG33885-PA:fly:Flybase gene name is His4:CG33885-PA:E=49.1805 | FLYBASE:CG33883-PA:fly:Flybase gene name is His4:CG33883-PA:E=49.1805 | FLYBASE:CG33875-PA:fly:Flybase gene name is His4:CG33875-PA:…
C15A11.4	188969_at					Unnamed protein
F52F12.3	192626_s_at	mom-4				Tyrosine kinase specific for activated (GTP-bound) p21cdc42Hs	ENSEMBL:ENSP00000282082:human:Isoform 1A of Mitogen-activated protein kinase kinase kinase 7:E=37.9208 | ENSEMBL:ENSP00000344849:human:mitogen-activated protein kinase kinase kinase 7 isoform D:E=33.8539 | ENSEMBL:ENSP00000311260:human:Isoform 1C of Mitogen-activated protein kinase kinase kinase 7:E=33.4089 | ENSEMBL:ENSP00000341796:human:Isoform 1B of Mitogen-activated protein kinase kinase kina…
D2092.1	191864_s_at	D2092.1				Predicted Ca2+-dependent phospholipid-binding protein	ENSEMBL:ENSP00000350377:human:MCTP2:E=112.398 | ENSEMBL:ENSP00000309868:human:CDNA FLJ33132 fis, clone UMVEN2000133, weakly similar to RABPHILIN- 3A:E=102.585 | ENSEMBL:ENSP00000308957:human:MCTP1L:E=97.5686 | ENSEMBL:ENSP00000329646:human:MCTP2 protein:E=40.8239 | ENSEMBL:ENSP00000263846:human:synaptotagmin VII:E=11.8539 | ENSEMBL:ENSP00000267113:human:Isoform 1 of Protein FAM62A:E=11.7959 | ENS…
C09C7.1	192568_at	zig-4	1	0	Expression is activated postembryonically in the first larval (L1) stage.|Expressed in head and tail neurons.|Larval Expression: Nervous System; ventral nerve cord;	Immunoglobulin C-2 Type/fibronectin type III domains	ENSEMBL:ENSP00000263665:human:Contactin-3 precursor:E=10.2291 | FLYBASE:CG15009-PC:fly:Flybase gene name is ImpL2-PC:E=17.2757 | FLYBASE:CG32019-PE:fly:Flybase gene name is bt-PE:E=13.2518 | FLYBASE:CG12002-PA:fly:Flybase gene name is Pxn-PA:E=11.9208 |
C26E6.2	174348_at					Unnamed protein
F56A4.10	185708_s_at					Permease of the major facilitator superfamily	ENSEMBL:ENSP00000311506:human:Sialin:E=22.8239 | ENSEMBL:ENSP00000367118:human:OTTHUMP00000017909:E=22.0506 | ENSEMBL:ENSP00000244527:human:Solute carrier family 17 (Sodium phosphate), member 1:E=22.0458 | ENSEMBL:ENSP00000274755:human:Na/PO4 cotransporter homolog:E=21.5229 | ENSEMBL:ENSP00000297013:human:Isoform 2 of Sodium-dependent phosphate transport protein 3:E=18.8539 | ENSEMBL:ENSP00000265…
F22B8.6	191652_at					Cystathionine beta-lyases/cystathionine gamma-synthases	ENSEMBL:ENSP00000235407:human:Isoform 1 of Cystathionine gamma-lyase:E=121.509 | ENSEMBL:ENSP00000311554:human:Isoform 2 of Cystathionine gamma-lyase:E=107.367 | FLYBASE:CG5345-PA:fly:Flybase gene name is Eip55E-PA:E=120.77 |
F08F8.3	172047_x_at	kap-1	1	1	High intensity of staining of the sensory cilia.|KAP::GFP, OSM-1::GFP, and OSM-6::GFP fusion proteins are expressed in amphid and phasmid chemosensory neurons.|Larval Expression: intestine; stomato-intestinal muscle; anal depressor muscle; body wall muscle; Nervous System; nerve ring; head neurons; amphids; tail neurons; phasmids;		ENSEMBL:ENSP00000286050:human:92 kDa protein:E=109.409 | ENSEMBL:ENSP00000354560:human:Kinesin-associated protein 3:E=100.292 | ENSEMBL:ENSP00000356739:human:Kinesin-associated protein 3:E=96.5686 | ENSEMBL:ENSP00000356741:human:Kinesin-associated protein 3:E=95.6021 | FLYBASE:CG11759-PA:fly:Flybase gene name is Kap3-PA:E=86.8861 |
DH11.4	192117_at					Ca2+-dependent phospholipid-binding protein Synaptotagmin, required for synaptic vesicle and secretory granule exocytosis
C13A2.3	181438_at
T23H4.2	194132_at	nhr-69	0	0	The reporter gene for nhr-69 is strongly expressed in the gut and hypodermis at all stages. In late L4 and adult, the nhr-69DGFP is expressed in uterine cells and some nhr-69DGFP transgenic animals also expressed GFP in the rectal epithelia and the posterior pharynx.	Hepatocyte nuclear factor 4 and similar steroid hormone receptors	ENSEMBL:ENSP00000343807:human:Hepatocyte nuclear factor 4-alpha (HNF-4-alpha) (Transcription factor HNF-4) (Transcription factor 14). Splice isoform HNF4-Alpha-4:E=53.0458 | ENSEMBL:ENSP00000312987:human:hepatocyte nuclear factor 4 alpha isoform b:E=53.0223 | ENSEMBL:ENSP00000339908:human:hepatocyte nuclear factor 4 alpha isoform c:E=52.9586 | ENSEMBL:ENSP00000346339:human:hepatocyte nuclear fact…
T12B3.3	189688_at					Glycerophosphoryl diester phosphodiesterase	ENSEMBL:ENSP00000261386:human:Isoform 1 of Glycerophosphodiester phosphodiesterase 1:E=31.0362 | ENSEMBL:ENSP00000320243:human:45 kDa protein:E=29.6021 | ENSEMBL:ENSP00000284116:human:Isoform 1 of Glycerophosphodiester phosphodiesterase domain-containing protein 1:E=11.4202 | ENSEMBL:ENSP00000314124:human:Similar to Glycerophosphoryl diester phosphodiesterase precursor:E=10.1135 |
T05G5.10	190791_at	iff-1	0	0	Northern analysis using developmentally synchronous populations of animals showed that iff-1 mRNA is present in worms at late larval stages and adults, when the germline represents a large proportion of the body.|The staining pattern after in situ hybridization not only confirmed our interpretation of these northern analyses that iff-1 is expressed in the gonad, but also revealed that iff-1 is mo…	Translation initiation factor 5A (eIF-5A)	ENSEMBL:ENSP00000336702:human:Eukaryotic initiation factor 5A isoform I variant A:E=45.5086 | ENSEMBL:ENSP00000336776:human:Eukaryotic translation initiation factor 5A-1:E=44.7959 | ENSEMBL:ENSP00000354585:human:similar to eukaryotic translation initiation factor 5A:E=43.6021 | ENSEMBL:ENSP00000361394:human:20 kDa protein:E=43.1739 | ENSEMBL:ENSP00000316037:human:similar to eukaryotic translation…
Y92H12BL.4	176511_at					Predicted GTPase activating protein	ENSEMBL:ENSP00000276826:human:Protein KIAA1688:E=20.3468 | ENSEMBL:ENSP00000274695:human:CDK5 regulatory subunit associated protein 1-like 1:E=10.5086 | ENSEMBL:ENSP00000366522:human:KIAA1688 protein:E=10.1487 | FLYBASE:CG3421-PA:fly:Flybase gene name is RhoGAP93B-PA:E=17.9586 |
498	194050_s_at
C07A9.3	174853_at	tlk-1	0	0	TLK-1 protein was exclusively found in nuclei from the 2-cell stage until morphogenesis. TLK-1 was also detectable in adult germline nuclei, suggesting that the TLK-1 protein is maternally expressed.|Larval Expression: pharynx; intestine; hypodermis; unidentified cells in head;	Tousled-like protein kinase	ENSEMBL:ENSP00000316512:human:Isoform 1 of Serine/threonine-protein kinase tousled-like 2:E=148.076 | ENSEMBL:ENSP00000275780:human:Isoform 2 of Serine/threonine-protein kinase tousled-like 2:E=146.796 | ENSEMBL:ENSP00000340800:human:Isoform 3 of Serine/threonine-protein kinase tousled-like 2:E=145.055 | ENSEMBL:ENSP00000354089:human:Isoform 2 of Serine/threonine-protein kinase tousled-like 1:E=1…
C54D2.2	180169_at
Y55F3BR.6	177045_atb						ENSEMBL:ENSP00000248553:human:Heat-shock protein beta-1:E=10.585 | ENSEMBL:ENSP00000227251:human:Alpha crystallin B chain:E=10 | FLYBASE:CG4167-PA:fly:Flybase gene name is Hsp67Ba-PA:E=14.9586 | FLYBASE:CG4533-PA:fly:Flybase gene name is l(2)efl-PA:E=14.6778 | FLYBASE:CG4466-PA:fly:Flybase gene name is Hsp27-PA:E=14.5229 | FLYBASE:CG4463-PA:fly:Flybase gene name is Hsp23-PA:E=13.301 | FLYBASE:CG4…
D2045.7	190571_at					Serine/threonine protein kinase/TGF-beta stimulated factor	ENSEMBL:ENSP00000351781:human:Serine/threonine kinase 16:E=25.6021 | ENSEMBL:ENSP00000314499:human:Cyclin G-associated kinase:E=15.3872 | ENSEMBL:ENSP00000230510:human:TTK protein kinase:E=13.6383 | ENSEMBL:ENSP00000373661:human:Isoform 2 of BMP-2-inducible protein kinase:E=12.7696 | ENSEMBL:ENSP00000264889:human:Isoform 3 of BMP-2-inducible protein kinase:E=12.7696 | ENSEMBL:ENSP00000303165:huma…
Y45G5AM.4	177119_at
C27F2.8	194266_x_at						ENSEMBL:ENSP00000186436:human:similar to RW1 protein isoform 1:E=110.081 | ENSEMBL:ENSP00000355280:human:hypothetical protein LOC23240:E=29.1805 | ENSEMBL:ENSP00000240487:human:IMP dehydrogenase/GMP reductase family protein:E=21.699 | FLYBASE:CG8370-PA:fly:Flybase gene name is CG8370-PA:E=57.9208 |
K04B12.2	174161_at	K04B12.2
Y63D3A.11	184677_at	fbxb-94				Predicted transposase
F45D3.4	173550_at	F45D3.4				Unnamed protein
K08F11.6	187859_s_at
C29E6.1	193058_at	let-653	1	1	Larval Expression: intestine; rectal epithelium; Reproductive System; developing vulva; body wall muscle; hypodermis; seam cells; Nervous System; head neurons;		ENSEMBL:ENSP00000351956:human:Intestinal mucin:E=29.6778 | ENSEMBL:ENSP00000354885:human:Mucin-2 precursor:E=27.9586 | ENSEMBL:ENSP00000331373:human:Intestinal mucin (Fragment):E=23.0555 | ENSEMBL:ENSP00000371671:human:132 kDa protein:E=21.0809 | ENSEMBL:ENSP00000343037:human:591 kDa protein:E=20 | ENSEMBL:ENSP00000356455:human:Isoform C of Proteoglycan-4 precursor:E=19.6778 | ENSEMBL:ENSP0000035…
Y54G11A.10	193276_at	lin-7	0	0	Expression is observed in intestinal cells which are polarized epithelial cells that are tightly connected to each other by cellular junctions along their lateral membrane domains. GFP expression is found to be closely associated with intestinal junctions.	Receptor targeting protein Lin-7	ENSEMBL:ENSP00000278193:human:Lin-7 homolog C:E=66.9586 | ENSEMBL:ENSP00000221459:human:Lin-7 homolog B:E=65.1675 | ENSEMBL:ENSP00000261203:human:Lin-7 homolog A:E=63.9586 | ENSEMBL:ENSP00000365274:human:Isoform 3 of Discs large homolog 2:E=13.8539 | ENSEMBL:ENSP00000280241:human:Isoform 4 of Discs large homolog 2:E=13.4437 | ENSEMBL:ENSP00000365272:human:Isoform 2 of Discs large homolog 2:E=13.4…
T12B3.4	183763_at					Cell cycle-associated protein	ENSEMBL:ENSP00000262244:human:Mps one binder kinase activator-like 2B:E=77.3665 | ENSEMBL:ENSP00000349575:human:Mps one binder kinase activator-like 2A:E=75.4685 | ENSEMBL:ENSP00000361008:human:MOB1, Mps One Binder kinase activator-like 2C:E=74.3372 | ENSEMBL:ENSP00000271139:human:MOB1, Mps One Binder kinase activator-like 2C isoform 1:E=74.284 | ENSEMBL:ENSP00000315113:human:Mps one binder kinas…
T09B4.5	180858_at	T09B4.5					ENSEMBL:ENSP00000301740:human:Isoform 1 of Serine/arginine repetitive matrix protein 2:E=12.3279 | ENSEMBL:ENSP00000322097:human:CDNA FLJ35107 fis, clone PLACE6006871, moderately similar to SUPPRESSOR PROTEIN SRP40:E=10.3098 | FLYBASE:CG10851-PG:fly:Flybase gene name is B52-PG:E=10.4202 |
Y71F9AR.4	176442_at
T06E6.6	179677_at	srh-257				Predicted olfactory G-protein coupled receptor
C09H6.2	194092_s_at	lin-10	1	1	In late L3 larvae, LIN-10 is present in descendants of the vulval precursor cells. Not detected LIN-10 staining in the vulval precursor cells in L2 or early L3 larvae, possibly because strong LIN-10 staining in adjacent ventral cord neurons obscures low-level LIN-10 expression in the vulval precursor cells at this stage. LIN-10 is expressed at high levels in neurons, including ring neurons, ventr…	Beta amyloid precursor-binding protein	ENSEMBL:ENSP00000219865:human:Amyloid beta A4 precursor protein-binding family A member 2:E=118.032 | ENSEMBL:ENSP00000265381:human:Amyloid beta A4 precursor protein-binding family A member 1:E=116.538 | ENSEMBL:ENSP00000315136:human:Amyloid beta A4 precursor protein-binding family A member 3:E=107.252 | ENSEMBL:ENSP00000372396:human:CDNA FLJ42804 fis, clone BRCAN2002856, highly similar to AMYLOI…
F08D12.9	185447_at	sdz-10				Predicted transposase
K04G2.8	188110_s_at	2011-04-01	1	0	In early L1 larvae, APR-1 was expressed in the 12 Pn cells as they were descending toward the ventral midline. In L3 stage hermaphrodites, APR-1 was strongly expressed in P38.p, but no APR-1 could be detected in anterior (P1.p and P2.p) or posterior (P9.pP12.p) Pn.p cell. In addition, APR-1 was expressed in the seam cells, in the excretory cell and in the excretory canal cell during the L1 stage,…	Beta-catenin-binding protein APC, contains ARM repeats	ENSEMBL:ENSP00000233607:human:adenomatosis polyposis coli 2:E=26.6778 | ENSEMBL:ENSP00000238483:human:APC2 protein:E=20.6576 | FLYBASE:CG1451-PA:fly:Flybase gene name is Apc-PA:E=27.5086 | FLYBASE:CG6193-PA:fly:Flybase gene name is Apc2-PA:E=24.9586 |
T23G7.2	178662_s_at	T23G7.2				Unnamed protein	ENSEMBL:ENSP00000343398:human:CDNA FLJ45032 fis, clone BRAWH3018969:E=33.7212 |
Y65B4BL.7	174315_at
R53.2	189752_s_at					Thymidylate kinase/adenylate kinase	ENSEMBL:ENSP00000304802:human:Thymidylate kinase:E=37.4089 | FLYBASE:CG5757-PA:fly:Flybase gene name is CG5757-PA:E=32.2147 |
F38H12.3	191042_at	nhr-181				Hormone receptors	ENSEMBL:ENSP00000346339:human:hepatocyte nuclear factor 4, gamma:E=21.8861 | ENSEMBL:ENSP00000343807:human:Hepatocyte nuclear factor 4-alpha (HNF-4-alpha) (Transcription factor HNF-4) (Transcription factor 14). Splice isoform HNF4-Alpha-4:E=21.3098 | ENSEMBL:ENSP00000339908:human:hepatocyte nuclear factor 4 alpha isoform c:E=20.9208 | ENSEMBL:ENSP00000312987:human:hepatocyte nuclear factor 4 alph…
F22B3.1	172787_x_at	his-64	1	1	Larval Expression: pharynx; intestine; body wall muscle; hypodermis; Nervous System; nerve ring; head neurons; unidentified cells in head; unidentified cells in body ;unidentified cells in tail ;	Histone H4	ENSEMBL:ENSP00000244484:human:Histone H4:E=48.9586 | ENSEMBL:ENSP00000244537:human:H4 histone family, member L:E=35.1675 | FLYBASE:CG33887-PA:fly:Flybase gene name is His4:CG33887-PA:E=49.1805 | FLYBASE:CG33885-PA:fly:Flybase gene name is His4:CG33885-PA:E=49.1805 | FLYBASE:CG33883-PA:fly:Flybase gene name is His4:CG33883-PA:E=49.1805 | FLYBASE:CG33875-PA:fly:Flybase gene name is His4:CG33875-PA:…
T01G9.3	189945_at					Leucine rich repeat	ENSEMBL:ENSP00000215539:human:Insulin-like growth factor-binding protein complex acid labile chain precursor:E=24.4318 | ENSEMBL:ENSP00000368436:human:Isoform 2 of Leucine-rich repeats and immunoglobulin-like domains protein 3 precursor:E=20.5376 | ENSEMBL:ENSP00000326759:human:Isoform 1 of Leucine-rich repeats and immunoglobulin-like domains protein 3 precursor:E=19.8539 | ENSEMBL:ENSP0000026667…
Y49E10.7	172441_x_at
C51F7.1	179263_at	frm-7				Membrane-associated protein tyrosine phosphatase PTP-BAS and related proteins, contain FERM domain	ENSEMBL:ENSP00000348550:human:Isoform 2 of FERM domain-containing protein 6:E=22.5376 | ENSEMBL:ENSP00000343899:human:Isoform 1 of FERM domain-containing protein 6:E=21.8861 | ENSEMBL:ENSP00000350749:human:Isoform 3 of Tyrosine-protein phosphatase non-receptor type 13:E=18.5686 | ENSEMBL:ENSP00000349909:human:Isoform 4 of Tyrosine-protein phosphatase non-receptor type 13:E=18.5528 | ENSEMBL:ENSP0…
C04C11.1	180874_at	C04C11.1
F54E12.4	172891_x_at	his-58				Histone H2B	ENSEMBL:ENSP00000303408:human:H2B histone family, member A:E=47.5686 | ENSEMBL:ENSP00000330559:human:Histone H2B type 1-L:E=47.4559 | ENSEMBL:ENSP00000346676:human:Histone H2B type 3-B:E=47.4559 | ENSEMBL:ENSP00000352156:human:Histone H2B type 1-N:E=47.3565 | ENSEMBL:ENSP00000348531:human:Histone H2B type 1-H:E=47.2518 | ENSEMBL:ENSP00000358164:human:Histone H2B type 2-F:E=47.2518 | ENSEMBL:ENSP0…
F23F1.1	174270_s_at					CCAAT-binding factor, subunit C (HAP5)	ENSEMBL:ENSP00000330989:human:Isoform 1 of Nuclear transcription factor Y subunit gamma:E=19.699 | ENSEMBL:ENSP00000361741:human:Nuclear transcription factor Y, gamma:E=19.6778 | ENSEMBL:ENSP00000361737:human:Nuclear transcription factor Y, gamma:E=19.6576 | ENSEMBL:ENSP00000262909:human:Isoform 2 of Nuclear transcription factor Y subunit gamma:E=19.2441 | ENSEMBL:ENSP00000312617:human:Isoform 3 …
K11G9.1	188497_at					Carboxylesterase and related proteins	ENSEMBL:ENSP00000353720:human:Isoform 2 of Liver carboxylesterase 1 precursor:E=49.2596 | ENSEMBL:ENSP00000264381:human:Cholinesterase precursor:E=48.7959 | ENSEMBL:ENSP00000354541:human:Isoform 2 of Neuroligin-1 precursor:E=45.4437 | ENSEMBL:ENSP00000317842:human:carboxylesterase 2 isoform 1:E=43.2291 | ENSEMBL:ENSP00000350037:human:Acetylcholinesterase isoform E4-E6 variant:E=42.9586 | ENSEMBL:…
Y75B8A.24	171802_s_at					Phosphatidylinositol 4-kinase	ENSEMBL:ENSP00000255882:human:Isoform 1 of Phosphatidylinositol 4-kinase alpha:E=1000 | ENSEMBL:ENSP00000330676:human:LOC220686 protein:E=144.886 | ENSEMBL:ENSP00000354044:human:Em:AP000557.3 protein:E=142.886 | ENSEMBL:ENSP00000315648:human:Isoform 2 of Phosphatidylinositol 4-kinase beta:E=45.0862 | ENSEMBL:ENSP00000357867:human:Isoform 1 of Phosphatidylinositol 4-kinase beta:E=45.041 | ENSEMBL:…
T01B7.2	177623_at
F08C6.1	174723_at	adt-2					ENSEMBL:ENSP00000268070:human:ADAMTS-17 precursor:E=57.8239 | ENSEMBL:ENSP00000344847:human:ADAM metallopeptidase with thrombospondin type 1 motif, 12 preproprotein:E=57.6383 | ENSEMBL:ENSP00000274181:human:Isoform 1 of ADAMTS-16 precursor:E=55.7212 | ENSEMBL:ENSP00000373548:human:Isoform 2 of ADAMTS-16 precursor:E=55.0969 | ENSEMBL:ENSP00000367899:human:Isoform 2 of ADAMTS-18 precursor:E=54.3768…
D1025.3	179480_at					Uncharacterized protein
F45D11.15	186801_s_at					Uncharacterized protein
232	174567_at
Y47G7B.3	189422_at	sri-60				Predicted olfactory G-protein coupled receptor
F13B12.5	175745_at	ins-1	1	2	Expressed in the nerve ring: more than 8 symmetric pairs of neurons. Expressed in sensory neurons: amphid sensory neurons. Expressed in other neurons: ventral nerve cord, neurons with lateral processes and/or cell bodies, tail neurons, pharyngeal neurons. Expressed in non-neuronal tissue: vulval muscle, intestine. Expressed in four-fold elongated embryo, L1-L4, adult.|ILP1 mRNA is approximately 0…
ZK856.4	179497_at
Y73E7A.7	176901_at	bre-4				UDP-Gal:glucosylceramide beta-1,4-galactosyltransferase	ENSEMBL:ENSP00000356976:human:44 kDa protein:E=71.585 | ENSEMBL:ENSP00000320965:human:Beta 1,4-galactosyltransferase homolog:E=69.1549 | ENSEMBL:ENSP00000199168:human:Isoform Long of Beta-1,4-galactosyltransferase 1:E=64.9208 | ENSEMBL:ENSP00000349293:human:Isoform 1 of Beta-1,4-galactosyltransferase 2:E=64.4685 | ENSEMBL:ENSP00000352144:human:Beta-1,4-galactosyltransferase 4:E=62.5229 | ENSEMBL:…
F09E5.4	184066_at	srg-69				Receptor-like protein, Srg family
C10F3.3	191877_at	acy-2	1	0	High levels of staining observed in the CAN cells and some neurons of head ganglia. In addition, a small number of ventral nerve cord neurons express at low levels.	Adenylate/guanylate cyclase	ENSEMBL:ENSP00000342952:human:Adenylate cyclase type 2:E=130.086 | ENSEMBL:ENSP00000264672:human:Adenylate cyclase, type II:E=130.086 | ENSEMBL:ENSP00000312126:human:Adenylate cyclase type 4:E=129.276 | ENSEMBL:ENSP00000254235:human:Adenylate cyclase type 7:E=122.161 | ENSEMBL:ENSP00000350536:human:Isoform 2 of Adenylate cyclase type 6:E=106.854 | ENSEMBL:ENSP00000311405:human:Isoform 1 of Adenyl…
Y54F10BM.9	173023_at					Uncharacterized protein
263	175028_at
F44F1.7	178203_at	vet-6				Uncharacterized coiled-coil containing protein
ZK899.1	178393_at
C24A11.8	187828_at	frm-4	1	1	Larval Expression: pharynx; intestine; stomato-intestinal muscle; distal tip cell; developing vulva; body wall muscle; hypodermis; seam cells; Nervous System; nerve ring; head neurons; neurons along body; unidentified cells in head; unidentified cells in tail ;|Larval Expression: body wall muscle; Nervous System; head neurons;	FERM domain protein EHM2	ENSEMBL:ENSP00000305711:human:Isoform 1 of FERM domain-containing protein 5:E=57.3098 | ENSEMBL:ENSP00000365621:human:64 kDa protein:E=49.1612 | ENSEMBL:ENSP00000303508:human:FERM domain containing 3:E=46.9586 | ENSEMBL:ENSP00000370585:human:Isoform 2 of FERM domain-containing protein 5:E=37.5376 | ENSEMBL:ENSP00000365605:human:OTTHUMP00000021543:E=36.8861 | ENSEMBL:ENSP00000329687:human:EPB41L5 …
F16F9.2	173635_at	dpy-6				Unnamed protein	ENSEMBL:ENSP00000354885:human:Mucin-2 precursor:E=79.7447 | ENSEMBL:ENSP00000356455:human:Isoform C of Proteoglycan-4 precursor:E=62.9586 | ENSEMBL:ENSP00000356456:human:Isoform F of Proteoglycan-4 precursor:E=62.7212 | ENSEMBL:ENSP00000356453:human:Isoform B of Proteoglycan-4 precursor:E=62.7212 | ENSEMBL:ENSP00000251819:human:Isoform A of Proteoglycan-4 precursor:E=62.699 | ENSEMBL:ENSP00000368…
R12E2.15	172497_x_at					Unnamed protein
F53B6.7	178963_at					Predicted phosphoglycerate mutase	ENSEMBL:ENSP00000291535:human:Isoform 2 of Suppressor of T-cell receptor signaling 2:E=11.5376 | ENSEMBL:ENSP00000317327:human:Isoform 1 of Suppressor of T-cell receptor signaling 2:E=11.5229 | ENSEMBL:ENSP00000284273:human:Suppressor of T-cell receptor signaling 1:E=10.7212 | FLYBASE:CG13604-PA:fly:Flybase gene name is CG13604-PA:E=11.3872 |
R13G10.1	188603_s_at	dpy-27	0	0	A single transcript of 4.6 kb preferentially expressed in embryos. The transcript level decrease dramatically in L1 and L2, and become almost undetectable at L3, L4 and non-gravid adult hermaphrodites.	Structural maintenance of chromosome protein 4 (chromosome condensation complex Condensin, subunit C)	ENSEMBL:ENSP00000349961:human:Isoform 1 of Structural maintenance of chromosomes 4-like 1 protein:E=95.7447 | ENSEMBL:ENSP00000353225:human:Isoform 2 of Structural maintenance of chromosomes 4-like 1 protein:E=94.1938 | ENSEMBL:ENSP00000341382:human:106 kDa protein:E=92.0088 | ENSEMBL:ENSP00000323421:human:Structural maintenance of chromosome 1-like 1 protein:E=68.8539 | ENSEMBL:ENSP00000350036:h…
F43C11.4	186375_at					Extracellular protein with cysteine rich structures
K10C3.5	191313_at	K10C3.5					ENSEMBL:ENSP00000268206:human:elongation factor Tu GTP binding domain containing 1 isoform 1:E=98.9208 | ENSEMBL:ENSP00000307940:human:Elongation factor 2:E=71.3566 | ENSEMBL:ENSP00000352418:human:elongation factor Tu GTP binding domain containing 1 isoform 2:E=71.0506 | ENSEMBL:ENSP00000262414:human:116 kDa U5 small nuclear ribonucleoprotein component:E=52.8239 | ENSEMBL:ENSP00000374209:human:El…
C32D5.7	187337_at
F20D12.5	184796_s_at	exc-9					ENSEMBL:ENSP00000332449:human:Cysteine-rich protein 1:E=28.2757 | ENSEMBL:ENSP00000329099:human:8 kDa protein:E=26.2676 | ENSEMBL:ENSP00000328521:human:Cysteine-rich protein 2:E=24.3665 | ENSEMBL:ENSP00000274990:human:Isoform 1 of Cysteine-rich protein 3:E=20.7959 | ENSEMBL:ENSP00000361650:human:Isoform 3 of Cysteine-rich protein 3:E=20.7696 | ENSEMBL:ENSP00000361647:human:OTTHUMP00000016435:E=20…
T23F11.4	175477_at
F25B3.6	178486_s_at		1	1	Larval Expression: pharynx; pharyngeal-intestinal valve; intestine; anal depressor muscle; body wall muscle; hypodermis; Nervous System; nerve ring; ventral nerve cord; head neurons; neurons along body; tail neurons;	Paf1/RNA polymerase II complex, RTF1 component (involved in regulation of TATA box-binding protein)	ENSEMBL:ENSP00000374279:human:RNA polymerase-associated protein RTF1 homolog:E=77.2518 | ENSEMBL:ENSP00000260373:human:67 kDa protein:E=76.4318 | ENSEMBL:ENSP00000282478:human:dentin sialophosphoprotein preproprotein:E=10 | FLYBASE:CG10955-PA:fly:Flybase gene name is CG10955-PA:E=57.1549 | FLYBASE:CG31703-PA:fly:Flybase gene name is CG31703-PA:E=22.041 | FLYBASE:CG31702-PA:fly:Flybase gene name i…
K07D4.7	176180_s_at	tag-218	0	0	Larval Expression: arcade cells; Reproductive System; developing uterus; developing spermatheca; hypodermis; unidentified cells in head;	Putative guanine nucleotide exchange factor TIM	ENSEMBL:ENSP00000264051:human:Isoform 1 of Ephexin-1:E=88.0362 | ENSEMBL:ENSP00000367626:human:Isoform 1 of Rho guanine nucleotide exchange factor 16:E=85.9586 | ENSEMBL:ENSP00000362653:human:Isoform 2 of Ephexin-1:E=84.9208 | ENSEMBL:ENSP00000348828:human:Src homology 3 domain-containing guanine nucleotide exchange factor:E=82.8861 | ENSEMBL:ENSP00000339129:human:Isoform 2 of Rho guanine nucleot…
ZK632.2	190350_at					Anion exchanger adaptor protein Kanadaptin, contains FHA domain	ENSEMBL:ENSP00000373877:human:Kanadaptin:E=91.2518 | ENSEMBL:ENSP00000323837:human:89 kDa protein:E=89.8861 | FLYBASE:CG7706-PA:fly:Flybase gene name is CG7706-PA:E=62.3665 |
F54D8.4	190238_at	cah-1				Carbonic anhydrase	ENSEMBL:ENSP00000285273:human:Carbonic anhydrase-related protein 10:E=44.3098 | ENSEMBL:ENSP00000340363:human:Hypothetical protein DKFZp686I20267:E=43.8861 | ENSEMBL:ENSP00000084798:human:Carbonic anhydrase-related protein 11 precursor:E=38.2219 | ENSEMBL:ENSP00000256119:human:Carbonic anhydrase 1:E=33.9208 | ENSEMBL:ENSP00000318912:human:Carbonic anhydrase 13:E=33.5086 | ENSEMBL:ENSP00000314099:…
Y58A7A.4	176256_s_at		1	0	Expressed in a couple of head neurons and hindgut cells.	Unnamed protein
F48D6.3	182960_at	hlh-13				Transcription factor HAND2/Transcription factor TAL1/TAL2/LYL1	ENSEMBL:ENSP00000306982:human:Pancreas transcription factor 1 subunit alpha:E=14.3468 | ENSEMBL:ENSP00000275461:human:Fer3-like:E=13.4685 | ENSEMBL:ENSP00000342868:human:Class II bHLH protein scleraxis:E=12.0655 | ENSEMBL:ENSP00000302216:human:Atonal protein homolog 1:E=10.7212 | ENSEMBL:ENSP00000246080:human:Transcription factor 15:E=10.4685 | FLYBASE:CG5952-PA:fly:Flybase gene name is Fer2-PA:E…
F55G11.6	183629_at					Uncharacterized protein
C34F6.10	174453_at						ENSEMBL:ENSP00000338523:human:Factor for adipocyte differentiation 104 variant:E=29.6778 | ENSEMBL:ENSP00000347952:human:Fibronectin type-III domain-containing protein 3a:E=21.3566 | ENSEMBL:ENSP00000338579:human:Hypothetical protein DKFZp686I166:E=21.3098 | ENSEMBL:ENSP00000351293:human:protein tyrosine phosphatase, receptor type, D isoform 3 precursor:E=15.0177 | ENSEMBL:ENSP00000305941:human:I…
Y54G11A.1	185926_at
F23C8.3	180358_at
274	175218_at
Y55F3C.3	175977_s_atb					Voltage-gated K+ channel KCNB/KCNC	ENSEMBL:ENSP00000329426:human:Potassium voltage-gated channel subfamily B member 2:E=68.2676 | ENSEMBL:ENSP00000289405:human:Potassium voltage-gated channel subfamily B member 1:E=68.0862 | ENSEMBL:ENSP00000307694:human:Potassium voltage-gated channel subfamily S member 1:E=57.1871 | ENSEMBL:ENSP00000252321:human:Potassium voltage-gated channel subfamily A member 5:E=55.2007 | ENSEMBL:ENSP0000030…
T03F1.2	187381_s_atb	coq-4					ENSEMBL:ENSP00000300452:human:Ubiquinone biosynthesis protein COQ4 homolog:E=45.8861 | ENSEMBL:ENSP00000361966:human:Coenzyme Q4 homolog:E=17.6576 | FLYBASE:CG32174-PB:fly:Flybase gene name is CG32174-PB:E=43.0269 |
F25E2.3	190330_s_at					Acyl-CoA thioesterase	ENSEMBL:ENSP00000217455:human:Acyl-coenzyme A thioesterase 8:E=56.3468 | ENSEMBL:ENSP00000339475:human:peroxisomal acyl-CoA thioesterase 1 isoform c:E=41.0458 |
F46F5.11	185095_at					Uncharacterized conserved protein
F54F3.1	190588_s_at	nid-1	1	1	Larvae stained with anti-nidogen antiserum show that nidogen is localized to body wall basement membranes. Intense staining is associated with the basement membrane of the body wall muscle.|Expression is first detected in late gastrulation by the cephalic, inner labial, and outer labial cells. As the embryo elongates and morphogenesis begins, expression in body wall muscle cells is detected by in…	Mucin/alpha-tectorin	ENSEMBL:ENSP00000216286:human:Nidogen-2 precursor:E=94.4559 | ENSEMBL:ENSP00000355553:human:Isoform 2 of Nidogen-1 precursor:E=89.7695 | ENSEMBL:ENSP00000320738:human:NID2 protein:E=76 | ENSEMBL:ENSP00000264187:human:Isoform 1 of Nidogen-1 precursor:E=69.2366 | ENSEMBL:ENSP00000243077:human:Low-density lipoprotein receptor-related protein 1 precursor:E=55.0809 | ENSEMBL:ENSP00000263816:human:Low-…
C27A12.8	175547_at	ari-1	1	1	ari-1 is consistently expressed in the germline of adults and larvae. Levels of ari-1 mRNA were relatively modest compared to that of a positive control that is expressed at high levels in this tissue (hmg-3).|Expression of ARI-1 is dynamic during early embryonic development, with ubiquitous somatic expression occurring between the 50- and 200-cell stage. By the late proliferative phase of embryo…	Predicted E3 ubiquitin ligase	ENSEMBL:ENSP00000369217:human:Protein ariadne-1 homolog:E=141.569 | ENSEMBL:ENSP00000299305:human:Ariadne-1 protein homolog variant (Fragment):E=136.469 | ENSEMBL:ENSP00000348769:human:Protein ariadne-2 homolog:E=78.5686 | ENSEMBL:ENSP00000252050:human:Isoform 1 of p53-associated parkin-like cytoplasmic protein:E=39.0506 | ENSEMBL:ENSP00000346490:human:OTTHUMP00000016423:E=38.0969 | ENSEMBL:ENSP0…
Y22F5A.4	182989_at	lys-1	1	0	Expressed in intestine|In uninfected transgenic worms, the lys-1 promoter drove expression of a lys-1::GFP fusion construct in the intestinal cells and in the six IL1 and six IL2 neurons as well as in a few unidentified neurons in the head ganglia.	N-acetylmuraminidase/lysozyme
M03B6.1	179240_at
Y32H12A.6	186595_s_at					Fe-S oxidoreductase
T09A5.2	192468_at	klp-3	0	0	Expression is observed in newly hatched L1 larvae and late stage embryos. There is strong staining of the marginal cells (AB-derived) in the pharynx; also there is staining in the posterior gut near the anal region (cells may be sphincter cells, rectal intestinal valve or the posterior intestinal muscle cells). L1-L4 pharyngeal cells and cells in the posterior gut region (staining of posterior ce…	Kinesin (KAR3 subfamily)	ENSEMBL:ENSP00000368976:human:Isoform 1 of Kinesin-like protein KIFC3:E=78.301 | ENSEMBL:ENSP00000268514:human:Isoform 2 of Kinesin-like protein KIFC3:E=78.301 | ENSEMBL:ENSP00000244365:human:Kinesin-like protein KIFC1:E=61.5528 | ENSEMBL:ENSP00000253756:human:Kinesin-like protein KIF3A:E=52.8861 | ENSEMBL:ENSP00000368009:human:Kinesin-like protein KIF3A variant:E=52.8861 | ENSEMBL:ENSP0000030707…
F21H7.4	178180_at					C-type lectin
C41G7.3	178554_s_at					Peripheral-type benzodiazepine receptor and related proteins	ENSEMBL:ENSP00000338004:human:Peripheral-type benzodiazepine receptor:E=12.6021 | ENSEMBL:ENSP00000328973:human:Peripheral benzodiazepine receptor:E=10.3372 | FLYBASE:CG2789-PA:fly:Flybase gene name is CG2789-PA:E=15.0177 |
C15C7.6	183619_at
F26C11.3	189307_at					Unnamed protein	ENSEMBL:ENSP00000354885:human:Mucin-2 precursor:E=54.3188 | ENSEMBL:ENSP00000343037:human:591 kDa protein:E=48.3872 | ENSEMBL:ENSP00000371671:human:132 kDa protein:E=44.7212 | ENSEMBL:ENSP00000302716:human:Membrane mucin MUC17:E=40.4089 | ENSEMBL:ENSP00000368751:human:Secreted mucin MUC17:E=40.4089 | ENSEMBL:ENSP00000371696:human:Mucin-6 precursor:E=32.9586 | ENSEMBL:ENSP00000304549:human:similar…
ZC376.1	189376_s_at					Carboxylesterase and related proteins	ENSEMBL:ENSP00000264381:human:Cholinesterase precursor:E=34.3098 | ENSEMBL:ENSP00000303211:human:Isoform 2 of Acetylcholinesterase precursor:E=30.6198 | ENSEMBL:ENSP00000350037:human:Acetylcholinesterase isoform E4-E6 variant:E=30.5528 | ENSEMBL:ENSP00000241069:human:ACHE protein:E=30.4318 | ENSEMBL:ENSP00000353720:human:Isoform 2 of Liver carboxylesterase 1 precursor:E=27.6198 | ENSEMBL:ENSP0000…
192	174238_at
501	194164_s_at
F41E6.2	180979_at	grd-5	0	0	grd-5C::gfp-lacZ reporter constructs gave lacZ staining in anterior and posterior seam cells in adults.	Unnamed protein
T21B10.6	189076_at					Cuticulin precursor
F36H9.3	190297_s_at	dhs-13				Reductases with broad range of substrate specificities	ENSEMBL:ENSP00000326219:human:peroxisomal short-chain alcohol dehydrogenase:E=62.5376 | ENSEMBL:ENSP00000250383:human:dehydrogenase/reductase (SDR family) member 2 isoform 2:E=51.6198 | ENSEMBL:ENSP00000334801:human:Dehydrogenase/reductase (SDR family) member 4 like 2:E=44.3372 | ENSEMBL:ENSP00000344674:human:dehydrogenase/reductase (SDR family) member 2 isoform 1:E=42.8539 | ENSEMBL:ENSP00000311…
F32A6.5	188468_at	sto-2				Prohibitins and stomatins of the PID superfamily	ENSEMBL:ENSP00000286713:human:Erythrocyte band 7 integral membrane protein:E=90.6383 | ENSEMBL:ENSP00000255480:human:Stomatin-like protein 3:E=83.1135 | ENSEMBL:ENSP00000263730:human:Isoform 1 of Podocin:E=64.4815 | ENSEMBL:ENSP00000345911:human:Isoform 2 of Podocin:E=49.9586 | ENSEMBL:ENSP00000319323:human:Isoform 1 of Stomatin-like protein 1:E=27.4089 | ENSEMBL:ENSP00000352788:human:Stomatin-li…
ZK697.8	187387_at						FLYBASE:CG30016-PA:fly:Flybase gene name is CG30016-PA:E=12.9586 |
R12E2.2	181265_at		1	0	Weak non-nuclear expression is seen throughout the body of older larvae and adults, and is probably in all somatic cells. However, expression is often strongest in the vulva (vulc and vulB), bodywall muscle, the rectum, and the tail spike.	Uncharacterized conserved protein	ENSEMBL:ENSP00000263689:human:Chromosome 1 open reading frame 9:E=42.2076 | ENSEMBL:ENSP00000263688:human:Hypothetical protein ORF9 precursor:E=40.041 | FLYBASE:CG31678-PA:fly:Flybase gene name is CG31678-PA:E=33.1487 |
Y43F4B.5	193873_at	Y43F4B.5					ENSEMBL:ENSP00000307059:human:Phosphoglucomutase-2:E=75.4949 | ENSEMBL:ENSP00000298198:human:Phosphoglucomutase-2-like 1:E=67.8539 | FLYBASE:CG8073-PA:fly:Flybase gene name is Pmm45A-PA:E=76.3468 | FLYBASE:CG10202-PA:fly:Flybase gene name is CG10202-PA:E=64.2676 |
F25B3.4	192721_at					Serine/threonine specific protein phosphatase PP1, catalytic subunit	ENSEMBL:ENSP00000351298:human:Serine/threonine-protein phosphatase PP1-beta catalytic subunit:E=84.6576 | ENSEMBL:ENSP00000326031:human:protein phosphatase 1, catalytic subunit, alpha isoform 3:E=83.2924 | ENSEMBL:ENSP00000365936:human:Serine/threonine-protein phosphatase PP1-alpha catalytic subunit:E=83.2757 | ENSEMBL:ENSP00000341779:human:Isoform Gamma-2 of Serine/threonine-protein phosphatase …
F49C5.7	178047_at					Unnamed protein
Y37E3.5	173106_at	Y37E3.5	1	0	The 5' untranslated region directed expression to a small subset of sensory cells that are ciliated. GFP signal was observed in the multiple ciliated amphid neurons in the head and both ciliated phasmid neurons (PHA and PHB) in the tail. Expression was also detected in other ciliated sensory neurons, including the inner and outer labial neurons and male tail ray neurons. GFP fluorescence was also…		ENSEMBL:ENSP00000335400:human:Isoform 1 of ADP-ribosylation factor-like protein 13B:E=24.6021 | ENSEMBL:ENSP00000329964:human:ARFRP2 protein:E=15.1871 | ENSEMBL:ENSP00000260746:human:ADP-ribosylation factor-like protein 3:E=13.9208 | ENSEMBL:ENSP00000246747:human:ADP-ribosylation factor-like protein 2:E=13.699 | ENSEMBL:ENSP00000323847:human:ADP-ribosylation factor-like 14:E=13.0506 | ENSEMBL:ENS…
F43H9.1	190049_at	ech-3				Enoyl-CoA hydratase	ENSEMBL:ENSP00000248508:human:Enoyl-CoA hydratase, mitochondrial precursor:E=26.6383 | ENSEMBL:ENSP00000277161:human:Isoform 1 of Methylglutaconyl-CoA hydratase, mitochondrial precursor:E=23.8539 | ENSEMBL:ENSP00000334401:human:ECHDC2 protein:E=21.6576 | ENSEMBL:ENSP00000221418:human:Delta(3,5)-Delta(2,4)-dienoyl-CoA isomerase, mitochondrial precursor:E=20.8539 | ENSEMBL:ENSP00000231887:human:Per…
K01A2.2	183652_at	far-7	0	0	Strong expression (>1.0X of control ama-1 expression): adult male.	Unnamed protein
K02G10.3	175553_at		0	0	Larval Expression: intestine; hypodermis;	Uncharacterized conserved protein	ENSEMBL:ENSP00000306344:human:Transmembrane protein 135:E=52.4437 | ENSEMBL:ENSP00000345513:human:Hypothetical protein DKFZp686I1974:E=47.2596 | ENSEMBL:ENSP00000347973:human:TMEM135 protein:E=16.7959 | FLYBASE:CG31259-PA:fly:Flybase gene name is CG31259-PA:E=35.4089 | FLYBASE:CG11737-PA:fly:Flybase gene name is CG11737-PA:E=35.3665 | FLYBASE:CG31454-PA:fly:Flybase gene name is CG31454-PA:E=30.11…
F35H12.5	176734_at	F35H12.5				Unnamed protein
D1009.3	181470_s_at	D1009.3				Ficolin and related extracellular proteins	ENSEMBL:ENSP00000361412:human:34 kDa protein:E=24.1079 | ENSEMBL:ENSP00000315813:human:NL7:E=22.3566 | ENSEMBL:ENSP00000306361:human:Isoform 1 of Fibrinogen alpha chain precursor:E=17.0706 | ENSEMBL:ENSP00000301455:human:Angiopoietin-related protein 4 precursor:E=16.4685 | ENSEMBL:ENSP00000221204:human:fibrinogen-like 1 precursor:E=15.6778 | ENSEMBL:ENSP00000299610:human:Microfibril-associated gl…
F11A6.1	173098_at	kpc-1				Subtilisin-like proprotein convertase	ENSEMBL:ENSP00000268171:human:Furin precursor:E=175.854 | ENSEMBL:ENSP00000351193:human:Isoform PACE4E-II of Proprotein convertase subtilisin/kexin type 6 precursor:E=173.301 | ENSEMBL:ENSP00000305056:human:Isoform PACE4A-I of Proprotein convertase subtilisin/kexin type 6 precursor:E=173.301 | ENSEMBL:ENSP00000332052:human:paired basic amino acid cleaving system 4 isoform f preproprotein:E=171.02…
F15H10.2	172878_x_at	col-13	0	0	Strong expression in egg, L4 and adult, weak in dauer.|The col-13 specific probe hybridizes to a 1.3 kb trranscript. Expression of col-12 is detected in dauer-L4 and L4-adult molt RNAs, but not in embryo or L2-dauer molt RNAs.|Detected at a similar level in dauer-L4 and L4-adult molt RNAs, but not in embryos or L2-dauer molt RNAs.	Collagens (type IV and type XIII), and related proteins	ENSEMBL:ENSP00000315243:human:COL3A1 protein:E=41.0555 | ENSEMBL:ENSP00000304408:human:Collagen alpha-1(III) chain precursor:E=40.9586 | ENSEMBL:ENSP00000225964:human:Collagen alpha-1(I) chain precursor:E=40.2219 | ENSEMBL:ENSP00000341752:human:COL22A1 protein (Fragment):E=39.7447 | ENSEMBL:ENSP00000303153:human:collagen, type XXII, alpha 1:E=39.2366 | ENSEMBL:ENSP00000338213:human:Isoform 1 of C…
F55F8.4	180751_s_at	cir-1				CBF1-interacting corepressor CIR and related proteins	ENSEMBL:ENSP00000339723:human:Isoform 1 of CBF1-interacting corepressor:E=64.4437 | ENSEMBL:ENSP00000355034:human:52 kDa protein:E=63.2757 | ENSEMBL:ENSP00000261005:human:52 kDa protein:E=49.0706 | ENSEMBL:ENSP00000364337:human:Isoform 2 of CBF1-interacting corepressor:E=46.2924 | ENSEMBL:ENSP00000364340:human:23 kDa protein:E=45.1308 | ENSEMBL:ENSP00000371114:human:Isoform A of SON protein:E=24.…
ZK858.4	175252_at	mel-26				Speckle-type POZ protein SPOP and related proteins with TRAF, MATH and BTB/POZ domains	ENSEMBL:ENSP00000240327:human:Speckle-type POZ protein:E=44.3372 | ENSEMBL:ENSP00000280098:human:Hypothetical protein LOC339745:E=40.3279 | ENSEMBL:ENSP00000343273:human:Kelch-like protein 7:E=11.2441 | ENSEMBL:ENSP00000322958:human:CDNA FLJ31828 fis, clone NT2RP6000109, weakly similar to RING CANAL PROTEIN:E=10.7959 | ENSEMBL:ENSP00000343930:human:Kelch-like protein 17:E=10.6576 | FLYBASE:CG9924…
Y58A7A.5	176209_at					Unnamed protein
F15E6.6	173862_s_at					Xanthine dehydrogenase	ENSEMBL:ENSP00000289041:human:Xanthine dehydrogenase/oxidase:E=170.886 | ENSEMBL:ENSP00000260930:human:Hypothetical protein AOX1:E=155.456 | ENSEMBL:ENSP00000363832:human:Aldehyde oxidase:E=153.125 | FLYBASE:CG7642-PA:fly:Flybase gene name is ry-PA:E=166.658 | FLYBASE:CG6045-PA:fly:Flybase gene name is CG6045-PA:E=94.2676 | FLYBASE:CG18519-PA:fly:Flybase gene name is CG18519-PA:E=88.301 | FLYBASE…
T09B4.3	181253_at
Y50D7A.6	171972_x_at	klp-20	1	0	Larval Expression: intestine; Reproductive System; distal tip cell; Nervous System; nerve ring; ventral nerve cord; dorsal nerve cord; lateral nerve cords; head neurons; amphids; mechanosensory neurons; pharyngeal neurons; neurons along body; tail neurons; phasmids;|Larval Expression: intestine - posterior cells; Nervous System; ventral nerve cord; head neurons; tail neurons;	Kinesin-like protein	ENSEMBL:ENSP00000368009:human:Kinesin-like protein KIF3A variant:E=136.482 | ENSEMBL:ENSP00000253756:human:Kinesin-like protein KIF3A:E=136.482 | ENSEMBL:ENSP00000262652:human:Kinesin-like protein KIF3B:E=117.432 | ENSEMBL:ENSP00000247986:human:Isoform 1 of Kinesin-like protein KIF17:E=105.387 | ENSEMBL:ENSP00000318133:human:Isoform 2 of Kinesin-like protein KIF17:E=105.387 | ENSEMBL:ENSP00000364…
F07C4.8	191113_s_at	srd-31				Chemoreceptor/7TM receptor
F56F12.1	183834_atb
Y9C9A.7	181126_at	str-153				7-transmembrane olfactory receptor
C23H3.1	179740_s_at	egl-26	0	0	In animals that carry this fusion construct on an extrachromosomal array, kuEx90, expression was observed in many regions of the animal, although not ubiquitously. Expression is strong around the cells of the spermatheca, around the mouth, and lining the pharynx, the rectum, and the excretory canals. Expression was also seen in the pharyngeal intestinal junction cells, transiently during L3 in th…
F49E8.6	182105_s_at
425	185658_at
F40F9.3	193047_atb					PDZ domain
C04A2.3	175679_at	egl-27	1	1	Expressed in somatic nuclei of most or all cells from the 50-cell stage of embryogenesis through adulthood.|The 4.3 kb and 2.7 kb transcripts were expressed at all stages. The 2.8 kb transcript was not detected in the embryo, L1 or L2 stages but was detected in the L3 through young adult stages.|The construct appeared to be expressed in all somatic nuclei from mid-embryogenesis through adulthood.	Transcriptional corepressor Atrophin-1/DRPLA	ENSEMBL:ENSP00000338629:human:Isoform 1 of Arginine-glutamic acid dipeptide repeats protein:E=64.0915 | ENSEMBL:ENSP00000366684:human:Arginine-glutamic acid dipeptide (RE) repeats:E=47.4685 | ENSEMBL:ENSP00000278823:human:Metastasis-associated protein MTA2:E=23.7696 | ENSEMBL:ENSP00000333633:human:Isoform Long of Metastasis-associated protein MTA1:E=23.4949 | ENSEMBL:ENSP00000282366:human:Isoform…
F21D5.3	191407_s_at					Multicopper oxidases	FLYBASE:CG3759-PA:fly:Flybase gene name is CG3759-PA:E=42.2676 | FLYBASE:CG30437-PB:fly:Flybase gene name is CG30437-PB:E=40.1675 | FLYBASE:CG32557-PA:fly:Flybase gene name is CG32557-PA:E=31.7213 | FLYBASE:CG5959-PA:fly:Flybase gene name is CG5959-PA:E=25.7959 | FLYBASE:CG32838-PA:fly:Flybase gene name is CG32838-PA:E=19.5376 |
K11E4.4	175332_at	pix-1				Sra family integral membrane protein	ENSEMBL:ENSP00000364888:human:Isoform 1 of Rho guanine nucleotide exchange factor 7:E=63.3098 | ENSEMBL:ENSP00000359654:human:Isoform 2 of Rho guanine nucleotide exchange factor 6:E=59.699 | ENSEMBL:ENSP00000250617:human:87 kDa protein:E=56.2518 | ENSEMBL:ENSP00000354803:human:Isoform 1 of Rho guanine nucleotide exchange factor 6:E=56.0088 | ENSEMBL:ENSP00000218789:human:Rho guanine nucleotide ex…
C06E1.1	175909_at					Protein involved in membrane traffic (YOP1/TB2/DP1/HVA22 family)
C44B7.7	180010_at					Uncharacterized conserved protein	ENSEMBL:ENSP00000275428:human:Uncharacterized protein C7orf24:E=30.3665 | ENSEMBL:ENSP00000005374:human:C7orf24 protein:E=15 | FLYBASE:CG4306-PA:fly:Flybase gene name is CG4306-PA:E=17.2292 |
F58B6.2	183953_at	inft-1	1	0	|Larval Expression: pharynx; renal gland cells; Reproductive System; distal tip cell; developing vulva; developing spermatheca; Nervous System; tail neurons;	Rho GTPase effector BNI1 and related formins	ENSEMBL:ENSP00000260008:human:hypothetical protein LOC85462:E=39.7212 | ENSEMBL:ENSP00000367141:human:137 kDa protein:E=36 | ENSEMBL:ENSP00000267214:human:Mammalian diaphanous homologue 2_splice_variant2:E=35.6021 | ENSEMBL:ENSP00000373709:human:Diaphanous 1 variant:E=31.9586 | ENSEMBL:ENSP00000354162:human:Isoform 2 of Disheveled-associated activator of morphogenesis 1:E=31.6778 | ENSEMBL:ENSP00…
C54D10.5	182336_at					7-transmembrane receptor
T13H2.5	192113_s_at	spat-3	1	0	Larval Expression: Nervous System; head neurons; amphids;		ENSEMBL:ENSP00000347044:human:plectin 1 isoform 3:E=20.3468 | ENSEMBL:ENSP00000348702:human:plectin 1 isoform 2:E=20.3468 | ENSEMBL:ENSP00000349868:human:plectin 1 isoform 1:E=20.3372 | ENSEMBL:ENSP00000344848:human:plectin 1 isoform 11:E=20.3372 | ENSEMBL:ENSP00000346602:human:plectin 1 isoform 8:E=20.3372 | ENSEMBL:ENSP00000350277:human:plectin 1 isoform 10:E=20.3372 | ENSEMBL:ENSP00000323856:h…
C53C11.1	185355_at
Y46C8AL.2	172184_x_at						ENSEMBL:ENSP00000354885:human:Mucin-2 precursor:E=61.699 | ENSEMBL:ENSP00000351956:human:Intestinal mucin:E=57.9586 | ENSEMBL:ENSP00000356455:human:Isoform C of Proteoglycan-4 precursor:E=57.3665 | ENSEMBL:ENSP00000356456:human:Isoform F of Proteoglycan-4 precursor:E=57.3468 | ENSEMBL:ENSP00000356453:human:Isoform B of Proteoglycan-4 precursor:E=57.3372 | ENSEMBL:ENSP00000251819:human:Isoform A o…
Y54G9A.7	175433_atb
F27D9.6	179799_s_at	dhs-29				Hydroxysteroid 17-beta dehydrogenase 11	ENSEMBL:ENSP00000307607:human:epidermal retinal dehydrogenase 2:E=42.0269 | ENSEMBL:ENSP00000351035:human:Dehydrogenase/reductase SDR family member 8 precursor:E=35.5528 | ENSEMBL:ENSP00000333300:human:Isoform 2 of 17-beta hydroxysteroid dehydrogenase 13 precursor:E=35.3372 | ENSEMBL:ENSP00000294492:human:Isoform 1 of Short-chain dehydrogenase/reductase 3:E=31.2076 | ENSEMBL:ENSP00000240285:human…
T02C12.3	181605_at					RNA polymerase III transcription factor (TF)IIIC subunit	ENSEMBL:ENSP00000277434:human:Isoform 1 of General transcription factor 3C polypeptide 5:E=36.9208 | ENSEMBL:ENSP00000361171:human:60 kDa protein:E=35.5376 | ENSEMBL:ENSP00000361167:human:General transcription factor IIIC, polypeptide 5, 63kDa:E=35.4685 | ENSEMBL:ENSP00000339530:human:General transcription factor IIIC, polypeptide 5, 63kDa:E=18.6576 | ENSEMBL:ENSP00000361161:human:General transcr…
W03B1.6	182827_at					Integral membrane O-acyltransferase
Y65B4BR.6	186927_s_at	grl-16				GROUND domains (extracellular cysteine-containing domain sometimes associated with HOG domains)	ENSEMBL:ENSP00000349471:human:OTTHUMP00000031447:E=11.2518 | ENSEMBL:ENSP00000357731:human:Loricrin:E=10.8239 | FLYBASE:CG13214-PA:fly:Flybase gene name is CG13214-PA:E=15.1739 | FLYBASE:CG7296-PA:fly:Flybase gene name is CG7296-PA:E=12.6778 | FLYBASE:CG7299-PA:fly:Flybase gene name is CG7299-PA:E=12.1675 | FLYBASE:CG7709-PA:fly:Flybase gene name is CG7709-PA:E=11.2518 | FLYBASE:CG32564-PA:fly:Fl…
Y58A7A.3	176141_s_at					Unnamed protein
F22D3.2	174160_at	F22D3.2				LST7 amino acid permease Golgi transport protein	ENSEMBL:ENSP00000373822:human:Isoform 1 of Folliculin:E=38.8539 | ENSEMBL:ENSP00000285071:human:65 kDa protein:E=38.1135 | ENSEMBL:ENSP00000373820:human:Isoform 2 of Folliculin:E=22.7959 | FLYBASE:CG8616-PA:fly:Flybase gene name is CG8616-PA:E=18.3768 |
F19F10.9	185007_s_at					U4/U6.U5 snRNP associated protein	ENSEMBL:ENSP00000374232:human:U4/U6.U5 tri-snRNP-associated protein 1:E=75.1367 | ENSEMBL:ENSP00000310448:human:90 kDa protein:E=73.3468 | FLYBASE:CG6686-PB:fly:Flybase gene name is CG6686-PB:E=73.8539 | FLYBASE:CG18255-PD:fly:Flybase gene name is Strn-Mlck-PD:E=13.2366 | FLYBASE:CG32251-PA:fly:Flybase gene name is CG32251-PA:E=10.3468 |
M02D8.3	173538_s_at						ENSEMBL:ENSP00000362664:human:Hypothetical protein DKFZp686O20169:E=10.2596 | ENSEMBL:ENSP00000374059:human:Grb10 interacting GYF protein 2:E=10.2596 | ENSEMBL:ENSP00000362667:human:KIAA0642 protein:E=10.2366 | FLYBASE:CG2839-PA:fly:Flybase gene name is CG2839-PA:E=10.284 |
C05D11.9	173250_s_at					Ribonucleases P/MRP protein subunit	ENSEMBL:ENSP00000339529:human:Ribonucleases P/MRP protein subunit POP1:E=40.699 | FLYBASE:CG32763-PA:fly:Flybase gene name is l(1)G0045-PA:E=37.0177 |
B0280.3	187577_at		0	0	Larval Expression: intestine;	Ribose 5-phosphate isomerase	ENSEMBL:ENSP00000283646:human:ribose 5-phosphate isomerase A:E=55.699 | FLYBASE:CG30410-PA:fly:Flybase gene name is CG30410-PA:E=50.0362 |
B0310.1	187546_at					Tandem pore domain K+ channel	FLYBASE:CG15655-PA:fly:Flybase gene name is CG15655-PA:E=10.1135 |
F59E12.9	174168_s_at						ENSEMBL:ENSP00000240636:human:proline-rich protein BstNI subfamily 2:E=34.041 | ENSEMBL:ENSP00000318884:human:Formin-2:E=33 | ENSEMBL:ENSP00000371254:human:27 kDa protein:E=29 | ENSEMBL:ENSP00000371264:human:proline-rich protein BstNI subfamily 3 precursor:E=26.9208 | ENSEMBL:ENSP00000366602:human:Isoform 5 of Splicing factor 1:E=25.4089 | ENSEMBL:ENSP00000284563:human:89 kDa protein:E=24.0223 | …
K09E2.3	183332_at
T16H12.4	174400_s_at					RNA polymerase II transcription initiation/nucleotide excision repair factor TFIIH, subunit SSL1	ENSEMBL:ENSP00000274400:human:TFIIH basal transcription factor complex p44 subunit:E=84.7213 | ENSEMBL:ENSP00000328901:human:Similar to TFIIH basal transcription factor complex p44 subunit:E=84.6198 | ENSEMBL:ENSP00000373591:human:similar to TFIIH basal transcription factor complex p44 subunit (Basic transcription factor 2 44 kDa subunit) (BTF2-p44) (General transcription factor IIH polypeptide 2…
C17C3.1	173151_s_at	C17C3.1				Acyl-CoA thioesterase	ENSEMBL:ENSP00000217455:human:Acyl-coenzyme A thioesterase 8:E=41 | ENSEMBL:ENSP00000339475:human:peroxisomal acyl-CoA thioesterase 1 isoform c:E=27.4437 |
R144.13	178829_at						ENSEMBL:ENSP00000263960:human:Protein COQ10 B, mitochondrial precursor:E=33.6576 | ENSEMBL:ENSP00000312587:human:Isoform 1 of Protein COQ10 A, mitochondrial precursor:E=32.9208 | ENSEMBL:ENSP00000257927:human:COQ10A protein:E=32.8539 | FLYBASE:CG9410-PB:fly:Flybase gene name is CG9410-PB:E=25.8239 |
F40F9.11	180722_at
F59G1.5	175766_s_at	ptp-2				Protein tyrosine phosphatase Corkscrew and related SH2 domain enzymes	ENSEMBL:ENSP00000326010:human:70 kDa SHP-1L protein:E=92.7959 | ENSEMBL:ENSP00000340944:human:Isoform 2 of Tyrosine-protein phosphatase non-receptor type 11:E=91.0177 | ENSEMBL:ENSP00000362289:human:Isoform 2 of Receptor-type tyrosine-protein phosphatase T precursor:E=38.7696 | ENSEMBL:ENSP00000362297:human:OTTHUMP00000031663:E=38.7696 | ENSEMBL:ENSP00000362283:human:OTTHUMP00000031658:E=38.7696 …
C08G5.4	180513_at	snt-6				Ca2+-dependent phospholipid-binding protein Synaptotagmin, required for synaptic vesicle and secretory granule exocytosis	ENSEMBL:ENSP00000263846:human:synaptotagmin VII:E=57.5086 | ENSEMBL:ENSP00000358558:human:Synaptotagmin-6:E=55.9208 | ENSEMBL:ENSP00000285794:human:synaptotagmin VI:E=55.8239 | ENSEMBL:ENSP00000315589:human:Synaptotagmin-2:E=54.3468 | ENSEMBL:ENSP00000324419:human:Synaptotagmin-9:E=52.7212 | ENSEMBL:ENSP00000346265:human:Synaptotagmin-5:E=52.5086 | ENSEMBL:ENSP00000261205:human:Synaptotagmin-1:E=…
ZK1240.8	186272_at					Predicted E3 ubiquitin ligase
T04C10.2	174929_at	epn-1	1	2	Broadly expressed.|Larval Expression: pharynx;|Larval Expression: pharynx; hypodermis; unidentified cells in head;|Larval Expression: pharynx; seam cells; Nervous System; nerve ring; head neurons; neurons along body; tail neurons;	Equilibrative nucleoside transporter protein	ENSEMBL:ENSP00000320543:human:Isoform 4 of Epsin-2:E=82.2924 | ENSEMBL:ENSP00000085079:human:Isoform 1 of Epsin-1:E=73.7447 | ENSEMBL:ENSP00000270460:human:Isoform 2 of Epsin-1:E=70.699 | ENSEMBL:ENSP00000261495:human:epsin 2 isoform a:E=62.5376 | ENSEMBL:ENSP00000268933:human:Isoform 1 of Epsin-3:E=57.0655 | ENSEMBL:ENSP00000317431:human:ENTH domain containing 1:E=44.2291 | ENSEMBL:ENSP000003708…
W04H10.2	184874_at
F09E5.8	187551_at					Proline synthetase co-transcribed protein	ENSEMBL:ENSP00000333551:human:Proline synthetase co-transcribed bacterial homolog protein:E=47.4815 | FLYBASE:CG1983-PA:fly:Flybase gene name is CG1983-PA:E=51.1612 |
C16A3.3	180955_s_at					rRNA processing protein Rrp5	ENSEMBL:ENSP00000278073:human:RRP5 protein homolog:E=90.7447 | FLYBASE:CG5728-PA:fly:Flybase gene name is CG5728-PA:E=51.8239 |
T02B11.1	186455_at	srg-53				Predicted membrane protein
F26E4.10	188918_at	drsh-1				Ribonuclease	ENSEMBL:ENSP00000265075:human:Isoform 2 of Ribonuclease III:E=149.119 | ENSEMBL:ENSP00000339845:human:Isoform 1 of Ribonuclease III:E=146.745 | ENSEMBL:ENSP00000371623:human:Isoform 3 of Ribonuclease III:E=118.854 | FLYBASE:CG8730-PA:fly:Flybase gene name is drosha-PA:E=126.824 |
T06C12.6	173975_s_at	nhr-102				Hormone receptors	ENSEMBL:ENSP00000339908:human:hepatocyte nuclear factor 4 alpha isoform c:E=16.3098 | ENSEMBL:ENSP00000352900:human:51 kDa protein:E=16.0223 | ENSEMBL:ENSP00000271387:human:Retinoic acid receptor RXR-gamma:E=16.0223 | ENSEMBL:ENSP00000312987:human:hepatocyte nuclear factor 4 alpha isoform b:E=15.9586 | ENSEMBL:ENSP00000343807:human:Hepatocyte nuclear factor 4-alpha (HNF-4-alpha) (Transcription fa…
ZK637.4	186716_at
K03B8.9	193534_at	deg-3	1	0	PVC AVG IL1, touch cells.	Acetylcholine receptor	ENSEMBL:ENSP00000303727:human:Neuronal acetylcholine receptor protein subunit alpha-7 precursor:E=56.2757 | ENSEMBL:ENSP00000292212:human:Neuronal acetylcholine receptor protein subunit beta-2 precursor:E=55.7447 | ENSEMBL:ENSP00000315602:human:Cholinergic receptor, nicotinic, alpha polypeptide 3:E=55.2219 | ENSEMBL:ENSP00000276410:human:Neuronal acetylcholine receptor protein subunit alpha-6 pre…
F10D11.2	181179_s_at
Y57A10A.26	187069_at					Failed axon connections (fax) protein/glutathione S-transferase-like protein	ENSEMBL:ENSP00000374327:human:Protein C6orf168:E=32.2924 | ENSEMBL:ENSP00000275057:human:48 kDa protein:E=31.7696 | FLYBASE:CG4609-PC:fly:Flybase gene name is fax-PC:E=42.1549 |
Y75B8A.13	185258_at						ENSEMBL:ENSP00000282478:human:dentin sialophosphoprotein preproprotein:E=12.5528 | FLYBASE:CG6004-PB:fly:Flybase gene name is CG6004-PB:E=11.7696 | FLYBASE:CG33103-PB:fly:Flybase gene name is Ppn-PB:E=10.5376 |
ZK287.2	189531_s_at	sulp-8	0	0	The sulp-8 promoter limited GFP expression to the intestine and the excretory cell.|	Sulfate/bicarbonate/oxalate exchanger SAT-1 and related transporters (SLC26 family)	ENSEMBL:ENSP00000265715:human:Pendrin:E=98.4202 | ENSEMBL:ENSP00000346325:human:Prestin:E=96.1805 | ENSEMBL:ENSP00000304783:human:Isoform 1 of Prestin:E=96.1805 | ENSEMBL:ENSP00000351597:human:81 kDa protein:E=91.2147 | ENSEMBL:ENSP00000286298:human:Sulfate transporter:E=88.585 | ENSEMBL:ENSP00000345873:human:Chloride anion exchanger:E=87.7447 | ENSEMBL:ENSP00000307089:human:Solute carrier family…
C27C12.1	181721_at					CLIP-associating protein
F53B7.2	191190_at					7 transmembrane receptor	FLYBASE:CG2114-PA:fly:Flybase gene name is FR-PA:E=22.9208 |
F38B7.1	193636_s_at	F38B7.1	0	1	Larval Expression: pharynx; body wall muscle;	CCCH-type Zn-finger protein	ENSEMBL:ENSP00000248673:human:Similar to butyrate response factor 2:E=26.6778 | ENSEMBL:ENSP00000337386:human:Butyrate response factor 1:E=23.3872 | ENSEMBL:ENSP00000282388:human:Butyrate response factor 2:E=21.7447 | FLYBASE:CG4070-PA:fly:Flybase gene name is Tis11-PA:E=30.4089 |
K08C9.5	178183_at					Uncharacterized protein
F57B10.4	185943_at					Uncharacterized protein	ENSEMBL:ENSP00000324020:human:Kinesin-like protein 2:E=12.1308 | ENSEMBL:ENSP00000338728:human:Girdin:E=11.3372 | FLYBASE:CG14692-PA:fly:Flybase gene name is CG14692-PA:E=10.1487 |
F54F2.2	175696_s_at	zfp-1	1	0	In adults nuclear-localised expression is observed in the hypodermal seam cells running from the head to the tail and in additional cells of the tail that could be the phasmids. There is some expression in other sites which may be artefactual. Weak and non-localised expression is also occasionally seen in late embryos and young larvae. Young larvae may exhibit strong non-localised staining of the…	PHD finger protein AF10	ENSEMBL:ENSP00000366263:human:Protein AF-10:E=77.585 | ENSEMBL:ENSP00000307411:human:Myeloid/lymphoid or mixed-lineage leukemia (Trithorax homolog, Drosophila); translocated to, 10:E=77.3767 | ENSEMBL:ENSP00000316426:human:Protein AF-17:E=73.3468 | ENSEMBL:ENSP00000367377:human:MLLT6 protein:E=64.1938 | ENSEMBL:ENSP00000216267:human:Bromodomain-containing protein 1:E=30.9208 | ENSEMBL:ENSP0000037…
F40A3.4	180546_at
ZK809.5	177646_at	ZK809.5					ENSEMBL:ENSP00000346713:human:Hypothetical protein DKFZp686L0243:E=13.699 | ENSEMBL:ENSP00000346291:human:234 kDa protein:E=13.699 | ENSEMBL:ENSP00000357793:human:Trichohyalin:E=10.9208 | ENSEMBL:ENSP00000355314:human:Isoform Short of Restin:E=10.8239 | ENSEMBL:ENSP00000303585:human:RSN protein:E=10.8239 | ENSEMBL:ENSP00000351665:human:Isoform Long of Restin:E=10.8239 | ENSEMBL:ENSP00000369365:hu…
C44E12.1	185117_at					Aminoacylase ACY1 and related metalloexopeptidases
C33A12.11	189068_at	sru-3				Uncharacterized protein
Y75B8A.10	193017_at					Unnamed protein
T05A6.1	175786_at	cki-1	1	0	First detected at comma stage in pharyngeal primordium as pharyngeal muscles begin terminal differentiation. Strong expression is detected in most cells during late embryogenesis when cells are either differentiating or undergoing cell cycle arrest prior to hatching. At hatching and in L1 animals maintained in absence of food expression detected in Q, M, Z1, Z4 and V cells. Expression in these ce…	Cyclin-dependent kinase inhibitor
C34B7.1	175103_s_at					Unnamed protein
F47D2.1	183758_s_at	srt-19				7-transmembrane receptor
F41G4.1	175952_at					Axonemal dynein light chain	ENSEMBL:ENSP00000296218:human:dynein, axonemal, light intermediate chain 1:E=38.2757 | FLYBASE:CG6971-PA:fly:Flybase gene name is CG6971-PA:E=35.5686 |
C46C2.2	189560_at					Synaptic vesicle transporter SVOP and related transporters (major facilitator superfamily)	ENSEMBL:ENSP00000328583:human:Carnitine transporter 2:E=20.5528 | ENSEMBL:ENSP00000275300:human:Organic cation transporter 3:E=20.0969 | ENSEMBL:ENSP00000265599:human:Solute carrier family 22 (Organic cation transporter), member 16:E=19.6198 | ENSEMBL:ENSP00000245407:human:Isoform 1 of Organic cation/carnitine transporter 2:E=18.9586 | ENSEMBL:ENSP00000310241:human:Isoform 1 of Organic-cation tra…
Y17G9B.2	172566_x_at					Predicted transposase
R08E5.2	189653_s_at	R08E5.2				Cystathionine beta-synthase and related enzymes	ENSEMBL:ENSP00000344460:human:Isoform 2 of Cystathionine beta-synthase:E=49.6021 | ENSEMBL:ENSP00000352643:human:cystathionine-beta-synthase:E=49.585 | FLYBASE:CG1753-PA:fly:Flybase gene name is CG1753-PA:E=46.4949 |
Y48A6B.4	194156_s_at					Unnamed protein
ZK829.2	173469_s_at	hdl-1					ENSEMBL:ENSP00000339928:human:54 kDa protein:E=94.8861 | ENSEMBL:ENSP00000350616:human:Aromatic-L-amino-acid decarboxylase:E=94.7695 | ENSEMBL:ENSP00000267845:human:Histidine decarboxylase:E=92.4815 | ENSEMBL:ENSP00000370371:human:Putative L-Dopa decarboxylase (Fragment):E=71.9586 | ENSEMBL:ENSP00000267085:human:Isoform Long of Cysteine sulfinic acid decarboxylase:E=20.1367 | ENSEMBL:ENSP00000259…
F44C4.5	193761_at	ppt-1				Palmitoyl protein thioesterase	ENSEMBL:ENSP00000253546:human:Palmitoyl-protein thioesterase 1 precursor:E=80.699 | ENSEMBL:ENSP00000361865:human:Palmitoyl-protein thioesterase 1:E=79.585 | ENSEMBL:ENSP00000361862:human:Palmitoyl-protein thioesterase 1:E=54.3098 | ENSEMBL:ENSP00000361861:human:Palmitoyl-protein thioesterase 1:E=19.2007 | ENSEMBL:ENSP00000320528:human:Isoform 1 of Lysosomal thioesterase PPT2 precursor:E=14.4815 …
R74.3	190863_at	xbp-1	3	1	Expressed in all cells of embryos and adult larvae. Expression was higher in neurons than in nonneural cells|Expressed in intestine.		ENSEMBL:ENSP00000216037:human:Isoform 1 of X box-binding protein 1:E=15.7959 | ENSEMBL:ENSP00000343155:human:Isoform 2 of X box-binding protein 1:E=14.0362 |
Y47G6A.20	171942_x_at	rnp-6				Polypyrimidine tract-binding protein PUF60 (RRM superfamily)	ENSEMBL:ENSP00000322036:human:fuse-binding protein-interacting repressor isoform b:E=107.854 | ENSEMBL:ENSP00000322016:human:fuse-binding protein-interacting repressor isoform a:E=104.62 | ENSEMBL:ENSP00000344581:human:Hypothetical protein DKFZp686A11192:E=14.9586 | ENSEMBL:ENSP00000351749:human:Isoform 2 of RNA-binding region-containing protein 2:E=14.6021 | ENSEMBL:ENSP00000253363:human:Isoform…
C15B12.4	184260_s_at						ENSEMBL:ENSP00000373027:human:Chromosome 6 open reading frame 205:E=16.0862 | ENSEMBL:ENSP00000373026:human:KMQK697:E=14.0132 | ENSEMBL:ENSP00000372842:human:Chromosome 6 open reading frame 205:E=13.2676 | ENSEMBL:ENSP00000365472:human:Chromosome 6 open reading frame 205:E=13.1487 | ENSEMBL:ENSP00000282478:human:dentin sialophosphoprotein preproprotein:E=10.2596 | FLYBASE:CG15570-PA:fly:Flybase g…
W03G1.8	181556_at
F40H7.7	183980_at	srx-104				7-transmembrane receptor
F56C9.8	181557_at
F58A3.1	180490_s_at	ldb-1	1	1	ldb-1b::gfp is expressed throughout the nervous system in larvae and in adults. Moreover it is expressed in developing and adult vulval cells and in adjacent developing and adult uterine cells. In adult male animals, all the neurons of the tail region also express ldb-1b::gfp. Expression analysis of the construct ldb-1a::gfp revealed a temporal and spatial overlapping expression pattern with ldb-…	LIM domain binding protein LDB1/NLI/CLIM	ENSEMBL:ENSP00000354616:human:LIM domain-binding protein 1:E=40.3979 | ENSEMBL:ENSP00000306772:human:LIM domain-binding protein 2:E=30.1487 | ENSEMBL:ENSP00000306921:human:LIM homeobox protein cofactor:E=28.9208 | ENSEMBL:ENSP00000351894:human:Nuclear receptor coactivator 6:E=12.0605 | ENSEMBL:ENSP00000363929:human:HOXA7 protein:E=12.0605 | ENSEMBL:ENSP00000366607:human:splicing factor 1 isoform …
T07A9.9	182954_s_at	T07A9.9					ENSEMBL:ENSP00000353168:human:76 kDa protein:E=156.921 | ENSEMBL:ENSP00000354040:human:Nucleolar GTP-binding protein 1:E=155.721 | FLYBASE:CG8801-PA:fly:Flybase gene name is CG8801-PA:E=182.009 |
W07B3.2	174934_at	gei-4
D2063.1	189025_at					Alcohol dehydrogenase, class V	ENSEMBL:ENSP00000265512:human:Alcohol dehydrogenase class II pi chain precursor:E=17.2218 | ENSEMBL:ENSP00000267814:human:Sorbitol dehydrogenase:E=16.7447 | ENSEMBL:ENSP00000263416:human:Quinone oxidoreductase:E=15.5229 | ENSEMBL:ENSP00000359907:human:26 kDa protein:E=15.3188 | ENSEMBL:ENSP00000209665:human:class IV alcohol dehydrogenase 7 mu or sigma subunit:E=15.301 | ENSEMBL:ENSP00000237653:hu…
E03H4.8	191295_at					Unnamed protein	ENSEMBL:ENSP00000329419:human:Coatomer subunit beta':E=84.4559 | FLYBASE:CG6699-PA:fly:Flybase gene name is beta'Cop-PA:E=77.5686 |
F47C10.3	191031_at	nhr-186				Nuclear hormone receptor	ENSEMBL:ENSP00000335676:human:Retinoic acid receptor RXR-alpha:E=14.2676 | ENSEMBL:ENSP00000343807:human:Hepatocyte nuclear factor 4-alpha (HNF-4-alpha) (Transcription factor HNF-4) (Transcription factor 14). Splice isoform HNF4-Alpha-4:E=13.8239 | ENSEMBL:ENSP00000339908:human:hepatocyte nuclear factor 4 alpha isoform c:E=13.7959 | ENSEMBL:ENSP00000312987:human:hepatocyte nuclear factor 4 alpha …
Y46H3C.5	172531_x_at					Unnamed protein
Y106G6H.4	185622_at					Unnamed protein
F55C9.7	178824_at	fbxb-60				Predicted transposase
F21D5.5	175161_at					Polynucleotide kinase 3' phosphatase	ENSEMBL:ENSP00000323511:human:Bifunctional polynucleotide phosphatase/kinase:E=83.1549 | FLYBASE:CG9601-PA:fly:Flybase gene name is CG9601-PA:E=99.699 |
R07B7.14	190844_at	nhr-207				Nuclear hormone receptor	ENSEMBL:ENSP00000253727:human:51 kDa protein:E=18.8239 | ENSEMBL:ENSP00000366141:human:Hypothetical protein DKFZp686D1580:E=17.5086 | ENSEMBL:ENSP00000264637:human:Isoform Alpha-2 of Thyroid hormone receptor alpha:E=15.4559 | ENSEMBL:ENSP00000342470:human:Isoform 1 of Oxysterols receptor LXR-alpha:E=15.4089 | ENSEMBL:ENSP00000335676:human:Retinoic acid receptor RXR-alpha:E=15.2596 | ENSEMBL:ENSP0…
F54D5.8	175039_at	dnj-13				Molecular chaperone (DnaJ superfamily)	ENSEMBL:ENSP00000312517:human:DNAJB5 protein:E=93.3098 | ENSEMBL:ENSP00000294629:human:DnaJ homolog subfamily B member 4:E=91.8539 | ENSEMBL:ENSP00000254322:human:DnaJ homolog subfamily B member 1:E=90.284 | ENSEMBL:ENSP00000344431:human:Isoform 1 of DnaJ homolog subfamily B member 13:E=73.8861 | ENSEMBL:ENSP00000314030:human:DnaJ homolog subfamily A member 2:E=46.9586 | ENSEMBL:ENSP00000338840:h…
C11H1.8	191629_at
F26D12.1	174839_at	fkh-7	1	0	Reporter gene expression was observed in many nerve cells in the head ganglia, the nerve cord and in the tail ganglia. Expression was also observed in the pharynx although such expression has been attributed to use of an incomplete promoter fragment as is likely to be the case in this instance. Expression in the male tail was restricted to two nerve cells. The identities of the nerve cells have n…		ENSEMBL:ENSP00000353689:human:FOXP4 protein:E=58.0809 | ENSEMBL:ENSP00000362149:human:forkhead box P4 isoform 2:E=56.3768 | ENSEMBL:ENSP00000362148:human:forkhead box P4 isoform 3:E=55.6021 | ENSEMBL:ENSP00000309823:human:Forkhead box protein P4:E=55.5686 | ENSEMBL:ENSP00000344830:human:CDNA FLJ35064 fis, clone PEBLM1000147, moderately similar to Glutamine (Q)-rich factor 1, QRF-1:E=44.4437 | ENS…
K12G11.3	190978_at	sodh-1				Alcohol dehydrogenase, class V	ENSEMBL:ENSP00000265512:human:Alcohol dehydrogenase class II pi chain precursor:E=19.9586 | ENSEMBL:ENSP00000296412:human:Class III alCohol dehydrogenase 5 Chi subunit:E=17.5376 | ENSEMBL:ENSP00000209665:human:class IV alcohol dehydrogenase 7 mu or sigma subunit:E=17.3188 | ENSEMBL:ENSP00000209668:human:Alcohol dehydrogenase 1A:E=16.6383 | ENSEMBL:ENSP00000311351:human:similar to Alcohol dehydrog…
Y64H9A.2	175115_at
T19B10.4	184458_s_at	pqn-70				Unnamed protein	FLYBASE:CG3578-PA:fly:Flybase gene name is bi-PA:E=10.5376 |
F54B8.6	179156_at	srbc-48				Unnamed protein
Y55F3AM.3	187389_s_at	Y55F3AM.3	0	0	Larval Expression: pharynx; unidentified cells in tail ;	Transcriptional coactivator CAPER (RRM superfamily)	ENSEMBL:ENSP00000253363:human:Isoform 1 of RNA-binding region-containing protein 2:E=107.745 | ENSEMBL:ENSP00000351749:human:Isoform 2 of RNA-binding region-containing protein 2:E=102.131 | ENSEMBL:ENSP00000344581:human:Hypothetical protein DKFZp686A11192:E=86.0706 | ENSEMBL:ENSP00000344700:human:RNA-binding region (RNP1, RRM) containing 2:E=70.5229 | ENSEMBL:ENSP00000352956:human:Isoform 1 of Pr…
F44G3.2	189178_at					Creatine kinases	ENSEMBL:ENSP00000299198:human:Creatine kinase B-type:E=60.4559 | ENSEMBL:ENSP00000300283:human:Creatine kinase, ubiquitous mitochondrial precursor:E=59.1135 | ENSEMBL:ENSP00000221476:human:Creatine kinase M-type:E=58.1192 | ENSEMBL:ENSP00000254035:human:Creatine kinase, sarcomeric mitochondrial precursor:E=55.7212 | FLYBASE:CG32031-PA:fly:Flybase gene name is Argk-PA:E=108.201 | FLYBASE:CG5144-PA…
K11G12.2	193868_at	acr-2				Acetylcholine receptor	ENSEMBL:ENSP00000315602:human:Cholinergic receptor, nicotinic, alpha polypeptide 3:E=97.6021 | ENSEMBL:ENSP00000292212:human:Neuronal acetylcholine receptor protein subunit beta-2 precursor:E=94.5376 | ENSEMBL:ENSP00000240132:human:Neuronal acetylcholine receptor protein subunit alpha-2 precursor:E=93.8239 | ENSEMBL:ENSP00000217176:human:Neuronal acetylcholine receptor protein subunit alpha-4 pre…
T07F12.1	185603_at					Predicted phosphoglycerate mutase	ENSEMBL:ENSP00000284273:human:Suppressor of T-cell receptor signaling 1:E=48.6021 | ENSEMBL:ENSP00000291535:human:Isoform 2 of Suppressor of T-cell receptor signaling 2:E=43.1805 | ENSEMBL:ENSP00000317327:human:Isoform 1 of Suppressor of T-cell receptor signaling 2:E=43.0223 | FLYBASE:CG13604-PA:fly:Flybase gene name is CG13604-PA:E=49.2518 |
W09D12.1	190170_s_at					Gelatinase A and related matrix metalloproteases	ENSEMBL:ENSP00000260302:human:Collagenase 3 precursor:E=18.4559 | ENSEMBL:ENSP00000339672:human:Collagenase-3 splice variant COL3-9B-2:E=17.1675 | ENSEMBL:ENSP00000340652:human:Matrix metalloproteinase-28 precursor:E=16.9208 | ENSEMBL:ENSP00000313437:human:Isoform 1 of Matrix metalloproteinase-19 precursor:E=16.699 | ENSEMBL:ENSP00000322788:human:Interstitial collagenase precursor:E=16.0757 | ENS…
T02C1.1	193091_at					Predicted E3 ubiquitin ligase	ENSEMBL:ENSP00000350800:human:28 kDa protein:E=10.5376 |
T22F3.4	193434_s_at	rpl-11.1				60S ribosomal protein L11	ENSEMBL:ENSP00000270799:human:ribosomal protein L11:E=72.7213 | ENSEMBL:ENSP00000366420:human:13 kDa protein:E=33.4318 | FLYBASE:CG7726-PA:fly:Flybase gene name is RpL11-PA:E=70.6198 |
R05H10.6	190177_at	cdh-7				Cadherin repeats	ENSEMBL:ENSP00000374329:human:similar to fat3:E=29.2924 | ENSEMBL:ENSP00000260147:human:Cadherin-related tumor suppressor homolog precursor:E=29.2596 | ENSEMBL:ENSP00000335169:human:FAT tumor suppressor homolog 4:E=26.9586 | ENSEMBL:ENSP00000261800:human:Protocadherin Fat 2 precursor:E=24.1871 | ENSEMBL:ENSP00000299441:human:Protocadherin-16 precursor:E=23.7447 | ENSEMBL:ENSP00000224721:human:Cad…
C07A12.5	174290_at	spr-3	0	0	The spr-3 transcript is expressed in all stages but at different levels. The message is present in high amounts in eggs, L2, and adult stages, but more weakly expressed in the L1, L3 and L4 stages.|spr-4::gfp is very broadly expressed in the embryo, larval stages and in the adult.|		ENSEMBL:ENSP00000337455:human:Zinc finger protein 142:E=11.4437 |
K07C5.8	174971_at	cash-1	1	0	Larval Expression: pharynx; intestine; rectal epithelium; Reproductive System; developing vulva; hypodermis; Nervous System; nerve ring; ventral nerve cord; head neurons; tail neurons;	Cell-cycle nuclear protein, contains WD-40 repeats	ENSEMBL:ENSP00000368513:human:STRN protein:E=137.252 | ENSEMBL:ENSP00000351729:human:Isoform Beta of Striatin-3:E=136.444 | ENSEMBL:ENSP00000350071:human:78 kDa protein:E=134.268 | ENSEMBL:ENSP00000347909:human:Isoform Alpha of Striatin-3:E=134.051 | ENSEMBL:ENSP00000263918:human:Striatin:E=131.252 | ENSEMBL:ENSP00000263280:human:Striatin-4:E=123.268 | ENSEMBL:ENSP00000006951:human:platelet-activ…
R10E8.1	178811_s_at					Unnamed protein
F52D2.7	175410_at
C04E12.7	184285_at	plsc-1	1	1	Expression is seen older larvae and adults and is predominantly neuronal. Expression is seen in all ganglia, the ventral and dorsal nerve cords, all commissures, and the circumpharyngeal nerve ring. Occasionally expression is seen in bodywall muscle cells, including the muscle arms which form the neuro-muscular junction. This gene has similarity to human phospholipid scramblase (PLSCR1).|Larval E…	Phospholipid scramblase	ENSEMBL:ENSP00000345494:human:Phospholipid scramblase 1:E=35.6778 | ENSEMBL:ENSP00000316021:human:Phospholipid scramblase 3:E=34.699 | ENSEMBL:ENSP00000338707:human:Phospholipid scramblase 2:E=28.8539 | ENSEMBL:ENSP00000347038:human:Phospholipid scramblase 4:E=27.6383 | ENSEMBL:ENSP00000372555:human:similar to Phospholipid scramblase 1:E=25.3372 | ENSEMBL:ENSP00000343537:human:27 kDa protein:E=24…
Y43F8C.8	182708_s_atb					Putative mitochondrial ribosomal protein mRpS35	ENSEMBL:ENSP00000276585:human:Mitochondrial 28S ribosomal protein S28:E=21.2518 | FLYBASE:CG5497-PA:fly:Flybase gene name is mRpS28-PA:E=23.6021 |
Y54H5A.2	175441_s_at					Uncharacterized conserved protein	ENSEMBL:ENSP00000321320:human:Chromosome 8 open reading frame 30A:E=10.1249 | ENSEMBL:ENSP00000366623:human:similar to brain protein 16:E=10.1249 | FLYBASE:CG6073-PA:fly:Flybase gene name is CG6073-PA:E=15.7696 |
F18G5.6	182444_at
T27B7.1	172034_x_at	nhr-59				Hormone receptors	ENSEMBL:ENSP00000356963:human:Constitutive androstane receptor SV18:E=11.5229 | ENSEMBL:ENSP00000317199:human:Isoform Long of Photoreceptor-specific nuclear receptor:E=10.8861 | ENSEMBL:ENSP00000373302:human:Orphan nuclear receptor TR4:E=10.4685 | ENSEMBL:ENSP00000320447:human:nuclear receptor subfamily 2, group C, member 2:E=10.4318 | FLYBASE:CG4717-PA:fly:Flybase gene name is kni-PA:E=11.3188 |…
273	175202_at
F53F1.4	172706_x_at					Unnamed protein
K02F6.6	182239_at					Polymerase delta-interacting protein PDIP1 and related proteins, contain BTB/POZ domain
M110.4	174354_at	ifg-1	1	1	Expression begins in the early embryo (approximately 50-cell stage) and continues through to adulthood. Expression is diffuse, non-nuclear localised, and appears in many tissues, including intestine, pharynx, neuronal ganglia, somatic gonad, and body wall muscle. This gene has weak similarity to translation initiation factors.|Broadly expressed in gonad.	Translation initiation factor 4F, ribosome/mRNA-bridging subunit (eIF-4G)	ENSEMBL:ENSP00000264211:human:Isoform 1 of Eukaryotic translation initiation factor 4 gamma 3:E=42.5528 | ENSEMBL:ENSP00000317600:human:eukaryotic translation initiation factor 4 gamma, 1 isoform 3:E=41.2076 | ENSEMBL:ENSP00000338020:human:eukaryotic translation initiation factor 4 gamma, 1 isoform 2:E=41.1549 | ENSEMBL:ENSP00000371767:human:EIF4G1 variant protein (Fragment):E=41.0809 | ENSEMBL:E…
C33D9.5	173803_at					Unnamed protein	ENSEMBL:ENSP00000269243:human:Myosin-10:E=15.4815 | ENSEMBL:ENSP00000273176:human:Isoform 4 of Golgin subfamily A member 4:E=14.3767 | ENSEMBL:ENSP00000349305:human:Isoform 2 of Golgin subfamily A member 4:E=14.3767 | ENSEMBL:ENSP00000354486:human:Isoform 1 of Golgin subfamily A member 4:E=14.3767 | ENSEMBL:ENSP00000341554:human:Isoform 3 of Golgin subfamily A member 4:E=14.3767 | ENSEMBL:ENSP000…
T10G3.2	179225_atb					Sre G protein-coupled chemoreceptor
F43G9.9	193225_s_at	cpn-1				Calponin	ENSEMBL:ENSP00000273368:human:Neuronal protein NP25:E=29.585 | ENSEMBL:ENSP00000357076:human:24 kDa protein:E=27.2518 | ENSEMBL:ENSP00000309775:human:Transgelin-2:E=27.2076 | ENSEMBL:ENSP00000278968:human:Transgelin:E=26.2596 | ENSEMBL:ENSP00000252456:human:Calponin-1:E=26.1135 | ENSEMBL:ENSP00000281863:human:Calponin-3:E=26.0506 | ENSEMBL:ENSP00000263097:human:Calponin-2:E=26.0223 | ENSEMBL:ENSP…
C06C6.3	188759_at	str-231				7-transmembrane olfactory receptor
T14C1.1	193336_at					Unnamed protein	FLYBASE:CG2114-PA:fly:Flybase gene name is FR-PA:E=35.585 | FLYBASE:CG6986-PA:fly:Flybase gene name is CG6986-PA:E=12.5229 | FLYBASE:CG33696-PA:fly:Flybase gene name is CG33696-PA:E=12.3979 |
T23H2.5	187873_s_at	rab-10	1	1	|Expression was observed in the intestine, hypodermis, seam cells, body-wall muscles and many neurons, oviduct sheath cell and spermatheca, coelomocytes, and pharyngeal and nerve ring.	GTP-binding protein SEC4, small G protein superfamily, and related Ras family GTP-binding proteins	ENSEMBL:ENSP00000264710:human:Ras-related protein Rab-10:E=74.0506 | ENSEMBL:ENSP00000300935:human:Ras-related protein Rab-8A:E=69.7213 | ENSEMBL:ENSP00000312734:human:Ras-related protein Rab-8B:E=68.8861 | ENSEMBL:ENSP00000271845:human:Ras-related protein Rab-13:E=58.585 | ENSEMBL:ENSP00000368911:human:23 kDa protein:E=57.6383 | ENSEMBL:ENSP00000260638:human:RAB1A, member RAS oncogene family:E=5…
F54E4.3	177429_s_at
M28.6	173634_at					Predicted esterase
F58H12.1	174559_at	kin-29	1	1	kin-29::GFP expression was primarily neuronal, with additional expression in body wall muscle and hypodermal cells. Expression persisted through all stages of postembryonic development. Among neuronal cells, kin-29 was expressed in multiple sensory neurons and interneurons in the lateral, anterior, and lumbar ganglia, as well as in motor neurons in the ventral motor cord. kin-29::GFP colocalizes …	Serine/threonine protein kinase	ENSEMBL:ENSP00000292055:human:Isoform 1 of Uncharacterized serine/threonine-protein kinase KIAA0999:E=82 | ENSEMBL:ENSP00000364441:human:140 kDa protein:E=81.4318 | ENSEMBL:ENSP00000305976:human:Serine/threonine-protein kinase SNF1-like kinase 2:E=79.8239 | ENSEMBL:ENSP00000374430:human:Serine/threonine-protein kinase SNF1-like kinase 1:E=76.4815 | ENSEMBL:ENSP00000367040:human:Isoform 12 of Seri…
C17A2.4	184006_at					Predicted glycosyltransferase
F43E2.4	191424_s_at	haf-2	0	0	Expressed in embryo, adult muscle.|Larval Expression: intestine - anterior cells;	Peptide exporter, ABC superfamily	ENSEMBL:ENSP00000280560:human:Isoform 1 of ATP-binding cassette sub-family B member 9 precursor:E=140.119 | ENSEMBL:ENSP00000280559:human:Isoform 2 of ATP-binding cassette sub-family B member 9 precursor:E=130.194 | ENSEMBL:ENSP00000364030:human:Antigen peptide transporter 2:E=102.456 | ENSEMBL:ENSP00000364034:human:transporter 2, ATP-binding cassette, sub-family B isoform 2:E=94.699 | ENSEMBL:EN…
T28A11.1	191456_s_at	str-64				7-transmembrane olfactory receptor
F36H5.10	174172_at					Predicted membrane protein
C35B8.3	182710_at	C35B8.3				Unnamed protein	ENSEMBL:ENSP00000341539:human:Isoform 1 of Protein C3orf23:E=19.3188 | FLYBASE:CG13295-PA:fly:Flybase gene name is CG13295-PA:E=19.301 |
R09F10.6	191315_at	srh-11	1	0	Larval Expression: intestine; Nervous System; head neurons; amphids; unidentified cells in head;|Larval Expression: Nervous System; head neurons; unidentified cells in head;	Predicted olfactory G-protein coupled receptor
ZK858.1	193395_at					DNA polymerase sigma	ENSEMBL:ENSP00000350054:human:Isoform 3 of PAP-associated domain-containing protein 5:E=52.5528 | ENSEMBL:ENSP00000230859:human:DNA polymerase sigma:E=42.6021 | FLYBASE:CG11265-PA:fly:Flybase gene name is CG11265-PA:E=54.2757 | FLYBASE:CG17462-PA:fly:Flybase gene name is CG17462-PA:E=36.9586 |
C05E4.14	189126_s_at	srh-2	0	1	Expression associated with developing intestine and body wall muscle cells. About 4-6 faintly labeled E-derived cells were detected at about 100-cell embryos, Eight E-derived cells were more prominently labeled in 250-cell embryo. Body wall muscle cells were first detected with the mAb in addition to the complement of 20 intestinal cells at about 450-cell embryos. Native gut fluorescent was not v…
F55D1.2	183246_at
K10H10.2	188978_s_at					Cystathionine beta-synthase and related enzymes	ENSEMBL:ENSP00000344460:human:Isoform 2 of Cystathionine beta-synthase:E=51.6198 | ENSEMBL:ENSP00000352643:human:cystathionine-beta-synthase:E=51.6021 | FLYBASE:CG1753-PA:fly:Flybase gene name is CG1753-PA:E=46.699 |
T27A8.1	189381_at					Zinc carboxypeptidase	ENSEMBL:ENSP00000225719:human:Carboxypeptidase D precursor:E=89 | ENSEMBL:ENSP00000261510:human:Carboxypeptidase E precursor:E=74.2366 | ENSEMBL:ENSP00000315074:human:Isoform 2 of Carboxypeptidase Z precursor:E=73.3767 | ENSEMBL:ENSP00000354255:human:Isoform 1 of Carboxypeptidase Z precursor:E=73.1487 | ENSEMBL:ENSP00000313798:human:Isoform 1 of Probable carboxypeptidase X1 precursor:E=71.8539 | …
W03G11.3	192182_at					Alpha-L-fucosidase	ENSEMBL:ENSP00000002165:human:Plasma alpha-L-fucosidase precursor:E=114.161 | ENSEMBL:ENSP00000312956:human:Tissue alpha-L-fucosidase precursor:E=109.174 | ENSEMBL:ENSP00000363600:human:Alpha-L-fucosidase:E=109.174 | ENSEMBL:ENSP00000363599:human:CDNA FLJ35595 fis, clone SPLEN2008007, highly similar to TISSUE ALPHA- L-FUCOSIDASE:E=100.699 | ENSEMBL:ENSP00000343380:human:OTTHUMP00000017332:E=32.21…
Y111B2A.18	173789_at	rsp-3	1	1	Larval Expression: pharynx; body wall muscle; Nervous System; ventral nerve cord; head neurons; tail neurons;|Larval Expression: pharynx; body wall muscle; Nervous System; head neurons;	Alternative splicing factor ASF/SF2 (RRM superfamily)	ENSEMBL:ENSP00000258962:human:splicing factor, arginine/serine-rich 1:E=70.3279 | ENSEMBL:ENSP00000229390:human:Splicing factor, arginine/serine-rich 9:E=60.3188 | ENSEMBL:ENSP00000365457:human:Isoform ASF-2 of Splicing factor, arginine/serine-rich 1:E=57.8861 | ENSEMBL:ENSP00000244020:human:Isoform SRP55-1 of Splicing factor, arginine/serine-rich 6:E=42.9208 | ENSEMBL:ENSP00000234982:human:Splic…
Y32H12A.7	186883_s_at					Predicted unusual protein kinase	ENSEMBL:ENSP00000072869:human:aarF domain containing kinase 2:E=63.1739 |
T05A7.3	180023_at					C-type lectin	ENSEMBL:ENSP00000357938:human:Deleted in malignant brain tumors 1:E=10.1549 | ENSEMBL:ENSP00000327747:human:Isoform 2 of Deleted in malignant brain tumors 1 protein precursor:E=10.0655 | ENSEMBL:ENSP00000339752:human:Isoform 1 of Deleted in malignant brain tumors 1 protein precursor:E=10.0506 | ENSEMBL:ENSP00000343175:human:Isoform 3 of Deleted in malignant brain tumors 1 protein precursor:E=10.0…
F09F9.4	192630_at					Unnamed protein	FLYBASE:CG32227-PA:fly:Flybase gene name is CG32227-PA:E=19.8539 |
DY3.4	193730_at	trt-1				Telomerase catalytic subunit/reverse transcriptase TERT
T05A7.1	180202_at					Unnamed protein
R08D7.7	188398_at					Sugar (pentulose and hexulose) kinases	ENSEMBL:ENSP00000207870:human:xylulokinase homolog:E=99.3872 | FLYBASE:CG3534-PA:fly:Flybase gene name is CG3534-PA:E=79.7959 | FLYBASE:CG3544-PA:fly:Flybase gene name is CG3544-PA:E=68.6778 |
F21H7.3	177570_s_at
Y7A5A.1	177936_s_atb					FAD-binding protein DIMINUTO	ENSEMBL:ENSP00000234746:human:24-dehydrocholesterol reductase precursor:E=93.5376 |
ZK637.13	173475_s_at		0	0	|Expressed in distal germline.
K06H7.4	189841_s_at	grp-1	1	0	Larval Expression: intestine; renal gland cells; Nervous System; head neurons; unidentified cells;	Guanine nucleotide exchange factor Cytohesin, contains PH and Sec7 domains	ENSEMBL:ENSP00000297044:human:Isoform 2 of Cytohesin-3:E=77.8539 | ENSEMBL:ENSP00000354398:human:Isoform 1 of Cytohesin-1:E=77 | ENSEMBL:ENSP00000262763:human:Isoform 2 of Cytohesin-1:E=76.8861 | ENSEMBL:ENSP00000314566:human:Isoform 2 of Cytohesin-2:E=76.0458 | ENSEMBL:ENSP00000248901:human:Cytohesin-4:E=71.699 | ENSEMBL:ENSP00000262215:human:Brefeldin A-inhibited guanine nucleotide-exchange pro…
Y41C4A.8	183663_s_at					Predicted membrane protein	FLYBASE:CG12093-PA:fly:Flybase gene name is CG12093-PA:E=32.4685 |
F08F8.5	183676_s_at					Unnamed protein
Y105E8A.9	172129_x_at	apg-1				Vesicle coat complex AP-1, gamma subunit	ENSEMBL:ENSP00000299980:human:AP-1 complex subunit gamma-1:E=204.161 | ENSEMBL:ENSP00000312442:human:AP-1 complex subunit gamma-2:E=170.444 | ENSEMBL:ENSP00000327694:human:AP-2 complex subunit alpha-2:E=72.4949 | ENSEMBL:ENSP00000346246:human:Isoform B of AP-2 complex subunit alpha-1:E=71.0862 | ENSEMBL:ENSP00000351926:human:Isoform A of AP-2 complex subunit alpha-1:E=70.8861 | ENSEMBL:ENSP000003…
F01D5.10	179830_at					Chondroitin 6-sulfotransferase and related sulfotransferases
F43D9.1	189198_s_at		1	4	GFP signals were observed in the head neurons only, which appeared to be inner labial neurons or outer labial neurons. GFP also expressed in other head neurons. These neurons seem to be interneurons which connect sensory neurons to motor neurons.|Expressed in head neurons, distinct staining was observed in certain neurons that did not show GFP expression. The signal was seen to originate bilatera…	Predicted membrane protein (patched superfamily)	ENSEMBL:ENSP00000297890:human:CDNA FLJ30296 fis, clone BRACE2003110, weakly similar to PATCHED PROTEIN HOMOLOG 1:E=16.1079 | ENSEMBL:ENSP00000244795:human:OTTHUMP00000016566:E=10 | FLYBASE:CG11212-PA:fly:Flybase gene name is Ptr-PA:E=15.7959 |
W06H8.1	174746_at	rme-1	0	0	By using affinity-purified anti-RME-1 antibodies, five RME-1 isoforms were detected on western blots of lysates from a population of whole mixed worm, isolated gonads and isolated intestines. Western blotting of lysates from animals at specific developmental stages showed that the levels of small RME-1 isoforms were relatively constant, whereas the large isoform was absent or weakly expressed bef…	Endocytosis/signaling protein EHD1	ENSEMBL:ENSP00000320516:human:EH-domain-containing protein 1:E=202.377 | ENSEMBL:ENSP00000327116:human:EH-domain-containing protein 3:E=202.284 | ENSEMBL:ENSP00000337831:human:62 kDa protein:E=201.854 | ENSEMBL:ENSP00000220325:human:EH-domain-containing protein 4:E=189.143 | ENSEMBL:ENSP00000263277:human:EH-domain-containing protein 2:E=177.061 | ENSEMBL:ENSP00000333285:human:Isoform 1 of Sarcalu…
T28D6.9	178267_at	pen-2	1	4	The N-terminal and loop pen-2::GFP fusions gave strong GFP fluorescence in most somatic tissues beginning at the 100-cell stage of development, including neurons, muscle, intestine, and the developing vulva. pen-2::GFP fluorescence was not detectable in early embryos, even though the pen-2::GFP transgenes rescue early pen-2 function.	Predicted membrane protein	ENSEMBL:ENSP00000222266:human:Gamma-secretase subunit PEN-2:E=20.7696 | FLYBASE:CG33198-PA:fly:Flybase gene name is pen-2-PA:E=23.4202 |
F18A1.7	181523_s_at		0	0	Expressed in medial germline.	Unnamed protein
ZC434.5	190790_at	ers-2				Glutamyl-tRNA synthetase	ENSEMBL:ENSP00000259146:human:glutamyl-prolyl tRNA synthetase:E=238.108 | ENSEMBL:ENSP00000307567:human:Glutaminyl-tRNA synthetase:E=50.1739 | ENSEMBL:ENSP00000343488:human:Probable glutamyl-tRNA synthetase, mitochondrial precursor:E=10.5086 | FLYBASE:CG5394-PA:fly:Flybase gene name is Aats-glupro-PA:E=235.959 | FLYBASE:CG10506-PA:fly:Flybase gene name is Aats-gln-PA:E=54.5686 | FLYBASE:CG15100-P…
F45F2.3	172733_x_at	his-5				Histone H4	ENSEMBL:ENSP00000244484:human:Histone H4:E=48.9586 | ENSEMBL:ENSP00000244537:human:H4 histone family, member L:E=35.1675 | FLYBASE:CG33887-PA:fly:Flybase gene name is His4:CG33887-PA:E=49.1805 | FLYBASE:CG33885-PA:fly:Flybase gene name is His4:CG33885-PA:E=49.1805 | FLYBASE:CG33883-PA:fly:Flybase gene name is His4:CG33883-PA:E=49.1805 | FLYBASE:CG33875-PA:fly:Flybase gene name is His4:CG33875-PA:…
ZK596.3	177631_at					Unnamed protein
B0198.2	177459_at
F59F4.2	171884_x_at		1	1	Larval Expression: pharynx; intestine; body wall muscle; seam cells; Nervous System; ventral nerve cord; head neurons; neurons along body; tail neurons;	Predicted membrane protein	ENSEMBL:ENSP00000281516:human:Chromosome 13 open reading frame 21:E=18.6778 | ENSEMBL:ENSP00000368476:human:OTTHUMP00000018336:E=15.4685 | ENSEMBL:ENSP00000368473:human:OTTHUMP00000018335:E=14.7696 | ENSEMBL:ENSP00000239944:human:stress-associated endoplasmic reticulum protein 1:E=14.7696 | FLYBASE:CG32276-PA:fly:Flybase gene name is CG32276-PA:E=15.0605 |
Y61B8B.1	180803_at	sri-70				Predicted olfactory G-protein coupled receptor
F58B4.1	189892_at	nas-31	1	0	Larval Expression: excretory cell; Nervous System; tail neurons; phasmids; unidentified cells in head;	Meprin A metalloprotease	ENSEMBL:ENSP00000269202:human:Meprin A subunit beta precursor:E=22.3098 | ENSEMBL:ENSP00000265996:human:Tolloid-like protein 2 precursor:E=20.6576 | ENSEMBL:ENSP00000350630:human:114 kDa protein:E=20.5376 | ENSEMBL:ENSP00000370753:human:Isoform BMP1-1 of Bone morphogenetic protein 1 precursor:E=19.3665 | ENSEMBL:ENSP00000317218:human:Isoform BMP1-7 of Bone morphogenetic protein 1 precursor:E=19.2…
T16G12.4	181169_at
C15H9.7	189268_s_at					L-kynurenine hydrolase	ENSEMBL:ENSP00000264170:human:Kynureninase:E=120.921 | ENSEMBL:ENSP00000364928:human:kynureninase (L-kynurenine hydrolase) isoform b:E=80.2757 |
F59A3.9	183996_s_at					S-M checkpoint control protein CID1 and related nucleotidyltransferases	ENSEMBL:ENSP00000277141:human:90 kDa protein:E=21.1549 | ENSEMBL:ENSP00000311339:human:Isoform 1 of Zinc finger CCHC domain-containing protein 6:E=21.0044 | ENSEMBL:ENSP00000296783:human:PAPD4 protein:E=17.8239 | ENSEMBL:ENSP00000365127:human:Isoform 4 of Zinc finger CCHC domain-containing protein 6:E=17.4815 | ENSEMBL:ENSP00000360599:human:Isoform 1 of Zinc finger CCHC domain-containing protein …
T16A9.5	172229_x_at					Unnamed protein
F41E6.11	185537_at						ENSEMBL:ENSP00000330326:human:hypothetical protein LOC80164:E=24.6576 | ENSEMBL:ENSP00000323455:human:tetra-peptide repeat homeobox:E=24.6383 | ENSEMBL:ENSP00000198152:human:BCL6 co-repressor-like 1:E=24.3188 | ENSEMBL:ENSP00000218147:human:183 kDa protein:E=24.3188 | ENSEMBL:ENSP00000363617:human:Isoform 1 of Ras-associated and pleckstrin homology domains-containing protein 1:E=20.9586 | ENSEMBL…
440	187758_at
C52B11.3	192065_at	dop-4	1	0	Hermaphrodites carrying DOP-4::gfp showed GFP expression in pharyngeal neurons I1 and I2, neurons ASG, AVL, CAN, and PQR, vulva, intestine, rectal glands, and rectal epithelial cells. There was also weak and variable expression in several neurons in the head region. Males also showed expression in neurons in ray 8|Larval Expression: Nervous System; head neurons;		ENSEMBL:ENSP00000348729:human:Isoform 2 of Alpha-1A adrenergic receptor:E=63.5376 | ENSEMBL:ENSP00000276393:human:Isoform 1 of Alpha-1A adrenergic receptor:E=63.5086 | ENSEMBL:ENSP00000346557:human:Isoform 4 of Alpha-1A adrenergic receptor:E=63.4949 | ENSEMBL:ENSP00000351725:human:Isoform 3 of Alpha-1A adrenergic receptor:E=63.4685 | ENSEMBL:ENSP00000306662:human:Alpha-1B adrenergic receptor:E=60…
F28F8.1	192412_at	acr-18				Acetylcholine receptor	ENSEMBL:ENSP00000315602:human:Cholinergic receptor, nicotinic, alpha polypeptide 3:E=58.699 | ENSEMBL:ENSP00000312663:human:Neuronal acetylcholine receptor protein subunit alpha-9 precursor:E=58.1487 | ENSEMBL:ENSP00000240132:human:Neuronal acetylcholine receptor protein subunit alpha-2 precursor:E=56.6021 | ENSEMBL:ENSP00000250699:human:Neuronal acetylcholine receptor protein subunit alpha-10 pr…
299	175411_at
Y22D7AL.7	172987_s_at
Y43E12A.2	175498_at					Predicted Zn-finger protein	ENSEMBL:ENSP00000361410:human:C10orf56 protein (Fragment):E=28.3468 | ENSEMBL:ENSP00000298180:human:CDNA FLJ90798 fis, clone THYRO1001803:E=27.8239 |
F23F1.7	181122_at
VF11C1L.1	173846_at	ppk-3	1	1	Larval Expression: pharynx; intestine; renal gland cells; anal depressor muscle; body wall muscle; Nervous System; head neurons;	Phosphatidylinositol-4-phosphate 5-kinase and related FYVE finger-containing proteins	ENSEMBL:ENSP00000264380:human:FYVE finger-containing phosphoinositide kinase:E=170.469 | ENSEMBL:ENSP00000265382:human:Isoform 1 of Phosphatidylinositol-4-phosphate 5-kinase type-1 beta:E=12.7959 | ENSEMBL:ENSP00000322356:human:Isoform 2 of Phosphatidylinositol-4-phosphate 5-kinase type-1 beta:E=12.7696 | ENSEMBL:ENSP00000280452:human:Phosphatidylinositol-4-phosphate 5-kinase type-2 alpha:E=11.74…
T10B10.5	189694_at					Ca2+-dependent phospholipid-binding protein Synaptotagmin, required for synaptic vesicle and secretory granule exocytosis	ENSEMBL:ENSP00000285794:human:synaptotagmin VI:E=26.4318 | ENSEMBL:ENSP00000358558:human:Synaptotagmin-6:E=25.7447 | ENSEMBL:ENSP00000324419:human:Synaptotagmin-9:E=23.6383 | ENSEMBL:ENSP00000228567:human:Synaptotagmin-10:E=23.4089 | ENSEMBL:ENSP00000340914:human:Synaptotagmin-3:E=22.1611 | ENSEMBL:ENSP00000261205:human:Synaptotagmin-1:E=21.8861 | ENSEMBL:ENSP00000315589:human:Synaptotagmin-2:E=2…
C34B2.10	184975_at					Signal peptidase subunit	ENSEMBL:ENSP00000233025:human:Signal peptidase complex subunit 1:E=15.9208 | FLYBASE:CG11500-PA:fly:Flybase gene name is Spase12-PA:E=13.2366 |
F17C8.1	191633_s_at	acy-1	1	1	Expression is generally neuronal in the head ganglia (less extensive in anterior of the head ganglia), ventral nerve cord, tail ganglia, muscle cells of vulva and in adults expression is observed at low levels in the body wall muscle cells. Expression is faint or absent in the CAN cells and less extensive in anterior head ganglion.|The acy-1::gfp fusion protein is expressed in virtually all neuro…	Adenylyl cyclase	ENSEMBL:ENSP00000294016:human:Adenylate cyclase type 9:E=165.18 | ENSEMBL:ENSP00000311405:human:Isoform 1 of Adenylate cyclase type 6:E=91.4318 | ENSEMBL:ENSP00000350536:human:Isoform 2 of Adenylate cyclase type 6:E=91.2076 | ENSEMBL:ENSP00000286355:human:Adenylate cyclase type 8:E=90.4318 | ENSEMBL:ENSP00000367161:human:Brain adenylate cyclase 8:E=89.8239 | ENSEMBL:ENSP00000373834:human:Adenylat…
C33D3.1	175269_at	elt-2	0	0	elt-2 mRNA is gut-specific and is first detected at the 4E to 8E cell stage.|First detection at 2E cell stage and persists in E lineage throughout embryogenesis (expression pattern same as Ab).|ELT-2 protein first detected at 2E cell stage (half way through cell cycle and following E-cell ingression associated with gastrulation). At 44-46 cell stage, expression is observed in 2E cells. During all…	GATA-4/5/6 transcription factors	ENSEMBL:ENSP00000259090:human:GATA-4 transcription factor:E=23.8239 | ENSEMBL:ENSP00000334458:human:Transcription factor GATA-4:E=23.7959 | ENSEMBL:ENSP00000252997:human:Transcription factor GATA-5:E=22.8239 | ENSEMBL:ENSP00000269216:human:GATA binding protein 6:E=20.1487 | ENSEMBL:ENSP00000341619:human:Isoform 1 of Trans-acting T-cell-specific transcription factor GATA-3:E=18.6576 | ENSEMBL:ENSP…
F27E11.3	173988_at	cfz-2	0	0	GFP expression was first seen early in embryogenesis (~100 cell stage) in the anterior of the embryo. By the time of embryonic elongation, staining was observed in specific cells in the anterior of the embryo and a few cellular projections . Several cells in the posterior and the midbody of the embryo also expressed GFP at this stage. By hatching, the GFP expression became restricted to a few cel…		ENSEMBL:ENSP00000315042:human:Frizzled-8 precursor:E=122.284 | ENSEMBL:ENSP00000354607:human:Frizzled-5 precursor:E=114.149 | ENSEMBL:ENSP00000229030:human:Frizzled-10 precursor:E=98.5686 | ENSEMBL:ENSP00000311581:human:Frizzled 4 precursor:E=97 | ENSEMBL:ENSP00000286201:human:Frizzled-7 precursor:E=91.4685 | ENSEMBL:ENSP00000323901:human:Frizzled-2 precursor:E=91.4559 | ENSEMBL:ENSP00000287934:h…
T07H6.2	175631_s_at	mom-1				Predicted acyltransferase	ENSEMBL:ENSP00000352946:human:Isoform 4 of Probable protein-cysteine N-palmitoyltransferase porcupine:E=35.0132 | ENSEMBL:ENSP00000347207:human:Isoform 3 of Probable protein-cysteine N-palmitoyltransferase porcupine:E=33.8861 | ENSEMBL:ENSP00000348233:human:Isoform 2 of Probable protein-cysteine N-palmitoyltransferase porcupine:E=33.8539 | ENSEMBL:ENSP00000322304:human:Isoform 1 of Probable prote…
ZK892.7	190430_at	sdz-38	0	0	Fluorescence were first detected at the 14-cell stage. sdz-38 was detected primarily in MS descendants and very weakly in the E descendants.	Zn-finger
ZK1248.2	185993_at	col-74				Collagens (type IV and type XIII), and related proteins	ENSEMBL:ENSP00000304408:human:Collagen alpha-1(III) chain precursor:E=38.6198 | ENSEMBL:ENSP00000316030:human:Collagen alpha-1:E=37.8239 | ENSEMBL:ENSP00000353204:human:COL2A1 protein:E=37.6778 | ENSEMBL:ENSP00000346511:human:alpha 1 type II collagen isoform 1 precursor:E=37.6576 | ENSEMBL:ENSP00000315243:human:COL3A1 protein:E=37.6383 | ENSEMBL:ENSP00000338213:human:Isoform 1 of Collagen alpha-1…
K05C4.5	177406_at					WD40 repeat protein
T04C9.1	174593_at	T04C9.1	1	0	Larval Expression: intestine; Nervous System; head neurons; tail neurons; unidentified cells in head;|Larval Expression: intestine; seam cells; Nervous System; head neurons; tail neurons;	Oligophrenin-1 and related Rho GTPase-activating proteins	ENSEMBL:ENSP00000336923:human:Rho GTPase activating protein 10:E=143.509 | ENSEMBL:ENSP00000320224:human:Oligophrenin 1:E=120.347 | ENSEMBL:ENSP00000367243:human:Isoform 2 of Rho-GTPase-activating protein 26:E=86.9208 | ENSEMBL:ENSP00000274498:human:Isoform 1 of Rho-GTPase-activating protein 26:E=86.301 | ENSEMBL:ENSP00000374523:human:similar to Oligophrenin 1 isoform 2:E=83.3767 | ENSEMBL:ENSP00…
R53.7	174715_at	R53.7					ENSEMBL:ENSP00000323867:human:5'-AMP-activated protein kinase subunit gamma-1:E=15.5229 | ENSEMBL:ENSP00000287878:human:Isoform A of 5'-AMP-activated protein kinase subunit gamma-2:E=15.0269 | ENSEMBL:ENSP00000233944:human:Isoform 1 of 5'-AMP-activated protein kinase subunit gamma-3:E=13.6576 | FLYBASE:CG17299-PG:fly:Flybase gene name is SNF4Agamma-PG:E=15.0605 |
174	174119_at
ZK643.8	174459_at	grl-25	1	0	Larval Expression: intestine; Reproductive System; developing vulva; Nervous System; head neurons;		ENSEMBL:ENSP00000357731:human:Loricrin:E=65.3468 | ENSEMBL:ENSP00000246662:human:Keratin, type I cytoskeletal 9:E=57.4318 | ENSEMBL:ENSP00000269576:human:Keratin, type I cytoskeletal 10:E=55.0088 | ENSEMBL:ENSP00000310861:human:Keratin, type II cytoskeletal 2 epidermal:E=47.1549 | ENSEMBL:ENSP00000304408:human:Collagen alpha-1(III) chain precursor:E=44.0362 | ENSEMBL:ENSP00000350138:human:Horneri…
ZC190.5	179707_at					Unnamed protein
C47E12.10	185741_at		0	0	Larval Expression: intestine;	Uncharacterized protein
C46H11.8	184255_at	phat-1					FLYBASE:CG31439-PA:fly:Flybase gene name is CG31439-PA:E=18.2518 | FLYBASE:CG13990-PA:fly:Flybase gene name is CG13990-PA:E=14.8539 | FLYBASE:CG3047-PA:fly:Flybase gene name is Sgs1-PA:E=12.4089 |
M02D8.5	183367_at
T03G11.2	185699_at	sru-48				Uncharacterized protein
F25H2.2	190838_at					Sorting nexin protein SNX27	ENSEMBL:ENSP00000357834:human:Sorting nexin family member 27:E=109.77 | ENSEMBL:ENSP00000308878:human:sorting nexin family member 27:E=109.337 | ENSEMBL:ENSP00000357831:human:Sorting nexin-27:E=80.3279 | ENSEMBL:ENSP00000233575:human:Sorting nexin-17:E=12.7447 | ENSEMBL:ENSP00000312368:human:CDNA FLJ36587 fis, clone TRACH2013928:E=11.0132 | FLYBASE:CG32758-PA:fly:Flybase gene name is CG32758-PA:E…
H01M10.2	185267_at
Y39C12A.2	184904_at
F44A2.5	184050_s_at	F44A2.5	0	0	Diffuse expression is seen in the anterior pharynx (procorpus and metacorpus) from the 3-fold embryo stage until adulthood. Occasionally more general staining throughout the pharynx is seen.	MIF4G domain-containing protein	ENSEMBL:ENSP00000245551:human:MIF4G domain containing:E=11.0458 | FLYBASE:CG13124-PA:fly:Flybase gene name is CG13124-PA:E=11.6576 |
M01D1.1	191438_at	str-148				7-transmembrane olfactory receptor
C24A11.5	186135_at
Y40B10A.8	176830_s_at	nhr-86				Hormone receptors	ENSEMBL:ENSP00000346339:human:hepatocyte nuclear factor 4, gamma:E=15.9208 | ENSEMBL:ENSP00000339908:human:hepatocyte nuclear factor 4 alpha isoform c:E=15.8539 | ENSEMBL:ENSP00000312987:human:hepatocyte nuclear factor 4 alpha isoform b:E=15.6576 | ENSEMBL:ENSP00000343807:human:Hepatocyte nuclear factor 4-alpha (HNF-4-alpha) (Transcription factor HNF-4) (Transcription factor 14). Splice isoform H…
F45F2.5	181463_at					Uncharacterized conserved protein	FLYBASE:CG11473-PA:fly:Flybase gene name is CG11473-PA:E=42.9586 | FLYBASE:CG3332-PB:fly:Flybase gene name is CG3332-PB:E=32.9586 | FLYBASE:CG17758-PA:fly:Flybase gene name is CG17758-PA:E=30 |
F01D5.6	178244_at					Unnamed protein
C36E8.1	186636_s_at					RNA polymerase I transcription factor	ENSEMBL:ENSP00000198767:human:RNA polymerase I-specific transcription initiation factor RRN3:E=33.0915 | ENSEMBL:ENSP00000326495:human:Hypothetical protein A-270G1.1:E=15.3372 | FLYBASE:CG3278-PA:fly:Flybase gene name is Tif-IA-PA:E=33.4202 |
T10E10.2	172736_x_at	col-167				Collagens (type IV and type XIII), and related proteins	ENSEMBL:ENSP00000353204:human:COL2A1 protein:E=41.9586 | ENSEMBL:ENSP00000346511:human:alpha 1 type II collagen isoform 1 precursor:E=41.9208 | ENSEMBL:ENSP00000338213:human:Isoform 1 of Collagen alpha-1(II) chain precursor:E=41.9208 | ENSEMBL:ENSP00000304408:human:Collagen alpha-1(III) chain precursor:E=40.3279 | ENSEMBL:ENSP00000315243:human:COL3A1 protein:E=39.3372 | ENSEMBL:ENSP00000347458:hu…
Y97E10AL.3	176590_at					Acetyltransferase, (GNAT) family	ENSEMBL:ENSP00000335636:human:N-acetyltransferase 5:E=54.5086 | ENSEMBL:ENSP00000311027:human:N-acetyltransferase 5 isoform c:E=30.3468 | ENSEMBL:ENSP00000218149:human:N-terminal acetyltransferase complex ARD1 subunit homolog A:E=17.6383 | ENSEMBL:ENSP00000286794:human:similar to N-acetyltransferase, homolog of S. cerevisiae ARD1:E=17.2518 | ENSEMBL:ENSP00000359026:human:ARD1A protein:E=12.8539 |…
T27B7.7	183923_at	fbxa-137				Uncharacterized protein
R07H5.8	189371_s_at		0	1	Larval Expression: pharynx; intestine; body wall muscle; hypodermis; seam cells; excretory cell;	Possible pfkB family carbohydrate kinase	ENSEMBL:ENSP00000323017:human:Isoform Short of Adenosine kinase:E=90.8239 | ENSEMBL:ENSP00000286621:human:Isoform Long of Adenosine kinase:E=90.6198 | FLYBASE:CG11255-PA:fly:Flybase gene name is CG11255-PA:E=96.9586 | FLYBASE:CG3809-PA:fly:Flybase gene name is CG3809-PA:E=74.5528 | FLYBASE:CG1851-PA:fly:Flybase gene name is Ady43A-PA:E=26.3098 |
C26E6.9	174991_at	set-2	1	1	SET-2L protein is localized in the nuclei of all cells in embryos at all stages of embryogenesis. In L1 larvae, SET-2L remains visible in the nuclei of most cell types but is most prominent in Z2 and Z3, the primordial germ cells. In adults, SET-2L staining is nuclear and is strongest in the germline, although it is also detectable in other cell types, such as intestinal, pharyngeal, and neuronal…	Histone H3 (Lys4) methyltransferase complex, subunit SET1 and related methyltransferases	ENSEMBL:ENSP00000373830:human:Histone-lysine N-methyltransferase, H3 lysine-4 specific SET1:E=82.699 | ENSEMBL:ENSP00000267197:human:similar to SET domain containing 1A:E=81.0362 | ENSEMBL:ENSP00000262519:human:186 kDa protein:E=80.3468 | ENSEMBL:ENSP00000222270:human:Isoform 1 of Myeloid/lymphoid or mixed-lineage leukemia protein 4:E=43.585 | ENSEMBL:ENSP00000346516:human:MLL:E=42.6576 | ENSEMBL…
F14F9.4	180193_at					Unnamed protein
T10C6.11	172824_x_at	his-4	1	0	Larval Expression: Nervous System; head neurons;	Histone H2B	ENSEMBL:ENSP00000330559:human:Histone H2B type 1-L:E=47.7696 | ENSEMBL:ENSP00000358164:human:Histone H2B type 2-F:E=47.6778 | ENSEMBL:ENSP00000352442:human:Histone H2B type 1-M:E=47.3565 | ENSEMBL:ENSP00000289316:human:Histone H2B type 1-D:E=47.3565 | ENSEMBL:ENSP00000348531:human:Histone H2B type 1-H:E=47.3565 | ENSEMBL:ENSP00000352156:human:Histone H2B type 1-N:E=47.3565 | ENSEMBL:ENSP000003034…
Y106G6H.10	187107_s_at
C14E2.1	182170_at
Y49F6B.11	188700_at	srz-5				7-transmembrane receptor
C38C10.2	192234_s_at		1	0	Larval Expression: intestine; Nervous System; head neurons; tail neurons;	Permease of the major facilitator superfamily	ENSEMBL:ENSP00000311506:human:Sialin:E=99.699 | ENSEMBL:ENSP00000351776:human:64 kDa protein:E=77.4815 | ENSEMBL:ENSP00000263160:human:Differentiation-associated Na-dependent inorganic phosphate cotransporter:E=76.9586 | ENSEMBL:ENSP00000221485:human:solute carrier family 17, member 7:E=75.7695 | ENSEMBL:ENSP00000316909:human:Vesicular glutamate transporter 3:E=70.1739 | ENSEMBL:ENSP00000265425:h…
F40G9.8	183511_at					Fibroblast/platelet-derived growth factor receptor and related receptor tyrosine kinases
Y15E3A.4	171754_x_at					Permease of the major facilitator superfamily	ENSEMBL:ENSP00000351776:human:64 kDa protein:E=27.0605 | ENSEMBL:ENSP00000263160:human:Differentiation-associated Na-dependent inorganic phosphate cotransporter:E=26.4318 | ENSEMBL:ENSP00000221485:human:solute carrier family 17, member 7:E=25.3872 | ENSEMBL:ENSP00000311506:human:Sialin:E=24.7213 | ENSEMBL:ENSP00000316909:human:Vesicular glutamate transporter 3:E=22.7447 | ENSEMBL:ENSP00000367118:…
C31H2.1	181172_s_at	C31H2.1					ENSEMBL:ENSP00000293970:human:TBC1 domain family, member 24:E=37.5376 | FLYBASE:CG9339-PF:fly:Flybase gene name is CG9339-PF:E=50.4559 |
F21C10.5	185707_at
C18H2.3	181242_s_at
Y5H2B.2	176625_at	nhr-13					ENSEMBL:ENSP00000312987:human:hepatocyte nuclear factor 4 alpha isoform b:E=11 | ENSEMBL:ENSP00000343807:human:Hepatocyte nuclear factor 4-alpha (HNF-4-alpha) (Transcription factor HNF-4) (Transcription factor 14). Splice isoform HNF4-Alpha-4:E=10.9208 | ENSEMBL:ENSP00000339908:human:hepatocyte nuclear factor 4 alpha isoform c:E=10.9208 | ENSEMBL:ENSP00000243050:human:Orphan nuclear receptor NR4A…
ZK131.4	190307_s_at	his-10				Histone H4	ENSEMBL:ENSP00000244484:human:Histone H4:E=48.9586 | ENSEMBL:ENSP00000244537:human:H4 histone family, member L:E=35.1675 | FLYBASE:CG33887-PA:fly:Flybase gene name is His4:CG33887-PA:E=49.1805 | FLYBASE:CG33885-PA:fly:Flybase gene name is His4:CG33885-PA:E=49.1805 | FLYBASE:CG33883-PA:fly:Flybase gene name is His4:CG33883-PA:E=49.1805 | FLYBASE:CG33875-PA:fly:Flybase gene name is His4:CG33875-PA:…
F36G9.14	179989_at	fbxa-99				Uncharacterized protein
T05G11.8	182748_at
ZK430.8	172950_at					Peroxidase/oxygenase	ENSEMBL:ENSP00000252804:human:peroxidasin homolog:E=92.1871 | ENSEMBL:ENSP00000348645:human:CDNA FLJ43518 fis, clone PERIC2009086, moderately similar to Homo sapiens melanoma-associated antigen MG50 mRNA:E=86.5376 | ENSEMBL:ENSP00000262290:human:Airway lactoperoxidase:E=86.4559 | ENSEMBL:ENSP00000225371:human:Eosinophil peroxidase precursor:E=85.9208 | ENSEMBL:ENSP00000225275:human:Isoform H17 of…
C54D10.3	182553_at					Secreted surface protein
Y56A3A.33	185024_s_at					3'-5' exonuclease	ENSEMBL:ENSP00000170168:human:RNA exonuclease 1 homolog:E=43.2219 | ENSEMBL:ENSP00000368287:human:similar to transcription elongation factor B polypeptide 3 binding protein 1:E=43.1135 | ENSEMBL:ENSP00000368297:human:similar to transcription elongation factor B polypeptide 3 binding protein 1:E=42.7212 | ENSEMBL:ENSP00000368282:human:similar to transcription elongation factor B polypeptide 3 bind…
T15B12.2	193038_at						ENSEMBL:ENSP00000367074:human:Casein kinase I isoform alpha:E=30 | ENSEMBL:ENSP00000267890:human:Isoform 1 of Tau-tubulin kinase 2:E=28.1611 | ENSEMBL:ENSP00000263802:human:Tau-tubulin kinase:E=27.9208 | ENSEMBL:ENSP00000322723:human:Casein kinase I isoform alpha-like:E=27.0915 | ENSEMBL:ENSP00000259750:human:Tau-tubulin kinase 1:E=24.9586 | ENSEMBL:ENSP00000367072:human:casein kinase 1, alpha 1 …
F10G8.8	193388_s_at					F-actin binding protein, regulates actin cytoskeletal organization	ENSEMBL:ENSP00000342379:human:Isoform 1 of Myosin phosphatase Rho-interacting protein:E=37.7447 | ENSEMBL:ENSP00000327881:human:TRIO and F-actin binding protein isoform 2:E=12.0223 | ENSEMBL:ENSP00000340312:human:Isoform 4 of TRIO and F-actin-binding protein:E=11.9208 | ENSEMBL:ENSP00000338728:human:Girdin:E=10.8239 | ENSEMBL:ENSP00000263630:human:Hook-related protein 1:E=10.8239 | ENSEMBL:ENSP00…
Y7A5A.2	177799_at
T27D12.2	172024_x_at	clh-1	1	0	lacZ staining was clearly observed only in hypodermal cells, called seam cells. These cells extend along the lateral sides of the worm bodies and form two seam syncytia in adults. On the other hand, the transgenic worms carrying pTO17-13 strongly expressed the protein in hypodermal cells localized in their vulvae and heads, together with the enhanced expression in seam cells.|Seam cells and hypod…	Cl- channel CLC-2 and related proteins (CLC superfamily)	ENSEMBL:ENSP00000265593:human:Isoform 1 of Chloride channel protein 2:E=122.337 | ENSEMBL:ENSP00000339867:human:Chloride channel protein, skeletal muscle:E=118.569 | ENSEMBL:ENSP00000367387:human:109 kDa protein:E=116.149 | ENSEMBL:ENSP00000349974:human:Chloride channel protein ClC-Kb:E=90.4437 | ENSEMBL:ENSP00000332771:human:Chloride channel protein ClC-Ka:E=87.4949 | ENSEMBL:ENSP00000364844:hum…
F22D6.11	193815_at	gly-18	1	1	Fluoresence detected in the ALA, GLR, and other neurons. Muscle expression was observed in the VMI, intestinal muscle cells, certain anterior body wall muscles and probably the anal sphinctor. GFP was also present in the seam, distal tip cells, celomocytes, a socket cell associated with a nonamphid neuron, as well as other as yet unidentified cells.	Branching enzyme	ENSEMBL:ENSP00000267857:human:glucosaminyl (N-acetyl) transferase 3, mucin type:E=31.3665 | ENSEMBL:ENSP00000333978:human:Beta-1,3-galactosyl-O-glycosyl-glycoprotein beta-1,6-N- acetylglucosaminyltransferase:E=29.8861 | ENSEMBL:ENSP00000243913:human:CDNA FLJ16060 fis, clone TESTI2030728, moderately similar to N- ACETYLLACTOSAMINIDE BETA-1,6-N-ACETYLGLUCOSAMINYLTRANSFERASE:E=26.0809 | ENSEMBL:ENSP…
F45E4.10	187804_s_at	gfi-4				Unnamed protein
C14A11.2	184743_at
C54G4.9	177407_s_at
F55G1.11	187410_at	his-60	0	0	Strong expression is observed in this early embryonic pattern. Expression in the embryo appears to begin around the 28 cell stage and ceases just after comma stage. In many cases the expression is diffuse and some embryos are completely blue.	Histone H4	ENSEMBL:ENSP00000244484:human:Histone H4:E=48.9586 | ENSEMBL:ENSP00000244537:human:H4 histone family, member L:E=35.1675 | FLYBASE:CG33887-PA:fly:Flybase gene name is His4:CG33887-PA:E=49.1805 | FLYBASE:CG33885-PA:fly:Flybase gene name is His4:CG33885-PA:E=49.1805 | FLYBASE:CG33883-PA:fly:Flybase gene name is His4:CG33883-PA:E=49.1805 | FLYBASE:CG33875-PA:fly:Flybase gene name is His4:CG33875-PA:…
T02C1.2	175153_at
M04C9.3	178283_at					Predicted pyroglutamyl peptidase	ENSEMBL:ENSP00000252813:human:Pyroglutamyl-peptidase 1:E=25.5376 | ENSEMBL:ENSP00000330855:human:similar to pyroglutamyl-peptidase I isoform 2:E=14.4949 | FLYBASE:CG32147-PA:fly:Flybase gene name is CG32147-PA:E=18.3665 |
T19A6.2	189662_at	ngp-1	1	0	Larval Expression: pharynx; intestine; Nervous System; neurons along body; tail neurons;	Nucleolar GTPase	ENSEMBL:ENSP00000257129:human:Nucleolar GTP-binding protein 2:E=146.678 | ENSEMBL:ENSP00000338573:human:guanine nucleotide binding protein-like 3 (nucleolar)-like:E=45.8861 | ENSEMBL:ENSP00000374651:human:Hypothetical protein DKFZp434E248:E=24.8861 | ENSEMBL:ENSP00000265245:human:75 kDa protein:E=24.7696 | ENSEMBL:ENSP00000346542:human:Isoform 1 of Guanine nucleotide-binding protein-like 3:E=16.3…
F36D1.1	177945_s_at					Unnamed protein
ZK697.6	191071_at	gst-21				Glutathione S-transferase	ENSEMBL:ENSP00000295256:human:Glutathione-requiring prostaglandin D synthase:E=16.7213 | ENSEMBL:ENSP00000211122:human:Glutathione S-transferase A3:E=13.585 | ENSEMBL:ENSP00000335620:human:Glutathione S-transferase A1:E=11.301 | ENSEMBL:ENSP00000196968:human:Glutathione S-transferase P:E=10.2518 | ENSEMBL:ENSP00000284562:human:Glutathione S-transferase A5:E=10.0315 | FLYBASE:CG8938-PA:fly:Flybase…
R10E11.3	173909_s_at	R10E11.3				Ubiquitin-specific protease	ENSEMBL:ENSP00000226440:human:Ubiquitin carboxyl-terminal hydrolase 46:E=79.2924 | ENSEMBL:ENSP00000258451:human:Ubiquitin carboxyl-terminal hydrolase 12:E=77.1805 | ENSEMBL:ENSP00000369681:human:ubiquitin specific protease 3:E=26.8539 | ENSEMBL:ENSP00000310590:human:USP36 protein:E=25.3872 | ENSEMBL:ENSP00000268049:human:Ubiquitin carboxyl-terminal hydrolase 3:E=25.1135 | ENSEMBL:ENSP00000354460…
F55C10.3	172753_x_at	col-155				Collagens (type IV and type XIII), and related proteins	ENSEMBL:ENSP00000315243:human:COL3A1 protein:E=43.0862 | ENSEMBL:ENSP00000304408:human:Collagen alpha-1(III) chain precursor:E=43 | ENSEMBL:ENSP00000343774:human:Isoform 1 of Collagen alpha-5(IV) chain precursor:E=41.2518 | ENSEMBL:ENSP00000349311:human:alpha 5 type IV collagen isoform 3, precursor:E=41.2518 | ENSEMBL:ENSP00000331902:human:Isoform 2 of Collagen alpha-5(IV) chain precursor:E=41.25…
C01H6.5	175831_s_at	nhr-23	0	0	High level expression of CHR3(nhr-23) was observed in embryos and persisted in newly hatched larvae, then decreased to a minimum at 4-6 hours after synchronized-hatched L1 larvae were first fed, in the period preceding the first molt. Similarly, an elevation in nhr-23 expression was observed between successive molts, and minimal values were observed at each molt. nhr-23 transcript is present thro…	Steroid hormone nuclear receptor	ENSEMBL:ENSP00000355068:human:Nuclear receptor ROR-beta:E=58.2291 | ENSEMBL:ENSP00000324675:human:Isoform 1 of Nuclear receptor ROR-gamma:E=52.699 | ENSEMBL:ENSP00000349164:human:Isoform 2 of Nuclear receptor ROR-gamma:E=52.4089 | ENSEMBL:ENSP00000261523:human:Isoform Alpha-2 of Nuclear receptor ROR-alpha:E=42.1739 | ENSEMBL:ENSP00000335087:human:Isoform Alpha-1 of Nuclear receptor ROR-alpha:E=42…
F55G1.3	172702_x_at	his-62				Histone H2B	ENSEMBL:ENSP00000303408:human:H2B histone family, member A:E=47.5686 | ENSEMBL:ENSP00000330559:human:Histone H2B type 1-L:E=47.4559 | ENSEMBL:ENSP00000346676:human:Histone H2B type 3-B:E=47.4559 | ENSEMBL:ENSP00000352156:human:Histone H2B type 1-N:E=47.3565 | ENSEMBL:ENSP00000348531:human:Histone H2B type 1-H:E=47.2518 | ENSEMBL:ENSP00000358164:human:Histone H2B type 2-F:E=47.2518 | ENSEMBL:ENSP0…
C31C9.3	178458_at					Uncharacterized protein
Y39G10AR.15	176535_at					Unnamed protein
281	175286_at
C13F10.7	184325_s_at		1	1	Larval Expression: pharynx; intestine; anal depressor muscle; rectal epithelium; Reproductive System; developing vulva; developing spermatheca; hypodermis; seam cells; Nervous System; head neurons;	Uncharacterized conserved protein	ENSEMBL:ENSP00000282964:human:P18SRP protein:E=20.4318 | ENSEMBL:ENSP00000217998:human:NF-kappa-B-activating protein:E=11.9208 | ENSEMBL:ENSP00000345716:human:UPF0396 protein C6orf194:E=10.4559 | FLYBASE:CG3918-PA:fly:Flybase gene name is CG3918-PA:E=16.2292 | FLYBASE:CG12750-PA:fly:Flybase gene name is ncm-PA:E=13.9208 | FLYBASE:CG7971-PD:fly:Flybase gene name is CG7971-PD:E=13.5528 |
Y66A7A.1	176707_atb					Uncharacterized protein
F52E10.1	174953_s_at	sdc-1	0	0	sdc-1 transcript is preferentially expressed at embryo stages. The expression level decrease as development proceeds through the larval stages and then increase in adults.	Zn-finger
Y43F8C.7	182752_s_at					Uncharacterized conserved protein
T07C4.3	175144_at	T07C4.3				Unnamed protein
Y53C10A.12	171962_x_at	hsf-1		4		Heat shock transcription factor	ENSEMBL:ENSP00000332698:human:Isoform Long of Heat shock factor protein 1:E=42.9586 | ENSEMBL:ENSP00000264009:human:Isoform HSF4B of Heat shock factor protein 4:E=38.5229 | ENSEMBL:ENSP00000265492:human:Heat shock factor protein 2:E=36.6778 | FLYBASE:CG5748-PA:fly:Flybase gene name is Hsf-PA:E=36.5528 |
K02F3.11	173179_s_at	rnp-5				Splicing factor RNPS1, SR protein superfamily	ENSEMBL:ENSP00000315859:human:Isoform 1 of RNA-binding protein with serine-rich domain 1:E=39.0555 | ENSEMBL:ENSP00000363507:human:Serine/arginine repetitive matrix 1:E=18.7696 | ENSEMBL:ENSP00000326261:human:Isoform 1 of Serine/arginine repetitive matrix protein 1:E=18.6383 | ENSEMBL:ENSP00000371626:human:Splicing factor, arginine/serine-rich 10 (Transformer 2 homolog, Drosophila) variant:E=18.2…
F49E11.1	175032_at	mbk-2	1	1	mbk-2::gfp reporter constructs were expressed in subsets of tissues, including the nervous system, body wall muscle, and the pharynx.||||	Dual-specificity tyrosine-phosphorylation regulated kinase	ENSEMBL:ENSP00000342105:human:dual-specificity tyrosine-(Y)-phosphorylation regulated kinase 2 isoform 2:E=166.538 | ENSEMBL:ENSP00000324733:human:Dual specificity tyrosine-phosphorylation-regulated kinase 2:E=163.377 | ENSEMBL:ENSP00000306675:human:dual-specificity tyrosine-(Y)-phosphorylation regulated kinase 3 isoform a:E=148.699 | ENSEMBL:ENSP00000356073:human:dual-specificity tyrosine-(Y)-ph…
F45F2.4	172764_x_at	his-7				Histone 2A	ENSEMBL:ENSP00000332790:human:Histone H2A type 2-B:E=52.0315 | ENSEMBL:ENSP00000373730:human:H2A histone family, member J isoform 2:E=51.2924 | ENSEMBL:ENSP00000364310:human:Histone H2A.x:E=51.2291 | ENSEMBL:ENSP00000297012:human:Histone H2A type 1-A:E=51.0809 | ENSEMBL:ENSP00000228929:human:H2A histone family, member J isoform 1:E=51.0506 | ENSEMBL:ENSP00000332194:human:Histone H2A type 2-C:E=50…
F37B12.1	182917_at
W06A7.3	190792_s_at	ret-1	0	0	Immunofluorescent staining of aged worms indicated that nRTN-C protein was expressed in some embryos in the uterus but not in oocytes or somatic tissues. nRTN-C protein was produced throughout embryogenesis after fertilization. All blastomeres seemed to express the protein evenly. However, no staining was observed in hatched worms nor even in gonadal primordium.||N26-GFP was not expressed in the …		ENSEMBL:ENSP00000267484:human:Isoform RTN1-A of Reticulon-1:E=31.8239 | ENSEMBL:ENSP00000340716:human:Isoform RTN1-C of Reticulon-1:E=31.2596 | ENSEMBL:ENSP00000350365:human:reticulon 4 isoform D:E=30.7959 | ENSEMBL:ENSP00000322147:human:Isoform 2 of Reticulon-4:E=30.7696 | ENSEMBL:ENSP00000349944:human:reticulon 4 isoform E:E=30 | ENSEMBL:ENSP00000346465:human:Isoform 4 of Reticulon-4:E=30 | ENS…
F47G9.4	192839_s_at					Predicted E3 ubiquitin ligase	FLYBASE:CG8419-PA:fly:Flybase gene name is CG8419-PA:E=10.3767 |
F18A1.4	193382_at	lir-2	5	3	lir-2 transcripts were detected by in situ hybridization in all cells between the 2- and 200-cell stages, the signal being strongest at the 50-cell stage.|Expression of a lir-2::lacZ construct was detected ubiquitously between the 50- and 200-cell stages and disappeared after the 350-cell stage.	Unnamed protein
F52H2.5	181114_at
ZC449.1	183222_atb					Unnamed protein
H20J04.6	185318_s_at						ENSEMBL:ENSP00000270886:human:Isoform 1 of Uncharacterized protein C1orf160:E=46.6198 | ENSEMBL:ENSP00000363182:human:Novel protein:E=44.9208 | ENSEMBL:ENSP00000363181:human:Novel protein:E=44.7959 | FLYBASE:CG8372-PB:fly:Flybase gene name is CG8372-PB:E=41.9208 |
F39G3.2	182631_at					Unnamed protein
Y39E4B.1	175478_at	tag-351	1	1	The 2965 bp ABCE promoter drove GFP expressions in the majority of tissues and developmental stages, including hypoderm, anterior and posterior neurons, muscle, pharynx, and vulva in adults, larvae, and embryos.|Larval Expression: intestine; hypodermis;	RNAse L inhibitor, ABC superfamily	ENSEMBL:ENSP00000296577:human:ATP-binding cassette sub-family E member 1:E=219.174 | ENSEMBL:ENSP00000319766:human:Isoform 1 of ATP-binding cassette sub-family A member 5:E=15.1938 | ENSEMBL:ENSP00000342216:human:Isoform 1 of ATP-binding cassette sub-family A member 9:E=14.2518 | ENSEMBL:ENSP00000272895:human:293 kDa protein:E=11.699 | ENSEMBL:ENSP00000284425:human:Isoform 1 of ATP-binding casset…
Y48A6B.3	190470_at					Box H/ACA snoRNP component, involved in ribosomal RNA pseudouridinylation	ENSEMBL:ENSP00000274606:human:H/ACA ribonucleoprotein complex subunit 2:E=31.5528 | ENSEMBL:ENSP00000360661:human:17 kDa protein:E=29.9586 | ENSEMBL:ENSP00000215956:human:NHP2-like protein 1:E=16.2076 | FLYBASE:CG5258-PA:fly:Flybase gene name is NHP2-PA:E=34.6383 | FLYBASE:CG3949-PA:fly:Flybase gene name is hoip-PA:E=15.4685 |
Y95B8A.6	186216_atb	Y95B8A.6				Unnamed protein
C49A1.4	191890_s_at	eya-1	0	1	EYA-1::GFP expression was first detected in the nuclei of several anterior cells at the bean stage when embryo starts morphogenesis. As embryogenesis progressed, the number of EYA-1 expressing cells in the anterior region and the intensity of the signal increased. From 1.5-fold to pretzel stage when embryos elongate and pharyngeal structure is organized, expression of EYA-1::GFP was prominent in …	Predicted haloacid dehalogenase-like hydrolase (eyes absent)	ENSEMBL:ENSP00000350942:human:Isoform 3 of Eyes absent homolog 4:E=23.6198 | ENSEMBL:ENSP00000342919:human:eyes absent 3:E=21.6021 | ENSEMBL:ENSP00000321590:human:Eyes absent homolog 2:E=20.8539 | ENSEMBL:ENSP00000333640:human:Isoform 1 of Eyes absent homolog 2:E=20.1739 | ENSEMBL:ENSP00000362971:human:Eyes absent homolog 3:E=19.699 | ENSEMBL:ENSP00000347434:human:Isoform 2 of Eyes absent homolog…
F09C6.9	190812_at	nhr-116				Nuclear hormone receptor	ENSEMBL:ENSP00000336528:human:pregnane X receptor isoform 2:E=17.9586 | ENSEMBL:ENSP00000316769:human:Hypothetical protein DKFZp761C0417:E=17 | ENSEMBL:ENSP00000254066:human:Isoform Alpha-1 of Retinoic acid receptor alpha:E=16.1549 | ENSEMBL:ENSP00000335676:human:Retinoic acid receptor RXR-alpha:E=15.9208 | ENSEMBL:ENSP00000000442:human:Steroid hormone receptor ERR1:E=15.6576 | ENSEMBL:ENSP000003…
F16F9.1	181264_at					Unnamed protein	ENSEMBL:ENSP00000340118:human:Isoform 1 of Lipopolysaccharide-induced tumor necrosis factor-alpha factor:E=11.6576 | FLYBASE:CG13510-PA:fly:Flybase gene name is CG13510-PA:E=11.8239 | FLYBASE:CG13516-PA:fly:Flybase gene name is CG13516-PA:E=11.0315 | FLYBASE:CG32280-PA:fly:Flybase gene name is CG32280-PA:E=10.9208 |
Y119C1B.9	176163_at
W09C5.2	192287_at	unc-59	1	0	|UNC-59::GFP was expressed in the ventral cord neurons of larvae late in the first larval stage. Postembryonic neuronal expression of UNC-59::GFP was also quite specific for each developmental stage; generally, neuronal expression was seen for a particular neuron at only one developmental stage, and frequently only for part of the stage. Expression was not observed in any other tissues.|Localized…	Septin family protein (P-loop GTPase)	ENSEMBL:ENSP00000344868:human:Septin-7:E=94.5229 | ENSEMBL:ENSP00000321674:human:Isoform A of Septin-4:E=75.6021 | ENSEMBL:ENSP00000321071:human:Isoform B of Septin-4:E=75.585 | ENSEMBL:ENSP00000327409:human:Septin-5:E=74.2147 | ENSEMBL:ENSP00000328190:human:Septin (Fragment):E=73.7447 | ENSEMBL:ENSP00000353157:human:Septin-2:E=73.6778 | ENSEMBL:ENSP00000332866:human:SEPT3 protein:E=66.1427 | ENS…
Y53F4B.14	185678_at					Uncharacterized conserved protein
F52H2.2	190053_at	aat-3				Amino acid transporters	ENSEMBL:ENSP00000261622:human:Large neutral amino acids transporter small subunit 1:E=113.886 | ENSEMBL:ENSP00000219343:human:solute carrier family 7 (cationic amino acid transporter, y+ system), member 6:E=110.699 | ENSEMBL:ENSP00000320378:human:Large neutral amino acids transporter small subunit 2:E=107.432 | ENSEMBL:ENSP00000285850:human:Y+L amino acid transporter 1:E=107.201 | ENSEMBL:ENSP000…
R12A1.2	182682_at	snt-5				Ca2+-dependent phospholipid-binding protein Synaptotagmin, required for synaptic vesicle and secretory granule exocytosis	ENSEMBL:ENSP00000228567:human:Synaptotagmin-10:E=59.5528 | ENSEMBL:ENSP00000358558:human:Synaptotagmin-6:E=56.1249 | ENSEMBL:ENSP00000285794:human:synaptotagmin VI:E=56.0458 | ENSEMBL:ENSP00000324419:human:Synaptotagmin-9:E=54.8239 | ENSEMBL:ENSP00000340914:human:Synaptotagmin-3:E=52.8861 | ENSEMBL:ENSP00000261205:human:Synaptotagmin-1:E=50.0969 | ENSEMBL:ENSP00000315589:human:Synaptotagmin-2:E=4…
C18D4.6	179369_s_at	C18D4.6
Y50E8A.9	184143_at					Phospholipid scramblase	ENSEMBL:ENSP00000347038:human:Phospholipid scramblase 4:E=14.5686 | ENSEMBL:ENSP00000345494:human:Phospholipid scramblase 1:E=14.5086 | ENSEMBL:ENSP00000343537:human:27 kDa protein:E=14.4685 | ENSEMBL:ENSP00000338707:human:Phospholipid scramblase 2:E=12.5686 | ENSEMBL:ENSP00000372555:human:similar to Phospholipid scramblase 1:E=11.9586 | ENSEMBL:ENSP00000316021:human:Phospholipid scramblase 3:E=1…
C11G6.3	188680_at					Chromatin remodeling protein, contains PHD Zn-finger	ENSEMBL:ENSP00000261973:human:RNA binding motif protein 25:E=35.699 | ENSEMBL:ENSP00000368200:human:139 kDa protein:E=32.4949 | ENSEMBL:ENSP00000282007:human:zinc finger CCCH-type containing 13:E=32.4318 | ENSEMBL:ENSP00000242848:human:Isoform 1 of Zinc finger CCCH domain-containing protein 13:E=32.4089 | ENSEMBL:ENSP00000298453:human:similar to TAF3 RNA polymerase II, TATA box binding protein (T…
ZK285.1	177530_at	str-198				7-transmembrane olfactory receptor
F22A3.3	189837_at	glr-8	1	0	I1, I2, MC, NSM, M3 (left/right), I3, MI M4, M3 (left/right), I6, M5, BDU, ALM, PLM, URB (left/right)	Glutamate-gated kainate-type ion channel receptor subunit GluR5 and related subunits	ENSEMBL:ENSP00000326000:human:Isoform Flip of Glutamate receptor 3 precursor:E=28 | ENSEMBL:ENSP00000264357:human:Isoform Flop of Glutamate receptor 3 precursor:E=26.9208 | ENSEMBL:ENSP00000330148:human:Glutamate receptor delta-1 subunit precursor:E=26.8861 | ENSEMBL:ENSP00000282499:human:Glutamate receptor 4 precursor:E=26.7959 | ENSEMBL:ENSP00000296526:human:Isoform Flip of Glutamate receptor 2…
C32B5.1	176668_at	C32B5.1				F-box domain
C03B8.2	172657_x_at					G2/Mitotic-specific cyclin A
C07E3.2	186575_s_at	pro-2				Predicted protein involved in nuclear export of pre-ribosomes	ENSEMBL:ENSP00000317992:human:Nucleolar complex protein 2 homolog:E=67 | FLYBASE:CG9246-PA:fly:Flybase gene name is CG9246-PA:E=46.0915 |
125	172779_x_at
C29F4.1	172701_x_at	col-125				Collagens (type IV and type XIII), and related proteins	ENSEMBL:ENSP00000243222:human:Collagen alpha-1(X) chain precursor:E=43.0132 | ENSEMBL:ENSP00000315243:human:COL3A1 protein:E=42.0177 | ENSEMBL:ENSP00000304408:human:Collagen alpha-1(III) chain precursor:E=41.9208 | ENSEMBL:ENSP00000338213:human:Isoform 1 of Collagen alpha-1(II) chain precursor:E=40.4437 | ENSEMBL:ENSP00000353204:human:COL2A1 protein:E=40.4437 | ENSEMBL:ENSP00000346511:human:alpha…
R07E3.7	178832_at
C35D10.4	187629_at	coq-8	1	4	During egg development fluorescence was readily detectable in early pre-morphogenetic stages about 4 to 5 h post-fertilization, becoming higher in both intensity and number of fluorescent cells during later embryogenesis. 4D microscopy revealed some spatial and temporal variability in the initial expression of COQ-8::GFP from embryo to embryo. The beginning of the COQ-8::GFP expression was detect…	ABC (ATP binding cassette) 1 protein	ENSEMBL:ENSP00000343596:human:Chaperone-activity of bc1 complex-like, mitochondrial precursor:E=122.356 | ENSEMBL:ENSP00000355740:human:Hypothetical protein DKFZp686K23233:E=122.319 | ENSEMBL:ENSP00000355738:human:Chaperone, ABC1 activity of bc1 complex like:E=122.301 | ENSEMBL:ENSP00000355737:human:Chaperone, ABC1 activity of bc1 complex like:E=122.237 | ENSEMBL:ENSP00000315118:human:AarF domain…
C44H4.6	193532_atb					Glycogen synthase kinase-3	ENSEMBL:ENSP00000264235:human:Isoform 1 of Glycogen synthase kinase-3 beta:E=73.6383 | ENSEMBL:ENSP00000222330:human:Glycogen synthase kinase-3 alpha:E=71.7959 | ENSEMBL:ENSP00000324806:human:Isoform 2 of Glycogen synthase kinase-3 beta:E=71.5229 | ENSEMBL:ENSP00000293215:human:Cell division protein kinase 3:E=42.4815 | ENSEMBL:ENSP00000256443:human:Cell division protein kinase 7:E=40.1675 | ENSE…
T08H4.1	171894_x_at	tag-127	1	0	Some neuronal expression.|Larval Expression: Nervous System; head neurons; unidentified cells in tail ;|Larval Expression: Nervous System; head neurons;	Predicted guanine nucleotide exchange factor	ENSEMBL:ENSP00000366969:human:Novel PH domain-containing protein:E=50.8861 | ENSEMBL:ENSP00000366943:human:PLEKHG5 protein:E=50.5086 | ENSEMBL:ENSP00000344570:human:pleckstrin homology domain containing family G member 5 isoform a:E=50.2518 | ENSEMBL:ENSP00000366961:human:PLEKHG5 protein:E=50.1549 | ENSEMBL:ENSP00000366966:human:pleckstrin homology domain containing family G member 5 isoform c:E=…
T20F5.3	187569_s_at					Ribosome recycling factor	ENSEMBL:ENSP00000362834:human:Isoform 3 of Ribosome recycling factor, mitochondrial precursor:E=12.1024 | ENSEMBL:ENSP00000297908:human:Isoform 1 of Ribosome recycling factor, mitochondrial precursor:E=10.6383 | FLYBASE:CG4447-PA:fly:Flybase gene name is CG4447-PA:E=14.8239 |
Y54F10AL.2	177285_at	est-1	0	0	Larval Expression: intestine;		ENSEMBL:ENSP00000263073:human:Isoform 1 of Telomerase-binding protein EST1A:E=23.6383 |
148	172924_x_at
Y22F5A.1	192564_at	nhr-232					ENSEMBL:ENSP00000363812:human:Retinoid X receptor, beta:E=14.7696 | ENSEMBL:ENSP00000355904:human:Isoform 3 of Estrogen-related receptor gamma:E=13.9208 | ENSEMBL:ENSP00000236914:human:Isoform 1 of Orphan nuclear receptor NR5A2:E=13.7959 | ENSEMBL:ENSP00000349064:human:Isoform 2 of Orphan nuclear receptor NR5A2:E=13.6778 | ENSEMBL:ENSP00000238459:human:Isoform Alpha of Orphan nuclear receptor NR4…
C24H12.4	188529_at	C24H12.4				RNA helicase	ENSEMBL:ENSP00000258772:human:Probable ATP-dependent RNA helicase DDX56:E=104.796 | ENSEMBL:ENSP00000350698:human:Probable ATP-dependent RNA helicase DDX47:E=44.5376 | ENSEMBL:ENSP00000269349:human:Probable ATP-dependent RNA helicase DDX48:E=38.8861 | ENSEMBL:ENSP00000319578:human:DEAD (Asp-Glu-Ala-Asp) box polypeptide 47 isoform 2:E=38.3565 | ENSEMBL:ENSP00000274514:human:118 kDa protein:E=36.55…
F47B8.1	179559_atb					Uncharacterized protein
T20D3.8	178931_s_at					N-acetylglucosaminyltransferase complex, subunit PIG-C/GPI2, required for phosphatidylinositol biosynthesis	ENSEMBL:ENSP00000258324:human:Phosphatidylinositol N-acetylglucosaminyltransferase subunit C:E=31.5229 | FLYBASE:CG12077-PA:fly:Flybase gene name is CG12077-PA:E=29.2924 |
K08H10.9	182795_at					Transport protein particle (TRAPP) complex subunit	ENSEMBL:ENSP00000330289:human:Isoform 1 of Trafficking protein particle complex subunit 6B:E=34.8539 | ENSEMBL:ENSP00000006275:human:Isoform 2 of Trafficking protein particle complex subunit 6A:E=28.4202 | ENSEMBL:ENSP00000320766:human:18 kDa protein:E=21.9208 | ENSEMBL:ENSP00000335171:human:Isoform 2 of Trafficking protein particle complex subunit 6B:E=16.8539 | FLYBASE:CG6196-PA:fly:Flybase gen…
F26A1.8	189059_s_at		1	0	Expression is seen in adults and usually consists of a pair of neuronal nuclei just anterior to the terminal bulb. Occasionally other nuclei are seen, probably cells of the head hypodermis.|Larval Expression: intestine; Nervous System; head neurons;|Larval Expression: pharyngeal gland cells; pharyngeal-intestinal valve; intestine - ant and post cells; hypodermis; seam cells; unidentified cells in…	Unnamed protein
K11B4.2	179067_at					Uncharacterized conserved protein	FLYBASE:CG32590-PA:fly:Flybase gene name is CG32590-PA:E=13.9208 |
W09D10.3	193003_at					Mitochondrial/chloroplast ribosomal protein L12	ENSEMBL:ENSP00000333837:human:39S ribosomal protein L12, mitochondrial precursor:E=25.301 | ENSEMBL:ENSP00000330017:human:5C5:E=12.5376 | FLYBASE:CG5012-PA:fly:Flybase gene name is mRpL12-PA:E=29.9208 |
R10D12.12	186235_s_at					Predicted glycosyltransferase	ENSEMBL:ENSP00000167306:human:Probable glycosyltransferase GLT28D1:E=26.6021 | FLYBASE:CG14512-PA:fly:Flybase gene name is CG14512-PA:E=18.2441 |
K07A3.2	188133_atb	ptr-12					ENSEMBL:ENSP00000269228:human:Niemann-Pick C1 protein precursor:E=21.1675 | ENSEMBL:ENSP00000327376:human:CDNA FLJ44037 fis, clone TESTI4028823 (Fragment):E=17.4437 | ENSEMBL:ENSP00000364439:human:Patched homolog:E=15.7212 | ENSEMBL:ENSP00000332353:human:Protein patched homolog 1:E=15.6576 | ENSEMBL:ENSP00000236083:human:Isoform 1 of Protein patched homolog 2:E=13.6383 | ENSEMBL:ENSP00000297890:h…
C53A5.6	192775_at					Similar to ARD GTP-binding proteins	ENSEMBL:ENSP00000353024:human:IPP protein:E=27.0555 | ENSEMBL:ENSP00000346653:human:Actin-binding protein IPP:E=27.0506 | ENSEMBL:ENSP00000293303:human:kelch-like 10:E=24.8239 | ENSEMBL:ENSP00000261426:human:kelch-like 5 isoform 2:E=24.1805 | ENSEMBL:ENSP00000261425:human:kelch-like 5 isoform 3:E=24.1675 | ENSEMBL:ENSP00000371358:human:Isoform 1 of Kelch-like protein 5:E=24.1367 | ENSEMBL:ENSP000…
F42G9.4	183714_at
W01B11.5	172667_x_at	pqn-72					ENSEMBL:ENSP00000354885:human:Mucin-2 precursor:E=12.6021 | ENSEMBL:ENSP00000351956:human:Intestinal mucin:E=11.041 | FLYBASE:CG32774-PA:fly:Flybase gene name is CG32774-PA:E=13.6383 | FLYBASE:CG32644-PB:fly:Flybase gene name is CG32644-PB:E=13.5528 | FLYBASE:CG32972-PA:fly:Flybase gene name is CG32972-PA:E=12.8861 | FLYBASE:CG4835-PA:fly:Flybase gene name is CG4835-PA:E=11.6198 | FLYBASE:CG14796…
K04F1.9	180627_at					Unnamed protein
C06G3.1	189902_at	nhr-105					ENSEMBL:ENSP00000344479:human:Orphan nuclear receptor NR4A2:E=16.6778 | ENSEMBL:ENSP00000238459:human:Isoform Alpha of Orphan nuclear receptor NR4A3:E=16 | ENSEMBL:ENSP00000333122:human:nuclear receptor subfamily 4, group A, member 3 isoform b:E=15.9586 | ENSEMBL:ENSP00000355904:human:Isoform 3 of Estrogen-related receptor gamma:E=15.6198 | ENSEMBL:ENSP00000000442:human:Steroid hormone receptor E…
ZK512.3	173175_s_at	ced-11	0	0	Expression begins in early embryos and continues into young larval stages. In older embryos and young larvae extensive nuclear expression is seen in hypodermal cells. In young embryos mosaic nuclear-localised and diffuse expression is seen in a variable number of cells (from a few to most cells in the embryo).	Ca2+/Mg2+-permeable cation channels (LTRPC family)	ENSEMBL:ENSP00000300482:human:Isoform 1 of Transient receptor potential cation channel subfamily M member 2:E=26.3279 | ENSEMBL:ENSP00000300481:human:Isoform 2 of Transient receptor potential cation channel subfamily M member 2:E=24.2366 | ENSEMBL:ENSP00000366314:human:Isoform 9 of Transient receptor potential cation channel subfamily M member 3:E=18.3566 | ENSEMBL:ENSP00000366315:human:Isoform 2…
C45G9.7	187338_at					Tax interaction protein TIP1	ENSEMBL:ENSP00000225525:human:Tax1-binding protein 3:E=20.3279 | FLYBASE:CG3402-PA:fly:Flybase gene name is CG3402-PA:E=30.4949 |
F16D3.1	188238_at	tba-5				Alpha tubulin	ENSEMBL:ENSP00000336799:human:Tubulin alpha-ubiquitous chain:E=214.699 | ENSEMBL:ENSP00000301071:human:Tubulin alpha-3 chain:E=214.495 | ENSEMBL:ENSP00000301072:human:Tubulin alpha-6 chain:E=214.387 | ENSEMBL:ENSP00000326042:human:Isoform 1 of Tubulin alpha-2 chain:E=212.699 | ENSEMBL:ENSP00000248437:human:Tubulin alpha-1 chain:E=211.745 | ENSEMBL:ENSP00000318197:human:Similar to alpha tubulin:E=…
ZC178.1	172456_x_at						ENSEMBL:ENSP00000370703:human:21 kDa protein:E=11.1611 | FLYBASE:CG31556-PA:fly:Flybase gene name is CG31556-PA:E=22.0223 |
C18A3.4	183971_at	C18A3.4
Y54G11A.7	185954_at		1	0	Larval Expression: pharynx; intestine; hypodermis; Nervous System; head neurons;|Larval Expression: pharynx; pharyngeal-intestinal valve; intestine; rectal epithelium; hypodermis; Nervous System; nerve ring; ventral nerve cord; head neurons; tail neurons;	Uncharacterized conserved protein	ENSEMBL:ENSP00000370419:human:hypothetical protein LOC55020:E=82.6778 | ENSEMBL:ENSP00000334692:human:CDNA FLJ20699 fis, clone KAIA2372:E=62.0915 |
F45D11.3	185601_s_at
F44C8.2	190842_at	nhr-134				Hormone receptors	ENSEMBL:ENSP00000259458:human:Steroidogenic factor 1:E=13.3468 | ENSEMBL:ENSP00000346386:human:Isoform 2 of Estrogen-related receptor gamma:E=12.699 | ENSEMBL:ENSP00000355904:human:Isoform 3 of Estrogen-related receptor gamma:E=12.6778 | ENSEMBL:ENSP00000287820:human:Isoform 2 of Peroxisome proliferator-activated receptor gamma:E=12.3872 | ENSEMBL:ENSP00000312472:human:CREB3L2-PPARgamma:E=12.3279…
EEED8.2	187576_at
F40F8.9	189393_at	lsm-1				Small Nuclear ribonucleoprotein splicing factor	ENSEMBL:ENSP00000310596:human:U6 snRNA-associated Sm-like protein LSm1:E=21.5229 | FLYBASE:CG4279-PA:fly:Flybase gene name is CG4279-PA:E=17.9208 |
F27C1.4	181973_at
ZK742.4	183090_s_at					NADH:flavin oxidoreductase/12-oxophytodienoate reductase
C04A2.1	187191_at					Ypt/Rab GTPase activating protein	ENSEMBL:ENSP00000364580:human:Hypothetical protein (Fragment):E=43.5686 | ENSEMBL:ENSP00000321850:human:Growth hormone regulated TBC protein 1:E=43.0269 | ENSEMBL:ENSP00000364203:human:TBC1D2 protein:E=27.1308 | ENSEMBL:ENSP00000341567:human:TBC1 domain family, member 2:E=26.6021 | ENSEMBL:ENSP00000364205:human:TBC1 domain family, member 2:E=26.5086 | ENSEMBL:ENSP00000300584:human:TBC1D2B protein…
K03B4.5	182054_at	srx-77				G protein coupled protein
F40E10.1	191394_s_at	hch-1	0	0	The transcript was detectable right before elongation, through the comma stage, and until the 1.5 fold or 2 fold stages. No transcript was detected from one cell stage to just before this time. No transcript was detected after the 2-fold stage. This was not due to poor penetration of the probe into the late stage embryos because a control probe with myo-2 anti-sense probe showed clear signal. The…	Meprin A metalloprotease	ENSEMBL:ENSP00000230588:human:Meprin A subunit alpha precursor:E=26.2757 | ENSEMBL:ENSP00000269202:human:Meprin A subunit beta precursor:E=25 | ENSEMBL:ENSP00000350630:human:114 kDa protein:E=23.5686 | ENSEMBL:ENSP00000265996:human:Tolloid-like protein 2 precursor:E=23.5686 | ENSEMBL:ENSP00000061240:human:Isoform 1 of Tolloid-like protein 1 precursor:E=22.9586 | ENSEMBL:ENSP00000305714:human:Isof…
R08C7.10	174980_at	R08C7.10				Sister chromatid cohesion protein	ENSEMBL:ENSP00000361146:human:Isoform 2 of Wings apart-like protein homolog:E=49.4318 | ENSEMBL:ENSP00000298767:human:Isoform 1 of Wings apart-like protein homolog:E=48.1675 | ENSEMBL:ENSP00000345162:human:Isoform 3 of Wings apart-like protein homolog:E=48.0555 | ENSEMBL:ENSP00000263070:human:WAPAL protein:E=24.7213 | FLYBASE:CG3707-PB:fly:Flybase gene name is wapl-PB:E=27.1739 |
T20H4.2	179907_atb					Zn-finger
C56G2.4	187394_at		1	1	Larval Expression: pharynx; intestine; body wall muscle; Nervous System; head neurons;
F58A3.2	171996_x_at	egl-15	1	2	A stably integrated egl-15::gfp transgene is expressed in the four Type 1 vulval muscles (vm1s): one in each of the four egg-laying muscle quadrants.|Expression is first seen in a few cells in embryos just after comma stage. In older embryos and young larvae expression is seen in hypodermal and intestinal cells throughout the worm. In L4 larvae and adult worms expression is seen in the vm1 and vm…		ENSEMBL:ENSP00000358057:human:Isoform 20 of Fibroblast growth factor receptor 2 precursor:E=90.3979 | ENSEMBL:ENSP00000358052:human:Isoform 17 of Fibroblast growth factor receptor 2 precursor:E=89.7447 | ENSEMBL:ENSP00000263451:human:Isoform 5 of Fibroblast growth factor receptor 2 precursor:E=89.0969 | ENSEMBL:ENSP00000351276:human:Isoform 1 of Fibroblast growth factor receptor 2 precursor:E=88.…
W03G9.1	193085_at	snf-1				Sodium-neurotransmitter symporter	ENSEMBL:ENSP00000253122:human:Sodium- and chloride-dependent creatine transporter 1:E=38.4318 | ENSEMBL:ENSP00000352702:human:Sodium- and chloride-dependent betaine transporter:E=37.0458 | ENSEMBL:ENSP00000262822:human:Sodium- and chloride-dependent neutral and basic amino acid transporter B:E=36.5229 | ENSEMBL:ENSP00000346452:human:Isoform GlyT-1A of Sodium- and chloride-dependent glycine transp…
C26F1.2	189263_at	cyp-32A1					ENSEMBL:ENSP00000368079:human:Isoform 1 of Cytochrome P450 4V2:E=108.481 | ENSEMBL:ENSP00000274118:human:Isoform 2 of Cytochrome P450 4V2:E=108.367 | ENSEMBL:ENSP00000269703:human:Cytochrome P450, family 2, subfamily E, polypeptide 2 homolog:E=71.301 | ENSEMBL:ENSP00000221700:human:Cytochrome P450 4F2:E=69.585 | ENSEMBL:ENSP00000248041:human:Cytochrome P450 4F11:E=68.9586 | ENSEMBL:ENSP0000031439…
Y38C9A.2	192229_s_at	cgp-1				GTP-binding protein GP-1	ENSEMBL:ENSP00000216044:human:GTP binding protein 1:E=156.699 | ENSEMBL:ENSP00000334787:human:63 kDa protein:E=155.367 | ENSEMBL:ENSP00000303997:human:Isoform 1 of GTP-binding protein 2:E=105.796 | ENSEMBL:ENSP00000361250:human:GTP binding protein 2:E=54.4318 | ENSEMBL:ENSP00000304893:human:GTP binding protein 2:E=31.8861 | ENSEMBL:ENSP00000310144:human:Elongation factor 1-alpha 1:E=17.2757 | ENS…
F40D4.8	179162_at	srw-51				7-transmembrane olfactory receptor	FLYBASE:CG8985-PA:fly:Flybase gene name is DmsR-1-PA:E=12.8861 | FLYBASE:CG13229-PA:fly:Flybase gene name is CG13229-PA:E=11.5376 |
C50B6.9	178938_at					Predicted esterase
F01F1.11	175522_s_at					Small secreted protein with conserved cysteines
R13H4.4	174706_at	hmp-1	0	2	|Larval Expression: unidentified cells in head;	Alpha-catenin	ENSEMBL:ENSP00000347190:human:Isoform 2 of Catenin alpha-1:E=173.921 | ENSEMBL:ENSP00000355398:human:catenin, alpha 2:E=171.569 | ENSEMBL:ENSP00000330508:human:Alpha-2 catenin:E=169.602 | ENSEMBL:ENSP00000304669:human:Isoform 1 of Catenin alpha-1:E=164.469 | ENSEMBL:ENSP00000341500:human:Hypothetical protein DKFZp781B1340:E=125.387 | ENSEMBL:ENSP00000330570:human:Isoform 1 of Catenin alpha-3:E=92…
F01G10.9	174273_at						FLYBASE:CG33300-PA:fly:Flybase gene name is CG33300-PA:E=10.4089 |
345	177142_at
172	174016_at
Y47G6A.2	184702_at	inx-22					FLYBASE:CG10125-PA:fly:Flybase gene name is zpg-PA:E=18.9586 | FLYBASE:CG3039-PA:fly:Flybase gene name is ogre-PA:E=16.9208 | FLYBASE:CG4590-PA:fly:Flybase gene name is inx2-PA:E=15.4685 | FLYBASE:CG32508-PA:fly:Flybase gene name is shakB-PA:E=12.8861 | FLYBASE:CG2977-PA:fly:Flybase gene name is inx7-PA:E=12.7696 | FLYBASE:CG1448-PA:fly:Flybase gene name is inx3-PA:E=12.1675 |
R08B4.2	174306_at	alr-1	1	0	R08B4.2 is expressed predominately in neuronal tissue.|GFP in the nuclei and neuronal process of a neuronal cell.|Staining was first evident in 1.5-fold embryos and although the spatial expression was dynamic, stained neuronal and non-neuronal cells were also observed at later embryonic stages. In larvae and adults, ALR-1 expression was observed in multiple neuronal and non-neuronal cells (includ…	Transcription factor, contains HOX domain	ENSEMBL:ENSP00000005545:human:Homeobox protein ARX:E=27.2292 | ENSEMBL:ENSP00000298420:human:similar to paired related homeobox protein-like 1:E=25.4559 | ENSEMBL:ENSP00000338767:human:paired box gene 3 isoform PAX3h:E=24.5528 | ENSEMBL:ENSP00000342092:human:paired box gene 3 isoform PAX3g:E=24.5528 | ENSEMBL:ENSP00000234492:human:Isoform Long of Paired box protein Pax-7:E=24.4685 | ENSEMBL:ENSP0…
ZK697.3	183277_at
M01F1.6	177394_atb					Uncharacterized conserved protein	ENSEMBL:ENSP00000338389:human:mitochondrial ribosomal protein L35 isoform a:E=12.0362 | FLYBASE:CG13410-PA:fly:Flybase gene name is mRpL35-PA:E=15.0809 |
ZC443.5	191502_at	ugt-18				UDP-glucuronosyl and UDP-glucosyl transferase	ENSEMBL:ENSP00000303174:human:UDP-glucuronosyltransferase 1-6 precursor:E=47.2441 | ENSEMBL:ENSP00000286604:human:UDP-glucuronosyltransferase 2A1 precursor:E=44.585 | ENSEMBL:ENSP00000304811:human:UDP-glucuronosyltransferase 2B7 precursor:E=43.5376 | ENSEMBL:ENSP00000251566:human:RSDK2559:E=43 | ENSEMBL:ENSP00000287677:human:60 kDa protein:E=42.8861 | ENSEMBL:ENSP00000362559:human:UDP-glucuronosy…
T10B10.6	182551_s_at
F29B9.2	176914_s_at	F29B9.2				F-box protein JEMMA and related proteins with JmjC, PHD, F-box and LRR domains	ENSEMBL:ENSP00000006967:human:Isoform 1 of Protein KIAA1718:E=67.2757 | ENSEMBL:ENSP00000349926:human:PHD finger protein 2:E=60.5376 | ENSEMBL:ENSP00000352185:human:PHD finger protein 2:E=60.5376 | ENSEMBL:ENSP00000309302:human:Isoform 1 of JmjC domain-containing histone demethylation protein 1A:E=43.1805 | ENSEMBL:ENSP00000366269:human:F-box and leucine-rich repeat protein 10 isoform b:E=43.0362…
R06A4.2	179414_s_at					Unnamed protein
C12D5.7	189430_at	cyp-33A1				Cytochrome P450 CYP2 subfamily	ENSEMBL:ENSP00000260682:human:Cytochrome P450 2C9:E=67.7695 | ENSEMBL:ENSP00000285985:human:Cytochrome P450 2C8:E=67.6576 | ENSEMBL:ENSP00000324648:human:Cytochrome P450 2B6:E=66.4949 | ENSEMBL:ENSP00000285981:human:Cytochrome P450 2C19:E=65.9586 | ENSEMBL:ENSP00000285979:human:Cytochrome P450 2C18:E=65.1135 | ENSEMBL:ENSP00000257149:human:Cytochrome P450 2J2:E=62.7959 | ENSEMBL:ENSP00000350008:h…
C42D4.8	193901_s_at	rpc-1				RNA polymerase III, large subunit	ENSEMBL:ENSP00000277783:human:DNA-directed RNA polymerase III largest subunit:E=1000 | ENSEMBL:ENSP00000373672:human:DNA-directed RNA polymerase II largest subunit:E=203.585 | ENSEMBL:ENSP00000314949:human:217 kDa protein:E=202.638 | ENSEMBL:ENSP00000263857:human:polymerase (RNA) I polypeptide A, 194kDa:E=112.796 | FLYBASE:CG17209-PA:fly:Flybase gene name is CG17209-PA:E=264.959 | FLYBASE:CG1554-…
Y49A3A.4	180041_at					Secreted surface protein
ZK546.1	174841_at	zyg-12	0	1	Expressed in oocytes, gonad and all cells during in early embryo.|		ENSEMBL:ENSP00000257142:human:Hook homolog 1:E=27.2596 | ENSEMBL:ENSP00000305699:human:Hook homolog 3:E=22.4318 | ENSEMBL:ENSP00000317955:human:Early endosome antigen 1:E=19 | ENSEMBL:ENSP00000264827:human:Isoform 2 of Hook homolog 2:E=18.3872 | ENSEMBL:ENSP00000338728:human:Girdin:E=16.0458 | ENSEMBL:ENSP00000263630:human:Hook-related protein 1:E=16.0458 | ENSEMBL:ENSP00000261535:human:Rho-assoc…
T20F10.2	182147_at	T20F10.2
C14B9.6	174852_at	gei-8					ENSEMBL:ENSP00000268712:human:Isoform 1 of Nuclear receptor corepressor 1:E=17.8239 | ENSEMBL:ENSP00000348551:human:nuclear receptor co-repressor 2 isoform 1:E=16.0458 | ENSEMBL:ENSP00000307208:human:fetal Alzheimer antigen isoform 1:E=14.2366 | ENSEMBL:ENSP00000374213:human:Isoform 3 of E1A-binding protein p400:E=13.041 | ENSEMBL:ENSP00000330620:human:Isoform 2 of E1A-binding protein p400:E=13.0…
F16B4.3	182996_at					Uncharacterized protein
K08B4.2	182720_s_at
W10C4.1	180780_at						FLYBASE:CG6986-PA:fly:Flybase gene name is CG6986-PA:E=12.5686 | FLYBASE:CG8985-PA:fly:Flybase gene name is DmsR-1-PA:E=11.5229 |
M01D7.7	193593_s_at	egl-30	1	1	Expressed in the ventral cord motor neurons, as well as in many other neurons. The egl-30 Gq construct was also expressed in pharyngeal muscle cells.|Expression was first observed in early embryos at cell peripheries and in a punctate pattern throughout embryos. Later, expression was observed in larvae in the nerve ring and many neurons of the nerve ring ganglia, pharyngeal muscle, and ventral co…	G protein subunit Galphaq/Galphay, small G protein superfamily	ENSEMBL:ENSP00000286548:human:Guanine nucleotide binding protein (G protein), q polypeptide:E=156.432 | ENSEMBL:ENSP00000078429:human:Guanine nucleotide-binding protein subunit alpha-11:E=156.113 | ENSEMBL:ENSP00000286545:human:Guanine nucleotide-binding protein alpha-14 subunit:E=144.137 | ENSEMBL:ENSP00000262958:human:Guanine nucleotide-binding protein alpha-15 subunit:E=97.2147 | ENSEMBL:ENSP0…
F08G12.3	180666_at
F58A6.11	185264_at	srb-13	1	0	Larval Expression: intestine; Nervous System; head neurons;	Sra family integral membrane protein
F45D3.2	175272_at
Y119C1B.3	176170_at					Uncharacterized conserved protein	ENSEMBL:ENSP00000374291:human:Isoform 1 of Transmembrane protein 26:E=38.7696 | FLYBASE:CG14238-PA:fly:Flybase gene name is CG14238-PA:E=50.5086 |
K06C4.10	172650_x_at	his-18				Histone H4	ENSEMBL:ENSP00000244484:human:Histone H4:E=48.9586 | ENSEMBL:ENSP00000244537:human:H4 histone family, member L:E=35.1675 | FLYBASE:CG33887-PA:fly:Flybase gene name is His4:CG33887-PA:E=49.1805 | FLYBASE:CG33885-PA:fly:Flybase gene name is His4:CG33885-PA:E=49.1805 | FLYBASE:CG33883-PA:fly:Flybase gene name is His4:CG33883-PA:E=49.1805 | FLYBASE:CG33875-PA:fly:Flybase gene name is His4:CG33875-PA:…
T28A11.15	186535_at	srt-63				Integral membrane O-acyltransferase
Y111B2A.21	186709_at					Uncharacterized protein
C33G8.8	190084_at	nhr-139				Hormone receptors
Y26D4A.5	172293_x_at
T27C4.2	180149_at
T11F9.6	189937_at	nas-22	0	2	Larval Expression: developing uterus;|Larval Expression: Reproductive System; uterine-seam cell;	Meprin A metalloprotease	ENSEMBL:ENSP00000343674:human:Astacin-like metalloendopeptidase precursor:E=12.6778 | ENSEMBL:ENSP00000230588:human:Meprin A subunit alpha precursor:E=12.1805 | ENSEMBL:ENSP00000269202:human:Meprin A subunit beta precursor:E=11.2291 | ENSEMBL:ENSP00000265996:human:Tolloid-like protein 2 precursor:E=10.2147 | FLYBASE:CG15254-PA:fly:Flybase gene name is CG15254-PA:E=14.3872 | FLYBASE:CG6763-PA:fly:…
C05D11.13	187762_at					Zn-finger protein and coiled-coil protein	ENSEMBL:ENSP00000290632:human:Trichohyalin:E=14.4202 | ENSEMBL:ENSP00000357793:human:Trichohyalin:E=13.1427 | ENSEMBL:ENSP00000362664:human:Hypothetical protein DKFZp686O20169:E=12.3468 | ENSEMBL:ENSP00000374059:human:Grb10 interacting GYF protein 2:E=12.3468 | ENSEMBL:ENSP00000261973:human:RNA binding motif protein 25:E=11.6383 | ENSEMBL:ENSP00000354826:human:Isoform 1 of Caldesmon:E=11.1611 | E…
253	174932_at
F59C6.4	178611_at					Exosomal 3'-5' exoribonuclease complex subunit Rrp40	ENSEMBL:ENSP00000224253:human:Exosome complex exonuclease RRP40:E=37.6383 | FLYBASE:CG31938-PA:fly:Flybase gene name is CG31938-PA:E=35.1192 |
F33D11.10	191520_s_at					Predicted ATP-dependent RNA helicase FAL1, involved in rRNA maturation, DEAD-box superfamily	ENSEMBL:ENSP00000269349:human:Probable ATP-dependent RNA helicase DDX48:E=187.432 | ENSEMBL:ENSP00000326381:human:Isoform 1 of Eukaryotic initiation factor 4A-II:E=141.745 | ENSEMBL:ENSP00000293831:human:Eukaryotic initiation factor 4A-I:E=140.268 | ENSEMBL:ENSP00000309842:human:46 kDa protein:E=127.018 | ENSEMBL:ENSP00000348925:human:BM-010:E=109.745 | ENSEMBL:ENSP00000264018:human:Probable ATP-…
C37C3.1	179936_at					Predicted riboflavin biosynthesis protein	ENSEMBL:ENSP00000244020:human:Isoform SRP55-1 of Splicing factor, arginine/serine-rich 6:E=23.0177 | ENSEMBL:ENSP00000301740:human:Isoform 1 of Serine/arginine repetitive matrix protein 2:E=19.2076 | ENSEMBL:ENSP00000234982:human:Splicing factor, arginine/serine-rich 4:E=18.0757 | ENSEMBL:ENSP00000367205:human:Conserved hypothetical protein:E=17.4202 | ENSEMBL:ENSP00000359987:human:Splicing facto…
F08F1.6	181681_at	spp-13
K02F3.6	175412_at					Soluble epoxide hydrolase	ENSEMBL:ENSP00000305683:human:Abhydrolase domain containing 7:E=62.9586 | ENSEMBL:ENSP00000221730:human:CDNA: FLJ22408 fis, clone HRC08416:E=53.1135 | ENSEMBL:ENSP00000315621:human:Epoxide hydrolase 2:E=27.2366 |
Y9C9A.16	184710_at						ENSEMBL:ENSP00000260324:human:Sulfide:quinone oxidoreductase, mitochondrial precursor:E=84.3665 | FLYBASE:CG14997-PB:fly:Flybase gene name is CG14997-PB:E=80.2366 |
C31H1.8	173155_at
209	174362_at
M01E5.5	174024_at	top-1	0	0	The DNA topoisomerase I mRNA was the highest at the embryonic stage and showed a sudden decrease at the L1 stage to one tenth of the maximum level. At the following developmental stages, the mRNA level was more or less constant except for a few fold increase later in the developmental stage.|The polypeptide level was the highest at the L1 stage and gradually decreased in the following stages unti…	DNA topoisomerase I	ENSEMBL:ENSP00000354522:human:DNA topoisomerase 1:E=215.886 | ENSEMBL:ENSP00000328835:human:DNA topoisomerase I, mitochondrial precursor:E=184.959 | ENSEMBL:ENSP00000340826:human:Cylicin-2:E=18.8861 | ENSEMBL:ENSP00000289371:human:Eukaryotic translation initiation factor 5B:E=17.699 | ENSEMBL:ENSP00000347803:human:Nucleosome-binding protein 1:E=17.284 | ENSEMBL:ENSP00000362348:human:Nucleosomal b…
C52E4.5	190323_s_at					Mannosyl-oligosaccharide alpha-1,2-mannosidase and related glycosyl hydrolases	ENSEMBL:ENSP00000346334:human:Mannosyl-oligosaccharide 1,2-alpha-mannosidase IB:E=126.377 | ENSEMBL:ENSP00000348959:human:Mannosidase, alpha, class 1A, member 2:E=126.377 | ENSEMBL:ENSP00000265493:human:Mannosyl-oligosaccharide 1,2-alpha-mannosidase IA:E=121.921 | ENSEMBL:ENSP00000304540:human:Mannosyl-oligosaccharide 1,2-alpha-mannosidase IC:E=121.602 | ENSEMBL:ENSP00000357451:human:MAN1A1 prote…
Y41D4A.3	174182_at
Y55D5A.3	177064_at					Acid ceramidase	ENSEMBL:ENSP00000286733:human:Isoform 1 of N-acylethanolamine-hydrolyzing acid amidase precursor:E=50.041 | ENSEMBL:ENSP00000335217:human:N-acylsphingosine amidohydrolase (acid ceramidase) 1 isoform b:E=48.301 | ENSEMBL:ENSP00000262097:human:Acid ceramidase precursor:E=48.2757 | ENSEMBL:ENSP00000326970:human:ASAH1 protein:E=43.7212 |
Y54E10BR.4	173229_s_at					Predicted RNA-binding protein Nob1p involved in 26S proteasome assembly	ENSEMBL:ENSP00000268802:human:Similar to Phosphorylation regulatory protein HP-10:E=58.6198 | ENSEMBL:ENSP00000339293:human:55 kDa protein:E=34.6021 | FLYBASE:CG2972-PA:fly:Flybase gene name is CG2972-PA:E=45.1805 |
B0261.1	194217_x_at					Transcription initiation factor TFIIIB, Bdp1 subunit	ENSEMBL:ENSP00000315834:human:RNA polymerase III transcription initiation factor B'':E=17.4437 | ENSEMBL:ENSP00000351575:human:transcription factor-like nuclear regulator:E=16.8539 | ENSEMBL:ENSP00000311997:human:Neurofilament triplet H protein:E=11.2219 | FLYBASE:CG9305-PA:fly:Flybase gene name is CG9305-PA:E=18.3979 | FLYBASE:CG18255-PD:fly:Flybase gene name is Strn-Mlck-PD:E=10.8861 | FLYBASE:…
ZK686.2	187843_s_at					DEAD-box ATP-dependent RNA helicase	ENSEMBL:ENSP00000333746:human:ATP-dependent RNA helicase DDX51:E=48 | ENSEMBL:ENSP00000268854:human:Probable ATP-dependent RNA helicase DDX52:E=28.3188 | ENSEMBL:ENSP00000339633:human:Probable ATP-dependent RNA helicase DDX27:E=26.585 | ENSEMBL:ENSP00000247003:human:Probable ATP-dependent RNA helicase DDX49:E=25.8861 | ENSEMBL:ENSP00000319578:human:DEAD (Asp-Glu-Ala-Asp) box polypeptide 47 isofor…
F54C8.7	173627_at	F54C8.7	0	0	Larval Expression: pharynx;	Arfaptin and related proteins	ENSEMBL:ENSP00000296557:human:Isoform B of Arfaptin-1:E=36.6021 | ENSEMBL:ENSP00000348360:human:Isoform A of Arfaptin-1:E=36.5528 | ENSEMBL:ENSP00000254584:human:Arfaptin-2:E=33.699 | FLYBASE:CG17184-PB:fly:Flybase gene name is CG17184-PB:E=39.8539 |
Y71A12B.12	174778_s_at	Y71A12B.12				ZYG-1-like serine/threonine protein kinases
F57B10.9	185820_at		1	0	Larval Expression: Nervous System; nerve ring; ventral nerve cord; dorsal nerve cord; lateral nerve cords; head neurons; amphids; mechanosensory neurons; pharyngeal neurons; neurons along body; tail neurons; phasmids;	Uncharacterized conserved protein	ENSEMBL:ENSP00000347314:human:Isoform 1 of Spartin:E=29.2147 | ENSEMBL:ENSP00000326182:human:Isoform 2 of Spartin:E=10.699 |
C56E6.2	188849_at					GTPase Rab6/YPT6/Ryh1, small G protein superfamily	ENSEMBL:ENSP00000311449:human:RAB6A, member RAS oncogene family isoform a:E=31.0458 | ENSEMBL:ENSP00000285208:human:Ras-related protein Rab-6B:E=30.9586 | ENSEMBL:ENSP00000336850:human:RAB6A, member RAS oncogene family isoform b:E=30.8239 | ENSEMBL:ENSP00000315012:human:Hypothetical protein RAB6C:E=29.0132 | ENSEMBL:ENSP00000331790:human:Ras-related protein Rab-6C:E=28.0605 | ENSEMBL:ENSP00000276…
W07A12.4	190692_at					Topoisomerase TOP1-interacting protein BTBD1	ENSEMBL:ENSP00000329361:human:BTB/POZ domain-containing protein 6:E=11.8239 | ENSEMBL:ENSP00000346653:human:Actin-binding protein IPP:E=11.7696 | ENSEMBL:ENSP00000353024:human:IPP protein:E=11.7696 | ENSEMBL:ENSP00000284669:human:Isoform Long of Kelch repeat and BTB domain-containing protein 10:E=11 | ENSEMBL:ENSP00000364515:human:similar to Galectin-3-binding protein precursor:E=10.9586 | ENSEMB…
Y52D3.1	190613_at	Y52D3.1				Ste20-like serine/threonine protein kinase	ENSEMBL:ENSP00000336655:human:Isoform 1 of STE20-related adapter protein:E=36.1367 | ENSEMBL:ENSP00000365000:human:Isoform 3 of STE20-related adapter protein:E=36.0969 | ENSEMBL:ENSP00000245865:human:Isoform 2 of STE20-related adapter protein:E=34.6778 | ENSEMBL:ENSP00000194530:human:Isoform 1 of Pseudokinase ALS2CR2:E=25.3872 | ENSEMBL:ENSP00000365001:human:LYK5 protein:E=24.2076 | ENSEMBL:ENSP0…
R11G11.2	192282_at	nhr-58
Y43B11AR.1	177310_at
C18A3.5	174945_at	C18A3.5	1	1	Larval Expression: pharynx; intestine; Nervous System; head neurons; tail neurons;|Larval Expression: pharynx; body wall muscle; unidentified cells in head; unidentified cells in tail ;		ENSEMBL:ENSP00000354838:human:Isoform Short of Nucleolysin TIA-1 isoform p40:E=55.6778 | ENSEMBL:ENSP00000282574:human:Isoform Long of Nucleolysin TIA-1 isoform p40:E=53.2518 | ENSEMBL:ENSP00000358086:human:TIA-1 related protein isoform 2:E=52.6198 | ENSEMBL:ENSP00000298518:human:Nucleolysin TIAR:E=52.6021 | ENSEMBL:ENSP00000358084:human:34 kDa protein:E=51.4559 | ENSEMBL:ENSP00000340447:human:T-…
Y47G6A.4	184611_at
C29F5.2	181709_atb	sdz-3				Unnamed protein
K02D7.2	189981_atb						ENSEMBL:ENSP00000020945:human:Zinc finger protein SLUG:E=45.1427 | ENSEMBL:ENSP00000327968:human:Snail homolog 3:E=42.8539 | ENSEMBL:ENSP00000331692:human:Transcriptional repressor scratch 1:E=39.8539 | ENSEMBL:ENSP00000244050:human:Zinc finger protein SNAI1:E=38.8861 | ENSEMBL:ENSP00000246104:human:Transcriptional repressor scratch 2:E=37.6778 | ENSEMBL:ENSP00000325352:human:29 kDa protein:E=36.…
T06E8.1	193635_s_at	acl-2	0	1	Larval Expression: intestine; body wall muscle; unidentified cells in body ;	1-acyl-sn-glycerol-3-phosphate acyltransferase	ENSEMBL:ENSP00000337463:human:1-acyl-sn-glycerol-3-phosphate acyltransferase alpha:E=41.0362 | ENSEMBL:ENSP00000312239:human:1-acylglycerol-3-phosphate O-acyltransferase 2:E=38.9208 | ENSEMBL:ENSP00000352899:human:31 kDa protein:E=38.1675 | ENSEMBL:ENSP00000344415:human:Isoform 2 of 1-acyl-sn-glycerol-3-phosphate acyltransferase beta:E=21.0458 | FLYBASE:CG3812-PA:fly:Flybase gene name is CG3812-P…
T11F8.2	179741_at					Unnamed protein
ZK1067.2	174829_at					Helicases	ENSEMBL:ENSP00000244030:human:Isoform 1 of NFX1-type zinc finger-containing protein 1:E=113.796 | ENSEMBL:ENSP00000353481:human:KIAA1404 protein:E=41.5229 | ENSEMBL:ENSP00000360809:human:KIAA1404 protein:E=28.8861 | ENSEMBL:ENSP00000262803:human:Isoform 2 of Regulator of nonsense transcripts 1:E=26.9208 | ENSEMBL:ENSP00000317088:human:CDNA FLJ44066 fis, clone TESTI4036909, weakly similar to Regul…
F55C9.10	180019_at	fbxb-61				Predicted transposase
F53C11.1	182774_atb					Uncharacterized protein
R06B10.2	186122_at
T14G8.2	179374_at
F08G12.5	192896_atb						ENSEMBL:ENSP00000367425:human:ret finger protein 2 isoform 2:E=10.8539 | ENSEMBL:ENSP00000298772:human:Isoform Alpha of Tripartite motif-containing protein 13:E=10.6383 |
K06H7.7	187453_at		0	0	Larval Expression: intestine;
C40H1.7	175424_atb					Predicted lipase
Y116A8A.4	185168_s_at					Peptidases
F36G3.2	186789_s_at					Uncharacterized protein
D1025.1	179221_s_at
F44C4.4	174761_at	gon-14	1	1	The iri-1::gfp is expressed in the terminal bulb of the pharynx, amphid socket cells, pharyngeal-intestinal valve, intestine, excretory cell, rectal epithelial cells, and vulva hypodermis. In addition, iri-1::gfp is expressed in the corpus of the pharynx, the pharyngeal neuron I3, the anal sphincter and in the gonad precursor cells Z1 and Z4.|GON-14::VENUS was broadly expressed in somatic cells, …
T21D12.14	188377_at
F40F9.1	194253_x_at	xbx-6	1	1	Expressed in body wall muscle, commissures, hypodermis, neurons, pharyngeal muscle and ventral nerve cord.|xbx-6::gfp is expressed in many different types of cells, including the phasmid neurons PHA and PHB.|Larval Expression: anal depressor muscle; hypodermis; Nervous System; head neurons; unidentified cells in body ;unidentified cells in tail ;		ENSEMBL:ENSP00000321951:human:Fas apoptotic inhibitory molecule 2:E=45.2147 | ENSEMBL:ENSP00000258412:human:Transmembrane BAX inhibitor motif-containing protein 1:E=43.0915 | ENSEMBL:ENSP00000314380:human:glutamate receptor, ionotropic, N-methyl D-asparate-associated protein 1:E=42.6383 | ENSEMBL:ENSP00000327659:human:23 kDa protein:E=23.6383 | ENSEMBL:ENSP00000350965:human:Transmembrane BAX inhi…
R13A5.12	176403_at	lpd-7				Protein required for normal rRNA processing	ENSEMBL:ENSP00000334612:human:Isoform 1 of Pescadillo homolog 1:E=92.4318 | ENSEMBL:ENSP00000346725:human:51 kDa protein:E=44.3098 | FLYBASE:CG4364-PA:fly:Flybase gene name is CG4364-PA:E=85.7695 |
W08A12.3	184421_at
W10D5.3	173623_s_at	gei-17					ENSEMBL:ENSP00000249636:human:Protein inhibitor of activated STAT protein 1:E=51.4685 | ENSEMBL:ENSP00000358305:human:Protein inhibitor of activated STAT protein 3:E=46.4685 | ENSEMBL:ENSP00000262971:human:Protein inhibitor of activated STAT protein 4:E=46.2676 | ENSEMBL:ENSP00000262161:human:Isoform PIAS2-beta of Protein inhibitor of activated STAT2:E=45.6198 | ENSEMBL:ENSP00000317163:human:Isof…
H27M09.1	188578_at					DEAD-box protein abstrakt	ENSEMBL:ENSP00000330349:human:Probable ATP-dependent RNA helicase DDX41:E=171.081 | ENSEMBL:ENSP00000352308:human:103 kDa protein:E=74.6576 | ENSEMBL:ENSP00000374573:human:DEAD box polypeptide 42 protein:E=74.4437 | ENSEMBL:ENSP00000216019:human:Isoform 1 of Probable ATP-dependent RNA helicase DDX17:E=73.5528 | ENSEMBL:ENSP00000244357:human:ATP-dependent RNA helicase DDX3X:E=73.1938 | ENSEMBL:ENS…
Y39B6A.33	183463_at					Cellular protein (glioma tumor suppressor candidate region gene 2)	ENSEMBL:ENSP00000246802:human:Glioma tumor suppressor candidate region gene 2 protein:E=26.7696 | ENSEMBL:ENSP00000324079:human:19 kDa protein:E=10 | FLYBASE:CG1785-PA:fly:Flybase gene name is CG1785-PA:E=27.7213 | FLYBASE:CG32662-PA:fly:Flybase gene name is CG32662-PA:E=11.3279 |
C45G3.1	193794_s_at	aspm-1	0	0	Expression is confined to pre-comma stage embryos, and is generally not nuclear localised but consists of weak punctate or diffuse cytoplasmic staining. The number of cells showing expression varies from a few to most cells in the embryo. Only a small fraction of embryos show expression.	Microtubule-associated protein Asp	ENSEMBL:ENSP00000294732:human:Isoform 2 of Abnormal spindle-like microcephaly-associated protein:E=18.0315 | ENSEMBL:ENSP00000325924:human:Isoform 1 of Abnormal spindle-like microcephaly-associated protein:E=17.3188 | ENSEMBL:ENSP00000356377:human:410 kDa protein:E=17.1135 | FLYBASE:CG6875-PA:fly:Flybase gene name is asp-PA:E=27.0915 |
ZC132.4	180604_at					Transposase-encoded protein linked to peptidase
F59B1.8	183263_s_at					Predicted small molecule kinase
C27H5.8	187810_at	glc-4	1	1	Larval Expression: intestine; anal depressor muscle; head mesodermal cell; Nervous System; nerve ring; head neurons; tail neurons;	Ligand-gated ion channel	ENSEMBL:ENSP00000218075:human:Isoform Alpha-2* of Glycine receptor subunit alpha-2 precursor:E=64.3372 | ENSEMBL:ENSP00000347123:human:Isoform Alpha-2B of Glycine receptor subunit alpha-2 precursor:E=64.2291 | ENSEMBL:ENSP00000274093:human:Isoform Alpha-3L of Glycine receptor subunit alpha-3 precursor:E=63.3979 | ENSEMBL:ENSP00000274576:human:Isoform b of Glycine receptor subunit alpha-1 precurso…
F22F1.1	188654_at	hil-3	3	1	Staining in all cells except P4 and unidentified posterior/middle cells in the 22 to 500-cell stage; in several groups of unidentified cells at bean through comma stages, and in unidentified tail cells at 1.5-fold embryo.|All nuclei of the soma of all life stages as well as all nuclei of the germline were detected. In the male gonad, the germline-nuclei of mitotic and of meiotic regions were reac…	Histone H1	ENSEMBL:ENSP00000330074:human:Histone H1.5:E=28.2218 | ENSEMBL:ENSP00000307705:human:Histone H1.4:E=27.5686 | ENSEMBL:ENSP00000244534:human:Histone H1.3:E=26.8239 | ENSEMBL:ENSP00000339566:human:Histone H1.2:E=24.585 | ENSEMBL:ENSP00000244573:human:Histone H1.1:E=24.4949 | ENSEMBL:ENSP00000344504:human:Histone H1.0:E=23.7959 | ENSEMBL:ENSP00000341214:human:Histone H1t:E=15.6021 | FLYBASE:CG33816-…
Y47H9C.14	185379_at					60S ribosomal protein L29
F20C5.6	188395_at						ENSEMBL:ENSP00000216181:human:Myosin-9:E=13.0362 | ENSEMBL:ENSP00000269243:human:Myosin-10:E=12.585 | ENSEMBL:ENSP00000354158:human:Isoform 1 of ELKS/RAB6-interacting/CAST family member 1:E=10.6021 | ENSEMBL:ENSP00000320342:human:Isoform 1 of Protein C10orf118:E=10.1938 | FLYBASE:CG17081-PA:fly:Flybase gene name is CG17081-PA:E=11.284 |
F21H12.3	187585_at					Unnamed protein
T03F1.6	175358_s_at	T03F1.6	0	0	In pre-comma stage embryos a region of anterior staining (possibly comprising cells of the AB lineage) is seen to divide.	Unnamed protein
C44H4.7	177725_at	eor-2	1	0	EOR-2::GFP expressed in most cells throughout development and was nuclear-localized. Of particular relevance, the reporter expressed in the precursors to the VPCs and P11 and P12, in VPCs that adopt vulval and nonvulval fates and their descendants, and in both P11.p and P12.pa. Thus, EOR-2::GFP expressed in VPCs and in P12 at the time of cell fate determination.|There is widespread expression in …	Uncharacterized conserved protein
W09D10.2	174787_at	tat-3				P-type ATPase	ENSEMBL:ENSP00000374616:human:Probable phospholipid-transporting ATPase VA:E=197.337 | ENSEMBL:ENSP00000349325:human:168 kDa protein:E=196.244 | ENSEMBL:ENSP00000313600:human:similar to Probable phospholipid-transporting ATPase VB:E=190.658 | ENSEMBL:ENSP00000273859:human:Isoform 1 of Probable phospholipid-transporting ATPase VD:E=188.061 | ENSEMBL:ENSP00000342024:human:Isoform Long of Probable p…
ZK682.7	180488_at
Y46G5A.5	181762_s_at	pisy-1				Phosphatidylinositol synthase	ENSEMBL:ENSP00000219789:human:Isoform 1 of CDP-diacylglycerol--inositol 3-phosphatidyltransferase:E=46.1024 | FLYBASE:CG9245-PA:fly:Flybase gene name is CG9245-PA:E=48.6778 |
K05C4.7	177475_at					Unnamed protein
T10B9.9	186778_at
C06H2.4	191752_at	tag-330	0	1	Larval Expression: pharynx; intestine; body wall muscle; unidentified cells in head; unidentified cells in tail ;	Micronutrient transporters (folate transporter family)	ENSEMBL:ENSP00000258403:human:Thiamine transporter 2:E=68.9586 | ENSEMBL:ENSP00000356776:human:Solute carrier family 19 (Thiamine transporter), member 2:E=61.1675 | ENSEMBL:ENSP00000236137:human:Thiamine transporter 1:E=60.585 | ENSEMBL:ENSP00000308895:human:Folate transporter 1:E=54.7696 | ENSEMBL:ENSP00000342691:human:65 kDa protein:E=53.6021 | ENSEMBL:ENSP00000369347:human:52 kDa protein:E=27.…
C10G8.2	180762_at					Serine proteinase inhibitor (KU family)
F58G1.5	178343_s_at					Triacylglycerol lipase
C26B9.5	192256_at					Hydrolytic enzymes of the alpha/beta hydrolase fold	ENSEMBL:ENSP00000230582:human:Thymus-specific serine protease precursor:E=25.2518 | ENSEMBL:ENSP00000317362:human:Lysosomal Pro-X carboxypeptidase precursor:E=21.7959 | ENSEMBL:ENSP00000319687:human:Dipeptidyl-peptidase 2 precursor:E=20.699 | ENSEMBL:ENSP00000343881:human:Thymus specific serine peptidase (Fragment):E=12.9586 | FLYBASE:CG9953-PA:fly:Flybase gene name is CG9953-PA:E=56.5528 | FLYBA…
F21H7.5	178164_at					Uncharacterized protein, contains major sperm protein (MSP) domain
F53G2.8	181131_at
H20J18.1	173818_at	scd-1	1	1	Embryo Expression: neurons along body; tail neurons;		ENSEMBL:ENSP00000292733:human:Isoform 2 of Positive cofactor 2 glutamine/Q-rich-associated protein:E=24.9208 | ENSEMBL:ENSP00000372434:human:Isoform 3 of Positive cofactor 2 glutamine/Q-rich-associated protein:E=24.7696 | ENSEMBL:ENSP00000263205:human:Isoform 1 of Positive cofactor 2 glutamine/Q-rich-associated protein:E=23.4815 | ENSEMBL:ENSP00000353758:human:Isoform 1 of Myeloid/lymphoid or mix…
W03F9.4	189587_s_at					Carnitine O-acyltransferase CPTI	ENSEMBL:ENSP00000265641:human:Isoform 1 of Carnitine O-palmitoyltransferase I, liver isoform:E=121.268 | ENSEMBL:ENSP00000365803:human:Isoform 2 of Carnitine O-palmitoyltransferase I, liver isoform:E=117.229 | ENSEMBL:ENSP00000353945:human:Carnitine O-palmitoyltransferase I, muscle isoform:E=111.959 | ENSEMBL:ENSP00000319343:human:Isoform 1 of Carnitine O-palmitoyltransferase I, brain isoform:E=1…
F52D10.6	192250_at						ENSEMBL:ENSP00000322926:human:Isoform 1 of FERM, RhoGEF and pleckstrin domain-containing protein 1:E=37.6198 | ENSEMBL:ENSP00000264042:human:Isoform 1 of FERM, RhoGEF and pleckstrin domain-containing protein 2:E=35.2291 | ENSEMBL:ENSP00000365771:human:Isoform 2 of FERM, RhoGEF and pleckstrin domain-containing protein 1:E=27.3372 | ENSEMBL:ENSP00000344446:human:Isoform 1 of FYVE, RhoGEF and PH dom…
H35B03.1	185587_at
F47C10.7	185192_at	nhr-188				Nuclear hormone receptor	ENSEMBL:ENSP00000335676:human:Retinoic acid receptor RXR-alpha:E=22.5086 | ENSEMBL:ENSP00000363815:human:Retinoid X receptor, beta:E=17.4815 | ENSEMBL:ENSP00000363813:human:Retinoid X receptor, beta (Fragment):E=17.3566 | ENSEMBL:ENSP00000271387:human:Retinoic acid receptor RXR-gamma:E=17.3468 | ENSEMBL:ENSP00000352900:human:51 kDa protein:E=17.2292 | ENSEMBL:ENSP00000315442:human:Isoform 4 of Bi…
C53D6.6	177608_at					Tam3-transposase (Ac family)	ENSEMBL:ENSP00000216268:human:Zinc finger BED domain-containing protein 4:E=13.0458 | ENSEMBL:ENSP00000370616:human:Zinc finger BED domain-containing protein 1:E=11.0269 | FLYBASE:CG13775-PA:fly:Flybase gene name is CG13775-PA:E=16.9586 |
T05A12.3	173519_at						ENSEMBL:ENSP00000260970:human:Isoform 1 of Peptidyl-prolyl cis-trans isomerase G:E=17.4949 | ENSEMBL:ENSP00000311997:human:Neurofilament triplet H protein:E=13.9586 | ENSEMBL:ENSP00000283003:human:Serine/threonine-protein kinase PRP4 homolog:E=13.1871 | ENSEMBL:ENSP00000290632:human:Trichohyalin:E=12.1427 | ENSEMBL:ENSP00000368200:human:139 kDa protein:E=12.1079 | ENSEMBL:ENSP00000354826:human:Is…
F07B7.9	172618_x_at	his-50				Histone H4	ENSEMBL:ENSP00000244484:human:Histone H4:E=48.9586 | ENSEMBL:ENSP00000244537:human:H4 histone family, member L:E=35.1675 | FLYBASE:CG33887-PA:fly:Flybase gene name is His4:CG33887-PA:E=49.1805 | FLYBASE:CG33885-PA:fly:Flybase gene name is His4:CG33885-PA:E=49.1805 | FLYBASE:CG33883-PA:fly:Flybase gene name is His4:CG33883-PA:E=49.1805 | FLYBASE:CG33875-PA:fly:Flybase gene name is His4:CG33875-PA:…
R09F10.5	185414_at
Y59H11AL.1	177381_at	Y59H11AL.1					ENSEMBL:ENSP00000339401:human:Substance-K receptor:E=40.0177 | ENSEMBL:ENSP00000303325:human:Neuromedin-K receptor:E=39.5528 | ENSEMBL:ENSP00000307822:human:Isoform 1 of Neuropeptide FF receptor 2:E=39.3979 | ENSEMBL:ENSP00000351599:human:Isoform 2 of Neuropeptide FF receptor 2:E=39.301 | ENSEMBL:ENSP00000239032:human:Prolactin-releasing peptide receptor:E=37.9586 | ENSEMBL:ENSP00000303522:human:…
C13G3.2	187955_at	hot-6
W02D9.10	183861_at					Unnamed protein
ZK154.5	182947_at					Unnamed protein
C55A1.11	178763_at					Predicted membrane protein
Y116A8C.7	184824_at
252	174914_at
Y39G10AR.12	175550_at	tpxl-1					ENSEMBL:ENSP00000356455:human:Isoform C of Proteoglycan-4 precursor:E=10.8539 | ENSEMBL:ENSP00000356456:human:Isoform F of Proteoglycan-4 precursor:E=10.8539 | ENSEMBL:ENSP00000251819:human:Isoform A of Proteoglycan-4 precursor:E=10.8539 | ENSEMBL:ENSP00000356453:human:Isoform B of Proteoglycan-4 precursor:E=10.8539 |
F08F3.3	193165_at	rhr-1	1	0	Expressed in all stages from eggs (time point 0) to 40 h during worm development. CeRh1 expression was rapidly up-regulated 2 h after fertilization, and this high-level expression was maintained throughout development until the 40-h time point.|Larval Expression: intestine; developing spermatheca; gonad sheath cells; excretory cell; Nervous System; amphid socket cells;|Larval Expression: intestin…	Ammonium transporter RHBG	ENSEMBL:ENSP00000274818:human:Rhesus blood group-associated glycoprotein:E=96.5528 | ENSEMBL:ENSP00000268122:human:Rhesus-associated C glycoprotein:E=90.0088 | ENSEMBL:ENSP00000255013:human:Rh type B glycoprotein:E=89.8861 | ENSEMBL:ENSP00000357229:human:Rhesus blood group, B glycoprotein:E=84.3872 | ENSEMBL:ENSP00000357230:human:Rhesus blood group, B glycoprotein:E=81 | ENSEMBL:ENSP00000357228:h…
F09C8.2	175007_at		0	0	Expression is confined to embryos and is generally weak diffuse and non-nuclear localised. Expression occurs throughout the embryo and is first seen at the 100 cell stage and continues until after elongation.	Uncharacterized conserved protein	ENSEMBL:ENSP00000359618:human:Isoform 3 of Growth inhibition and differentiation-related protein 88:E=11.8539 |
C03A7.9	180674_at	srt-64				Integral membrane O-acyltransferase
C01G8.9	174425_at	lss-4				SWI-SNF chromatin-remodeling complex protein	ENSEMBL:ENSP00000320485:human:Isoform 1 of AT-rich interactive domain-containing protein 1A:E=74.5376 | ENSEMBL:ENSP00000251245:human:Isoform 2 of AT-rich interactive domain-containing protein 1A:E=60.2518 | ENSEMBL:ENSP00000275248:human:AT rich interactive domain 1B (SWI1-like) isoform 1:E=59.1487 | ENSEMBL:ENSP00000356116:human:Isoform 3 of AT-rich interactive domain-containing protein 1B:E=59.…
EEED8.8	187202_s_at	ndx-6				Transient receptor potential-related channel 7	ENSEMBL:ENSP00000303575:human:Isoform 1 of ADP-ribose pyrophosphatase, mitochondrial precursor:E=60.0969 | ENSEMBL:ENSP00000350728:human:Isoform 2 of ADP-ribose pyrophosphatase, mitochondrial precursor:E=60.0269 | ENSEMBL:ENSP00000300482:human:Isoform 1 of Transient receptor potential cation channel subfamily M member 2:E=31.7959 | ENSEMBL:ENSP00000300481:human:Isoform 2 of Transient receptor pot…
F36D1.8	178467_at					Chondroitin 6-sulfotransferase and related sulfotransferases
T05C3.6	175257_s_at					Predicted phospholipase D	ENSEMBL:ENSP00000348901:human:Phospholipase D family, member 3:E=72.699 | ENSEMBL:ENSP00000352220:human:PLD3 protein:E=72.6383 | ENSEMBL:ENSP00000299538:human:phospholipase D family, member 4:E=68.7959 | ENSEMBL:ENSP00000314729:human:Phospholipase D family, member 5:E=48.9586 | ENSEMBL:ENSP00000314748:human:CDNA FLJ34372 fis, clone FEBRA2017223, weakly similar to Mus musculus schwannoma-associate…
Y53C12B.2	185203_s_at					Predicted RNA-binding protein Pno1p interacting with Nob1p and involved in 26S proteasome assembly	ENSEMBL:ENSP00000263657:human:Putatative 28 kDa protein:E=62.3872 | FLYBASE:CG11738-PA:fly:Flybase gene name is l(1)G0004-PA:E=61.3098 |
R107.5	187161_s_at	R107.5				Unnamed protein
T28F2.5	192518_at	ccb-1	0	2	Larval Expression: pharynx;		ENSEMBL:ENSP00000320025:human:Isoform 2d of Voltage-dependent L-type calcium channel subunit beta-2:E=134.553 | ENSEMBL:ENSP00000282343:human:Isoform 2c of Voltage-dependent L-type calcium channel subunit beta-2:E=134.523 | ENSEMBL:ENSP00000366535:human:Isoform 2a of Voltage-dependent L-type calcium channel subunit beta-2:E=133.456 | ENSEMBL:ENSP00000342465:human:calcium channel, voltage-dependen…
B0228.6	187298_at
K09E2.4	174803_at	rig-1	1	0	Neuronal expression in: less than 5 pairs lateral ganglion head neurons with VNC axons, 2 pharyngeal neurons, 1 tail neuron pair (PVC)		ENSEMBL:ENSP00000327536:human:Isoform 1 of Roundabout homolog 2 precursor:E=13.8239 | ENSEMBL:ENSP00000304146:human:Netrin receptor DCC precursor:E=11.7696 | ENSEMBL:ENSP00000341882:human:Contactin-6 precursor:E=11.6383 | ENSEMBL:ENSP00000279463:human:Isoform 1 of Contactin-5 precursor:E=11.6021 | FLYBASE:CG17800-PT:fly:Flybase gene name is Dscam-PT:E=11.9586 | FLYBASE:CG13521-PA:fly:Flybase gene…
Y39B6A.17	183502_at	nhr-95				Hormone receptors
F15H9.1	178687_at					Peptidases
Y49C4A.8	176819_s_at	ugt-29				UDP-glucuronosyl and UDP-glucosyl transferase	ENSEMBL:ENSP00000346768:human:UDP-glucuronosyltransferase 1-9 precursor:E=38.2366 | ENSEMBL:ENSP00000304811:human:UDP-glucuronosyltransferase 2B7 precursor:E=37.9208 | ENSEMBL:ENSP00000362559:human:UDP-glucuronosyltransferase 1-8 precursor:E=37.3872 | ENSEMBL:ENSP00000282507:human:UDP glycosyltransferase 3 family, polypeptide A2:E=37.2757 | ENSEMBL:ENSP00000287677:human:60 kDa protein:E=36.8539 |…
K02B9.1	174964_at					Unnamed protein
W04B5.2	180561_at
F17A9.6	189546_s_at	ceh-49				CCAAT displacement protein and related homeoproteins	ENSEMBL:ENSP00000302630:human:Hepatocyte nuclear factor 6:E=13.8239 | ENSEMBL:ENSP00000371786:human:similar to one cut domain, family member 3:E=13.6576 | ENSEMBL:ENSP00000262095:human:One cut domain family member 2:E=13.6383 |
F45E4.1	190776_at	arf-1.1				GTP-binding ADP-ribosylation factor Arf1	ENSEMBL:ENSP00000272102:human:ADP-ribosylation factor 1:E=53.1308 | ENSEMBL:ENSP00000256682:human:ADP-ribosylation factor 3:E=52.699 | ENSEMBL:ENSP00000306010:human:ADP-ribosylation factor 4:E=49.3098 | ENSEMBL:ENSP00000000233:human:ADP-ribosylation factor 5:E=49 | ENSEMBL:ENSP00000298316:human:ADP-ribosylation factor 6:E=47.0757 | ENSEMBL:ENSP00000231524:human:Isoform Alpha of GTP-binding protei…
C01G6.8	174771_at	cam-1	1	1	CAM-1GFP expression appears at the 200-cell stage in most cells of the embryo. Migrating ALM, BDU, CAN, HSN and ccM cells, which migrate embryonically and require cam-1 function for their migration, are likely to express CAM-1GFP, as most cells of the embryo express the transgene while these cells migrate. During the first larval stage, V cells often express CAM-1GFP at the time that they divide,…		ENSEMBL:ENSP00000303320:human:Tyrosine-protein kinase transmembrane receptor ROR2 precursor:E=113.009 | ENSEMBL:ENSP00000341210:human:Isoform Long of Tyrosine-protein kinase transmembrane receptor ROR1 precursor:E=111.061 | ENSEMBL:ENSP00000364862:human:Receptor tyrosine kinase-like orphan receptor 2:E=102.377 | ENSEMBL:ENSP00000189978:human:97 kDa protein:E=66.6383 | ENSEMBL:ENSP00000363567:huma…
F52E1.14	180450_at
F14B8.3	180610_at	pes-23	0	0	Cells in uterus wall; subcellular distribution varies along uterus, appearing lumenal in the region of the spermathecal valve, on the baso-lateral surface in uterine cells closer to the vulva and cytoplasmic in cells closer still to the vulva.	Synaptic vesicle transporter SVOP and related transporters (major facilitator superfamily)	ENSEMBL:ENSP00000295587:human:Putative transmembrane transporter FLIPT 1:E=16.2676 | ENSEMBL:ENSP00000310241:human:Isoform 1 of Organic-cation transporter-like 3:E=12.1135 | FLYBASE:CG13610-PA:fly:Flybase gene name is Orct2-PA:E=15.8239 | FLYBASE:CG6331-PA:fly:Flybase gene name is Orct-PA:E=14.4685 | FLYBASE:CG8654-PA:fly:Flybase gene name is CG8654-PA:E=12.7212 | FLYBASE:CG7458-PA:fly:Flybase ge…
Y38H6C.10	185850_at					Uncharacterized protein
C33D9.8	191491_at					Unnamed protein	ENSEMBL:ENSP00000362956:human:Centrosomal protein 1:E=16.5376 | ENSEMBL:ENSP00000238341:human:centrosomal protein 110kDa:E=16.5229 | ENSEMBL:ENSP00000369319:human:uveal autoantigen with coiled-coil domains and ankyrin repeats isoform 2:E=16.4559 | ENSEMBL:ENSP00000314556:human:Uveal autoantigen with coiled-coil domains and ankyrin repeats protein:E=16.4559 | ENSEMBL:ENSP00000362951:human:Centroso…
W05B10.4	192780_at		0	0	The most common and obvious component of this expression pattern is the strong staining in the terminal bulb of the pharynx (m6 and m7). Other less frequently observed components are-- vulC and vulD in L4 and adult worms, nuclei in the head and tail which are most likely hypodermis, m2 nuclei in the procorpus, and unidentified patches of staining in elongating embryos.	Unnamed protein	FLYBASE:CG8965-PA:fly:Flybase gene name is CG8965-PA:E=27.5528 |
C45E5.6	174020_at	nhr-46				Hormone receptors	ENSEMBL:ENSP00000339908:human:hepatocyte nuclear factor 4 alpha isoform c:E=21.9208 | ENSEMBL:ENSP00000312987:human:hepatocyte nuclear factor 4 alpha isoform b:E=21.6778 | ENSEMBL:ENSP00000343807:human:Hepatocyte nuclear factor 4-alpha (HNF-4-alpha) (Transcription factor HNF-4) (Transcription factor 14). Splice isoform HNF4-Alpha-4:E=21.4685 | ENSEMBL:ENSP00000346339:human:hepatocyte nuclear fact…
F11A1.3	175665_at	daf-12	1	1	DAF-12::GFP was expressed widely in most cells including tissues modified for dauer formation or by stage. It was expressed in phenotypically affected target tissues (e.g., epidermis, vulva, somatic gonad, intestine, pharynx, sex myoblasts), as well as other tissues with no known phenotype (e.g., nervous system, body wall muscle). Expression was seen from embryo to adult, but was most elevated an…	Unnamed protein	ENSEMBL:ENSP00000342470:human:Isoform 1 of Oxysterols receptor LXR-alpha:E=27.1024 | ENSEMBL:ENSP00000253727:human:51 kDa protein:E=25.6198 | ENSEMBL:ENSP00000366141:human:Hypothetical protein DKFZp686D1580:E=25.2596 | ENSEMBL:ENSP00000336528:human:pregnane X receptor isoform 2:E=25 | ENSEMBL:ENSP00000229022:human:Vitamin D3 receptor:E=24.301 | ENSEMBL:ENSP00000356965:human:NR1I3 protein:E=24.167…
C32D5.3	187369_s_at					Putative transmembrane protein cmp44E	ENSEMBL:ENSP00000254624:human:Hypothetical protein DKFZp781J0562:E=125 | ENSEMBL:ENSP00000334769:human:similar to Protein KIAA0143:E=108.161 | ENSEMBL:ENSP00000264719:human:KIAA0953 protein:E=78.4949 | ENSEMBL:ENSP00000367150:human:Hypothetical protein DKFZp686E01209:E=20.4202 | FLYBASE:CG8739-PA:fly:Flybase gene name is cmp44E-PA:E=126 |
F29G9.4	191088_at	fos-1	3	1	Transgenic animals containing the fos-1a::YFP-TX and -TL reporters showed the same expression pattern at all times examined, and fos-1a::YFP-TL protein localized to the nucleus. fos-1a::YFP-TL also rescued the AC-invasion defect when expressed in fos-1(ar105) mutants. fos-1a was expressed at the highest level in the AC and at lower levels in neighboring somatic gonad cells during AC invasion. No …	Transcriptional activator FOSB/c-Fos and related bZIP transcription factors	FLYBASE:CG33956-PA:fly:Flybase gene name is kay-PA:E=13 |
F26E4.7	188464_at	F26E4.7					FLYBASE:CG6588-PA:fly:Flybase gene name is Fas1-PA:E=16.3665 |
Y68A4A.6	179810_atb	srz-96				7-transmembrane receptor
C54H2.3	175165_at	tag-294				RING1 interactor RYBP and related Zn-finger-containing proteins
T12B3.2	183900_at					Synaptic vesicle transporter SVOP and related transporters (major facilitator superfamily)	ENSEMBL:ENSP00000295587:human:Putative transmembrane transporter FLIPT 1:E=28.8539 | ENSEMBL:ENSP00000310241:human:Isoform 1 of Organic-cation transporter-like 3:E=24.0362 | ENSEMBL:ENSP00000259734:human:solute carrier family 22 member 7 isoform a:E=23.9208 | ENSEMBL:ENSP00000361655:human:OTTHUMP00000016428:E=23.4815 | ENSEMBL:ENSP00000350513:human:solute carrier family 22 member 7 isoform b:E=23…
356	179383_atb
F53F4.11	171911_x_at					Uncharacterized conserved protein	ENSEMBL:ENSP00000347897:human:Ribosomal L1 domain-containing protein 1:E=14.5686 | FLYBASE:CG13096-PA:fly:Flybase gene name is CG13096-PA:E=21.8239 |
C29E6.4	178110_at						FLYBASE:CG12063-PA:fly:Flybase gene name is CG12063-PA:E=14.8861 | FLYBASE:CG7802-PA:fly:Flybase gene name is CG7802-PA:E=14.7212 | FLYBASE:CG13207-PC:fly:Flybase gene name is nompA-PC:E=14.6383 | FLYBASE:CG1499-PA:fly:Flybase gene name is CG1499-PA:E=13.8861 | FLYBASE:CG17131-PA:fly:Flybase gene name is SP71-PA:E=12.5686 |
Y75B8A.9	190351_at	gly-11				Polypeptide N-acetylgalactosaminyltransferase	ENSEMBL:ENSP00000315835:human:Isoform 1 of Polypeptide N-acetylgalactosaminyltransferase 11:E=112.468 | ENSEMBL:ENSP00000271965:human:Polypeptide N-acetylgalactosaminyltransferase 2:E=87.5376 | ENSEMBL:ENSP00000269195:human:Isoform 1 of Polypeptide N-acetylgalactosaminyltransferase 1:E=86.7959 | ENSEMBL:ENSP00000347911:human:Isoform 1 of Polypeptide N-acetylgalactosaminyltransferase 13:E=85.9586 …
T20F10.1	192304_s_at	tag-181	0	1	Larval Expression: pharynx; body wall muscle; unidentified cells in tail ;	Warts/lats-like serine threonine kinases	ENSEMBL:ENSP00000253339:human:Isoform 1 of Serine/threonine-protein kinase LATS1:E=122.387 | ENSEMBL:ENSP00000279994:human:Serine/threonine-protein kinase LATS2:E=121.585 | ENSEMBL:ENSP00000229812:human:Serine/threonine-protein kinase 38:E=87.4559 | ENSEMBL:ENSP00000373683:human:Serine/threonine-protein kinase 38-like:E=86.4949 | ENSEMBL:ENSP00000261535:human:Rho-associated, coiled-coil containin…
4	171904_x_at
F15G9.5	186538_s_at		0	0	Post-embryonic expression. All cells through L4, no signal in adults.
Y18H1A.2	175130_s_at					Unnamed protein	ENSEMBL:ENSP00000222224:human:Leukocyte receptor cluster member 1:E=14.2518 | ENSEMBL:ENSP00000290632:human:Trichohyalin:E=12.7696 | ENSEMBL:ENSP00000368200:human:139 kDa protein:E=11.7447 | ENSEMBL:ENSP00000282007:human:zinc finger CCCH-type containing 13:E=11.7212 | ENSEMBL:ENSP00000242848:human:Isoform 1 of Zinc finger CCCH domain-containing protein 13:E=11.699 | ENSEMBL:ENSP00000357793:human:…
T24A11.1	175789_s_at	mtm-3	1	0	mtm-3::gfp was expressed predominantly in neurons in the head with a low level of expression also detected in posterior intestinal cells which is a common artifact for GFP expression vectors.	Myotubularin-related phosphatidylinositol 3-phosphate 3-phosphatase MTM6	ENSEMBL:ENSP00000307271:human:Isoform A of Myotubularin-related protein 3:E=73.8239 | ENSEMBL:ENSP00000345752:human:Myotubularin-related protein 2:E=71.8539 | ENSEMBL:ENSP00000343737:human:myotubularin-related protein 2 isoform 2:E=71.4815 | ENSEMBL:ENSP00000325285:human:Myotubularin related protein 4:E=71.0458 | ENSEMBL:ENSP00000301919:human:Myotubularin:E=67.585 | ENSEMBL:ENSP00000359421:human:…
B0344.2	182172_at	wrt-9				Sonic hedgehog and related proteins
M01E5.4	194193_x_at
F56E3.4	175757_s_at	fax-1	1	0	Transgenic animals bearing pFX1G1 had high levels of GFP fluorescence or immunoreactivity in embryonic and postembryonic neurons. fax-1::gfp expression was first detected in embryos prior to elongation (approximately 350 minutes of development). By approximately 400 minutes, there is strong fax-1::gfp expression in as many as 20 neurons in the embryonic head and 1-2 neurons in the embryonic tail.…	Hormone receptors	ENSEMBL:ENSP00000317199:human:Isoform Long of Photoreceptor-specific nuclear receptor:E=49.3279 | ENSEMBL:ENSP00000230083:human:Orphan nuclear receptor NR2E1:E=34.7212 | ENSEMBL:ENSP00000357979:human:CDNA FLJ16774 fis, clone BRCAN2019772, highly similar to Orphan nuclear receptor NR2E1:E=34.6576 | ENSEMBL:ENSP00000325819:human:COUP transcription factor 1:E=33.0862 | ENSEMBL:ENSP00000329908:human:…

## Sheet: M0 and M24 EG
Expressed Genes (EGs) detected in both the 0hr muscle dataset and the 24hr muscle datasets
			Neuron expression Key	Muscle Key
			0 = Not annotated as expressed in neurons	0 = not expressed in muscle
			1 = In neurons	1 = expressed in bwm, anal depressor, head muscle, anal muscle, or all cells
			3 = In all cells	2 = expressed only in vulval muscle
			4 = male specific	3 = expressed in early embryo only
			5 = No spatial expression data	4 = described in literature as expressed in body wall muscle
All cosmids	Affy id	Common name	Neural Expression	Muscle expression	Expression Patterns	KOG	Blast Hits (hit|species|description|E_val)
T14G10.1	191504_at	pps-1	1	0	Larval Expression: Nervous System; head neurons;	Bifunctional ATP sulfurylase/adenosine 5'-phosphosulfate kinase	ENSEMBL:ENSP00000265174:human:Bifunctional 3'-phosphoadenosine 5'-phosphosulfate synthetase 1:E=195.42 | ENSEMBL:ENSP00000354436:human:Isoform B of Bifunctional 3'-phosphoadenosine 5'-phosphosulfate synthetase 2:E=127 | ENSEMBL:ENSP00000354273:human:Isoform A of Bifunctional 3'-phosphoadenosine 5'-phosphosulfate synthetase 2:E=111.745 | FLYBASE:CG8363-PD:fly:Flybase gene name is Paps-PD:E=189.62 |
ZK177.2	187567_at					Serine/threonine kinase (haspin family)
Y34D9B.1	186960_s_at	mig-1	1	1	Expressed in hypodermal cells during embryogenesis. Also expressed some neurons (HSN QR QL SIA SIB), body wall muscle and M.	Smoothened and related G-protein-coupled receptors	ENSEMBL:ENSP00000229030:human:Frizzled-10 precursor:E=45.1612 | ENSEMBL:ENSP00000311581:human:Frizzled 4 precursor:E=45.1308 | ENSEMBL:ENSP00000345785:human:Frizzled-9 precursor:E=39.3372 | ENSEMBL:ENSP00000287934:human:Frizzled-1 precursor:E=28.3279 | ENSEMBL:ENSP00000323901:human:Frizzled-2 precursor:E=26.4949 | ENSEMBL:ENSP00000354607:human:Frizzled-5 precursor:E=25.4815 | ENSEMBL:ENSP00000315…
C12D8.10	175808_s_at	akt-1	1	4	AKT-1/GFP expression is first observed in late embryos and is maintained throughout the life of the animal. In postembryonic animals, AKT-1/GFP is expressed in the majority of head neurons including sensory neurons. Expression is also observed in motor neurons of the ventral and dorsal nerve cord and several other neuronal commissures throughout the body, and the tail neurons. Additional tissues …	Serine/threonine protein kinase	ENSEMBL:ENSP00000270202:human:RAC-alpha serine/threonine-protein kinase:E=152.495 | ENSEMBL:ENSP00000309428:human:RAC-beta serine/threonine-protein kinase:E=151.119 | ENSEMBL:ENSP00000263826:human:Isoform 1 of RAC-gamma serine/threonine-protein kinase:E=150.921 | ENSEMBL:ENSP00000336943:human:Isoform 2 of RAC-gamma serine/threonine-protein kinase:E=149.721 | ENSEMBL:ENSP00000318315:human:protein …
M01A8.1	187060_at
C41C4.8	189021_at	cdc-48.2	0	0	In adult worms C41C4.8 was expressed mainly in the intestine.	AAA+-type ATPase	ENSEMBL:ENSP00000298001:human:Transitional endoplasmic reticulum ATPase:E=1000 | ENSEMBL:ENSP00000351777:human:89 kDa protein:E=1000 | ENSEMBL:ENSP00000274008:human:CDNA FLJ34065 fis, clone FCBBF3000536, highly similar to Mus musculus spermatogenesis associated factor (SPAF) mRNA:E=143.155 | ENSEMBL:ENSP00000281701:human:Isoform 1 of Nuclear valosin-containing protein-like:E=126.796 | ENSEMBL:ENS…
ZK632.4	192177_s_at		1	0	Larval Expression: intestine; hypodermis; Nervous System; head neurons; amphids;	Mannose-6-phosphate isomerase	ENSEMBL:ENSP00000318318:human:mannose-6- phosphate isomerase:E=71.8239 | ENSEMBL:ENSP00000318192:human:Isoform 2 of Mannose-6-phosphate isomerase:E=66.7695 | ENSEMBL:ENSP00000369015:human:Mannose phosphate isomerase isoform:E=50.4685 | FLYBASE:CG8417-PA:fly:Flybase gene name is CG8417-PA:E=54.8539 |
T27E4.6	173571_s_at					Predicted acyltransferase	FLYBASE:CG32645-PB:fly:Flybase gene name is CG32645-PB:E=28.7447 | FLYBASE:CG14205-PA:fly:Flybase gene name is CG14205-PA:E=22.2924 | FLYBASE:CG3106-PA:fly:Flybase gene name is CG3106-PA:E=22.2757 | FLYBASE:CG14219-PA:fly:Flybase gene name is CG14219-PA:E=21.8539 | FLYBASE:CG14204-PA:fly:Flybase gene name is CG14204-PA:E=19.6576 | FLYBASE:CG10182-PA:fly:Flybase gene name is CG10182-PA:E=17.6383 |…
B0334.3	194231_x_at	B0334.3				Thiamine pyrophosphate-requiring enzyme	ENSEMBL:ENSP00000323811:human:2-hydroxyacyl-CoA lyase 1:E=143.18 | ENSEMBL:ENSP00000373290:human:64 kDa protein:E=135.959 | ENSEMBL:ENSP00000263383:human:ilvB (bacterial acetolactate synthase)-like isoform 1:E=46.5376 | ENSEMBL:ENSP00000373289:human:HACL1 protein:E=27.7959 | ENSEMBL:ENSP00000269733:human:ilvB (bacterial acetolactate synthase)-like isoform 2:E=12.4089 | FLYBASE:CG11208-PA:fly:Flyb…
ZC84.2	175762_at	tax-4	1	0	The GFP expression was detected in cell bodies of sensory neurons including the AFD thermosensory neurons, the AWC olfactory neurons, and the ASE, ASG, ASK, ASI, and ASJ gustatory neurons. Also observed expression in BAG and URX.|Larval Expression: Nervous System; nerve ring; head neurons; tail neurons;	Cyclic nucleotide-gated cation channel CNGA1-3 and related proteins	ENSEMBL:ENSP00000351320:human:Similar to cGMP-gated cation channel alpha 1:E=149.62 | ENSEMBL:ENSP00000272602:human:Cyclic nucleotide-gated cation channel alpha 3:E=146.523 | ENSEMBL:ENSP00000366140:human:CDNA FLJ16265 fis, clone IMR322013396, highly similar to Homo sapiens cone photoreceptor cGMP-gated channel alpha subunit (CNGA3) mRNA:E=145.886 | ENSEMBL:ENSP00000328478:human:cyclic nucleotide…
Y48E1C.1	184365_s_at	Y48E1C.1				Unnamed protein	ENSEMBL:ENSP00000272284:human:Chromosome 2 open reading frame 34:E=15.1135 | FLYBASE:CG10947-PA:fly:Flybase gene name is CG10947-PA:E=16.2366 |
F48E8.5	191046_s_at	paa-1	1	1	Larval Expression: pharynx; intestine; unidentified cells;|Larval Expression: pharynx; intestine; stomato-intestinal muscle; anal depressor muscle; rectal epithelium; Reproductive System; developing vulva; developing spermatheca; body wall muscle; hypodermis; excretory cell; Nervous System; nerve ring; ventral nerve cord; head neurons; neurons along body; tail neurons;	Protein phosphatase 2A regulatory subunit A and related proteins	ENSEMBL:ENSP00000324804:human:alpha isoform of regulatory subunit A, protein phosphatase 2:E=189.387 | ENSEMBL:ENSP00000343317:human:Serine/threonine-protein phosphatase 2A 65 kDa regulatory subunit A beta isoform:E=188.553 | ENSEMBL:ENSP00000311344:human:beta isoform of regulatory subunit A, protein phosphatase 2 isoform b:E=188.174 | ENSEMBL:ENSP00000285124:human:Isoform 1 of Serine/threonine-p…
B0414.2	188003_s_at	rnt-1	0	1	Run is expressed in the lateral hypodermis and intestine of C. elegans. Reporter gene expression in embryos from all transformed lines was first detected exclusively in hypodermal seam cells at the bean stage of development. Reporter gene expression was observed in the nuclei of these cells, and expression persisted throughout embryogenesis. Expression of run in seam cell nuclei was detected up u…	Runt and related transcription factors	ENSEMBL:ENSP00000319087:human:runt-related transcription factor 2 isoform b:E=35.2676 | ENSEMBL:ENSP00000360478:human:Isoform 2 of Runt-related transcription factor 2:E=33.0223 | ENSEMBL:ENSP00000360493:human:Isoform 1 of Runt-related transcription factor 2:E=32.9586 | ENSEMBL:ENSP00000352514:human:runt-related transcription factor 2 isoform a:E=32.585 | ENSEMBL:ENSP00000343477:human:Isoform 2 of…
Y71F9AR.3	176408_s_at
Y52B11A.3	193905_at	Y52B11A.3				Flavohemoprotein b5+b5R	ENSEMBL:ENSP00000358692:human:cytochrome b5 reductase 4:E=48.9208 | ENSEMBL:ENSP00000265287:human:Flavohemoprotein b5+b5R:E=46.041 | ENSEMBL:ENSP00000358690:human:OTTHUMP00000016803:E=22.5229 | FLYBASE:CG11257-PA:fly:Flybase gene name is CG11257-PA:E=38.284 |
Y47H9C.6	172030_x_at	csp-3				Caspase, apoptotic cysteine protease
F56A8.7	187680_s_at	unc-64	1	0	~all neurons [M.Nonet(personal communication to Shawn Lockery)]|Syntaxin was detected in the nervous system. Syntaxin immunoreactivity was very strong and distributed uniformly along the major process bundles: the nerve ring, ventral cord, and dorsal cord. Syntaxin was also detected in the pharyngeal nervous system. Furthermore, syntaxin was detected outside the nervous system. Immunoreactivity w…	SNARE protein Syntaxin 1 and related proteins	ENSEMBL:ENSP00000222812:human:Isoform 1 of Syntaxin-1A:E=94.1308 | ENSEMBL:ENSP00000215095:human:Syntaxin-1B2:E=87.2441 | ENSEMBL:ENSP00000338562:human:Isoform A of Syntaxin-3:E=79.1938 | ENSEMBL:ENSP00000342554:human:Isoform 3 of Syntaxin-2:E=76.6778 | ENSEMBL:ENSP00000261653:human:Isoform 1 of Syntaxin-2:E=76.3279 | ENSEMBL:ENSP00000300150:human:Isoform B of Syntaxin-3:E=64.5086 | ENSEMBL:ENSP0…
C43H8.1	181829_at					Uncharacterized conserved protein	ENSEMBL:ENSP00000316787:human:Archease:E=33.2076 | ENSEMBL:ENSP00000368675:human:similar to zinc finger and BTB domain containing 8 opposite strand:E=26.284 | ENSEMBL:ENSP00000362600:human:ZBTB8OS protein:E=19.6383 | ENSEMBL:ENSP00000362726:human:similar to zinc finger and BTB domain containing 8 opposite strand:E=18.7696 | FLYBASE:CG6353-PA:fly:Flybase gene name is CG6353-PA:E=31.6576 |
C01G12.3	184169_s_at					Unnamed protein
K11H12.3	184310_at					Uncharacterized protein
29	172136_x_at
Y92C3B.2	175744_s_at	uaf-1	0	0	Transcript accumulate at low levels in most stages, but at higher levels in L1.		ENSEMBL:ENSP00000307863:human:Splicing factor U2AF 65 kDa subunit:E=37.4437 | ENSEMBL:ENSP00000365482:human:U2 (RNU2) small nuclear RNA auxiliary factor 2 isoform b:E=37.4437 | ENSEMBL:ENSP00000282169:human:Isoform 1 of Serine/threonine-protein kinase Kist:E=16.8539 | ENSEMBL:ENSP00000322036:human:fuse-binding protein-interacting repressor isoform b:E=10.8239 | FLYBASE:CG9998-PA:fly:Flybase gene …
R04F11.5	175160_at		1	1	Larval Expression: pharynx; pharyngeal-intestinal valve; anal depressor muscle; Reproductive System; developing gonad; developing vulva; developing spermatheca; body wall muscle; Nervous System; head neurons;	Uncharacterized conserved protein	ENSEMBL:ENSP00000270502:human:Chromosome 19 open reading frame 52:E=10.4318 |
C30C11.4	176607_s_at					Molecular chaperones HSP105/HSP110/SSE1, HSP70 superfamily	ENSEMBL:ENSP00000296464:human:Heat shock 70 kDa protein 4L:E=171.854 | ENSEMBL:ENSP00000239887:human:Isoform Beta of Heat-shock protein 105 kDa:E=169.921 | ENSEMBL:ENSP00000318687:human:Isoform Alpha of Heat-shock protein 105 kDa:E=134.553 | ENSEMBL:ENSP00000302961:human:Heat shock 70 kDa protein 4:E=131.051 | ENSEMBL:ENSP00000369761:human:Heat shock 105kDa protein 1:E=122.187 | ENSEMBL:ENSP00000…
ZK593.4	187956_at	rbr-2				DNA-binding protein jumonji/RBP2/SMCY, contains JmjC domain	ENSEMBL:ENSP00000255407:human:Retinoblastoma binding protein 2 homolog 1:E=182.824 | ENSEMBL:ENSP00000235790:human:RB-binding protein:E=178.721 | ENSEMBL:ENSP00000372265:human:retinoblastoma binding protein 2 isoform 1:E=177.77 | ENSEMBL:ENSP00000261253:human:Jumonji/ARID domain-containing protein 1A:E=172.284 | ENSEMBL:ENSP00000322408:human:Isoform 1 of Jumonji/ARID domain-containing protein 1D:…
F57G12.1	171898_x_at
ZK973.6	174791_s_at	anc-1	1	1	ANC-1 was first detected in L1 larvae and was observed through adult stages where antibodies localized to the cytoplasm of all postembryonic somatic cells. Peripheral nuclear localization of ANC-1 was observed in a variety of cells, including uterine cells.|Expressed in body wall muscles.	Dystonin, GAS (Growth-arrest-specific protein), and related proteins	ENSEMBL:ENSP00000308157:human:Isoform 4 of Nesprin-1:E=90.7695 | ENSEMBL:ENSP00000356242:human:Isoform 6 of Nesprin-1:E=90.2147 | ENSEMBL:ENSP00000265368:human:Isoform 1 of Nesprin-1:E=83.7447 | ENSEMBL:ENSP00000350719:human:Isoform 2 of Nesprin-2:E=83.3979 | ENSEMBL:ENSP00000356224:human:1011 kDa protein:E=82.9208 | ENSEMBL:ENSP00000341781:human:Isoform 1 of Nesprin-2:E=82.6778 | ENSEMBL:ENSP000…
F59B2.9	189375_at					Uncharacterized protein
C14B1.1	174408_s_at	pdi-1	0	0	The cuticle synthesizing hypodermal cells consistently stain. The lateral hypodermal syncytial cell nuclei staining was found in early larval through to adult life cycle stages. This staining pattern was predominantly restricted to the mid-body and posterior end of the nematodes, and was reproducibly found with both vectors pPD21-28 and pPD95-03. The lateral hypodermal expression pattern was foun…	Protein disulfide isomerase (prolyl 4-hydroxylase beta subunit)	ENSEMBL:ENSP00000327801:human:Protein disulfide-isomerase precursor:E=107.62 | ENSEMBL:ENSP00000219406:human:Protein disulfide-isomerase A2 precursor:E=76.585 | ENSEMBL:ENSP00000286091:human:Protein disulfide-isomerase A4 precursor:E=66.7213 | ENSEMBL:ENSP00000300289:human:Protein disulfide-isomerase A3 precursor:E=57.4949 | ENSEMBL:ENSP00000305465:human:Protein disulfide isomerase-like protein o…
ZK637.3	186613_s_at	tag-256	1	0	Larval Expression: rectal epithelium; Reproductive System; distal tip cell; developing vulva; hypodermis; excretory cell; Nervous System; nerve ring; head neurons; neurons along body; tail neurons;	Predicted membrane protein	ENSEMBL:ENSP00000319918:human:T-cell immunomodulatory protein precursor:E=56 | FLYBASE:CG7739-PA:fly:Flybase gene name is CG7739-PA:E=59.699 |
W08F4.11	185732_at
C09H5.7	188678_at					Serine/threonine specific protein phosphatase PP1, catalytic subunit	ENSEMBL:ENSP00000341779:human:Isoform Gamma-2 of Serine/threonine-protein phosphatase PP1-gamma catalytic subunit:E=89.5376 | ENSEMBL:ENSP00000335084:human:Isoform Gamma-1 of Serine/threonine-protein phosphatase PP1-gamma catalytic subunit:E=89.5229 | ENSEMBL:ENSP00000351298:human:Serine/threonine-protein phosphatase PP1-beta catalytic subunit:E=88.7695 | ENSEMBL:ENSP00000365936:human:Serine/thre…
F55A3.3	171809_s_at					Global transcriptional regulator, cell division control protein	ENSEMBL:ENSP00000216297:human:FACT complex subunit SPT16:E=265.509 | FLYBASE:CG1828-PB:fly:Flybase gene name is dre4-PB:E=266.102 |
K07D4.8	183111_at	pqn-48				Gamma-interferon inducible lysosomal thiol reductase	ENSEMBL:ENSP00000262807:human:Gamma-interferon-inducible lysosomal thiol reductase precursor:E=16.7447 | FLYBASE:CG9427-PA:fly:Flybase gene name is CG9427-PA:E=15.9586 | FLYBASE:CG10157-PA:fly:Flybase gene name is CG10157-PA:E=14.5376 | FLYBASE:CG9796-PA:fly:Flybase gene name is CG9796-PA:E=11.7212 |
M04F3.3	174278_s_at						ENSEMBL:ENSP00000259750:human:Tau-tubulin kinase 1:E=39.3768 | ENSEMBL:ENSP00000263802:human:Tau-tubulin kinase:E=35.9208 | ENSEMBL:ENSP00000267890:human:Isoform 1 of Tau-tubulin kinase 2:E=35.1487 | ENSEMBL:ENSP00000307357:human:69 kDa protein:E=33.585 | ENSEMBL:ENSP00000367074:human:Casein kinase I isoform alpha:E=28.6021 | ENSEMBL:ENSP00000269361:human:Isoform 2 of Casein kinase I isoform delt…
C11E4.6	174544_at		1	0	Expression is seen in elongated embryos and young larvae in several pairs of neuronal cells located between the terminal bulb and metacorpus of the pharynx.	CASK-interacting adaptor protein (caskin) and related proteins with ankyrin repeats and SAM domain	ENSEMBL:ENSP00000345436:human:Caskin-1:E=30.6198 | ENSEMBL:ENSP00000325355:human:Caskin-2:E=29.7447 | ENSEMBL:ENSP00000331381:human:AIDA-1b:E=29.1675 | ENSEMBL:ENSP00000353518:human:Ankyrin repeat and SAM domain-containing protein 1A:E=27.7959 | ENSEMBL:ENSP00000367540:human:AIDA-1bDAnk:E=18.4949 | ENSEMBL:ENSP00000345510:human:cajalin 2 isoform b:E=15.2441 | ENSEMBL:ENSP00000280771:human:Hypothe…
F36A2.10	181116_at						ENSEMBL:ENSP00000293233:human:Splicing factor, arginine/serine-rich 2:E=11.7959 | ENSEMBL:ENSP00000353089:human:CDNA FLJ35170 fis, clone PLACE6012942, highly similar to SPLICING FACTOR, ARGININE/SERINE-RICH 2:E=11.7447 | ENSEMBL:ENSP00000342294:human:Isoform SRP40-4 of Splicing factor, arginine/serine-rich 5:E=10.5086 | ENSEMBL:ENSP00000216538:human:Isoform SRP40-1 of Splicing factor, arginine/se…
Y71H10B.1	174261_at	Y71H10B.1	1	1	Larval Expression: pharynx; intestine; hypodermis; unidentified cells in tail ;|Larval Expression: pharynx; pharyngeal gland cells; intestine; anal depressor muscle; Reproductive System; distal tip cell; body wall muscle; hypodermis; seam cells; Nervous System; head neurons;	IMP-GMP specific 5'-nucleotidase	ENSEMBL:ENSP00000339479:human:Cytosolic purine 5'-nucleotidase:E=135.959 | ENSEMBL:ENSP00000330247:human:Similar to Cytosolic IMP-GMP specific 5'-nucleotidase:E=90.1739 | ENSEMBL:ENSP00000358871:human:5'-nucleotidase, cytosolic II:E=62.4089 | ENSEMBL:ENSP00000343011:human:TU12B1-TY protein:E=53.041 | ENSEMBL:ENSP00000358873:human:5'-nucleotidase, cytosolic II:E=50.1487 | ENSEMBL:ENSP00000302468:h…
K05G3.3	173294_at	cah-3	0	0	Head and intestine	Carbonic anhydrase	ENSEMBL:ENSP00000345659:human:Carbonic anhydrase 7:E=36.0223 | ENSEMBL:ENSP00000285379:human:Carbonic anhydrase 2:E=34.4318 | ENSEMBL:ENSP00000314099:human:Carbonic anhydrase 5B, mitochondrial precursor:E=33.1367 | ENSEMBL:ENSP00000285381:human:Carbonic anhydrase 3:E=32 | ENSEMBL:ENSP00000256119:human:Carbonic anhydrase 1:E=31.4559 | ENSEMBL:ENSP00000318912:human:Carbonic anhydrase 13:E=30.301 | …
F10G7.2	192151_at	tsn-1	1	1	Larval Expression: pharynx; intestine; stomato-intestinal muscle; rectal epithelium; Reproductive System; developing vulva; body wall muscle; hypodermis; seam cells; excretory cell; Nervous System; head neurons; neurons along body; unidentified cells in head; unidentified cells in tail ;|Larval Expression: pharynx; pharyngeal gland cells; intestine; unidentified cells;	Transcriptional coactivator p100	ENSEMBL:ENSP00000346762:human:Staphylococcal nuclease domain-containing protein 1:E=217.886 | FLYBASE:CG7008-PA:fly:Flybase gene name is Tudor-SN-PA:E=214.276 |
T26E3.2	189529_at	ndx-1				Predicted NUDIX hydrolase FGF-2 and related proteins	ENSEMBL:ENSP00000307852:human:CDNA FLJ42455 fis, clone BRACE2015314:E=29.5086 | FLYBASE:CG10898-PA:fly:Flybase gene name is CG10898-PA:E=26.3872 |
F53C3.6	174167_at	F53C3.6				Uncharacterized protein, contains CX module	FLYBASE:CG9888-PA:fly:Flybase gene name is Fib-PA:E=12.699 | FLYBASE:CG10918-PA:fly:Flybase gene name is CG10918-PA:E=10.2366 | FLYBASE:CG4038-PA:fly:Flybase gene name is CG4038-PA:E=10.0177 |
D2005.3	187087_at					Apoptosis-related protein/predicted DNA-binding protein	ENSEMBL:ENSP00000221784:human:Programmed cell death protein 5:E=20.6576 | FLYBASE:CG13072-PA:fly:Flybase gene name is PDCD-5-PA:E=18.3468 |
H37A05.1	183240_s_at		0	2	Adult Expression: Reproductive System; vulval muscle;	Protein involved in plasmid maintenance/nuclear protein involved in lipid metabolism	ENSEMBL:ENSP00000261596:human:Lipin-2:E=102.553 | ENSEMBL:ENSP00000255145:human:Lipin-3:E=99.3566 | ENSEMBL:ENSP00000256720:human:Lipin-1:E=91.5229 | ENSEMBL:ENSP00000362356:human:OTTHUMP00000031712:E=64.3188 | FLYBASE:CG8709-PA:fly:Flybase gene name is CG8709-PA:E=108.409 |
C33G8.1	183475_at	srw-127				7-transmembrane olfactory receptor
F42A9.6	180551_at					Unnamed protein
F57A8.6	179403_at					Unnamed protein
T22C1.3	191868_at						ENSEMBL:ENSP00000363953:human:Isoform 2 of GPI transamidase component PIG-U:E=36.9586 | ENSEMBL:ENSP00000217446:human:cell division cycle 91-like 1 protein:E=32.7447 | FLYBASE:CG13089-PA:fly:Flybase gene name is CG13089-PA:E=37.6021 |
K10D2.1	181843_s_at	K10D2.1				Histone transcription regulator HIRA, WD repeat superfamily	ENSEMBL:ENSP00000263208:human:Isoform Long of HIRA protein:E=84.4949 | ENSEMBL:ENSP00000345350:human:Isoform Short of HIRA protein:E=80.1367 | ENSEMBL:ENSP00000234038:human:Isoform 1 of Protein phosphatase 1 regulatory subunit 7:E=46.699 | ENSEMBL:ENSP00000272983:human:Isoform 2 of Protein phosphatase 1 regulatory subunit 7:E=46.6576 | ENSEMBL:ENSP00000254271:human:CDNA FLJ46156 fis, clone TESTI4…
ZK1248.16	175708_s_at	lec-5				Galectin, galactose-binding lectin	ENSEMBL:ENSP00000302100:human:Galectin-4:E=26.0969 | ENSEMBL:ENSP00000312259:human:Galectin-9:E=25.5686 | ENSEMBL:ENSP00000306228:human:Isoform Short of Galectin-9:E=25.5528 | ENSEMBL:ENSP00000318214:human:Isoform Long of Galectin-9:E=25.2292 | ENSEMBL:ENSP00000328797:human:35 kDa protein:E=23.1805 | ENSEMBL:ENSP00000315564:human:Galectin-9 like:E=22.8539 | ENSEMBL:ENSP00000329932:human:galectin …
F46F11.9	187827_s_at	F46F11.9				Protein with predicted involvement in meiosis (GSG1)	ENSEMBL:ENSP00000283351:human:Isoform 1 of Protein TRS85 homolog:E=29.0757 | ENSEMBL:ENSP00000348268:human:Isoform 2 of Protein TRS85 homolog:E=28.1135 | FLYBASE:CG8793-PA:fly:Flybase gene name is CG8793-PA:E=33.5229 |
Y54E5A.7	193316_s_at		1	1	Larval Expression: pharynx; intestine; anal depressor muscle; rectal epithelium; Reproductive System; distal tip cell; developing vulva; developing spermatheca; body wall muscle; hypodermis; Nervous System; nerve ring; ventral nerve cord; head neurons; tail neurons;	SPRY domain-containing proteins	ENSEMBL:ENSP00000011619:human:Isoform 1 of Ran-binding protein 9:E=54.5376 | ENSEMBL:ENSP00000316589:human:Ran-binding protein 10:E=52.5086 | ENSEMBL:ENSP00000283152:human:KB07 protein:E=36.9586 | ENSEMBL:ENSP00000301463:human:SPRY domain-containing protein 3:E=14.0706 | FLYBASE:CG11763-PC:fly:Flybase gene name is micr-PC:E=50.2596 |
F42A10.5	174999_at
F19F10.10	186930_s_at					Tam3-transposase (Ac family)
Y106G6D.6	185091_at					Unnamed protein
T07C12.12	183013_at					Uncharacterized conserved protein	ENSEMBL:ENSP00000317039:human:Protein RMI1 homolog:E=21.3768 | ENSEMBL:ENSP00000365425:human:Hypothetical protein:E=17.8239 |
D2045.9	174739_at		0	1	Larval Expression: stomato-intestinal muscle; anal depressor muscle; anal sphincter; Reproductive System; distal tip cell; developing vulva; body wall muscle;	Lysyl hydrolase/glycosyltransferase family 25	ENSEMBL:ENSP00000354960:human:KIAA0584 protein:E=75.7213 | ENSEMBL:ENSP00000354527:human:glycosyltransferase 25 domain containing 2:E=75.6383 | ENSEMBL:ENSP00000252599:human:CDNA PSEC0241 fis, clone NT2RP3000234, moderately similar to Homo sapiens cerebral cell adhesion molecule mRNA:E=72.1611 | ENSEMBL:ENSP00000356490:human:Glycosyltransferase 25 domain containing 2:E=63.1871 | ENSEMBL:ENSP00000…
F55A4.5	174105_at		1	1	Larval Expression: pharynx; anal depressor muscle; body wall muscle; Nervous System; nerve ring; ventral nerve cord; head neurons; tail neurons;	Staufen and related double-stranded-RNA-binding proteins	ENSEMBL:ENSP00000360867:human:staufen isoform c:E=29.4949 | ENSEMBL:ENSP00000344030:human:Isoform 1 of Double-stranded RNA-binding protein Staufen homolog 2:E=24.7447 | ENSEMBL:ENSP00000323443:human:Isoform Short of Double-stranded RNA-binding protein Staufen homolog 1:E=24 | ENSEMBL:ENSP00000346163:human:Isoform Long of Double-stranded RNA-binding protein Staufen homolog 1:E=23.6778 | ENSEMBL:EN…
C01H6.2	190335_s_at					Ankyrin repeat	ENSEMBL:ENSP00000369082:human:207 kDa protein:E=16.2441 | ENSEMBL:ENSP00000280771:human:Hypothetical protein DKFZp686I225:E=15.1487 | ENSEMBL:ENSP00000264366:human:Isoform 2 of Ankyrin-2:E=15.041 | ENSEMBL:ENSP00000351681:human:Isoform Er10 of Ankyrin-1:E=14.3188 | ENSEMBL:ENSP00000265709:human:Isoform Br21 of Ankyrin-1:E=14.2007 | ENSEMBL:ENSP00000339620:human:ankyrin 1 isoform 1:E=14.2007 | ENS…
T26A5.9	173665_at	dlc-1	1	1	Larval Expression: pharynx; intestine - posterior cells; body wall muscle; Nervous System; ventral nerve cord; head neurons; tail neurons;|Larval Expression: pharynx; body wall muscle; Nervous System; head neurons; tail neurons;	Dynein light chain type 1	ENSEMBL:ENSP00000240343:human:Dynein light chain 2, cytoplasmic:E=43.6021 | ENSEMBL:ENSP00000242577:human:Dynein light chain 1, cytoplasmic:E=42.2291 | ENSEMBL:ENSP00000370138:human:10 kDa protein:E=37.3565 | ENSEMBL:ENSP00000244841:human:11 kDa protein:E=35.9586 | ENSEMBL:ENSP00000297220:human:similar to dynein, cytoplasmic, light peptide:E=14.4949 | ENSEMBL:ENSP00000216068:human:Dynein light ch…
F09E8.7	192678_s_at	lev-1	1	1	GFP expression was observed in all body wall muscle cells and in a subset of motor neurons in the ventral nerve cord.||	Acetylcholine receptor	ENSEMBL:ENSP00000217176:human:Neuronal acetylcholine receptor protein subunit alpha-4 precursor:E=93.6778 | ENSEMBL:ENSP00000240132:human:Neuronal acetylcholine receptor protein subunit alpha-2 precursor:E=93.4949 | ENSEMBL:ENSP00000292212:human:Neuronal acetylcholine receptor protein subunit beta-2 precursor:E=88.6576 | ENSEMBL:ENSP00000315602:human:Cholinergic receptor, nicotinic, alpha polypep…
Y94A7B.5	183732_at	srh-298				Predicted olfactory G-protein coupled receptor
F52H2.1	181277_s_at
C06A1.5	191936_at					RNA polymerase subunit K	ENSEMBL:ENSP00000215960:human:DNA-directed RNA polymerases I, II, and III 14.4 kDa polypeptide:E=34.6383 | FLYBASE:CG1163-PA:fly:Flybase gene name is RpII18-PA:E=34.7696 |
F58G11.1	172923_x_at	F58G11.1				Ca2+-binding transmembrane protein LETM1/MRS7	ENSEMBL:ENSP00000305653:human:Leucine zipper-EF-hand-containing transmembrane protein 1, mitochondrial precursor:E=106.523 | ENSEMBL:ENSP00000369291:human:Leucine zipper-EF-hand containing transmembrane protein 1-like protein:E=74.7447 | ENSEMBL:ENSP00000297720:human:CDNA FLJ25409 fis, clone TST03074:E=43.1871 | FLYBASE:CG4589-PA:fly:Flybase gene name is CG4589-PA:E=105.921 | FLYBASE:CG18255-PD:f…
K07H8.1	182018_at					Beta-tubulin folding cofactor E	ENSEMBL:ENSP00000264180:human:Tubulin-specific chaperone E:E=46 | ENSEMBL:ENSP00000284259:human:Tubulin-specific chaperone cofactor E-like protein:E=14.301 | FLYBASE:CG7861-PB:fly:Flybase gene name is CG7861-PB:E=32.6576 |
ZK1067.3	182880_at
8	171958_at
Y105C5B.28	186734_s_at	gln-3				Glutamine synthetase	ENSEMBL:ENSP00000307900:human:Glutamine synthetase:E=132.602 | ENSEMBL:ENSP00000368058:human:19 kDa protein:E=48.6576 | FLYBASE:CG1743-PB:fly:Flybase gene name is Gs2-PB:E=135.143 | FLYBASE:CG2718-PC:fly:Flybase gene name is Gs1-PC:E=121.721 |
W05F2.7	180081_s_at						ENSEMBL:ENSP00000354885:human:Mucin-2 precursor:E=33.7447 | ENSEMBL:ENSP00000343037:human:591 kDa protein:E=28.6576 | ENSEMBL:ENSP00000371696:human:Mucin-6 precursor:E=25.4202 | ENSEMBL:ENSP00000368751:human:Secreted mucin MUC17:E=24.4089 | ENSEMBL:ENSP00000302716:human:Membrane mucin MUC17:E=24.3872 | ENSEMBL:ENSP00000351956:human:Intestinal mucin:E=23.5376 | ENSEMBL:ENSP00000331373:human:Intest…
F45H11.2	172739_at	ned-8	0	0	Immunoblotting showed that NED-8 was present throughout C. elegans development. In contrast, the 90-kDa protein was very prominent in embryos, but was nearly absent in the first three larval stages and the dauer larvae. The 90-kDa protein reappeared in fourth stage larvae and was also present in adult nematodes.|In two-cell stage embryos. NED-8 localized to the nucleus and the cytoplasm in wild-t…	Ubiquitin-like protein	ENSEMBL:ENSP00000250495:human:NEDD8 precursor:E=31.585 | ENSEMBL:ENSP00000344818:human:ubiquitin C:E=20.7959 | FLYBASE:CG10679-PA:fly:Flybase gene name is Nedd8-PA:E=31.4949 | FLYBASE:CG11624-PA:fly:Flybase gene name is Ubi-p63E-PA:E=20.7447 |
F10B5.2	186780_at					mRNA splicing factor	ENSEMBL:ENSP00000313674:human:Protein C20orf4:E=55.8861 | FLYBASE:CG12320-PA:fly:Flybase gene name is CG12320-PA:E=33.1079 |
ZC308.1	172979_at	gld-2	0	0	Expression is confined to adults. It is located in intestinal cells and in the pharynx. Expression is generally weak, and in the pharynx consists of several nuclei around the terminal bulb, some of which may be neuronal.|Northern analysis showed that gld-2 4.7kb mRNA was abundant in embryos, fourth larval stages (L4s) and adults|In situ hybridization showed that it was abundant in the meiotic pac…		ENSEMBL:ENSP00000296783:human:PAPD4 protein:E=52.3768 | ENSEMBL:ENSP00000277141:human:90 kDa protein:E=23.2676 | ENSEMBL:ENSP00000311339:human:Isoform 1 of Zinc finger CCHC domain-containing protein 6:E=21.3566 | ENSEMBL:ENSP00000360599:human:Isoform 1 of Zinc finger CCHC domain-containing protein 11:E=18.2366 | ENSEMBL:ENSP00000360595:human:zinc finger, CCHC domain containing 11 isoform c:E=18.2…
K09A9.1	190554_at		1	0	Larval Expression: intestine; Nervous System; head neurons; tail neurons;
C47D12.3	181761_at					Sideroflexin	ENSEMBL:ENSP00000359220:human:sideroflexin 3:E=85.6021 | ENSEMBL:ENSP00000224807:human:Sideroflexin-3:E=84.9586 | ENSEMBL:ENSP00000316905:human:Sideroflexin-1:E=83.4815 | ENSEMBL:ENSP00000286939:human:Sideroflexin-2:E=71.2924 | ENSEMBL:ENSP00000272433:human:Sideroflexin-5:E=50.6576 | ENSEMBL:ENSP00000347924:human:Isoform 1 of Sideroflexin-4:E=13.2676 | FLYBASE:CG11739-PC:fly:Flybase gene name is …
T19D7.2	181055_at					Unnamed protein
F52B5.5	177875_at	cep-1	0	1	zygotic expression of a CEP-1::GFP fusion reporter is first detected at the 50-cell stage and appears to be ubiquitous throughout embryonic development. Near the end of embryogenesis, GFP fluorescence decreases; after hatching, expression is restricted to a subset of pharynx cells, becoming concentrated in nucleoli.|CEP-1 is abundant in mitotically dividing distal germ cells. Upon the entry into …
T22E5.1	183178_at	T22E5.1
W05H12.2	182226_at					Unnamed protein
Y32H12A.3	189372_s_at	dhs-9	1	0	Larval Expression: intestine; renal gland cells; Nervous System; head neurons; unidentified cells in head;|Larval Expression: intestine; Nervous System; nerve ring; tail neurons;|Larval Expression: intestine; Nervous System; head neurons; unidentified cells;	Reductases with broad range of substrate specificities	ENSEMBL:ENSP00000288111:human:Dehydrogenase/reductase SDR family member 1:E=69.2676 | ENSEMBL:ENSP00000256216:human:Peroxisomal multifunctional enzyme type 2:E=12.2924 | ENSEMBL:ENSP00000262542:human:Hydroxysteroid dehydrogenase-like protein:E=11 | FLYBASE:CG3699-PA:fly:Flybase gene name is CG3699-PA:E=15.1938 | FLYBASE:CG31548-PA:fly:Flybase gene name is CG31548-PA:E=14.3566 | FLYBASE:CG3415-PA:…
ZK1307.8	191263_at					Protein kinase C substrate, 80 KD protein, heavy chain	ENSEMBL:ENSP00000252455:human:Glucosidase 2 subunit beta precursor:E=55.3979 | ENSEMBL:ENSP00000204679:human:N-acetylglucosamine-1-phosphotransferase subunit gamma precursor:E=12.5229 | FLYBASE:CG6453-PA:fly:Flybase gene name is CG6453-PA:E=48 | FLYBASE:CG7685-PA:fly:Flybase gene name is CG7685-PA:E=23.0132 |
ZK1098.2	187715_at					Unnamed protein
T08G11.1	191403_s_at	T08G11.1	0	1	Expression begins at the L2 larval stage and is seen in cells of the head and tail hypodermis. Occasionally expression is seen in vulval muscle cells.|Larval Expression: body wall muscle; hypodermis;|Larval Expression: body wall muscle;		ENSEMBL:ENSP00000348011:human:351 kDa protein:E=1000 | ENSEMBL:ENSP00000349985:human:Isoform 2 of Vacuolar protein sorting-associated protein 13A:E=1000 | ENSEMBL:ENSP00000249837:human:Isoform 3 of Vacuolar protein sorting-associated protein 13C:E=1000 | ENSEMBL:ENSP00000365821:human:Isoform 4 of Vacuolar protein sorting-associated protein 13A:E=1000 | ENSEMBL:ENSP00000365823:human:356 kDa protei…
F46G11.4	173026_at
T06D10.1	175423_at
K02B2.4	183562_s_at	inx-7	0	0	No GFP detected.	Innexin-type channels	FLYBASE:CG32508-PA:fly:Flybase gene name is shakB-PA:E=22.7447 | FLYBASE:CG1448-PA:fly:Flybase gene name is inx3-PA:E=17.699 | FLYBASE:CG3039-PA:fly:Flybase gene name is ogre-PA:E=14.6778 | FLYBASE:CG7537-PB:fly:Flybase gene name is inx5-PB:E=14.0969 | FLYBASE:CG10125-PA:fly:Flybase gene name is zpg-PA:E=13.1871 | FLYBASE:CG17063-PA:fly:Flybase gene name is inx6-PA:E=12.5229 | FLYBASE:CG2977-PB:f…
F33A8.3	192145_s_at	cey-1	0	1	At 1 through 30-cell stage, maintained in germ line, lost from somatic cells. At 30-cell stage, staining was in 2 then 4 posterior cells. Staining was ubiquitous at 100 through 550-cell stage. Staining was seen in muscle and other tissues at bean through pretzel stages.	Predicted RNA-binding protein containing PIN domain and invovled in translation or RNA processing	ENSEMBL:ENSP00000228251:human:Isoform 1 of DNA-binding protein A:E=38.1871 | ENSEMBL:ENSP00000279550:human:Isoform 2 of DNA-binding protein A:E=37.3565 | ENSEMBL:ENSP00000350099:human:35 kDa protein:E=36.6383 | ENSEMBL:ENSP00000163282:human:Nuclease sensitive element-binding protein 1:E=36.5376 | ENSEMBL:ENSP00000361621:human:Nuclease sensitive element binding protein-1:E=35.8861 | ENSEMBL:ENSP00…
C05D2.11	175290_at
C50C3.7	188670_at					Inositol polyphosphate 5-phosphatase and related proteins	ENSEMBL:ENSP00000333262:human:Isoform 1 of Phosphatidylinositol 4,5-bisphosphate 5-phosphatase A:E=21.6576 | ENSEMBL:ENSP00000373660:human:85 kDa protein:E=18.9586 | ENSEMBL:ENSP00000362119:human:85 kDa protein:E=18.9586 | ENSEMBL:ENSP00000362118:human:Isoform 3 of Type II inositol-1,4,5-trisphosphate 5-phosphatase precursor:E=18.9586 | ENSEMBL:ENSP00000362120:human:Isoform 4 of Type II inositol-…
CC4.3	193485_at	smu-1	1	1	The transgenes were ubiquitously expressed throughout development. In hermaphrodite larvae, expression of the rescuing transgenes was seen in all types of somatic nuclei and in the nuclei of the female germ line. Occasionally neuronal nuclei failed to stain with anti-GFP antibodies in integrated lines containing the rescuing smu-1::gfp transgene. This was a very small proportion of the neurons, a…	Conserved WD40 repeat-containing protein	ENSEMBL:ENSP00000263222:human:Smu-1 suppressor of mec-8 and unc-52 protein homolog:E=174.495 | ENSEMBL:ENSP00000351446:human:WD repeat protein 5:E=33.2676 | ENSEMBL:ENSP00000330381:human:WD repeat domain 5B:E=32.9586 | ENSEMBL:ENSP00000006951:human:platelet-activating factor acetylhydrolase, isoform Ib, alpha subunit:E=18.8861 | ENSEMBL:ENSP00000296555:human:Isoform 4 of F-box/WD repeat protein 7…
Y82E9BR.14	173322_at	Y82E9BR.14	1	0	Larval Expression: intestine; renal gland cells; Nervous System; head neurons;		ENSEMBL:ENSP00000315263:human:Glycolipid transfer protein:E=16.6383 | ENSEMBL:ENSP00000345158:human:similar to Glycolipid transfer protein:E=12.4559 | ENSEMBL:ENSP00000258679:human:Phosphoinositol 4-phosphate adaptor protein-2:E=11.7959 | ENSEMBL:ENSP00000336073:human:Putative glycolipid transfer protein:E=11 | FLYBASE:CG6299-PB:fly:Flybase gene name is CG6299-PB:E=10.8861 |
K01G5.7	189586_s_at	tbb-1				Beta tubulin	ENSEMBL:ENSP00000341289:human:Tubulin beta-2C chain:E=224.131 | ENSEMBL:ENSP00000264071:human:Tubulin beta-4 chain:E=223.387 | ENSEMBL:ENSP00000259925:human:Tubulin beta chain:E=223.387 | ENSEMBL:ENSP00000259818:human:Tubulin beta-2B chain:E=221.796 | ENSEMBL:ENSP00000259799:human:Tubulin beta-2A chain:E=220.523 | ENSEMBL:ENSP00000320295:human:Tubulin beta-3 chain:E=217.569 | ENSEMBL:ENSP00000318…
F52D10.3	187954_s_at	ftt-2	0	0	At one cell stage, there is no signal detected. Expression is first detected at two and four cell stage, pattern is variable at this stage. In most (35/48) of four cell embryos transcript is detected in posterior P1 cell or its immediate daughters. By 8 cell stage, signal detected in all blastomeres. In 3/48 expression is seen in the somatic AB cell and its immediate daughters, whereas 10/48 embr…	Multifunctional chaperone (14-3-3 family)	ENSEMBL:ENSP00000309503:human:14-3-3 protein zeta/delta:E=102.638 | ENSEMBL:ENSP00000322781:human:28 kDa protein:E=101.585 | ENSEMBL:ENSP00000217069:human:tyrosine 3-monooxygenase/tryptophan 5-monooxygenase activation protein, beta polypeptide:E=99.1487 | ENSEMBL:ENSP00000238081:human:14-3-3 protein theta:E=94.3767 | ENSEMBL:ENSP00000248975:human:14-3-3 protein eta:E=92.3665 | ENSEMBL:ENSP0000030…
F36A2.9	174433_at	F36A2.9				Phospholipase	ENSEMBL:ENSP00000330729:human:PLB1 protein:E=27.2366 | ENSEMBL:ENSP00000330442:human:phospholipase B1:E=26.8539 | FLYBASE:CG11029-PA:fly:Flybase gene name is CG11029-PA:E=20.1549 | FLYBASE:CG7365-PA:fly:Flybase gene name is CG7365-PA:E=17.5686 |
C40H1.5	191691_at					Uncharacterized protein with conserved cysteine
R11A8.4	192463_s_at	sir-2.1	1	0	SIR-2.1::GFP is primarily localized in the nucleus and expression is in most if not all neurons in the head and tail from embryo to adult. SIR-2.1::GFP is seen in many pharyngeal cells, where there is no expression of DAF-16::GFP. SIR-2.1::GFP is also expressed in the hypodermis and first seen at the three-fold stage of embryogenesis, diminished by late L3, and low or off in young adults. SIR-2.1…	Sirtuin 5 and related class III sirtuins (SIR2 family)	ENSEMBL:ENSP00000212015:human:NAD-dependent deacetylase sirtuin-1:E=90.7959 | ENSEMBL:ENSP00000270025:human:NAD-dependent deacetylase sirtuin-3, mitochondrial precursor:E=50.0862 | ENSEMBL:ENSP00000249396:human:Isoform 1 of NAD-dependent deacetylase sirtuin-2:E=43.3979 | ENSEMBL:ENSP00000351809:human:Isoform 4 of NAD-dependent deacetylase sirtuin-2:E=39.8539 | ENSEMBL:ENSP00000340183:human:Isofor…
F26B1.2	189852_at	F26B1.2				PolyC-binding hnRNP-K protein HRB57A/hnRNP, contains KH domain	ENSEMBL:ENSP00000330225:human:Poly(rC)-binding protein 3 (Alpha-CP3). Splice isoform 5:E=37.5686 | ENSEMBL:ENSP00000317788:human:Isoform 1 of Heterogeneous nuclear ribonucleoprotein K:E=37.1612 | ENSEMBL:ENSP00000369102:human:PCBP2 protein:E=37.1612 | ENSEMBL:ENSP00000297818:human:Isoform 2 of Heterogeneous nuclear ribonucleoprotein K:E=37.1549 | ENSEMBL:ENSP00000329822:human:Isoform 3 of Poly(rC…
W05B10.2	188709_s_at					Unnamed protein
C05E11.1	187635_at					Predicted membrane protein	ENSEMBL:ENSP00000272748:human:Isoform 1 of Protein lunapark:E=15.0362 | FLYBASE:CG8735-PA:fly:Flybase gene name is CG8735-PA:E=13.2596 |
B0273.4	194180_x_at	unc-5	1	0	AS DAl DBl DD VD HMC EXC DTC ACm OLQ L2 RIA ASE [J. Culotti(personal communication to Shawn Lockery)]|Expression was observed in the hermaphrodite DTCs and MLCs as well as in all five classes of motorneurons that exhibit axon guidance defects in unc-5 mutants (DA, DB, DD, VD, AS). In addition, expression was observed in several classes of neurons in the head that are not visibly affected by unc-5…	Netrin transmembrane receptor unc-5	ENSEMBL:ENSP00000362288:human:Isoform 2 of Netrin receptor UNC5B precursor:E=93.9586 | ENSEMBL:ENSP00000334329:human:Isoform 1 of Netrin receptor UNC5B precursor:E=92.9208 | ENSEMBL:ENSP00000328673:human:Isoform 1 of Netrin receptor UNC5C precursor:E=92.8539 | ENSEMBL:ENSP00000332737:human:Isoform 1 of Netrin receptor UNC5A precursor:E=80.2676 | ENSEMBL:ENSP00000369515:human:Isoform 2 of Netrin r…
ZK1086.1	175180_s_at	obr-3	1	0	GFP was expressed strongly in pharyngeal muscle, hypodermis and some neuronal cells. This pattern is consistent from larva to adult cells. The expression pattern in pharyngeal muscles was confirmed by in-situ hybridization assay.		ENSEMBL:ENSP00000374640:human:Oxysterol-binding protein-related protein 5:E=164.886 | ENSEMBL:ENSP00000263650:human:100 kDa protein:E=156.187 | ENSEMBL:ENSP00000374638:human:oxysterol-binding protein-like protein 5 isoform b:E=134.553 | ENSEMBL:ENSP00000302872:human:Hypothetical protein OSBPL5:E=125.886 | ENSEMBL:ENSP00000261183:human:Oxysterol-binding protein:E=120.796 | ENSEMBL:ENSP00000349912:…
C14A11.6	173604_at
F22B7.10	188624_at	dpy-19	0	0	|This construct was expressed faintly in QL and QR, more strongly in the neighboring epidermal cells (dorsal hyp7 cells, ventral P cells and lateral V cells), and in dorsal and ventral body muscle cells.	Predicted membrane protein	ENSEMBL:ENSP00000373943:human:DPY-19-like protein 1:E=138.585 | ENSEMBL:ENSP00000374001:human:dpy-19-like 2:E=127.398 | ENSEMBL:ENSP00000373938:human:81 kDa protein:E=120.585 | ENSEMBL:ENSP00000315988:human:DPY19L2 protein:E=86.4202 | ENSEMBL:ENSP00000345735:human:Similar to RKQG3127:E=73.7213 | ENSEMBL:ENSP00000344937:human:CDNA FLJ25986 fis, clone CBR04808:E=65.7959 | ENSEMBL:ENSP00000315672:hu…
C32D5.10	174727_at					Predicted E3 ubiquitin ligase
Y51H7C.4	176788_at					DNA alkylation damage repair protein	ENSEMBL:ENSP00000324141:human:AlkB, AlkylAtion repAir homolog:E=10.2596 | FLYBASE:CG33250-PA:fly:Flybase gene name is AlkB-PA:E=11.301 |
Y41D4B.19	174671_at	npp-8				Nuclear pore complex, Nup155 component (D Nup154, sc Nup157/Nup170)	ENSEMBL:ENSP00000231498:human:Isoform 1 of Nuclear pore complex protein Nup155:E=65.3566 | FLYBASE:CG4579-PA:fly:Flybase gene name is Nup154-PA:E=65.6778 |
R06C1.4	175143_s_at					mRNA cleavage and polyadenylation factor I complex, subunit RNA15	ENSEMBL:ENSP00000325616:human:Cleavage stimulation factor 64 kDa subunit, tau variant:E=16.5229 | ENSEMBL:ENSP00000263028:human:Isoform 1 of Cleavage stimulation factor 64 kDa subunit:E=16.4437 | ENSEMBL:ENSP00000362065:human:64 kDa protein:E=16.4202 | ENSEMBL:ENSP00000367609:human:similar to poly(A)binding protein nuclear-like 1:E=11.4949 | ENSEMBL:ENSP00000218440:human:Putative RNA-binding prot…
F45H11.3	182995_at					Unnamed protein
K08E7.8	193302_at	K08E7.8	0	1	Larval Expression: pharynx; body wall muscle;		ENSEMBL:ENSP00000183657:human:Leucine-rich repeat-containing protein 40:E=10.0809 | FLYBASE:CG2471-PA:fly:Flybase gene name is CG2471-PA:E=14.7959 |
F57C2.6	174376_at	spat-1
F18E3.10	176760_at					Predicted olfactory G-protein coupled receptor
F25B3.2	178789_at					Unnamed protein
Y39B6A.43	183793_at	Y39B6A.43
C34E7.1	177675_at	pqn-18					ENSEMBL:ENSP00000320485:human:Isoform 1 of AT-rich interactive domain-containing protein 1A:E=10.1192 | FLYBASE:CG32133-PA:fly:Flybase gene name is CG32133-PA:E=18.4559 | FLYBASE:CG8491-PA:fly:Flybase gene name is kto-PA:E=16.699 | FLYBASE:CG12254-PA:fly:Flybase gene name is MED25-PA:E=16.0088 | FLYBASE:CG7177-PA:fly:Flybase gene name is CG7177-PA:E=13.6778 | FLYBASE:CG32479-PA:fly:Flybase gene n…
K07A1.9	192818_at	K07A1.9					ENSEMBL:ENSP00000346764:human:Isoform ATE1-2 of Arginyl-tRNA--protein transferase 1:E=72.0809 | ENSEMBL:ENSP00000224652:human:Isoform ATE1-1 of Arginyl-tRNA--protein transferase 1:E=69.8861 | ENSEMBL:ENSP00000358036:human:Arginyltransferase 1:E=22.2757 | FLYBASE:CG9204-PC:fly:Flybase gene name is Ate1-PC:E=65.2924 |
C26F1.4	193803_s_at	rps-30				Ubiquitin-like/40S ribosomal S30 protein fusion	ENSEMBL:ENSP00000279259:human:ubiquitin-like protein fubi and ribosomal protein S30 precursor:E=30.4318 | ENSEMBL:ENSP00000335590:human:15 kDa protein:E=27.7959 | FLYBASE:CG15697-PA:fly:Flybase gene name is RpS30-PA:E=26.2924 |
T25B9.8	175063_s_at
T18H9.5	193006_at	inx-10	1	0	Developing pharynx; Corpus and terminal bulbs of pharynx in larvae and adults; sheath; several vnc neurons; rectal epithelial cells; developing spermathecum; few vulval cells.|	Innexin-type channels	FLYBASE:CG2977-PA:fly:Flybase gene name is inx7-PA:E=22.6383 | FLYBASE:CG4590-PA:fly:Flybase gene name is inx2-PA:E=19.3979 | FLYBASE:CG3039-PA:fly:Flybase gene name is ogre-PA:E=19 | FLYBASE:CG17063-PA:fly:Flybase gene name is inx6-PA:E=15.5528 | FLYBASE:CG10125-PA:fly:Flybase gene name is zpg-PA:E=14.7447 | FLYBASE:CG7537-PB:fly:Flybase gene name is inx5-PB:E=13.585 | FLYBASE:CG32508-PC:fly:Fly…
Y97E10AL.2	176592_at					Predicted alpha/beta hydrolase	ENSEMBL:ENSP00000341408:human:Isoform 1 of Abhydrolase domain-containing protein 12:E=62.699 | ENSEMBL:ENSP00000365725:human:46 kDa protein:E=61.4318 | ENSEMBL:ENSP00000251700:human:Isoform 2 of Abhydrolase domain-containing protein 12:E=60.8861 | ENSEMBL:ENSP00000336693:human:Isoform 1 of Protein C14orf29:E=42.5229 | ENSEMBL:ENSP00000343951:human:Isoform 2 of Protein C14orf29:E=39.8861 | ENSEMBL…
F27D4.1	193547_at		0	0	Larval Expression: intestine;	Electron transfer flavoprotein, alpha subunit	ENSEMBL:ENSP00000267950:human:Electron transfer flavoprotein subunit alpha, mitochondrial precursor:E=102.678 | FLYBASE:CG8996-PA:fly:Flybase gene name is wal-PA:E=106.276 |
T13F2.7	178251_s_at	sna-2
F25F8.1	181668_at
R07G3.8	180845_s_at		1	2	Adult Expression: Reproductive System; vulval muscle; Nervous System; ventral nerve cord; head neurons; neurons along body; tail neurons;	Uncharacterized conserved protein	ENSEMBL:ENSP00000347744:human:Protein FAM49A:E=52.8539 | ENSEMBL:ENSP00000350710:human:Protein FAM49B:E=50.2076 | ENSEMBL:ENSP00000311651:human:Hypothetical protein BM009:E=17.0132 | FLYBASE:CG32066-PC:fly:Flybase gene name is CG32066-PC:E=45.0132 |
Y73C8B.3	174467_s_at					Unnamed protein
B0464.3	172625_x_at	nlp-36				Unnamed protein
ZC13.1	189708_at	ZC13.1	1	0	Larval Expression: intestine; Nervous System; nerve ring; head neurons;|Larval Expression: intestine; Nervous System; ventral nerve cord; head neurons; tail neurons;		ENSEMBL:ENSP00000304670:human:PTD016 protein:E=18.5086 | FLYBASE:CG13605-PA:fly:Flybase gene name is CG13605-PA:E=21.9208 |
T21C9.5	177411_s_at	lpd-9
T04C12.4	173992_at	act-3	1	1	Larval Expression: pharynx; body wall muscle; Nervous System; head neurons; unidentified cells in head;	Actin and related proteins	ENSEMBL:ENSP00000349960:human:Actin, cytoplasmic 1:E=199.367 | ENSEMBL:ENSP00000331514:human:Actin, cytoplasmic 2:E=198.721 | ENSEMBL:ENSP00000295137:human:Actin, gamma-enteric smooth muscle:E=194.495 | ENSEMBL:ENSP00000290378:human:Actin, alpha cardiac muscle 1:E=194.387 | ENSEMBL:ENSP00000224784:human:Actin, aortic smooth muscle:E=193.959 | ENSEMBL:ENSP00000324452:human:Actin, alpha skeletal mu…
F43E2.5	183902_at					Peptide methionine sulfoxide reductase	ENSEMBL:ENSP00000313921:human:Peptide methionine sulfoxide reductase:E=19.5528 | FLYBASE:CG7266-PA:fly:Flybase gene name is Eip71CD-PA:E=29.8539 |
F53B7.3	178964_s_at					mRNA splicing factor	ENSEMBL:ENSP00000317477:human:Isoform 3 of Pre-mRNA-splicing factor ISY1 homolog:E=62.3372 | ENSEMBL:ENSP00000273541:human:35 kDa protein:E=35.8539 | FLYBASE:CG9667-PA:fly:Flybase gene name is CG9667-PA:E=65.0706 |
F52E1.8	191287_at					Lysosomal & prostatic acid phosphatases	ENSEMBL:ENSP00000256997:human:Lysosomal acid phosphatase precursor:E=43.4318 | ENSEMBL:ENSP00000337471:human:Prostatic acid phosphatase precursor:E=41.3768 | ENSEMBL:ENSP00000323036:human:ACPP protein:E=40.7696 | ENSEMBL:ENSP00000270593:human:Isoform 1 of Testicular acid phosphatase precursor:E=38.0315 | ENSEMBL:ENSP00000270594:human:Isoform 2 of Testicular acid phosphatase precursor:E=21.3665 | …
W02H5.5	182031_at					Unnamed protein	ENSEMBL:ENSP00000366760:human:CDNA FLJ42547 fis, clone BRACE3004880:E=10.1135 |
C54F6.6	184173_at
R07G3.1	175783_s_at	cdc-42	0	0	Ubiquitously expressed throughout embryogenesis. However, at the stage when hypodermal cell fusion was occurring CDC42Ce was found to localize with CePAK at the cell boundaries.|||||	Ras-related small GTPase, Rho type	ENSEMBL:ENSP00000337669:human:Isoform 2 of Cell division control protein 42 homolog precursor:E=90.1367 | ENSEMBL:ENSP00000251252:human:Isoform 1 of Cell division control protein 42 homolog precursor:E=89.9208 | ENSEMBL:ENSP00000282947:human:similar to cell division cycle 42 isoform 1:E=88.3372 | ENSEMBL:ENSP00000258737:human:Isoform A of Ras-related C3 botulinum toxin substrate 1 precursor:E=71.…
C02B8.6	174210_at					Predicted E3 ubiquitin ligase	ENSEMBL:ENSP00000309365:human:Isoform 2 of RING finger protein 146:E=13.585 | ENSEMBL:ENSP00000357297:human:Isoform 1 of RING finger protein 146:E=13.5686 | FLYBASE:CG8786-PB:fly:Flybase gene name is CG8786-PB:E=11.8239 |
C07H4.2	173476_s_at	clh-5	1	1	Ubiquitous|Larval Expression: pharynx; intestine; hypodermis; unidentified cells in head; unidentified cells in tail ;	Cl- channel CLC-3 and related proteins (CLC superfamily)	ENSEMBL:ENSP00000353857:human:Isoform 3 of Chloride channel protein 3:E=213.585 | ENSEMBL:ENSP00000261514:human:chloride channel 3 isoform e:E=213.509 | ENSEMBL:ENSP00000262649:human:Chloride channel protein 4:E=212.18 | ENSEMBL:ENSP00000304257:human:Chloride channel protein 5:E=206.456 | ENSEMBL:ENSP00000370209:human:81 kDa protein:E=188.509 | ENSEMBL:ENSP00000265593:human:Isoform 1 of Chloride …
Y67A10A.6	184541_s_at	ssu-2				Predicted molecular chaperone, contains DnaJ domain	ENSEMBL:ENSP00000339150:human:Uncharacterized protein C3orf32:E=31.2076 | ENSEMBL:ENSP00000324551:human:40 kDa protein:E=30.041 |
R119.6	174570_s_at	taf-4					ENSEMBL:ENSP00000269142:human:similar to Transcription initiation factor TFIID 105 kDa subunit:E=24.8861 | ENSEMBL:ENSP00000349471:human:OTTHUMP00000031447:E=14.585 | ENSEMBL:ENSP00000252996:human:Transcription initiation factor TFIID subunit 4:E=14.5086 | FLYBASE:CG5444-PC:fly:Flybase gene name is Taf4-PC:E=28.7447 |
F52H3.3	173877_s_at	bath-38	1	1	Expression is seen from the 3-fold embryonic stage through to adulthood. In 3-fold embryos and young larvae expression is throughout the worm, and is generally diffuse with some nuclear-localised staining probably in seam cells. In older larvae and adults staining is generally restricted to the head and tail regions. In the head punctate staining within and around the pharynx is apparent. Occasio…	Uncharacterized protein, contains BTB/POZ domain	ENSEMBL:ENSP00000371310:human:Ubiquitin-specific protease 7 isoform:E=13.3665 | ENSEMBL:ENSP00000373687:human:Ubiquitin carboxyl-terminal hydrolase 7:E=13.3665 | ENSEMBL:ENSP00000343535:human:128 kDa protein:E=13.3665 | FLYBASE:CG1490-PB:fly:Flybase gene name is Usp7-PB:E=12.2518 |
F41G4.8	175953_at
K04F10.1	184433_at					Ataxin-1, involved in Ca2+ homeostasis	ENSEMBL:ENSP00000244769:human:Ataxin-1:E=20.301 | FLYBASE:CG4547-PA:fly:Flybase gene name is Atx-1-PA:E=16.6778 |
F17A9.2	179813_at					Uncharacterized conserved protein	ENSEMBL:ENSP00000326411:human:CWF19-like 1, cell cycle control:E=109.131 | ENSEMBL:ENSP00000337646:human:Novel protein:E=50.3098 | FLYBASE:CG7741-PA:fly:Flybase gene name is CG7741-PA:E=86.3566 |
C46E10.6	184474_at	srx-110	1	0	Larval Expression: Nervous System; tail neurons; phasmids;	7-transmembrane receptor
C06A1.2	177971_at
T01A4.1	177148_s_at	gcy-28	0	0	Head|Adult Expression: Reproductive System; vulva other;		ENSEMBL:ENSP00000305386:human:Atrial natriuretic peptide receptor A precursor:E=211.77 | ENSEMBL:ENSP00000341083:human:Isoform Long of Atrial natriuretic peptide receptor B precursor:E=194.055 | ENSEMBL:ENSP00000314082:human:Isoform Short of Atrial natriuretic peptide receptor B precursor:E=165.921 | ENSEMBL:ENSP00000261170:human:Heat-stable enterotoxin receptor precursor:E=115.301 | ENSEMBL:ENSP…
H31G24.4	172615_x_at	cyb-2.2				Cyclin B and related kinase-activating proteins	ENSEMBL:ENSP00000256442:human:G2/mitotic-specific cyclin-B1:E=35.284 | ENSEMBL:ENSP00000370229:human:Cyclin B1:E=33.5528 | ENSEMBL:ENSP00000288207:human:G2/mitotic-specific cyclin-B2:E=32.9208 | ENSEMBL:ENSP00000274026:human:Cyclin-A2:E=30.2007 | ENSEMBL:ENSP00000255465:human:Cyclin-A1:E=28.2147 | ENSEMBL:ENSP00000276014:human:cyclin B3 isoform 3:E=24.1367 | ENSEMBL:ENSP00000309181:human:Isoform …
K11C4.2	183323_at		1	0	Larval Expression: Nervous System; head neurons; unidentified cells in head;		ENSEMBL:ENSP00000329071:human:Membrane progestin receptor alpha:E=28.9208 | ENSEMBL:ENSP00000353953:human:Membrane progestin receptor beta:E=25.4559 | ENSEMBL:ENSP00000343877:human:Membrane progestin receptor gamma:E=20.1192 | ENSEMBL:ENSP00000292291:human:Isoform 1 of Progestin and adipoQ receptor family member 6:E=19.6021 | ENSEMBL:ENSP00000357253:human:Isoform 4 of Progestin and adipoQ recepto…
W02D7.7	192625_s_at	sel-9	1	1	Larval Expression: pharynx; pharyngeal gland cells; intestine; anal depressor muscle; rectal epithelium; Reproductive System; distal tip cell; developing vulva; developing uterus; body wall muscle; hypodermis; seam cells; excretory cell; excretory gland cells; coelomocytes; Nervous System; nerve ring; head neurons; neurons along body; tail neurons; unidentified cells;	Putative cargo transport protein EMP24 (p24 protein family)	ENSEMBL:ENSP00000262225:human:Transmembrane emp24 domain-containing protein 2 precursor:E=68.8539 | ENSEMBL:ENSP00000282382:human:Transmembrane emp24 domain-containing protein 7 precursor:E=27.2596 | ENSEMBL:ENSP00000348619:human:TIRAP3b:E=21.1611 | ENSEMBL:ENSP00000299705:human:Transmembrane emp24 domain-containing protein 3 precursor:E=20.0458 | ENSEMBL:ENSP00000330945:human:transmembrane emp24…
T23G7.5	192796_at	pir-1				mRNA capping enzyme, guanylyltransferase (alpha) subunit	ENSEMBL:ENSP00000272444:human:Isoform 1 of RNA/RNP complex-1-interacting phosphatase:E=39.9208 | ENSEMBL:ENSP00000366935:human:Isoform 2 of RNA/RNP complex-1-interacting phosphatase:E=29.4949 | ENSEMBL:ENSP00000358487:human:RNA guanylyltransferase and 5'-phosphatase:E=24 | ENSEMBL:ENSP00000265607:human:Isoform 2 of mRNA capping enzyme:E=23.9208 | ENSEMBL:ENSP00000339517:human:Isoform 1 of mRNA ca…
F47B7.1	172655_x_at					Stress responsive protein
Y44E3B.1	175396_s_at	zip-4
R07H5.2	192251_at	cpt-2	0	0	Larval Expression: intestine;		ENSEMBL:ENSP00000287862:human:Carnitine O-palmitoyltransferase 2, mitochondrial precursor:E=100 | ENSEMBL:ENSP00000315013:human:Isoform 1 of Carnitine O-acetyltransferase:E=48.2676 | ENSEMBL:ENSP00000345878:human:Isoform S of Choline O-acetyltransferase:E=45.4318 | ENSEMBL:ENSP00000343486:human:Isoform R of Choline O-acetyltransferase:E=45.4089 | ENSEMBL:ENSP00000310001:human:Isoform M of Choline…
294	175388_at
K10B3.6	173121_s_at	K10B3.6				Predicted starch-binding protein	ENSEMBL:ENSP00000265183:human:Putative glycerophosphodiester phosphodiesterase 5:E=68.9586 | ENSEMBL:ENSP00000368277:human:OTTHUMP00000030202:E=33.6021 | FLYBASE:CG2818-PA:fly:Flybase gene name is CG2818-PA:E=66.0177 | FLYBASE:CG9394-PA:fly:Flybase gene name is CG9394-PA:E=44.8861 | FLYBASE:CG11619-PA:fly:Flybase gene name is CG11619-PA:E=36.9586 | FLYBASE:CG18135-PB:fly:Flybase gene name is CG18…
B0041.2	174974_s_at	B0041.2				Unnamed protein	FLYBASE:CG11518-PA:fly:Flybase gene name is pygo-PA:E=13.6576 | FLYBASE:CG15319-PB:fly:Flybase gene name is nej-PB:E=10.585 |
F08F3.10	182626_at
C44C8.6	189233_s_at	mak-2				MAP kinase-activated protein kinase 2	ENSEMBL:ENSP00000350639:human:MAP kinase-activated protein kinase 3:E=107.495 | ENSEMBL:ENSP00000356070:human:Isoform 1 of MAP kinase-activated protein kinase 2:E=105.187 | ENSEMBL:ENSP00000294981:human:Isoform 2 of MAP kinase-activated protein kinase 2:E=95.6198 | ENSEMBL:ENSP00000009105:human:Isoform 1 of Calcium/calmodulin-dependent protein kinase type 1G:E=52.0706 | ENSEMBL:ENSP00000329160:hu…
ZC513.4	190409_at	vrs-1				Valyl-tRNA synthetase	ENSEMBL:ENSP00000316092:human:Valyl-tRNA synthetase 2-like:E=142.602 | ENSEMBL:ENSP00000373037:human:Valyl-tRNA synthetase 2-like:E=142.602 | ENSEMBL:ENSP00000372860:human:Valyl-tRNA synthetase 2-like:E=142.602 | ENSEMBL:ENSP00000211402:human:Valyl-tRNA synthetase:E=140.215 | ENSEMBL:ENSP00000373036:human:Valyl-tRNA synthetase 2-like:E=128.301 | ENSEMBL:ENSP00000372859:human:Valyl-tRNA synthetase…
R03D7.4	173532_at		1	1	Larval Expression: pharynx; intestine; anal depressor muscle; body wall muscle; Nervous System; nerve ring; head neurons; tail neurons;	RNA polymerase II transcription elongation factor Elongin/SIII, subunit elongin A	ENSEMBL:ENSP00000234697:human:Transcription elongation factor B polypeptide 3:E=14.1367 | ENSEMBL:ENSP00000331302:human:RNA polymerase II transcription factor SIII subunit A2:E=10.1938 | ENSEMBL:ENSP00000328232:human:RNA polymerase II transcription factor SIII subunit A3:E=10.1024 | FLYBASE:CG6755-PB:fly:Flybase gene name is EloA-PB:E=15.9586 |
C16A3.9	174511_s_at	rps-13				40S ribosomal protein S13	ENSEMBL:ENSP00000228140:human:40S ribosomal protein S13:E=60.8861 | FLYBASE:CG13389-PA:fly:Flybase gene name is RpS13-PA:E=57.3979 |
432	186647_at
F09G8.3	176095_at					Mitochondrial/chloroplast ribosomal protein S9	ENSEMBL:ENSP00000258455:human:mitochondrial ribosomal protein S9:E=30.2676 | FLYBASE:CG2957-PA:fly:Flybase gene name is mRpS9-PA:E=33.8539 |
ZK688.3	176155_at					Predicted fumarylacetoacetate hydralase	ENSEMBL:ENSP00000314622:human:Isoform 1 of Fumarylacetoacetate hydrolase domain-containing protein 1:E=51.9586 | ENSEMBL:ENSP00000372112:human:fumarylacetoacetate hydrolase domain containing 1 isoform 1:E=51.2596 | ENSEMBL:ENSP00000372114:human:Isoform 2 of Fumarylacetoacetate hydrolase domain-containing protein 1:E=51.2147 | ENSEMBL:ENSP00000233379:human:Fumarylacetoacetate hydrolase domain cont…
C35D10.10	186544_s_at					Thioredoxin-like protein	ENSEMBL:ENSP00000278422:human:Thioredoxin-related transmembrane protein 2 variant (Fragment):E=48.585 | ENSEMBL:ENSP00000367563:human:My009 protein:E=48.5686 | ENSEMBL:ENSP00000367562:human:TXNDC14 protein:E=37.699 | FLYBASE:CG11007-PA:fly:Flybase gene name is CG11007-PA:E=49.1739 |
F19B6.2	187426_s_at	ufd-1				Ubiquitin fusion-degradation protein	ENSEMBL:ENSP00000263202:human:Isoform Short of Ubiquitin fusion degradation protein 1 homolog:E=46.1549 | ENSEMBL:ENSP00000354079:human:ubiquitin fusion degradation 1-like isoform B:E=40.6383 | FLYBASE:CG6233-PA:fly:Flybase gene name is Ufd1-like-PA:E=46.9208 |
C54G4.1	174764_at	rskn-2	1	1	|Larval Expression: stomato-intestinal muscle; anal depressor muscle; Reproductive System; developing vulva; body wall muscle; Nervous System; nerve ring; ventral nerve cord; head neurons; tail neurons;	Ribosomal protein S6 kinase	ENSEMBL:ENSP00000261991:human:Ribosomal protein S6 kinase alpha-5:E=182.108 | ENSEMBL:ENSP00000294261:human:Isoform 1 of Ribosomal protein S6 kinase alpha-4:E=176.796 | ENSEMBL:ENSP00000355832:human:91 kDa protein:E=105.824 | ENSEMBL:ENSP00000355831:human:Isoform 2 of Ribosomal protein S6 kinase alpha-2:E=105.796 | ENSEMBL:ENSP00000265678:human:Isoform 1 of Ribosomal protein S6 kinase alpha-2:E=1…
C10H11.6	185055_at	ugt-26				UDP-glucuronosyl and UDP-glucosyl transferase	ENSEMBL:ENSP00000304845:human:UDP-glucuronosyltransferase 1-1 precursor:E=39.7212 | ENSEMBL:ENSP00000346768:human:UDP-glucuronosyltransferase 1-9 precursor:E=37.0706 | ENSEMBL:ENSP00000287677:human:60 kDa protein:E=36.6383 | ENSEMBL:ENSP00000303174:human:UDP-glucuronosyltransferase 1-6 precursor:E=35.699 | ENSEMBL:ENSP00000362513:human:UDP-glucuronosyltransferase 1-5 precursor:E=34.1367 | ENSEMBL…
C35D10.9	188557_at	ced-4	1	1	There are two transcripts, 2.2 kb and 0.9 kb. ced-4 (2.2 kb) is expressed primarily in embryos. The 0.9 kb transcript is expressed in eggs and adults.|Larval Expression: intestine; anal sphincter; Nervous System; head neurons; neurons along body; PVT interneuron; tail neurons;
F59E12.4	172504_x_at	npl-4.1				Nuclear pore complex, rNpl4 component (sc Npl4)	ENSEMBL:ENSP00000331487:human:nuclear protein localization 4:E=114.481 | ENSEMBL:ENSP00000363879:human:Isoform 2 of Nuclear protein localization protein 4 homolog:E=113.745 | FLYBASE:CG4673-PA:fly:Flybase gene name is CG4673-PA:E=112.187 |
F58B3.6	192515_at					Interferon-related protein PC4 like	ENSEMBL:ENSP00000005558:human:Interferon-related developmental regulator 1:E=28.1192 | ENSEMBL:ENSP00000336936:human:Interferon-related IFRD2 (PC4-B) protein:E=18.1675 | FLYBASE:CG31694-PA:fly:Flybase gene name is CG31694-PA:E=23.9586 |
F42C5.2	191492_at					7 transmembrane receptor	ENSEMBL:ENSP00000326616:human:Isoform B of Somatostatin receptor type 2:E=20.3768 | ENSEMBL:ENSP00000350198:human:Isoform A of Somatostatin receptor type 2:E=20.1249 | ENSEMBL:ENSP00000267377:human:Somatostatin receptor type 1:E=16.1249 | ENSEMBL:ENSP00000330138:human:Somatostatin receptor type 3:E=15.1675 | ENSEMBL:ENSP00000255008:human:Somatostatin receptor type 4:E=15.1427 | ENSEMBL:ENSP000002…
K03B4.2	175019_at
C01F6.9	177911_at					Uncharacterized conserved protein	ENSEMBL:ENSP00000311768:human:Zinc finger protein 706:E=21.9208 | ENSEMBL:ENSP00000304621:human:similar to zinc finger protein 706:E=20.4318 | FLYBASE:CG15715-PA:fly:Flybase gene name is CG15715-PA:E=17.8861 | FLYBASE:CG18081-PA:fly:Flybase gene name is CG18081-PA:E=17.7959 |
C44B7.4	180871_at					Unnamed protein	ENSEMBL:ENSP00000325894:human:Uncharacterized protein C6orf188:E=20.4089 | ENSEMBL:ENSP00000345787:human:Isoform 1 of Uncharacterized protein C6orf78:E=20.3098 | ENSEMBL:ENSP00000260743:human:Isoform 1 of Protein FAM26B:E=18.1308 | ENSEMBL:ENSP00000357594:human:OTTHUMP00000017061:E=18 | ENSEMBL:ENSP00000331217:human:Isoform 2 of Protein FAM26A:E=11.1135 |
W02A11.3	192958_at		1	1	Larval Expression: pharynx; intestine; body wall muscle;|Larval Expression: hypodermis; seam cells; Nervous System; head neurons;|Larval Expression: intestine; renal gland cells; unidentified cells in head;	Predicted E3 ubiquitin ligase	ENSEMBL:ENSP00000274811:human:ring finger protein 44:E=16.0269 | ENSEMBL:ENSP00000369873:human:CDNA FLJ16278 fis, clone NT2RI3001132, highly similar to Mus musculus Arkadia (Arkadia) mRNA:E=14.041 | ENSEMBL:ENSP00000288199:human:Ring fingeR pRotein 111:E=13.8239 | ENSEMBL:ENSP00000269439:human:RING finger protein 165:E=13.5086 | FLYBASE:CG6923-PA:fly:Flybase gene name is CG6923-PA:E=11.1024 | FLY…
112	172748_x_at
F40F4.2	193132_at	lbp-2				Fatty acid-binding protein FABP
C43E11.4	190401_s_at	tufm-2				Mitochondrial translation elongation factor Tu	ENSEMBL:ENSP00000322439:human:Tu translation elongation factor, mitochondrial:E=93.699 | ENSEMBL:ENSP00000217182:human:Elongation factor 1-alpha 2:E=24.2441 | ENSEMBL:ENSP00000332874:human:Eukaryotic translation elongation factor 1 alpha-like 3:E=24.0223 | ENSEMBL:ENSP00000310144:human:Elongation factor 1-alpha 1:E=23.9208 | ENSEMBL:ENSP00000333488:human:Similar to Elongation factor 1-alpha 1:E=2…
F21C3.5	190936_s_at	pfd-6				Prefoldin subunit 6, KE2 family	ENSEMBL:ENSP00000363734:human:Prefoldin subunit 6:E=21.1938 | FLYBASE:CG7770-PA:fly:Flybase gene name is CG7770-PA:E=15.1427 |
T27E9.3	173139_s_at	cdk-5				Cyclin-dependent kinase CDK5	ENSEMBL:ENSP00000297518:human:Cell division protein kinase 5:E=117.137 | ENSEMBL:ENSP00000266970:human:Cell division protein kinase 2:E=88.5376 | ENSEMBL:ENSP00000293215:human:Cell division protein kinase 3:E=88.1549 | ENSEMBL:ENSP00000261211:human:Serine/threonine-protein kinase PCTAIRE-2:E=78.699 | ENSEMBL:ENSP00000306043:human:Hypothetical protein DKFZp686L20222:E=78.3665 | ENSEMBL:ENSP0000027…
C01F6.5	193736_at	aly-1				RRM motif-containing protein	FLYBASE:CG1101-PA:fly:Flybase gene name is Aly-PA:E=12.8539 |
F26H11.5	187188_s_at	exl-1	1	4	EXL-1::GFP localizes to lysosomal membranes in the intestine and to the Golgi apparatus in neurons and muscle.	Intracellular Cl- channel CLIC, contains GST domain	ENSEMBL:ENSP00000344165:human:Isoform 1 of Chloride intracellular channel protein 5:E=13.6383 | ENSEMBL:ENSP00000185206:human:Isoform 2 of Chloride intracellular channel protein 5:E=13.1427 | ENSEMBL:ENSP00000290332:human:Isoform A of Chloride intracellular channel 6:E=11.2007 | ENSEMBL:ENSP00000353959:human:Isoform B of Chloride intracellular channel 6:E=11.1938 | ENSEMBL:ENSP00000364933:human:C…
B0564.6	193231_s_at	B0564.6				Leucine rich repeat proteins, some proteins contain F-box
B0393.5	193885_at					Mucin/alpha-tectorin	ENSEMBL:ENSP00000373738:human:Fibrillin-1 precursor:E=53.6576 | ENSEMBL:ENSP00000325527:human:312 kDa protein:E=53.6576 | ENSEMBL:ENSP00000272273:human:Latent-transforming growth factor beta-binding protein, isoform 1L precursor:E=50.5086 | ENSEMBL:ENSP00000374653:human:latent transforming growth factor beta binding protein 1 isoform LTBP-1S:E=50.4949 | ENSEMBL:ENSP00000374654:human:latent transf…
Y55D5A.1	177033_at	Y55D5A.1	1	0	Expressed in ADF, ADL, AFD, ASE, ASG, ASH, ASI, ASJ, ASK, AWA, AWB, AWC, BAG, PHA, PHB, URX, intestine.
T10F2.3	173574_at	ulp-1				Protease, Ulp1 family	ENSEMBL:ENSP00000004980:human:Sentrin-specific protease 1:E=57.7212 | ENSEMBL:ENSP00000296257:human:Sentrin-specific protease 2:E=51.1871 | ENSEMBL:ENSP00000327197:human:Sentrin-specific protease 5:E=30.0605 | ENSEMBL:ENSP00000314029:human:Sentrin-specific protease 3:E=27.7959 | ENSEMBL:ENSP00000359031:human:Isoform 2 of Sentrin-specific protease 6:E=10.3872 | ENSEMBL:ENSP00000347607:human:Isofor…
F30A10.6	192772_at					Putative phosphoinositide phosphatase	ENSEMBL:ENSP00000373713:human:SAC1 suppressor of actin mutations 1-like:E=134.18 | ENSEMBL:ENSP00000354905:human:Inositol polyphosphate-5-phosphatase F:E=69.4437 | ENSEMBL:ENSP00000354519:human:inositol polyphosphate-5-phosphatase F:E=69.3372 | ENSEMBL:ENSP00000371946:human:Isoform 3 of Synaptojanin-1:E=50.9586 | ENSEMBL:ENSP00000349903:human:Isoform 2 of Synaptojanin-1:E=50.6198 | ENSEMBL:ENSP00…
Y34B4A.2	177015_at					UV radiation resistance associated protein
Y77E11A.1	186626_s_at					Hexokinase	ENSEMBL:ENSP00000298648:human:Hexokinase domain containing 1:E=79.585 | ENSEMBL:ENSP00000348697:human:Isoform 3 of Hexokinase-1:E=76.2007 | ENSEMBL:ENSP00000298649:human:Isoform 2 of Hexokinase-1:E=76.1938 | ENSEMBL:ENSP00000313148:human:Isoform 1 of Hexokinase-1:E=76.1938 | ENSEMBL:ENSP00000353433:human:Isoform 4 of Hexokinase-1:E=76.1938 | ENSEMBL:ENSP00000290573:human:Hexokinase-2:E=74.1805 | …
Y41E3.4	171864_x_at	ers-1				Glutaminyl-tRNA synthetase	ENSEMBL:ENSP00000307567:human:Glutaminyl-tRNA synthetase:E=230.523 | ENSEMBL:ENSP00000259146:human:glutamyl-prolyl tRNA synthetase:E=61.1308 | FLYBASE:CG10506-PA:fly:Flybase gene name is Aats-gln-PA:E=243.237 | FLYBASE:CG5394-PA:fly:Flybase gene name is Aats-glupro-PA:E=55.1549 |
F57B9.10	184582_s_at	rpn-6				26S proteasome regulatory complex, subunit RPN6/PSMD11	ENSEMBL:ENSP00000261712:human:Proteasome 26S non-ATPase subunit 11 variant (Fragment):E=107.959 | ENSEMBL:ENSP00000373553:human:Isoform 1 of COP9 signalosome complex subunit 2:E=14.6198 | ENSEMBL:ENSP00000299259:human:Isoform 2 of COP9 signalosome complex subunit 2:E=14.1549 | FLYBASE:CG10149-PA:fly:Flybase gene name is Rpn6-PA:E=119.328 | FLYBASE:CG9556-PA:fly:Flybase gene name is alien-PA:E=12.…
ZK863.7	190655_at	rnp-1				RNA-binding protein LARK, contains RRM and retroviral-type Zn-finger domains	ENSEMBL:ENSP00000310471:human:RNA-binding protein 4B:E=14.1249 | ENSEMBL:ENSP00000309166:human:Isoform 1 of RNA-binding protein 4:E=13.585 | ENSEMBL:ENSP00000311747:human:Isoform 1 of RNA-binding protein 14:E=10.3188 | FLYBASE:CG8597-PB:fly:Flybase gene name is lark-PB:E=22.4559 |
T05C12.7	173381_at	cct-1	1	1	Male and hermaphrodite. Staining detected at all stages (embryo, L1-L4 and adults). Strong expression detected in the head and near the pharynx where numerous muscle and neuronal cells are present. Tail expression prominent near the anal sphincter. Many cells from ventral nerve cord and nerve ring stained prominently. Occasionally beta-gal was visible in hypodermal cells and in some vulval cells …	Chaperonin complex component, TCP-1 alpha subunit (CCT1)	ENSEMBL:ENSP00000239585:human:T-complex protein 1 subunit alpha:E=196.041 | ENSEMBL:ENSP00000258091:human:T-complex protein 1 subunit eta:E=76.9208 | ENSEMBL:ENSP00000233836:human:T-complex protein 1 subunit delta:E=75.7447 | ENSEMBL:ENSP00000357240:human:T-complex protein 1 subunit gamma:E=73.7447 | ENSEMBL:ENSP00000357243:human:60 kDa protein:E=73.7447 | ENSEMBL:ENSP00000295688:human:chaperonin…
C15H11.4	189084_s_at	dhs-22				Dehydrogenases with different specificities (related to short-chain alcohol dehydrogenases)	ENSEMBL:ENSP00000267502:human:Retinol dehydrogenase 12:E=45.5376 | ENSEMBL:ENSP00000237831:human:Retinol dehydrogenase 14:E=43.1249 | ENSEMBL:ENSP00000291892:human:Retinol dehydrogenase 13:E=41.2076 | ENSEMBL:ENSP00000368173:human:EALL419:E=39.8861 | ENSEMBL:ENSP00000374214:human:Isoform 1 of Retinol dehydrogenase 11:E=39.284 | ENSEMBL:ENSP00000370750:human:35 kDa protein:E=38.8539 | ENSEMBL:ENSP…
W04H10.3	190138_at	nhl-3					ENSEMBL:ENSP00000340797:human:tripartite motif-containing 3:E=15.9208 | ENSEMBL:ENSP00000339659:human:Tripartite motif-containing protein 2:E=15.3979 | ENSEMBL:ENSP00000337094:human:Isoform Beta of Tripartite motif-containing protein 3:E=15.2076 |
F12F6.6	174907_at	sec-24.1	0	0	Larval Expression: intestine;	Vesicle coat complex COPII, subunit SFB3	ENSEMBL:ENSP00000321845:human:Protein transport protein Sec24C:E=202.161 | ENSEMBL:ENSP00000361936:human:112 kDa protein:E=191.119 | ENSEMBL:ENSP00000369059:human:SEC24 related gene family, member D:E=188.26 | ENSEMBL:ENSP00000280551:human:Protein transport protein Sec24D:E=187.721 | ENSEMBL:ENSP00000265341:human:SEC24 related gene family, member A:E=102.237 | ENSEMBL:ENSP00000265175:human:Protei…
R04F11.4	192915_at	twk-13				Tandem pore domain K+ channel	ENSEMBL:ENSP00000244085:human:Potassium channel subfamily K member 15:E=22.2007 | ENSEMBL:ENSP00000306275:human:Potassium channel subfamily K member 3:E=20.3768 | ENSEMBL:ENSP00000334650:human:TWIK-related individual K+ channel:E=19.9586 | ENSEMBL:ENSP00000302166:human:Potassium channel subfamily K member 9:E=18.4815 | ENSEMBL:ENSP00000330877:human:Isoform 1 of Potassium channel subfamily K membe…
Y105E8A.10	176959_at	Y105E8A.10					ENSEMBL:ENSP00000320297:human:bile acid beta-glucosidase:E=166.377 | ENSEMBL:ENSP00000367334:human:Glucosidase, beta (Bile acid) 2:E=150.456 | ENSEMBL:ENSP00000367328:human:CDNA FLJ33048 fis, clone TRACH1000030, weakly similar to Anabaena PCC7120 hetC gene:E=18.2366 | FLYBASE:CG33090-PB:fly:Flybase gene name is CG33090-PB:E=150.432 |
F38B2.4	189267_s_at					Uridylate kinase/adenylate kinase	ENSEMBL:ENSP00000223836:human:Adenylate kinase 1:E=55.9586 | ENSEMBL:ENSP00000362249:human:Adenylate kinase isoenzyme 1:E=55.9208 | ENSEMBL:ENSP00000341430:human:Adenylate kinase 5:E=44.9208 | ENSEMBL:ENSP00000346577:human:Hypothetical protein:E=44.9208 | ENSEMBL:ENSP00000359841:human:64 kDa protein:E=43.7696 | ENSEMBL:ENSP00000294340:human:cytidylate kinase:E=37.4437 | ENSEMBL:ENSP00000362250:hu…
170	173392_s_at
C53H9.1	172865_x_at	rpl-27				60S ribosomal protein L27	ENSEMBL:ENSP00000253788:human:60S ribosomal protein L27:E=47.6021 | ENSEMBL:ENSP00000363555:human:similar to ribosomal protein L27:E=34.2596 | ENSEMBL:ENSP00000357090:human:14 kDa protein:E=24.7696 | ENSEMBL:ENSP00000362902:human:11 kDa protein:E=24.0315 | FLYBASE:CG4759-PA:fly:Flybase gene name is RpL27-PA:E=38.2757 |
C41D11.4	184305_at
B0336.7	183642_s_at	B0336.7	1	0	Expression is seen in two components predominantly in young larvae, but also at other larval stages and in adults. The first component consists of diffuse expression throughout the intestine. The second component consists of intense expression in several neuronal cell bodies. Faint processes can be seen between the cell bodies and the buccal cavity indicating these cells to be amphid sensory neur…
F28F8.5	179475_s_at		0	0	Nuclear-localised expression is seen from late embryonic stages until adulthood in many, or all, cells of the intestine, somatic gonad, and hypodermis.
Y110A7A.16	174798_at					IkappaB kinase complex, IKAP component	ENSEMBL:ENSP00000262535:human:inhibitor of kappa light polypeptide gene enhancer in B-cells, kinase complex-associated protein:E=48.699 | ENSEMBL:ENSP00000363760:human:Inhibitor of kappa light polypeptide gene enhancer in B-cells, kinase complex-associated protein:E=48.585 | FLYBASE:CG10535-PA:fly:Flybase gene name is CG10535-PA:E=53.6576 |
F35G12.2	174427_s_at					Isocitrate dehydrogenase, gamma subunit	ENSEMBL:ENSP00000217901:human:Isocitrate dehydrogenase [NAD] subunit gamma, mitochondrial precursor:E=97.3372 | ENSEMBL:ENSP00000359111:human:isocitrate dehydrogenase 3 (NAD+) gamma isoform b precursor:E=91.6021 | ENSEMBL:ENSP00000245969:human:Isocitrate dehydrogenase [NAD] subunit beta, mitochondrial precursor:E=81.7695 | ENSEMBL:ENSP00000370247:human:42 kDa protein:E=81.7447 | ENSEMBL:ENSP00000…
F49E8.1	184135_s_at					Nitrogen permease regulator NLRG/NPR2	ENSEMBL:ENSP00000232501:human:Isoform 1 of Tumor suppressor candidate 4:E=37.5528 | FLYBASE:CG9104-PA:fly:Flybase gene name is CG9104-PA:E=43.1079 |
359	180171_s_at
ZC373.4	173899_at					Ca2+/calmodulin-dependent protein kinase, EF-Hand protein superfamily	ENSEMBL:ENSP00000355024:human:Isoform 5 of Myosin light chain kinase, smooth muscle:E=73.9586 | ENSEMBL:ENSP00000320622:human:203 kDa protein:E=71.3188 | ENSEMBL:ENSP00000353452:human:Isoform 1 of Myosin light chain kinase, smooth muscle:E=71.301 | ENSEMBL:ENSP00000346846:human:Isoform Del-1790 of Myosin light chain kinase, smooth muscle:E=71.1938 | ENSEMBL:ENSP00000274643:human:Uncharacterized s…
F47G4.2	191996_s_at					ZYG-1-like serine/threonine protein kinases
T02E1.2	178970_at
C18A11.7	188558_s_at	dim-1	0	0	Expressed throughout development from the 1.5-fold stage of embryogenesis and appears to be limited to bodywall muscles. Anti-GFP immunofluorescence was not observed in any of the other muscle types.		ENSEMBL:ENSP00000271588:human:hemicentin 1:E=16.4318 | ENSEMBL:ENSP00000261509:human:palladin:E=14.5086 | ENSEMBL:ENSP00000348444:human:Isoform 7 of Titin:E=14.4437 | ENSEMBL:ENSP00000347764:human:Isoform 2 of Titin:E=14.4318 | ENSEMBL:ENSP00000340967:human:Isoform 1 of Myopalladin:E=13.6198 | ENSEMBL:ENSP00000336735:human:CGI-151 protein:E=12.8539 | ENSEMBL:ENSP00000346369:human:Isoform 2 of Myo…
C05D11.5	187649_at		0	1	Larval Expression: intestine; hypodermis;|Larval Expression: intestine; body wall muscle; hypodermis;	Hydroxypyruvate isomerase	ENSEMBL:ENSP00000344050:human:Novel protein:E=37.7959 | ENSEMBL:ENSP00000361501:human:25 kDa protein:E=34.2596 | ENSEMBL:ENSP00000319129:human:HYI protein:E=25.6576 | ENSEMBL:ENSP00000361502:human:24 kDa protein:E=25.5528 | ENSEMBL:ENSP00000361503:human:Novel protein:E=17.7447 | ENSEMBL:ENSP00000361504:human:Novel protein:E=17.4202 | ENSEMBL:ENSP00000361510:human:Novel protein:E=17.3768 | FLYBASE…
C15B12.7	174150_at	cdf-1	0	2	GFP was highly expressed in the vulval muscles and the intestinal cells; the expression was most intense at the junctions between the pharynx and intestine and the intestine and the rectum. GFP was expressed moderately in the descendants of P5.p, P6.p, and P7.p. In addition, GFP was expressed in ectopic pseudovulvae. A significant GFP signal was not detected in other cells.	Zn2+ transporter ZNT1 and related Cd2+/Zn2+ transporters (cation diffusion facilitator superfamily)	ENSEMBL:ENSP00000304030:human:solute carrier family 30 (zinc transporter), member 1:E=47.3979 | ENSEMBL:ENSP00000349018:human:Zinc transporter 8:E=38.6576 | ENSEMBL:ENSP00000294731:human:Zinc transporter ZnT-7:E=37.9208 | ENSEMBL:ENSP00000296670:human:SLC30A5:E=31.0044 | ENSEMBL:ENSP00000363393:human:solute carrier family 30, member 2 isoform 1:E=24.6576 | ENSEMBL:ENSP00000261867:human:Zinc trans…
Y39A1A.3	181514_s_at					Zn-ribbon-containing protein implicated in mitosis	ENSEMBL:ENSP00000312318:human:Sjoegren syndrome/scleroderma autoantigen 1:E=13.9586 |
K07C5.4	191820_s_at					Ribosome biogenesis protein - Nop56p/Sik1p	ENSEMBL:ENSP00000217341:human:Nucleolar protein Nop56:E=140.538 | ENSEMBL:ENSP00000370561:human:OTTHUMP00000030034:E=86.6198 | ENSEMBL:ENSP00000264279:human:Nucleolar protein NOP5:E=74.4685 | ENSEMBL:ENSP00000263436:human:Isoform 2 of U4/U6 small nuclear ribonucleoprotein Prp31:E=28.3872 | ENSEMBL:ENSP00000324122:human:Isoform 1 of U4/U6 small nuclear ribonucleoprotein Prp31:E=27.0605 | FLYBASE:C…
F53F10.3	187611_s_at					Uncharacterized conserved protein	ENSEMBL:ENSP00000271373:human:Brain protein 44:E=25.9586 | FLYBASE:CG9399-PB:fly:Flybase gene name is CG9399-PB:E=28.4815 | FLYBASE:CG9396-PA:fly:Flybase gene name is CG9396-PA:E=27.4089 | FLYBASE:CG32832-PA:fly:Flybase gene name is CG32832-PA:E=20.6021 |
225	174513_at
B0261.4	182758_at	B0261.4					ENSEMBL:ENSP00000372089:human:30 kDa protein:E=25 | ENSEMBL:ENSP00000259038:human:39S ribosomal protein L47, mitochondrial precursor:E=23.7213 | FLYBASE:CG9378-PB:fly:Flybase gene name is Rlc1-PB:E=26.284 |
207	174346_at
Y113G7A.5	185438_at					Ligand-gated ion channel	ENSEMBL:ENSP00000229606:human:Gamma-aminobutyric-acid receptor subunit rho-2 precursor:E=57.3979 | ENSEMBL:ENSP00000275066:human:Gamma-aminobutyric acid (GABA) receptor, rho 1:E=55.0915 | ENSEMBL:ENSP00000328115:human:similar to Gamma-aminobutyric-acid receptor rho-3 subunit precursor:E=53.1871 | ENSEMBL:ENSP00000295454:human:Gamma-aminobutyric-acid receptor subunit beta-1 precursor:E=52.2518 | E…
E02H1.6	190324_at					Predicted nucleotide kinase/nuclear protein involved oxidative stress response	ENSEMBL:ENSP00000261565:human:Adenylate kinase isoenzyme 6:E=44.6383 | ENSEMBL:ENSP00000372862:human:TAF9 RNA polymerase II isoform c:E=41.7696 | FLYBASE:CG8816-PA:fly:Flybase gene name is CG8816-PA:E=43.6778 |
C36B1.8	174728_at	C36B1.8					FLYBASE:CG4090-PA:fly:Flybase gene name is CG4090-PA:E=15.7959 | FLYBASE:CG6004-PB:fly:Flybase gene name is CG6004-PB:E=11.1192 | FLYBASE:CG15040-PA:fly:Flybase gene name is CG15040-PA:E=10.2366 |
B0416.7	187483_at	B0416.7				Unnamed protein
C56A3.5	178707_at					Unnamed protein
Y49F6B.6	184730_at
K07F5.14	181255_s_at					Uncharacterized conserved protein	ENSEMBL:ENSP00000354115:human:Isoform 2 of Nucleolar protein 8:E=18.1611 | ENSEMBL:ENSP00000351723:human:Isoform 1 of Nucleolar protein 8:E=18.1487 | ENSEMBL:ENSP00000364744:human:30 kDa protein:E=12.1739 | ENSEMBL:ENSP00000338551:human:Isoform SV9 of PITSLRE serine/threonine-protein kinase CDC2L1:E=11.4318 | ENSEMBL:ENSP00000295321:human:Isoform 1 of IWS1 homolog:E=10.4318 | FLYBASE:CG14230-PA:f…
C46E1.1	179283_at
B0523.5	175718_s_at	fli-1				Cytoskeletal regulator Flightless-I (contains leucine-rich and gelsolin repeats)	ENSEMBL:ENSP00000368763:human:Flightless I homolog variant:E=1000 | ENSEMBL:ENSP00000324573:human:Protein flightless-1 homolog:E=255 | ENSEMBL:ENSP00000297029:human:Isoform 1 of Adseverin:E=63.6778 | ENSEMBL:ENSP00000257861:human:Advillin:E=58.0506 | ENSEMBL:ENSP00000340888:human:Isoform 2 of Gelsolin precursor:E=53.585 | ENSEMBL:ENSP00000277268:human:Isoform 1 of Gelsolin precursor:E=53.4089 | E…
F29C4.2	182539_at					Unnamed protein
ZC204.2	189541_at		0	0	Larval Expression: intestine; hypodermis;
Y38E10A.24	172660_s_at
T12G3.5	179619_at					Uncharacterized conserved protein	FLYBASE:CG13098-PA:fly:Flybase gene name is mRpL51-PA:E=16.2366 |
R02D3.8	182961_at					Predicted exonuclease	ENSEMBL:ENSP00000361327:human:Exonuclease domain containing protein:E=42.0458 | ENSEMBL:ENSP00000262917:human:prion protein interacting protein:E=41.9586 | ENSEMBL:ENSP00000361330:human:similar to prion protein interacting protein:E=36.6778 | ENSEMBL:ENSP00000361329:human:Prion protein interacting protein:E=35.2076 | ENSEMBL:ENSP00000250263:human:3' histone mRNA exonuclease 1:E=28.1938 | ENSEMBL:…
C47E12.8	192157_at	dhp-2	0	1	Signals of CeCRMP/DHP-2 were distributed in the lateral region at the late gastrula stage and the 2-fold embryo stage.|Expression observed in body muscle quadrants from late gastrula to adult stages. Expression was seen in the whole cytoplasm of body wall muscle cells, confirmed using CeCRMP/DHP-2::GFP lacking NLS signal.	Dihydroorotase and related enzymes	ENSEMBL:ENSP00000276651:human:Dihydropyrimidinase:E=155.638 | ENSEMBL:ENSP00000309539:human:Dihydropyrimidinase-related protein 2:E=134.824 | ENSEMBL:ENSP00000343690:human:DPYSL3 protein:E=134.469 | ENSEMBL:ENSP00000321606:human:collapsin response mediator protein 1 isoform 1:E=128.959 | ENSEMBL:ENSP00000288699:human:Dihydropyrimidinase-related protein 5:E=127.097 | ENSEMBL:ENSP00000339850:human:…
Y55F3BR.1	188505_at					Putative DEAD-box RNA helicase DDX1	ENSEMBL:ENSP00000233084:human:ATP-dependent RNA helicase DDX1:E=179.745 | ENSEMBL:ENSP00000334167:human:Isoform 2 of Probable ATP-dependent RNA helicase DDX4:E=33.0269 | ENSEMBL:ENSP00000347087:human:Isoform 1 of Probable ATP-dependent RNA helicase DDX4:E=32.9586 | ENSEMBL:ENSP00000293831:human:Eukaryotic initiation factor 4A-I:E=32.3372 | ENSEMBL:ENSP00000326381:human:Isoform 1 of Eukaryotic ini…
M176.3	177357_at					Head-elevated expression protein
K01C8.10	192169_s_at	cct-4	1	0	Larval Expression: pharynx; pharyngeal gland cells; intestine; renal gland cells; Nervous System; head neurons; unidentified cells in tail ;	Chaperonin complex component, TCP-1 delta subunit (CCT4)	ENSEMBL:ENSP00000233836:human:T-complex protein 1 subunit delta:E=178.538 | ENSEMBL:ENSP00000280326:human:T-complex protein 1 subunit epsilon:E=89.5376 | ENSEMBL:ENSP00000357240:human:T-complex protein 1 subunit gamma:E=74.4815 | ENSEMBL:ENSP00000357243:human:60 kDa protein:E=74.4815 | ENSEMBL:ENSP00000295688:human:chaperonin containing TCP1, subunit 3 isoform b:E=73.1079 | ENSEMBL:ENSP0000023958…
R10H10.1	192872_at	lpd-8				NifU-like domain-containing proteins	ENSEMBL:ENSP00000306965:human:HIRA interacting protein 5 isoform 2:E=58.585 | FLYBASE:CG32857-PA:fly:Flybase gene name is CG32857-PA:E=61.7959 | FLYBASE:CG32500-PA:fly:Flybase gene name is CG32500-PA:E=61.7959 | FLYBASE:CG33502-PA:fly:Flybase gene name is CG33502-PA:E=61.7959 |
F10G7.5	180083_at	F10G7.5					ENSEMBL:ENSP00000295190:human:Monocarboxylate transporter 14:E=10.4685 | FLYBASE:CG13907-PA:fly:Flybase gene name is CG13907-PA:E=10.9208 |
128	172789_x_at
Y97E10AR.2	176595_at	Y97E10AR.2				Gamma-glutamyltransferase	ENSEMBL:ENSP00000248923:human:Isoform 1 of Gamma-glutamyltranspeptidase 1 precursor:E=20.3665 | ENSEMBL:ENSP00000249062:human:similar to Gamma-glutamyltranspeptidase 1 precursor (Gamma-glutamyltransferase 1) (CD224 antigen) isoform 2:E=18.6021 | ENSEMBL:ENSP00000348326:human:Isoform 3 of Gamma-glutamyltransferase 4 precursor:E=17.3665 | ENSEMBL:ENSP00000338964:human:Isoform 1 of Gamma-glutamyltra…
Y53C12B.1	193052_at		1	1	Larval Expression: pharynx; stomato-intestinal muscle; anal depressor muscle; rectal epithelium; Reproductive System; developing vulva; body wall muscle; hypodermis; seam cells; excretory cell; Nervous System; nerve ring; unidentified cells in body ;unidentified cells in tail ;	WD40-repeat-containing subunit of the 18S rRNA processing complex	ENSEMBL:ENSP00000331815:human:transducin beta-like 3:E=69.8861 | ENSEMBL:ENSP00000347194:human:WD repeat protein SAZD:E=50.1805 | ENSEMBL:ENSP00000351446:human:WD repeat protein 5:E=22.6198 | ENSEMBL:ENSP00000330381:human:WD repeat domain 5B:E=19.1308 | ENSEMBL:ENSP00000006951:human:platelet-activating factor acetylhydrolase, isoform Ib, alpha subunit:E=15.4089 | ENSEMBL:ENSP00000267973:human:WD …
B0495.10	187622_s_at	tag-178	1	0	Expression is seen in the nuclei of eight neurons in the adult, two pairs in the head and two pairs in the tail. However, not each member of each pair is seen in every expressing worm. The identity of these neurons is uncertain. The head neurons may be ADLL/R or ASKL/R and IL1DL/R or IL1L/R. The tail neurons may be PVQL/R or PVCL/R and PVNR/L. This gene is similar to human copine I, a calcium-dep…	Copine	ENSEMBL:ENSP00000329748:human:Copine-8:E=60.1938 | ENSEMBL:ENSP00000353633:human:CDNA FLJ25727 fis, clone TST05479:E=60.1871 | ENSEMBL:ENSP00000244751:human:Copine-5:E=59.8861 | ENSEMBL:ENSP00000323391:human:62 kDa protein:E=58.4202 | ENSEMBL:ENSP00000317257:human:Copine-1:E=56.5686 | ENSEMBL:ENSP00000216775:human:Copine-6:E=52.5686 | ENSEMBL:ENSP00000350649:human:Isoform 1 of Copine-4:E=51.4815 …
T19D12.4	186383_at	T19D12.4
Y62E10A.11	187471_at						FLYBASE:CG7787-PA:fly:Flybase gene name is CG7787-PA:E=16.6198 |
ZK520.4	175606_at	cul-2	1	0	mRNA are present at their highest levels in embryos and at lower levels in larvae and adults.|In adults, the major site of cul-2 mRNA expression is the germ line. cul-2 mRNA is provided to embryos as maternal product, and during embryogenesis the levels of cul-2 mRNA decrease. During larval development, cul-2 mRNA is found in proliferating tissues, with the highest level in the intestine, which e…	E3 ubiquitin ligase, Cullin 2 component	ENSEMBL:ENSP00000279431:human:Cullin-2:E=165.538 | ENSEMBL:ENSP00000363874:human:Cullin 2:E=152.658 | ENSEMBL:ENSP00000363886:human:Cullin 2:E=145.055 | ENSEMBL:ENSP00000326804:human:Cullin-1:E=104.745 | ENSEMBL:ENSP00000182065:human:51 kDa protein:E=80.7447 | ENSEMBL:ENSP00000264414:human:Isoform 1 of Cullin-3:E=68.6778 | ENSEMBL:ENSP00000364584:human:Isoform 1 of Cullin-4A:E=66.5686 | ENSEMBL:E…
K12F2.1	191856_s_at	myo-3	0	1	Antibody staining is detected in the anal depressor, anal sphincter and intestinal muscles and in the contractile sheath in proximal region of the somatic gonad. Staining is also observed in the vulval muscle cells and neighbouring body wall muscle cells. In addition, staining is observed in the adult male sex muscles along the lateral and ventral surfaces.|7.5 kb single band present in mixed sta…	Myosin class II heavy chain	ENSEMBL:ENSP00000355048:human:223 kDa protein:E=1000 | ENSEMBL:ENSP00000252172:human:Myosin-13:E=1000 | ENSEMBL:ENSP00000226209:human:Myosin heavy chain, fast skeletal muscle, embryonic:E=1000 | ENSEMBL:ENSP00000354976:human:224 kDa protein:E=1000 | ENSEMBL:ENSP00000245503:human:Myosin heavy chain, skeletal muscle, adult 2:E=1000 | ENSEMBL:ENSP00000348634:human:Myosin heavy chain, cardiac muscle …
ZK1320.7	190157_at					Major histocompatibility complex protein BAT4, contains G-patch and ankyrin domains	ENSEMBL:ENSP00000211377:human:HLA-B associated transcript 4:E=18.2676 | ENSEMBL:ENSP00000365057:human:Protein BAT4:E=18.2676 | FLYBASE:CG8152-PA:fly:Flybase gene name is CG8152-PA:E=25.7447 |
F46C8.3	183535_at
F43G6.4	174361_at
F29C4.7	190068_s_at	F29C4.7				Large RNA-binding protein (RRM superfamily)	ENSEMBL:ENSP00000313890:human:RNA binding motif protein 15B:E=40.3188 | ENSEMBL:ENSP00000294837:human:Isoform 3 of Putative RNA-binding protein 15:E=29.1805 | ENSEMBL:ENSP00000341404:human:Isoform 1 of Putative RNA-binding protein 15:E=29.1675 | ENSEMBL:ENSP00000241542:human:Msx2-interacting protein:E=18.6778 | ENSEMBL:ENSP00000276079:human:Non-POU domain-containing octamer-binding protein:E=11.1…
Y62E10A.2	185705_at					Unnamed protein	ENSEMBL:ENSP00000304353:human:Ribonuclease P protein subunit p20:E=13.8239 | FLYBASE:CG33931-PA:fly:Flybase gene name is Rpp20-PA:E=15.7959 |
C26B9.1	174301_at	C26B9.1				Unnamed protein	FLYBASE:CG18507-PA:fly:Flybase gene name is CG18507-PA:E=22.3098 |
T23B12.1	185082_at					Polycomb-like PHD Zn-finger protein
F02A9.1	187224_at					Unnamed protein
W05H9.2	194262_x_at
T22G5.5	174295_at	sptl-3				Serine palmitoyltransferase	ENSEMBL:ENSP00000216484:human:Serine palmitoyltransferase 2:E=125.721 | ENSEMBL:ENSP00000217206:human:OTTHUMP00000030292:E=114 | ENSEMBL:ENSP00000248924:human:2-amino-3-ketobutyrate coenzyme A ligase, mitochondrial precursor:E=42.4815 | ENSEMBL:ENSP00000262554:human:Serine palmitoyltransferase 1:E=38.6021 | ENSEMBL:ENSP00000309259:human:5-aminolevulinate synthase, nonspecific, mitochondrial precu…
F28C6.7	193251_s_at	rpl-26					ENSEMBL:ENSP00000265100:human:60S ribosomal protein L26-like 1:E=34.284 | ENSEMBL:ENSP00000350750:human:Hypothetical protein:E=34.2007 | ENSEMBL:ENSP00000293842:human:60S ribosomal protein L26:E=34.1739 | ENSEMBL:ENSP00000370506:human:similar to 60S ribosomal protein L26-like 1:E=33.7447 | ENSEMBL:ENSP00000367884:human:similar to 60S ribosomal protein L26:E=30.7959 | ENSEMBL:ENSP00000356854:human…
T19E10.1	194190_x_at	ect-2				Predicted guanine nucleotide exchange factor (PEBBLE)	ENSEMBL:ENSP00000232458:human:epithelial cell transforming sequence 2 oncogene protein:E=43.699 | ENSEMBL:ENSP00000344446:human:Isoform 1 of FYVE, RhoGEF and PH domain-containing protein 6:E=13.2219 | ENSEMBL:ENSP00000367352:human:Hypothetical protein:E=10.0555 | FLYBASE:CG8114-PA:fly:Flybase gene name is pbl-PA:E=44.7212 | FLYBASE:CG11156-PA:fly:Flybase gene name is mus101-PA:E=12.8861 | FLYBASE…
Y77E11A.10	187231_at	clp-6				Cytosolic Ca2+-dependent cysteine protease (calpain), large subunit (EF-Hand protein superfamily)	ENSEMBL:ENSP00000183936:human:Isoform II of Calpain-3:E=113.398 | ENSEMBL:ENSP00000350181:human:Isoform III of Calpain-3:E=112.796 | ENSEMBL:ENSP00000295006:human:Calpain-2 catalytic subunit precursor:E=109.678 | ENSEMBL:ENSP00000355837:human:similar to calpain 8 isoform 4:E=109.252 | ENSEMBL:ENSP00000271971:human:Isoform 1 of Calpain-9:E=108.076 | ENSEMBL:ENSP00000279247:human:Calpain-1 catalyti…
C55B7.8	191189_at	dbr-1				RNA lariat debranching enzyme	ENSEMBL:ENSP00000260803:human:Isoform 1 of Lariat debranching enzyme:E=92.2924 | FLYBASE:CG7942-PA:fly:Flybase gene name is CG7942-PA:E=86.2218 |
F43G9.5	178879_at		0	1	Larval Expression: pharynx; intestine; body wall muscle; hypodermis;	mRNA cleavage factor I subunit	ENSEMBL:ENSP00000300291:human:Cleavage and polyadenylation specificity factor 5:E=77.0757 | ENSEMBL:ENSP00000369166:human:Hypothetical protein DKFZp313O211:E=21.7213 | FLYBASE:CG3689-PC:fly:Flybase gene name is CG3689-PC:E=78.0458 |
Y39A3A.3	186426_at
C33H5.9	183897_s_at	sec-10				Exocyst subunit - Sec10p	ENSEMBL:ENSP00000342100:human:Exocyst complex component 5:E=116.678 | ENSEMBL:ENSP00000370608:human:similar to Exocyst complex component 5:E=54.6778 | FLYBASE:CG6159-PA:fly:Flybase gene name is sec10-PA:E=108.721 |
K07F5.13	175206_at	npp-1	3	1	Expression is seen from precomma stage embryos to young larval stages. In young embryos expression is generally weak and diffuse. In older embryos and larvae expression is nuclear localised in hypodermis. Expression in the strains generated is intermittent and sporadic.|Expressed in most, if not all cells.	Nuclear pore complex, p54 component (sc Nup57)	ENSEMBL:ENSP00000264883:human:Nucleoporin 54kDa variant (Fragment):E=36.2147 | ENSEMBL:ENSP00000352400:human:Hypothetical protein DKFZp686J0330:E=13.585 | ENSEMBL:ENSP00000346167:human:KIAA0023 protein:E=12.9208 | ENSEMBL:ENSP00000320178:human:Nuclear pore complex protein Nup214:E=12.9208 | ENSEMBL:ENSP00000347404:human:nucleoporin 98kD isoform 4:E=11.6198 | ENSEMBL:ENSP00000316032:human:Isoform …
D2030.1	192072_s_at					Mannosyl-oligosaccharide alpha-1,2-mannosidase and related glycosyl hydrolases	ENSEMBL:ENSP00000265493:human:Mannosyl-oligosaccharide 1,2-alpha-mannosidase IA:E=130.745 | ENSEMBL:ENSP00000346334:human:Mannosyl-oligosaccharide 1,2-alpha-mannosidase IB:E=129.161 | ENSEMBL:ENSP00000348959:human:Mannosidase, alpha, class 1A, member 2:E=129.161 | ENSEMBL:ENSP00000357451:human:MAN1A1 protein:E=128.444 | ENSEMBL:ENSP00000304540:human:Mannosyl-oligosaccharide 1,2-alpha-mannosidase …
R05D11.5	175139_s_at					Predicted membrane protein	FLYBASE:CG8320-PA:fly:Flybase gene name is CG8320-PA:E=19.4202 |
H24K24.3	188819_at	H24K24.3				Alcohol dehydrogenase, class III	ENSEMBL:ENSP00000296412:human:Class III alCohol dehydrogenase 5 Chi subunit:E=145.886 | ENSEMBL:ENSP00000311351:human:similar to Alcohol dehydrogenase class 3 chi chain (Alcohol dehydrogenase class III chi chain) (S-(hydroxymethyl)glutathione dehydrogenase) (Glutathione-dependent formaldehyde dehydrogenase) (FDH) isoform 1:E=140.149 | ENSEMBL:ENSP00000265512:human:Alcohol dehydrogenase class II p…
K05C4.2	177914_s_at					Uncharacterized conserved protein	ENSEMBL:ENSP00000306106:human:Jagunal homolog 1:E=18.699 | ENSEMBL:ENSP00000335607:human:GL009:E=11.8239 | FLYBASE:CG10978-PB:fly:Flybase gene name is jagn-PB:E=20.5376 |
Y73F8A.8	172442_x_at	pqn-90				Uncharacterized protein	ENSEMBL:ENSP00000334197:human:Keratin-associated protein 10-6:E=29.0655 | ENSEMBL:ENSP00000369445:human:Isoform 1 of Keratin-associated protein 10-7:E=28.7696 | ENSEMBL:ENSP00000333987:human:27 kDa protein:E=25.9586 | ENSEMBL:ENSP00000348490:human:Keratin-associated protein 10-1:E=24.6198 | ENSEMBL:ENSP00000366952:human:similar to keratin associated protein 9.2:E=23.9586 | ENSEMBL:ENSP00000369438…
T03D3.5	173701_s_at		0	0	Expressed in embryo.	Unnamed protein
C28C12.7	185898_at	spp-10	1	1	Larval Expression: intestine; anal depressor muscle; Reproductive System; gonad sheath cells; body wall muscle; Nervous System; head neurons; tail neurons;	Prosaposin	ENSEMBL:ENSP00000350063:human:Isoform Sap-mu-0 of Proactivator polypeptide precursor:E=13.7212 | ENSEMBL:ENSP00000362212:human:Prosaposin:E=13.6576 | FLYBASE:CG12070-PB:fly:Flybase gene name is Sap-r-PB:E=10.5086 |
T07C4.9	189585_s_at	nex-2	0	0	Larval Expression: pharynx;	Annexin	ENSEMBL:ENSP00000260852:human:Isoform 2 of Annexin A7:E=94.8861 | ENSEMBL:ENSP00000277916:human:annexin VII isoform 2:E=93.4089 | ENSEMBL:ENSP00000265447:human:Annexin A11:E=88.0177 | ENSEMBL:ENSP00000346550:human:Annexin A6:E=74.5086 | ENSEMBL:ENSP00000348889:human:annexin VI isoform 2:E=74.5086 | ENSEMBL:ENSP00000347164:human:annexin IV:E=72.5686 | ENSEMBL:ENSP00000296511:human:Annexin A5:E=70.…
K02B7.3	178798_s_at
Y39B6A.36	183088_at					Transcription initiation factor IIF, small subunit (RAP30)	ENSEMBL:ENSP00000340823:human:Transcription initiation factor IIF subunit beta:E=36.7447 | ENSEMBL:ENSP00000351886:human:28 kDa protein:E=36.6383 | FLYBASE:CG6538-PA:fly:Flybase gene name is TfIIFbeta-PA:E=40.1805 |
F13H10.3	173849_at	F13H10.3				Amino acid transporter protein	ENSEMBL:ENSP00000316596:human:Hypothetical protein FLJ90709:E=100.356 |
C03E10.4	173502_s_at	gly-20				N-acetylglucosaminyltransferase	ENSEMBL:ENSP00000307423:human:Alpha-1,6-mannosyl-glycoprotein 2-beta-N-acetylglucosaminyltransferase:E=80.7695 | FLYBASE:CG7921-PB:fly:Flybase gene name is Mgat2-PB:E=81.1135 |
F57B1.4	171725_x_at	col-160				Collagens (type IV and type XIII), and related proteins	ENSEMBL:ENSP00000304408:human:Collagen alpha-1(III) chain precursor:E=40.3279 | ENSEMBL:ENSP00000315243:human:COL3A1 protein:E=39.3372 | ENSEMBL:ENSP00000225964:human:Collagen alpha-1(I) chain precursor:E=39.2596 | ENSEMBL:ENSP00000341752:human:COL22A1 protein (Fragment):E=39.0969 | ENSEMBL:ENSP00000354105:human:Collagen alpha-2(V) chain precursor:E=38.301 | ENSEMBL:ENSP00000338213:human:Isoform …
Y61B8A.2	181333_at	srh-115				Predicted olfactory G-protein coupled receptor
T24B8.4	174808_at						ENSEMBL:ENSP00000317862:human:Wiskott-Aldrich syndrome protein:E=19.8861 | ENSEMBL:ENSP00000318884:human:Formin-2:E=19.2218 | ENSEMBL:ENSP00000373706:human:Protein diaphanous homolog 1:E=17.0177 | ENSEMBL:ENSP00000373709:human:Diaphanous 1 variant:E=17.0132 | ENSEMBL:ENSP00000354885:human:Mucin-2 precursor:E=16.8239 | ENSEMBL:ENSP00000289115:human:Wiskott-Aldrich syndrome protein family member 2:…
C07H6.2	176087_at		0	0	Larval Expression: pharynx; intestine;	Uncharacterized conserved protein	ENSEMBL:ENSP00000230260:human:Protein phosphatase 1 regulatory subunit 11:E=12.699 | ENSEMBL:ENSP00000328661:human:13 kDa protein:E=10.3468 | FLYBASE:CG13994-PA:fly:Flybase gene name is CG13994-PA:E=12.8239 | FLYBASE:CG11233-PA:fly:Flybase gene name is l(1)19Ec-PA:E=12.6383 |
B0432.2	183992_at	djr-1.1				Putative transcriptional regulator DJ-1	ENSEMBL:ENSP00000234912:human:Protein DJ-1:E=44.8861 | FLYBASE:CG1349-PA:fly:Flybase gene name is dj-1beta-PA:E=45.0269 | FLYBASE:CG6646-PA:fly:Flybase gene name is DJ-1alpha-PA:E=41.7696 |
C56C10.1	187861_at					Vacuolar sorting protein VPS33/slp1 (Sec1 family)	ENSEMBL:ENSP00000346336:human:71 kDa protein:E=37.2219 | ENSEMBL:ENSP00000327650:human:Vacuolar protein sorting-associated protein 33B:E=36.6021 | ENSEMBL:ENSP00000267199:human:Vacuolar protein sorting-associated protein 33A:E=34.9208 | FLYBASE:CG12230-PB:fly:Flybase gene name is car-PB:E=35.6576 | FLYBASE:CG5127-PA:fly:Flybase gene name is CG5127-PA:E=13.7212 |
T23G5.2	189286_s_at	T23G5.2	1	0	Larval Expression: intestine; developing spermatheca; Nervous System; head neurons;		ENSEMBL:ENSP00000262775:human:SEC14-like protein 1:E=174.319 | ENSEMBL:ENSP00000251170:human:similar to SEC14-like protein 1:E=151.569 | ENSEMBL:ENSP00000255858:human:SEC14-like protein 4:E=48.5528 | ENSEMBL:ENSP00000316203:human:SEC14-like protein 2:E=44.4949 | ENSEMBL:ENSP00000215812:human:SEC14-like protein 3:E=42.3665 | ENSEMBL:ENSP00000338065:human:Uncharacterized protein C20orf45:E=11.7696 …
R12H7.1	175603_at	unc-9		0	Transgenic animals showed that UNC-9 was expressed in many neurons and various muscle cells, which was confirmed by co-labeling neurons or muscle cells with GFP.|Click the movie links below for interactive 4D movies of a fluorescence reporter.	Innexin-type channels	FLYBASE:CG32508-PA:fly:Flybase gene name is shakB-PA:E=29.3566 | FLYBASE:CG1448-PA:fly:Flybase gene name is inx3-PA:E=28.4559 | FLYBASE:CG4590-PA:fly:Flybase gene name is inx2-PA:E=27.6778 | FLYBASE:CG10125-PA:fly:Flybase gene name is zpg-PA:E=17.7213 | FLYBASE:CG7537-PB:fly:Flybase gene name is inx5-PB:E=13.4318 | FLYBASE:CG17063-PA:fly:Flybase gene name is inx6-PA:E=10.6021 | FLYBASE:CG2977-PA:…
T06H11.1	188242_at	unc-58	1	0	Expressed in motor neurons and interneurons.		ENSEMBL:ENSP00000334650:human:TWIK-related individual K+ channel:E=14.2757 | ENSEMBL:ENSP00000306275:human:Potassium channel subfamily K member 3:E=12.2076 | ENSEMBL:ENSP00000211196:human:Potassium channel subfamily K member 16:E=11.9208 | ENSEMBL:ENSP00000244085:human:Potassium channel subfamily K member 15:E=11 | ENSEMBL:ENSP00000302166:human:Potassium channel subfamily K member 9:E=10.9586 | E…
F09E5.11	185194_at
C56E6.6	190148_s_at					Leucine rich repeat	ENSEMBL:ENSP00000215539:human:Insulin-like growth factor-binding protein complex acid labile chain precursor:E=34.2676 | ENSEMBL:ENSP00000360554:human:Isoform 2 of Podocan precursor:E=33.4318 | ENSEMBL:ENSP00000308315:human:podocan:E=33.3768 | ENSEMBL:ENSP00000373207:human:Leucine-rich repeat protein LRIG1:E=33.1871 | ENSEMBL:ENSP00000306276:human:Leucine-rich repeat-containing protein 15 precurs…
C18A3.2	184024_at					Fe2+/Zn2+ regulated transporter	ENSEMBL:ENSP00000269740:human:solute carrier family 39 (zinc transporter), member 3 isoform a:E=19.1135 | ENSEMBL:ENSP00000309710:human:Zinc transporter ZIP1:E=17.8861 | ENSEMBL:ENSP00000298681:human:Zinc transporter ZIP2:E=16.1487 | FLYBASE:CG6898-PA:fly:Flybase gene name is Zip3-PA:E=10.1367 |
R10E4.5	189170_at	nth-1				Endonuclease III	ENSEMBL:ENSP00000219066:human:Endonuclease III-like protein 1:E=52.8539 | FLYBASE:CG9272-PA:fly:Flybase gene name is CG9272-PA:E=59.2924 |
R107.7	193611_at	gst-1				Glutathione S-transferase	ENSEMBL:ENSP00000196968:human:Glutathione S-transferase P:E=39.3098 | ENSEMBL:ENSP00000256594:human:Glutathione S-transferase Mu 3:E=23.5528 | ENSEMBL:ENSP00000286517:human:glutathione S-transferase M4 isoform 1:E=21.9586 | ENSEMBL:ENSP00000358838:human:28 kDa protein:E=21.7447 | ENSEMBL:ENSP00000311469:human:Glutathione S-transferase Mu 1:E=21.3188 | ENSEMBL:ENSP00000316471:human:glutathione S-t…
F57H12.3	188116_at	ora-1				Unnamed protein
K11D9.3	191725_s_at					Synaptic vesicle transporter SVOP and related transporters (major facilitator superfamily)	ENSEMBL:ENSP00000295587:human:Putative transmembrane transporter FLIPT 1:E=30.0757 | ENSEMBL:ENSP00000328583:human:Carnitine transporter 2:E=24.6021 | ENSEMBL:ENSP00000265599:human:Solute carrier family 22 (Organic cation transporter), member 16:E=24.5686 | ENSEMBL:ENSP00000275300:human:Organic cation transporter 3:E=23.8861 | ENSEMBL:ENSP00000353597:human:solute carrier family 22 member 6 isofor…
F55C5.5	192433_s_at	tsfm-1				Mitochondrial translation elongation factor EF-Tsmt, catalyzes nucleotide exchange on EF-Tumt	ENSEMBL:ENSP00000313877:human:Isoform 2 of Elongation factor Ts, mitochondrial precursor:E=32.2676 | ENSEMBL:ENSP00000242983:human:Isoform 1 of Elongation factor Ts, mitochondrial precursor:E=31.8861 | FLYBASE:CG6412-PA:fly:Flybase gene name is CG6412-PA:E=38.5376 |
T21C9.12	193813_at					TFIIF-interacting CTD phosphatase, including NLI-interacting factor (involved in RNA polymerase II regulation)	ENSEMBL:ENSP00000318115:human:Isoform 2 of Import inner membrane translocase subunit TIM50, mitochondrial precursor:E=57.6021 | ENSEMBL:ENSP00000273179:human:Isoform 1 of CTD small phosphatase-like protein:E=15.5229 | ENSEMBL:ENSP00000273062:human:Carboxy-terminal domain RNA polymerase II polypeptide A small phosphatase 1:E=15.1367 | ENSEMBL:ENSP00000373267:human:CTD small phosphatase-like protei…
F13E6.4	189480_at					Ubiquitin protein ligase RSP5/NEDD4	ENSEMBL:ENSP00000331023:human:65 kDa Yes-associated protein:E=11.4437 |
ZK616.6	176873_s_at					Predicted membrane protein	ENSEMBL:ENSP00000267750:human:Isoform 1 of Transmembrane protein 85:E=29.8239 | ENSEMBL:ENSP00000249209:human:Isoform 2 of Transmembrane protein 85:E=14.4815 | FLYBASE:CG11137-PA:fly:Flybase gene name is CG11137-PA:E=28.8239 |
F18H3.1	177823_at					Uncharacterized conserved protein, contains SPRY domain	ENSEMBL:ENSP00000354774:human:24 kDa protein:E=38.1675 | ENSEMBL:ENSP00000354605:human:Isoform 1 of Chronic lymphocytic leukemia deletion region gene 6 protein:E=38.1192 | ENSEMBL:ENSP00000311365:human:Isoform 2 of Chronic lymphocytic leukemia deletion region gene 6 protein:E=24.7696 | FLYBASE:CG7785-PA:fly:Flybase gene name is CG7785-PA:E=32.7696 |
F55G1.10	172649_x_at	his-61	1	0	Larval Expression: intestine; Nervous System; head neurons;	Histone 2A	ENSEMBL:ENSP00000332790:human:Histone H2A type 2-B:E=52.0315 | ENSEMBL:ENSP00000373730:human:H2A histone family, member J isoform 2:E=51.2924 | ENSEMBL:ENSP00000364310:human:Histone H2A.x:E=51.2291 | ENSEMBL:ENSP00000297012:human:Histone H2A type 1-A:E=51.0809 | ENSEMBL:ENSP00000228929:human:H2A histone family, member J isoform 1:E=51.0506 | ENSEMBL:ENSP00000332194:human:Histone H2A type 2-C:E=50…
F19C6.1	175197_at	grk-1	0	0	Larval Expression: intestine;|Larval Expression: intestine;	G protein-coupled receptor kinase	ENSEMBL:ENSP00000347655:human:Isoform GRK6B of G protein-coupled receptor kinase 6:E=173.62 | ENSEMBL:ENSP00000348230:human:Isoform GRK6A of G protein-coupled receptor kinase 6:E=173.602 | ENSEMBL:ENSP00000354454:human:G protein-coupled receptor kinase 5:E=170.229 | ENSEMBL:ENSP00000264763:human:Isoform 1 of G protein-coupled receptor kinase 4:E=145.921 | ENSEMBL:ENSP00000264764:human:Isoform 4 o…
Y9C9A.2	180971_at	str-164				7-transmembrane olfactory receptor
W05H7.3	183116_s_at	sedl-1				TRAPP 20 K subunit	ENSEMBL:ENSP00000310153:human:Isoform 1 of Trafficking protein particle complex subunit 2:E=38.5086 | ENSEMBL:ENSP00000350966:human:Isoform 2 of Trafficking protein particle complex subunit 2:E=36.6198 | ENSEMBL:ENSP00000352708:human:17 kDa protein:E=35.8539 | ENSEMBL:ENSP00000369952:human:13 kDa protein:E=30.5686 | FLYBASE:CG5161-PA:fly:Flybase gene name is CG5161-PA:E=38.9208 |
F56H9.2	172271_x_at
C49A9.10	191610_s_at
C06B3.6	179272_at					Uncharacterized protein
F07C3.4	192629_s_at	glo-4	0	1	Expression is seen in all bodywall and vulval muscle cells from early larval to adult stage. In the bodywall muscle expression is localised to discrete subcellular organelles that are distributed throughout the cell, but are not associated with the thick filaments.	RCC1 domain	ENSEMBL:ENSP00000261609:human:HECT domain and RCC1-like domain-containing protein 2:E=28.1079 | ENSEMBL:ENSP00000261887:human:guanine nucleotide exchange factor p532:E=27.2757 | ENSEMBL:ENSP00000277817:human:HECT and RCC1 containing protein 4 isoform 1:E=26.4559 | ENSEMBL:ENSP00000325896:human:Hect domain and RLD 4:E=26.4559 | ENSEMBL:ENSP00000264345:human:HECT domain and RCC1-like domain protein…
F21C10.6	185394_at					Uncharacterized protein, contains CX module
C05C10.6	192335_at	ufd-3	1	0	Larval Expression: intestine; Nervous System; head neurons; tail neurons; phasmids;	Phospholipase A2-activating protein (contains WD40 repeats)	ENSEMBL:ENSP00000369423:human:Phospholipase A-2-activating protein:E=51.1427 | ENSEMBL:ENSP00000259584:human:phospholipase A2-activating protein isoform 2:E=46.1135 | ENSEMBL:ENSP00000307491:human:Isoform 1 of WD repeat protein 48:E=10.0506 | FLYBASE:CG5105-PA:fly:Flybase gene name is Plap-PA:E=52.5376 |
F36F12.8	190224_at					Zn-finger
T10C6.13	172833_x_at	his-2	0	0	In wild type, anti-H3K36me2 staining is in all nuclei of the germ line, and also in somatic gut nuclei.|Larval Expression: Reproductive System; developing vulva;	Histones H3 and H4	ENSEMBL:ENSP00000333277:human:Histone H3.2:E=64.2366 | ENSEMBL:ENSP00000230495:human:Histone H3.1:E=64.1308 | ENSEMBL:ENSP00000358175:human:Novel protein similar to histone 2, H3c:E=63.0757 | ENSEMBL:ENSP00000254810:human:Histone H3.3:E=62.6576 | ENSEMBL:ENSP00000305353:human:Histone H3.1t:E=62.6576 | ENSEMBL:ENSP00000305245:human:similar to H3 histone, family 3B:E=61.9208 | ENSEMBL:ENSP000003398…
T22H6.6	178044_at	gei-3				HMG-box transcription factor Capicua and related proteins	ENSEMBL:ENSP00000160740:human:Protein capicua homolog:E=42.2757 | ENSEMBL:ENSP00000373188:human:102 kDa protein:E=14.5229 | ENSEMBL:ENSP00000319742:human:Isoform 2 of HMG box transcription factor BBX:E=14.5229 | ENSEMBL:ENSP00000319974:human:Isoform 1 of HMG box transcription factor BBX:E=14.4815 | ENSEMBL:ENSP00000358396:human:Transcription factor 7-like 2:E=12.7447 | ENSEMBL:ENSP00000308927:hum…
T10B10.4	182276_at	T10B10.4				Unnamed protein
Y37E3.11	171933_at					Choline phosphate cytidylyltransferase/Predicted CDP-ethanolamine synthase	ENSEMBL:ENSP00000331719:human:Ethanolamine-phosphate cytidylyltransferase:E=112.602 | ENSEMBL:ENSP00000349211:human:Isoform 1 of Choline-phosphate cytidylyltransferase B:E=21.699 | ENSEMBL:ENSP00000292823:human:Choline-phosphate cytidylyltransferase A:E=21.1079 | ENSEMBL:ENSP00000368440:human:Isoform 3 of Choline-phosphate cytidylyltransferase B:E=20.699 | ENSEMBL:ENSP00000265783:human:Isoform 2 …
B0024.12	193539_at	gna-1	1	0	Larval Expression: pharynx; Nervous System; head neurons;	Glucosamine-phosphate N-acetyltransferase	ENSEMBL:ENSP00000216410:human:Glucosamine 6-phosphate N-acetyltransferase:E=29.8239 | FLYBASE:CG1969-PA:fly:Flybase gene name is CG1969-PA:E=27.8861 |
F33H2.6	177970_at					Uncharacterized conserved protein	ENSEMBL:ENSP00000318024:human:Protein FAM82B:E=40.4437 | ENSEMBL:ENSP00000342493:human:Cerebral protein-10:E=25.6198 | ENSEMBL:ENSP00000346549:human:FAM82A protein:E=25.4089 | ENSEMBL:ENSP00000234195:human:CDNA FLJ32954 fis, clone TESTI2008139:E=24.699 |
F02A9.2	193651_s_at	far-1	0	0	Strong expression (>1.0X of control ama-1 expression): L1 larva, L3 larva, adult male.	Unnamed protein
C18F10.7	184867_s_at	C18F10.7	1	1	Larval Expression: pharynx; intestine; renal gland cells; anal depressor muscle; Reproductive System; developing vulva; body wall muscle; head mesodermal cell; hypodermis; Nervous System; nerve ring; ventral nerve cord; head neurons; neurons along body; tail neurons;	Ankyrin repeat protein	ENSEMBL:ENSP00000354806:human:Isoform 1 of Ankyrin repeat domain-containing protein 13B:E=96.4949 | ENSEMBL:ENSP00000374542:human:similar to ankyrin repeat domain 13 family, member D:E=88.3468 | ENSEMBL:ENSP00000261739:human:Ankyrin repeat domain-containing protein 13A:E=85.8539 | ENSEMBL:ENSP00000310874:human:Isoform 2 of Ankyrin repeat domain-containing protein 13D:E=71.8861 | ENSEMBL:ENSP00000…
C18E3.3	180253_at
F55B12.3	175651_at	sel-10				Cdc4 and related F-box and WD-40 proteins	ENSEMBL:ENSP00000281708:human:Isoform 1 of F-box/WD repeat protein 7:E=125.721 | ENSEMBL:ENSP00000263981:human:Isoform 2 of F-box/WD repeat protein 7:E=125.658 | ENSEMBL:ENSP00000296555:human:Isoform 4 of F-box/WD repeat protein 7:E=125.638 | ENSEMBL:ENSP00000325257:human:Isoform 1 of F-box/WD repeat protein 1A:E=46.1308 | ENSEMBL:ENSP00000346885:human:Isoform 2 of F-box/WD repeat protein 1A:E=46…
C04F5.9	182816_s_at					Zn-finger	ENSEMBL:ENSP00000349518:human:similar to zinc finger protein 91:E=11.3468 |
Y73F8A.26	185793_atb					Membrane-associated proteoglycan Leprecan	ENSEMBL:ENSP00000323696:human:Cartilage-associated protein precursor:E=34.9208 | ENSEMBL:ENSP00000373271:human:47 kDa protein:E=33.5528 | ENSEMBL:ENSP00000347649:human:Nucleolar autoantigen No55:E=29.699 | ENSEMBL:ENSP00000296388:human:Isoform 1 of Prolyl 3-hydroxylase 1 precursor:E=25.2218 | ENSEMBL:ENSP00000236040:human:Isoform 3 of Prolyl 3-hydroxylase 1 precursor:E=25.1805 | ENSEMBL:ENSP00000…
F27D4.6	174774_s_at
F58H1.3	187700_at	F58H1.3					ENSEMBL:ENSP00000273920:human:Isoform 1 of Enolase-phosphatase E1:E=45.1308 | ENSEMBL:ENSP00000342846:human:MasA:E=31.4949 | FLYBASE:CG12173-PA:fly:Flybase gene name is CG12173-PA:E=46.4949 |
C24A3.6	175541_at	twk-18	0	1	Four independent twk-18::gfp lines were generated, which displayed a GFP signal only in body wall muscle.|Expressed in body-wall muscle.	Tandem pore domain K+ channel	ENSEMBL:ENSP00000334650:human:TWIK-related individual K+ channel:E=18.6778 | ENSEMBL:ENSP00000264101:human:Potassium channel subfamily K member 2:E=16.9586 | ENSEMBL:ENSP00000355916:human:potassium channel, subfamily K, member 2 isoform c:E=16.9208 | ENSEMBL:ENSP00000355918:human:potassium channel, subfamily K, member 2 isoform b:E=16.7696 | ENSEMBL:ENSP00000341696:human:Isoform 1 of Potassium ch…
B0303.9	188553_at					Vacuolar sorting protein VPS33/slp1 (Sec1 family)	ENSEMBL:ENSP00000267199:human:Vacuolar protein sorting-associated protein 33A:E=44.1135 | ENSEMBL:ENSP00000221283:human:Syntaxin-binding protein 2:E=16.4559 | ENSEMBL:ENSP00000327650:human:Vacuolar protein sorting-associated protein 33B:E=12.7959 | ENSEMBL:ENSP00000346336:human:71 kDa protein:E=12.7212 | ENSEMBL:ENSP00000264125:human:Syntaxin-binding protein 3:E=11.7447 | ENSEMBL:ENSP00000362396:…
F32D8.10	180220_at					7-transmembrane receptor
T24H7.3	181940_at					Uncharacterized conserved protein	ENSEMBL:ENSP00000330180:human:UPF0279 protein C14orf129:E=12.6383 |
C06E1.10	187886_at	rha-2				DEAH-box RNA helicase	ENSEMBL:ENSP00000311135:human:Probable ATP-dependent RNA helicase DHX37:E=213 | ENSEMBL:ENSP00000262415:human:ATP-dependent RNA helicase DHX8:E=83.6021 | ENSEMBL:ENSP00000365613:human:Putative pre-mRNA-splicing factor ATP-dependent RNA helicase DHX16:E=80.3872 | ENSEMBL:ENSP00000225296:human:Isoform 1 of Putative ATP-dependent RNA helicase DHX33:E=80.3188 | ENSEMBL:ENSP00000373071:human:DEAD/H (A…
C50F4.13	190805_at	his-35				Histone 2A	ENSEMBL:ENSP00000332790:human:Histone H2A type 2-B:E=52.1367 | ENSEMBL:ENSP00000373730:human:H2A histone family, member J isoform 2:E=51.3979 | ENSEMBL:ENSP00000364310:human:Histone H2A.x:E=51.3279 | ENSEMBL:ENSP00000297012:human:Histone H2A type 1-A:E=51.0809 | ENSEMBL:ENSP00000228929:human:H2A histone family, member J isoform 1:E=51.0506 | ENSEMBL:ENSP00000332194:human:Histone H2A type 2-C:E=50…
M05D6.2	191733_at					SOK1 kinase belonging to the STE20/SPS1/GC kinase family	ENSEMBL:ENSP00000335595:human:T-complex 11 (Mouse) like 1:E=50.6198 | ENSEMBL:ENSP00000299045:human:T-complex 11 (Mouse) like 2:E=41.8239 | ENSEMBL:ENSP00000367261:human:59 kDa protein:E=41.1938 | ENSEMBL:ENSP00000308708:human:TCP11b protein:E=37.2596 | ENSEMBL:ENSP00000244645:human:TCP11:E=35.7212 | ENSEMBL:ENSP00000333711:human:Nuclear RNA export factor 2:E=33.7696 | ENSEMBL:ENSP00000316279:hum…
B0035.4	189618_at	pfd-4				Molecular chaperone Prefoldin, subunit 4	ENSEMBL:ENSP00000217103:human:Prefoldin subunit 4:E=16.9586 | FLYBASE:CG10635-PA:fly:Flybase gene name is CG10635-PA:E=11.3665 |
Y66D12A.22	175107_s_at	tin-10				Mitochondrial import inner membrane translocase, subunits TIM10/TIM12	ENSEMBL:ENSP00000257245:human:Mitochondrial import inner membrane translocase subunit Tim10:E=22.5229 | FLYBASE:CG9878-PB:fly:Flybase gene name is Tim10-PB:E=23.3768 |
F01F1.1	187798_s_at	F01F1.1	1	0	Very weak expression is seen in many cells, possibly all somatic cells, throughout the worm from early embryonic stages to adulthood.	Leucine permease transcriptional regulator	ENSEMBL:ENSP00000318374:human:Leukocyte receptor cluster (LRC) member 8:E=68.3372 | FLYBASE:CG6700-PA:fly:Flybase gene name is CG6700-PA:E=72.8861 |
T01G9.2	171721_x_at	T01G9.2				Uncharacterized conserved protein	ENSEMBL:ENSP00000219139:human:UPF0183 protein C16orf70:E=66.2147 | FLYBASE:CG7083-PA:fly:Flybase gene name is CG7083-PA:E=64.3279 |
H19N07.3	173560_s_at
C09H10.2	190847_s_at	rpl-41				60S ribosomal protein L44	ENSEMBL:ENSP00000346012:human:60S ribosomal protein L36a-like:E=41.3468 | ENSEMBL:ENSP00000346013:human:60S ribosomal protein L36a:E=41.0269 | ENSEMBL:ENSP00000371564:human:similar to large subunit ribosomal protein L36a:E=38.4202 | ENSEMBL:ENSP00000351550:human:similar to large subunit ribosomal protein L36a:E=37.1135 | ENSEMBL:ENSP00000348200:human:similar to large subunit ribosomal protein L36…
C27F2.5	189919_s_at					RNA polymerase II transcription factor complex subunit	ENSEMBL:ENSP00000290330:human:Isoform 1 of Vacuolar sorting protein SNF8:E=67.699 | FLYBASE:CG6637-PA:fly:Flybase gene name is CG6637-PA:E=61.3372 |
[truncated: 3,850 more rows]

## Sheet: M24 not M0
Expressed Genes (EGs) detected in the 24hr muscle dataset but not the 0hr muscle dataset
			Neuron expression Key	Muscle Key
			0 = Not annotated as expressed in neurons	0 = not expressed in muscle
			1 = In neurons	1 = expressed in bwm, anal depressor, head muscle, anal muscle, or all cells
			3 = In all cells	2 = expressed only in vulval muscle
			4 = male specific	3 = expressed in early embryo only
[truncated: 1,902 more rows]

## Sheet: Ref EGs not Muscle EGs
Expressed Genes (EGs) detected in the total reference EG dataset but not the total muscle EG dataset
[truncated: 3,876 more rows]

[truncated: 2 more sheets: Ref EGs and Muscle EGs, Muscle EGs not Ref EGs]
