# Supplementary material for: The embryonic muscle transcriptome of Caenorhabditis elegans
Source: Genome Biol. 2007 Sep 12;8(9):R188. doi: 10.1186/gb-2007-8-9-r188 (PMC2375026; doi:10.1186/gb-2007-8-9-r188)
Supplement: Additional data file 4 — Summarized are M0 and M24 enriched genes, plus the total unique genes from both lists (total muscle), and comparisons of these lists are provided. [file gb-2007-8-9-r188-S4.xls]

## Sheet: total muscle enriched
Total muscle enriched genes (complete list of non-overlapping genes from the 0hr and 24hr muscle enriched datasets)
									Neuron expression Key		Muscle Key
									0 = Not annotated as expressed in neurons		0 = not expressed in muscle
									1 = In neurons		1 = expressed in bwm, anal depressor, head muscle, anal muscle, or all cells
									3 = In all cells		2 = expressed only in vulval muscle
									4 = male specific		3 = expressed in early embryo only
									5 = No spatial expression data		4 = described in literature as expressed in body wall muscle
All cosmids	Affy id	Affy Cosmid	WB Cosmid	WormBase ID	Other Cosmid Names	Common name	Brief id	Mutant	Neural Expression	RNAi phenotype	Muscle expression	Expression Patterns	Cell Groups	MicroArray map positions	GO list	KOG ID	KOG	Blast Hits (hit|species|description|E_val)
Y54G2A.31	176951_at	Y54G2A.31		WBGene00006708		ubc-13		pkP5257		WBPhenotype0000050|WBPhenotype0000154|WBPhenotype0000050|WBPhenotype0000535|WBPhenotype0000689|WBPhenotype0000886					Molecular_function:ubiquitin-protein ligase activity|Biological_process:protein modification|Biological_process:ubiquitin cycle|Biological_process:embryonic development (sensu Metazoa)	KOG0417	Ubiquitin-protein ligase	ENSEMBL:ENSP00000316176:human:Ubiquitin-conjugating enzyme E2 N:E=68.3188 | ENSEMBL:ENSP00000218188:human:Ubiquitin-conjugating enzyme E2N-like:E=60.7959 | ENSEMBL:ENSP00000171466:human:Ubiquitin-conjugating enzyme E2 T:E=32.8239 | ENSEMBL:ENSP00000253815:human:Ubiquitin-conjugating enzyme E2 D2:E=32.3768 | ENSEMBL:ENSP00000345285:human:ubiquitin-conjugating enzyme E2D 3 isoform 2:E=32.0655 | ENS…
Y34D9B.1	173119_s_at	Y34D9B.1a	Y34D9B.1	WBGene00003238	Y34D9B.1b	mig-1	mig-1 encodes one of four C. elegans Frizzled-like receptors; mig-1 was initially identified in screens for animals with defective cell migrations, and its activity is required for proper migration of the QL neuroblast and the HSN neurons.	e1787|mu72|n687|u777|n1354|n1652|ttTi581|ttTi5028|uCE1-582	1	WBPhenotype0000049|WBPhenotype0000062|WBPhenotype0000886|WBPhenotype0000031|WBPhenotype0000049|WBPhenotype0000050|WBPhenotype0000054|WBPhenotype0000059|WBPhenotype0000689|WBPhenotype0000886|WBPhenotype0001037|WBPhenotype0000031|WBPhenotype0000049|WBPhenotype0000050|WBPhenotype0000054|WBPhenotype0000059|WBPhenotype0000689|WBPhenotype0000886|WBPhenotype0001037|WBPhenotype0000050|WBPhenotype0000535|…	1	Expressed in hypodermal cells during embryogenesis. Also expressed some neurons (HSN QR QL SIA SIB), body wall muscle and M.	neurons|hypodermis|SIB neurons|SIA neurons		Molecular_function:G-protein coupled receptor activity|Cellular_component:membrane|Molecular_function:non-G-protein coupled 7TM receptor activity|Biological_process:cell surface receptor linked signal transduction	KOG3577	Smoothened and related G-protein-coupled receptors	ENSEMBL:ENSP00000229030:human:Frizzled-10 precursor:E=45.1612 | ENSEMBL:ENSP00000311581:human:Frizzled 4 precursor:E=45.1308 | ENSEMBL:ENSP00000345785:human:Frizzled-9 precursor:E=39.3372 | ENSEMBL:ENSP00000287934:human:Frizzled-1 precursor:E=28.3279 | ENSEMBL:ENSP00000323901:human:Frizzled-2 precursor:E=26.4949 | ENSEMBL:ENSP00000354607:human:Frizzled-5 precursor:E=25.4815 | ENSEMBL:ENSP00000315…
M60.5	191010_s_at	M60.5		WBGene00002234		kqt-2	kqt-2 encodes a predicted M-type potassium channel for which mutations in humans are associated with heredity diseases that affect epithelial cells, cardiac muscle and neurons, and affects defecation cycle intervals in C. elegans; may function as a heterotrimeric channel with KQT-3 based on genetic evidence and is expressed in intestinal cells.	tm642|ok732	0	WBPhenotype0000050|WBPhenotype0000535|WBPhenotype0000689|WBPhenotype0000886|WBPhenotype0000050|WBPhenotype0000535|WBPhenotype0000689|WBPhenotype0000886|WBPhenotype0000050|WBPhenotype0000062|WBPhenotype0000535|WBPhenotype0000689|WBPhenotype0000886|WBPhenotype0000031|WBPhenotype0000049|WBPhenotype0000050|WBPhenotype0000054|WBPhenotype0000059|WBPhenotype0000689|WBPhenotype0000886|WBPhenotype0001037	0	Translational fusions of kqt-2 gene with GFP revealed prominent expression in a variety of C. elegans tissues including intestinal cells.		27	Molecular_function:ion channel activity|Biological_process:ion transport|Cellular_component:membrane|Molecular_function:voltage-gated potassium channel activity|Biological_process:potassium ion transport|Cellular_component:voltage-gated potassium channel complex	KOG1419	Voltage-gated K+ channel KCNQ	ENSEMBL:ENSP00000345055:human:Isoform 3 of Potassium voltage-gated channel subfamily KQT member 5:E=32.3188 | ENSEMBL:ENSP00000347853:human:102 kDa protein:E=31.8539 | ENSEMBL:ENSP00000155840:human:Isoform 1 of Potassium voltage-gated channel subfamily KQT member 1:E=31.8539 | ENSEMBL:ENSP00000359419:human:KCNQ5 protein:E=31.7447 | ENSEMBL:ENSP00000330106:human:potassium voltage-gated channel, KQ…
Y94H6A.8	177069_s_at	Y94H6A.8		WBGene00022380				ep402	1	WBPhenotype0000050|WBPhenotype0000535|WBPhenotype0000689|WBPhenotype0000886	0	Larval Expression: intestine; Nervous System; head neurons;	intestine|head neurons|nervous system		Biological_process:electron transport|Molecular_function:NADH dehydrogenase (ubiquinone) activity|Molecular_function:electron carrier activity|Cellular_component:membrane			ENSEMBL:ENSP00000330737:human:13kDa differentiation-associated protein variant (Fragment):E=25.2757 | FLYBASE:CG3214-PA:fly:Flybase gene name is CG3214-PA:E=31.2007 |
C41C4.8	189021_at	C41C4.8		WBGene00008053		cdc-48.2		tm659	0	WBPhenotype0000050|WBPhenotype0000535|WBPhenotype0000689|WBPhenotype0000886|WBPhenotype0000046|WBPhenotype0000050|WBPhenotype0000535|WBPhenotype0000689|WBPhenotype0000886|WBPhenotype0000050|WBPhenotype0000025|WBPhenotype0000054|WBPhenotype0000031|WBPhenotype0000643|WBPhenotype0000054|WBPhenotype0000886	0	In adult worms C41C4.8 was expressed mainly in the intestine.	intestine	20	Molecular_function:nucleotide binding|Molecular_function:nucleoside-triphosphatase activity|Molecular_function:ATP binding|Molecular_function:hydrolase activity|Molecular_function:DNA binding|Biological_process:DNA repair|Biological_process:DNA recombination|Molecular_function:Holliday junction helicase activity|Molecular_function:metalloendopeptidase activity|Cellular_component:membrane|Biologic…	KOG0730	AAA+-type ATPase	ENSEMBL:ENSP00000298001:human:Transitional endoplasmic reticulum ATPase:E=1000 | ENSEMBL:ENSP00000351777:human:89 kDa protein:E=1000 | ENSEMBL:ENSP00000274008:human:CDNA FLJ34065 fis, clone FCBBF3000536, highly similar to Mus musculus spermatogenesis associated factor (SPAF) mRNA:E=143.155 | ENSEMBL:ENSP00000281701:human:Isoform 1 of Nuclear valosin-containing protein-like:E=126.796 | ENSEMBL:ENS…
F22H10.6	184347_at	F22H10.6		WBGene00017730				snp_Y73F8[26]|snp_Y73F8[27]		WBPhenotype0000031|WBPhenotype0000049|WBPhenotype0000050|WBPhenotype0000054|WBPhenotype0000059|WBPhenotype0000689|WBPhenotype0000886|WBPhenotype0001037|WBPhenotype0000050|WBPhenotype0000535|WBPhenotype0000689|WBPhenotype0000886|WBPhenotype0000886|WBPhenotype0000886				0		LSE0815	Unnamed protein
B0303.3	192152_s_at	B0303.3		WBGene00015125			B0303.3 is orthologous to the human gene 3-KETOACYL-COA THIOLASE BETA-SUBUNIT OF TRIFUNCTIONAL PROTEIN (HADHB; OMIM:143450), which when mutated leads to disease.	ok437	0	WBPhenotype0000049|WBPhenotype0000062|WBPhenotype0000886|WBPhenotype0000050|WBPhenotype0000050|WBPhenotype0000535|WBPhenotype0000689|WBPhenotype0000886|WBPhenotype0000050|WBPhenotype0000535|WBPhenotype0000689|WBPhenotype0000886	1	Larval Expression: intestine; body wall muscle; hypodermis; unidentified cells in tail ;|Larval Expression: intestine; body wall muscle;	tail|hypodermis|intestine|body wall muscle|intestine|body wall muscle	5	Molecular_function:transferase activity, transferring groups other than amino-acyl groups|Biological_process:protocatechuate catabolism|Biological_process:fatty acid metabolism|Molecular_function:acyltransferase activity|Biological_process:lipid catabolism|Molecular_function:transferase activity|Biological_process:embryonic development (sensu Metazoa)	KOG1392	Acetyl-CoA acetyltransferase	ENSEMBL:ENSP00000325136:human:Trifunctional enzyme beta subunit, mitochondrial precursor:E=143.824 | ENSEMBL:ENSP00000285093:human:3-ketoacyl-CoA thiolase, mitochondrial:E=50.3872 | ENSEMBL:ENSP00000265838:human:Acetyl-CoA acetyltransferase, mitochondrial precursor:E=43.3768 | ENSEMBL:ENSP00000333664:human:3-ketoacyl-CoA thiolase, peroxisomal precursor:E=36.3768 | ENSEMBL:ENSP00000364826:human:AC…
W05G11.6	192581_s_at	W05G11.6c	W05G11.6	WBGene00021043	W05G11.6b|W05G11.6a|W05G11.6d	W05G11.6		snp_C50B6[8]|snp_C50B6[7]|snp_C50B6[6]|snp_C50B6[5]		WBPhenotype0000050|WBPhenotype0000062|WBPhenotype0000535|WBPhenotype0000689|WBPhenotype0000886|WBPhenotype0000049|WBPhenotype0000749|WBPhenotype0000886|WBPhenotype0000050|WBPhenotype0000535|WBPhenotype0000689|WBPhenotype0000886|WBPhenotype0000031|WBPhenotype0000049|WBPhenotype0000050|WBPhenotype0000054|WBPhenotype0000059|WBPhenotype0000689|WBPhenotype0000886|WBPhenotype0001037|WBPhenotype0000049|…					Molecular_function:phosphoenolpyruvate carboxykinase activity|Molecular_function:GTP binding|Biological_process:gluconeogenesis			ENSEMBL:ENSP00000216780:human:mitochondrial phosphoenolpyruvate carboxykinase 2 isoform 1 precursor:E=120.77 | ENSEMBL:ENSP00000319814:human:Phosphoenolpyruvate carboxykinase, cytosolic:E=115.131 | FLYBASE:CG10924-PA:fly:Flybase gene name is CG10924-PA:E=112.921 | FLYBASE:CG17725-PA:fly:Flybase gene name is Pepck-PA:E=112.284 |
C37H5.9	173035_s_at	C37H5.9c	C37H5.9	WBGene00003528	C37H5.9b|C37H5.9a	nas-9		ok341|ttTi4273	0	WBPhenotype0000049|WBPhenotype0000062|WBPhenotype0000886|WBPhenotype0000031|WBPhenotype0000049|WBPhenotype0000050|WBPhenotype0000054|WBPhenotype0000059|WBPhenotype0000689|WBPhenotype0000886|WBPhenotype0001037|WBPhenotype0000886|WBPhenotype0000050|WBPhenotype0000535|WBPhenotype0000689|WBPhenotype0000886|WBPhenotype0000050	0	Larval Expression: hypodermis;	hypodermis		Molecular_function:metallopeptidase activity|Molecular_function:zinc ion binding|Biological_process:proteolysis|Molecular_function:astacin activity|Biological_process:embryonic development (sensu Metazoa)			ENSEMBL:ENSP00000061240:human:Isoform 1 of Tolloid-like protein 1 precursor:E=16.7696 | ENSEMBL:ENSP00000343674:human:Astacin-like metalloendopeptidase precursor:E=16.2676 | ENSEMBL:ENSP00000265996:human:Tolloid-like protein 2 precursor:E=16 | ENSEMBL:ENSP00000307408:human:Isoform BMP1-5 of Bone morphogenetic protein 1 precursor:E=15.7959 | ENSEMBL:ENSP00000370753:human:Isoform BMP1-1 of Bone mor…
F52H3.1	193937_s_at	F52H3.1		WBGene00002497		let-268	let-268 encodes a procollagen lysyl hydroxylase that processes type IV collagen, a collagen secreted and incorporated into the basement membrane during embryogenesis (and encoded partly by emb-9); LET-268 activity is essential for type IV collagen processing and secretion and for the stability, but not the formation of, the basement membrane that provides mechanical support to body wall muscle on…	mn198|ra414|mn189|ttTi1170	0	WBPhenotype0000050|WBPhenotype0000038|WBPhenotype0000050|WBPhenotype0000535|WBPhenotype0000689|WBPhenotype0000886|WBPhenotype0000050|WBPhenotype0000038|WBPhenotype0000054|WBPhenotype0000535|WBPhenotype0000050|WBPhenotype0000054	1	Expression of let-268::GFP begins at the 1.5-fold stage and continues throughout development. let-268::GFP is detected in the body wall muscle cells and in the glial like cells (GLR cells). However, let-268::GFP was not observed in the distal tip cells of the gonad, the spermatheca, or the vulva muscles.	GLR	13	Molecular_function:oxidoreductase activity, acting on paired donors, with incorporation or reduction of molecular oxygen, 2-oxoglutarate as one donor, and incorporation of one atom each of oxygen into both donors|Biological_process:protein metabolism|Molecular_function:procollagen-lysine 5-dioxygenase activity|Cellular_component:endoplasmic reticulum|Biological_process:embryonic development (sens…	KOG1971	Lysyl hydroxylase	ENSEMBL:ENSP00000223127:human:Procollagen-lysine,2-oxoglutarate 5-dioxygenase 3 precursor:E=181.119 | ENSEMBL:ENSP00000196061:human:Procollagen-lysine,2-oxoglutarate 5-dioxygenase 1 precursor:E=172.854 | ENSEMBL:ENSP00000353170:human:Isoform 1 of Procollagen-lysine,2-oxoglutarate 5-dioxygenase 2 precursor:E=172.004 | ENSEMBL:ENSP00000282903:human:Isoform 2 of Procollagen-lysine,2-oxoglutarate 5-d…
F37H8.5	177838_at	F37H8.5		WBGene00009514				uCE3-846|uCE3-847	1	WBPhenotype0000050|WBPhenotype0000535|WBPhenotype0000689|WBPhenotype0000886|WBPhenotype0000031|WBPhenotype0000049|WBPhenotype0000050|WBPhenotype0000054|WBPhenotype0000059|WBPhenotype0000689|WBPhenotype0000886|WBPhenotype0001037|WBPhenotype0000049|WBPhenotype0000062|WBPhenotype0000886	2	Larval Expression: intestine; renal gland cells; Reproductive System; developing vulva; gonad sheath cells; Nervous System; head neurons;|Larval Expression: intestine;	intestine|head neurons|nervous system|rectal gland cells|Reproductive System|developing vulva|vulva other|gonad sheath cells|intestine|head neurons|tail neurons|nerve ring|ventral nerve cord|dorsal nerve cord|vulval muscle|nervous system|Reproductive System|neurons along body|lateral nerve cords	19		KOG3160	Gamma-interferon inducible lysosomal thiol reductase	ENSEMBL:ENSP00000262807:human:Gamma-interferon-inducible lysosomal thiol reductase precursor:E=22.6576 | FLYBASE:CG9427-PA:fly:Flybase gene name is CG9427-PA:E=19.2924 | FLYBASE:CG10157-PA:fly:Flybase gene name is CG10157-PA:E=16.1024 | FLYBASE:CG9796-PA:fly:Flybase gene name is CG9796-PA:E=11.2596 |
M01G12.9	179942_at	M01G12.9		WBGene00010822				uCE1-1237|uCE1-1230|uCE1-1228|uCE1-1227|uCE1-1235|uCE1-1226|uCE1-1231|uCE1-1225|uCE1-1236|uCE1-1229|uCE1-1239|uCE1-1232|uCE1-1240		WBPhenotype0000050|WBPhenotype0000535|WBPhenotype0000689|WBPhenotype0000886|WBPhenotype0000031|WBPhenotype0000049|WBPhenotype0000050|WBPhenotype0000054|WBPhenotype0000059|WBPhenotype0000689|WBPhenotype0000886|WBPhenotype0001037				1		LSE0704	Unnamed protein
F25H8.1	190732_s_at	F25H8.1		WBGene00009131				ev505|ev549|ev582|tm320|oy10|uCE2-1988		WBPhenotype0000049|WBPhenotype0000062|WBPhenotype0000886|WBPhenotype0000050|WBPhenotype0000535|WBPhenotype0000689|WBPhenotype0000886|WBPhenotype0000050|WBPhenotype0000031|WBPhenotype0000049|WBPhenotype0000050|WBPhenotype0000054|WBPhenotype0000059|WBPhenotype0000689|WBPhenotype0000886|WBPhenotype0001037|WBPhenotype0001184				7	Molecular_function:RNA binding|Molecular_function:tRNA methyltransferase activity|Biological_process:tRNA processing	KOG2967	Uncharacterized conserved protein	ENSEMBL:ENSP00000273962:human:RNA (Guanine-9-) methyltransferase domain containing 2:E=44.2924 | ENSEMBL:ENSP00000297994:human:CDNA FLJ31455 fis, clone NT2NE2001156:E=23.3872 | ENSEMBL:ENSP00000366983:human:OTTHUMP00000021394:E=20.585 | ENSEMBL:ENSP00000312356:human:HNYA:E=18.5686 | FLYBASE:CG14618-PA:fly:Flybase gene name is CG14618-PA:E=36.9586 | FLYBASE:CG5190-PA:fly:Flybase gene name is CG519…
F54D12.4	171744_x_at	F54D12.4		WBGene00018817				tm1243|ok658|qa900|qa901|ttTi6421|ttTi6890|ttTi6899|ttTi6906|snp_T27D12[1]		WBPhenotype0000049|WBPhenotype0000062|WBPhenotype0000886|WBPhenotype0000050|WBPhenotype0000535|WBPhenotype0000689|WBPhenotype0000886|WBPhenotype0000050|WBPhenotype0000032|WBPhenotype0000059|WBPhenotype0000535|WBPhenotype0000643|WBPhenotype0000031|WBPhenotype0000049|WBPhenotype0000050|WBPhenotype0000054|WBPhenotype0000059|WBPhenotype0000689|WBPhenotype0000886|WBPhenotype0001037				11	Biological_process:physiological process|Biological_process:larval development (sensu Nematoda)|Biological_process:growth|Biological_process:post-embryonic body morphogenesis|Biological_process:locomotory behavior
M01F1.3	190055_s_at	M01F1.3		WBGene00010809				ok327|tm1682	0	WBPhenotype0000031|WBPhenotype0000050|WBPhenotype0000050|WBPhenotype0000050|WBPhenotype0000535|WBPhenotype0000689|WBPhenotype0000886|WBPhenotype0000745|WBPhenotype0000059	1	Larval Expression: intestine;	pharynx|intestine|vulval muscle|Reproductive System|body wall muscle|excretory cell	2	Molecular_function:lipoate synthase activity|Biological_process:lipoate biosynthesis|Molecular_function:catalytic activity|Molecular_function:iron ion binding|Biological_process:embryonic development (sensu Metazoa)|Biological_process:positive regulation of growth rate|Biological_process:larval development (sensu Nematoda)|Biological_process:growth	KOG2672	Lipoate synthase	ENSEMBL:ENSP00000261434:human:Lipoic acid synthetase, mitochondrial precursor:E=111.201 | ENSEMBL:ENSP00000371270:human:37 kDa protein:E=95.0862 | ENSEMBL:ENSP00000340676:human:lipoic acid synthetase isoform 2 precursor:E=93.7447 | FLYBASE:CG5231-PA:fly:Flybase gene name is Las-PA:E=111.523 |
ZK1321.4	179820_s_at	ZK1321.4		WBGene00014262				snp_Y41E3[11]|snp_Y41E3[12]		WBPhenotype0000049|WBPhenotype0000062|WBPhenotype0000886|WBPhenotype0000050|WBPhenotype0000535|WBPhenotype0000689|WBPhenotype0000886|WBPhenotype0000031|WBPhenotype0000049|WBPhenotype0000050|WBPhenotype0000054|WBPhenotype0000059|WBPhenotype0000689|WBPhenotype0000886|WBPhenotype0001037|WBPhenotype0000050|WBPhenotype0000062|WBPhenotype0000535|WBPhenotype0000689|WBPhenotype0000886				16	Molecular_function:protein binding	InP_met_037630
K04G11.1	180114_at	K04G11.1		WBGene00010570				uCE6-1516		WBPhenotype0000050|WBPhenotype0000535|WBPhenotype0000689|WBPhenotype0000886|WBPhenotype0000049|WBPhenotype0000062|WBPhenotype0000886|WBPhenotype0000031|WBPhenotype0000049|WBPhenotype0000050|WBPhenotype0000054|WBPhenotype0000059|WBPhenotype0000689|WBPhenotype0000886|WBPhenotype0001037				3
ZK822.1	178641_s_at	ZK822.1		WBGene00014089				uCE5-2122		WBPhenotype0000050|WBPhenotype0000535|WBPhenotype0000689|WBPhenotype0000886|WBPhenotype0000049|WBPhenotype0000062|WBPhenotype0000886				13
Y39C12A.9	186338_at	Y39C12A.9		WBGene00012710				uCE2-1078		WBPhenotype0000031|WBPhenotype0000049|WBPhenotype0000050|WBPhenotype0000054|WBPhenotype0000059|WBPhenotype0000689|WBPhenotype0000886|WBPhenotype0001037|WBPhenotype0000049|WBPhenotype0000062|WBPhenotype0000886|WBPhenotype0000050|WBPhenotype0000535|WBPhenotype0000689|WBPhenotype0000886					Molecular_function:heat shock protein binding|Biological_process:protein folding|Molecular_function:unfolded protein binding
C39B10.3	181234_at	C39B10.3		WBGene00008023				uCE6-1167		WBPhenotype0000031|WBPhenotype0000049|WBPhenotype0000050|WBPhenotype0000054|WBPhenotype0000059|WBPhenotype0000689|WBPhenotype0000886|WBPhenotype0001037|WBPhenotype0000050|WBPhenotype0000535|WBPhenotype0000689|WBPhenotype0000886				0
F02H6.5	178043_at	F02H6.5		WBGene00008538				cxTi8202		WBPhenotype0000050|WBPhenotype0000535|WBPhenotype0000689|WBPhenotype0000886				0	Biological_process:electron transport|Molecular_function:oxidoreductase activity|Molecular_function:glycerol-3-phosphate dehydrogenase activity|Biological_process:glycerol-3-phosphate metabolism|Cellular_component:glycerol-3-phosphate dehydrogenase complex	KOG3851	Sulfide:quinone oxidoreductase/flavo-binding protein	ENSEMBL:ENSP00000260324:human:Sulfide:quinone oxidoreductase, mitochondrial precursor:E=97.3372 | FLYBASE:CG14997-PB:fly:Flybase gene name is CG14997-PB:E=94.1739 |
B0414.2	172032_x_at	B0414.2		WBGene00004393		rnt-1	rnt-1 encodes a transcription factor that is the sole C. elegans member of the RUNX family of transcriptional regulators; rnt-1 activity is required for several developmental processes, including regulation of hypodermal seam cell proliferation and proper development of the male tail; RNT-1 can physically interact with SMA-4 and regulates, either directly or indirectly, expression of tlp-1 and ck…	tm388|tm491|e1241|os58|ok351	0	WBPhenotype0000688|WBPhenotype0000050|WBPhenotype0000050|WBPhenotype0000535|WBPhenotype0000689|WBPhenotype0000886|WBPhenotype0000031|WBPhenotype0000049|WBPhenotype0000050|WBPhenotype0000054|WBPhenotype0000059|WBPhenotype0000689|WBPhenotype0000886|WBPhenotype0001037|WBPhenotype0000049|WBPhenotype0000062|WBPhenotype0000886|WBPhenotype0000407|WBPhenotype0000050|WBPhenotype0000062|WBPhenotype0000535|…	1	Run is expressed in the lateral hypodermis and intestine of C. elegans. Reporter gene expression in embryos from all transformed lines was first detected exclusively in hypodermal seam cells at the bean stage of development. Reporter gene expression was observed in the nuclei of these cells, and expression persisted throughout embryogenesis. Expression of run in seam cell nuclei was detected up u…	intestine|lateral hypodermis|seam cells|intestine|seam cells	10	Molecular_function:DNA binding|Molecular_function:ATP binding|Biological_process:regulation of transcription, DNA-dependent|Cellular_component:nucleus|Molecular_function:transcription factor activity|Biological_process:embryonic development (sensu Metazoa)	KOG3982	Runt and related transcription factors	ENSEMBL:ENSP00000319087:human:runt-related transcription factor 2 isoform b:E=35.2676 | ENSEMBL:ENSP00000360478:human:Isoform 2 of Runt-related transcription factor 2:E=33.0223 | ENSEMBL:ENSP00000360493:human:Isoform 1 of Runt-related transcription factor 2:E=32.9586 | ENSEMBL:ENSP00000352514:human:runt-related transcription factor 2 isoform a:E=32.585 | ENSEMBL:ENSP00000343477:human:Isoform 2 of…
C24A1.3	182192_s_at	C24A1.3a	C24A1.3	WBGene00016030	C24A1.3b	C24A1.3		tm364|uCE3-614	1	WBPhenotype0000050|WBPhenotype0000535|WBPhenotype0000689|WBPhenotype0000886|WBPhenotype0000031|WBPhenotype0000049|WBPhenotype0000050|WBPhenotype0000054|WBPhenotype0000059|WBPhenotype0000689|WBPhenotype0000886|WBPhenotype0001037|WBPhenotype0000049|WBPhenotype0000749|WBPhenotype0000886	0	Embryo Expression: head neurons;	head neurons|nervous system		Molecular_function:protein kinase activity|Molecular_function:ATP binding|Biological_process:protein amino acid phosphorylation|Molecular_function:protein-tyrosine kinase activity|Molecular_function:mating-type factor pheromone receptor activity|Cellular_component:membrane|Molecular_function:protein serine/threonine kinase activity|Molecular_function:non-membrane spanning protein tyrosine kinase …	KOG0192	Tyrosine kinase specific for activated (GTP-bound) p21cdc42Hs	ENSEMBL:ENSP00000359928:human:Isoform 1 of Serine/threonine-protein kinase TNNI3K:E=130.456 | ENSEMBL:ENSP00000322251:human:Isoform 2 of Serine/threonine-protein kinase TNNI3K:E=130.409 | ENSEMBL:ENSP00000359930:human:Isoform 4 of Serine/threonine-protein kinase TNNI3K:E=129.357 | ENSEMBL:ENSP00000359932:human:Isoform 3 of Serine/threonine-protein kinase TNNI3K:E=90.3872 | ENSEMBL:ENSP00000340257…
K11H12.3	184310_at	K11H12.3		WBGene00019659				ttTi2529		WBPhenotype0000031|WBPhenotype0000049|WBPhenotype0000050|WBPhenotype0000054|WBPhenotype0000059|WBPhenotype0000689|WBPhenotype0000886|WBPhenotype0001037|WBPhenotype0000031|WBPhenotype0000049|WBPhenotype0000050|WBPhenotype0000054|WBPhenotype0000059|WBPhenotype0000689|WBPhenotype0000886|WBPhenotype0001037|WBPhenotype0000050|WBPhenotype0000535|WBPhenotype0000689|WBPhenotype0000886|WBPhenotype0000049|…				0		LSE0536	Uncharacterized protein
K06A9.2	181063_at	K06A9.2		WBGene00019436			This gene encodes a protein containing an F-box, a motif predicted to mediate protein-protein interactions either with homologs of yeast Skp-1p or with other proteins.	uCE6-606|uCE6-609|uCE6-617|uCE6-626|uCE6-618|uCE6-613|uCE6-625|uCE6-622|uCE6-628|uCE6-607|uCE6-621|uCE6-614|uCE6-619|uCE6-610|uCE6-624|uCE6-620|uCE6-604|uCE6-615|uCE6-611|uCE6-608|uCE6-623|uCE6-616|uCE6-612|uCE6-605|uCE6-627		WBPhenotype0000050|WBPhenotype0000535|WBPhenotype0000689|WBPhenotype0000886|WBPhenotype0000031|WBPhenotype0000049|WBPhenotype0000050|WBPhenotype0000054|WBPhenotype0000059|WBPhenotype0000689|WBPhenotype0000886|WBPhenotype0001037|WBPhenotype0000049|WBPhenotype0000062|WBPhenotype0000886				8	Molecular_function:transcription factor activity|Molecular_function:sequence-specific DNA binding|Biological_process:regulation of transcription, DNA-dependent|Cellular_component:nucleus	InP_met_003883
Y46G5A.21	186464_s_at	Y46G5A.21		WBGene00012911		acl-7	Y46G5A.21 is orthologous to the human gene GLYCERONEPHOSPHATE O-ACYLTRANSFERASE (GNPAT; OMIM:602744), which when mutated leads to disease.	ok341|ttTi4273		WBPhenotype0000031|WBPhenotype0000049|WBPhenotype0000050|WBPhenotype0000054|WBPhenotype0000059|WBPhenotype0000689|WBPhenotype0000886|WBPhenotype0001037|WBPhenotype0000049|WBPhenotype0000062|WBPhenotype0000886|WBPhenotype0000050|WBPhenotype0000535|WBPhenotype0000689|WBPhenotype0000886					Molecular_function:acyltransferase activity|Biological_process:metabolism|Molecular_function:glycerone-phosphate O-acyltransferase activity|Biological_process:ether lipid biosynthesis|Cellular_component:peroxisomal membrane|Biological_process:cellular lipid metabolism|Cellular_component:membrane|Molecular_function:1-acylglycerol-3-phosphate O-acyltransferase activity|Biological_process:phospholip…	KOG3730	Acyl-CoA:dihydroxyactetone-phosphate acyltransferase DHAPAT	ENSEMBL:ENSP00000235553:human:Dihydroxyacetone phosphate acyltransferase:E=77.4685 | ENSEMBL:ENSP00000355606:human:Glyceronephosphate O-acyltransferase:E=46.2291 | ENSEMBL:ENSP00000358433:human:Glycerol 3-phosphate acyltransferase, mitochondrial:E=24.6198 | ENSEMBL:ENSP00000347016:human:Glycerol-3-phosphate acyltransferase, mitochondrial precursor:E=23.5376 | ENSEMBL:ENSP00000265276:human:CDNA FL…
C35C5.5	192442_at	C35C5.5		WBGene00002975		lev-8	lev-8 encodes a novel nicotinic acetylcholine receptor (nAChR) alpha subunit that is a member of the ACR-8 group of nAChR subunits; LEV-8 activity is required for normal rates of pharyngeal pumping and for fully wild-type responses (increased egg laying and body wall muscle contraction) to the nAChR agonist and antihelmintic levamisole; expression of a LEV-8::GFP reporter construct begins at the …	x15|ok1519|cxTi1045|cxTi10450	1	WBPhenotype0000049|WBPhenotype0000062|WBPhenotype0000886|WBPhenotype0000050|WBPhenotype0000535|WBPhenotype0000689|WBPhenotype0000886	1	LEV-8 is first detected in L1 animals in a single pair of neurons in the head, approximately midway along the isthmus. It is also expressed in the PVT interneuron situated in the lumbar ganglion, at the rear of the animal. By L4, LEV-8 is expressed in all six DD motor neurons in the ventral nerve cord. As well as expression in several neuronal cell types, LEV-8 is expressed in body wall and in ut…		13	Molecular_function:neurotransmitter receptor activity|Biological_process:ion transport|Cellular_component:membrane|Molecular_function:extracellular ligand-gated ion channel activity|Biological_process:transport|Cellular_component:integral to membrane|Cellular_component:postsynaptic membrane|Molecular_function:nicotinic acetylcholine-activated cation-selective channel activity|Molecular_function:i…	KOG3645	Acetylcholine receptor	ENSEMBL:ENSP00000240132:human:Neuronal acetylcholine receptor protein subunit alpha-2 precursor:E=82.4202 | ENSEMBL:ENSP00000217176:human:Neuronal acetylcholine receptor protein subunit alpha-4 precursor:E=81.8539 | ENSEMBL:ENSP00000289957:human:Neuronal acetylcholine receptor protein subunit beta-3 precursor:E=77.4318 | ENSEMBL:ENSP00000261008:human:Isoform 1 of Acetylcholine receptor protein su…
F22B7.1	187311_at	F22B7.1		WBGene00017692				tm1501		WBPhenotype0000031|WBPhenotype0000049|WBPhenotype0000050|WBPhenotype0000054|WBPhenotype0000059|WBPhenotype0000689|WBPhenotype0000886|WBPhenotype0001037|WBPhenotype0000050|WBPhenotype0000535|WBPhenotype0000689|WBPhenotype0000886|WBPhenotype0000049|WBPhenotype0000749|WBPhenotype0000886|WBPhenotype0000049|WBPhenotype0000062|WBPhenotype0000886|WBPhenotype0000050|WBPhenotype0000535|WBPhenotype0000689|…				0		InP_Cae_006248
F28C6.10	183274_at	F28C6.10		WBGene00009209				snp_C14A4[2]		WBPhenotype0000050|WBPhenotype0000535|WBPhenotype0000689|WBPhenotype0000886|WBPhenotype0000049|WBPhenotype0000062|WBPhenotype0000886|WBPhenotype0000031|WBPhenotype0000049|WBPhenotype0000050|WBPhenotype0000054|WBPhenotype0000059|WBPhenotype0000689|WBPhenotype0000886|WBPhenotype0001037|WBPhenotype0000050|WBPhenotype0000062|WBPhenotype0000535|WBPhenotype0000689|WBPhenotype0000886				26		InP_Cae_012320
76	172468_x_at
D2096.2	182841_at	D2096.2a	D2096.2	WBGene00017070	D2096.2b	D2096.2		tm2043		WBPhenotype0000049|WBPhenotype0000062|WBPhenotype0000886|WBPhenotype0000031|WBPhenotype0000049|WBPhenotype0000050|WBPhenotype0000054|WBPhenotype0000059|WBPhenotype0000689|WBPhenotype0000886|WBPhenotype0001037|WBPhenotype0000050|WBPhenotype0000535|WBPhenotype0000689|WBPhenotype0000886						KOG4050	Glutamate transporter EAAC1-interacting protein GTRAP3-18	ENSEMBL:ENSP00000273258:human:PRA1 family protein 3:E=30.0506 | ENSEMBL:ENSP00000218169:human:PRA1 family protein 2:E=22.2924 | ENSEMBL:ENSP00000365566:human:17 kDa protein:E=12.3872 | FLYBASE:CG10373-PA:fly:Flybase gene name is CG10373-PA:E=25.2147 |
F33C8.4	179223_at	F33C8.4		WBGene00009358				cxTi8110		WBPhenotype0000031|WBPhenotype0000049|WBPhenotype0000050|WBPhenotype0000054|WBPhenotype0000059|WBPhenotype0000689|WBPhenotype0000886|WBPhenotype0001037|WBPhenotype0000050|WBPhenotype0000535|WBPhenotype0000689|WBPhenotype0000886				8
F35G2.2	189395_s_at	F35G2.2		WBGene00009436				cxTi9672|ok1985		WBPhenotype0000049|WBPhenotype0000062|WBPhenotype0000886|WBPhenotype0000050|WBPhenotype0000535|WBPhenotype0000689|WBPhenotype0000886|WBPhenotype0000031|WBPhenotype0000049|WBPhenotype0000050|WBPhenotype0000054|WBPhenotype0000059|WBPhenotype0000689|WBPhenotype0000886|WBPhenotype0001037				8	Molecular_function:catalytic activity|Biological_process:metabolism	KOG4044	Mitochondrial associated endoribonuclease MAR1 (isochorismatase superfamily)	ENSEMBL:ENSP00000373486:human:isochorismatase domain containing 1:E=45.8239 | ENSEMBL:ENSP00000085068:human:CDNA: FLJ23469 fis, clone HSI11914:E=41.3468 | ENSEMBL:ENSP00000173527:human:CGI-111 protein:E=31.4559 | FLYBASE:CG3663-PA:fly:Flybase gene name is CG3663-PA:E=31.5686 | FLYBASE:CG11333-PA:fly:Flybase gene name is CG11333-PA:E=27.2218 |
F40F4.4	188405_at	F40F4.4a	F40F4.4	WBGene00002255	F40F4.4b	lbp-3		cxTi1087|cxTi10870|uCE2-1135|uCE2-1136|uCE2-1132|uCE2-1133|uCE2-1134		WBPhenotype0000050|WBPhenotype0000535|WBPhenotype0000689|WBPhenotype0000886|WBPhenotype0000031|WBPhenotype0000049|WBPhenotype0000050|WBPhenotype0000054|WBPhenotype0000059|WBPhenotype0000689|WBPhenotype0000886|WBPhenotype0001037|WBPhenotype0000050|WBPhenotype0000535|WBPhenotype0000689|WBPhenotype0000886|WBPhenotype0000049|WBPhenotype0000062|WBPhenotype0000886					Molecular_function:binding|Molecular_function:lipid binding|Biological_process:transport	KOG4015	Fatty acid-binding protein FABP
K07D4.8	183111_at	K07D4.8		WBGene00004135		pqn-48	The protein product of this gene is predicted to contain a glutamine/asparagine (Q/N)-rich ('prion') domain, by the algorithm of Michelitsch and Weissman (as of the WS77 release of WormBase, i.e., in wormpep77).	ttTi5335		WBPhenotype0000050|WBPhenotype0000535|WBPhenotype0000689|WBPhenotype0000886|WBPhenotype0000031|WBPhenotype0000049|WBPhenotype0000050|WBPhenotype0000054|WBPhenotype0000059|WBPhenotype0000689|WBPhenotype0000886|WBPhenotype0001037				6		KOG3160	Gamma-interferon inducible lysosomal thiol reductase	ENSEMBL:ENSP00000262807:human:Gamma-interferon-inducible lysosomal thiol reductase precursor:E=16.7447 | FLYBASE:CG9427-PA:fly:Flybase gene name is CG9427-PA:E=15.9586 | FLYBASE:CG10157-PA:fly:Flybase gene name is CG10157-PA:E=14.5376 | FLYBASE:CG9796-PA:fly:Flybase gene name is CG9796-PA:E=11.7212 |
C03B1.4	187303_at	C03B1.4		WBGene00015375				uCE2-1142|uCE2-1139|uCE2-1141|uCE2-1140|uCE2-1138		WBPhenotype0000031|WBPhenotype0000049|WBPhenotype0000050|WBPhenotype0000054|WBPhenotype0000059|WBPhenotype0000689|WBPhenotype0000886|WBPhenotype0001037|WBPhenotype0000050|WBPhenotype0000535|WBPhenotype0000689|WBPhenotype0000886|WBPhenotype0000049|WBPhenotype0000062|WBPhenotype0000886				0		LSE0939	Unnamed protein
Y42G9A.4	184962_at	Y42G9A.4c	Y42G9A.4	WBGene00021534	Y42G9A.4b|Y42G9A.4a|Y42G9A.4d	Y42G9A.4	The Y42G9A.4 gene encodes an ortholog of the human gene MEVALONATE KINASE (MVK), which when mutated leads to mevalonicaciduria (OMIM:251170).	tm275	1	WBPhenotype0000050|WBPhenotype0000643|WBPhenotype0001010|WBPhenotype0000049|WBPhenotype0000062|WBPhenotype0000886|WBPhenotype0000050|WBPhenotype0000535|WBPhenotype0000689|WBPhenotype0000886|WBPhenotype0000059|WBPhenotype0000643	1	|Larval Expression: body wall muscle; Nervous System; head neurons; unidentified cells in head;|Larval Expression: body wall muscle; Nervous System; head neurons;	head|head neurons|nervous system|body wall muscle|head neurons|vulval muscle|nervous system|Reproductive System|body wall muscle		Molecular_function:ATP binding|Molecular_function:kinase activity|Biological_process:phosphorylation|Molecular_function:mevalonate kinase activity|Biological_process:isoprenoid biosynthesis|Cellular_component:cytoplasm|Molecular_function:phosphotransferase activity, alcohol group as acceptor|Biological_process:metabolism|Biological_process:embryonic development (sensu Metazoa)|Biological_process:…			ENSEMBL:ENSP00000228510:human:Mevalonate kinase:E=65.4318 | FLYBASE:CG33671-PA:fly:Flybase gene name is CG33671-PA:E=22.5376 |
T03G11.8	193741_at	T03G11.8		WBGene00006983		zig-6	zig-6 encodes a predicted membrane-associated protein containing two C2-type immunoglobulin domains and a GPI (glycosylated phosphatidylinositol) anchor site, but no transmembrane domain; ZIG-6 is predicted to function in cell adhesion and/or signaling, and as loss of zig-6 activity via RNA-mediated interference results in a Clear phenotype, zig-6 appears also to be required for maintenance of bo…	ok723	0	WBPhenotype0000050|WBPhenotype0000535|WBPhenotype0000689|WBPhenotype0000886|WBPhenotype0001010	0	Expression is activated postembryonically in the first larval (L1) stage.		8	Molecular_function:interleukin-1 receptor activity|Biological_process:osmoregulation
C11E4.6	174544_at	C11E4.6		WBGene00007520				uCE6-1124	1	WBPhenotype0000050|WBPhenotype0000535|WBPhenotype0000689|WBPhenotype0000886|WBPhenotype0000049|WBPhenotype0000062|WBPhenotype0000886|WBPhenotype0000689|WBPhenotype0000031|WBPhenotype0000049|WBPhenotype0000050|WBPhenotype0000054|WBPhenotype0000059|WBPhenotype0000689|WBPhenotype0000886|WBPhenotype0001037	0	Expression is seen in elongated embryos and young larvae in several pairs of neuronal cells located between the terminal bulb and metacorpus of the pharynx.	neurons	1	Biological_process:reproduction	KOG0507	CASK-interacting adaptor protein (caskin) and related proteins with ankyrin repeats and SAM domain	ENSEMBL:ENSP00000345436:human:Caskin-1:E=30.6198 | ENSEMBL:ENSP00000325355:human:Caskin-2:E=29.7447 | ENSEMBL:ENSP00000331381:human:AIDA-1b:E=29.1675 | ENSEMBL:ENSP00000353518:human:Ankyrin repeat and SAM domain-containing protein 1A:E=27.7959 | ENSEMBL:ENSP00000367540:human:AIDA-1bDAnk:E=18.4949 | ENSEMBL:ENSP00000345510:human:cajalin 2 isoform b:E=15.2441 | ENSEMBL:ENSP00000280771:human:Hypothe…
T27E4.1	180353_at	T27E4.1		WBGene00020861				pkP5096|snp_F23H12[2]|snp_F23H12[3]|snp_F23H12[4]		WBPhenotype0000031|WBPhenotype0000049|WBPhenotype0000050|WBPhenotype0000054|WBPhenotype0000059|WBPhenotype0000689|WBPhenotype0000886|WBPhenotype0001037|WBPhenotype0000050|WBPhenotype0000535|WBPhenotype0000689|WBPhenotype0000886				6		InP_Cae_005529
C27B7.7	191645_at	C27B7.7		WBGene00007764				ok742		WBPhenotype0000017|WBPhenotype0000017|WBPhenotype0000061|WBPhenotype0000017|WBPhenotype0000017|WBPhenotype0000031|WBPhenotype0000049|WBPhenotype0000050|WBPhenotype0000054|WBPhenotype0000059|WBPhenotype0000689|WBPhenotype0000886|WBPhenotype0001037|WBPhenotype0000050|WBPhenotype0000535|WBPhenotype0000689|WBPhenotype0000886				1		KOG4221	Receptor mediating netrin-dependent axon guidance	ENSEMBL:ENSP00000364178:human:2549 kDa protein:E=40.2518 | ENSEMBL:ENSP00000286104:human:Isoform 3 of Titin:E=39.4202 | ENSEMBL:ENSP00000352154:human:titin isoform novex-1:E=39.4089 | ENSEMBL:ENSP00000340554:human:titin isoform novex-2:E=39.3979 | ENSEMBL:ENSP00000347764:human:Isoform 2 of Titin:E=38.9208 | ENSEMBL:ENSP00000348444:human:Isoform 7 of Titin:E=38.8539 | ENSEMBL:ENSP00000302472:human…
K05G3.3	189796_s_at	K05G3.3		WBGene00000281		cah-3	carbonic anhydrase 2.	cxTi7547	0	WBPhenotype0000031|WBPhenotype0000049|WBPhenotype0000050|WBPhenotype0000054|WBPhenotype0000059|WBPhenotype0000689|WBPhenotype0000886|WBPhenotype0001037|WBPhenotype0000050|WBPhenotype0000535|WBPhenotype0000689|WBPhenotype0000886|WBPhenotype0000049|WBPhenotype0000062|WBPhenotype0000886	0	Head and intestine	head|intestine	19	Molecular_function:carbonate dehydratase activity|Molecular_function:zinc ion binding|Biological_process:one-carbon compound metabolism	KOG0382	Carbonic anhydrase	ENSEMBL:ENSP00000345659:human:Carbonic anhydrase 7:E=36.0223 | ENSEMBL:ENSP00000285379:human:Carbonic anhydrase 2:E=34.4318 | ENSEMBL:ENSP00000314099:human:Carbonic anhydrase 5B, mitochondrial precursor:E=33.1367 | ENSEMBL:ENSP00000285381:human:Carbonic anhydrase 3:E=32 | ENSEMBL:ENSP00000256119:human:Carbonic anhydrase 1:E=31.4559 | ENSEMBL:ENSP00000318912:human:Carbonic anhydrase 13:E=30.301 | …
R148.7	178547_at	R148.7		WBGene00020105				ok493		WBPhenotype0000031|WBPhenotype0000050|WBPhenotype0000535|WBPhenotype0000689|WBPhenotype0000886|WBPhenotype0000049|WBPhenotype0000749|WBPhenotype0000886				4	Biological_process:positive regulation of growth rate	InP_Cae_012076
H22K11.4	175465_at	H22K11.4a	H22K11.4	WBGene00019227	H22K11.4b	H22K11.4	H22K11.4 is orthologous to the human gene SARCOGLYCAN, ALPHA (50KD DYSTROPHIN-ASSOCIATED GLYCOPROTEIN) (SGCA; OMIM:600119), which when mutated leads to disease.	tm1232|ok1529		WBPhenotype0000031|WBPhenotype0000049|WBPhenotype0000050|WBPhenotype0000054|WBPhenotype0000059|WBPhenotype0000689|WBPhenotype0000886|WBPhenotype0001037|WBPhenotype0000050|WBPhenotype0000535|WBPhenotype0000689|WBPhenotype0000886					Molecular_function:calcium ion binding|Molecular_function:protein binding|Cellular_component:sarcoglycan complex	KOG4482	Sarcoglycan complex, alpha/epsilon subunits
T26E3.2	189529_at	T26E3.2		WBGene00003578		ndx-1	The ndx-1 gene encodes a NUDIX hydrolase.	tm929|ttTi7382		WBPhenotype0000031|WBPhenotype0000049|WBPhenotype0000050|WBPhenotype0000054|WBPhenotype0000059|WBPhenotype0000689|WBPhenotype0000886|WBPhenotype0001037|WBPhenotype0000050|WBPhenotype0000535|WBPhenotype0000689|WBPhenotype0000886|WBPhenotype0000049|WBPhenotype0000062|WBPhenotype0000886				6	Biological_process:DNA repair|Molecular_function:8-oxo-7,8-dihydroguanine triphosphatase activity	KOG0648	Predicted NUDIX hydrolase FGF-2 and related proteins	ENSEMBL:ENSP00000307852:human:CDNA FLJ42455 fis, clone BRACE2015314:E=29.5086 | FLYBASE:CG10898-PA:fly:Flybase gene name is CG10898-PA:E=26.3872 |
ZC374.2	193051_at	ZC374.2		WBGene00013872				ttTi2862|uCE6-1145|snp_ZC374[3]|uCE6-1144		WBPhenotype0000031|WBPhenotype0000049|WBPhenotype0000050|WBPhenotype0000054|WBPhenotype0000059|WBPhenotype0000689|WBPhenotype0000886|WBPhenotype0001037|WBPhenotype0000050|WBPhenotype0000535|WBPhenotype0000689|WBPhenotype0000886				1		InP_Cae_002315		FLYBASE:CG8581-PA:fly:Flybase gene name is fra-PA:E=10.5086 |
ZK20.5	193048_at	ZK20.5		WBGene00004468		rpn-12	rpn-12 is predicted to encode a non-ATPase subunit of the 19S regulatory complex of the proteasome that interacts with NHR-6 in yeast two-hybrid assays.	ok1095		WBPhenotype0001236|WBPhenotype0000050|WBPhenotype0000049|WBPhenotype0000062|WBPhenotype0000886|WBPhenotype0000050|WBPhenotype0000535|WBPhenotype0000689|WBPhenotype0000886|WBPhenotype0000031|WBPhenotype0000049|WBPhenotype0000050|WBPhenotype0000054|WBPhenotype0000059|WBPhenotype0000689|WBPhenotype0000886|WBPhenotype0001037|WBPhenotype0000886				18	Biological_process:proteolysis|Cellular_component:proteasome regulatory particle (sensu Eukaryota)	KOG3151	26S proteasome regulatory complex, subunit RPN12/PSMD8	ENSEMBL:ENSP00000215071:human:26S proteasome non-ATPase regulatory subunit 8:E=38.1805 | FLYBASE:CG4157-PA:fly:Flybase gene name is Rpn12-PA:E=32.9586 | FLYBASE:CG11552-PA:fly:Flybase gene name is CG11552-PA:E=29.0269 |
T04F8.6	174912_at	T04F8.6		WBGene00011444				ttTi8832		WBPhenotype0000050|WBPhenotype0000535|WBPhenotype0000689|WBPhenotype0000886|WBPhenotype0000031|WBPhenotype0000049|WBPhenotype0000050|WBPhenotype0000054|WBPhenotype0000059|WBPhenotype0000689|WBPhenotype0000886|WBPhenotype0001037|WBPhenotype0000049|WBPhenotype0000062|WBPhenotype0000886				1	Molecular_function:calcium ion binding			ENSEMBL:ENSP00000371474:human:NIN protein:E=11.8239 | ENSEMBL:ENSP00000374518:human:Isoform 1 of Ninein:E=11.585 | ENSEMBL:ENSP00000245441:human:Isoform 7 of Ninein:E=11.585 | ENSEMBL:ENSP00000371472:human:Isoform 4 of Ninein:E=11.0757 | ENSEMBL:ENSP00000310655:human:247 kDa protein:E=10.9586 | ENSEMBL:ENSP00000324210:human:237 kDa protein:E=10.9586 | ENSEMBL:ENSP00000278886:human:Ninein-like pro…
D2005.3	187087_at	D2005.3		WBGene00008398				tm341		WBPhenotype0000049|WBPhenotype0000062|WBPhenotype0000886|WBPhenotype0000050|WBPhenotype0000535|WBPhenotype0000689|WBPhenotype0000886|WBPhenotype0000031|WBPhenotype0000049|WBPhenotype0000050|WBPhenotype0000054|WBPhenotype0000059|WBPhenotype0000689|WBPhenotype0000886|WBPhenotype0001037				18		KOG3431	Apoptosis-related protein/predicted DNA-binding protein	ENSEMBL:ENSP00000221784:human:Programmed cell death protein 5:E=20.6576 | FLYBASE:CG13072-PA:fly:Flybase gene name is PDCD-5-PA:E=18.3468 |
F35C11.3	190795_s_at	F35C11.3		WBGene00009402				cxTi10484		WBPhenotype0000049|WBPhenotype0000062|WBPhenotype0000886|WBPhenotype0000050|WBPhenotype0000535|WBPhenotype0000689|WBPhenotype0000886|WBPhenotype0000031|WBPhenotype0000049|WBPhenotype0000050|WBPhenotype0000054|WBPhenotype0000059|WBPhenotype0000689|WBPhenotype0000886|WBPhenotype0001037|WBPhenotype0000050|WBPhenotype0000535|WBPhenotype0000689|WBPhenotype0000886|WBPhenotype0000031|WBPhenotype0000049|…				4	Molecular_function:protein kinase activity|Molecular_function:ATP binding|Biological_process:protein amino acid phosphorylation|Molecular_function:protein-tyrosine kinase activity|Molecular_function:protein serine/threonine kinase activity	KOG1164	Casein kinase (serine/threonine/tyrosine protein kinase)	ENSEMBL:ENSP00000259750:human:Tau-tubulin kinase 1:E=50.301 | ENSEMBL:ENSP00000267890:human:Isoform 1 of Tau-tubulin kinase 2:E=48 | ENSEMBL:ENSP00000307357:human:69 kDa protein:E=46.8861 | ENSEMBL:ENSP00000263802:human:Tau-tubulin kinase:E=45.3188 | ENSEMBL:ENSP00000324464:human:Isoform 1 of Casein kinase I isoform delta:E=33.1487 | ENSEMBL:ENSP00000269361:human:Isoform 2 of Casein kinase I isof…
ZK1248.16	175708_s_at	ZK1248.16		WBGene00002268		lec-5		tm1178		WBPhenotype0000031|WBPhenotype0000049|WBPhenotype0000050|WBPhenotype0000054|WBPhenotype0000059|WBPhenotype0000689|WBPhenotype0000886|WBPhenotype0001037|WBPhenotype0000050|WBPhenotype0000535|WBPhenotype0000689|WBPhenotype0000886|WBPhenotype0000050|WBPhenotype0000535|WBPhenotype0000689|WBPhenotype0000886				8	Molecular_function:sugar binding	KOG3587	Galectin, galactose-binding lectin	ENSEMBL:ENSP00000302100:human:Galectin-4:E=26.0969 | ENSEMBL:ENSP00000312259:human:Galectin-9:E=25.5686 | ENSEMBL:ENSP00000306228:human:Isoform Short of Galectin-9:E=25.5528 | ENSEMBL:ENSP00000318214:human:Isoform Long of Galectin-9:E=25.2292 | ENSEMBL:ENSP00000328797:human:35 kDa protein:E=23.1805 | ENSEMBL:ENSP00000315564:human:Galectin-9 like:E=22.8539 | ENSEMBL:ENSP00000329932:human:galectin …
R31.2	188727_s_at	R31.2a	R31.2	WBGene00011270	R31.2b|R31.2c	R31.2		cxTi8231		WBPhenotype0000050|WBPhenotype0000535|WBPhenotype0000689|WBPhenotype0000886|WBPhenotype0000049|WBPhenotype0000062|WBPhenotype0000886|WBPhenotype0000031|WBPhenotype0000049|WBPhenotype0000050|WBPhenotype0000054|WBPhenotype0000059|WBPhenotype0000689|WBPhenotype0000886|WBPhenotype0001037						InP_Cae_007226		ENSEMBL:ENSP00000285243:human:Ankyrin repeat domain-containing protein 40:E=11.4089 |
C02E7.9	191241_at	C02E7.9		WBGene00006238		str-205		ok1191|ok1132		WBPhenotype0000050|WBPhenotype0000535|WBPhenotype0000689|WBPhenotype0000886|WBPhenotype0000031|WBPhenotype0000049|WBPhenotype0000050|WBPhenotype0000054|WBPhenotype0000059|WBPhenotype0000689|WBPhenotype0000886|WBPhenotype0001037				0		LSE0498	7-transmembrane olfactory receptor
T20F7.5	181396_at	T20F7.5		WBGene00020632				cxTi9794|ttTi3314		WBPhenotype0000050|WBPhenotype0000535|WBPhenotype0000689|WBPhenotype0000886|WBPhenotype0000031|WBPhenotype0000049|WBPhenotype0000050|WBPhenotype0000054|WBPhenotype0000059|WBPhenotype0000689|WBPhenotype0000886|WBPhenotype0001037|WBPhenotype0000050|WBPhenotype0000535|WBPhenotype0000689|WBPhenotype0000886|WBPhenotype0000050|WBPhenotype0000062|WBPhenotype0000535|WBPhenotype0000689|WBPhenotype0000886|…				9
C10G8.7	188645_at	C10G8.7		WBGene00000454		ceh-33	ceh-33 encodes a Six/sine oculis class homeodomain transcription factor; preliminary RNAi experiments suggest that CEH-33 activity may be required for gonad development; a ceh-33::gfp reporter shows very weak pharyngeal expression in late embryos and early larvae.	ok1362|tm244|uCE5-1352|uCE5-1350|uCE5-1357	0	WBPhenotype0000050|WBPhenotype0000535|WBPhenotype0000689|WBPhenotype0000886|WBPhenotype0000031|WBPhenotype0000049|WBPhenotype0000050|WBPhenotype0000054|WBPhenotype0000059|WBPhenotype0000689|WBPhenotype0000886|WBPhenotype0001037|WBPhenotype0000049|WBPhenotype0000062|WBPhenotype0000886	4	Larval Expression: unidentified cells in head;	head	3	Molecular_function:transcription factor activity|Molecular_function:sequence-specific DNA binding|Biological_process:regulation of transcription, DNA-dependent|Cellular_component:nucleus|Molecular_function:DNA binding|Biological_process:regulation of transcription	KOG0775	Transcription factor SIX and related HOX domain proteins	ENSEMBL:ENSP00000247182:human:Homeobox protein SIX1:E=61.6021 | ENSEMBL:ENSP00000304502:human:Homeobox protein SIX2:E=61.3979 | ENSEMBL:ENSP00000371130:human:SIX4 protein:E=52.6021 | ENSEMBL:ENSP00000216513:human:sine oculis homeobox homolog 4:E=52.5376 | ENSEMBL:ENSP00000260653:human:Homeobox protein SIX3:E=52.4437 | ENSEMBL:ENSP00000371135:human:SIX6 protein:E=52.1192 | ENSEMBL:ENSP00000328596:…
T05G5.1	194221_x_at	T05G5.1		WBGene00011498				snp_T05G5[1]		WBPhenotype0000050|WBPhenotype0000062|WBPhenotype0000535|WBPhenotype0000689|WBPhenotype0000886|WBPhenotype0000049|WBPhenotype0000749|WBPhenotype0000886|WBPhenotype0000049|WBPhenotype0000062|WBPhenotype0000886|WBPhenotype0000050|WBPhenotype0000535|WBPhenotype0000689|WBPhenotype0000886|WBPhenotype0000031|WBPhenotype0000049|WBPhenotype0000050|WBPhenotype0000054|WBPhenotype0000059|WBPhenotype0000689|…				14		InP_uni_010638		ENSEMBL:ENSP00000261973:human:RNA binding motif protein 25:E=17.8239 | ENSEMBL:ENSP00000354826:human:Isoform 1 of Caldesmon:E=17.7213 | ENSEMBL:ENSP00000344270:human:CDNA FLJ35171 fis, clone PLACE6013220, weakly similar to TRICHOHYALIN:E=17.6576 | ENSEMBL:ENSP00000347269:human:CDNA FLJ40198 fis, clone TESTI2019975, weakly similar to TRICHOHYALIN:E=16.2147 | ENSEMBL:ENSP00000307928:human:CDNA FLJ3…
F09F7.2	173182_at	F09F7.2a	F09F7.2	WBGene00003371		mlc-3	mlc-3 encodes an essential myosin light chain; large-scale RNAi screens indicate that mlc-3 activity is required for both embryonic and postembryonic development, as well as for normal locomotion and egg laying.	snp_F09F7[1]	0	WBPhenotype0000050|WBPhenotype0000535|WBPhenotype0000689|WBPhenotype0000886|WBPhenotype0000049|WBPhenotype0000062|WBPhenotype0000886|WBPhenotype0000050|WBPhenotype0000535|WBPhenotype0000689|WBPhenotype0000886|WBPhenotype0000640|WBPhenotype0000643|WBPhenotype0000049|WBPhenotype0000749|WBPhenotype0000886|WBPhenotype0000049|WBPhenotype0000749|WBPhenotype0000886|WBPhenotype0000050|WBPhenotype0000535|…	1	Larval Expression: pharynx; anal depressor muscle; body wall muscle;	pharynx|vulval muscle|body wall muscle|anal depressor muscle		Molecular_function:calcium ion binding|Biological_process:oviposition|Biological_process:locomotory behavior	KOG0030	Myosin essential light chain, EF-Hand protein superfamily	ENSEMBL:ENSP00000307280:human:Myosin light chain 1, skeletal muscle isoform:E=30.2757 | ENSEMBL:ENSP00000301540:human:myosin, light chain 6, alkali, smooth muscle and non-muscle isoform 1:E=29.9586 | ENSEMBL:ENSP00000368883:human:17 kDa protein:E=29.9586 | ENSEMBL:ENSP00000293422:human:myosin, light chain 6, alkali, smooth muscle and non-muscle isoform 2:E=29.5229 | ENSEMBL:ENSP00000343321:human:…
F41C3.5	191462_at	F41C3.5		WBGene00018271				ar202|ar218|ar224|bn18|e231|e2142|e2144|ne120|oz264|oz270|q33|q35|q50|q172|q239|q415|zu24|q339|oz112|q175|q231|e2141|or178|g60|q46|q224|q158|e2072|oz25|sy56|oz132|oz120	1	WBPhenotype0000050|WBPhenotype0000535|WBPhenotype0000689|WBPhenotype0000886|WBPhenotype0000049|WBPhenotype0000062|WBPhenotype0000886	1	Expression is highly mosaic and is seen in several nuclei, possibly hypodermal, throughout the adult worm.|Expressed in somatic gonad.|Larval Expression: pharynx; intestine; body wall muscle; hypodermis; Nervous System; head neurons;	hypodermis|pharynx|hypodermis|intestine|head neurons|uterine muscle|nervous system|Reproductive System|body wall muscle|uterine-seam cell|body	19	Molecular_function:serine carboxypeptidase activity|Biological_process:proteolysis	KOG1282	Serine carboxypeptidases (lysosomal cathepsin A)	ENSEMBL:ENSP00000361545:human:Carrier family 6 , member 8 variant:E=91 | ENSEMBL:ENSP00000191018:human:Lysosomal protective protein precursor:E=90.9586 | ENSEMBL:ENSP00000361537:human:OTTHUMP00000031782:E=61.699 | ENSEMBL:ENSP00000265394:human:Probable serine carboxypeptidase CPVL precursor:E=45.1024 | ENSEMBL:ENSP00000361552:human:OTTHUMP00000031781:E=39.6383 | ENSEMBL:ENSP00000262288:human:Isof…
F22E12.1	175031_at	F22E12.1		WBGene00009058				tm2028		WBPhenotype0000050|WBPhenotype0000535|WBPhenotype0000689|WBPhenotype0000886|WBPhenotype0000031|WBPhenotype0000049|WBPhenotype0000050|WBPhenotype0000054|WBPhenotype0000059|WBPhenotype0000689|WBPhenotype0000886|WBPhenotype0001037				16	Molecular_function:serine carboxypeptidase activity|Biological_process:proteolysis|Molecular_function:serine-type endopeptidase inhibitor activity|Cellular_component:extracellular region|Biological_process:blood coagulation|Molecular_function:protease inhibitor activity	KOG4295	Serine proteinase inhibitor (KU family)	ENSEMBL:ENSP00000233156:human:Isoform Alpha of Tissue factor pathway inhibitor precursor:E=17.8861 | ENSEMBL:ENSP00000342306:human:Isoform Beta of Tissue factor pathway inhibitor precursor:E=17.7959 | ENSEMBL:ENSP00000364031:human:Tissue factor pathway inhibitor (Lipoprotein-associated coagulation inhibitor) variant (Fragment):E=16.0969 | ENSEMBL:ENSP00000222543:human:Tissue factor pathway inhibi…
Y44A6D.3	180273_at	Y44A6D.3		WBGene00012854				uCE5-3412|pkP5292	0	WBPhenotype0000050|WBPhenotype0000535|WBPhenotype0000689|WBPhenotype0000886|WBPhenotype0000049|WBPhenotype0000062|WBPhenotype0000886|WBPhenotype0000031|WBPhenotype0000049|WBPhenotype0000050|WBPhenotype0000054|WBPhenotype0000059|WBPhenotype0000689|WBPhenotype0000886|WBPhenotype0001037	1	GFP expression in the nuclei of body-wall muscle cells.		6	Molecular_function:DNA binding|Biological_process:regulation of transcription	InP_Cae_010809
D2024.7	187178_s_at	D2024.7		WBGene00017054				ax161|ax144|ye121		WBPhenotype0000049|WBPhenotype0000062|WBPhenotype0000886|WBPhenotype0000050|WBPhenotype0000535|WBPhenotype0000689|WBPhenotype0000886|WBPhenotype0000050|WBPhenotype0000062|WBPhenotype0000535|WBPhenotype0000689|WBPhenotype0000886				5	Molecular_function:protein disulfide oxidoreductase activity|Cellular_component:periplasmic space (sensu Proteobacteria)	TWOG0021	Glutathione S-transferase, subunit 13	ENSEMBL:ENSP00000367415:human:GSTK1 protein:E=26.6198 | ENSEMBL:ENSP00000351181:human:Glutathione S-transferase kappa 1:E=26.5229 |
F09E8.7	192678_s_at	F09E8.7		WBGene00002974		lev-1	lev-1 encodes an alpha subunit of nicotinic acetylcholine receptor (nAChR) which, when mutated, confers resistance to levamisole; LEV-1 is required for completely normal locomotion, and forms a cation channel when coexpressed with UNC-38 or UNC-63 and UNC-29; LEV-1 falls into the 'UNC-29' class of nAChR subunits, which includes UNC-29, ACR-2, and ACR-3.	e289|x61|x63|x427|x508|x22|e211|x577|x21|kr6|kr20|kr25|ttTi3697|ttTi3703	1	WBPhenotype0000031|WBPhenotype0000049|WBPhenotype0000050|WBPhenotype0000054|WBPhenotype0000059|WBPhenotype0000689|WBPhenotype0000886|WBPhenotype0001037|WBPhenotype0000050|WBPhenotype0000062|WBPhenotype0000535|WBPhenotype0000689|WBPhenotype0000886|WBPhenotype0000050|WBPhenotype0000535|WBPhenotype0000689|WBPhenotype0000886	1	GFP expression was observed in all body wall muscle cells and in a subset of motor neurons in the ventral nerve cord.||		1	Molecular_function:neurotransmitter receptor activity|Biological_process:ion transport|Cellular_component:membrane|Molecular_function:extracellular ligand-gated ion channel activity|Biological_process:transport|Cellular_component:integral to membrane|Cellular_component:postsynaptic membrane|Molecular_function:nicotinic acetylcholine-activated cation-selective channel activity|Molecular_function:i…	KOG3645	Acetylcholine receptor	ENSEMBL:ENSP00000217176:human:Neuronal acetylcholine receptor protein subunit alpha-4 precursor:E=93.6778 | ENSEMBL:ENSP00000240132:human:Neuronal acetylcholine receptor protein subunit alpha-2 precursor:E=93.4949 | ENSEMBL:ENSP00000292212:human:Neuronal acetylcholine receptor protein subunit beta-2 precursor:E=88.6576 | ENSEMBL:ENSP00000315602:human:Cholinergic receptor, nicotinic, alpha polypep…
F49D11.9	175327_at	F49D11.9b	F49D11.9	WBGene00018632		tag-296		ok1190|ok1189		WBPhenotype0000031|WBPhenotype0000049|WBPhenotype0000050|WBPhenotype0000054|WBPhenotype0000059|WBPhenotype0000689|WBPhenotype0000886|WBPhenotype0001037								ENSEMBL:ENSP00000343890:human:Novel protein:E=18.0223 | ENSEMBL:ENSP00000315263:human:Glycolipid transfer protein:E=12.041 | FLYBASE:CG30392-PA:fly:Flybase gene name is CG30392-PA:E=27.2596 |
T26A5.9	173606_s_at	T26A5.9		WBGene00001005		dlc-1	dlc-1 encodes a dynein light chain type 1 that affects pronuclear migrations and thus affects embryonic viability; also affects fertility, body wall morphology and integrity.	cxTi4614|snp_C14A11[2]|CE6-121	1	WBPhenotype0000054|WBPhenotype0000050|WBPhenotype0000154|WBPhenotype0000050|WBPhenotype0000038|WBPhenotype0000050|WBPhenotype0000535|WBPhenotype0000583|WBPhenotype0000689|WBPhenotype0000031|WBPhenotype0000050|WBPhenotype0000535|WBPhenotype0000583|WBPhenotype0000643|WBPhenotype0000697|WBPhenotype0000050|WBPhenotype0000050|WBPhenotype0001152|WBPhenotype0000054|WBPhenotype0000017|WBPhenotype0000017	1	Larval Expression: pharynx; intestine - posterior cells; body wall muscle; Nervous System; ventral nerve cord; head neurons; tail neurons;|Larval Expression: pharynx; body wall muscle; Nervous System; head neurons; tail neurons;	pharynx|intestine|head neurons|tail neurons|ventral nerve cord|nervous system|body wall muscle|tail|pharynx|head neurons|tail neurons|nervous system|body wall muscle|neurons along body	18	Molecular_function:microtubule motor activity|Biological_process:microtubule-based process|Cellular_component:microtubule associated complex|Biological_process:embryonic development (sensu Metazoa)|Biological_process:morphogenesis of an epithelium|Biological_process:post-embryonic body morphogenesis|Biological_process:positive regulation of body size|Biological_process:reproduction|Biological_pro…	KOG3430	Dynein light chain type 1	ENSEMBL:ENSP00000240343:human:Dynein light chain 2, cytoplasmic:E=43.6021 | ENSEMBL:ENSP00000242577:human:Dynein light chain 1, cytoplasmic:E=42.2291 | ENSEMBL:ENSP00000370138:human:10 kDa protein:E=37.3565 | ENSEMBL:ENSP00000244841:human:11 kDa protein:E=35.9586 | ENSEMBL:ENSP00000297220:human:similar to dynein, cytoplasmic, light peptide:E=14.4949 | ENSEMBL:ENSP00000216068:human:Dynein light ch…
R05D7.1	178352_at	R05D7.1		WBGene00011026				cxTi9665|ttTi2215|tm646|uCE1-1613|uCE1-1614		WBPhenotype0000031|WBPhenotype0000049|WBPhenotype0000050|WBPhenotype0000054|WBPhenotype0000059|WBPhenotype0000689|WBPhenotype0000886|WBPhenotype0001037|WBPhenotype0000050|WBPhenotype0000535|WBPhenotype0000689|WBPhenotype0000886				0		LSE0955	Unnamed protein
T20B3.3	178139_at	T20B3.3		WBGene00005425		srh-215		uCE5-2953|uCE5-2952|uCE5-2955|uCE5-2954		WBPhenotype0000031|WBPhenotype0000049|WBPhenotype0000050|WBPhenotype0000054|WBPhenotype0000059|WBPhenotype0000689|WBPhenotype0000886|WBPhenotype0001037|WBPhenotype0000050|WBPhenotype0000535|WBPhenotype0000689|WBPhenotype0000886|WBPhenotype0000050|WBPhenotype0000688				10	Molecular_function:transcription factor activity|Molecular_function:sequence-specific DNA binding|Biological_process:regulation of transcription, DNA-dependent|Cellular_component:nucleus|Biological_process:embryonic development (sensu Metazoa)	LSE0262	Predicted olfactory G-protein coupled receptor
M05D6.4	188288_s_at	M05D6.4		WBGene00010877				uCE2-1792|CE2-165|uCE2-1793		WBPhenotype0000031|WBPhenotype0000049|WBPhenotype0000050|WBPhenotype0000054|WBPhenotype0000059|WBPhenotype0000689|WBPhenotype0000886|WBPhenotype0001037|WBPhenotype0000049|WBPhenotype0000062|WBPhenotype0000886|WBPhenotype0000050|WBPhenotype0000535|WBPhenotype0000689|WBPhenotype0000886					Molecular_function:beta-lactamase activity|Biological_process:beta-lactam antibiotic catabolism|Biological_process:response to antibiotic|Biological_process:ciliary or flagellar motility|Molecular_function:structural molecule activity|Cellular_component:flagellar basal body, distal rod, P ring (sensu Bacteria)|Cellular_component:periplasmic space (sensu Proteobacteria)	LSE0720	Predicted esterase
Y2H9A.2	193253_at	Y2H9A.2		WBGene00005095		srd-17		ky139|ks10|ks15|ks31|p671|p691|p694|ot25		WBPhenotype0000050|WBPhenotype0000535|WBPhenotype0000689|WBPhenotype0000886|WBPhenotype0000049|WBPhenotype0000062|WBPhenotype0000886|WBPhenotype0000031|WBPhenotype0000049|WBPhenotype0000050|WBPhenotype0000054|WBPhenotype0000059|WBPhenotype0000689|WBPhenotype0000886|WBPhenotype0001037				3		LSE0147	Chemoreceptor/7TM receptor
C54E4.2	173350_s_at	C54E4.2b	C54E4.2	WBGene00016918	C54E4.2a	C54E4.2		ok1428		WBPhenotype0000049|WBPhenotype0000062|WBPhenotype0000886|WBPhenotype0000050|WBPhenotype0000535|WBPhenotype0000689|WBPhenotype0000886|WBPhenotype0000031|WBPhenotype0000049|WBPhenotype0000050|WBPhenotype0000054|WBPhenotype0000059|WBPhenotype0000689|WBPhenotype0000886|WBPhenotype0001037					Molecular_function:calcium ion binding|Molecular_function:insulin-like growth factor binding|Cellular_component:extracellular region	InP_met_003326		ENSEMBL:ENSP00000350153:human:Isoform 1 of Testican-3 precursor:E=26.9208 | ENSEMBL:ENSP00000349677:human:Isoform 3 of Testican-3 precursor:E=26.9208 | ENSEMBL:ENSP00000282223:human:Testican-1 precursor:E=22.9208 | ENSEMBL:ENSP00000321108:human:Testican-2 precursor:E=20.2924 | FLYBASE:CG13830-PA:fly:Flybase gene name is CG13830-PA:E=28.0555 |
Y75B8A.5	192110_at	Y75B8A.5		WBGene00013542				snp_B0334[1]		WBPhenotype0000050|WBPhenotype0000535|WBPhenotype0000689|WBPhenotype0000886|WBPhenotype0000049|WBPhenotype0000749|WBPhenotype0000886|WBPhenotype0000031|WBPhenotype0000049|WBPhenotype0000050|WBPhenotype0000054|WBPhenotype0000059|WBPhenotype0000689|WBPhenotype0000886|WBPhenotype0001037				6		KOG0619	Leucine rich repeat	ENSEMBL:ENSP00000315005:human:Slit homolog 1:E=17.3872 | ENSEMBL:ENSP00000266058:human:Isoform 1 of Slit homolog 1 protein precursor:E=17.3665 | ENSEMBL:ENSP00000360096:human:Isoform 2 of Slit homolog 1 protein precursor:E=15.5528 | ENSEMBL:ENSP00000348236:human:Isoform 3 of Slit homolog 3 protein precursor:E=14.8239 | ENSEMBL:ENSP00000332164:human:Isoform 1 of Slit homolog 3 protein precursor:E=…
ZC477.9	174754_at	ZC477.9b	ZC477.9	WBGene00000942	ZC477.9c	deb-1	The deb-1 gene encodes a vinculin ortholog highly conserved amongst metazoans including Drosophila, chick, and humans (OMIM:193065); DEB-1 is a muscle attachment protein found in dense bodies, and is required for attaching actin thin filaments to the basal sarcolemma; DEB-1 requires PAT-4/integrin-linked kinase for full assembly into nascent attachments.	st385|st555|st554		WBPhenotype0000689	4				Molecular_function:structural molecule activity|Molecular_function:cadherin binding|Biological_process:cell adhesion|Cellular_component:actin cytoskeleton|Molecular_function:histamine receptor activity|Biological_process:G-protein coupled receptor protein signaling pathway|Cellular_component:integral to membrane|Biological_process:reproduction	KOG3681	Alpha-catenin	ENSEMBL:ENSP00000277829:human:vinculin isoform VCL:E=61.8861 | ENSEMBL:ENSP00000211998:human:vinculin isoform meta-VCL:E=61.0757 | ENSEMBL:ENSP00000362840:human:26 kDa protein:E=12.7959 | ENSEMBL:ENSP00000304669:human:Isoform 1 of Catenin alpha-1:E=11.7959 | ENSEMBL:ENSP00000341500:human:Hypothetical protein DKFZp781B1340:E=10.6576 | ENSEMBL:ENSP00000355398:human:catenin, alpha 2:E=10.5528 | ENSE…
T03F1.3	191305_at	T03F1.3		WBGene00020185		pgk-1	T03F1.3 is orthologous to the human gene PHOSPHOGLYCERETE KINASE 1 (PGK1; OMIM:311800), which when mutated leads to hemolytic anemia and neurologic disturbances.	e1763|n309|n374|n377|n743|n744|n765|n1139|n1296|n1331|cxTi10209|ttTi3639		WBPhenotype0000049|WBPhenotype0000062|WBPhenotype0000886|WBPhenotype0000050|WBPhenotype0000535|WBPhenotype0000689|WBPhenotype0000886|WBPhenotype0000031|WBPhenotype0000049|WBPhenotype0000050|WBPhenotype0000054|WBPhenotype0000059|WBPhenotype0000689|WBPhenotype0000886|WBPhenotype0001037				20	Molecular_function:phosphoglycerate kinase activity|Biological_process:glycolysis	KOG1367	3-phosphoglycerate kinase	ENSEMBL:ENSP00000218265:human:Phosphoglycerate kinase 1:E=156.602 | ENSEMBL:ENSP00000305995:human:Phosphoglycerate kinase, testis specific:E=151.721 | FLYBASE:CG3127-PA:fly:Flybase gene name is Pgk-PA:E=156.495 | FLYBASE:CG9961-PA:fly:Flybase gene name is CG9961-PA:E=127.387 |
F35G12.1	191099_at	F35G12.1a	F35G12.1	WBGene00009439		F35G12.1	F35G12.1 is orthologous to the human gene MALONYL-COA DECARBOXYLASE (MLYCD; OMIM:606761), which when mutated leads to disease.	uCE3-1202		WBPhenotype0000031|WBPhenotype0000049|WBPhenotype0000050|WBPhenotype0000054|WBPhenotype0000059|WBPhenotype0000689|WBPhenotype0000886|WBPhenotype0001037|WBPhenotype0000049|WBPhenotype0000749|WBPhenotype0000886|WBPhenotype0000049|WBPhenotype0000062|WBPhenotype0000886|WBPhenotype0000050|WBPhenotype0000535|WBPhenotype0000689|WBPhenotype0000886					Molecular_function:malonyl-CoA decarboxylase activity|Biological_process:fatty acid biosynthesis	KOG3018	Malonyl-CoA decarboxylase	ENSEMBL:ENSP00000262430:human:Isoform Mitochondrial of Malonyl-CoA decarboxylase, mitochondrial precursor:E=66.6021 |
F13H8.6	181602_at	F13H8.6		WBGene00017439				ok1667|tm2602|tm2611|snp_F45E1[2]		WBPhenotype0000049|WBPhenotype0000062|WBPhenotype0000886|WBPhenotype0000050|WBPhenotype0000535|WBPhenotype0000689|WBPhenotype0000886|WBPhenotype0000031|WBPhenotype0000049|WBPhenotype0000050|WBPhenotype0000054|WBPhenotype0000059|WBPhenotype0000689|WBPhenotype0000886|WBPhenotype0001037				0		InP_Cae_007364
T03G6.3	193936_at	T03G6.3		WBGene00020195				cxTi8125|uCE6-765|uCE6-764	0	WBPhenotype0000050|WBPhenotype0000535|WBPhenotype0000689|WBPhenotype0000886|WBPhenotype0000031|WBPhenotype0000049|WBPhenotype0000050|WBPhenotype0000054|WBPhenotype0000059|WBPhenotype0000689|WBPhenotype0000886|WBPhenotype0001037|WBPhenotype0000049|WBPhenotype0000062|WBPhenotype0000886	1	Larval Expression: body wall muscle;	body wall muscle		Molecular_function:hydrolase activity|Biological_process:nucleotide metabolism	KOG2645	Type I phosphodiesterase/nucleotide pyrophosphatase	ENSEMBL:ENSP00000350821:human:51 kDa protein:E=40.6021 | ENSEMBL:ENSP00000296741:human:Ectonucleotide pyrophosphatase/phosphodiesterase 6 precursor:E=23.5686 | ENSEMBL:ENSP00000230565:human:Ectonucleotide pyrophosphatase/phosphodiesterase 5 precursor:E=21.7959 | ENSEMBL:ENSP00000318066:human:ectonucleotide pyrophosphatase/phosphodiesterase 4:E=20.8539 | ENSEMBL:ENSP00000075322:human:Isoform 1 of …
Y105C5B.28	186734_s_at	Y105C5B.28a	Y105C5B.28	WBGene00001604	Y105C5B.28b	gln-3		uCE4-1531		WBPhenotype0000050|WBPhenotype0000535|WBPhenotype0000689|WBPhenotype0000886|WBPhenotype0000049|WBPhenotype0000062|WBPhenotype0000886					Molecular_function:glutamate-ammonia ligase activity|Biological_process:glutamine biosynthesis|Biological_process:nitrogen compound metabolism|Cellular_component:cytoplasm|Biological_process:nitrogen fixation	KOG0683	Glutamine synthetase	ENSEMBL:ENSP00000307900:human:Glutamine synthetase:E=132.602 | ENSEMBL:ENSP00000368058:human:19 kDa protein:E=48.6576 | FLYBASE:CG1743-PB:fly:Flybase gene name is Gs2-PB:E=135.143 | FLYBASE:CG2718-PC:fly:Flybase gene name is Gs1-PC:E=121.721 |
F54D5.1	193178_at	F54D5.1		WBGene00003960		pcs-1		tm1748	0	WBPhenotype0000050|WBPhenotype0000535|WBPhenotype0000689|WBPhenotype0000886|WBPhenotype0000031|WBPhenotype0000049|WBPhenotype0000050|WBPhenotype0000054|WBPhenotype0000059|WBPhenotype0000689|WBPhenotype0000886|WBPhenotype0001037|WBPhenotype0000049|WBPhenotype0000062|WBPhenotype0000886	0	Expression is first seen in late embryogenesis and extends through to adulthood. This pattern comprises increasingly strong staining in the pharyngeal-intestinal valve and the intestino-rectal valve (probably the sphincter muscle). Some embryos and larvae show cytoplasmic staining of the pharynx and this sometimes spreads posteriorly throughout the body of the animal. (The upstream region is 2.2k…	pharyngo-intestinal valve|intestino-rectal valve	9		KOG0632	Phytochelatin synthase
F35H12.4	192067_at	F35H12.4		WBGene00018076				tm2348|uCE6-562	1	WBPhenotype0000049|WBPhenotype0000062|WBPhenotype0000886|WBPhenotype0000050|WBPhenotype0000535|WBPhenotype0000689|WBPhenotype0000886|WBPhenotype0000031|WBPhenotype0000049|WBPhenotype0000050|WBPhenotype0000054|WBPhenotype0000059|WBPhenotype0000689|WBPhenotype0000886|WBPhenotype0001037	0	Larval Expression: pharynx; intestine; seam cells; Nervous System; nerve ring; head neurons; unidentified cells in head; unidentified cells in tail ;	head|tail|pharynx|intestine|head neurons|nerve ring|nervous system|seam cells|Reproductive System|vulva other	0	Molecular_function:phosphotransferase activity, alcohol group as acceptor|Molecular_function:phosphatidylinositol 3-kinase activity			ENSEMBL:ENSP00000271657:human:Phosphatidylinositol 4-kinase, catalytic, beta polypeptide:E=115.119 | ENSEMBL:ENSP00000357867:human:Isoform 1 of Phosphatidylinositol 4-kinase beta:E=115.114 | ENSEMBL:ENSP00000315648:human:Isoform 2 of Phosphatidylinositol 4-kinase beta:E=114.678 | ENSEMBL:ENSP00000255882:human:Isoform 1 of Phosphatidylinositol 4-kinase alpha:E=36.6198 | ENSEMBL:ENSP00000354044:hum…
F10E7.6	183276_at	F10E7.6		WBGene00017348				snp_C14A4[2]		WBPhenotype0000031|WBPhenotype0000049|WBPhenotype0000050|WBPhenotype0000054|WBPhenotype0000059|WBPhenotype0000689|WBPhenotype0000886|WBPhenotype0001037|WBPhenotype0000031|WBPhenotype0000032|WBPhenotype0001010|WBPhenotype0000050|WBPhenotype0000049|WBPhenotype0000062|WBPhenotype0000886|WBPhenotype0000055					Biological_process:positive regulation of growth rate|Biological_process:physiological process|Biological_process:osmoregulation	InP_Cae_010646
F02A9.3	188325_at	F02A9.3		WBGene00001386		far-2	far-2 encodes a protein similar to a class of secreted fatty acid and retinol-binding proteins expressed in parasitic nematodes and secreted in the surrounding tissues of the host; expressed in body wall muscle and vulval cells of adult hermaphrodites, and transcript levels progressively increase during development.	tm506|ok435	0	WBPhenotype0000049|WBPhenotype0000062|WBPhenotype0000886|WBPhenotype0000049|WBPhenotype0000749|WBPhenotype0000886|WBPhenotype0000031|WBPhenotype0000049|WBPhenotype0000050|WBPhenotype0000054|WBPhenotype0000059|WBPhenotype0000689|WBPhenotype0000886|WBPhenotype0001037|WBPhenotype0000050|WBPhenotype0000535|WBPhenotype0000689|WBPhenotype0000886|WBPhenotype0000050|WBPhenotype0000535|WBPhenotype0000689|…	1	Body wall muscle cells and vulval muscle cells of adult hermaphrodites. Beta-galactosidase is nuclear localized|Strong expression (>1.0X of control ama-1 expression): L3 larva, L4 larva, adult hermaphrodite, adult male.|The -galactosidase expression was observed in adults only, in body wall and vulval muscle cells.|Both gfp and cfp fusions generated by fosmid recombineering drove body wall muscle…	non-pharyngeal muscle	8		LSE0706	Unnamed protein
C27C12.3	174239_at	C27C12.3		WBGene00007773				snp_T06F4[2]|snp_T06F4[5]|pkP6146|snp_T06F4[3]|uCE6-852|snp_T06F4[1]	0	WBPhenotype0000049|WBPhenotype0000050|WBPhenotype0000689|WBPhenotype0000886|WBPhenotype0000031|WBPhenotype0000049|WBPhenotype0000050|WBPhenotype0000054|WBPhenotype0000059|WBPhenotype0000689|WBPhenotype0000886|WBPhenotype0001037|WBPhenotype0000031|WBPhenotype0000049|WBPhenotype0000050|WBPhenotype0000054|WBPhenotype0000059|WBPhenotype0000689|WBPhenotype0000886|WBPhenotype0001037|WBPhenotype0000049|…	0	Expressed in proximal germline.		7		LSE0746	Unnamed protein
F13H8.7	191583_s_at	F13H8.7		WBGene00017440				gu24|gu47|gu48		WBPhenotype0000050|WBPhenotype0000535|WBPhenotype0000689|WBPhenotype0000886|WBPhenotype0000689|WBPhenotype0000031|WBPhenotype0000049|WBPhenotype0000050|WBPhenotype0000054|WBPhenotype0000059|WBPhenotype0000689|WBPhenotype0000886|WBPhenotype0001037				8	Molecular_function:hydrolase activity, acting on carbon-nitrogen (but not peptide) bonds|Biological_process:nitrogen compound metabolism|Biological_process:reproduction	KOG0808	Carbon-nitrogen hydrolase	ENSEMBL:ENSP00000324343:human:Beta-ureidopropionase:E=133.796 | ENSEMBL:ENSP00000372208:human:Hypothetical protein DKFZp779O1248:E=20.4815 | ENSEMBL:ENSP00000265259:human:Nitrilase family, member 2:E=12.3372 | FLYBASE:CG3027-PA:fly:Flybase gene name is pyd3-PA:E=127.319 | FLYBASE:CG8132-PA:fly:Flybase gene name is CG8132-PA:E=12.2596 |
F28H1.2	188459_s_at	F28H1.2		WBGene00000779		cpn-3	cpn-3 encodes a calponin homolog, most closely related to its paralog CPN-4 in C. elegans; CPN-3 is more similar to the calponin paralogs transgelin (SM22 alpha) or neuronal protein NP25 than to calponin per se.	gk336		WBPhenotype0000050|WBPhenotype0000059|WBPhenotype0000049|WBPhenotype0000062|WBPhenotype0000886|WBPhenotype0000050|WBPhenotype0000535|WBPhenotype0000689|WBPhenotype0000886				8	Biological_process:embryonic development (sensu Metazoa)|Biological_process:larval development (sensu Nematoda)|Biological_process:growth	KOG2046	Calponin	ENSEMBL:ENSP00000357076:human:24 kDa protein:E=15.9208 | ENSEMBL:ENSP00000309775:human:Transgelin-2:E=15.3372 | ENSEMBL:ENSP00000273368:human:Neuronal protein NP25:E=13.4815 | ENSEMBL:ENSP00000252456:human:Calponin-1:E=13.3468 | ENSEMBL:ENSP00000281863:human:Calponin-3:E=11 | ENSEMBL:ENSP00000278968:human:Transgelin:E=10.8861 | ENSEMBL:ENSP00000340129:human:calponin 2 isoform b:E=10.2676 | ENSEMB…
H23N18.3	188962_at	H23N18.3		WBGene00019234		ugt-8		cxTi3801	1	WBPhenotype0000049|WBPhenotype0000062|WBPhenotype0000886|WBPhenotype0000049|WBPhenotype0000062|WBPhenotype0000886|WBPhenotype0000031|WBPhenotype0000049|WBPhenotype0000050|WBPhenotype0000054|WBPhenotype0000059|WBPhenotype0000060|WBPhenotype0000062|WBPhenotype0000689|WBPhenotype0000886|WBPhenotype0001037|WBPhenotype0000031|WBPhenotype0000049|WBPhenotype0000050|WBPhenotype0000054|WBPhenotype0000059|…	0	Larval Expression: pharynx; intestine; Nervous System; head neurons;	pharynx|intestine|head neurons|nervous system|excretory cell	21	Molecular_function:transferase activity, transferring hexosyl groups|Biological_process:metabolism|Biological_process:antibiotic metabolism|Biological_process:carbohydrate metabolism|Molecular_function:carbohydrate binding|Biological_process:lipid glycosylation|Biological_process:positive regulation of growth rate	KOG1192	UDP-glucuronosyl and UDP-glucosyl transferase	ENSEMBL:ENSP00000282507:human:UDP glycosyltransferase 3 family, polypeptide A2:E=40.7696 | ENSEMBL:ENSP00000274278:human:UDP glycosyltransferase 3 family, polypeptide A1:E=38.6576 | ENSEMBL:ENSP00000341045:human:UDP glycosyltransferase 2 family, polypeptide B15:E=30.9208 | ENSEMBL:ENSP00000311792:human:UDP-glucuronosyltransferase 2B15 precursor:E=30.6778 | ENSEMBL:ENSP00000251566:human:RSDK2559:E…
C25A1.7	173901_s_at	C25A1.7		WBGene00002153		irs-2	irs-2 encodes a predicted mitochondrial isoleucyl-tRNA synthetase (IleRS), a class I aminoacyl-tRNA synthetase that catalyzes the attachment of isoleucine to its cognate tRNA and is thus required for protein biosynthesis; loss of irs-2 activity via RNA-mediated interference (RNAi) in the hypersensitive rrf-3 strain results in thin animals who grow at slower rates than wild type, indicating that I…	cxTi9943		WBPhenotype0000049|WBPhenotype0000062|WBPhenotype0000886|WBPhenotype0000031|WBPhenotype0000031|WBPhenotype0000164|WBPhenotype0000050|WBPhenotype0000535|WBPhenotype0000689|WBPhenotype0000886|WBPhenotype0000050|WBPhenotype0000031|WBPhenotype0000049|WBPhenotype0000050|WBPhenotype0000054|WBPhenotype0000059|WBPhenotype0000689|WBPhenotype0000886|WBPhenotype0001037				2	Molecular_function:aminoacyl-tRNA ligase activity|Molecular_function:ATP binding|Biological_process:tRNA aminoacylation for protein translation|Molecular_function:isoleucine-tRNA ligase activity|Biological_process:isoleucyl-tRNA aminoacylation|Molecular_function:leucine-tRNA ligase activity|Biological_process:leucyl-tRNA aminoacylation|Molecular_function:valine-tRNA ligase activity|Biological_pro…	KOG0433	Isoleucyl-tRNA synthetase	ENSEMBL:ENSP00000303279:human:Isoleucyl-tRNA synthetase, mitochondrial precursor:E=148.796 | ENSEMBL:ENSP00000317770:human:CDNA FLJ10326 fis, clone NT2RM2000577, weakly similar to ISOLEUCYL- TRNA SYNTHETASE:E=123.921 | ENSEMBL:ENSP00000354047:human:Isoleucyl-tRNA synthetase, cytoplasmic:E=56.1675 | ENSEMBL:ENSP00000364794:human:IARS protein:E=42.0177 | ENSEMBL:ENSP00000373037:human:Valyl-tRNA syn…
ZC308.1	172979_at	ZC308.1a	ZC308.1	WBGene00001596		gld-2	gld-2 encodes the catalytic subunit of a cytoplasmic poly(A) polymerase (PAP) associated with P granules in early embryos, which encodes the central catalytic domain but lacks the normal RNA-binding (RRM) domain of eukaryotic PAPs; GLD-2 regulates the switch from mitosis to meiosis in the germline, is necessary for formation of functional sperm or oocytes, requires activation by GLD-3 for PAP act…	dx32|dx40|h292|oz188|q497|q535|q540|ok1117|uCE1-906|uCE1-905	0	WBPhenotype0001038|WBPhenotype0000050|WBPhenotype0000050|WBPhenotype0000154|WBPhenotype0000050|WBPhenotype0000269|WBPhenotype0000050|WBPhenotype0000050|WBPhenotype0000031|WBPhenotype0000049|WBPhenotype0000050|WBPhenotype0000054|WBPhenotype0000059|WBPhenotype0000689|WBPhenotype0000886|WBPhenotype0001037|WBPhenotype0000050|WBPhenotype0000776|WBPhenotype0000365|WBPhenotype0000689|WBPhenotype0000050|…	0	Expression is confined to adults. It is located in intestinal cells and in the pharynx. Expression is generally weak, and in the pharynx consists of several nuclei around the terminal bulb, some of which may be neuronal.|Northern analysis showed that gld-2 4.7kb mRNA was abundant in embryos, fourth larval stages (L4s) and adults|In situ hybridization showed that it was abundant in the meiotic pac…	pharynx|intestinal|germ-line cells|oocytes|germ-line cells		Biological_process:reproduction|Biological_process:positive regulation of growth rate|Biological_process:embryonic development (sensu Metazoa)|Biological_process:gametogenesis|Biological_process:regulation of meiosis	InP_uni_001655		ENSEMBL:ENSP00000296783:human:PAPD4 protein:E=52.3768 | ENSEMBL:ENSP00000277141:human:90 kDa protein:E=23.2676 | ENSEMBL:ENSP00000311339:human:Isoform 1 of Zinc finger CCHC domain-containing protein 6:E=21.3566 | ENSEMBL:ENSP00000360599:human:Isoform 1 of Zinc finger CCHC domain-containing protein 11:E=18.2366 | ENSEMBL:ENSP00000360595:human:zinc finger, CCHC domain containing 11 isoform c:E=18.2…
F49E8.4	189699_at	F49E8.4		WBGene00000392		cdd-2	A functional cytidine deaminase that affects morphology of embryos; it is expressed at all life cycle stages.	ok477|tm742	0	WBPhenotype0000050|WBPhenotype0000546|WBPhenotype0000373|WBPhenotype0000031|WBPhenotype0000049|WBPhenotype0000050|WBPhenotype0000054|WBPhenotype0000059|WBPhenotype0000689|WBPhenotype0000886|WBPhenotype0001037|WBPhenotype0000373|WBPhenotype0000050|WBPhenotype0000535|WBPhenotype0000689|WBPhenotype0000886|WBPhenotype0000049|WBPhenotype0000062|WBPhenotype0000886|WBPhenotype0000373|WBPhenotype0000373	0	Ce-cdd-2 first appeared in the 8 h sample (late L1), and then was more or less constitutively expressed up to the 34 h sample (young adult), after which expression increased in the 3640 h samples.|For the cdd-2 construct, reporter gene expression was confined to the cells of the intestine with no staining in the pharynx. Staining for the cdd-2 reporter construct was first observed in the egg, but…	intestine	18	Molecular_function:zinc ion binding|Molecular_function:hydrolase activity|Molecular_function:cytidine deaminase activity|Biological_process:cytidine metabolism|Biological_process:embryonic development (sensu Metazoa)	KOG0833	Cytidine deaminase	ENSEMBL:ENSP00000289839:human:Cytidine deaminase:E=27.6021 | FLYBASE:CG8360-PA:fly:Flybase gene name is CG8360-PA:E=22.7696 | FLYBASE:CG8349-PA:fly:Flybase gene name is CG8349-PA:E=17.699 | FLYBASE:CG8353-PA:fly:Flybase gene name is CG8353-PA:E=17.6021 |
F32A6.4	188296_at	F32A6.4a	F32A6.4	WBGene00000092	F32A6.4b	ags-3	ags-3 encodes an ortholog of mammalian AGS3, a receptor independent activator of G protein signalling, and of Drosophila RAPSYNOID; AGS-3 proteins have four GoLoco motifs; AGS-3 is involved in polarity and spindle orientation during early embryogenesis; a region of AGS-3 encompassing three GoLoco motifs specifically binds GOA-1 in yeast two-hybrid assays; AGS-3 is expressed in all muscles, intest…	tm1891|ok1169|gk517|tm2375|tm2342	1	WBPhenotype0000031|WBPhenotype0000049|WBPhenotype0000050|WBPhenotype0000054|WBPhenotype0000059|WBPhenotype0000689|WBPhenotype0000886|WBPhenotype0001037|WBPhenotype0000269|WBPhenotype0000049|WBPhenotype0000062|WBPhenotype0000886|WBPhenotype0000269|WBPhenotype0000050|WBPhenotype0000535|WBPhenotype0000689|WBPhenotype0000886|WBPhenotype0000886|WBPhenotype0000886	0	Expressed in all muscles (body wall, pharyngeal, sphincter, vulval), intestine, weak expression in a set of neurons in the head and neurons in the ventral.|Larval Expression: pharynx; intestine; Nervous System; tail neurons; unidentified cells;|Larval Expression: pharynx; intestine; unidentified cells in head; unidentified cells in tail ;	intestine|head neurons|ventral nerve cord|all muscle cells|pharynx|intestine|tail neurons|nervous system|head|tail|pharynx|intestine		Molecular_function:GTPase activator activity|Biological_process:signal transduction|Molecular_function:binding	KOG1130	Predicted G-alpha GTPase interaction protein, contains GoLoco domain	ENSEMBL:ENSP00000346797:human:Isoform 1 of G-protein signaling modulator 1:E=75.7695 | ENSEMBL:ENSP00000359003:human:G-protein signalling modulator 2:E=65.041 | ENSEMBL:ENSP00000264126:human:G-protein signaling modulator 2:E=65.0362 | ENSEMBL:ENSP00000266082:human:OTTHUMP00000028696:E=23.0223 | ENSEMBL:ENSP00000291775:human:74 kDa protein:E=21.0269 | FLYBASE:CG5692-PA:fly:Flybase gene name is rap…
F46B6.3	175233_at	F46B6.3b	F46B6.3	WBGene00004882		smg-4		r1181|ma116|r1169	1	WBPhenotype0000050|WBPhenotype0000535|WBPhenotype0000689|WBPhenotype0000886|WBPhenotype0000049|WBPhenotype0000050|WBPhenotype0000689|WBPhenotype0000886|WBPhenotype0000050|WBPhenotype0000535|WBPhenotype0000689|WBPhenotype0000886|WBPhenotype0000031|WBPhenotype0000049|WBPhenotype0000050|WBPhenotype0000054|WBPhenotype0000059|WBPhenotype0000689|WBPhenotype0000886|WBPhenotype0001037	4	Expression is seen from 3 fold embryonic stage to adulthood. Staining mostly consists of a few posterior intestinal nuclei. Occasionally anterior intestinal nuclei are also evident. Staining is strong in larvae but weaker in adults. A few nuclei, probably neuronal, are sometimes seen in the adult head. The 5' upstream region is 3.8kb.|Pers Comm. from Rachel Aronoff 11-29-01: clear expression in a…	neuronal|intestinal|muscle			InP_uni_004370		ENSEMBL:ENSP00000245418:human:Isoform 2 of Regulator of nonsense transcripts 3B:E=22.6576 | ENSEMBL:ENSP00000306623:human:Isoform 1 of Regulator of nonsense transcripts 3A:E=21.0605 | ENSEMBL:ENSP00000276201:human:Isoform 1 of Regulator of nonsense transcripts 3B:E=20.6021 | ENSEMBL:ENSP00000329592:human:Isoform 2 of Regulator of nonsense transcripts 3A:E=11 | FLYBASE:CG11184-PC:fly:Flybase gene …
D2092.4	180032_at	D2092.4		WBGene00017065				ttTi4233|uCE3-1390		WBPhenotype0000050|WBPhenotype0000535|WBPhenotype0000689|WBPhenotype0000886|WBPhenotype0000049|WBPhenotype0000062|WBPhenotype0000886|WBPhenotype0000031|WBPhenotype0000049|WBPhenotype0000050|WBPhenotype0000054|WBPhenotype0000059|WBPhenotype0000689|WBPhenotype0000886|WBPhenotype0001037					Molecular_function:isomerase activity	KOG0191	Thioredoxin/protein disulfide isomerase	FLYBASE:CG11790-PA:fly:Flybase gene name is CG11790-PA:E=23.7959 | FLYBASE:CG9432-PA:fly:Flybase gene name is l(2)01289-PA:E=19.5528 |
F42G8.6	174115_at	F42G8.6		WBGene00018357				ox277|ox278		WBPhenotype0000049|WBPhenotype0000062|WBPhenotype0000886|WBPhenotype0000050|WBPhenotype0000535|WBPhenotype0000689|WBPhenotype0000697|WBPhenotype0000886|WBPhenotype0000050|WBPhenotype0000031|WBPhenotype0000049|WBPhenotype0000050|WBPhenotype0000054|WBPhenotype0000059|WBPhenotype0000689|WBPhenotype0000886|WBPhenotype0001037				18	Molecular_function:catalytic activity|Biological_process:Mo-molybdopterin cofactor biosynthesis|Biological_process:hermaphrodite genitalia development	KOG2017	Molybdopterin synthase sulfurylase	ENSEMBL:ENSP00000244051:human:Molybdenum cofactor synthesis protein 3:E=92.2147 | ENSEMBL:ENSP00000246548:human:Ubiquitin-like 1-activating enzyme E1B:E=15.7447 | ENSEMBL:ENSP00000348565:human:Ubiquitin-activating enzyme E1 domain-containing protein 1:E=11.3872 | ENSEMBL:ENSP00000340041:human:ubiquitin-activating enzyme E1C isoform 2:E=10.0915 | ENSEMBL:ENSP00000354340:human:NEDD8-activating enzy…
M01E11.7	188534_s_at	M01E11.7c	M01E11.7	WBGene00006508	M01E11.7a|M01E11.7b	tag-163		ok644|cxTi5909	0	WBPhenotype0000031|WBPhenotype0000049|WBPhenotype0000050|WBPhenotype0000054|WBPhenotype0000059|WBPhenotype0000689|WBPhenotype0000886|WBPhenotype0001037|WBPhenotype0000050|WBPhenotype0000535|WBPhenotype0000689|WBPhenotype0000886|WBPhenotype0000049|WBPhenotype0000062|WBPhenotype0000886	1	Larval Expression: anal depressor muscle; body wall muscle;|Larval Expression: anal depressor muscle; body wall muscle;	vulval muscle|Reproductive System|body wall muscle|anal depressor muscle|stomato-intestinal muscle|body wall muscle|anal depressor muscle		Biological_process:intracellular signaling cascade	KOG1930	Focal adhesion protein Tensin, contains PTB domain	ENSEMBL:ENSP00000171887:human:Tensin-1:E=84.699 | ENSEMBL:ENSP00000262048:human:tensin like C1 domain containing phosphatase isoform 3:E=81 | ENSEMBL:ENSP00000319684:human:tensin like C1 domain containing phosphatase isoform 2:E=80.3872 | ENSEMBL:ENSP00000319756:human:tensin like C1 domain containing phosphatase isoform 1:E=80.3468 | ENSEMBL:ENSP00000347968:human:Tumor endothelial marker 6:E=79.8…
F14B8.2	181117_at	F14B8.2		WBGene00017445				uCE5-1736		WBPhenotype0000031|WBPhenotype0000049|WBPhenotype0000050|WBPhenotype0000054|WBPhenotype0000059|WBPhenotype0000689|WBPhenotype0000886|WBPhenotype0001037|WBPhenotype0000050|WBPhenotype0000535|WBPhenotype0000689|WBPhenotype0000886|WBPhenotype0000049|WBPhenotype0000062|WBPhenotype0000886				8		InP_Cae_012327
430	186015_at
Y32H12A.3	189372_s_at	Y32H12A.3		WBGene00000973		dhs-9	dhs-9 encodes a member of the short-chain dehydrogenases/reductases family (SDR).	tm2587	1	WBPhenotype0000031|WBPhenotype0000049|WBPhenotype0000050|WBPhenotype0000054|WBPhenotype0000059|WBPhenotype0000689|WBPhenotype0000886|WBPhenotype0001037|WBPhenotype0000049|WBPhenotype0000749|WBPhenotype0000886|WBPhenotype0000031|WBPhenotype0000049|WBPhenotype0000050|WBPhenotype0000054|WBPhenotype0000059|WBPhenotype0000689|WBPhenotype0000886|WBPhenotype0001037|WBPhenotype0000050|WBPhenotype0000535|…	0	Larval Expression: intestine; renal gland cells; Nervous System; head neurons; unidentified cells in head;|Larval Expression: intestine; Nervous System; nerve ring; tail neurons;|Larval Expression: intestine; Nervous System; head neurons; unidentified cells;	head|intestine|head neurons|nervous system|rectal gland cells|intestine|tail neurons|nerve ring|nervous system|intestine|head neurons|nervous system		Molecular_function:oxidoreductase activity|Biological_process:metabolism|Molecular_function:sepiapterin reductase activity|Biological_process:tetrahydrobiopterin biosynthesis|Cellular_component:cytoplasm|Molecular_function:acetoacetyl-CoA reductase activity|Biological_process:poly-hydroxybutyrate biosynthesis|Molecular_function:3-oxoacyl-[acyl-carrier-protein] reductase activity|Biological_proces…	KOG0725	Reductases with broad range of substrate specificities	ENSEMBL:ENSP00000288111:human:Dehydrogenase/reductase SDR family member 1:E=69.2676 | ENSEMBL:ENSP00000256216:human:Peroxisomal multifunctional enzyme type 2:E=12.2924 | ENSEMBL:ENSP00000262542:human:Hydroxysteroid dehydrogenase-like protein:E=11 | FLYBASE:CG3699-PA:fly:Flybase gene name is CG3699-PA:E=15.1938 | FLYBASE:CG31548-PA:fly:Flybase gene name is CG31548-PA:E=14.3566 | FLYBASE:CG3415-PA:…
K07C5.2	188493_at	K07C5.2		WBGene00010625				ttTi3903		WBPhenotype0000031|WBPhenotype0000049|WBPhenotype0000050|WBPhenotype0000054|WBPhenotype0000059|WBPhenotype0000689|WBPhenotype0000886|WBPhenotype0001037|WBPhenotype0000049|WBPhenotype0000062|WBPhenotype0000886|WBPhenotype0000050|WBPhenotype0000535|WBPhenotype0000689|WBPhenotype0000886|WBPhenotype0000050				18	Molecular_function:oxidoreductase activity|Molecular_function:voltage-gated potassium channel activity|Cellular_component:cytoplasm|Biological_process:potassium ion transport	KOG1577	Aldo/keto reductase family proteins	ENSEMBL:ENSP00000262749:human:Alcohol dehydrogenase:E=33.1487 | ENSEMBL:ENSP00000242375:human:3-oxo-5-beta-steroid 4-dehydrogenase:E=32.5086 | ENSEMBL:ENSP00000352584:human:Aldo-keto reductase family 1 member B10:E=30.3768 | ENSEMBL:ENSP00000285930:human:Aldose reductase:E=29.8539 | ENSEMBL:ENSP00000307205:human:Aldo-keto reductase family 1 member C2:E=26.5686 | ENSEMBL:ENSP00000318831:human:aldo…
C14A4.12	183270_at	C14A4.12b	C14A4.12	WBGene00007562	C14A4.12a	C14A4.12		snp_C14A4[2]	0	WBPhenotype0000050|WBPhenotype0000535|WBPhenotype0000689|WBPhenotype0000886|WBPhenotype0000031|WBPhenotype0000049|WBPhenotype0000050|WBPhenotype0000054|WBPhenotype0000059|WBPhenotype0000689|WBPhenotype0000886|WBPhenotype0001037|WBPhenotype0001182|WBPhenotype0001182|WBPhenotype0001182|WBPhenotype0001183|WBPhenotype0000049|WBPhenotype0000062|WBPhenotype0000886	0	This multicomponent pattern expresses from late embryogenesis through to adulthood. Staining is first observed in the pharynx of 1.5-fold embryos. In 3-fold embryos, expression is seen in the pharyngo-intestinal valve and in the intestino-rectal valve, in addition to the pharyngeal staining. In adults, expression in the excretory cell is also apparent, with the anterior canals staining and about …	pharyngo-intestinal valve|intestino-rectal valve|pharyngeal cells
T12D8.9	178078_at	T12D8.9b	T12D8.9	WBGene00011736	T12D8.9a	T12D8.9		ok1571		WBPhenotype0000031|WBPhenotype0000049|WBPhenotype0000050|WBPhenotype0000054|WBPhenotype0000059|WBPhenotype0000689|WBPhenotype0000886|WBPhenotype0001037|WBPhenotype0000050|WBPhenotype0000535|WBPhenotype0000689|WBPhenotype0000886|WBPhenotype0000049|WBPhenotype0000062|WBPhenotype0000886|WBPhenotype0000049|WBPhenotype0000062|WBPhenotype0000886|WBPhenotype0000049|WBPhenotype0000749|WBPhenotype0000886|…						InP_uni_006414		ENSEMBL:ENSP00000311997:human:Neurofilament triplet H protein:E=12.2676 | ENSEMBL:ENSP00000289371:human:Eukaryotic translation initiation factor 5B:E=11.7212 | ENSEMBL:ENSP00000221166:human:Neurofilament triplet M protein:E=11.3279 | ENSEMBL:ENSP00000333119:human:Hypothetical protein:E=10.9586 | ENSEMBL:ENSP00000342402:human:Isoform 6 of Transcriptional regulator ATRX:E=10.7959 | ENSEMBL:ENSP0000…
Y45G5AM.6	177164_s_at	Y45G5AM.6		WBGene00021558				ky616|ky627		WBPhenotype0000050|WBPhenotype0000535|WBPhenotype0000689|WBPhenotype0000886						LSE0524	Membrane protein
C44B7.10	173930_s_at	C44B7.10		WBGene00016630				pkP2148|snp_C44B7[2]	0	WBPhenotype0000050|WBPhenotype0000535|WBPhenotype0000689|WBPhenotype0000886	0	Broadly expressed in soma/germline?		7	Molecular_function:catalytic activity|Biological_process:acetyl-CoA metabolism	KOG2828	Acetyl-CoA hydrolase	FLYBASE:CG7920-PA:fly:Flybase gene name is CG7920-PA:E=134.409 |
F53A3.3	171994_x_at	F53A3.3		WBGene00004491		rps-22	rps-22 encodes a small ribosomal subunit S15a protein.	e1385|e1386|m14|m512|sa205|sa211|mg88|mg89|mg106|sa215|sa244|sa756|sa793|mg83|mg120|sa250|sa310|sa312|sa323|sa326|sa327|sa328|uCE2-2287|cxTi5704	1	WBPhenotype0000031|WBPhenotype0000032|WBPhenotype0000050|WBPhenotype0001029|WBPhenotype0001037|WBPhenotype0000275|WBPhenotype0000059|WBPhenotype0000050|WBPhenotype0000689|WBPhenotype0000050|WBPhenotype0000270|WBPhenotype0000059|WBPhenotype0000030|WBPhenotype0000351	0	Larval Expression: pharynx; intestine; hypodermis; Nervous System; ventral nerve cord; head neurons; tail neurons;	pharynx|hypodermis|intestine|head neurons|tail neurons|ventral nerve cord|nervous system	23	Molecular_function:structural constituent of ribosome|Biological_process:protein biosynthesis|Cellular_component:intracellular|Cellular_component:ribosome|Biological_process:embryonic development (sensu Metazoa)|Biological_process:reproduction|Biological_process:positive regulation of growth rate|Biological_process:physiological process|Biological_process:gametogenesis|Biological_process:larval d…	KOG1754	40S ribosomal protein S15/S22	ENSEMBL:ENSP00000318646:human:40S ribosomal protein S15a:E=56.1675 | ENSEMBL:ENSP00000311082:human:similar to ribosomal protein S15a:E=52.0315 | ENSEMBL:ENSP00000348155:human:similar to ribosomal protein S15a:E=48.8539 | ENSEMBL:ENSP00000303953:human:similar to ribosomal protein S15a:E=45.2518 | FLYBASE:CG2033-PC:fly:Flybase gene name is RpS15Aa-PC:E=56.699 | FLYBASE:CG12324-PA:fly:Flybase gene n…
B0205.3	173653_at	B0205.3		WBGene00004466		rpn-10	rpn-10 encodes a protein that contains two ubiquitin interaction motifs and is a member of the von Willebrand factor, type A superfamily similar to the mouse 26S proteasome non-ATP regulatory subunit 4.	tm1180|tm1349|ok1865		WBPhenotype0000886|WBPhenotype0000050|WBPhenotype0000031|WBPhenotype0000049|WBPhenotype0000050|WBPhenotype0000054|WBPhenotype0000059|WBPhenotype0000689|WBPhenotype0000886|WBPhenotype0001037|WBPhenotype0000050|WBPhenotype0000535|WBPhenotype0000689|WBPhenotype0000886|WBPhenotype0000050				2	Biological_process:homoiothermy|Molecular_function:ice binding|Biological_process:response to freezing	KOG2884	26S proteasome regulatory complex, subunit RPN10/PSMD4	ENSEMBL:ENSP00000290517:human:Isoform Rpn10A of 26S proteasome non-ATPase regulatory subunit 4:E=80.3665 | ENSEMBL:ENSP00000357876:human:Proteasome (Prosome, macropain) 26S subunit, non-ATPase, 4:E=79.7447 | ENSEMBL:ENSP00000360461:human:PSMD4P2 protein:E=70.6576 | FLYBASE:CG7619-PA:fly:Flybase gene name is Pros54-PA:E=69.1549 |
C37A5.9	187928_at	C37A5.9		WBGene00004202		pry-1		mu38|nc1|uCE1-1513	1	WBPhenotype0001102|WBPhenotype0000594|WBPhenotype0000031|WBPhenotype0000049|WBPhenotype0000050|WBPhenotype0000054|WBPhenotype0000059|WBPhenotype0000689|WBPhenotype0000886|WBPhenotype0001037|WBPhenotype0001102|WBPhenotype0000594|WBPhenotype0000594|WBPhenotype0001102|WBPhenotype0000594|WBPhenotype0000031|WBPhenotype0000049|WBPhenotype0000050|WBPhenotype0000054|WBPhenotype0000059|WBPhenotype0000689|…	1	The pry-1 reporter gene is widely expressed throughout development. Expression starts halfway through embryogenesis and is mainly localized to the ventral and lateral hypodermal cells. At the early L1 stage, pry-1 is expressed at high levels in the lateral hypodermal cells (or seam cells) V5 and V6 and in the Q neuroblasts QL and QR. pry-1 is also expressed in the ventral hypodermal (P) cells P7/…	vulva|hypodermal|VPC|head neurons|tail neurons|ventral nerve cord|seam cells|V lineage|male tail	1	Molecular_function:signal transducer activity|Biological_process:frizzled signaling pathway|Biological_process:development|Cellular_component:intracellular|Biological_process:cell migration|Biological_process:spindle organization and biogenesis|Biological_process:embryonic cleavage	InP_met_024407
C05D2.11	175290_at	C05D2.11						ok474
F40E10.3	189738_at	F40E10.3		WBGene00000822		csq-1		cxTi312|uCE6-1478	0	WBPhenotype0000050|WBPhenotype0000535|WBPhenotype0000689|WBPhenotype0000886|WBPhenotype0000031|WBPhenotype0000049|WBPhenotype0000050|WBPhenotype0000054|WBPhenotype0000059|WBPhenotype0000689|WBPhenotype0000886|WBPhenotype0001037|WBPhenotype0000049|WBPhenotype0000062|WBPhenotype0000886	1	Northern blot analysis revealed a single transcript of 1.5 kb detectable at all developmental stages. During the embryonic stages a very weak signal was detected, which increased significantly during larval and adult stages.|In situ hybridization experiments with anti-sense probe showed that the csq-1 gene began to be expressed in 2-fold-stage embryos along their mid-body lines where body-wall mu…		16	Molecular_function:calcium ion binding|Cellular_component:endoplasmic reticulum|Molecular_function:isomerase activity	TWOG0270	Calsequestrin	ENSEMBL:ENSP00000271556:human:Calsequestrin 1:E=57.0757 | ENSEMBL:ENSP00000357057:human:Calsequestrin-1 precursor:E=57.0706 | ENSEMBL:ENSP00000261448:human:Calsequestrin-2 precursor:E=51.2518 |
C08F1.8	190442_at	C08F1.8		WBGene00015611				uCE2-899|uCE2-903|uCE2-896|uCE2-914|CE2-112|uCE2-915|uCE2-910|uCE2-902|uCE2-907|uCE2-906|uCE2-898|uCE2-911|uCE2-905|uCE2-912|uCE2-909|uCE2-904|uCE2-913|uCE2-897|uCE2-908		WBPhenotype0000050|WBPhenotype0000535|WBPhenotype0000689|WBPhenotype0000886|WBPhenotype0000031|WBPhenotype0000049|WBPhenotype0000050|WBPhenotype0000054|WBPhenotype0000059|WBPhenotype0000689|WBPhenotype0000886|WBPhenotype0001037				3		LSE0522	Predicted membrane protein
Y53F4B.45	173257_s_at	Y53F4B.45						e2164|e2261|e2423|ma114|ma122|ma123|ma128|r863|r866|r895|r907|r912|r920|e2008|r908
C50B6.1	179079_at	C50B6.1		WBGene00008217				ok1343		WBPhenotype0000050|WBPhenotype0000535|WBPhenotype0000689|WBPhenotype0000886				10
K06A4.3	188332_at	K06A4.3		WBGene00010593				ttTi3067|tm2730	0	WBPhenotype0000050|WBPhenotype0000535|WBPhenotype0000689|WBPhenotype0000886|WBPhenotype0000017|WBPhenotype0000031|WBPhenotype0000049|WBPhenotype0000050|WBPhenotype0000054|WBPhenotype0000059|WBPhenotype0000689|WBPhenotype0000886|WBPhenotype0001037|WBPhenotype0000017|WBPhenotype0000049|WBPhenotype0000062|WBPhenotype0000886|WBPhenotype0000017|WBPhenotype0000017	1	Neuronal expression: none.||Larval Expression: stomato-intestinal muscle; anal depressor muscle; body wall muscle;|Larval Expression: stomato-intestinal muscle; anal depressor muscle; body wall muscle;	vulval muscle|Reproductive System|body wall muscle|anal depressor muscle|stomato-intestinal muscle|body wall muscle|anal depressor muscle|stomato-intestinal muscle	8	Molecular_function:actin binding	KOG0443	Actin regulatory proteins (gelsolin/villin family)	ENSEMBL:ENSP00000257861:human:Advillin:E=77.3767 | ENSEMBL:ENSP00000362929:human:Gelsolin:E=70.7959 | ENSEMBL:ENSP00000277268:human:Isoform 1 of Gelsolin precursor:E=57.3665 | ENSEMBL:ENSP00000340888:human:Isoform 2 of Gelsolin precursor:E=57.3468 | ENSEMBL:ENSP00000297029:human:Isoform 1 of Adseverin:E=56.1675 | ENSEMBL:ENSP00000341375:human:Isoform 2 of Adseverin:E=56.0757 | ENSEMBL:ENSP0000024…
F21H7.2	178141_s_at	F21H7.2		WBGene00009028				snp_R04D3[1]		WBPhenotype0000049|WBPhenotype0000062|WBPhenotype0000886|WBPhenotype0000050|WBPhenotype0000535|WBPhenotype0000689|WBPhenotype0000886|WBPhenotype0000031|WBPhenotype0000049|WBPhenotype0000050|WBPhenotype0000054|WBPhenotype0000059|WBPhenotype0000689|WBPhenotype0000886|WBPhenotype0001037				4		InP_Cae_010794		ENSEMBL:ENSP00000311997:human:Neurofilament triplet H protein:E=10.7696 | FLYBASE:CG1915-PC:fly:Flybase gene name is sls-PC:E=10.6198 |
C16C10.11	173374_s_at	C16C10.11		WBGene00007630				snp_Y48G10[3]|snp_Y48G10[2]	1	WBPhenotype0000049|WBPhenotype0000749|WBPhenotype0000886|WBPhenotype0000049|WBPhenotype0000062|WBPhenotype0000886|WBPhenotype0000031|WBPhenotype0000049|WBPhenotype0000050|WBPhenotype0000054|WBPhenotype0000059|WBPhenotype0000689|WBPhenotype0000886|WBPhenotype0001037|WBPhenotype0000049|WBPhenotype0000749|WBPhenotype0000886|WBPhenotype0000050|WBPhenotype0000535|WBPhenotype0000689|WBPhenotype0000886|…	1	Larval Expression: pharynx; anal depressor muscle; body wall muscle; Nervous System; head neurons; tail neurons;	pharynx|head neurons|tail neurons|nervous system|body wall muscle|anal depressor muscle	20	Biological_process:homoiothermy|Molecular_function:ice binding|Biological_process:response to freezing	KOG4090	Uncharacterized conserved protein	ENSEMBL:ENSP00000266157:human:CHCH domain-containing protein C22orf16, mitochondrial precursor:E=28.8539 | ENSEMBL:ENSP00000352987:human:Coiled-coil-helix-coiled-coil-helix domain-containing protein 2:E=27.6198 | ENSEMBL:ENSP00000270751:human:similar to Coiled-coil-helix-coiled-coil-helix domain-containing protein 2 (HCV NS2 trans-regulated protein) (NS2TP) isoform 3:E=25.8861 | ENSEMBL:ENSP00000…
Y41E3.10	193064_at	Y41E3.10		WBGene00012768				tm2488		WBPhenotype0001182|WBPhenotype0001183|WBPhenotype0000049|WBPhenotype0000062|WBPhenotype0000886|WBPhenotype0001182|WBPhenotype0001182|WBPhenotype0000031|WBPhenotype0000049|WBPhenotype0000050|WBPhenotype0000054|WBPhenotype0000059|WBPhenotype0000689|WBPhenotype0000886|WBPhenotype0001037|WBPhenotype0000059|WBPhenotype0000031|WBPhenotype0000050|WBPhenotype0000050|WBPhenotype0000535|WBPhenotype0000689|…				23	Molecular_function:translation elongation factor activity|Cellular_component:eukaryotic translation elongation factor 1 complex|Biological_process:translational elongation|Biological_process:positive regulation of growth rate|Biological_process:embryonic development (sensu Metazoa)|Biological_process:larval development (sensu Nematoda)|Biological_process:growth	KOG1668	Elongation factor 1 beta/delta chain	ENSEMBL:ENSP00000338323:human:eukaryotic translation elongation factor 1 delta isoform 1:E=46.1612 | ENSEMBL:ENSP00000349245:human:Elongation factor 1-delta:E=45.7959 | ENSEMBL:ENSP00000317399:human:EEF1D protein:E=45.7696 | ENSEMBL:ENSP00000343513:human:similar to Elongation factor 1-delta (EF-1-delta) (Antigen NY-CO-4) isoform 1:E=43.3565 | ENSEMBL:ENSP00000236957:human:Elongation factor 1-beta…
F52D10.3	187954_s_at	F52D10.3a	F52D10.3	WBGene00001502	F52D10.3b	ftt-2		tm1486	0	WBPhenotype0000031|WBPhenotype0000049|WBPhenotype0000050|WBPhenotype0000054|WBPhenotype0000059|WBPhenotype0000689|WBPhenotype0000886|WBPhenotype0001037|WBPhenotype0000688|WBPhenotype0000050|WBPhenotype0000154|WBPhenotype0000050|WBPhenotype0000535|WBPhenotype0000689|WBPhenotype0000886|WBPhenotype0000049|WBPhenotype0000062|WBPhenotype0000886|WBPhenotype0000688	0	At one cell stage, there is no signal detected. Expression is first detected at two and four cell stage, pattern is variable at this stage. In most (35/48) of four cell embryos transcript is detected in posterior P1 cell or its immediate daughters. By 8 cell stage, signal detected in all blastomeres. In 3/48 expression is seen in the somatic AB cell and its immediate daughters, whereas 10/48 embr…	gonad|alimentary system|gut|somatic cells		Molecular_function:protein domain specific binding|Biological_process:embryonic development (sensu Metazoa)	KOG0841	Multifunctional chaperone (14-3-3 family)	ENSEMBL:ENSP00000309503:human:14-3-3 protein zeta/delta:E=102.638 | ENSEMBL:ENSP00000322781:human:28 kDa protein:E=101.585 | ENSEMBL:ENSP00000217069:human:tyrosine 3-monooxygenase/tryptophan 5-monooxygenase activation protein, beta polypeptide:E=99.1487 | ENSEMBL:ENSP00000238081:human:14-3-3 protein theta:E=94.3767 | ENSEMBL:ENSP00000248975:human:14-3-3 protein eta:E=92.3665 | ENSEMBL:ENSP0000030…
K08B5.2	182979_at	K08B5.2		WBGene00019519				tm1370		WBPhenotype0000050|WBPhenotype0000535|WBPhenotype0000689|WBPhenotype0000886|WBPhenotype0000031|WBPhenotype0000049|WBPhenotype0000050|WBPhenotype0000054|WBPhenotype0000059|WBPhenotype0000689|WBPhenotype0000886|WBPhenotype0001037|WBPhenotype0000049|WBPhenotype0000062|WBPhenotype0000886				6
C40H1.5	191691_at	C40H1.5		WBGene00008040				tm354		WBPhenotype0000031|WBPhenotype0000049|WBPhenotype0000050|WBPhenotype0000054|WBPhenotype0000059|WBPhenotype0000689|WBPhenotype0000886|WBPhenotype0001037|WBPhenotype0000049|WBPhenotype0000062|WBPhenotype0000886|WBPhenotype0000050|WBPhenotype0000535|WBPhenotype0000689|WBPhenotype0000886|WBPhenotype0000049|WBPhenotype0000749|WBPhenotype0000886						LSE0506	Uncharacterized protein with conserved cysteine
Y46G5A.12	174535_s_at	Y46G5A.12		WBGene00012903				uCE5-2011|uCE5-2012|snp_K03H4[1]	0	WBPhenotype0000050|WBPhenotype0000535|WBPhenotype0000689|WBPhenotype0000886|WBPhenotype0000031|WBPhenotype0000049|WBPhenotype0000050|WBPhenotype0000054|WBPhenotype0000059|WBPhenotype0000689|WBPhenotype0000886|WBPhenotype0001037|WBPhenotype0000050|WBPhenotype0000154	1	Larval Expression: pharynx; anal depressor muscle; body wall muscle; unidentified cells in body ;unidentified cells in tail ;|Larval Expression: pharynx; intestine; hypodermis;	tail|pharynx|vulval muscle|Reproductive System|body wall muscle|anal depressor muscle|body|pharynx|hypodermis|intestine		Biological_process:protein transport|Biological_process:embryonic development (sensu Metazoa)	KOG3230	Vacuolar assembly/sorting protein DID4	ENSEMBL:ENSP00000310440:human:Charged multivesicular body protein 2a:E=75.0506 | ENSEMBL:ENSP00000263780:human:Charged multivesicular body protein 2b:E=29.6778 | ENSEMBL:ENSP00000263856:human:Charged multivesicular body protein 3:E=17.1938 | FLYBASE:CG14542-PA:fly:Flybase gene name is CG14542-PA:E=80 | FLYBASE:CG4618-PA:fly:Flybase gene name is CG4618-PA:E=28.5086 | FLYBASE:CG4108-PA:fly:Flybase …
Y18D10A.25	193950_s_at	Y18D10A.25		WBGene00001433		fkb-8	fkb-8 encodes a predicted FKBP-type peptidylprolyl isomerase.	tm264|CE6-103		WBPhenotype0000031|WBPhenotype0000049|WBPhenotype0000050|WBPhenotype0000054|WBPhenotype0000059|WBPhenotype0000689|WBPhenotype0000886|WBPhenotype0001037|WBPhenotype0000050|WBPhenotype0000535|WBPhenotype0000689|WBPhenotype0000886|WBPhenotype0000050|WBPhenotype0000062|WBPhenotype0000535|WBPhenotype0000689|WBPhenotype0000886|WBPhenotype0000049|WBPhenotype0000062|WBPhenotype0000886					Biological_process:protein folding|Molecular_function:serine-type peptidase activity|Biological_process:proteolysis|Cellular_component:membrane|Molecular_function:nucleic acid binding|Cellular_component:intracellular|Molecular_function:zinc ion binding	KOG0544	FKBP-type peptidyl-prolyl cis-trans isomerase	ENSEMBL:ENSP00000262925:human:FKBP1A protein:E=20.2924 | ENSEMBL:ENSP00000348493:human:Peptidyl-prolyl cis-trans isomerase:E=18.0458 | ENSEMBL:ENSP00000371134:human:Peptidyl-prolyl cis-trans isomerase:E=17.8239 | ENSEMBL:ENSP00000238793:human:FK506-binding protein 1B isoform a:E=17.4089 | ENSEMBL:ENSP00000338160:human:FK506-binding protein 5:E=15.1308 | ENSEMBL:ENSP00000362984:human:51 kDa protei…
Y110A7A.14	192103_s_at	Y110A7A.14		WBGene00003924		pas-3	pas-3 encodes that affects embryonic viability, growth, fertility, and locomotion.	tm1846|tm1815		WBPhenotype0000050|WBPhenotype0000689|WBPhenotype0000031|WBPhenotype0000050|WBPhenotype0000164|WBPhenotype0000643|WBPhenotype0000164|WBPhenotype0000689|WBPhenotype0000697|WBPhenotype0000031|WBPhenotype0000050|WBPhenotype0000031|WBPhenotype0000050|WBPhenotype0000762|WBPhenotype0000050|WBPhenotype0000776|WBPhenotype0000050|WBPhenotype0001236|WBPhenotype0000050|WBPhenotype0000059|WBPhenotype0000643|…					Molecular_function:threonine endopeptidase activity|Biological_process:ubiquitin-dependent protein catabolism|Cellular_component:proteasome core complex (sensu Eukaryota)|Molecular_function:endopeptidase activity|Biological_process:positive regulation of growth rate|Biological_process:embryonic development (sensu Metazoa)|Biological_process:establishment of mitotic spindle localization|Biological…	KOG0178	20S proteasome, regulatory subunit alpha type PSMA4/PRE9	ENSEMBL:ENSP00000044462:human:Proteasome subunit alpha type 4:E=86.5686 | ENSEMBL:ENSP00000217153:human:Isoform 1 of Proteasome subunit alpha type 7:E=40.7696 | ENSEMBL:ENSP00000311121:human:Isoform 1 of Proteasome subunit alpha type 7-like:E=38.8861 | ENSEMBL:ENSP00000261479:human:Proteasome subunit alpha type 6:E=35.8861 | ENSEMBL:ENSP00000223321:human:Proteasome subunit alpha type 2:E=34.0605 …
T10E9.7	193399_s_at	T10E9.7b	T10E9.7	WBGene00020417	T10E9.7a	nuo-2		pk209|tm1988	0	WBPhenotype0000061|WBPhenotype0000050|WBPhenotype0000059|WBPhenotype0000050|WBPhenotype0000126|WBPhenotype0000031|WBPhenotype0000050|WBPhenotype0000051|WBPhenotype0000059|WBPhenotype0000061|WBPhenotype0000050|WBPhenotype0000059	0	Larval Expression: seam cells;	seam cells|Reproductive System|spermatheca		Molecular_function:NADH dehydrogenase (ubiquinone) activity|Biological_process:mitochondrial electron transport, NADH to ubiquinone|Molecular_function:oxidoreductase activity, acting on NADH or NADPH|Biological_process:electron transport|Biological_process:positive regulation of growth rate|Biological_process:embryonic development (sensu Metazoa)|Biological_process:embryonic development|Biologica…	KOG1713	NADH-ubiquinone oxidoreductase, NDUFS3/30 kDa subunit	ENSEMBL:ENSP00000263774:human:NADH dehydrogenase [ubiquinone] iron-sulfur protein 3, mitochondrial precursor:E=72.1611 | FLYBASE:CG12079-PA:fly:Flybase gene name is CG12079-PA:E=78.3098 |
T28A11.16	186655_at	T28A11.16		WBGene00020878				CE5-130		WBPhenotype0000050|WBPhenotype0000535|WBPhenotype0000689|WBPhenotype0000886|WBPhenotype0000049|WBPhenotype0000062|WBPhenotype0000886|WBPhenotype0000031|WBPhenotype0000049|WBPhenotype0000050|WBPhenotype0000054|WBPhenotype0000059|WBPhenotype0000689|WBPhenotype0000886|WBPhenotype0001037				6		LSE0514	Predicted secreted cysteine rich protein found only in C.elegans
T22A3.4	178718_at	T22A3.4b	T22A3.4	WBGene00044070	T22A3.4a	tag-237		gk334		WBPhenotype0000049|WBPhenotype0000062|WBPhenotype0000886|WBPhenotype0000050|WBPhenotype0000535|WBPhenotype0000689|WBPhenotype0000886|WBPhenotype0000031|WBPhenotype0000049|WBPhenotype0000050|WBPhenotype0000054|WBPhenotype0000059|WBPhenotype0000689|WBPhenotype0000886|WBPhenotype0001037					Biological_process:'de novo' pyrimidine base biosynthesis|Cellular_component:aspartate carbamoyltransferase complex|Molecular_function:zinc ion binding	InP_uni_002267		ENSEMBL:ENSP00000331557:human:Isoform 1 of SET and MYND domain-containing protein 3:E=29.2147 | ENSEMBL:ENSP00000374057:human:SET and MYND domain-containing protein 1:E=16.1805 | ENSEMBL:ENSP00000295833:human:57 kDa protein:E=15.4949 | ENSEMBL:ENSP00000325014:human:SET and MYND domain-containing protein 2:E=14.0862 | ENSEMBL:ENSP00000355474:human:Isoform 2 of SET and MYND domain-containing protei…
F22B7.10	188624_at	F22B7.10		WBGene00001078		dpy-19	The dpy-19 gene encodes a novel transmembrane protein whose human homolog is expressed in brain, and that is required for correct polarization and migration of the neuroblasts QL and QR.	mu78|mu79|mu298|mu300|n1347n1348|n1348|pk102|e1259|e1314|n1347|cxTi8046|snp_F22B7[5]	0	WBPhenotype0000031|WBPhenotype0000049|WBPhenotype0000050|WBPhenotype0000054|WBPhenotype0000059|WBPhenotype0000689|WBPhenotype0000886|WBPhenotype0001037|WBPhenotype0000049|WBPhenotype0000749|WBPhenotype0000886|WBPhenotype0000050|WBPhenotype0000535|WBPhenotype0000689|WBPhenotype0000886	0	|This construct was expressed faintly in QL and QR, more strongly in the neighboring epidermal cells (dorsal hyp7 cells, ventral P cells and lateral V cells), and in dorsal and ventral body muscle cells.	hyp7|P lineage|V lineage	14		KOG4587	Predicted membrane protein	ENSEMBL:ENSP00000373943:human:DPY-19-like protein 1:E=138.585 | ENSEMBL:ENSP00000374001:human:dpy-19-like 2:E=127.398 | ENSEMBL:ENSP00000373938:human:81 kDa protein:E=120.585 | ENSEMBL:ENSP00000315988:human:DPY19L2 protein:E=86.4202 | ENSEMBL:ENSP00000345735:human:Similar to RKQG3127:E=73.7213 | ENSEMBL:ENSP00000344937:human:CDNA FLJ25986 fis, clone CBR04808:E=65.7959 | ENSEMBL:ENSP00000315672:hu…
F40G9.11	184737_s_at	F40G9.11		WBGene00003510		mxl-2		tm1516	1	WBPhenotype0000050|WBPhenotype0000535|WBPhenotype0000689|WBPhenotype0000886|WBPhenotype0000049|WBPhenotype0000749|WBPhenotype0000886|WBPhenotype0000049|WBPhenotype0000062|WBPhenotype0000886|WBPhenotype0000031|WBPhenotype0000049|WBPhenotype0000050|WBPhenotype0000054|WBPhenotype0000059|WBPhenotype0000689|WBPhenotype0000886|WBPhenotype0001037	0	GFP is expressed broadly from late embryogenesis to adulthood. A number of head and body neurons, head and body hypodermal cells, and intestinal cells express GFP differentially throughout the life of the worm.		11	Molecular_function:transcription regulator activity|Biological_process:regulation of transcription|Cellular_component:nucleus	KOG1319	bHLHZip transcription factor BIGMAX	ENSEMBL:ENSP00000246912:human:Isoform Gamma of Max-like protein X:E=15 | ENSEMBL:ENSP00000320913:human:Isoform Alpha of Max-like protein X:E=13.6778 | FLYBASE:CG3350-PA:fly:Flybase gene name is bigmax-PA:E=14.284 |
T14G12.3	186127_at	T14G12.3		WBGene00006408		tag-18		pk303|gk108|gk109|ok614	0	WBPhenotype0000049|WBPhenotype0000062|WBPhenotype0000886|WBPhenotype0000050|WBPhenotype0000535|WBPhenotype0000689|WBPhenotype0000886|WBPhenotype0000031|WBPhenotype0000049|WBPhenotype0000050|WBPhenotype0000054|WBPhenotype0000059|WBPhenotype0000689|WBPhenotype0000886|WBPhenotype0001037	1	Larval Expression: anal depressor muscle; body wall muscle;	vulval muscle|Reproductive System|body wall muscle|anal depressor muscle	8		LSE4154	Unnamed protein
F20E11.11	185990_at	F20E11.11						ku119|cxTi7006						3
D1054.3	177624_at	D1054.3		WBGene00008371				ok679|tm374|ok1903		WBPhenotype0000049|WBPhenotype0000062|WBPhenotype0000886|WBPhenotype0000031|WBPhenotype0000049|WBPhenotype0000050|WBPhenotype0000054|WBPhenotype0000059|WBPhenotype0000689|WBPhenotype0000886|WBPhenotype0001037|WBPhenotype0000050|WBPhenotype0001037|WBPhenotype0000050|WBPhenotype0000535|WBPhenotype0000689|WBPhenotype0000886				2	Biological_process:embryonic development (sensu Metazoa)|Biological_process:gametogenesis	KOG1309	Suppressor of G2 allele of skp1	ENSEMBL:ENSP00000367208:human:SGT1, suppressor of G2 allele of SKP1:E=32.2441 | ENSEMBL:ENSP00000298172:human:suppressor of G2 allele of SKP1:E=32.2076 | FLYBASE:CG9617-PA:fly:Flybase gene name is CG9617-PA:E=18.585 |
R06C1.4	175143_s_at	R06C1.4		WBGene00011059				tm1439		WBPhenotype0000050|WBPhenotype0000535|WBPhenotype0000689|WBPhenotype0000886|WBPhenotype0000031|WBPhenotype0000049|WBPhenotype0000050|WBPhenotype0000054|WBPhenotype0000059|WBPhenotype0000689|WBPhenotype0000886|WBPhenotype0001037|WBPhenotype0000049|WBPhenotype0000062|WBPhenotype0000886				24	Molecular_function:nucleotide binding|Molecular_function:nucleic acid binding|Molecular_function:RNA binding	KOG0108	mRNA cleavage and polyadenylation factor I complex, subunit RNA15	ENSEMBL:ENSP00000325616:human:Cleavage stimulation factor 64 kDa subunit, tau variant:E=16.5229 | ENSEMBL:ENSP00000263028:human:Isoform 1 of Cleavage stimulation factor 64 kDa subunit:E=16.4437 | ENSEMBL:ENSP00000362065:human:64 kDa protein:E=16.4202 | ENSEMBL:ENSP00000367609:human:similar to poly(A)binding protein nuclear-like 1:E=11.4949 | ENSEMBL:ENSP00000218440:human:Putative RNA-binding prot…
D1007.14	186463_at	D1007.14		WBGene00004113		pqn-24	The protein product of this gene is predicted to contain a glutamine/asparagine (Q/N)-rich ('prion') domain, by the algorithm of Michelitsch and Weissman (as of the WS77 release of WormBase, i.e., in wormpep77).	ok341|ttTi4273		WBPhenotype0000050|WBPhenotype0000535|WBPhenotype0000689|WBPhenotype0000886|WBPhenotype0000031|WBPhenotype0000049|WBPhenotype0000050|WBPhenotype0000054|WBPhenotype0000059|WBPhenotype0000689|WBPhenotype0000886|WBPhenotype0001037|WBPhenotype0000049|WBPhenotype0000062|WBPhenotype0000886				8
K08E7.8	193302_at	K08E7.8b	K08E7.8	WBGene00010675	K08E7.8a	K08E7.8		ok1303	0	WBPhenotype0000049|WBPhenotype0000062|WBPhenotype0000886|WBPhenotype0000031|WBPhenotype0000049|WBPhenotype0000050|WBPhenotype0000054|WBPhenotype0000059|WBPhenotype0000689|WBPhenotype0000886|WBPhenotype0001037|WBPhenotype0000050|WBPhenotype0000535|WBPhenotype0000689|WBPhenotype0000886	1	Larval Expression: pharynx; body wall muscle;	pharynx|vulval muscle|Reproductive System|body wall muscle|anal depressor muscle		Molecular_function:protein binding			ENSEMBL:ENSP00000183657:human:Leucine-rich repeat-containing protein 40:E=10.0809 | FLYBASE:CG2471-PA:fly:Flybase gene name is CG2471-PA:E=14.7959 |
F28D9.2	179024_at	F28D9.2a	F28D9.2	WBGene00005517	F28D9.2b	sri-5		snp_C50F4[2]|snp_C50F4[1]		WBPhenotype0000049|WBPhenotype0000062|WBPhenotype0000886|WBPhenotype0000031|WBPhenotype0000049|WBPhenotype0000050|WBPhenotype0000054|WBPhenotype0000059|WBPhenotype0000689|WBPhenotype0000886|WBPhenotype0001037|WBPhenotype0000050|WBPhenotype0000535|WBPhenotype0000689|WBPhenotype0000886						LSE0262	Predicted olfactory G-protein coupled receptor
F13D12.4	193502_s_at	F13D12.4a	F13D12.4	WBGene00000114		alh-8	alh-8 is orthologous to the human gene METHYLMALONATE-SEMIALDEHYDE DEHYDROGENASE (ALDH6A1; OMIM:603178), which when mutated leads to MMSDH deficiency.	e1741|e1790|u66|u213|u248|u444|e1340|e1503|e1504		WBPhenotype0000050|WBPhenotype0000535|WBPhenotype0000689|WBPhenotype0000886|WBPhenotype0000049|WBPhenotype0000062|WBPhenotype0000886|WBPhenotype0000031|WBPhenotype0000049|WBPhenotype0000050|WBPhenotype0000054|WBPhenotype0000059|WBPhenotype0000689|WBPhenotype0000886|WBPhenotype0001037					Molecular_function:oxidoreductase activity|Biological_process:metabolism|Molecular_function:methylmalonate-semialdehyde dehydrogenase (acylating) activity|Biological_process:valine metabolism|Molecular_function:glutamate-5-semialdehyde dehydrogenase activity|Biological_process:proline biosynthesis|Molecular_function:1-pyrroline-5-carboxylate dehydrogenase activity|Cellular_component:mitochondrial…	KOG2449	Methylmalonate semialdehyde dehydrogenase	ENSEMBL:ENSP00000342564:human:Methylmalonate-semialdehyde dehydrogenase [acylating], mitochondrial precursor:E=190.092 | ENSEMBL:ENSP00000271359:human:aldehyde dehydrogenase 9A1:E=57.4089 | ENSEMBL:ENSP00000259658:human:aldehyde dehydrogenase 1B1 precursor:E=57.0862 | ENSEMBL:ENSP00000332256:human:Aldehyde dehydrogenase 1A3:E=54.5376 | ENSEMBL:ENSP00000297785:human:Retinal dehydrogenase 1:E=54.20…
Y38F1A.9	183759_at	Y38F1A.9		WBGene00003860		oig-2		uCE4-1052	0	WBPhenotype0001184|WBPhenotype0000031|WBPhenotype0000049|WBPhenotype0000050|WBPhenotype0000054|WBPhenotype0000059|WBPhenotype0000689|WBPhenotype0000886|WBPhenotype0001037|WBPhenotype0000050|WBPhenotype0000535|WBPhenotype0000689|WBPhenotype0000886|WBPhenotype0000049|WBPhenotype0000062|WBPhenotype0000886	0	Non-neuronal expression in: hypodermis	hypodermis	8		InP_Cae_010994
C24A8.5	183489_at	C24A8.5		WBGene00016039				tm1195|uCE5-1433|uCE5-1432|uCE5-1431		WBPhenotype0000050|WBPhenotype0000535|WBPhenotype0000689|WBPhenotype0000886|WBPhenotype0000031|WBPhenotype0000049|WBPhenotype0000050|WBPhenotype0000054|WBPhenotype0000059|WBPhenotype0000689|WBPhenotype0000886|WBPhenotype0001037				10
R57.1	190113_at	R57.1a	R57.1	WBGene00020082	R57.1b|R57.1c	R57.1		ok1004		WBPhenotype0000031|WBPhenotype0000049|WBPhenotype0000050|WBPhenotype0000054|WBPhenotype0000059|WBPhenotype0000689|WBPhenotype0000886|WBPhenotype0001037|WBPhenotype0000050|WBPhenotype0000535|WBPhenotype0000689|WBPhenotype0000886|WBPhenotype0000049|WBPhenotype0000062|WBPhenotype0000886					Molecular_function:peptidase activity|Biological_process:proteolysis	KOG2195	Transferrin receptor and related proteins containing the protease-associated (PA) domain	ENSEMBL:ENSP00000256999:human:Isoform PSMA-1 of Glutamate carboxypeptidase 2:E=108.004 | ENSEMBL:ENSP00000374374:human:82 kDa protein:E=106.824 | ENSEMBL:ENSP00000320083:human:N-acetylated-alpha-linked acidic dipeptidase 2:E=106.824 | ENSEMBL:ENSP00000374375:human:82 kDa protein:E=106.824 | ENSEMBL:ENSP00000349129:human:folate hydrolase 1 isoform 2:E=98.6576 | ENSEMBL:ENSP00000367669:human:Isofor…
F44B9.2	176121_at	F44B9.2		WBGene00018407				ok1886	0	WBPhenotype0000886|WBPhenotype0000049|WBPhenotype0000062|WBPhenotype0000886|WBPhenotype0000269|WBPhenotype0000050|WBPhenotype0000535|WBPhenotype0000689|WBPhenotype0000886|WBPhenotype0000049|WBPhenotype0000749|WBPhenotype0000886|WBPhenotype0000269|WBPhenotype0000886|WBPhenotype0000031|WBPhenotype0000049|WBPhenotype0000050|WBPhenotype0000054|WBPhenotype0000059|WBPhenotype0000689|WBPhenotype0000886|…	1	This simple expression pattern expresses in the body wall muscle and in the vm1 vulval muscles. The staining of the bodywall muscles is strongest in the head and anterior of the worm. Expression begins in 3-fold embryos, and is seen throughout larval stages to adulthood. The vulval muscles express in L4 larvae and adults. Both components display mosaic expression.|F44B9.2::gfp gave expression in …	vm1|posterior body wall muscle|vulval muscle	16		InP_Cae_003670
T21B4.7	188797_at	T21B4.7		WBGene00005290		srh-69		sa54|ok387|snp_C32A3[1]|snp_C32A3[2]|snp_C32A3[3]		WBPhenotype0000031|WBPhenotype0000049|WBPhenotype0000050|WBPhenotype0000054|WBPhenotype0000059|WBPhenotype0000689|WBPhenotype0000886|WBPhenotype0001037|WBPhenotype0000049|WBPhenotype0000062|WBPhenotype0000886|WBPhenotype0000050|WBPhenotype0000535|WBPhenotype0000689|WBPhenotype0000886				0		LSE0262	Predicted olfactory G-protein coupled receptor
F55C7.7	172976_s_at	F55C7.7c	F55C7.7	WBGene00006805	F55C7.7a	unc-73	The unc-73 gene encodes a guanine nucleotide exchange factor (GNEF) similar to the Trio protein; UNC-73 is required for vulval morphogenesis, for the migration of QL, QR, and hypodermal P cells, the commisure outgrowth of D type motoneurons, and amphid axon outgrowth; UNC-73 has GNEF activity for both CED-10 and MIG-2 in vitro; the requirement for UNC-73 in P cell migration can be suppressed by t…	ev454|gm67|rh40|rh108|u782|e936|gm33|gm123|gm40|ok322|ok936|cxTi10197|tm1197	1	WBPhenotype0000594|WBPhenotype0001018|WBPhenotype0000049|WBPhenotype0000062|WBPhenotype0000886|WBPhenotype0000050|WBPhenotype0000594|WBPhenotype0001018|WBPhenotype0000031|WBPhenotype0000049|WBPhenotype0000050|WBPhenotype0000054|WBPhenotype0000059|WBPhenotype0000689|WBPhenotype0000886|WBPhenotype0001037|WBPhenotype0000640|WBPhenotype0000644|WBPhenotype0000688|WBPhenotype0000646	1	The reporter transgenes express ubiquitously in the early embryo starting at about the 100 cell stage during gastrulation. In late embryogenesis and posthatching, expression is more limited. Strongest expression is observed in migrating cells and growing neurons as these cells undergo movements on the epidermis. At hatching, the reporters express in many neurons throughout the animal, in several …	muscle|tail|vulva|hypodermis|intestine|P lineage|somatic gonad|ventral cord motor neurons|pharyngeal neurons|distal tip cells|Q lineage|sheath_set|SM lineage|socket_set|head|pharynx|head neurons|tail neurons|nerve ring|ventral nerve cord|nervous system|seam cells|body wall muscle|body|head neurons|tail neurons|nervous system|seam cells|body wall muscle|pharynx|intestine|head neurons|tail neurons|…		Molecular_function:Rho guanyl-nucleotide exchange factor activity|Cellular_component:intracellular|Biological_process:regulation of Rho protein signal transduction|Molecular_function:guanyl-nucleotide exchange factor activity|Biological_process:intracellular signaling cascade|Biological_process:embryonic development (sensu Metazoa)|Biological_process:oviposition|Biological_process:locomotion|Biol…	KOG0689	Guanine nucleotide exchange factor for Rho and Rac GTPases	ENSEMBL:ENSP00000339299:human:triple functional domain:E=84.9208 | ENSEMBL:ENSP00000324286:human:Isoform 2 of Triple functional domain protein:E=84.7959 | ENSEMBL:ENSP00000353109:human:kalirin, RhoGEF kinase isoform 1:E=82.699 | ENSEMBL:ENSP00000291478:human:Isoform 1 of Serine/threonine-protein kinase Duet:E=81.8539 | ENSEMBL:ENSP00000346122:human:Isoform 3 of Serine/threonine-protein kinase Due…
F42G10.1	183790_s_at	F42G10.1		WBGene00009645			F42G10.1 encodes a neprilysin; neprilysins are thermolysin-like zinc metallopeptidases, found on the outer surface of animal cells, that negatively regulate small signalling peptides (e.g., enkephalin, tachykinin, insulin, and natriuretic peptides) by cleaving them; F42G10.1 has no clear orthologs in other organisms.	ok1518		WBPhenotype0000031|WBPhenotype0000049|WBPhenotype0000050|WBPhenotype0000054|WBPhenotype0000059|WBPhenotype0000689|WBPhenotype0000886|WBPhenotype0001037|WBPhenotype0000050|WBPhenotype0000535|WBPhenotype0000689|WBPhenotype0000886|WBPhenotype0000049|WBPhenotype0000062|WBPhenotype0000886				8	Molecular_function:neprilysin activity|Biological_process:proteolysis|Cellular_component:membrane	LSE0023	Predicted receptor
C49A1.10	182082_at	C49A1.10		WBGene00008191				ok1837	0	WBPhenotype0000050|WBPhenotype0000535|WBPhenotype0000689|WBPhenotype0000886	1	GFP expression in the cells and nuclei of body-wall muscle cells.		6
F32F2.1	194002_at	F32F2.1		WBGene00009337		uig-1		ok884	1	WBPhenotype0000050|WBPhenotype0000062|WBPhenotype0000535|WBPhenotype0000689|WBPhenotype0000886|WBPhenotype0000031|WBPhenotype0000049|WBPhenotype0000050|WBPhenotype0000054|WBPhenotype0000059|WBPhenotype0000689|WBPhenotype0000886|WBPhenotype0001037|WBPhenotype0000050|WBPhenotype0000062|WBPhenotype0000535|WBPhenotype0000689|WBPhenotype0000886|WBPhenotype0000050|WBPhenotype0000535|WBPhenotype0000689|…	1	GFP fluorescence in adult hermaphrodites carrying GFP-UIG-1 was observed in the body-wall, vulval, uterine, pharyngeal, and anal muscles.|Larval Expression: pharynx; intestine; body wall muscle; excretory cell; Nervous System; tail neurons; unidentified cells in tail ;|Larval Expression: pharynx; intestine; body wall muscle; excretory cell; Nervous System; ventral nerve cord; head neurons; uniden…	tail|pharynx|intestine|tail neurons|vulval muscle|nervous system|Reproductive System|body wall muscle|excretory cell|pharynx|intestine|head neurons|ventral nerve cord|nervous system|Reproductive System|body wall muscle|excretory cell|uterine-seam cell|tail|pharynx|hypodermis|intestine|vulval muscle|Reproductive System|body wall muscle|excretory cell	1	Molecular_function:Rho guanyl-nucleotide exchange factor activity|Biological_process:regulation of Rho protein signal transduction|Cellular_component:intracellular	KOG3518	Putative guanine nucleotide exchange factor	ENSEMBL:ENSP00000351318:human:Pleckstrin homology domain-containing family G member 1:E=69.8539 | ENSEMBL:ENSP00000367812:human:CDNA: FLJ22458 fis, clone HRC10001:E=54.2291 | ENSEMBL:ENSP00000205135:human:PLEKHG2 protein:E=51.1871 | ENSEMBL:ENSP00000247226:human:pleckstrin homology domain containing, family G, member 3:E=44.5528 | ENSEMBL:ENSP00000348017:human:Isoform 3 of Rho guanine nucleotide …
Y57E12AL.6	187271_at	Y57E12AL.6		WBGene00021959				pkP601|snp_C56G2[2]		WBPhenotype0000050|WBPhenotype0000776|WBPhenotype0000050|WBPhenotype0000691|WBPhenotype0000812|WBPhenotype0000689|WBPhenotype0000050|WBPhenotype0000054|WBPhenotype0000032|WBPhenotype0000689					Biological_process:physiological process|Biological_process:reproduction|Biological_process:embryonic development (sensu Metazoa)|Biological_process:larval development (sensu Nematoda)|Biological_process:gonad development	InP_Cae_010752
F38A6.3	183824_s_at	F38A6.3b	F38A6.3	WBGene00001851	F38A6.3a|F38A6.3d|F38A6.3e|F38A6.3c	hif-1	hif-1 encodes an ortholog of the mammalian hypoxia-induced factor HIF-1, and is required for survival in hypoxic environments (1% oxygen) that have no effect on wild-type C. elegans.	ia04|nu469|ia4|cxTi5208|snp_F38A6[4]	1	WBPhenotype0000031|WBPhenotype0000049|WBPhenotype0000050|WBPhenotype0000054|WBPhenotype0000059|WBPhenotype0000689|WBPhenotype0000886|WBPhenotype0001037|WBPhenotype0000050|WBPhenotype0000535|WBPhenotype0000689|WBPhenotype0000886	0	Express high levels of GFP in every somatic cell.	all somatic		Molecular_function:signal transducer activity|Biological_process:signal transduction|Cellular_component:nucleus|Molecular_function:transcription regulator activity|Biological_process:regulation of transcription|Biological_process:regulation of transcription, DNA-dependent	KOG3558	Hypoxia-inducible factor 1/Neuronal PAS domain protein NPAS1	ENSEMBL:ENSP00000323326:human:hypoxia-inducible factor 1, alpha subunit isoform 2:E=41.8239 | ENSEMBL:ENSP00000338018:human:Isoform 1 of Hypoxia-inducible factor 1 alpha:E=41.6021 | ENSEMBL:ENSP00000263734:human:Endothelial PAS domain-containing protein 1:E=37.6383 | ENSEMBL:ENSP00000300862:human:hypoxia-inducible factor-3 alpha isoform a:E=35.1135 | ENSEMBL:ENSP00000244302:human:Inhibitory PAS d…
C41H7.3	183749_at	C41H7.3		WBGene00016573				pkP2141		WBPhenotype0000050|WBPhenotype0000535|WBPhenotype0000689|WBPhenotype0000886|WBPhenotype0000049|WBPhenotype0000062|WBPhenotype0000886|WBPhenotype0000031|WBPhenotype0000049|WBPhenotype0000050|WBPhenotype0000054|WBPhenotype0000059|WBPhenotype0000689|WBPhenotype0000886|WBPhenotype0001037				11		LSE0527	Uncharacterized protein
F38E11.1	192338_at	F38E11.1		WBGene00002012		hsp-12.3		cxTi10826		WBPhenotype0000031|WBPhenotype0000049|WBPhenotype0000050|WBPhenotype0000054|WBPhenotype0000059|WBPhenotype0000689|WBPhenotype0000886|WBPhenotype0001037|WBPhenotype0000050|WBPhenotype0000535|WBPhenotype0000689|WBPhenotype0000886|WBPhenotype0000049|WBPhenotype0000062|WBPhenotype0000886|WBPhenotype0000269				15	Molecular_function:structural constituent of eye lens	KOG3591	Alpha crystallins	ENSEMBL:ENSP00000227251:human:Alpha crystallin B chain:E=13.0605 | ENSEMBL:ENSP00000004982:human:Alpha crystallin family protein:E=12.4318 |
K10B3.8	194177_x_at	K10B3.8		WBGene00001684		gpd-2	gpd-2 encodes one of four C. elegans glyceraldehyde-3-phosphate dehydrogenases (GAPDHs); by homology, GPD-2 is predicted to reversibly catalyze the oxidation and phosphorylation of glyceraldehyde-3-phosphate to 1,3-diphosphoglycerate during glycolysis; in C. elegans, GPD-2 and GPD-3 constitute the major GAPDH isoenzymes and are expressed at highest levels during postembryonic development, primari…	ce268|ok1290|tm2525|tm2536|snp_R153[1]	1	WBPhenotype0001183|WBPhenotype0000050|WBPhenotype0000535|WBPhenotype0000689|WBPhenotype0000886|WBPhenotype0001183|WBPhenotype0000049|WBPhenotype0000062|WBPhenotype0000886|WBPhenotype0000050|WBPhenotype0000229|WBPhenotype0000691|WBPhenotype0000050|WBPhenotype0000535|WBPhenotype0000689|WBPhenotype0000886|WBPhenotype0000031|WBPhenotype0000049|WBPhenotype0000050|WBPhenotype0000054|WBPhenotype0000059|…	1	Detected in embryos and in L4. Level of mRNA increases by tenfold from embryo to L4.|Broadly expressed in soma.|Larval Expression: intestine; body wall muscle; hypodermis; Nervous System; tail neurons; unidentified cells in head;	head|hypodermis|intestine|tail neurons|vulval muscle|nervous system|Reproductive System|body wall muscle	27	Molecular_function:glyceraldehyde-3-phosphate dehydrogenase (phosphorylating) activity|Molecular_function:NAD binding|Biological_process:glycolysis|Molecular_function:glyceraldehyde-3-phosphate dehydrogenase activity|Biological_process:glucose metabolism|Molecular_function:aspartate-semialdehyde dehydrogenase activity|Biological_process:methionine biosynthesis|Biological_process:threonine biosynt…	KOG0657	Glyceraldehyde 3-phosphate dehydrogenase	ENSEMBL:ENSP00000229239:human:Glyceraldehyde-3-phosphate dehydrogenase:E=135.523 | ENSEMBL:ENSP00000222286:human:Glyceraldehyde-3-phosphate dehydrogenase, testis-specific:E=120.77 | ENSEMBL:ENSP00000344642:human:17 kDa protein:E=32.6198 | ENSEMBL:ENSP00000295608:human:15 kDa protein:E=30.8861 | ENSEMBL:ENSP00000359236:human:15 kDa protein:E=29.4815 | ENSEMBL:ENSP00000368038:human:14 kDa protein:E…
F19H8.1	191539_at	F19H8.1		WBGene00006603		tps-2	tps-2 encodes one of two trehalose-6-phosphate synthase proteins in C. elegans, and RNAi of both enzymes leads to a more than 90% reduction decrease in trehalose levels, but does not appear to affect viability or development; the tps-2 mRNA is expressed throughout development.	tm622|ok526|tm1703|ok1898	0	WBPhenotype0000031|WBPhenotype0000049|WBPhenotype0000050|WBPhenotype0000054|WBPhenotype0000059|WBPhenotype0000689|WBPhenotype0000886|WBPhenotype0001037|WBPhenotype0000031|WBPhenotype0000049|WBPhenotype0000050|WBPhenotype0000054|WBPhenotype0000059|WBPhenotype0000689|WBPhenotype0000886|WBPhenotype0001037|WBPhenotype0000050|WBPhenotype0000535|WBPhenotype0000689|WBPhenotype0000886|WBPhenotype0000269|…	1	Larval Expression: body wall muscle;	vulval muscle|Reproductive System|body wall muscle	1	Molecular_function:catalytic activity|Biological_process:trehalose biosynthesis|Biological_process:metabolism|Molecular_function:hydrolase activity|Molecular_function:transferase activity, transferring hexosyl groups|Biological_process:glucosylglycerol biosynthesis|Molecular_function:alpha,alpha-trehalose-phosphate synthase (UDP-forming) activity	LSE0820	Unnamed protein	FLYBASE:CG4104-PA:fly:Flybase gene name is Tps1-PA:E=33.4685 |
F25B4.4	183519_at	F25B4.4		WBGene00017767				ay10|e2432|e2499|n152|n166|e404|n569|cxTi1057|cxTi10576|snp_C09H10[2]|snp_C09H10[1]|snp_F45E10[1]		WBPhenotype0000031|WBPhenotype0000049|WBPhenotype0000050|WBPhenotype0000054|WBPhenotype0000059|WBPhenotype0000689|WBPhenotype0000886|WBPhenotype0001037|WBPhenotype0000049|WBPhenotype0000062|WBPhenotype0000886|WBPhenotype0000050|WBPhenotype0000050|WBPhenotype0000535|WBPhenotype0000689|WBPhenotype0000886				18		InP_Cae_010163
ZK54.2	173799_at	ZK54.2	ZK54.2a	WBGene00006602	ZK54.2b	tps-1		ok373	1	WBPhenotype0000031|WBPhenotype0000049|WBPhenotype0000050|WBPhenotype0000054|WBPhenotype0000059|WBPhenotype0000689|WBPhenotype0000886|WBPhenotype0001037|WBPhenotype0000269|WBPhenotype0000050|WBPhenotype0000535|WBPhenotype0000689|WBPhenotype0000886|WBPhenotype0000269	1	Larval Expression: anal depressor muscle; anal sphincter; body wall muscle; Nervous System; head neurons;	head neurons|nervous system|Reproductive System|body wall muscle|anal depressor muscle|gonad sheath cells|anal sphincter		Molecular_function:catalytic activity|Biological_process:trehalose biosynthesis
C25A1.12	181148_at	C25A1.12		WBGene00007711				ok1207		WBPhenotype0000050|WBPhenotype0000535|WBPhenotype0000689|WBPhenotype0000886|WBPhenotype0000031|WBPhenotype0000049|WBPhenotype0000050|WBPhenotype0000054|WBPhenotype0000059|WBPhenotype0000689|WBPhenotype0000886|WBPhenotype0001037				11	Molecular_function:hydrolase activity|Biological_process:aromatic compound metabolism|Molecular_function:aminopeptidase activity|Biological_process:proteolysis	KOG4409	Predicted hydrolase/acyltransferase (alpha/beta hydrolase superfamily)	ENSEMBL:ENSP00000216327:human:Abhydrolase domain-containing protein 4:E=51.9208 | ENSEMBL:ENSP00000013894:human:Abhydrolase domain-containing protein 5:E=51.1938 | FLYBASE:CG1882-PA:fly:Flybase gene name is CG1882-PA:E=45.3768 |
F09B9.3	193692_s_at	F09B9.3		WBGene00001331		erd-2	erd-2 encodes a protein with homology to human ER lumen protein retaining receptor 1.	cxTi5819|ttTi594|tm2318	1	WBPhenotype0000049|WBPhenotype0000062|WBPhenotype0000886|WBPhenotype0000050|WBPhenotype0000535|WBPhenotype0000689|WBPhenotype0000886|WBPhenotype0000031|WBPhenotype0000049|WBPhenotype0000050|WBPhenotype0000054|WBPhenotype0000059|WBPhenotype0000689|WBPhenotype0000886|WBPhenotype0001037	1	Larval Expression: pharynx; intestine; stomato-intestinal muscle; anal depressor muscle; Reproductive System; distal tip cell; body wall muscle; head mesodermal cell; hypodermis; seam cells; excretory cell; Nervous System; nerve ring; ventral nerve cord; head neurons; neurons along body; tail neurons; unidentified cells in head; unidentified cells in tail ;	head|tail|pharynx|hypodermis|intestine|head neurons|tail neurons|nerve ring|ventral nerve cord|uterine muscle|nervous system|seam cells|Reproductive System|body wall muscle|anal depressor muscle|stomato-intestinal muscle|neurons along body|excretory cell|head mesodermal cell|distal tip cell		Molecular_function:ER retention sequence binding|Biological_process:protein retention in ER|Cellular_component:integral to membrane	KOG3106	ER lumen protein retaining receptor	ENSEMBL:ENSP00000329471:human:ER lumen protein retaining receptor 1:E=78.2076 | ENSEMBL:ENSP00000258739:human:ER lumen protein retaining receptor 2:E=77.1487 | ENSEMBL:ENSP00000216014:human:ER lumen protein retaining receptor 3:E=70.2676 | ENSEMBL:ENSP00000371702:human:KDELR2 protein:E=39.4815 | FLYBASE:CG5183-PB:fly:Flybase gene name is KdelR-PB:E=78.1024 |
F27D4.1	193547_at	F27D4.1		WBGene00009187			The F27D4.1 gene encodes an ortholog of the human gene ELECTRON-TRANSFER-FLAVOPROTEIN, ALPHA POLYPEPTIDE (ETFA), which when mutated leads to glutaricaciduria type IIA (OMIM:231680).	tm1533|tm2418|uCE1-1037	0	WBPhenotype0000050|WBPhenotype0000050|WBPhenotype0000535|WBPhenotype0000689|WBPhenotype0000886|WBPhenotype0000050|WBPhenotype0001037|WBPhenotype0000031|WBPhenotype0000049|WBPhenotype0000050|WBPhenotype0000054|WBPhenotype0000059|WBPhenotype0000689|WBPhenotype0000886|WBPhenotype0001037|WBPhenotype0000049|WBPhenotype0000062|WBPhenotype0000886|WBPhenotype0000050	0	Larval Expression: intestine;	intestine	2	Molecular_function:electron carrier activity|Molecular_function:FAD binding|Biological_process:electron transport|Biological_process:embryonic development (sensu Metazoa)|Biological_process:gametogenesis	KOG3954	Electron transfer flavoprotein, alpha subunit	ENSEMBL:ENSP00000267950:human:Electron transfer flavoprotein subunit alpha, mitochondrial precursor:E=102.678 | FLYBASE:CG8996-PA:fly:Flybase gene name is wal-PA:E=106.276 |
E04F6.10	174081_at	E04F6.10		WBGene00017129				k145|k156|k158|n3261|oz167|k149|tp2|bz187		WBPhenotype0000050|WBPhenotype0000535|WBPhenotype0000689|WBPhenotype0000886|WBPhenotype0000049|WBPhenotype0000062|WBPhenotype0000886|WBPhenotype0000050|WBPhenotype0000062|WBPhenotype0000535|WBPhenotype0000689|WBPhenotype0000886|WBPhenotype0000031|WBPhenotype0000049|WBPhenotype0000050|WBPhenotype0000054|WBPhenotype0000059|WBPhenotype0000689|WBPhenotype0000886|WBPhenotype0001037				10		InP_Cae_012578
F42G8.10	185691_s_at	F42G8.10a	F42G8.10	WBGene00018361	F42G8.10b	F42G8.10		ok1199		WBPhenotype0000050|WBPhenotype0000535|WBPhenotype0000689|WBPhenotype0000886|WBPhenotype0000059|WBPhenotype0000154					Biological_process:larval development (sensu Nematoda)|Biological_process:growth|Biological_process:embryonic development (sensu Metazoa)	KOG4808	Uncharacterized conserved protein
C31H5.1	179132_at	C31H5.1		WBGene00007854				ok968|cxTi1311|snp_C31H5[1]		WBPhenotype0000031|WBPhenotype0000049|WBPhenotype0000050|WBPhenotype0000054|WBPhenotype0000059|WBPhenotype0000689|WBPhenotype0000886|WBPhenotype0001037|WBPhenotype0000050|WBPhenotype0000535|WBPhenotype0000689|WBPhenotype0000886|WBPhenotype0000049|WBPhenotype0000062|WBPhenotype0000886				9	Molecular_function:catalytic activity	LSE0695	Unnamed protein
T13B5.3	189517_at	T13B5.3		WBGene00020471				ttTi3323		WBPhenotype0000031|WBPhenotype0000049|WBPhenotype0000050|WBPhenotype0000054|WBPhenotype0000059|WBPhenotype0000689|WBPhenotype0000886|WBPhenotype0001037|WBPhenotype0000049|WBPhenotype0000062|WBPhenotype0000886|WBPhenotype0000050|WBPhenotype0000535|WBPhenotype0000689|WBPhenotype0000886				19	Molecular_function:peroxidase activity|Biological_process:response to oxidative stress|Molecular_function:acid phosphatase activity	KOG3720	Lysosomal & prostatic acid phosphatases	ENSEMBL:ENSP00000337471:human:Prostatic acid phosphatase precursor:E=38.0969 | ENSEMBL:ENSP00000256997:human:Lysosomal acid phosphatase precursor:E=37.1805 | ENSEMBL:ENSP00000323036:human:ACPP protein:E=36.9586 | ENSEMBL:ENSP00000270593:human:Isoform 1 of Testicular acid phosphatase precursor:E=33.699 | ENSEMBL:ENSP00000270594:human:Isoform 2 of Testicular acid phosphatase precursor:E=18.1938 | F…
F55B12.5	183771_at	F55B12.5		WBGene00003812		nrf-5		sa513	0	WBPhenotype0000050|WBPhenotype0000535|WBPhenotype0000689|WBPhenotype0000886|WBPhenotype0000031|WBPhenotype0000049|WBPhenotype0000050|WBPhenotype0000054|WBPhenotype0000059|WBPhenotype0000689|WBPhenotype0000886|WBPhenotype0001037|WBPhenotype0000049|WBPhenotype0000062|WBPhenotype0000886	0	GFP fluorescence was observed throughout the entire intestine of transgenic animals expressing this nrf-5::gfp fusion. No GFP expression was observed in any other tissue. Furthermore, the nrf-5::gfp fusion rescued the Nrf and Peg phenotypes of nrf-5 mutants.		8	Molecular_function:lipid binding	KOG4160	BPI/LBP/CETP family protein
F25F8.1	181668_at	F25F8.1		WBGene00017795				gk179|ok1047|tm532|ttTi344		WBPhenotype0000050|WBPhenotype0000535|WBPhenotype0000689|WBPhenotype0000886|WBPhenotype0000031|WBPhenotype0000049|WBPhenotype0000050|WBPhenotype0000054|WBPhenotype0000059|WBPhenotype0000689|WBPhenotype0000886|WBPhenotype0001037				1		InP_Cae_001940
F54E2.3	174633_at	F54E2.3a	F54E2.3	WBGene00004130	F54E2.3d|F54E2.3b	ketn-1	The protein product of this gene is predicted to contain a glutamine/asparagine (Q/N)-rich ('prion') domain, by the algorithm of Michelitsch and Weissman (as of the WS77 release of WormBase, i.e., in wormpep77).	ok1641|tm2554|snp_F54E2[3]|snp_F54E2[5]|uCE5-837|snp_F54E2[4]|snp_F54E2[6]|snp_F54E2[2]|snp_F54E2[1]|uCE5-838	0	WBPhenotype0000031|WBPhenotype0000049|WBPhenotype0000050|WBPhenotype0000054|WBPhenotype0000059|WBPhenotype0000689|WBPhenotype0000886|WBPhenotype0001037|WBPhenotype0000031|WBPhenotype0000049|WBPhenotype0000050|WBPhenotype0000054|WBPhenotype0000059|WBPhenotype0000689|WBPhenotype0000886|WBPhenotype0001037|WBPhenotype0000031|WBPhenotype0000031|WBPhenotype0000031|WBPhenotype0000031|WBPhenotype0000049|…	1	|Larval Expression: pharynx; anal depressor muscle; Reproductive System; developing vulva; body wall muscle;	pharynx|vulval muscle|Reproductive System|body wall muscle|developing vulva|anal depressor muscle		Molecular_function:vascular endothelial growth factor receptor activity|Molecular_function:ATP binding|Biological_process:protein amino acid phosphorylation|Cellular_component:extracellular matrix (sensu Metazoa)|Biological_process:cell adhesion|Biological_process:blood coagulation|Biological_process:positive regulation of growth rate			ENSEMBL:ENSP00000347764:human:Isoform 2 of Titin:E=161.854 | ENSEMBL:ENSP00000348444:human:Isoform 7 of Titin:E=161.824 | ENSEMBL:ENSP00000352154:human:titin isoform novex-1:E=148.886 | ENSEMBL:ENSP00000340554:human:titin isoform novex-2:E=148.097 | ENSEMBL:ENSP00000286104:human:Isoform 3 of Titin:E=147.377 | ENSEMBL:ENSP00000364178:human:2549 kDa protein:E=131.092 | ENSEMBL:ENSP00000354117:human…
W02B12.15	175128_s_at	W02B12.15		WBGene00044026				uCE5-2760|uCE5-2758|uCE5-2757|CE5-250|uCE5-2755|uCE5-2759		WBPhenotype0000050|WBPhenotype0000062|WBPhenotype0000535|WBPhenotype0000689|WBPhenotype0000886						KOG3461	CDGSH-type Zn-finger containing protein	ENSEMBL:ENSP00000242476:human:Zinc finger CDGSH domain-containing protein 1:E=21.5376 | ENSEMBL:ENSP00000272235:human:12 kDa protein:E=19.4202 | ENSEMBL:ENSP00000273986:human:Zinc finger, CDGSH-type domain 2:E=17.5086 | FLYBASE:CG1458-PA:fly:Flybase gene name is CG1458-PA:E=23.1135 |
B0414.5	174512_at	B0414.5		WBGene00000772		cpb-3	cpb-3 encodes a cytoplasmic polyadenylation element binding (CPEB) protein homolog; CPB-3 is dispensable for oogenesis, in contrast to CPEBs in vertebrates (Xenopus), arthropods (Drosophila), and molluscs (Spisula), which all participate in oogenesis.	bt17|tm1746	0	WBPhenotype0000049|WBPhenotype0000050|WBPhenotype0000689|WBPhenotype0000886|WBPhenotype0000050|WBPhenotype0000689|WBPhenotype0000269|WBPhenotype0000031|WBPhenotype0000049|WBPhenotype0000050|WBPhenotype0000054|WBPhenotype0000059|WBPhenotype0000689|WBPhenotype0000886|WBPhenotype0001037|WBPhenotype0000049|WBPhenotype0000062|WBPhenotype0000886|WBPhenotype0000183|WBPhenotype0000050|WBPhenotype0000535|…	1	Larval Expression: pharynx; intestine; body wall muscle;	pharynx|intestine|body wall muscle	7	Molecular_function:nucleotide binding|Molecular_function:nucleic acid binding|Biological_process:embryonic development (sensu Metazoa)|Biological_process:reproduction	KOG0129	Predicted RNA-binding protein (RRM superfamily)	ENSEMBL:ENSP00000261723:human:64 kDa protein:E=46.1871 | ENSEMBL:ENSP00000319671:human:CPEB4 protein:E=32.1805 | ENSEMBL:ENSP00000334533:human:KIAA1673 protein (Fragment):E=27.3979 | ENSEMBL:ENSP00000334058:human:cytoplasmic polyadenylation element binding protein 2 isoform A:E=27.3979 | ENSEMBL:ENSP00000371832:human:CPEB2 protein:E=27.3665 | ENSEMBL:ENSP00000265085:human:Hypothetical protein DKF…
F42A10.3	185506_at	F42A10.3		WBGene00018340				uCE2-2370	0	WBPhenotype0000050|WBPhenotype0000535|WBPhenotype0000689|WBPhenotype0000886|WBPhenotype0000031|WBPhenotype0000049|WBPhenotype0000050|WBPhenotype0000054|WBPhenotype0000059|WBPhenotype0000689|WBPhenotype0000886|WBPhenotype0001037|WBPhenotype0000049|WBPhenotype0000062|WBPhenotype0000886|WBPhenotype0000049|WBPhenotype0000749|WBPhenotype0000886	0	This pattern is very strong. This strain requires less than one hour of incubation for the pattern to be clearly seen. If left longer, non-localised staining of the pharyngeal muscles occurs obscuring the nuclei. There are three components to this pattern. The first is diffuse staining nucei in the procorpus (m2 and m3). The second is strong expession in the m4 nuclei in the metacorpus, and the f…	m2|m6|m7|m4|pharyngeal muscle|pharynx	20	Molecular_function:methyltransferase activity	TWOG0173	Phenylethanolamine N-methyltransferase/indolethylamine N-methyltransferase/nicotinamide N-methyltransferase	ENSEMBL:ENSP00000013222:human:Indolethylamine N-methyltransferase:E=21.2924 | ENSEMBL:ENSP00000299964:human:Nicotinamide N-methyltransferase:E=19.1739 | ENSEMBL:ENSP00000269582:human:Phenylethanolamine N-methyltransferase:E=12.8539 |
F43E2.5	183902_at	F43E2.5		WBGene00018393			F43E2.5 encodes a methionine sulfoxide-S-reductase (MsrA) with experimentally confirmed activity.	tm1421		WBPhenotype0000031|WBPhenotype0000049|WBPhenotype0000050|WBPhenotype0000054|WBPhenotype0000059|WBPhenotype0000689|WBPhenotype0000886|WBPhenotype0001037				24	Molecular_function:protein-methionine-S-oxide reductase activity|Biological_process:protein metabolism	KOG1635	Peptide methionine sulfoxide reductase	ENSEMBL:ENSP00000313921:human:Peptide methionine sulfoxide reductase:E=19.5528 | FLYBASE:CG7266-PA:fly:Flybase gene name is Eip71CD-PA:E=29.8539 |
C28H8.6	189207_at	C28H8.6b	C28H8.6	WBGene00016197	C28H8.6a	tag-327		ok1483		WBPhenotype0000050|WBPhenotype0000057|WBPhenotype0000535|WBPhenotype0000689|WBPhenotype0000886|WBPhenotype0000031|WBPhenotype0000050|WBPhenotype0000059|WBPhenotype0000049|WBPhenotype0000062|WBPhenotype0000886|WBPhenotype0000059					Molecular_function:zinc ion binding|Molecular_function:nucleic acid binding|Biological_process:larval development (sensu Nematoda)|Biological_process:growth|Biological_process:positive regulation of growth rate|Biological_process:embryonic development (sensu Metazoa)			ENSEMBL:ENSP00000267257:human:Isoform Gamma of Paxillin:E=56 | ENSEMBL:ENSP00000331829:human:Isoform Beta of Paxillin:E=55.2366 | ENSEMBL:ENSP00000263845:human:Leupaxin:E=52.0862 | ENSEMBL:ENSP00000355117:human:Transforming growth factor beta 1 induced transcript 1:E=50.5528 | ENSEMBL:ENSP00000366463:human:PXN protein:E=43.284 | ENSEMBL:ENSP00000369523:human:Enigma homolog (Fragment):E=31.7959 | …
Y62E10A.4	186069_at	Y62E10A.4		WBGene00013375		srsx-25		tm2545|tm2540		WBPhenotype0000049|WBPhenotype0000062|WBPhenotype0000886|WBPhenotype0000050|WBPhenotype0000535|WBPhenotype0000689|WBPhenotype0000886|WBPhenotype0000031|WBPhenotype0000049|WBPhenotype0000050|WBPhenotype0000054|WBPhenotype0000059|WBPhenotype0000689|WBPhenotype0000886|WBPhenotype0001037					Molecular_function:rhodopsin-like receptor activity|Biological_process:G-protein coupled receptor protein signaling pathway|Cellular_component:integral to membrane	LSE0518	7-transmembrane receptor	FLYBASE:CG7431-PA:fly:Flybase gene name is CG7431-PA:E=10.6576 |
C02B8.6	174210_at	C02B8.6		WBGene00015324				gk357		WBPhenotype0000049|WBPhenotype0000062|WBPhenotype0000886|WBPhenotype0000050|WBPhenotype0000535|WBPhenotype0000689|WBPhenotype0000886|WBPhenotype0000050|WBPhenotype0000062|WBPhenotype0000535|WBPhenotype0000689|WBPhenotype0000886				0	Molecular_function:protein binding|Molecular_function:zinc ion binding	KOG0824	Predicted E3 ubiquitin ligase	ENSEMBL:ENSP00000309365:human:Isoform 2 of RING finger protein 146:E=13.585 | ENSEMBL:ENSP00000357297:human:Isoform 1 of RING finger protein 146:E=13.5686 | FLYBASE:CG8786-PB:fly:Flybase gene name is CG8786-PB:E=11.8239 |
Y67A10A.6	184541_s_at	Y67A10A.6		WBGene00013455		ssu-2		tm1633		WBPhenotype0000049|WBPhenotype0000062|WBPhenotype0000886|WBPhenotype0000050|WBPhenotype0000535|WBPhenotype0000689|WBPhenotype0000886						KOG2813	Predicted molecular chaperone, contains DnaJ domain	ENSEMBL:ENSP00000339150:human:Uncharacterized protein C3orf32:E=31.2076 | ENSEMBL:ENSP00000324551:human:40 kDa protein:E=30.041 |
F57A8.4	193377_at	F57A8.4		WBGene00010179				cxTi6123		WBPhenotype0000050|WBPhenotype0000535|WBPhenotype0000689|WBPhenotype0000886|WBPhenotype0000049|WBPhenotype0000062|WBPhenotype0000886|WBPhenotype0000031|WBPhenotype0000049|WBPhenotype0000050|WBPhenotype0000054|WBPhenotype0000059|WBPhenotype0000689|WBPhenotype0000886|WBPhenotype0001037				9	Molecular_function:rhodopsin-like receptor activity|Biological_process:G-protein coupled receptor protein signaling pathway|Cellular_component:integral to membrane	LSE0531	7-transmembrane receptor
T28A11.2	184849_at	T28A11.2		WBGene00020869				ttTi5827|snp_C49H3[1]|pkP4077|snp_T06C10[1]		WBPhenotype0000031|WBPhenotype0000049|WBPhenotype0000050|WBPhenotype0000054|WBPhenotype0000059|WBPhenotype0000689|WBPhenotype0000886|WBPhenotype0001037|WBPhenotype0000050|WBPhenotype0000535|WBPhenotype0000689|WBPhenotype0000886|WBPhenotype0000050|WBPhenotype0000535|WBPhenotype0000689|WBPhenotype0000886|WBPhenotype0000031|WBPhenotype0000049|WBPhenotype0000050|WBPhenotype0000054|WBPhenotype0000059|…				6		LSE0514	Predicted secreted cysteine rich protein found only in C.elegans
C02F12.7	176818_s_at	C02F12.7		WBGene00015356		tag-278		gk382|gk439		WBPhenotype0000031|WBPhenotype0000049|WBPhenotype0000050|WBPhenotype0000054|WBPhenotype0000059|WBPhenotype0000689|WBPhenotype0000886|WBPhenotype0001037|WBPhenotype0000050|WBPhenotype0000535|WBPhenotype0000689|WBPhenotype0000886				1		InP_met_009773		ENSEMBL:ENSP00000342604:human:Chromosome 6 open reading frame 60:E=57.0555 | ENSEMBL:ENSP00000229599:human:Hypothetical protein DKFZp686A21204:E=56 | ENSEMBL:ENSP00000326608:human:Isoform 2 of Uncharacterized protein C6orf60:E=55.7447 | ENSEMBL:ENSP00000290632:human:Trichohyalin:E=39.2518 | ENSEMBL:ENSP00000271778:human:Centromere protein F:E=38.5376 | ENSEMBL:ENSP00000303585:human:RSN protein:E=…
ZK1321.2	191129_s_at	ZK1321.2a	ZK1321.2	WBGene00014261	ZK1321.2b|ZK1321.2c|ZK1321.2d|ZK1321.2e|ZK1321.2f	ZK1321.2	ZK1321.2 encodes at least four isoforms of a SHAKER/Kv1 ortholog, which encodes voltage-dependent potassium channels expressed in muscle.	ok1581	0	WBPhenotype0000050|WBPhenotype0000535|WBPhenotype0000689|WBPhenotype0000886|WBPhenotype0000031|WBPhenotype0000049|WBPhenotype0000050|WBPhenotype0000054|WBPhenotype0000059|WBPhenotype0000689|WBPhenotype0000886|WBPhenotype0001037	4	Expressed in muscle.	muscle		Molecular_function:protein binding|Molecular_function:ion channel activity|Biological_process:ion transport|Cellular_component:membrane|Molecular_function:voltage-gated potassium channel activity|Biological_process:potassium ion transport|Cellular_component:voltage-gated potassium channel complex			ENSEMBL:ENSP00000271307:human:potassium voltage-gated channel, shaker-related subfamily, member 10:E=102.222 | ENSEMBL:ENSP00000314520:human:Potassium voltage-gated channel subfamily A member 2:E=102 | ENSEMBL:ENSP00000313622:human:potassium voltage-gated channel, shaker-related subfamily, member 3:E=100.585 | ENSEMBL:ENSP00000228858:human:Potassium voltage-gated channel subfamily A member 1:E=10…
T07C4.7	193869_at	T07C4.7		WBGene00003225		mev-1	mev-1 is orthologous to the human gene SUCCINATE DEHYDROGENASE COMPLEX, SUBUNIT C, INTEGRAL MEMBRANE PROTEIN, 15KD (SDHC; OMIM:602413), which when mutated leads to familial nonchromaffin paragangliomas type 3.	kn1|ok909|tm1081		WBPhenotype0000050|WBPhenotype0000126|WBPhenotype0000050|WBPhenotype0000049|WBPhenotype0000062|WBPhenotype0000886|WBPhenotype0000050|WBPhenotype0000050|WBPhenotype0000050|WBPhenotype0000050|WBPhenotype0000031|WBPhenotype0000050|WBPhenotype0001037					Molecular_function:succinate dehydrogenase activity|Biological_process:tricarboxylic acid cycle|Biological_process:electron transport|Cellular_component:membrane|Biological_process:embryonic development (sensu Metazoa)|Biological_process:positive regulation of growth rate|Biological_process:gametogenesis	KOG0449	Succinate dehydrogenase, cytochrome b subunit	ENSEMBL:ENSP00000271481:human:Succinate dehydrogenase cytochrome b560 subunit, mitochondrial precursor:E=17.1805 | ENSEMBL:ENSP00000226102:human:similar to succinate dehydrogenase complex, subunit C isoform 3 precursor:E=11.3566 | FLYBASE:CG6666-PA:fly:Flybase gene name is CG6666-PA:E=16.0177 | FLYBASE:CG6629-PA:fly:Flybase gene name is CG6629-PA:E=10.5376 |
T27F6.7	179515_at	T27F6.7		WBGene00012106				ok965|lg101		WBPhenotype0000031|WBPhenotype0000049|WBPhenotype0000050|WBPhenotype0000054|WBPhenotype0000059|WBPhenotype0000689|WBPhenotype0000886|WBPhenotype0001037|WBPhenotype0000049|WBPhenotype0000062|WBPhenotype0000886|WBPhenotype0000050|WBPhenotype0000535|WBPhenotype0000689|WBPhenotype0000886				0		InP_Cae_009034
F52H2.7	181422_s_at	F52H2.7		WBGene00018719				snp_F52H2[3]|snp_F52H2[4]		WBPhenotype0000050|WBPhenotype0000776|WBPhenotype0000031|WBPhenotype0000049|WBPhenotype0000050|WBPhenotype0000054|WBPhenotype0000059|WBPhenotype0000689|WBPhenotype0000886|WBPhenotype0001037|WBPhenotype0000049|WBPhenotype0000062|WBPhenotype0000886				3	Molecular_function:transporter activity|Biological_process:transport|Cellular_component:synaptic vesicle|Cellular_component:membrane|Biological_process:embryonic development (sensu Metazoa)	KOG1031	Predicted Ca2+-dependent phospholipid-binding protein	ENSEMBL:ENSP00000334229:human:Protein KIAA0528:E=60.0915 | FLYBASE:CG6454-PA:fly:Flybase gene name is CG6454-PA:E=57.1308 |
C06A1.2	177971_at	C06A1.2		WBGene00007353				ok1440		WBPhenotype0000031|WBPhenotype0000049|WBPhenotype0000050|WBPhenotype0000054|WBPhenotype0000059|WBPhenotype0000689|WBPhenotype0000886|WBPhenotype0001037|WBPhenotype0000050|WBPhenotype0000535|WBPhenotype0000689|WBPhenotype0000886				3		InP_Cae_011681
R05D11.3	192589_at	R05D11.3		WBGene00004305		ran-4	ran-4 encodes a ortholog of NUCLEAR TRANSPORT FACTOR 2 (NTF2) from S. cerevisiae and metazoa, which is predicted to interact with nucleoporins and to promote transport of RAN-1(+GDP) into the nucleus; RAN-4/NTF2 proteins are paralogous to the N-terminal domain of RasGAP SH3 binding proteins such as Drosophila RASPUTIN, and to delta-5-3-ketosteroid isomerases, while having no homology to Ran prote…	tm1085|tm1439		WBPhenotype0000050|WBPhenotype0001034|WBPhenotype0000050|WBPhenotype0000059|WBPhenotype0000643|WBPhenotype0000050|WBPhenotype0000059|WBPhenotype0000031|WBPhenotype0000050|WBPhenotype0000689|WBPhenotype0001030|WBPhenotype0000679|WBPhenotype0000050|WBPhenotype0000707				18	Biological_process:transport|Cellular_component:intracellular|Biological_process:positive regulation of growth rate|Biological_process:embryonic development (sensu Metazoa)|Biological_process:reproduction|Biological_process:pronuclear envelope synthesis|Biological_process:larval development (sensu Nematoda)|Biological_process:growth|Biological_process:locomotory behavior	KOG2104	Nuclear transport factor 2	ENSEMBL:ENSP00000219169:human:Nuclear transport factor 2:E=21.7213 | ENSEMBL:ENSP00000354440:human:similar to Nuclear transport factor 2:E=18.9586 | FLYBASE:CG1740-PA:fly:Flybase gene name is Ntf-2-PA:E=29.5686 | FLYBASE:CG10174-PA:fly:Flybase gene name is Ntf-2r-PA:E=29.4685 |
K11H3.2	186705_at	K11H3.2		WBGene00010779				tm1138|n4077|cxTi8919|ttTi6447|tm1280|uCE3-1362|pkP3113		WBPhenotype0000031|WBPhenotype0000049|WBPhenotype0000050|WBPhenotype0000054|WBPhenotype0000059|WBPhenotype0000689|WBPhenotype0000886|WBPhenotype0001037|WBPhenotype0000050|WBPhenotype0000056|WBPhenotype0000535|WBPhenotype0000689|WBPhenotype0000886|WBPhenotype0000031|WBPhenotype0000049|WBPhenotype0000062|WBPhenotype0000886				4	Biological_process:positive regulation of growth rate	InP_Cae_012380
D2030.4	192892_s_at	D2030.4		WBGene00008414			D2030.4 encodes the C. elegans ortholog of the NDUFB7/B18 subunit of the mitochondrial NADH dehydrogenase (ubiquinone) complex (complex I).	gk516|ok1917|cxTi1032|cxTi10324		WBPhenotype0000049|WBPhenotype0000062|WBPhenotype0000886|WBPhenotype0000031|WBPhenotype0000031|WBPhenotype0000039|WBPhenotype0000059|WBPhenotype0000061|WBPhenotype0000059|WBPhenotype0000050|WBPhenotype0000126|WBPhenotype0000050|WBPhenotype0000059				23	Molecular_function:NADH dehydrogenase activity|Molecular_function:NADH dehydrogenase (ubiquinone) activity|Biological_process:electron transport|Cellular_component:mitochondrion|Biological_process:positive regulation of growth rate|Biological_process:determination of adult life span|Biological_process:larval development (sensu Nematoda)|Biological_process:growth|Biological_process:embryonic devel…	KOG3468	NADH:ubiquinone oxidoreductase, NDUFB7/B18 subunit	ENSEMBL:ENSP00000215565:human:NADH dehydrogenase [ubiquinone] 1 beta subcomplex subunit 7:E=23.8539 | FLYBASE:CG5548-PA:fly:Flybase gene name is CG5548-PA:E=20.7213 |
F01F1.8	171963_x_at	F01F1.8a	F01F1.8	WBGene00000381		cct-6	eukaryotic cytosolic chaperonin; affects viability and fertility, and is expressed in various muscle and neuronal cells: near the pharynx, near the anal sphincter, in the ventral nerve cord and the nerve ring; occasionally the expression is visible in hypodermal cells and in some vulval cells.	sy441|ok600|snp_Y53C10[6]|snp_Y53C10[4]|snp_Y53C10[1]|snp_Y53C10[5]|snp_Y53C10[3]|snp_Y53C10[2]	0	WBPhenotype0000050|WBPhenotype0000059|WBPhenotype0000643|WBPhenotype0000689|WBPhenotype0000050|WBPhenotype0000054|WBPhenotype0000050|WBPhenotype0000050|WBPhenotype0000270|WBPhenotype0000679|WBPhenotype0000032|WBPhenotype0000050|WBPhenotype0000689|WBPhenotype0000697|WBPhenotype0001010|WBPhenotype0000050|WBPhenotype0000270	0	Expression is only seen in pre-comma stage embryos in one or two groups of 2-6 cells. This gene is a member of the chaperonin complex family.			Molecular_function:ATP binding|Molecular_function:unfolded protein binding|Biological_process:protein folding|Molecular_function:protein binding|Biological_process:cellular protein metabolism|Biological_process:embryonic development (sensu Metazoa)|Biological_process:physiological process|Biological_process:reproduction|Biological_process:hermaphrodite genitalia development|Biological_process:osm…	KOG0359	Chaperonin complex component, TCP-1 zeta subunit (CCT6)	ENSEMBL:ENSP00000275603:human:T-complex protein 1 subunit zeta:E=182.137 | ENSEMBL:ENSP00000327191:human:T-complex protein 1 subunit zeta-2:E=173.658 | ENSEMBL:ENSP00000352019:human:chaperonin containing TCP1, subunit 6A isoform b:E=163.699 | ENSEMBL:ENSP00000357240:human:T-complex protein 1 subunit gamma:E=61.8861 | ENSEMBL:ENSP00000357243:human:60 kDa protein:E=61.8861 | ENSEMBL:ENSP00000295688…
ZK849.5	191530_at	ZK849.5		WBGene00014103				ok1019		WBPhenotype0000049|WBPhenotype0000062|WBPhenotype0000886|WBPhenotype0000050|WBPhenotype0000535|WBPhenotype0000689|WBPhenotype0000886|WBPhenotype0000031|WBPhenotype0000049|WBPhenotype0000050|WBPhenotype0000054|WBPhenotype0000059|WBPhenotype0000689|WBPhenotype0000886|WBPhenotype0001037				4		KOG3547	Bestrophin (Best vitelliform macular dystrophy-associated protein)	ENSEMBL:ENSP00000329064:human:Isoform 1 of Bestrophin-3:E=40.6576 | ENSEMBL:ENSP00000042931:human:Bestrophin-2:E=40.6576 | ENSEMBL:ENSP00000332413:human:Isoform 2 of Bestrophin-3:E=40.4559 | ENSEMBL:ENSP00000301774:human:Isoform 1 of Bestrophin-1:E=39.5528 | ENSEMBL:ENSP00000367282:human:Isoform 3 of Bestrophin-1:E=32.2007 | ENSEMBL:ENSP00000271137:human:Bestrophin-4:E=25.1024 | ENSEMBL:ENSP00000…
R07H5.2	192251_at	R07H5.2b	R07H5.2	WBGene00011122	R07H5.2a	cpt-2	R07H5.2 is orthologous to the human gene CARNITINE PALMITOYLTRANSFERASE II (CPT2; OMIM:600650), which when mutated leads to disease.	eh8|ok165	0	WBPhenotype0000050|WBPhenotype0000535|WBPhenotype0000689|WBPhenotype0000886|WBPhenotype0000049|WBPhenotype0000062|WBPhenotype0000886|WBPhenotype0000031|WBPhenotype0000049|WBPhenotype0000050|WBPhenotype0000054|WBPhenotype0000059|WBPhenotype0000689|WBPhenotype0000886|WBPhenotype0001037	0	Larval Expression: intestine;	intestine		Molecular_function:acyltransferase activity			ENSEMBL:ENSP00000287862:human:Carnitine O-palmitoyltransferase 2, mitochondrial precursor:E=100 | ENSEMBL:ENSP00000315013:human:Isoform 1 of Carnitine O-acetyltransferase:E=48.2676 | ENSEMBL:ENSP00000345878:human:Isoform S of Choline O-acetyltransferase:E=45.4318 | ENSEMBL:ENSP00000343486:human:Isoform R of Choline O-acetyltransferase:E=45.4089 | ENSEMBL:ENSP00000310001:human:Isoform M of Choline…
C07D10.1	186410_at	C07D10.1		WBGene00015566				CE5-121		WBPhenotype0000050|WBPhenotype0000535|WBPhenotype0000689|WBPhenotype0000886|WBPhenotype0000031|WBPhenotype0000049|WBPhenotype0000050|WBPhenotype0000054|WBPhenotype0000059|WBPhenotype0000689|WBPhenotype0000886|WBPhenotype0001037				9		InP_Cae_009231
ZK593.1	189095_at	ZK593.1		WBGene00014001				uCE2-1945	0	WBPhenotype0000050|WBPhenotype0000535|WBPhenotype0000689|WBPhenotype0000886|WBPhenotype0000031|WBPhenotype0000049|WBPhenotype0000050|WBPhenotype0000054|WBPhenotype0000059|WBPhenotype0000689|WBPhenotype0000886|WBPhenotype0001037|WBPhenotype0000049|WBPhenotype0000062|WBPhenotype0000886	0	Larval Expression: intestine;	intestine	8	Molecular_function:transferase activity, transferring phosphorus-containing groups|Molecular_function:pyruvate kinase activity|Biological_process:glycolysis	KOG2323	Pyruvate kinase	ENSEMBL:ENSP00000373742:human:pyruvate kinase 3 isoform 2:E=154.585 | ENSEMBL:ENSP00000320171:human:58 kDa protein:E=153.638 | ENSEMBL:ENSP00000373740:human:pyruvate kinase 3 isoform 1:E=153.523 | ENSEMBL:ENSP00000334983:human:58 kDa protein:E=152.569 | ENSEMBL:ENSP00000271946:human:Pyruvate kinase, liver and RBC:E=149.119 | ENSEMBL:ENSP00000339933:human:Isoform R-type of Pyruvate kinase isozymes…
T24A6.11	190268_at	T24A6.11		WBGene00020750		nhr-222		tm1657		WBPhenotype0000050|WBPhenotype0000535|WBPhenotype0000689|WBPhenotype0000886|WBPhenotype0000031|WBPhenotype0000049|WBPhenotype0000050|WBPhenotype0000054|WBPhenotype0000059|WBPhenotype0000689|WBPhenotype0000886|WBPhenotype0001037				0	Molecular_function:transcription factor activity|Molecular_function:zinc ion binding|Molecular_function:sequence-specific DNA binding|Biological_process:regulation of transcription, DNA-dependent|Cellular_component:nucleus|Molecular_function:steroid hormone receptor activity|Molecular_function:DNA binding|Molecular_function:ligand-dependent nuclear receptor activity	LSE0562	Nuclear hormone receptor	ENSEMBL:ENSP00000236914:human:Isoform 1 of Orphan nuclear receptor NR5A2:E=12.5686 | ENSEMBL:ENSP00000349064:human:Isoform 2 of Orphan nuclear receptor NR5A2:E=12.4949 | ENSEMBL:ENSP00000363815:human:Retinoid X receptor, beta:E=11.3566 | ENSEMBL:ENSP00000259458:human:Steroidogenic factor 1:E=11.3188 | ENSEMBL:ENSP00000363813:human:Retinoid X receptor, beta (Fragment):E=11.2366 | ENSEMBL:ENSP00000…
ZK177.9	187540_at	ZK177.9		WBGene00022674				sy605|snp_C09B8[3]		WBPhenotype0000050|WBPhenotype0000535|WBPhenotype0000689|WBPhenotype0000886|WBPhenotype0000031|WBPhenotype0000049|WBPhenotype0000050|WBPhenotype0000054|WBPhenotype0000059|WBPhenotype0000689|WBPhenotype0000886|WBPhenotype0001037				3
K04H4.1	173790_at	K04H4.1b	K04H4.1	WBGene00001263	K04H4.1a	emb-9	emb-9 encodes the alpha-1 chain of Type IV basement membrane collagen most closely equivalent to human COL4A1 (OMIM:120130) on the basis of biological function; EMB-9 forms heterotrimeric Type IV collagen with LET-2, the alpha-2-like chain, and is required for the assembly and/or secretion of LET-2; EMB-9 is essential for embryonic morphogenesis, particularly epidermal elongation, and for larval …	cg34|g23cg45|g70|st540|g23|cg46|cg56|hc70|b117|b189|g34|st545|uCE3-1102|uCE3-1103	0	WBPhenotype0000031|WBPhenotype0000689|WBPhenotype0000689|WBPhenotype0000059|WBPhenotype0000643|WBPhenotype0000689|WBPhenotype0000689|WBPhenotype0000050|WBPhenotype0000886|WBPhenotype0000045|WBPhenotype0000050|WBPhenotype0000535|WBPhenotype0000689|WBPhenotype0000886|WBPhenotype0000689|WBPhenotype0000060|WBPhenotype0000689|WBPhenotype0000689	1	Body wall muscle cells, hmc and MS.pppaaa show expression in early embryo. In later embryo through adulthood, stain accumulates between the hypodermis and four body muscle quadrants, and surrounds the pharynx, intestine and primordial gonad at L1 through adulthood. Presumptive GLRDL, GLRDR, GLRL, GLRR, GLRVL, GLRVR, coelomocytes, and anal muscles show expression in addition to body muscle cells a…	spermathecae|coelomocytes|posterior body wall muscle|anal muscle|vulval muscle|uterine muscle|tail|vulval muscle|Reproductive System|body wall muscle|spermatheca|anal depressor muscle		Molecular_function:extracellular matrix structural constituent|Cellular_component:collagen|Cellular_component:cytoplasm|Biological_process:phosphate transport|Biological_process:positive regulation of growth rate|Biological_process:physiological process|Biological_process:determination of adult life span|Biological_process:reproduction|Biological_process:embryonic development (sensu Metazoa)|Biol…			ENSEMBL:ENSP00000355057:human:Isoform A of Collagen alpha-6(IV) chain precursor:E=1000 | ENSEMBL:ENSP00000343774:human:Isoform 1 of Collagen alpha-5(IV) chain precursor:E=1000 | ENSEMBL:ENSP00000364973:human:161 kDa protein:E=1000 | ENSEMBL:ENSP00000349311:human:alpha 5 type IV collagen isoform 3, precursor:E=1000 | ENSEMBL:ENSP00000353654:human:Collagen alpha-2(IV) chain precursor:E=1000 | ENSEM…
T12B5.8	179911_at	T12B5.8		WBGene00020455		fbxa-59	This gene encodes a protein containing an F-box, a motif predicted to mediate protein-protein interactions either with homologs of yeast Skp-1p or with other proteins; this gene's encoded protein also contains an FTH/DUF38 motif, which may also mediate protein-protein interaction.	uCE3-667|uCE3-652|uCE3-666|uCE3-655|uCE3-649|uCE3-656|uCE3-651|uCE3-650|uCE3-653|uCE3-665|uCE3-664|uCE3-654|uCE3-659|uCE3-668|uCE3-647		WBPhenotype0000049|WBPhenotype0000062|WBPhenotype0000886|WBPhenotype0001184|WBPhenotype0000031|WBPhenotype0000049|WBPhenotype0000050|WBPhenotype0000054|WBPhenotype0000059|WBPhenotype0000689|WBPhenotype0000886|WBPhenotype0001037|WBPhenotype0000049|WBPhenotype0000749|WBPhenotype0000886|WBPhenotype0000049|WBPhenotype0000062|WBPhenotype0000886|WBPhenotype0000049|WBPhenotype0000062|WBPhenotype0000886|…				8		LSE0146	Uncharacterized protein
F15A4.1	177441_at	F15A4.1		WBGene00008837		sre-38		gk370		WBPhenotype0000031|WBPhenotype0000049|WBPhenotype0000050|WBPhenotype0000054|WBPhenotype0000059|WBPhenotype0000689|WBPhenotype0000886|WBPhenotype0001037|WBPhenotype0000050|WBPhenotype0000535|WBPhenotype0000689|WBPhenotype0000886				10	Molecular_function:transmembrane receptor activity|Biological_process:sensory perception of chemical stimulus|Cellular_component:integral to membrane	LSE0020	Sre G protein-coupled chemoreceptor
F08F3.10	182626_at	F08F3.10		WBGene00017266				snp_R07E4[1]|uCE6-985|uCE6-984|uCE6-983
T26A5.8	183254_at	T26A5.8		WBGene00020823				ox134|cxTi8333|snp_F58E10[1]|snp_F58E10[3]|snp_F58E10[4]|snp_F58E10[2]|ok558	0	WBPhenotype0000031|WBPhenotype0000049|WBPhenotype0000050|WBPhenotype0000054|WBPhenotype0000059|WBPhenotype0000689|WBPhenotype0000886|WBPhenotype0001037|WBPhenotype0000049|WBPhenotype0000749|WBPhenotype0000886|WBPhenotype0000049|WBPhenotype0000749|WBPhenotype0000886|WBPhenotype0000050|WBPhenotype0000535|WBPhenotype0000689|WBPhenotype0000886|WBPhenotype0001152|WBPhenotype0000050|WBPhenotype0000535|…	0	|Larval Expression: intestine - posterior cells;	intestine|Reproductive System|spermatheca		Molecular_function:sequence-specific DNA binding|Cellular_component:intracellular|Biological_process:embryonic development (sensu Metazoa)|Biological_process:pronuclear migration	KOG0870	DNA polymerase epsilon, subunit D	FLYBASE:CG13399-PA:fly:Flybase gene name is Chrac-14-PA:E=10.2757 |
D2023.2	192107_s_at	D2023.2		WBGene00004258		pyc-1	pyc-1 encodes the C. elegans pyruvate carboxylase ortholog (OMIM:266150, deficiencies in humans are associated with lactic acidemia, neurological abnormalities, and early death); by homology, PYC-1 is predicted to function as a key regulatory enzyme of gluconeogenesis, lipogenesis, and anaplerosis, localizing to the mitochondrial matrix and catalyzing the formation of oxaloacetate from pyruvate a…	tm1846|tm1815		WBPhenotype0000050|WBPhenotype0000535|WBPhenotype0000689|WBPhenotype0000886|WBPhenotype0000049|WBPhenotype0000062|WBPhenotype0000886|WBPhenotype0000031|WBPhenotype0000049|WBPhenotype0000050|WBPhenotype0000054|WBPhenotype0000059|WBPhenotype0000689|WBPhenotype0000886|WBPhenotype0001037					Molecular_function:catalytic activity|Molecular_function:ATP binding|Molecular_function:biotin binding|Molecular_function:ligase activity|Biological_process:metabolism|Molecular_function:pyruvate carboxylase activity|Biological_process:gluconeogenesis|Cellular_component:cytoplasm|Molecular_function:phosphoribosylamine-glycine ligase activity|Biological_process:purine base biosynthesis|Biological_…	KOG0369	Pyruvate carboxylase	ENSEMBL:ENSP00000347900:human:Pyruvate carboxylase, mitochondrial precursor:E=1000 | ENSEMBL:ENSP00000265594:human:Methylcrotonoyl-CoA carboxylase subunit alpha, mitochondrial precursor:E=109.796 | ENSEMBL:ENSP00000365462:human:propionyl-Coenzyme A carboxylase, alpha polypeptide precursor:E=108.523 | ENSEMBL:ENSP00000308554:human:Propionyl-CoA carboxylase alpha chain, mitochondrial precursor:E=10…
ZK973.3	188837_at	ZK973.3		WBGene00022832				snp_F22B8[2]|snp_F22B8[5]|snp_F22B8[3]|snp_F22B8[4]		WBPhenotype0000050|WBPhenotype0000535|WBPhenotype0000689|WBPhenotype0000886|WBPhenotype0000049|WBPhenotype0000062|WBPhenotype0000886|WBPhenotype0000031|WBPhenotype0000049|WBPhenotype0000050|WBPhenotype0000054|WBPhenotype0000059|WBPhenotype0000689|WBPhenotype0000886|WBPhenotype0001037|WBPhenotype0000050					Molecular_function:protein serine/threonine phosphatase activity|Biological_process:protein amino acid dephosphorylation|Cellular_component:protein serine/threonine phosphatase complex|Molecular_function:catalytic activity	KOG0700	Protein phosphatase 2C/pyruvate dehydrogenase (lipoamide) phosphatase	ENSEMBL:ENSP00000297598:human:[Pyruvate dehydrogenase [lipoamide]]-phosphatase 1, mitochondrial precursor:E=67.585 | ENSEMBL:ENSP00000309548:human:[Pyruvate dehydrogenase [lipoamide]]-phosphatase 2, mitochondrial precursor:E=64.4089 | FLYBASE:CG12151-PA:fly:Flybase gene name is CG12151-PA:E=65.9586 |
M02F4.8	189807_at	M02F4.8		WBGene00000175		aqp-7		tm1915		WBPhenotype0000031|WBPhenotype0000049|WBPhenotype0000050|WBPhenotype0000054|WBPhenotype0000059|WBPhenotype0000689|WBPhenotype0000886|WBPhenotype0001037|WBPhenotype0000050|WBPhenotype0000535|WBPhenotype0000689|WBPhenotype0000886				0	Molecular_function:transporter activity|Biological_process:transport|Cellular_component:integral to membrane|Cellular_component:membrane|Molecular_function:oxidoreductase activity|Biological_process:metabolism	KOG0224	Aquaporin (major intrinsic protein family)	ENSEMBL:ENSP00000297991:human:Isoform 1 of Aquaporin-3:E=52.1739 | ENSEMBL:ENSP00000219919:human:Aquaporin-9:E=51.5376 | ENSEMBL:ENSP00000318355:human:Isoform 1 of Aquaporin-10:E=51.0223 | ENSEMBL:ENSP00000297988:human:Aquaporin-7:E=46.0969 | ENSEMBL:ENSP00000368821:human:Aquaporin 7:E=46.0969 | ENSEMBL:ENSP00000329634:human:34 kDa protein:E=43.8239 | ENSEMBL:ENSP00000316510:human:34 kDa protein:…
W08E12.7	188669_at	W08E12.7		WBGene00021088				tm1209|uCE2-1504		WBPhenotype0000050|WBPhenotype0000050|WBPhenotype0000535|WBPhenotype0000689|WBPhenotype0000886|WBPhenotype0000031|WBPhenotype0000049|WBPhenotype0000050|WBPhenotype0000054|WBPhenotype0000059|WBPhenotype0000689|WBPhenotype0000886|WBPhenotype0001037|WBPhenotype0000049|WBPhenotype0000062|WBPhenotype0000886					Molecular_function:metalloexopeptidase activity|Biological_process:proteolysis|Molecular_function:methionyl aminopeptidase activity|Cellular_component:nucleosome|Molecular_function:DNA binding|Cellular_component:nucleus|Biological_process:nucleosome assembly	KOG2776	Metallopeptidase	ENSEMBL:ENSP00000302886:human:Proliferation-associated protein 2G4:E=99.6778 | ENSEMBL:ENSP00000261220:human:CDNA FLJ34411 fis, clone HEART2002220, highly similar to METHIONINE AMINOPEPTIDASE 2:E=22.8539 | ENSEMBL:ENSP00000325312:human:Methionine aminopeptidase 2:E=22.7696 | FLYBASE:CG10576-PA:fly:Flybase gene name is CG10576-PA:E=92.1487 | FLYBASE:CG4008-PA:fly:Flybase gene name is und-PA:E=19.4…
F26D11.1	189204_at	F26D11.1		WBGene00017818				cxTi9809		WBPhenotype0000031|WBPhenotype0000049|WBPhenotype0000050|WBPhenotype0000054|WBPhenotype0000059|WBPhenotype0000689|WBPhenotype0000886|WBPhenotype0001037|WBPhenotype0000050|WBPhenotype0000535|WBPhenotype0000689|WBPhenotype0000886				18	Molecular_function:shikimate kinase activity|Molecular_function:ATP binding|Biological_process:amino acid biosynthesis|Molecular_function:kinase activity|Biological_process:carbohydrate metabolism	KOG3354	Gluconate kinase	ENSEMBL:ENSP00000365597:human:OTTHUMP00000021547:E=16.9208 | ENSEMBL:ENSP00000277124:human:OTTHUMP00000021546:E=10.3188 |
R09G11.1	176651_s_at	R09G11.1		WBGene00006319		sup-10		mn219|mn338|n181|n182|n184|n185|n221|n227|n237|n245|n247|n249|n250|n251|n252|n253|n258|n262|n263|n265|n269|n342|n346|n513|n515|n521|n522|n617|n619|n630|n635|n661|n664|n1007|n1008|n1013|n1017|n1034|n183|n983|e2127	0	WBPhenotype0000050|WBPhenotype0000535|WBPhenotype0000689|WBPhenotype0000886|WBPhenotype0000031|WBPhenotype0000049|WBPhenotype0000050|WBPhenotype0000054|WBPhenotype0000059|WBPhenotype0000689|WBPhenotype0000886|WBPhenotype0001037	1	GFP expression was found in the bodywall muscle membranes and dense bodies, eight vulval muscles, intestinal muscles, and anal depressor muscle.|	mu_int	0		InP_Cae_005917
T09E8.1	183789_s_at	T09E8.1c	T09E8.1	WBGene00011647	T09E8.1f|T09E8.1b|T09E8.1a|T09E8.1e|T09E8.1d	T09E8.1		uCE5-2011|uCE5-2012|snp_K03H4[1]		WBPhenotype0000049|WBPhenotype0000062|WBPhenotype0000886|WBPhenotype0000689|WBPhenotype0001037|WBPhenotype0000031|WBPhenotype0000049|WBPhenotype0000050|WBPhenotype0000054|WBPhenotype0000059|WBPhenotype0000689|WBPhenotype0000886|WBPhenotype0001037|WBPhenotype0000050|WBPhenotype0000535|WBPhenotype0000689|WBPhenotype0000886|WBPhenotype0000269|WBPhenotype0000050|WBPhenotype0000535|WBPhenotype0000689|…					Biological_process:reproduction|Biological_process:gametogenesis	InP_Cae_003149		ENSEMBL:ENSP00000342979:human:hypothetical protein isoform 3:E=10.5376 |
F57B7.1	191173_at	F57B7.1a	F57B7.1	WBGene00010191	F57B7.1b	F57B7.1		ttTi848|snp_T27C4[6]|snp_T27C4[5]|snp_T27C4[7]|snp_T27C4[4]		WBPhenotype0000031|WBPhenotype0000049|WBPhenotype0000050|WBPhenotype0000054|WBPhenotype0000059|WBPhenotype0000689|WBPhenotype0000886|WBPhenotype0001037|WBPhenotype0000049|WBPhenotype0000062|WBPhenotype0000886|WBPhenotype0000050|WBPhenotype0000535|WBPhenotype0000689|WBPhenotype0000886					Molecular_function:rhodopsin-like receptor activity|Biological_process:G-protein coupled receptor protein signaling pathway|Cellular_component:integral to membrane	TWOG0217	Unnamed protein	FLYBASE:CG8985-PA:fly:Flybase gene name is DmsR-1-PA:E=41.5229 | FLYBASE:CG13803-PA:fly:Flybase gene name is DmsR-2-PA:E=38.8239 | FLYBASE:CG16752-PA:fly:Flybase gene name is CG16752-PA:E=16.9586 | FLYBASE:CG13229-PA:fly:Flybase gene name is CG13229-PA:E=28.7447 |
F46B6.12	187937_s_at	F46B6.12		WBGene00009776	F46B6.3a|F46B6.3b			ky201|ky188|ga76|n1480|n2467|nu336|n1321|tm1927|snp_K07E12[1]|uCE3-960		WBPhenotype0000050|WBPhenotype0000535|WBPhenotype0000689|WBPhenotype0000886|WBPhenotype0000050|WBPhenotype0000535|WBPhenotype0000689|WBPhenotype0000886						KOG1296	Uncharacterized conserved protein	ENSEMBL:ENSP00000294360:human:CDNA FLJ20580 fis, clone REC00516:E=33.3665 | ENSEMBL:ENSP00000360531:human:Novel protein:E=13.699 | FLYBASE:CG4646-PA:fly:Flybase gene name is CG4646-PA:E=24.6778 |
T04A8.3	178889_at	T04A8.3		WBGene00011405	T04A8.4			ok1855|uCE3-870|uCE3-869|uCE3-871		WBPhenotype0000031|WBPhenotype0000049|WBPhenotype0000050|WBPhenotype0000054|WBPhenotype0000059|WBPhenotype0000689|WBPhenotype0000886|WBPhenotype0001037|WBPhenotype0000050|WBPhenotype0000535|WBPhenotype0000689|WBPhenotype0000886|WBPhenotype0000050|WBPhenotype0000535|WBPhenotype0000689|WBPhenotype0000886|WBPhenotype0000031|WBPhenotype0000049|WBPhenotype0000050|WBPhenotype0000054|WBPhenotype0000059|…				4	Molecular_function:sugar binding
T22H2.4	172204_at	T22H2.4		WBGene00011934				snp_F59F4[1]		WBPhenotype0000031|WBPhenotype0000049|WBPhenotype0000050|WBPhenotype0000054|WBPhenotype0000059|WBPhenotype0000689|WBPhenotype0000886|WBPhenotype0001037|WBPhenotype0000049|WBPhenotype0000062|WBPhenotype0000886|WBPhenotype0000050|WBPhenotype0000535|WBPhenotype0000689|WBPhenotype0000886				3		LSE3899	Unnamed protein
F19B6.2	187426_s_at	F19B6.2b	F19B6.2	WBGene00006733	F19B6.2a	ufd-1		ttTi7867|uCE3-934|uCE3-935		WBPhenotype0000050|WBPhenotype0000054|WBPhenotype0000059|WBPhenotype0000643|WBPhenotype0000031|WBPhenotype0000050|WBPhenotype0000054|WBPhenotype0000643|WBPhenotype0001029|WBPhenotype0000050|WBPhenotype0000046|WBPhenotype0000050|WBPhenotype0000059					Biological_process:ubiquitin-dependent protein catabolism|Biological_process:embryonic development (sensu Metazoa)|Biological_process:positive regulation of growth rate|Biological_process:larval development (sensu Nematoda)|Biological_process:physiological process|Biological_process:locomotory behavior|Biological_process:growth	KOG1816	Ubiquitin fusion-degradation protein	ENSEMBL:ENSP00000263202:human:Isoform Short of Ubiquitin fusion degradation protein 1 homolog:E=46.1549 | ENSEMBL:ENSP00000354079:human:ubiquitin fusion degradation 1-like isoform B:E=40.6383 | FLYBASE:CG6233-PA:fly:Flybase gene name is Ufd1-like-PA:E=46.9208 |
F19C7.3	179736_at	F19C7.3		WBGene00017593				cxTi8902		WBPhenotype0000049|WBPhenotype0000062|WBPhenotype0000886|WBPhenotype0000031|WBPhenotype0000049|WBPhenotype0000050|WBPhenotype0000054|WBPhenotype0000059|WBPhenotype0000689|WBPhenotype0000886|WBPhenotype0001037|WBPhenotype0000050|WBPhenotype0000535|WBPhenotype0000689|WBPhenotype0000886				12		LSE0018	Uncharacterized protein
T07C12.10	185444_at	T07C12.10		WBGene00011574				uCE4-1053		WBPhenotype0000050|WBPhenotype0000535|WBPhenotype0000689|WBPhenotype0000886						LSE1086	Unnamed protein
T19D2.3	181140_at	T19D2.3		WBGene00020568				snp_F52B11[1]		WBPhenotype0001183|WBPhenotype0001183|WBPhenotype0000050|WBPhenotype0000535|WBPhenotype0000689|WBPhenotype0000886|WBPhenotype0000049|WBPhenotype0000062|WBPhenotype0000886|WBPhenotype0001183|WBPhenotype0000031|WBPhenotype0000049|WBPhenotype0000050|WBPhenotype0000054|WBPhenotype0000059|WBPhenotype0000689|WBPhenotype0000886|WBPhenotype0001037				6		InP_Cae_011542
R04B5.5	190358_at	R04B5.5		WBGene00011003				tm926|ttTi5320		WBPhenotype0000031|WBPhenotype0000049|WBPhenotype0000050|WBPhenotype0000054|WBPhenotype0000059|WBPhenotype0000689|WBPhenotype0000886|WBPhenotype0001037|WBPhenotype0000031|WBPhenotype0000049|WBPhenotype0000050|WBPhenotype0000054|WBPhenotype0000059|WBPhenotype0000689|WBPhenotype0000886|WBPhenotype0001037|WBPhenotype0000049|WBPhenotype0000062|WBPhenotype0000886|WBPhenotype0000050|WBPhenotype0000535|…				8	Molecular_function:zinc ion binding|Molecular_function:oxidoreductase activity|Molecular_function:oxidoreductase activity, acting on the CH-OH group of donors, NAD or NADP as acceptor|Molecular_function:NAD binding|Biological_process:threonine catabolism|Molecular_function:L-threonine 3-dehydrogenase activity|Biological_process:bacteriochlorophyll biosynthesis	KOG0024	Sorbitol dehydrogenase	ENSEMBL:ENSP00000267814:human:Sorbitol dehydrogenase:E=101.432 | ENSEMBL:ENSP00000209668:human:Alcohol dehydrogenase 1A:E=18.2076 | ENSEMBL:ENSP00000306606:human:Alcohol dehydrogenase 1B:E=14.7696 | ENSEMBL:ENSP00000209665:human:class IV alcohol dehydrogenase 7 mu or sigma subunit:E=14.3979 | ENSEMBL:ENSP00000346737:human:ADH6 protein:E=12.1938 | FLYBASE:CG4649-PA:fly:Flybase gene name is Sodh-2-…
T22D2.1	180791_at	T22D2.1		WBGene00006882		vab-19		ju406|e1036|snp_F42G2[4]|snp_F42G2[5]|uCE2-1086|snp_T22D2[1]|snp_F42G2[6]|snp_F42G2[3]	0	WBPhenotype0000535|WBPhenotype0000050|WBPhenotype0000535|WBPhenotype0000689|WBPhenotype0000886|WBPhenotype0000031|WBPhenotype0000049|WBPhenotype0000050|WBPhenotype0000054|WBPhenotype0000059|WBPhenotype0000060|WBPhenotype0000062|WBPhenotype0000689|WBPhenotype0000886|WBPhenotype0001037|WBPhenotype0000049|WBPhenotype0000062|WBPhenotype0000886|WBPhenotype0000031|WBPhenotype0000049|WBPhenotype0000050|…	0	VAB-19::GFP was first detected in embryos at the onset of elongation. At this stage, VAB-19::GFP localization was diffuse in dorsal and ventral, but not in lateral, epidermal cells. During early elongation, VAB-19::GFP started to accumulate in muscle-adjacent regions of dorsal and ventral epidermal cells. During intermediate stages of elongation, VAB-19::GFP became localized to the parts of the e…	epidermis|pharyngeal marginal cells	1	Molecular_function:structural molecule activity|Biological_process:microtubule-based movement|Cellular_component:microtubule|Biological_process:post-embryonic body morphogenesis|Biological_process:molting cycle (sensu Protostomia and Nematoda)|Biological_process:embryonic development (sensu Metazoa)|Biological_process:hermaphrodite genitalia development	KOG0514	Ankyrin repeat protein	ENSEMBL:ENSP00000371732:human:Ankyrin repeat domain-containing protein 15:E=57.7447 | ENSEMBL:ENSP00000328923:human:Isoform 2 of Ankyrin repeat domain-containing protein 47:E=56.0605 | ENSEMBL:ENSP00000352814:human:Isoform 1 of Ankyrin repeat domain-containing protein 47:E=55.7447 | ENSEMBL:ENSP00000223950:human:ankyrin repeat domain protein 15 isoform b:E=55.585 | ENSEMBL:ENSP00000371723:human:A…
F22B7.9	187282_at	F22B7.9		WBGene00017698				pk1673|tm1065|tm1120	0	WBPhenotype0000050|WBPhenotype0000535|WBPhenotype0000689|WBPhenotype0000886|WBPhenotype0000049|WBPhenotype0000749|WBPhenotype0000886|WBPhenotype0000050|WBPhenotype0000535|WBPhenotype0000689|WBPhenotype0000886|WBPhenotype0000049|WBPhenotype0000749|WBPhenotype0000886|WBPhenotype0000049|WBPhenotype0000062|WBPhenotype0000886	0	The E lineage exhibits expression from the 2 to 8 E cell stages of development. This component is highly mosaic in the present strains. Adulthood sees anterior members of the syncytial hypoderm showing expression.	E lineage|syncytial hypoderm	15		KOG2920	Predicted methyltransferase
F54F2.1	173050_at	F54F2.1		WBGene00018832				tm2354|tm2271|tm2205|tm2234	1	WBPhenotype0000054|WBPhenotype0000059|WBPhenotype0000049|WBPhenotype0000749|WBPhenotype0000886|WBPhenotype0000640|WBPhenotype0000643|WBPhenotype0000644|WBPhenotype0000050|WBPhenotype0000535|WBPhenotype0000689|WBPhenotype0000886|WBPhenotype0000473|WBPhenotype0000605|WBPhenotype0000640|WBPhenotype0000904|WBPhenotype0000689|WBPhenotype0000050|WBPhenotype0000688	2	Detected primarily in neurons.|Larval Expression: Reproductive System; developing vulva; Nervous System; nerve ring; ventral nerve cord; head neurons; neurons along body; tail neurons; phasmids;|Larval Expression: Reproductive System; developing vulva; Nervous System; nerve ring; ventral nerve cord; head neurons; tail neurons;	head neurons|tail neurons|nerve ring|ventral nerve cord|vulval muscle|uterine muscle|nervous system|Reproductive System|developing vulva|neurons along body|phasmids|head neurons|tail neurons|nerve ring|ventral nerve cord|vulval muscle|nervous system|Reproductive System|developing vulva	1	Biological_process:cell adhesion|Cellular_component:integrin complex|Biological_process:oviposition|Biological_process:locomotory behavior|Biological_process:locomotion|Biological_process:reproduction|Biological_process:larval development (sensu Nematoda)|Biological_process:physiological process|Biological_process:growth|Biological_process:embryonic development (sensu Metazoa)	KOG3637	Vitronectin receptor, alpha subunit	ENSEMBL:ENSP00000265937:human:Integrin alpha-8 precursor:E=115.018 | ENSEMBL:ENSP00000293379:human:Integrin alpha-5 precursor:E=113.26 | ENSEMBL:ENSP00000261023:human:Integrin alpha-V precursor:E=107.201 | ENSEMBL:ENSP00000364042:human:Integrin alpha-V variant (Fragment):E=92.7447 | ENSEMBL:ENSP00000373727:human:Isoform 1 of Integrin alpha-IIb precursor:E=82.6198 | ENSEMBL:ENSP00000262407:human:1…
ZK177.4	176752_at	ZK177.4		WBGene00022672				tm301|ok676		WBPhenotype0000050|WBPhenotype0000535|WBPhenotype0000689|WBPhenotype0000886|WBPhenotype0000049|WBPhenotype0000062|WBPhenotype0000886|WBPhenotype0000031|WBPhenotype0000049|WBPhenotype0000050|WBPhenotype0000054|WBPhenotype0000059|WBPhenotype0000689|WBPhenotype0000886|WBPhenotype0001037				2		InP_Cae_002616
K08E3.3	173135_s_at	K08E3.3a	K08E3.3	WBGene00010663	K08E3.3b	toca-2		tm2096|tm2088	0	WBPhenotype0000050|WBPhenotype0000535|WBPhenotype0000689|WBPhenotype0000886|WBPhenotype0000031|WBPhenotype0000049|WBPhenotype0000050|WBPhenotype0000054|WBPhenotype0000059|WBPhenotype0000689|WBPhenotype0000886|WBPhenotype0001037|WBPhenotype0000049|WBPhenotype0000749|WBPhenotype0000886	0	Expression is confined to older larvae and adults, and is seen within the developing uterus and spermathecae. Expression is both cytoplasmic and nuclear-localised.	spermathecae|uterus		Molecular_function:calcium ion binding	KOG3565	Cdc42-interacting protein CIP4	ENSEMBL:ENSP00000347907:human:Isoform 3 of Formin-binding protein 1:E=51.1308 | ENSEMBL:ENSP00000361493:human:Isoform 1 of Formin-binding protein 1:E=48.8861 | ENSEMBL:ENSP00000320493:human:Isoform 2 of Cdc42-interacting protein 4:E=43.6576 | ENSEMBL:ENSP00000361492:human:Formin binding protein 1:E=42.2924 | ENSEMBL:ENSP00000334261:human:Isoform 2 of Formin-binding protein 1:E=41.9208 | ENSEMBL:E…
Y34D9A.10	176941_at	Y34D9A.10		WBGene00021334				cxTi8044		WBPhenotype0000054|WBPhenotype0000017|WBPhenotype0000679|WBPhenotype0000050|WBPhenotype0000054|WBPhenotype0000059|WBPhenotype0000643|WBPhenotype0000050|WBPhenotype0000365|WBPhenotype0000031|WBPhenotype0000050|WBPhenotype0000054|WBPhenotype0000643|WBPhenotype0000644|WBPhenotype0000017|WBPhenotype0000054|WBPhenotype0000050|WBPhenotype0000054|WBPhenotype0000059|WBPhenotype0000638|WBPhenotype0000643|…					Molecular_function:nucleotide binding|Molecular_function:nucleoside-triphosphatase activity|Molecular_function:ATP binding|Molecular_function:binding|Molecular_function:metalloendopeptidase activity|Cellular_component:membrane|Biological_process:protein catabolism|Cellular_component:nucleus|Cellular_component:cytoplasm|Molecular_function:hydrolase activity|Biological_process:positive regulation o…			ENSEMBL:ENSP00000238497:human:Vacuolar protein sorting-associating protein 4B:E=160.854 | ENSEMBL:ENSP00000254950:human:Vacuolar protein sorting-associating protein 4A:E=157.678 | ENSEMBL:ENSP00000335106:human:Isoform 1 of Katanin p60 ATPase-containing subunit A1:E=66.7959 | ENSEMBL:ENSP00000261628:human:Katanin p60 ATPase-containing subunit A-like 1:E=66.2676 | ENSEMBL:ENSP00000369989:human:56 k…
Y18D10A.8	193332_at	Y18D10A.8		WBGene00012478				tm612|ok822|ok823|ok824		WBPhenotype0000031|WBPhenotype0000049|WBPhenotype0000050|WBPhenotype0000054|WBPhenotype0000059|WBPhenotype0000689|WBPhenotype0000886|WBPhenotype0001037|WBPhenotype0000049|WBPhenotype0000062|WBPhenotype0000886|WBPhenotype0000050|WBPhenotype0000535|WBPhenotype0000689|WBPhenotype0000886				1	Molecular_function:nucleic acid binding	TWOG0820	Unnamed protein	FLYBASE:CG2950-PB:fly:Flybase gene name is CG2950-PB:E=26.3566 |
F19B10.1	185515_at	F19B10.1		WBGene00017583				cxTi8970		WBPhenotype0000050|WBPhenotype0000062|WBPhenotype0000535|WBPhenotype0000689|WBPhenotype0000886|WBPhenotype0000049|WBPhenotype0000062|WBPhenotype0000886|WBPhenotype0000050|WBPhenotype0000535|WBPhenotype0000689|WBPhenotype0000886|WBPhenotype0000031|WBPhenotype0000049|WBPhenotype0000050|WBPhenotype0000054|WBPhenotype0000059|WBPhenotype0000689|WBPhenotype0000886|WBPhenotype0001037				13		InP_Cae_012655
T13H5.1	191617_at	T13H5.1b	T13H5.1	WBGene00011755	T13H5.1a	T13H5.1		tm1653		WBPhenotype0000049|WBPhenotype0000062|WBPhenotype0000886|WBPhenotype0000050|WBPhenotype0000535|WBPhenotype0000689|WBPhenotype0000886					Molecular_function:protein tyrosine phosphatase activity|Molecular_function:phosphoprotein phosphatase activity|Biological_process:protein amino acid dephosphorylation	InP_met_000852		ENSEMBL:ENSP00000282833:human:protein tyrosine phosphatase, receptor type, K precursor:E=63.6198 | ENSEMBL:ENSP00000357193:human:Receptor-type tyrosine-protein phosphatase kappa precursor:E=63.6198 | ENSEMBL:ENSP00000357196:human:OTTHUMP00000017181:E=62.9586 | ENSEMBL:ENSP00000331418:human:Receptor-type tyrosine-protein phosphatase mu precursor:E=61.8861 | ENSEMBL:ENSP00000362297:human:OTTHUMP000…
R07E4.3	182653_at	R07E4.3		WBGene00019937				n1771|n1772|n1776|n1778|n1785|n1787|n1788|n1833|n1834|n2181|n2187|n2188|n2212|n2218|n1789		WBPhenotype0000031|WBPhenotype0000049|WBPhenotype0000050|WBPhenotype0000054|WBPhenotype0000059|WBPhenotype0000689|WBPhenotype0000886|WBPhenotype0001037|WBPhenotype0000049|WBPhenotype0000062|WBPhenotype0000886|WBPhenotype0000049|WBPhenotype0000062|WBPhenotype0000886|WBPhenotype0000050|WBPhenotype0000535|WBPhenotype0000689|WBPhenotype0000886				8	Molecular_function:ubiquinol-cytochrome-c reductase activity|Biological_process:electron transport	KOG4116	Ubiquinol cytochrome c reductase, subunit QCR8	FLYBASE:CG7580-PA:fly:Flybase gene name is CG7580-PA:E=12.6576 |
F32B4.4	193790_at	F32B4.4b	F32B4.4	WBGene00009314	F32B4.4a	F32B4.4		uCE1-1163		WBPhenotype0000031|WBPhenotype0000049|WBPhenotype0000050|WBPhenotype0000054|WBPhenotype0000059|WBPhenotype0000689|WBPhenotype0000886|WBPhenotype0001037|WBPhenotype0000050|WBPhenotype0000535|WBPhenotype0000689|WBPhenotype0000886|WBPhenotype0000049|WBPhenotype0000062|WBPhenotype0000886					Molecular_function:nucleotide binding|Molecular_function:nucleic acid binding			ENSEMBL:ENSP00000301740:human:Isoform 1 of Serine/arginine repetitive matrix protein 2:E=12.8239 | ENSEMBL:ENSP00000326261:human:Isoform 1 of Serine/arginine repetitive matrix protein 1:E=11.6576 | ENSEMBL:ENSP00000363507:human:Serine/arginine repetitive matrix 1:E=10.7959 | FLYBASE:CG6995-PA:fly:Flybase gene name is CG6995-PA:E=10.7696 |
K10F12.4	185815_at	K10F12.4a	K10F12.4	WBGene00019636	K10F12.4b	K10F12.4		snp_F58E1[5]|snp_F58E1[4]		WBPhenotype0000050|WBPhenotype0000535|WBPhenotype0000689|WBPhenotype0000886|WBPhenotype0000049|WBPhenotype0000062|WBPhenotype0000886|WBPhenotype0000031|WBPhenotype0000049|WBPhenotype0000050|WBPhenotype0000054|WBPhenotype0000059|WBPhenotype0000689|WBPhenotype0000886|WBPhenotype0001037|WBPhenotype0000049|WBPhenotype0000749|WBPhenotype0000886					Molecular_function:glutathione transferase activity|Biological_process:metabolism|Cellular_component:cytoplasm|Molecular_function:electron carrier activity|Molecular_function:protein disulfide oxidoreductase activity|Biological_process:cell redox homeostasis|Molecular_function:catalytic activity|Biological_process:aromatic amino acid family metabolism	KOG0406	Glutathione S-transferase	ENSEMBL:ENSP00000278062:human:Glutathione transferase omega-1:E=31.9586 | ENSEMBL:ENSP00000358724:human:Glutathione S-transferase omega 1:E=28.4202 | ENSEMBL:ENSP00000345023:human:Glutathione transferase omega-2:E=26.8861 | ENSEMBL:ENSP00000334683:human:26 kDa protein:E=24.0969 | ENSEMBL:ENSP00000358721:human:Glutathione S-transferase omega 2:E=23.0088 | FLYBASE:CG6781-PA:fly:Flybase gene name is…
C44B7.4	180871_at	C44B7.4		WBGene00016626				pkP5248		WBPhenotype0000049|WBPhenotype0000062|WBPhenotype0000886|WBPhenotype0000050|WBPhenotype0000535|WBPhenotype0000689|WBPhenotype0000886|WBPhenotype0000031|WBPhenotype0000049|WBPhenotype0000050|WBPhenotype0000054|WBPhenotype0000059|WBPhenotype0000689|WBPhenotype0000886|WBPhenotype0001037				1		TWOG0086	Unnamed protein	ENSEMBL:ENSP00000325894:human:Uncharacterized protein C6orf188:E=20.4089 | ENSEMBL:ENSP00000345787:human:Isoform 1 of Uncharacterized protein C6orf78:E=20.3098 | ENSEMBL:ENSP00000260743:human:Isoform 1 of Protein FAM26B:E=18.1308 | ENSEMBL:ENSP00000357594:human:OTTHUMP00000017061:E=18 | ENSEMBL:ENSP00000331217:human:Isoform 2 of Protein FAM26A:E=11.1135 |
F35C8.4	175234_at	F35C8.4	F35C8.4	WBGene00006371		syn-1	syn-1 encodes a syntaxin (t-SNARE) homologous to mammalian and Drosophila syntaxin 1; by homology, SYN-1 is a predicted plasma membrane protein that mediates fusion events between exocytic vesicles and the plasma membrane; however, as loss of syn-1 activity via RNAi does not result in any obvious abnormalities, the precise role of syn-1 in C. elegans development and/or behavior is not yet known.	ok458		WBPhenotype0000050|WBPhenotype0000535|WBPhenotype0000689|WBPhenotype0000886|WBPhenotype0000050				2	Molecular_function:protein transporter activity|Biological_process:intracellular protein transport|Cellular_component:membrane	KOG0810	SNARE protein Syntaxin 1 and related proteins	ENSEMBL:ENSP00000215095:human:Syntaxin-1B2:E=29.8239 | ENSEMBL:ENSP00000222812:human:Isoform 1 of Syntaxin-1A:E=29.4949 | ENSEMBL:ENSP00000338562:human:Isoform A of Syntaxin-3:E=25.7959 | ENSEMBL:ENSP00000342554:human:Isoform 3 of Syntaxin-2:E=24.7447 | ENSEMBL:ENSP00000261653:human:Isoform 1 of Syntaxin-2:E=24.1938 | ENSEMBL:ENSP00000317714:human:Syntaxin-4:E=19.2292 | ENSEMBL:ENSP00000300150:hu…
Y69F12A.1	189487_at	Y69F12A.1		WBGene00022102				tm809|ok762		WBPhenotype0000049|WBPhenotype0000062|WBPhenotype0000886|WBPhenotype0000050|WBPhenotype0000535|WBPhenotype0000689|WBPhenotype0000886|WBPhenotype0000050|WBPhenotype0000535|WBPhenotype0000689|WBPhenotype0000886					Molecular_function:protein kinase activity|Molecular_function:ATP binding|Biological_process:protein amino acid phosphorylation|Molecular_function:protein-tyrosine kinase activity|Molecular_function:protein serine/threonine kinase activity	KOG1164	Casein kinase (serine/threonine/tyrosine protein kinase)	ENSEMBL:ENSP00000267890:human:Isoform 1 of Tau-tubulin kinase 2:E=39.8539 | ENSEMBL:ENSP00000259750:human:Tau-tubulin kinase 1:E=39.6198 | ENSEMBL:ENSP00000263802:human:Tau-tubulin kinase:E=39.2291 | ENSEMBL:ENSP00000307357:human:69 kDa protein:E=37.6198 | ENSEMBL:ENSP00000322723:human:Casein kinase I isoform alpha-like:E=23.7213 | ENSEMBL:ENSP00000367074:human:Casein kinase I isoform alpha:E=21.…
W02A2.2	179591_at	W02A2.2		WBGene00001390		far-6		ok1811	0	WBPhenotype0000031|WBPhenotype0000049|WBPhenotype0000050|WBPhenotype0000054|WBPhenotype0000059|WBPhenotype0000689|WBPhenotype0000886|WBPhenotype0001037|WBPhenotype0000049|WBPhenotype0000062|WBPhenotype0000886|WBPhenotype0000050|WBPhenotype0000535|WBPhenotype0000689|WBPhenotype0000886	1	Strong expression (>1.0X of control ama-1 expression): L3 larva, L4 larva, adult male.|Larval Expression: anal depressor muscle; body wall muscle;	vulval muscle|Reproductive System|body wall muscle|anal depressor muscle	8		LSE0706	Unnamed protein
F40F4.2	193132_at	F40F4.2		WBGene00002254		lbp-2	lbp-2 encodes a homolog of the novel fatty acid binding protein, As-p18, found in the parasitic nematode Ascaris suum; As-p18 is a member of a family of small intracellular fatty acid binding proteins (iFABPs); the expression pattern of lpb-2 is consistent with it being secreted into the perienteric fluid where it may play a role in lipid transport beween the intestine and body wall; a lbp-2 prom…	ok1257		WBPhenotype0000031|WBPhenotype0000049|WBPhenotype0000050|WBPhenotype0000054|WBPhenotype0000059|WBPhenotype0000689|WBPhenotype0000886|WBPhenotype0001037|WBPhenotype0000050|WBPhenotype0000062|WBPhenotype0000535|WBPhenotype0000689|WBPhenotype0000886|WBPhenotype0000049|WBPhenotype0000062|WBPhenotype0000886|WBPhenotype0000050|WBPhenotype0000535|WBPhenotype0000689|WBPhenotype0000886				8	Molecular_function:binding|Molecular_function:lipid binding|Biological_process:transport	KOG4015	Fatty acid-binding protein FABP
K03H1.9	177983_s_at	K03H1.9		WBGene00010544				st19|ttTi4142		WBPhenotype0000049|WBPhenotype0000749|WBPhenotype0000886|WBPhenotype0000050|WBPhenotype0000535|WBPhenotype0000689|WBPhenotype0000886|WBPhenotype0000031|WBPhenotype0000049|WBPhenotype0000050|WBPhenotype0000054|WBPhenotype0000059|WBPhenotype0000689|WBPhenotype0000886|WBPhenotype0001037				4
T06D8.9	178544_at	T06D8.9		WBGene00011529				uCE2-1654		WBPhenotype0000031|WBPhenotype0000049|WBPhenotype0000050|WBPhenotype0000054|WBPhenotype0000059|WBPhenotype0000689|WBPhenotype0000886|WBPhenotype0001037|WBPhenotype0000049|WBPhenotype0000062|WBPhenotype0000886|WBPhenotype0000050|WBPhenotype0000535|WBPhenotype0000689|WBPhenotype0000886				5	Biological_process:protein secretion|Molecular_function:protein translocase activity|Cellular_component:integral to membrane			ENSEMBL:ENSP00000256255:human:Transmembrane protein 66 precursor:E=31.6778 | ENSEMBL:ENSP00000342012:human:Dermokine-beta:E=10.0177 |
F21C3.5	190936_s_at	F21C3.5		WBGene00009004		pfd-6		jh101|ok948|bz29|bz30|bz31|bz50|snp_Y38A10[2]		WBPhenotype0000050|WBPhenotype0000535|WBPhenotype0000689|WBPhenotype0000886|WBPhenotype0000031|WBPhenotype0000050|WBPhenotype0000059|WBPhenotype0000535|WBPhenotype0000643|WBPhenotype0000697|WBPhenotype0001037|WBPhenotype0000031|WBPhenotype0000050|WBPhenotype0000535|WBPhenotype0000643|WBPhenotype0000762|WBPhenotype0000049|WBPhenotype0000062|WBPhenotype0000886				18	Molecular_function:unfolded protein binding|Biological_process:protein folding|Biological_process:positive regulation of growth rate|Biological_process:embryonic development (sensu Metazoa)|Biological_process:post-embryonic body morphogenesis|Biological_process:locomotory behavior|Biological_process:establishment of mitotic spindle localization|Biological_process:embryonic cleavage|Biological_pro…	KOG3478	Prefoldin subunit 6, KE2 family	ENSEMBL:ENSP00000363734:human:Prefoldin subunit 6:E=21.1938 | FLYBASE:CG7770-PA:fly:Flybase gene name is CG7770-PA:E=15.1427 |
K03E6.3	190697_at	K03E6.3		WBGene00003565		ncs-3	ncs-3 encodes a neuronal calcium sensor (NCS) protein with no obvious null phenotype.	tm779		WBPhenotype0000031|WBPhenotype0000049|WBPhenotype0000050|WBPhenotype0000054|WBPhenotype0000059|WBPhenotype0000689|WBPhenotype0000886|WBPhenotype0001037|WBPhenotype0000050|WBPhenotype0000535|WBPhenotype0000689|WBPhenotype0000886|WBPhenotype0000049|WBPhenotype0000062|WBPhenotype0000886				6	Molecular_function:calcium ion binding	KOG0044	Ca2+ sensor (EF-Hand superfamily)	ENSEMBL:ENSP00000223979:human:Neuronal calcium sensor 1:E=66.0809 | ENSEMBL:ENSP00000310587:human:Neurocalcin delta:E=54.3279 | ENSEMBL:ENSP00000310749:human:Hippocalcin-like protein 1:E=52.8539 | ENSEMBL:ENSP00000241313:human:Neuron-specific calcium-binding protein hippocalcin:E=52.7447 | ENSEMBL:ENSP00000295156:human:Visinin-like protein 1:E=51.7696 | ENSEMBL:ENSP00000235630:human:Hippocalcin-l…
C24H10.2	185739_at	C24H10.2		WBGene00016068				tm1683|snp_Y102A5[6]|snp_Y102A5[4]|snp_Y102A5[2]|snp_Y102A5[5]|snp_Y102A5[3]		WBPhenotype0000050|WBPhenotype0000535|WBPhenotype0000689|WBPhenotype0000886|WBPhenotype0000049|WBPhenotype0000062|WBPhenotype0000886|WBPhenotype0000031|WBPhenotype0000049|WBPhenotype0000050|WBPhenotype0000054|WBPhenotype0000059|WBPhenotype0000689|WBPhenotype0000886|WBPhenotype0001037				1		InP_Cae_011548
F30H5.1	193025_at	F30H5.1		WBGene00006781		unc-45		rh450|s268|tm325|e286|r450|st601|m94|st604|wc4|wc1|wc2|ok468|b131|su2002	0	WBPhenotype0000050|WBPhenotype0000535|WBPhenotype0000689|WBPhenotype0000886|WBPhenotype0000050|WBPhenotype0000643|WBPhenotype0000646|WBPhenotype0000031|WBPhenotype0000643|WBPhenotype0000644|WBPhenotype0000643|WBPhenotype0000644|WBPhenotype0000646|WBPhenotype0000689|WBPhenotype0000049|WBPhenotype0000749|WBPhenotype0000886	1	The reporter genes are detectable in the adult in the body wall muscle cells, in the pharyngeal muscle cells, in the sex-specific muscle cells (e.g., vulval muscles in hermaphrodites and diagonal muscles of the male tail) and in the anal muscles. Expression is also found in the embryos at the comma to two-fold stage, when muscle lattices are being assembled. beta-galactosidase staining from the l…	pharyngeal muscle|mu_int|mu_herm_ut|mu_herm_vul|mu_male_diag|mu_male_gub|mu_male_long|mu_male_spic|mu_male_obl	1	Molecular_function:binding|Molecular_function:phosphoprotein phosphatase activity|Cellular_component:nucleus|Cellular_component:cytoplasm|Biological_process:protein amino acid dephosphorylation|Biological_process:locomotory behavior|Biological_process:locomotion|Biological_process:positive regulation of locomotion|Biological_process:reproduction|Biological_process:embryonic development (sensu Met…	KOG4151	Myosin assembly protein/sexual cycle protein and related proteins	ENSEMBL:ENSP00000268876:human:Isoform 1 of UNC45 homolog B:E=125.161 | ENSEMBL:ENSP00000268159:human:Isoform 1 of UNC45 homolog A:E=123.678 | ENSEMBL:ENSP00000367710:human:Isoform 2 of UNC45 homolog B:E=103.495 | ENSEMBL:ENSP00000231238:human:Tetratricopeptide repeat protein 1:E=13.585 | ENSEMBL:ENSP00000370024:human:FLJ21908 protein:E=10.8861 | ENSEMBL:ENSP00000373448:human:Sperm-associated anti…
K11C4.5	173827_at	K11C4.5		WBGene00006801		unc-68	unc-68 encodes a ryanodine receptor ortholog that is expressed in body-wall muscle cells and is required for normal body tension and locomotion; unc-68 mutants are flaccid, sluggish, and resistant to ryanodine, but have normal muscle ultrastructure; UNC-68 is dispensable for excitation-contraction coupling itself, but may amplify its calcium signals; the unc-68/kra-1(kh30) mutation is an S1444N s…	e710|e730|e930|e931|e932|e2313|r1161|r1162|r1221|s92|x14|x24|e540|kh30|r1158|snp_K11C4[4]|uCE5-1507|uCE5-1506|uCE5-1505|uCE5-1504	1	WBPhenotype0000031|WBPhenotype0000049|WBPhenotype0000050|WBPhenotype0000054|WBPhenotype0000059|WBPhenotype0000689|WBPhenotype0000886|WBPhenotype0001037|WBPhenotype0000643|WBPhenotype0000017|WBPhenotype0000017|WBPhenotype0000050|WBPhenotype0000535|WBPhenotype0000689|WBPhenotype0000886|WBPhenotype0000643|WBPhenotype0000017|WBPhenotype0000017|WBPhenotype0000017|WBPhenotype0000017|WBPhenotype0000031|…	1	GFP fluorescence is observed in several muscle cell types of the transformants, including body-wall muscle cells, terminal bulb muscles of the pharynx, vulval and uterine muscle, diagonal muscles of the male tail, the anal sphincter muscle, and anal depressor muscles. GFP expression is variably observed in unidentified neurons in the head. GFP expression first observed in body-wall and pharyngeal…	pharynx|pharyngeal muscle|head neurons|uterine muscle|male specific muscles|neurons|intestine|pharyngeal muscle|male sex-specific muscle|pharyngeal muscle|pharyngeal muscle	1	Molecular_function:calcium channel activity|Biological_process:calcium ion transport|Cellular_component:membrane|Molecular_function:calcium ion binding|Molecular_function:hydroxymethylglutaryl-CoA reductase (NADPH) activity|Biological_process:biosynthesis|Molecular_function:ion channel activity|Biological_process:ion transport|Molecular_function:ryanodine-sensitive calcium-release channel activit…			ENSEMBL:ENSP00000348047:human:Isoform 1 of Ryanodine receptor 2:E=1000 | ENSEMBL:ENSP00000353174:human:Isoform 2 of Ryanodine receptor 2:E=1000 | ENSEMBL:ENSP00000373884:human:Isoform 1 of Ryanodine receptor 1:E=1000 | ENSEMBL:ENSP00000347667:human:Isoform 2 of Ryanodine receptor 1:E=1000 | ENSEMBL:ENSP00000354735:human:Isoform 2 of Ryanodine receptor 3:E=1000 | ENSEMBL:ENSP00000352608:human:565 …
C37E2.1	191332_at	C37E2.1		WBGene00007993				s1598|tm836|s579|vw5|ok571	1	WBPhenotype0000031|WBPhenotype0000049|WBPhenotype0000050|WBPhenotype0000054|WBPhenotype0000059|WBPhenotype0000689|WBPhenotype0000886|WBPhenotype0001037|WBPhenotype0000049|WBPhenotype0000062|WBPhenotype0000886|WBPhenotype0000050|WBPhenotype0000535|WBPhenotype0000689|WBPhenotype0000886	1	Larval Expression: body wall muscle; Nervous System; tail neurons; unidentified cells in head; unidentified cells in body ;	head|pharynx|tail neurons|nervous system|Reproductive System|body wall muscle|vulva other|gonad sheath cells|body	1	Molecular_function:oxidoreductase activity, acting on NADH or NADPH, NAD or NADP as acceptor|Biological_process:metabolism|Molecular_function:3-isopropylmalate dehydrogenase activity|Cellular_component:cytoplasm|Biological_process:leucine biosynthesis|Molecular_function:isocitrate dehydrogenase (NAD+) activity|Cellular_component:mitochondrion|Biological_process:tricarboxylic acid cycle|Molecular_…	KOG0784	Isocitrate dehydrogenase, gamma subunit	ENSEMBL:ENSP00000370247:human:42 kDa protein:E=107.921 | ENSEMBL:ENSP00000245969:human:Isocitrate dehydrogenase [NAD] subunit beta, mitochondrial precursor:E=107.921 | ENSEMBL:ENSP00000344793:human:Isoform A of Isocitrate dehydrogenase [NAD] subunit beta, mitochondrial precursor:E=107.398 | ENSEMBL:ENSP00000217901:human:Isocitrate dehydrogenase [NAD] subunit gamma, mitochondrial precursor:E=86.85…
F26H11.5	187188_s_at	F26H11.5		WBGene00001371		exl-1		tm1430|ok857	1	WBPhenotype0000049|WBPhenotype0000062|WBPhenotype0000886|WBPhenotype0000050|WBPhenotype0000535|WBPhenotype0000689|WBPhenotype0000886|WBPhenotype0000031|WBPhenotype0000049|WBPhenotype0000050|WBPhenotype0000054|WBPhenotype0000059|WBPhenotype0000689|WBPhenotype0000886|WBPhenotype0001037	4	EXL-1::GFP localizes to lysosomal membranes in the intestine and to the Golgi apparatus in neurons and muscle.	muscle|neurons|intestine	19	Molecular_function:voltage-gated chloride channel activity|Biological_process:chloride transport|Cellular_component:membrane	KOG1422	Intracellular Cl- channel CLIC, contains GST domain	ENSEMBL:ENSP00000344165:human:Isoform 1 of Chloride intracellular channel protein 5:E=13.6383 | ENSEMBL:ENSP00000185206:human:Isoform 2 of Chloride intracellular channel protein 5:E=13.1427 | ENSEMBL:ENSP00000290332:human:Isoform A of Chloride intracellular channel 6:E=11.2007 | ENSEMBL:ENSP00000353959:human:Isoform B of Chloride intracellular channel 6:E=11.1938 | ENSEMBL:ENSP00000364933:human:C…
B0564.6	193231_s_at	B0564.6a	B0564.6	WBGene00007206	B0564.6b	B0564.6		n998|n1087|n1080|ttTi1420|uCE2-1649|snp_F28B12[1]|snp_F28B12[2]		WBPhenotype0000050|WBPhenotype0000535|WBPhenotype0000689|WBPhenotype0000886|WBPhenotype0000031|WBPhenotype0000049|WBPhenotype0000050|WBPhenotype0000054|WBPhenotype0000059|WBPhenotype0000689|WBPhenotype0000886|WBPhenotype0001037|WBPhenotype0000050|WBPhenotype0000535|WBPhenotype0000689|WBPhenotype0000886					Molecular_function:protein binding	KOG1947	Leucine rich repeat proteins, some proteins contain F-box
T04F8.1	179295_s_at	T04F8.1		WBGene00011440				uCE4-893		WBPhenotype0000049|WBPhenotype0000062|WBPhenotype0000886|WBPhenotype0000050|WBPhenotype0000535|WBPhenotype0000689|WBPhenotype0000886|WBPhenotype0000050|WBPhenotype0000062|WBPhenotype0000535|WBPhenotype0000689|WBPhenotype0000886|WBPhenotype0000031|WBPhenotype0000049|WBPhenotype0000050|WBPhenotype0000054|WBPhenotype0000059|WBPhenotype0000689|WBPhenotype0000886|WBPhenotype0001037				27	Molecular_function:cation transporter activity|Biological_process:cation transport|Cellular_component:membrane	KOG3767	Sideroflexin	ENSEMBL:ENSP00000316905:human:Sideroflexin-1:E=89.4089 | ENSEMBL:ENSP00000359220:human:sideroflexin 3:E=86.0269 | ENSEMBL:ENSP00000224807:human:Sideroflexin-3:E=85.9208 | ENSEMBL:ENSP00000286939:human:Sideroflexin-2:E=72.0315 | ENSEMBL:ENSP00000272433:human:Sideroflexin-5:E=56.7959 | ENSEMBL:ENSP00000347924:human:Isoform 1 of Sideroflexin-4:E=12.7959 | FLYBASE:CG11739-PC:fly:Flybase gene name is …
C10G8.8	180929_s_at	C10G8.8a	C10G8.8	WBGene00015684	C10G8.8b	C10G8.8		ok1006|snp_C10G8[1]	0	WBPhenotype0000050|WBPhenotype0000535|WBPhenotype0000689|WBPhenotype0000886|WBPhenotype0000031|WBPhenotype0000049|WBPhenotype0000050|WBPhenotype0000054|WBPhenotype0000059|WBPhenotype0000689|WBPhenotype0000886|WBPhenotype0001037|WBPhenotype0000049|WBPhenotype0000062|WBPhenotype0000886	1	Larval Expression: pharynx; intestine; anal depressor muscle; rectal epithelium; Reproductive System; developing vulva; body wall muscle; hypodermis; excretory cell; unidentified cells in tail ;	tail|pharynx|hypodermis|intestine|rectal epithelium|vulval muscle|uterine muscle|Reproductive System|body wall muscle|developing vulva|anal depressor muscle|excretory cell			InP_met_011814		ENSEMBL:ENSP00000367766:human:retinitis pigmentosa GTPase regulator isoform C:E=13.4815 | FLYBASE:CG2839-PA:fly:Flybase gene name is CG2839-PA:E=16.1367 | FLYBASE:CG18497-PC:fly:Flybase gene name is spen-PC:E=10.9586 | FLYBASE:CG32662-PA:fly:Flybase gene name is CG32662-PA:E=10.7959 |
F56C11.6	189869_at	F56C11.6b	F56C11.6	WBGene00018958	F56C11.6a	F56C11.6		tm1795		WBPhenotype0000050|WBPhenotype0000062|WBPhenotype0000535|WBPhenotype0000689|WBPhenotype0000886|WBPhenotype0000049|WBPhenotype0000062|WBPhenotype0000886|WBPhenotype0000050|WBPhenotype0000535|WBPhenotype0000689|WBPhenotype0000886|WBPhenotype0000031|WBPhenotype0000049|WBPhenotype0000050|WBPhenotype0000054|WBPhenotype0000059|WBPhenotype0000689|WBPhenotype0000886|WBPhenotype0001037|WBPhenotype0000050|…					Biological_process:embryonic development (sensu Metazoa)|Biological_process:larval development (sensu Nematoda)|Biological_process:growth|Biological_process:reproduction			ENSEMBL:ENSP00000305288:human:Neuroligin-2 precursor:E=40.9586 | ENSEMBL:ENSP00000264381:human:Cholinesterase precursor:E=38.6576 | ENSEMBL:ENSP00000372325:human:Isoform 2 of Neuroligin-4, Y-linked precursor:E=38.2924 | ENSEMBL:ENSP00000290567:human:CES7 protein:E=38.0555 | ENSEMBL:ENSP00000342535:human:Isoform 1 of Neuroligin-4, Y-linked precursor:E=37.9586 | ENSEMBL:ENSP00000275857:human:Isofor…
F15D3.7	177778_at	F15D3.7		WBGene00008857				ttTi8395	0	WBPhenotype0000050|WBPhenotype0000270|WBPhenotype0000689|WBPhenotype0000697	0	Larval Expression: pharynx;	pharynx	6	Molecular_function:protein transporter activity|Biological_process:protein transport|Cellular_component:mitochondrial inner membrane|Cellular_component:mitochondrial inner membrane presequence translocase complex|Biological_process:intracellular protein transport|Molecular_function:protein translocase activity|Biological_process:reproduction|Biological_process:hermaphrodite genitalia development|…	KOG3324	Mitochondrial import inner membrane translocase, subunit TIM23	ENSEMBL:ENSP00000260867:human:Mitochondrial import inner membrane translocase subunit Tim23:E=17.0605 | ENSEMBL:ENSP00000363211:human:Translocase of inner mitochondrial membrane 23 homolog B:E=13.8861 | ENSEMBL:ENSP00000363176:human:Translocase of inner mitochondrial membrane 23:E=10.4202 |
C33D9.1	174336_at	C33D9.1b	C33D9.1	WBGene00001366	C33D9.1a	exc-5	exc-5 encodes a protein orthologous to human FGD1 which is a guanine nucleotide exchange factor (GEF) for the Rho GTPase, Cdc-42; exc-5 is involved in the morphogenesis and structural organization of the excretory cell and is predominantly expressed in the excretory cell during development; mutations in human FGD1 cause Aarskog syndrome that affects skeletal development.	n2672|tm412|km508|rh232|ok271|cxTi9717	1	WBPhenotype0000050|WBPhenotype0000062|WBPhenotype0000535|WBPhenotype0000689|WBPhenotype0000886|WBPhenotype0000643|WBPhenotype0000050|WBPhenotype0000535|WBPhenotype0000689|WBPhenotype0000886|WBPhenotype0000031|WBPhenotype0000049|WBPhenotype0000050|WBPhenotype0000054|WBPhenotype0000059|WBPhenotype0000689|WBPhenotype0000886|WBPhenotype0001037|WBPhenotype0000535|WBPhenotype0000643	0	exc-5 5'::gfp was expressed in the excretory canal. exc-5::gfp was observed in excretory canal cells as well as pharyngeal muscles, rectal epithelial cells, and several head and tail neurons.|An 3.0 kb fgd-1 fragment is present in all developmental stages.|Expressed in embryo and L1 larva stage. No GFP was observed in preelongation embryos. GFP first observed in comma embryo, also observed in lat…	rectal epithelium|pharyngeal muscle|head neurons|tail neurons		Molecular_function:Rho guanyl-nucleotide exchange factor activity|Biological_process:regulation of Rho protein signal transduction|Cellular_component:intracellular|Molecular_function:zinc ion binding|Biological_process:locomotory behavior|Biological_process:post-embryonic body morphogenesis			ENSEMBL:ENSP00000262555:human:Isoform 1 of FYVE, RhoGEF and PH domain-containing protein 3:E=64.1308 | ENSEMBL:ENSP00000336914:human:Isoform 2 of FYVE, RhoGEF and PH domain-containing protein 3:E=62.6021 | ENSEMBL:ENSP00000218425:human:FYVE, RhoGEF and PH domain-containing protein 1:E=61.7212 | ENSEMBL:ENSP00000266482:human:Isoform 1 of FYVE, RhoGEF and PH domain-containing protein 4:E=61.6021 | …
F57B9.10	184582_s_at	F57B9.10a	F57B9.10	WBGene00004462	F57B9.10b	rpn-6	rpn-6 is predicted to encode a non-ATPase subunit of the 19S regulatory complex of the proteasome that affects adult viability, larval viability, embryonic viability, fertility, and osmoregulation.	tm512|tm1371|uCE4-1435|uCE4-1438|uCE4-1434|uCE4-1437|uCE4-1433|uCE4-1436		WBPhenotype0000050|WBPhenotype0000776|WBPhenotype0000050|WBPhenotype0000050|WBPhenotype0000679|WBPhenotype0000050|WBPhenotype0001236|WBPhenotype0000050|WBPhenotype0000049|WBPhenotype0000062|WBPhenotype0000886|WBPhenotype0000050|WBPhenotype0000776|WBPhenotype0000054|WBPhenotype0000060|WBPhenotype0000689|WBPhenotype0001010					Biological_process:embryonic development (sensu Metazoa)|Biological_process:larval development (sensu Nematoda)|Biological_process:physiological process|Biological_process:determination of adult life span|Biological_process:reproduction|Biological_process:osmoregulation	KOG1463	26S proteasome regulatory complex, subunit RPN6/PSMD11	ENSEMBL:ENSP00000261712:human:Proteasome 26S non-ATPase subunit 11 variant (Fragment):E=107.959 | ENSEMBL:ENSP00000373553:human:Isoform 1 of COP9 signalosome complex subunit 2:E=14.6198 | ENSEMBL:ENSP00000299259:human:Isoform 2 of COP9 signalosome complex subunit 2:E=14.1549 | FLYBASE:CG10149-PA:fly:Flybase gene name is Rpn6-PA:E=119.328 | FLYBASE:CG9556-PA:fly:Flybase gene name is alien-PA:E=12.…
F07H5.4	172626_at	F07H5.4						tm1969						6
F31F4.7	191549_at	F31F4.7		WBGene00017959		ugt-42		ttTi2638		WBPhenotype0000031|WBPhenotype0000049|WBPhenotype0000050|WBPhenotype0000054|WBPhenotype0000059|WBPhenotype0000689|WBPhenotype0000886|WBPhenotype0001037|WBPhenotype0000050|WBPhenotype0000535|WBPhenotype0000689|WBPhenotype0000886|WBPhenotype0000049|WBPhenotype0000062|WBPhenotype0000886|WBPhenotype0000050|WBPhenotype0000535|WBPhenotype0000689|WBPhenotype0000886|WBPhenotype0000031|WBPhenotype0000049|…				21	Molecular_function:transferase activity, transferring hexosyl groups|Biological_process:metabolism	KOG1192	UDP-glucuronosyl and UDP-glucosyl transferase	ENSEMBL:ENSP00000303174:human:UDP-glucuronosyltransferase 1-6 precursor:E=32.2924 | ENSEMBL:ENSP00000346768:human:UDP-glucuronosyltransferase 1-9 precursor:E=31.2292 | ENSEMBL:ENSP00000343838:human:UDP-glucuronosyltransferase 1-7 precursor:E=30.4559 | ENSEMBL:ENSP00000362559:human:UDP-glucuronosyltransferase 1-8 precursor:E=29.9586 | ENSEMBL:ENSP00000287677:human:60 kDa protein:E=29.8239 | ENSEMB…
F22B8.6	191652_at	F22B8.6		WBGene00009048				snp_F22B8[6]		WBPhenotype0000050|WBPhenotype0000535|WBPhenotype0000689|WBPhenotype0000886|WBPhenotype0000031|WBPhenotype0000049|WBPhenotype0000050|WBPhenotype0000054|WBPhenotype0000059|WBPhenotype0000689|WBPhenotype0000886|WBPhenotype0001037|WBPhenotype0000031|WBPhenotype0000049|WBPhenotype0000050|WBPhenotype0000054|WBPhenotype0000059|WBPhenotype0000689|WBPhenotype0000886|WBPhenotype0001037|WBPhenotype0000050|…				5	Biological_process:amino acid metabolism|Molecular_function:cystathionine beta-lyase activity|Cellular_component:cytoplasm|Biological_process:methionine biosynthesis|Molecular_function:transferase activity, transferring alkyl or aryl (other than methyl) groups|Molecular_function:methionine gamma-lyase activity	KOG0053	Cystathionine beta-lyases/cystathionine gamma-synthases	ENSEMBL:ENSP00000235407:human:Isoform 1 of Cystathionine gamma-lyase:E=121.509 | ENSEMBL:ENSP00000311554:human:Isoform 2 of Cystathionine gamma-lyase:E=107.367 | FLYBASE:CG5345-PA:fly:Flybase gene name is Eip55E-PA:E=120.77 |
Y37D8A.2	179851_at	Y37D8A.2		WBGene00012544				uCE5-1212		WBPhenotype0000049|WBPhenotype0000749|WBPhenotype0000886|WBPhenotype0000031|WBPhenotype0000049|WBPhenotype0000050|WBPhenotype0000054|WBPhenotype0000059|WBPhenotype0000689|WBPhenotype0000886|WBPhenotype0001037|WBPhenotype0000050|WBPhenotype0000535|WBPhenotype0000689|WBPhenotype0000886|WBPhenotype0000049|WBPhenotype0000062|WBPhenotype0000886				23		KOG3774	Uncharacterized conserved protein Lama	ENSEMBL:ENSP00000280800:human:Hypothetical protein LOC196463:E=111.081 | ENSEMBL:ENSP00000240617:human:hypothetical protein LOC79887:E=76.4318 | FLYBASE:CG10645-PC:fly:Flybase gene name is lama-PC:E=26.6778 |
F20H11.3	192658_s_at	F20H11.3		WBGene00003162		mdh-1	mdh-1 encodes a homolog of malate dehydrogenase that is predicted to be mitochondrial.	cxTi510|tm2447	0	WBPhenotype0000050|WBPhenotype0000535|WBPhenotype0000689|WBPhenotype0000886|WBPhenotype0000050|WBPhenotype0000050|WBPhenotype0000154|WBPhenotype0000031|WBPhenotype0000050	1	Larval Expression: pharynx; intestine; body wall muscle;	pharynx|intestine|body wall muscle	20	Molecular_function:L-lactate dehydrogenase activity|Biological_process:glycolysis|Molecular_function:oxidoreductase activity|Biological_process:tricarboxylic acid cycle intermediate metabolism|Molecular_function:malate dehydrogenase activity|Biological_process:malate metabolism|Molecular_function:L-malate dehydrogenase activity|Molecular_function:malate dehydrogenase (NADP+) activity|Cellular_com…	KOG1494	NAD-dependent malate dehydrogenase	ENSEMBL:ENSP00000327070:human:Malate dehydrogenase, mitochondrial precursor:E=96.2147 | ENSEMBL:ENSP00000280706:human:L-lactate dehydrogenase A-like 6A:E=12.6198 | ENSEMBL:ENSP00000227157:human:lactate dehydrogenase A:E=11.5376 | FLYBASE:CG7998-PA:fly:Flybase gene name is CG7998-PA:E=102.796 | FLYBASE:CG10749-PA:fly:Flybase gene name is CG10749-PA:E=80.0132 | FLYBASE:CG10748-PA:fly:Flybase gene n…
C54F6.10	191421_at	C54F6.10		WBGene00006097		str-31		ok442		WBPhenotype0000031|WBPhenotype0000049|WBPhenotype0000050|WBPhenotype0000054|WBPhenotype0000059|WBPhenotype0000689|WBPhenotype0000886|WBPhenotype0001037|WBPhenotype0000049|WBPhenotype0000062|WBPhenotype0000886|WBPhenotype0000050|WBPhenotype0000535|WBPhenotype0000689|WBPhenotype0000886				0	Molecular_function:non-G-protein coupled 7TM receptor activity|Biological_process:cell surface receptor linked signal transduction|Cellular_component:membrane	LSE0498	7-transmembrane olfactory receptor
T05C12.7	173382_s_at	T05C12.7		WBGene00000377		cct-1	eukaryotic cytosolic chaperonin; affects viability and fertility, and is expressed in various muscle and neuronal cells: near the pharynx, near the anal sphincter, in the ventral nerve cord and the nerve ring; occasionally the expression is visible in hypodermal cells and in some vulval cells.	pk58	1	WBPhenotype0000679|WBPhenotype0000031|WBPhenotype0000032|WBPhenotype0000050|WBPhenotype0000689|WBPhenotype0000697|WBPhenotype0001010|WBPhenotype0000270|WBPhenotype0000689|WBPhenotype0000059|WBPhenotype0000050|WBPhenotype0000059|WBPhenotype0000689|WBPhenotype0000050|WBPhenotype0000689	1	Male and hermaphrodite. Staining detected at all stages (embryo, L1-L4 and adults). Strong expression detected in the head and near the pharynx where numerous muscle and neuronal cells are present. Tail expression prominent near the anal sphincter. Many cells from ventral nerve cord and nerve ring stained prominently. Occasionally beta-gal was visible in hypodermal cells and in some vulval cells …	muscle|neurons|tail|vulva|hypodermis|nerve ring|ventral nerve cord|tail|pharynx|intestine|rectal epithelium|head neurons|nervous system|body wall muscle		Molecular_function:ATP binding|Molecular_function:unfolded protein binding|Biological_process:protein folding|Molecular_function:protein binding|Biological_process:cellular protein metabolism|Cellular_component:extracellular region|Biological_process:pathogenesis|Biological_process:embryonic development (sensu Metazoa)|Biological_process:reproduction|Biological_process:positive regulation of grow…	KOG0360	Chaperonin complex component, TCP-1 alpha subunit (CCT1)	ENSEMBL:ENSP00000239585:human:T-complex protein 1 subunit alpha:E=196.041 | ENSEMBL:ENSP00000258091:human:T-complex protein 1 subunit eta:E=76.9208 | ENSEMBL:ENSP00000233836:human:T-complex protein 1 subunit delta:E=75.7447 | ENSEMBL:ENSP00000357240:human:T-complex protein 1 subunit gamma:E=73.7447 | ENSEMBL:ENSP00000357243:human:60 kDa protein:E=73.7447 | ENSEMBL:ENSP00000295688:human:chaperonin…
T21E3.2	180090_at	T21E3.2		WBGene00020653				ok533		WBPhenotype0000049|WBPhenotype0000062|WBPhenotype0000886|WBPhenotype0000031|WBPhenotype0000049|WBPhenotype0000050|WBPhenotype0000054|WBPhenotype0000059|WBPhenotype0000689|WBPhenotype0000886|WBPhenotype0001037|WBPhenotype0000050|WBPhenotype0000535|WBPhenotype0000689|WBPhenotype0000886				3		InP_Cae_012348
C34C12.5	188880_at	C34C12.5		WBGene00007924				ok1848|tm1962		WBPhenotype0000049|WBPhenotype0000749|WBPhenotype0000886|WBPhenotype0000049|WBPhenotype0000062|WBPhenotype0000886				1	Molecular_function:protein binding	KOG0617	Ras suppressor protein (contains leucine-rich repeats)	ENSEMBL:ENSP00000339521:human:Ras suppressor protein 1:E=79.0655 | ENSEMBL:ENSP00000367144:human:ras suppressor protein 1 isoform 2:E=70.8239 | ENSEMBL:ENSP00000367135:human:Ras suppressor protein 1:E=62.2441 | ENSEMBL:ENSP00000265277:human:Soc-2 suppressor of clear homolog:E=23.0506 | ENSEMBL:ENSP00000352411:human:Leucine-rich repeat protein SHOC-2:E=22.3979 | ENSEMBL:ENSP00000276282:human:malig…
K02A4.1	174823_at	K02A4.1		WBGene00001149		bcat-1	eca-39 encodes a branched-chain amino acid aminotransferase that, by homology, is predicted to catalyze the first reaction in the catabolism of essential branched-chain amino acids such as leucine, isoleucine, and valine; in C. elegans, large-scale RNA-mediated interference (RNAi) screens indicate that eca-39 activity is required for embryonic and larval development.	uCE6-1304	1	WBPhenotype0000050|WBPhenotype0000535|WBPhenotype0000689|WBPhenotype0000886|WBPhenotype0000050|WBPhenotype0000050|WBPhenotype0000054|WBPhenotype0000031|WBPhenotype0000049|WBPhenotype0000050|WBPhenotype0000054|WBPhenotype0000059|WBPhenotype0000689|WBPhenotype0000886|WBPhenotype0001037	1	Larval Expression: pharynx; intestine; Reproductive System; developing spermatheca; gonad sheath cells; body wall muscle; hypodermis; Nervous System; nerve ring; ventral nerve cord; head neurons; tail neurons;	pharynx|hypodermis|intestine|head neurons|tail neurons|nerve ring|ventral nerve cord|nervous system|Reproductive System|body wall muscle|developing spermatheca|spermatheca|gonad sheath cells		Molecular_function:catalytic activity|Biological_process:metabolism|Molecular_function:branched-chain-amino-acid transaminase activity|Biological_process:branched chain family amino acid metabolism|Biological_process:embryonic development (sensu Metazoa)|Biological_process:larval development (sensu Nematoda)|Biological_process:physiological process	KOG0975	Branched chain aminotransferase BCAT1, pyridoxal phosphate enzymes type IV superfamily	ENSEMBL:ENSP00000261192:human:Branched-chain-amino-acid aminotransferase, cytosolic:E=101.569 | ENSEMBL:ENSP00000322991:human:Isoform A of Branched-chain-amino-acid aminotransferase, mitochondrial precursor:E=94.3767 | ENSEMBL:ENSP00000339805:human:BCAT1 protein:E=82.0969 | FLYBASE:CG1673-PA:fly:Flybase gene name is CG1673-PA:E=101.638 |
T10D4.8	191077_at	T10D4.8		WBGene00005566		sri-54		uCE2-1237		WBPhenotype0000050|WBPhenotype0000535|WBPhenotype0000689|WBPhenotype0000886|WBPhenotype0000031|WBPhenotype0000049|WBPhenotype0000050|WBPhenotype0000054|WBPhenotype0000059|WBPhenotype0000689|WBPhenotype0000886|WBPhenotype0001037				3	Molecular_function:tetracycline:hydrogen antiporter activity|Biological_process:tetracycline transport|Cellular_component:integral to membrane	LSE0262	Predicted olfactory G-protein coupled receptor
Y55F3BR.6	177045_at	Y55F3BR.6		WBGene00021943				ot17|ot19|ok273		WBPhenotype0000031|WBPhenotype0000049|WBPhenotype0000050|WBPhenotype0000054|WBPhenotype0000059|WBPhenotype0000689|WBPhenotype0000886|WBPhenotype0001037|WBPhenotype0000050|WBPhenotype0000535|WBPhenotype0000689|WBPhenotype0000886|WBPhenotype0000049|WBPhenotype0000062|WBPhenotype0000886					Molecular_function:structural constituent of eye lens			ENSEMBL:ENSP00000248553:human:Heat-shock protein beta-1:E=10.585 | ENSEMBL:ENSP00000227251:human:Alpha crystallin B chain:E=10 | FLYBASE:CG4167-PA:fly:Flybase gene name is Hsp67Ba-PA:E=14.9586 | FLYBASE:CG4533-PA:fly:Flybase gene name is l(2)efl-PA:E=14.6778 | FLYBASE:CG4466-PA:fly:Flybase gene name is Hsp27-PA:E=14.5229 | FLYBASE:CG4463-PA:fly:Flybase gene name is Hsp23-PA:E=13.301 | FLYBASE:CG4…
H28G03.6	185540_s_at	H28G03.6		WBGene00003477		mtm-5		ok469|uCE6-904|uCE6-906|uCE6-905|uCE6-907	0	WBPhenotype0000050|WBPhenotype0000535|WBPhenotype0000689|WBPhenotype0000886|WBPhenotype0000049|WBPhenotype0000062|WBPhenotype0000886|WBPhenotype0000031|WBPhenotype0000049|WBPhenotype0000050|WBPhenotype0000054|WBPhenotype0000059|WBPhenotype0000689|WBPhenotype0000886|WBPhenotype0001037	1	Adult Expression: pharynx; intestine; body wall muscle;	pharynx|intestine|body wall muscle	1	Biological_process:intracellular signaling cascade|Molecular_function:inositol or phosphatidylinositol phosphatase activity|Biological_process:phospholipid dephosphorylation	KOG1090	Predicted dual-specificity phosphatase	ENSEMBL:ENSP00000256190:human:Isoform 1 of Myotubularin-related protein 13:E=113.62 | ENSEMBL:ENSP00000336522:human:Isoform 3 of SET-binding factor 1:E=106.602 | ENSEMBL:ENSP00000370196:human:Isoform 4 of SET-binding factor 1:E=103.796 | ENSEMBL:ENSP00000252027:human:Isoform 1 of SET-binding factor 1:E=103.328 | ENSEMBL:ENSP00000348624:human:SET binding factor 1 isoform a variant:E=54.8861 | ENSE…
F38B2.4	189267_s_at	F38B2.4		WBGene00009531			F38B2.4 is orthologous to the human gene ADENYLATE KINASE 1 (AK1; OMIM:103000), which when mutated leads to hemolytic anemia.	ok1042|gk240|uCE1-542		WBPhenotype0000031|WBPhenotype0000049|WBPhenotype0000050|WBPhenotype0000054|WBPhenotype0000059|WBPhenotype0000689|WBPhenotype0000886|WBPhenotype0001037|WBPhenotype0000050|WBPhenotype0000535|WBPhenotype0000689|WBPhenotype0000886|WBPhenotype0000050|WBPhenotype0000062|WBPhenotype0000535|WBPhenotype0000689|WBPhenotype0000886|WBPhenotype0000049|WBPhenotype0000062|WBPhenotype0000886				16	Molecular_function:ATP binding|Molecular_function:nucleotide kinase activity|Biological_process:nucleobase, nucleoside, nucleotide and nucleic acid metabolism|Molecular_function:adenylate kinase activity|Biological_process:ATP metabolism|Cellular_component:cytoplasm|Molecular_function:shikimate kinase activity|Biological_process:amino acid biosynthesis|Molecular_function:GTPase activity|Molecular…	KOG3079	Uridylate kinase/adenylate kinase	ENSEMBL:ENSP00000223836:human:Adenylate kinase 1:E=55.9586 | ENSEMBL:ENSP00000362249:human:Adenylate kinase isoenzyme 1:E=55.9208 | ENSEMBL:ENSP00000341430:human:Adenylate kinase 5:E=44.9208 | ENSEMBL:ENSP00000346577:human:Hypothetical protein:E=44.9208 | ENSEMBL:ENSP00000359841:human:64 kDa protein:E=43.7696 | ENSEMBL:ENSP00000294340:human:cytidylate kinase:E=37.4437 | ENSEMBL:ENSP00000362250:hu…
F23C8.4	180334_at	F23C8.4		WBGene00017733		ubxn-1		tm2759		WBPhenotype0000050|WBPhenotype0000535|WBPhenotype0000689|WBPhenotype0000886|WBPhenotype0000050|WBPhenotype0000049|WBPhenotype0000062|WBPhenotype0000886|WBPhenotype0000031|WBPhenotype0000049|WBPhenotype0000050|WBPhenotype0000054|WBPhenotype0000059|WBPhenotype0000689|WBPhenotype0000886|WBPhenotype0001037				11	Molecular_function:aspartic-type endopeptidase activity|Biological_process:proteolysis|Molecular_function:nucleic acid binding|Molecular_function:zinc ion binding|Cellular_component:intracellular	KOG2689	Predicted ubiquitin regulatory protein	ENSEMBL:ENSP00000303991:human:Isoform 1 of SAPK substrate protein 1:E=28.2366 | ENSEMBL:ENSP00000294119:human:Isoform 2 of SAPK substrate protein 1:E=25.7213 | ENSEMBL:ENSP00000272638:human:UBX domain-containing protein 2:E=21.0809 | FLYBASE:CG8209-PA:fly:Flybase gene name is CG8209-PA:E=47.7696 | FLYBASE:CG8042-PB:fly:Flybase gene name is CG8042-PB:E=18.0269 |
F54G8.1	186933_at	F54G8.1		WBGene00010074				ttTi2707		WBPhenotype0000031|WBPhenotype0000049|WBPhenotype0000050|WBPhenotype0000054|WBPhenotype0000059|WBPhenotype0000689|WBPhenotype0000886|WBPhenotype0001037|WBPhenotype0000050|WBPhenotype0000535|WBPhenotype0000689|WBPhenotype0000886|WBPhenotype0000049|WBPhenotype0000749|WBPhenotype0000886|WBPhenotype0000049|WBPhenotype0000062|WBPhenotype0000886				3	Molecular_function:transmembrane receptor protein tyrosine kinase activity|Molecular_function:epidermal growth factor receptor activity|Cellular_component:membrane	LSE0023	Predicted receptor
ZK546.17	185958_s_at	ZK546.17		WBGene00022766	ZK546.3	cblc-1		e1715|u20|e1515|ok1104|tm1552		WBPhenotype0000050|WBPhenotype0000062|WBPhenotype0000535|WBPhenotype0000689|WBPhenotype0000886						TWOG0085	Unnamed protein	ENSEMBL:ENSP00000255103:human:Methylmalonic aciduria and homocystinuria type C protein:E=25.5686 |
C28D4.2	189064_s_at	C28D4.2		WBGene00000509		cka-1	cka-1 encodes an isoform of choline kinase whose activity has been verified in vitro, and that has a strong preference for choline over ethanolamine; CKA-1 and CKA-2 comprise a related group ('A') of choline kinases.	tm1241		WBPhenotype0000050|WBPhenotype0000535|WBPhenotype0000689|WBPhenotype0000886|WBPhenotype0000031|WBPhenotype0000049|WBPhenotype0000050|WBPhenotype0000054|WBPhenotype0000059|WBPhenotype0000689|WBPhenotype0000886|WBPhenotype0001037|WBPhenotype0000049|WBPhenotype0000062|WBPhenotype0000886				5		KOG2686	Choline kinase	ENSEMBL:ENSP00000348454:human:Isoform 2 of Choline kinase alpha:E=63.4815 | ENSEMBL:ENSP00000312189:human:Choline/ethanolamine kinase:E=38.4202 | ENSEMBL:ENSP00000265689:human:Isoform 1 of Choline kinase alpha:E=35.6778 | ENSEMBL:ENSP00000356168:human:ETNK2 protein:E=14.7447 | ENSEMBL:ENSP00000356166:human:Novel protein:E=10.8861 | ENSEMBL:ENSP00000307514:human:Ethanolamine kinase 2:E=10.8239 | F…
M03B6.2	192160_s_at	M03B6.2		WBGene00010834				ok1673	0	WBPhenotype0000050|WBPhenotype0000535|WBPhenotype0000689|WBPhenotype0000886|WBPhenotype0000049|WBPhenotype0000062|WBPhenotype0000886|WBPhenotype0000031|WBPhenotype0000049|WBPhenotype0000050|WBPhenotype0000054|WBPhenotype0000059|WBPhenotype0000689|WBPhenotype0000886|WBPhenotype0001037|WBPhenotype0000050|WBPhenotype0000062|WBPhenotype0000535|WBPhenotype0000689|WBPhenotype0000886	0	Expression is confined to adults, and is seen predominantly in many posterior hypodermal cells. Expression is also occasionally seen in the vulva and in the pharynx.	vulva|pharynx|hypodermis	24	Molecular_function:transporter activity|Biological_process:transport|Cellular_component:integral to membrane|Molecular_function:GABA-B receptor activity|Cellular_component:membrane|Molecular_function:monocarboxylate porter activity|Biological_process:organic anion transport	KOG2504	Monocarboxylate transporter	ENSEMBL:ENSP00000295190:human:Monocarboxylate transporter 14:E=46.5528 | ENSEMBL:ENSP00000298215:human:Monocarboxylate transporter 9:E=41.0706 | ENSEMBL:ENSP00000315439:human:Aromatic amino acid transporter:E=38.7696 | ENSEMBL:ENSP00000309751:human:Monocarboxylate transporter 13:E=38.2441 | ENSEMBL:ENSP00000321735:human:Monocarboxylate transporter 3:E=36.7959 | ENSEMBL:ENSP00000261187:human:Monoc…
F13C5.6	182025_at	F13C5.6b	F13C5.6	WBGene00001567	F13C5.6a	gei-10	gei-10 encodes a novel protein conserved with C. briggsae BP:CBP01944 that interacts with GEX-3 in yeast two-hybrid assays.	tm1904|cxTi3723		WBPhenotype0000031|WBPhenotype0000049|WBPhenotype0000050|WBPhenotype0000054|WBPhenotype0000059|WBPhenotype0000689|WBPhenotype0000886|WBPhenotype0001037|WBPhenotype0000050|WBPhenotype0000535|WBPhenotype0000689|WBPhenotype0000886|WBPhenotype0000886|WBPhenotype0000049|WBPhenotype0000062|WBPhenotype0000886|WBPhenotype0000031|WBPhenotype0000049|WBPhenotype0000050|WBPhenotype0000054|WBPhenotype0000059|…						InP_Cae_004043
C02D5.2	175943_at	C02D5.2a	C02D5.2	WBGene00015336	C02D5.2b	C02D5.2		ttTi4121		WBPhenotype0000050|WBPhenotype0000535|WBPhenotype0000689|WBPhenotype0000886|WBPhenotype0000049|WBPhenotype0000062|WBPhenotype0000886|WBPhenotype0000049|WBPhenotype0000749|WBPhenotype0000886|WBPhenotype0000031|WBPhenotype0000049|WBPhenotype0000050|WBPhenotype0000054|WBPhenotype0000059|WBPhenotype0000689|WBPhenotype0000886|WBPhenotype0001037						KOG3160	Gamma-interferon inducible lysosomal thiol reductase	ENSEMBL:ENSP00000262807:human:Gamma-interferon-inducible lysosomal thiol reductase precursor:E=20.4437 | FLYBASE:CG9796-PA:fly:Flybase gene name is CG9796-PA:E=16.699 | FLYBASE:CG13822-PA:fly:Flybase gene name is CG13822-PA:E=12.9586 | FLYBASE:CG10157-PA:fly:Flybase gene name is CG10157-PA:E=12.2518 | FLYBASE:CG9427-PA:fly:Flybase gene name is CG9427-PA:E=12.041 |
Y37D8A.18	184245_at	Y37D8A.18		WBGene00012556				snp_Y32B12B[1]|snp_Y32B12B[3]|snp_Y32B12B[2]		WBPhenotype0000031|WBPhenotype0000050|WBPhenotype0001010|WBPhenotype0000689|WBPhenotype0000059				5	Molecular_function:structural constituent of ribosome|Biological_process:protein biosynthesis|Cellular_component:intracellular|Cellular_component:ribosome|Cellular_component:small ribosomal subunit|Biological_process:positive regulation of growth rate|Biological_process:embryonic development (sensu Metazoa)|Biological_process:osmoregulation|Biological_process:larval development (sensu Nematoda)|B…	KOG3321	Mitochondrial ribosomal protein S10	ENSEMBL:ENSP00000053468:human:Mitochondrial 28S ribosomal protein S10:E=17.7959 | FLYBASE:CG4247-PA:fly:Flybase gene name is mRpS10-PA:E=22.2518 |
ZC373.4	173899_at	ZC373.4		WBGene00013869				pkP976		WBPhenotype0000050|WBPhenotype0000535|WBPhenotype0000689|WBPhenotype0000886|WBPhenotype0000050|WBPhenotype0000062|WBPhenotype0000535|WBPhenotype0000689|WBPhenotype0000886				9	Molecular_function:protein kinase activity|Molecular_function:ATP binding|Biological_process:protein amino acid phosphorylation|Molecular_function:protein serine/threonine kinase activity|Molecular_function:protein-tyrosine kinase activity|Molecular_function:magnesium ion binding	KOG0032	Ca2+/calmodulin-dependent protein kinase, EF-Hand protein superfamily	ENSEMBL:ENSP00000355024:human:Isoform 5 of Myosin light chain kinase, smooth muscle:E=73.9586 | ENSEMBL:ENSP00000320622:human:203 kDa protein:E=71.3188 | ENSEMBL:ENSP00000353452:human:Isoform 1 of Myosin light chain kinase, smooth muscle:E=71.301 | ENSEMBL:ENSP00000346846:human:Isoform Del-1790 of Myosin light chain kinase, smooth muscle:E=71.1938 | ENSEMBL:ENSP00000274643:human:Uncharacterized s…
C18A11.7	173656_at	C18A11.7	C18A11.7b	WBGene00001000	C18A11.7a	dim-1		gk54|ra203|ra204|ra215|ra219|ra102|cxTi10018|uCE6-1075	0	WBPhenotype0000031|WBPhenotype0000049|WBPhenotype0000050|WBPhenotype0000054|WBPhenotype0000059|WBPhenotype0000689|WBPhenotype0000886|WBPhenotype0001037|WBPhenotype0000050|WBPhenotype0000535|WBPhenotype0000689|WBPhenotype0000886	0	Expressed throughout development from the 1.5-fold stage of embryogenesis and appears to be limited to bodywall muscles. Anti-GFP immunofluorescence was not observed in any of the other muscle types.						ENSEMBL:ENSP00000271588:human:hemicentin 1:E=16.4318 | ENSEMBL:ENSP00000261509:human:palladin:E=14.5086 | ENSEMBL:ENSP00000348444:human:Isoform 7 of Titin:E=14.4437 | ENSEMBL:ENSP00000347764:human:Isoform 2 of Titin:E=14.4318 | ENSEMBL:ENSP00000340967:human:Isoform 1 of Myopalladin:E=13.6198 | ENSEMBL:ENSP00000336735:human:CGI-151 protein:E=12.8539 | ENSEMBL:ENSP00000346369:human:Isoform 2 of Myo…
C05D11.5	187649_at	C05D11.5		WBGene00015483				cxTi4412|cxTi8329|snp_C04A2[2]	0	WBPhenotype0000049|WBPhenotype0000062|WBPhenotype0000886|WBPhenotype0000049|WBPhenotype0000062|WBPhenotype0000886|WBPhenotype0000049|WBPhenotype0000749|WBPhenotype0000886|WBPhenotype0000031|WBPhenotype0000049|WBPhenotype0000050|WBPhenotype0000054|WBPhenotype0000059|WBPhenotype0000689|WBPhenotype0000886|WBPhenotype0001037|WBPhenotype0000050|WBPhenotype0000535|WBPhenotype0000689|WBPhenotype0000886	1	Larval Expression: intestine; hypodermis;|Larval Expression: intestine; body wall muscle; hypodermis;	hypodermis|intestine|hypodermis|intestine|vulval muscle|Reproductive System|body wall muscle|gonad sheath cells	8		KOG4518	Hydroxypyruvate isomerase	ENSEMBL:ENSP00000344050:human:Novel protein:E=37.7959 | ENSEMBL:ENSP00000361501:human:25 kDa protein:E=34.2596 | ENSEMBL:ENSP00000319129:human:HYI protein:E=25.6576 | ENSEMBL:ENSP00000361502:human:24 kDa protein:E=25.5528 | ENSEMBL:ENSP00000361503:human:Novel protein:E=17.7447 | ENSEMBL:ENSP00000361504:human:Novel protein:E=17.4202 | ENSEMBL:ENSP00000361510:human:Novel protein:E=17.3768 | FLYBASE…
K04D7.3	192551_at	K04D7.3		WBGene00001794		gta-1	The gta-1 gene encodes an ortholog of the human gene GABAT, which when mutated leads to GABA-transaminase deficiency (OMIM:137150).	ok517	1	WBPhenotype0000049|WBPhenotype0000062|WBPhenotype0000886|WBPhenotype0000031|WBPhenotype0000049|WBPhenotype0000050|WBPhenotype0000054|WBPhenotype0000059|WBPhenotype0000689|WBPhenotype0000886|WBPhenotype0001037|WBPhenotype0000050|WBPhenotype0000535|WBPhenotype0000689|WBPhenotype0000886	1	Larval Expression: body wall muscle; Nervous System; head neurons;|Larval Expression: body wall muscle; Nervous System; head neurons;	head neurons|nervous system|body wall muscle|head neurons|nervous system|body wall muscle	8	Molecular_function:transaminase activity|Molecular_function:pyridoxal phosphate binding|Molecular_function:4-aminobutyrate transaminase activity|Biological_process:gamma-aminobutyric acid metabolism|Biological_process:arginine metabolism|Biological_process:biosynthesis|Molecular_function:adenosylmethionine-8-amino-7-oxononanoate transaminase activity|Biological_process:biotin biosynthesis|Biologi…	KOG1405	4-aminobutyrate aminotransferase	ENSEMBL:ENSP00000268251:human:4-aminobutyrate aminotransferase, mitochondrial precursor:E=123.921 | ENSEMBL:ENSP00000224242:human:Ornithine aminotransferase, mitochondrial precursor:E=13.3979 | ENSEMBL:ENSP00000231420:human:Alanine--glyoxylate aminotransferase 2, mitochondrial precursor:E=11.2147 | FLYBASE:CG7433-PB:fly:Flybase gene name is CG7433-PB:E=127.959 | FLYBASE:CG8782-PA:fly:Flybase gene…
225	174513_at
F43G9.4	178574_at	F43G9.4		WBGene00009667				uCE1-1512		WBPhenotype0000050|WBPhenotype0000031|WBPhenotype0000049|WBPhenotype0000050|WBPhenotype0000054|WBPhenotype0000059|WBPhenotype0000689|WBPhenotype0000886|WBPhenotype0001037|WBPhenotype0000049|WBPhenotype0000062|WBPhenotype0000886|WBPhenotype0000050|WBPhenotype0000535|WBPhenotype0000689|WBPhenotype0000886				2		InP_Cae_009060
Y113G7A.5	185438_at	Y113G7A.5		WBGene00013746				snp_Y60A3[2]		WBPhenotype0000049|WBPhenotype0000062|WBPhenotype0000886|WBPhenotype0000031|WBPhenotype0000049|WBPhenotype0000050|WBPhenotype0000054|WBPhenotype0000059|WBPhenotype0000689|WBPhenotype0000886|WBPhenotype0001037|WBPhenotype0000050|WBPhenotype0000535|WBPhenotype0000689|WBPhenotype0000886				0	Molecular_function:GABA-A receptor activity|Molecular_function:extracellular ligand-gated ion channel activity|Biological_process:ion transport|Cellular_component:integral to membrane|Cellular_component:postsynaptic membrane|Molecular_function:neurotransmitter receptor activity|Cellular_component:membrane|Biological_process:transport|Molecular_function:ion channel activity	KOG3644	Ligand-gated ion channel	ENSEMBL:ENSP00000229606:human:Gamma-aminobutyric-acid receptor subunit rho-2 precursor:E=57.3979 | ENSEMBL:ENSP00000275066:human:Gamma-aminobutyric acid (GABA) receptor, rho 1:E=55.0915 | ENSEMBL:ENSP00000328115:human:similar to Gamma-aminobutyric-acid receptor rho-3 subunit precursor:E=53.1871 | ENSEMBL:ENSP00000295454:human:Gamma-aminobutyric-acid receptor subunit beta-1 precursor:E=52.2518 | E…
207	174346_at
B0416.7	187483_at	B0416.7a	B0416.7	WBGene00015182	B0416.7b	B0416.7		uCE2-1605|uCE2-1606		WBPhenotype0000031|WBPhenotype0000049|WBPhenotype0000050|WBPhenotype0000054|WBPhenotype0000059|WBPhenotype0000689|WBPhenotype0000886|WBPhenotype0001037|WBPhenotype0000050|WBPhenotype0000535|WBPhenotype0000689|WBPhenotype0000886						LSE0709	Unnamed protein
C14B9.1	192659_at	C14B9.1		WBGene00002011		hsp-12.2	hsp-12.2 is orthologous to the human gene CRYSTALLIN, ALPHA B (CRYAB; OMIM:123590), which when mutated leads to disease.	cxTi510|tm2447		WBPhenotype0000049|WBPhenotype0000749|WBPhenotype0000886|WBPhenotype0000049|WBPhenotype0000062|WBPhenotype0000886|WBPhenotype0000050|WBPhenotype0000535|WBPhenotype0000689|WBPhenotype0000886|WBPhenotype0000049|WBPhenotype0000749|WBPhenotype0000886|WBPhenotype0000049|WBPhenotype0000749|WBPhenotype0000886|WBPhenotype0000050|WBPhenotype0000535|WBPhenotype0000689|WBPhenotype0000886|WBPhenotype0000031|…				14	Molecular_function:structural constituent of eye lens|Biological_process:reproduction	KOG3591	Alpha crystallins	ENSEMBL:ENSP00000227251:human:Alpha crystallin B chain:E=17.0915 | ENSEMBL:ENSP00000004982:human:Alpha crystallin family protein:E=15.4949 | ENSEMBL:ENSP00000291554:human:Alpha crystallin A chain:E=14.0132 | ENSEMBL:ENSP00000248553:human:Heat-shock protein beta-1:E=13.2366 | ENSEMBL:ENSP00000302476:human:Heat-shock protein beta-2:E=10.699 | FLYBASE:CG4533-PA:fly:Flybase gene name is l(2)efl-PA:E=…
Y102A11A.1	176448_at	Y102A11A.1		WBGene00022411				e141|e1208|ju1|sy167|e96|ttTi4695|snp_Y37E11AR[2]|uCE4-800		WBPhenotype0000050|WBPhenotype0000535|WBPhenotype0000689|WBPhenotype0000886|WBPhenotype0000050|WBPhenotype0000535|WBPhenotype0000689|WBPhenotype0000886						InP_Cae_007613
F42G8.12	192399_s_at	F42G8.12		WBGene00002162		isp-1	isp-1 encodes a Rieske iron sulphur protein (ISP) which is a subunit of the mitochondrial complex III in the mitochondrial membrane; the subunits are highly conserved in all mitochondria and aerobic bacteria; mitochondrial complex III catalyses electron transport from ubiquinol to cytochrome c; isp-1 mutants show low oxygen consumption, a decreased sensitivity to reactive oxygen species and incre…	qm150|gk267	1	WBPhenotype0000050|WBPhenotype0000689|WBPhenotype0000050|WBPhenotype0000535|WBPhenotype0000689|WBPhenotype0000886	1	Larval Expression: pharynx; intestine; stomato-intestinal muscle; anal depressor muscle; rectal epithelium; Reproductive System; distal tip cell; developing vulva; developing uterus; body wall muscle; Nervous System; nerve ring; ventral nerve cord; head neurons; neurons along body; tail neurons; unidentified cells in head; unidentified cells in tail ;	head|tail|pharynx|intestine|rectal epithelium|head neurons|tail neurons|nerve ring|ventral nerve cord|vulval muscle|uterine muscle|nervous system|Reproductive System|body wall muscle|developing vulva|anal depressor muscle|stomato-intestinal muscle|neurons along body|developing uterus|distal tip cell	1	Molecular_function:ubiquinol-cytochrome-c reductase activity|Biological_process:electron transport|Cellular_component:membrane|Cellular_component:ubiquinol-cytochrome-c reductase complex|Molecular_function:oxidoreductase activity|Biological_process:embryonic development (sensu Metazoa)|Biological_process:reproduction	KOG1671	Ubiquinol cytochrome c reductase, subunit RIP1	ENSEMBL:ENSP00000306397:human:Ubiquinol-cytochrome c reductase iron-sulfur subunit, mitochondrial precursor:E=57.5528 | ENSEMBL:ENSP00000303001:human:OTTHUMP00000028838:E=56.699 | FLYBASE:CG7361-PB:fly:Flybase gene name is RFeSP-PB:E=62.2441 |
K03E6.6	188438_s_at	K03E6.6		WBGene00003991		pfn-3		tm1362	0	WBPhenotype0000031|WBPhenotype0000049|WBPhenotype0000050|WBPhenotype0000054|WBPhenotype0000059|WBPhenotype0000689|WBPhenotype0000886|WBPhenotype0001037|WBPhenotype0000049|WBPhenotype0000062|WBPhenotype0000886|WBPhenotype0000886|WBPhenotype0000050|WBPhenotype0000535|WBPhenotype0000689|WBPhenotype0000886	1	Staining for PFN-3 was negative in early embryos but detected specifically in body wall muscle cells from the 1.5-fold stage (~350 min after the first cell division) and persisted through embryogenesis. Also expressed in adult worms.|The pfn-3 promoter::GFP fusion construct yielded no expression, suggesting that an additional enhancer element may be required for its expression or an inhibitory ci…	intestine|rectal gland cells	16	Molecular_function:actin binding|Biological_process:cytoskeleton organization and biogenesis|Cellular_component:actin cytoskeleton|Biological_process:actin cytoskeleton organization and biogenesis	KOG1755	Profilin	FLYBASE:CG9553-PA:fly:Flybase gene name is chic-PA:E=19.9208 |
Y46D2A.1	185963_at	Y46D2A.1		WBGene00021589				ok1769|CE3-125|snp_H09G03[3]|dbP8|snp_H09G03[1]		WBPhenotype0000049|WBPhenotype0000062|WBPhenotype0000886						LSE0536	Uncharacterized protein
T05A8.4	188402_at	T05A8.4		WBGene00020230			T05A8.4 encodes a neprilysin; neprilysins are thermolysin-like zinc metallopeptidases, found on the outer surface of animal cells, that negatively regulate small signalling peptides (e.g., enkephalin, tachykinin, insulin, and natriuretic peptides) by cleaving them; while T05A8.4 is an ortholog of mammalian neutral endopeptidase (NEP), expressed on the brush-border membranes of kidney; more genera…	cxTi1087|cxTi10870|uCE2-1135|uCE2-1136|uCE2-1132|uCE2-1133|uCE2-1134		WBPhenotype0000049|WBPhenotype0000062|WBPhenotype0000886|WBPhenotype0000031|WBPhenotype0000049|WBPhenotype0000050|WBPhenotype0000054|WBPhenotype0000059|WBPhenotype0000689|WBPhenotype0000886|WBPhenotype0001037|WBPhenotype0000050|WBPhenotype0000535|WBPhenotype0000689|WBPhenotype0000886				1	Molecular_function:metallopeptidase activity|Molecular_function:zinc ion binding|Biological_process:proteolysis|Molecular_function:neprilysin activity|Cellular_component:membrane	KOG3624	M13 family peptidase	ENSEMBL:ENSP00000374395:human:membrane metallo-endopeptidase-like 1:E=134.523 | ENSEMBL:ENSP00000288709:human:Isoform 1 of Membrane metallo-endopeptidase-like 1:E=134.523 | ENSEMBL:ENSP00000353679:human:Neprilysin:E=128.569 | ENSEMBL:ENSP00000349581:human:Isoform A of Endothelin-converting enzyme 1:E=125.921 | ENSEMBL:ENSP00000364028:human:Isoform B of Endothelin-converting enzyme 1:E=125.921 | E…
K03C7.1	171739_x_at	K03C7.1		WBGene00019358				uCE6-839		WBPhenotype0000050|WBPhenotype0000535|WBPhenotype0000689|WBPhenotype0000886|WBPhenotype0000031|WBPhenotype0000049|WBPhenotype0000050|WBPhenotype0000054|WBPhenotype0000059|WBPhenotype0000689|WBPhenotype0000886|WBPhenotype0001037|WBPhenotype0000886|WBPhenotype0000049|WBPhenotype0000062|WBPhenotype0000886|WBPhenotype0000050|WBPhenotype0000062|WBPhenotype0000535|WBPhenotype0000689|WBPhenotype0000886				1	Cellular_component:nucleosome|Molecular_function:DNA binding|Cellular_component:nucleus|Biological_process:nucleosome assembly	LSE0805	Unnamed protein	ENSEMBL:ENSP00000348444:human:Isoform 7 of Titin:E=47.3468 | ENSEMBL:ENSP00000347764:human:Isoform 2 of Titin:E=47.3372 | ENSEMBL:ENSP00000334319:human:Isoform 1 of Protein piccolo:E=30.6778 | ENSEMBL:ENSP00000374128:human:Isoform 2 of Protein piccolo:E=28.2518 | ENSEMBL:ENSP00000374127:human:550 kDa protein:E=26.7696 | ENSEMBL:ENSP00000341190:human:93 kDa protein:E=25.4949 | ENSEMBL:ENSP00000330…
T05D4.1	192888_s_at	T05D4.1		WBGene00011474			T05D4.1 is orthologous to the human gene ALDOLASE A, FRUCTOSE-BISPHOSPHATE (ALDOA; OMIM:103850), which when mutated leads to aldolase A deficiency.	mg312|ttTi3899	1	WBPhenotype0000049|WBPhenotype0000062|WBPhenotype0000886|WBPhenotype0000050|WBPhenotype0000535|WBPhenotype0000689|WBPhenotype0000886|WBPhenotype0000031|WBPhenotype0000049|WBPhenotype0000050|WBPhenotype0000054|WBPhenotype0000059|WBPhenotype0000689|WBPhenotype0000886|WBPhenotype0001037|WBPhenotype0000049|WBPhenotype0000749|WBPhenotype0000886	1	Larval Expression: stomato-intestinal muscle; anal depressor muscle; Reproductive System; developing vulva; body wall muscle; Nervous System; nerve ring; ventral nerve cord; dorsal nerve cord; lateral nerve cords; head neurons; neurons along body; tail neurons;	head neurons|tail neurons|nerve ring|ventral nerve cord|dorsal nerve cord|vulval muscle|nervous system|Reproductive System|body wall muscle|developing vulva|anal depressor muscle|stomato-intestinal muscle|neurons along body|lateral nerve cords|spermatheca uterine valve		Molecular_function:fructose-bisphosphate aldolase activity|Biological_process:glycolysis	KOG1557	Fructose-biphosphate aldolase	ENSEMBL:ENSP00000336927:human:Fructose-bisphosphate aldolase A:E=121.678 | ENSEMBL:ENSP00000226253:human:Fructose-bisphosphate aldolase C:E=118.076 | ENSEMBL:ENSP00000259398:human:Fructose-bisphosphate aldolase B:E=107.796 | ENSEMBL:ENSP00000363986:human:Aldolase B, fructose-bisphosphate:E=63.0809 | FLYBASE:CG6058-PF:fly:Flybase gene name is Ald-PF:E=118.114 | FLYBASE:CG5432-PA:fly:Flybase gene n…
K06C4.6	192537_at	K06C4.6a	K06C4.6	WBGene00003386	K06C4.6b|K06C4.6c	mod-1	mod-1 encodes a serotonin-gated chloride channel; MOD-1 activity is required for locomotory behavior, specifically for the experience-dependent behavior of an enhanced slowing response exhibited by food-deprived animals upon encountering a bacterial food source; when expressed in voltage-clamped Xenopus oocytes, MOD-1 is able to form a serotonin-gated ion channel, and when expressed in human tiss…	n3034|nr2043|ok103|cxTi10057|cxTi4301	1	WBPhenotype0000050|WBPhenotype0000535|WBPhenotype0000689|WBPhenotype0000886|WBPhenotype0000049|WBPhenotype0000062|WBPhenotype0000886	0	mod-1::GFP reporter expression was observed in the cell bodies and axons (the latter presumably as a consequence of reporter overexpression) of several neurons in the head, ventral cord and tail of the animal. No reporter expression was observed in any muscle cells.	ventral cord neurons|head neurons|tail neurons		Molecular_function:GABA-A receptor activity|Molecular_function:ion channel activity|Biological_process:ion transport|Cellular_component:membrane|Molecular_function:extracellular ligand-gated ion channel activity|Cellular_component:integral to membrane|Cellular_component:postsynaptic membrane|Molecular_function:neurotransmitter receptor activity|Biological_process:transport	KOG3644	Ligand-gated ion channel	ENSEMBL:ENSP00000372479:human:Hypothetical protein DKFZp781L0846:E=57.2441 | ENSEMBL:ENSP00000299267:human:Isoform 2 of Gamma-aminobutyric-acid receptor subunit beta-3 precursor:E=57.1938 | ENSEMBL:ENSP00000308725:human:Isoform 1 of Gamma-aminobutyric-acid receptor subunit beta-3 precursor:E=57.1938 | ENSEMBL:ENSP00000295454:human:Gamma-aminobutyric-acid receptor subunit beta-1 precursor:E=57.091…
T09A12.2	190674_at	T09A12.2a	T09A12.2	WBGene00020373	T09A12.2b	T09A12.2		ttTi3399|tm2535	1	WBPhenotype0000050|WBPhenotype0000535|WBPhenotype0000689|WBPhenotype0000886|WBPhenotype0000049|WBPhenotype0000062|WBPhenotype0000886|WBPhenotype0000031|WBPhenotype0000049|WBPhenotype0000050|WBPhenotype0000054|WBPhenotype0000059|WBPhenotype0000689|WBPhenotype0000886|WBPhenotype0001037	1	Larval Expression: body wall muscle; Nervous System; head neurons; tail neurons;|Larval Expression: body wall muscle; Nervous System; head neurons; amphids; tail neurons; phasmids;	head neurons|tail neurons|nervous system|body wall muscle|head neurons|tail neurons|nervous system|body wall muscle|amphids|phasmids		Molecular_function:glutathione peroxidase activity|Biological_process:response to oxidative stress			ENSEMBL:ENSP00000346103:human:glutathione peroxidase 4 isoform C precursor:E=19.7696 | ENSEMBL:ENSP00000262661:human:Glutathione peroxidase 7 precursor:E=19.2366 | ENSEMBL:ENSP00000296734:human:CDNA FLJ23636 fis, clone CAS07176:E=15.3665 | ENSEMBL:ENSP00000373477:human:Glutathione peroxidase 3 precursor:E=12.6383 | ENSEMBL:ENSP00000328545:human:Epididymal secretory glutathione peroxidase precurso…
F57E7.1	177886_at	F57E7.1		WBGene00010202				ok199|cxTi3908|uCE5-2487|uCE5-2486|uCE5-2485		WBPhenotype0000049|WBPhenotype0000062|WBPhenotype0000886|WBPhenotype0000050|WBPhenotype0000535|WBPhenotype0000689|WBPhenotype0000886|WBPhenotype0000050|WBPhenotype0000535|WBPhenotype0000689|WBPhenotype0000886|WBPhenotype0000031|WBPhenotype0000049|WBPhenotype0000050|WBPhenotype0000054|WBPhenotype0000059|WBPhenotype0000689|WBPhenotype0000886|WBPhenotype0001037|WBPhenotype0000031|WBPhenotype0000049|…				10		LSE0573	Uncharacterized protein
C30A5.2	174177_at	C30A5.2		WBGene00004342	C02F5.7a.1|C02F5.7a.2|C02F5.7b.1	rfs-1	rfs-1 encodes a RAD51-like protein, orthologous to mammalian RAD-51C, that is related to bacterial recA, a multifunctional enzyme involved in DNA repair, homologous recombination, and induction of the SOS response; RFS-1 has no obvious function in mass RNAi assays; however, RFS-1 can interact with RAD-51, a C. elegans RAD51 homolog involved in meiosis and DNA repair, suggesting that RFS-1 may als…	ok1372|snp_C02F5[1]		WBPhenotype0000049|WBPhenotype0000749|WBPhenotype0000886|WBPhenotype0000050|WBPhenotype0000535|WBPhenotype0000689|WBPhenotype0000886|WBPhenotype0000050|WBPhenotype0000535|WBPhenotype0000689|WBPhenotype0000886|WBPhenotype0000049|WBPhenotype0000749|WBPhenotype0000886|WBPhenotype0000031|WBPhenotype0000049|WBPhenotype0000050|WBPhenotype0000054|WBPhenotype0000059|WBPhenotype0000689|WBPhenotype0000886|…				2	Molecular_function:nucleotide binding|Molecular_function:nucleoside-triphosphatase activity	InP_Cae_009463
C47E12.8	192157_at	C47E12.8		WBGene00000964		dhp-2	The dhp-2 gene encodes an ortholog of the human gene DIHYDROPYRIMIDINASE (DPYS), which when mutated leads to dihydropyrimidinuria (OMIM:222748).	tm1877	0	WBPhenotype0000050|WBPhenotype0000535|WBPhenotype0000689|WBPhenotype0000886|WBPhenotype0000031|WBPhenotype0000049|WBPhenotype0000050|WBPhenotype0000054|WBPhenotype0000059|WBPhenotype0000689|WBPhenotype0000886|WBPhenotype0001037|WBPhenotype0000049|WBPhenotype0000062|WBPhenotype0000886	1	Signals of CeCRMP/DHP-2 were distributed in the lateral region at the late gastrula stage and the 2-fold embryo stage.|Expression observed in body muscle quadrants from late gastrula to adult stages. Expression was seen in the whole cytoplasm of body wall muscle cells, confirmed using CeCRMP/DHP-2::GFP lacking NLS signal.		1	Biological_process:N-acetylglucosamine metabolism|Molecular_function:N-acetylglucosamine-6-phosphate deacetylase activity|Cellular_component:cytoplasm|Molecular_function:hydrolase activity, acting on carbon-nitrogen (but not peptide) bonds, in cyclic amides|Biological_process:histidine catabolism to glutamate and formamide|Molecular_function:hydrolase activity	KOG2584	Dihydroorotase and related enzymes	ENSEMBL:ENSP00000276651:human:Dihydropyrimidinase:E=155.638 | ENSEMBL:ENSP00000309539:human:Dihydropyrimidinase-related protein 2:E=134.824 | ENSEMBL:ENSP00000343690:human:DPYSL3 protein:E=134.469 | ENSEMBL:ENSP00000321606:human:collapsin response mediator protein 1 isoform 1:E=128.959 | ENSEMBL:ENSP00000288699:human:Dihydropyrimidinase-related protein 5:E=127.097 | ENSEMBL:ENSP00000339850:human:…
M176.3	177357_at	M176.3		WBGene00010942				tm2336		WBPhenotype0000049|WBPhenotype0000062|WBPhenotype0000886|WBPhenotype0000050|WBPhenotype0000535|WBPhenotype0000689|WBPhenotype0000886|WBPhenotype0001036|WBPhenotype0000050|WBPhenotype0000031|WBPhenotype0000049|WBPhenotype0000050|WBPhenotype0000054|WBPhenotype0000059|WBPhenotype0000689|WBPhenotype0000886|WBPhenotype0001037				20	Biological_process:embryonic development (sensu Metazoa)	KOG4083	Head-elevated expression protein
K01C8.10	192169_s_at	K01C8.10		WBGene00000379		cct-4	cct-4 encodes a putative T complex chaperonin that affects fertility and body morphology and intergrity; expressed in touch receptor neurons.	tm1032|tm1187|ok662|ttTi7176|tm2753|uCE6-1654|uCE6-1653	1	WBPhenotype0000038|WBPhenotype0000050|WBPhenotype0000535|WBPhenotype0001029|WBPhenotype0001037|WBPhenotype0000050|WBPhenotype0000059|WBPhenotype0000689|WBPhenotype0001236|WBPhenotype0000050|WBPhenotype0000689|WBPhenotype0000679|WBPhenotype0000059|WBPhenotype0000050|WBPhenotype0000270	0	Larval Expression: pharynx; pharyngeal gland cells; intestine; renal gland cells; Nervous System; head neurons; unidentified cells in tail ;	head|tail|pharynx|intestine|head neurons|nervous system|pharyngeal gland cells|rectal gland cells	20	Molecular_function:ATP binding|Molecular_function:unfolded protein binding|Biological_process:protein folding|Molecular_function:protein binding|Biological_process:cellular protein metabolism|Biological_process:embryonic development (sensu Metazoa)|Biological_process:reproduction|Biological_process:morphogenesis of an epithelium|Biological_process:post-embryonic body morphogenesis|Biological_proc…	KOG0358	Chaperonin complex component, TCP-1 delta subunit (CCT4)	ENSEMBL:ENSP00000233836:human:T-complex protein 1 subunit delta:E=178.538 | ENSEMBL:ENSP00000280326:human:T-complex protein 1 subunit epsilon:E=89.5376 | ENSEMBL:ENSP00000357240:human:T-complex protein 1 subunit gamma:E=74.4815 | ENSEMBL:ENSP00000357243:human:60 kDa protein:E=74.4815 | ENSEMBL:ENSP00000295688:human:chaperonin containing TCP1, subunit 3 isoform b:E=73.1079 | ENSEMBL:ENSP0000023958…
T27A1.4	190374_at	T27A1.4		WBGene00020836				gk532	0	WBPhenotype0000031|WBPhenotype0000049|WBPhenotype0000050|WBPhenotype0000054|WBPhenotype0000059|WBPhenotype0000689|WBPhenotype0000886|WBPhenotype0001037|WBPhenotype0000049|WBPhenotype0000062|WBPhenotype0000886|WBPhenotype0000886|WBPhenotype0000050|WBPhenotype0000535|WBPhenotype0000689|WBPhenotype0000886	1	Larval Expression: body wall muscle;|Larval Expression: stomato-intestinal muscle; body wall muscle; unidentified cells in head;	head|vulval muscle|Reproductive System|body wall muscle|anal depressor muscle|stomato-intestinal muscle|head|vulval muscle|Reproductive System|body wall muscle|stomato-intestinal muscle	17	Molecular_function:GABA-A receptor activity|Molecular_function:extracellular ligand-gated ion channel activity|Biological_process:ion transport|Cellular_component:integral to membrane|Cellular_component:postsynaptic membrane|Biological_process:transport|Cellular_component:membrane	KOG3644	Ligand-gated ion channel	ENSEMBL:ENSP00000264428:human:Glycine receptor subunit beta precursor:E=28.2076 | ENSEMBL:ENSP00000218075:human:Isoform Alpha-2* of Glycine receptor subunit alpha-2 precursor:E=25.7959 | ENSEMBL:ENSP00000347123:human:Isoform Alpha-2B of Glycine receptor subunit alpha-2 precursor:E=25.7959 | ENSEMBL:ENSP00000274093:human:Isoform Alpha-3L of Glycine receptor subunit alpha-3 precursor:E=22.9586 | EN…
C09E8.1	183257_at	C09E8.1b	C09E8.1	WBGene00015644	C09E8.1a	C09E8.1		ttTi6694|uCE2-541|uCE2-542		WBPhenotype0000031|WBPhenotype0000049|WBPhenotype0000050|WBPhenotype0000054|WBPhenotype0000059|WBPhenotype0000689|WBPhenotype0000886|WBPhenotype0001037|WBPhenotype0000050|WBPhenotype0000535|WBPhenotype0000689|WBPhenotype0000886|WBPhenotype0000049|WBPhenotype0000062|WBPhenotype0000886					Molecular_function:neurotransmitter:sodium symporter activity|Biological_process:neurotransmitter transport|Cellular_component:integral to plasma membrane|Cellular_component:membrane|Molecular_function:structural constituent of ribosome|Cellular_component:intracellular|Cellular_component:ribosome|Biological_process:protein biosynthesis			FLYBASE:CG5549-PA:fly:Flybase gene name is CG5549-PA:E=10.6778 |
Y43B11AR.3	177313_at	Y43B11AR.3		WBGene00021544				ok1183		WBPhenotype0000049|WBPhenotype0000062|WBPhenotype0000886|WBPhenotype0000050|WBPhenotype0000535|WBPhenotype0000689|WBPhenotype0000886								ENSEMBL:ENSP00000300450:human:Probable tRNA pseudouridine synthase 2:E=14.5528 |
ZC123.4	189230_s_at	ZC123.4c	ZC123.4	WBGene00022519	ZC123.4a|ZC123.4b	ZC123.4		ttTi1795		WBPhenotype0000049|WBPhenotype0000062|WBPhenotype0000886|WBPhenotype0000031|WBPhenotype0000049|WBPhenotype0000050|WBPhenotype0000054|WBPhenotype0000059|WBPhenotype0000689|WBPhenotype0000886|WBPhenotype0001037|WBPhenotype0000050|WBPhenotype0000535|WBPhenotype0000689|WBPhenotype0000886					Molecular_function:protein kinase activity|Molecular_function:ATP binding|Biological_process:protein amino acid phosphorylation|Molecular_function:protein serine/threonine kinase activity|Molecular_function:protein-tyrosine kinase activity			ENSEMBL:ENSP00000276052:human:Serine/threonine-protein kinase PCTAIRE-1:E=84.5229 | ENSEMBL:ENSP00000302071:human:Isoform 1 of Serine/threonine-protein kinase PFTAIRE-1:E=83.8539 | ENSEMBL:ENSP00000265741:human:Isoform 2 of Serine/threonine-protein kinase PFTAIRE-1:E=83.8239 | ENSEMBL:ENSP00000369390:human:51 kDa protein:E=83.8239 | ENSEMBL:ENSP00000261211:human:Serine/threonine-protein kinase PC…
F21H7.4	178180_at	F21H7.4		WBGene00009030				uCE5-2401		WBPhenotype0000050|WBPhenotype0000535|WBPhenotype0000689|WBPhenotype0000886|WBPhenotype0000050				6	Molecular_function:sugar binding|Molecular_function:structural molecule activity|Biological_process:cell adhesion|Cellular_component:actin cytoskeleton|Biological_process:embryonic development (sensu Metazoa)	KOG4297	C-type lectin
D1007.13	185499_at	D1007.13b	D1007.13	WBGene00017009	D1007.13a	D1007.13		uCE1-842|uCE1-843|uCE1-844		WBPhenotype0000031|WBPhenotype0000049|WBPhenotype0000050|WBPhenotype0000054|WBPhenotype0000059|WBPhenotype0000689|WBPhenotype0000886|WBPhenotype0001037|WBPhenotype0000050|WBPhenotype0000535|WBPhenotype0000689|WBPhenotype0000886|WBPhenotype0000049|WBPhenotype0000062|WBPhenotype0000886
ZK228.3	179051_s_at	ZK228.3		WBGene00013946				ttTi1110|tm2687		WBPhenotype0000031|WBPhenotype0000049|WBPhenotype0000050|WBPhenotype0000054|WBPhenotype0000059|WBPhenotype0000689|WBPhenotype0000886|WBPhenotype0001037|WBPhenotype0000049|WBPhenotype0000062|WBPhenotype0000886|WBPhenotype0000050|WBPhenotype0000535|WBPhenotype0000689|WBPhenotype0000886				19		LSE0535	Uncharacterized protein
F10E7.4	188564_at	F10E7.4		WBGene00006893		spon-1		nc30|gk460|e2623|tm2684		WBPhenotype0000050|WBPhenotype0000535|WBPhenotype0000689|WBPhenotype0000886|WBPhenotype0000050|WBPhenotype0000535|WBPhenotype0000689|WBPhenotype0000886|WBPhenotype0000049|WBPhenotype0000062|WBPhenotype0000886|WBPhenotype0000031|WBPhenotype0000049|WBPhenotype0000050|WBPhenotype0000054|WBPhenotype0000059|WBPhenotype0000689|WBPhenotype0000886|WBPhenotype0001037				5	Molecular_function:serine-type endopeptidase inhibitor activity|Biological_process:cell adhesion|Biological_process:development|Cellular_component:cell surface|Cellular_component:extracellular region|Biological_process:blood coagulation|Molecular_function:protease inhibitor activity	KOG3539	Spondins, extracellular matrix proteins	ENSEMBL:ENSP00000309297:human:Spondin-1 precursor:E=108.356 | ENSEMBL:ENSP00000290902:human:Spondin-2 precursor:E=45.0177 | ENSEMBL:ENSP00000271588:human:hemicentin 1:E=22.4949 | ENSEMBL:ENSP00000257070:human:Brain-specific angiogenesis inhibitor 2 precursor:E=22.0223 | ENSEMBL:ENSP00000362759:human:brain-specific angiogenesis inhibitor 2:E=22.0132 | ENSEMBL:ENSP00000350215:human:semaphorin 5B is…
ZK1098.7	187526_at	ZK1098.7		WBGene00014224				cxTi8134	1	WBPhenotype0000059|WBPhenotype0000031|WBPhenotype0000049|WBPhenotype0000749|WBPhenotype0000886|WBPhenotype0000059|WBPhenotype0000050|WBPhenotype0000535|WBPhenotype0000689|WBPhenotype0000886|WBPhenotype0000057|WBPhenotype0000059|WBPhenotype0000640|WBPhenotype0001037|WBPhenotype0000050|WBPhenotype0000055|WBPhenotype0000535|WBPhenotype0000689|WBPhenotype0000886|WBPhenotype0000050|WBPhenotype0000535|…	0	Larval Expression: intestine; Nervous System; head neurons;|Larval Expression: intestine; Nervous System; nerve ring; head neurons; tail neurons;	intestine|head neurons|nervous system|intestine|head neurons|tail neurons|nerve ring|nervous system|gonad sheath cells	18	Biological_process:larval development (sensu Nematoda)|Biological_process:growth|Biological_process:oviposition|Biological_process:gametogenesis|Biological_process:positive regulation of growth rate|Biological_process:embryonic development (sensu Metazoa)	TWOG0854	Unnamed protein	ENSEMBL:ENSP00000320184:human:Mitochondrial ribosomal protein S23:E=16.4949 | FLYBASE:CG31842-PA:fly:Flybase gene name is mRpS23-PA:E=17.5528 |
Y97E10AR.2	176595_at	Y97E10AR.2a	Y97E10AR.2	WBGene00022397	Y97E10AR.2b	Y97E10AR.2		tm2367		WBPhenotype0000031|WBPhenotype0000049|WBPhenotype0000050|WBPhenotype0000054|WBPhenotype0000059|WBPhenotype0000689|WBPhenotype0000886|WBPhenotype0001037|WBPhenotype0000049|WBPhenotype0000062|WBPhenotype0000886|WBPhenotype0000050|WBPhenotype0000535|WBPhenotype0000689|WBPhenotype0000886					Molecular_function:gamma-glutamyltransferase activity	KOG2410	Gamma-glutamyltransferase	ENSEMBL:ENSP00000248923:human:Isoform 1 of Gamma-glutamyltranspeptidase 1 precursor:E=20.3665 | ENSEMBL:ENSP00000249062:human:similar to Gamma-glutamyltranspeptidase 1 precursor (Gamma-glutamyltransferase 1) (CD224 antigen) isoform 2:E=18.6021 | ENSEMBL:ENSP00000348326:human:Isoform 3 of Gamma-glutamyltransferase 4 precursor:E=17.3665 | ENSEMBL:ENSP00000338964:human:Isoform 1 of Gamma-glutamyltra…
Y39A1A.9	183492_at	Y39A1A.9		WBGene00012648				gk143		WBPhenotype0000050|WBPhenotype0000535|WBPhenotype0000689|WBPhenotype0000886|WBPhenotype0000049|WBPhenotype0000749|WBPhenotype0000886|WBPhenotype0000050|WBPhenotype0000535|WBPhenotype0000689|WBPhenotype0000886|WBPhenotype0000050|WBPhenotype0000535|WBPhenotype0000689|WBPhenotype0000886|WBPhenotype0000049|WBPhenotype0000749|WBPhenotype0000886|WBPhenotype0000031|WBPhenotype0000049|WBPhenotype0000050|…				14				ENSEMBL:ENSP00000323874:human:FLJ35848 protein:E=17.3979 | ENSEMBL:ENSP00000353028:human:Hypothetical protein FLJ35848:E=12.2676 |
Y75B7AR.1	175576_s_at	Y75B7AR.1		WBGene00022287				cxTi10152		WBPhenotype0000049|WBPhenotype0000062|WBPhenotype0000886|WBPhenotype0000050|WBPhenotype0000535|WBPhenotype0000689|WBPhenotype0000886						InP_Cae_010361
K08C7.3	189605_at	K08C7.3a	K08C7.3	WBGene00001328	K08C7.3b	epi-1	epi-1 encodes a laminin alpha chain that affects oogenesis due to its affect on gonad development, and also affects cell migrations, axon extension and GABAergic defasciculation, morphology of the VD and DD motor neurons, body morphology, locomotion, gonad sheath epithelialization, body muscle structure, and germ cell proliferation.	gm139|gm146|ky152|rh27|rh92|rh152|rh191|rh199|rh200|rh233|gm57|gm121|CE4-172|uCE4-1117	0	WBPhenotype0000689|WBPhenotype0000886|WBPhenotype0000689|WBPhenotype0000689|WBPhenotype0000583|WBPhenotype0000643|WBPhenotype0000689|WBPhenotype0000700|WBPhenotype0000059|WBPhenotype0000749|WBPhenotype0000689|WBPhenotype0000059|WBPhenotype0000689|WBPhenotype0000749|WBPhenotype0000050|WBPhenotype0000535|WBPhenotype0000689|WBPhenotype0000886|WBPhenotype0000689	1	The antisera indicate that early expression occurs during gastrulation.|Expression first detected in gastrulating embryo. Expression continues as the intestinal cells and the precursors of the pharynx form a central cylinder with the myoblasts filling in between this cylinder and the outer layer of cells. Strong expression by the myoblasts is detected. In larvae, epi-1 is expressed in the body wa…	pharynx|gonad|intestine|coelomocytes|distal tip cells|vulval muscle|mu_int|intestinal|somatic gonad		Biological_process:defense response|Biological_process:cell adhesion|Cellular_component:extracellular matrix|Cellular_component:basement membrane|Cellular_component:extracellular matrix (sensu Metazoa)|Molecular_function:receptor activity|Biological_process:cell communication|Cellular_component:membrane|Molecular_function:structural molecule activity|Molecular_function:signal transducer activity|…	KOG1836	Extracellular matrix glycoprotein Laminin subunits alpha and gamma	ENSEMBL:ENSP00000350717:human:344 kDa protein:E=1000 | ENSEMBL:ENSP00000346769:human:laminin alpha 2 subunit precursor:E=1000 | ENSEMBL:ENSP00000252999:human:400 kDa protein:E=1000 | ENSEMBL:ENSP00000324532:human:laminin alpha 3 subunit isoform 1:E=1000 | ENSEMBL:ENSP00000359725:human:Laminin alpha-5 chain precursor:E=1000 | ENSEMBL:ENSP00000374308:human:338 kDa protein:E=257.409 | ENSEMBL:ENSP00…
Y51A2D.10	191443_at	Y51A2D.10		WBGene00013078				cxTi9173		WBPhenotype0000031|WBPhenotype0000049|WBPhenotype0000050|WBPhenotype0000054|WBPhenotype0000059|WBPhenotype0000689|WBPhenotype0000886|WBPhenotype0001037|WBPhenotype0000050|WBPhenotype0000535|WBPhenotype0000689|WBPhenotype0000886				8		LSE0506	Uncharacterized protein with conserved cysteine
Y62E10A.11	187217_at	Y62E10A.11		WBGene00014938				uCE3-911|uCE3-910|uCE3-912		WBPhenotype0000050|WBPhenotype0000689|WBPhenotype0000643|WBPhenotype0000697|WBPhenotype0001037|WBPhenotype0000031|WBPhenotype0000697|WBPhenotype0001037|WBPhenotype0000031|WBPhenotype0000049|WBPhenotype0000050|WBPhenotype0000054|WBPhenotype0000059|WBPhenotype0000689|WBPhenotype0000886|WBPhenotype0001037					Molecular_function:guanyl-nucleotide exchange factor activity|Biological_process:small GTPase mediated signal transduction|Biological_process:embryonic development (sensu Metazoa)|Biological_process:reproduction|Biological_process:positive regulation of growth rate|Biological_process:hermaphrodite genitalia development|Biological_process:gametogenesis|Biological_process:locomotory behavior			FLYBASE:CG7787-PA:fly:Flybase gene name is CG7787-PA:E=16.6198 |
ZC64.3	174788_s_at	ZC64.3b	ZC64.3	WBGene00000441	ZC64.3a	ceh-18	ceh-18 encodes a POU-class homeodomain transcription factor; CEH-18 is required in hermaphrodites for specific aspects of gonadal sheath cell differentiation, such as normal cell shape and position, that are essential for negative regulation of oocyte meiotic maturation by the sheath cells; in this process, CEH-18 functions in parallel with the VAB-1/Ephrin receptor as part of a sperm-sensing che…	mg58|pk37|mg57|ok1082|pkP6104|uCE6-841	0	WBPhenotype0000688|WBPhenotype0000031|WBPhenotype0000049|WBPhenotype0000050|WBPhenotype0000054|WBPhenotype0000059|WBPhenotype0000689|WBPhenotype0000886|WBPhenotype0001037|WBPhenotype0000154|WBPhenotype0000050|WBPhenotype0000535|WBPhenotype0000689|WBPhenotype0000886|WBPhenotype0000050|WBPhenotype0000062|WBPhenotype0000535|WBPhenotype0000689|WBPhenotype0000886|WBPhenotype0000049|WBPhenotype0000062|…	0	CEH-18 was detected in the nuclei of the sheath cells of the somatic gonad. In contrast, CEH-18 was not detected in diakinesis stage oocytes, pachytene stage meiotic germ cells, mitotic germ cells, mature sperm, or fertilized oocytes. CEH-18 was present a sheath cell nuclei as early as L4 stage, before the onset of oogenesis.	sheath_cells|somatic gonad		Molecular_function:transcription factor activity|Cellular_component:nucleus|Biological_process:regulation of transcription, DNA-dependent|Molecular_function:sequence-specific DNA binding|Biological_process:embryonic development (sensu Metazoa)			ENSEMBL:ENSP00000292077:human:Isoform 1 of POU domain, class 2, transcription factor 2:E=41.2441 | ENSEMBL:ENSP00000260264:human:POU transcription factor:E=40.8239 | ENSEMBL:ENSP00000373992:human:POU domain, class 2, transcription factor 2 (Octamer-binding transcription factor 2) (Oct-2) (OTF-2) (Lymphoid-restricted immunoglobulin octamer binding protein NF-A2). Splice isoform 3:E=37.7696 | ENSEM…
F56A6.2	189596_at	F56A6.2		WBGene00002040		hum-7	hum-7 encodes a class IX unconventional myosin heavy chain that contains a myosin motor domain in the head region and zinc-finger and rhoGAP (rho GTPase activating protein) domains in the tail region; HUM-7 is required during embryogenesis for cytokinesis and normal cytoplasmic rearrangements, and by homology, may function in organization of the actin cytoskeleton; the precise expression and loca…	tm1882|ttTi3513|snp_F56A6[3]		WBPhenotype0000050|WBPhenotype0000535|WBPhenotype0000689|WBPhenotype0000886|WBPhenotype0000031|WBPhenotype0000049|WBPhenotype0000050|WBPhenotype0000054|WBPhenotype0000059|WBPhenotype0000689|WBPhenotype0000886|WBPhenotype0001037				1	Biological_process:intracellular signaling cascade|Molecular_function:motor activity|Molecular_function:ATP binding|Cellular_component:myosin complex|Biological_process:signal transduction|Cellular_component:intracellular|Molecular_function:zinc ion binding	KOG4229	Myosin VII, myosin IXB and related myosins	ENSEMBL:ENSP00000348349:human:Myosin-IXa:E=265.886 | ENSEMBL:ENSP00000314032:human:Isoform Long of Myosin-9B:E=265.824 | ENSEMBL:ENSP00000341532:human:Isoform 4 of Myosin-7A:E=135.482 | ENSEMBL:ENSP00000340325:human:Isoform 6 of Myosin-7A:E=130 | ENSEMBL:ENSP00000353882:human:Isoform 2 of Myosin-7A:E=130 | ENSEMBL:ENSP00000351105:human:Isoform 1 of Myosin-7A:E=129.959 | ENSEMBL:ENSP00000374175:hu…
T07D1.2	180862_s_at	T07D1.2		WBGene00020301				cxTi3705|ttTi4795|uCE6-757	0	WBPhenotype0000050|WBPhenotype0000535|WBPhenotype0000689|WBPhenotype0000886|WBPhenotype0000049|WBPhenotype0000062|WBPhenotype0000886	0	Expressed in: early E lineage.				KOG2817	Predicted E3 ubiquitin ligase	ENSEMBL:ENSP00000283632:human:CDNA FLJ13910 fis, clone Y79AA1000131:E=22.3665 | ENSEMBL:ENSP00000320623:human:Isoform 1 of RMD5 homolog B:E=17.9208 | FLYBASE:CG3295-PA:fly:Flybase gene name is CG3295-PA:E=11.5528 |
ZK1058.9	182942_at	ZK1058.9		WBGene00014207				snp_ZK1058[9]|snp_ZK1058[7]|snp_ZK1058[8]|snp_ZK1058[10]|snp_ZK1058[6]		WBPhenotype0000049|WBPhenotype0000749|WBPhenotype0000886|WBPhenotype0000049|WBPhenotype0000062|WBPhenotype0000886|WBPhenotype0000031|WBPhenotype0000049|WBPhenotype0000050|WBPhenotype0000054|WBPhenotype0000059|WBPhenotype0000689|WBPhenotype0000886|WBPhenotype0001037|WBPhenotype0000050|WBPhenotype0000535|WBPhenotype0000689|WBPhenotype0000886				16		InP_Cae_006427
ZK697.8	187387_at	ZK697.8		WBGene00022808				ok1041|gk188|tm1184		WBPhenotype0000886|WBPhenotype0000050|WBPhenotype0000535|WBPhenotype0000689|WBPhenotype0000886|WBPhenotype0000886|WBPhenotype0000050|WBPhenotype0000535|WBPhenotype0000689|WBPhenotype0000886|WBPhenotype0000049|WBPhenotype0000062|WBPhenotype0000886|WBPhenotype0000031|WBPhenotype0000049|WBPhenotype0000050|WBPhenotype0000054|WBPhenotype0000059|WBPhenotype0000689|WBPhenotype0000886|WBPhenotype0001037				3	Molecular_function:steroid binding|Biological_process:transport			FLYBASE:CG30016-PA:fly:Flybase gene name is CG30016-PA:E=12.9586 |
C17B7.2	181325_s_at	C17B7.2		WBGene00015876				ok1674|ttTi4650		WBPhenotype0000031|WBPhenotype0000049|WBPhenotype0000050|WBPhenotype0000054|WBPhenotype0000059|WBPhenotype0000689|WBPhenotype0000886|WBPhenotype0001037|WBPhenotype0000050|WBPhenotype0000535|WBPhenotype0000689|WBPhenotype0000886|WBPhenotype0000050|WBPhenotype0000535|WBPhenotype0000689|WBPhenotype0000886|WBPhenotype0000031|WBPhenotype0000049|WBPhenotype0000050|WBPhenotype0000054|WBPhenotype0000059|…				6		LSE0514	Predicted secreted cysteine rich protein found only in C.elegans
Y110A7A.3	190334_at	Y110A7A.3		WBGene00006797		unc-63	unc-63 encodes an alpha subunit of the nicotinic acetylcholine receptor (nAChR) superfamily; UNC-63 is required for normal locomotion, and functions as a subunit of a ligand-gated ion channel that likely mediates fast actions of acetylcholine at neuromuscular junctions and in the nervous system; when coexpressed with UNC-29 and LEV-1, non-alpha nAChR subunits, the resulting multimer can form leva…	b404|e214|e215|e531|e534|e922|e923|e924|x13|x18|x26|x33|x37|e384|gk234|ok1075|kr13|kr19	1	WBPhenotype0000050|WBPhenotype0000535|WBPhenotype0000689|WBPhenotype0000886|WBPhenotype0000049|WBPhenotype0000062|WBPhenotype0000886|WBPhenotype0000031|WBPhenotype0000049|WBPhenotype0000050|WBPhenotype0000054|WBPhenotype0000059|WBPhenotype0000689|WBPhenotype0000886|WBPhenotype0001037	1	In transgenic animals expressing the UNC-63::GFP fusion protein fluorescence was observed in all body wall muscles and in vulval muscles. Expression was also detected in many cells of the nervous system, including motor neurons in the ventral nerve cord (AS, DA, DB, which innervate dorsal muscles; VB, VD and DB, which innervate ventral muscles; VC which innervates vulval and ventral muscles) and …	head neurons|tail neurons|nerve ring|ventral nerve cord|vulval muscle|nervous system|Reproductive System|body wall muscle|developing vulva|anal depressor muscle		Molecular_function:neurotransmitter receptor activity|Biological_process:ion transport|Cellular_component:membrane|Molecular_function:extracellular ligand-gated ion channel activity|Biological_process:transport|Cellular_component:integral to membrane|Cellular_component:postsynaptic membrane|Molecular_function:nicotinic acetylcholine-activated cation-selective channel activity|Molecular_function:i…	KOG3645	Acetylcholine receptor	ENSEMBL:ENSP00000240132:human:Neuronal acetylcholine receptor protein subunit alpha-2 precursor:E=124.161 | ENSEMBL:ENSP00000315602:human:Cholinergic receptor, nicotinic, alpha polypeptide 3:E=123.091 | ENSEMBL:ENSP00000217176:human:Neuronal acetylcholine receptor protein subunit alpha-4 precursor:E=119.292 | ENSEMBL:ENSP00000276410:human:Neuronal acetylcholine receptor protein subunit alpha-6 pr…
T10B10.2	173239_s_at	T10B10.2		WBGene00011679		ucr-2.2		cxTi10149|ttTi2484|uCE4-551|uCE4-550|uCE4-555|uCE4-552|uCE4-549|uCE4-553|uCE4-554	1	WBPhenotype0000031|WBPhenotype0000049|WBPhenotype0000050|WBPhenotype0000054|WBPhenotype0000059|WBPhenotype0000689|WBPhenotype0000886|WBPhenotype0001037|WBPhenotype0000050|WBPhenotype0000535|WBPhenotype0000689|WBPhenotype0000886|WBPhenotype0000049|WBPhenotype0000062|WBPhenotype0000886	1	Larval Expression: pharynx; intestine; body wall muscle; hypodermis;	pharynx|hypodermis|intestine|vulval muscle|nervous system|body wall muscle|neurons along body|excretory cell	27		KOG2583	Ubiquinol cytochrome c reductase, subunit QCR2	ENSEMBL:ENSP00000268379:human:Ubiquinol-cytochrome-c reductase complex core protein 2, mitochondrial precursor:E=42.301 | ENSEMBL:ENSP00000249269:human:PePtidase (mitochondrial Processing) beta:E=14.041 | ENSEMBL:ENSP00000368571:human:55 kDa protein:E=13.2518 | ENSEMBL:ENSP00000203407:human:Ubiquinol-cytochrome-c reductase complex core protein I, mitochondrial precursor:E=12.585 | FLYBASE:CG4169-…
Y60A3A.4	182582_at	Y60A3A.4		WBGene00005389		srh-173		uCE1-1150|uCE1-1149		WBPhenotype0000049|WBPhenotype0000062|WBPhenotype0000886|WBPhenotype0000050|WBPhenotype0000535|WBPhenotype0000689|WBPhenotype0000886						LSE0262	Predicted olfactory G-protein coupled receptor
F44E5.1	177685_s_at	F44E5.1		WBGene00009688				uCE2-2037|uCE2-2036		WBPhenotype0000031|WBPhenotype0000031|WBPhenotype0000050|WBPhenotype0000535|WBPhenotype0000689|WBPhenotype0000886|WBPhenotype0000049|WBPhenotype0000062|WBPhenotype0000886					Biological_process:positive regulation of growth rate	InP_Cae_012123
Y5F2A.2	190906_at	Y5F2A.2		WBGene00012383				ok1441|uCE6-1628		WBPhenotype0000050|WBPhenotype0000535|WBPhenotype0000689|WBPhenotype0000886|WBPhenotype0000031|WBPhenotype0000049|WBPhenotype0000050|WBPhenotype0000054|WBPhenotype0000059|WBPhenotype0000689|WBPhenotype0000886|WBPhenotype0001037|WBPhenotype0000049|WBPhenotype0000062|WBPhenotype0000886				15		LSE0506	Uncharacterized protein with conserved cysteine
C27A7.1	193641_at	C27A7.1a	C27A7.1	WBGene00007753	C27A7.1b	C27A7.1	C27A7.1 is orthologous to the human gene NPPASE (ENPP1; OMIM:173335), which when mutated leads to disease.	uCE5-1917|uCE5-1912|uCE5-1928|uCE5-1923|uCE5-1915|uCE5-1918|uCE5-1927|uCE5-1913|uCE5-1916|uCE5-1922|uCE5-1926|uCE5-1919|uCE5-1921|uCE5-1914|uCE5-1925|uCE5-1911|uCE5-1920|uCE5-1924		WBPhenotype0000049|WBPhenotype0000062|WBPhenotype0000886|WBPhenotype0000050|WBPhenotype0000535|WBPhenotype0000689|WBPhenotype0000886|WBPhenotype0000031|WBPhenotype0000049|WBPhenotype0000050|WBPhenotype0000054|WBPhenotype0000059|WBPhenotype0000689|WBPhenotype0000886|WBPhenotype0001037|WBPhenotype0000050|WBPhenotype0000535|WBPhenotype0000689|WBPhenotype0000886					Molecular_function:hydrolase activity|Biological_process:nucleotide metabolism|Molecular_function:NADH dehydrogenase (ubiquinone) activity|Biological_process:ATP synthesis coupled electron transport	KOG2645	Type I phosphodiesterase/nucleotide pyrophosphatase	ENSEMBL:ENSP00000354238:human:ectonucleotide pyrophosphatase/phosphodiesterase 1:E=68.0862 | ENSEMBL:ENSP00000350964:human:Ectonucleotide pyrophosphatase/phosphodiesterase 1:E=67.4089 | ENSEMBL:ENSP00000284431:human:ectonucleotide pyrophosphatase/phosphodiesterase 3:E=55.8539 | ENSEMBL:ENSP00000350265:human:OTTHUMP00000017903:E=55.6021 | ENSEMBL:ENSP00000075322:human:Isoform 1 of Ectonucleotide p…
K12F2.1	191856_s_at	K12F2.1		WBGene00003515		myo-3	myo-3 encodes MHC A, the minor isoform of MHC (myosin heavy chain) that is essential for thick filament formation, and for viability, movement, and embryonic elongation; expressed in body muscle, the somatic sheath cell covering the hermaphrodite gonad, and also expressed in enteric muscle, vulval muscles of the hermaphrodite and the diagonal muscles of the male tail.	e1390|e1405|e1407|m139|m141|m148|m157|m207|m291|m292|m293|s196|st90|st92|st378|st563|st565|st386|cxTi3316	0	WBPhenotype0000050|WBPhenotype0000535|WBPhenotype0000689|WBPhenotype0000886|WBPhenotype0000059|WBPhenotype0000535|WBPhenotype0000643|WBPhenotype0000050|WBPhenotype0000646|WBPhenotype0001037|WBPhenotype0000050|WBPhenotype0000535|WBPhenotype0000689|WBPhenotype0000886|WBPhenotype0000050|WBPhenotype0000643	1	Antibody staining is detected in the anal depressor, anal sphincter and intestinal muscles and in the contractile sheath in proximal region of the somatic gonad. Staining is also observed in the vulval muscle cells and neighbouring body wall muscle cells. In addition, staining is observed in the adult male sex muscles along the lateral and ventral surfaces.|7.5 kb single band present in mixed sta…	intestinal|male sex-specific muscle|vulval muscle	1	Molecular_function:motor activity|Molecular_function:ATP binding|Cellular_component:myosin complex|Biological_process:embryonic development (sensu Metazoa)|Biological_process:positive regulation of locomotion|Biological_process:gametogenesis|Biological_process:larval development (sensu Nematoda)|Biological_process:growth|Biological_process:post-embryonic body morphogenesis|Biological_process:loco…	KOG0161	Myosin class II heavy chain	ENSEMBL:ENSP00000355048:human:223 kDa protein:E=1000 | ENSEMBL:ENSP00000252172:human:Myosin-13:E=1000 | ENSEMBL:ENSP00000226209:human:Myosin heavy chain, fast skeletal muscle, embryonic:E=1000 | ENSEMBL:ENSP00000354976:human:224 kDa protein:E=1000 | ENSEMBL:ENSP00000245503:human:Myosin heavy chain, skeletal muscle, adult 2:E=1000 | ENSEMBL:ENSP00000348634:human:Myosin heavy chain, cardiac muscle …
F46C8.3	183535_at	F46C8.3		WBGene00018485				ttTi5860		WBPhenotype0000049|WBPhenotype0000062|WBPhenotype0000886|WBPhenotype0000050|WBPhenotype0000535|WBPhenotype0000689|WBPhenotype0000886|WBPhenotype0000050|WBPhenotype0000062|WBPhenotype0000535|WBPhenotype0000689|WBPhenotype0000886|WBPhenotype0000031|WBPhenotype0000049|WBPhenotype0000050|WBPhenotype0000054|WBPhenotype0000059|WBPhenotype0000689|WBPhenotype0000886|WBPhenotype0001037						InP_Cae_009051
F35G2.4	193464_s_at	F35G2.4		WBGene00004025		phy-2		ok177|ok802	0	WBPhenotype0000031|WBPhenotype0000049|WBPhenotype0000050|WBPhenotype0000054|WBPhenotype0000059|WBPhenotype0000689|WBPhenotype0000886|WBPhenotype0001037|WBPhenotype0000050|WBPhenotype0000062|WBPhenotype0000535|WBPhenotype0000689|WBPhenotype0000886|WBPhenotype0000050|WBPhenotype0000535|WBPhenotype0000689|WBPhenotype0000886	0	Exclusively expressed in the hypodermal cells that synthesize cuticle collagens.|Immunostaining patterns in the hypodermal cells were observed at pre-elongated 1.5-fold embryo stage when the collagenous cuticle has not been formed. In elongated embryos the first larval cuticle has been synthesized, the hypodermal ER location was maintained.|phy-2:GFP was strongly expressed in the hypodermis, excr…	hypodermal|hypodermal	14	Molecular_function:oxidoreductase activity, acting on paired donors, with incorporation or reduction of molecular oxygen, 2-oxoglutarate as one donor, and incorporation of one atom each of oxygen into both donors|Biological_process:protein metabolism|Molecular_function:binding	KOG1591	Prolyl 4-hydroxylase alpha subunit	ENSEMBL:ENSP00000307318:human:Isoform 1 of Prolyl 4-hydroxylase alpha-1 subunit precursor:E=127.143 | ENSEMBL:ENSP00000263556:human:Isoform 2 of Prolyl 4-hydroxylase alpha-1 subunit precursor:E=126.62 | ENSEMBL:ENSP00000166534:human:Isoform IIb of Prolyl 4-hydroxylase alpha-2 subunit precursor:E=120.149 | ENSEMBL:ENSP00000353772:human:Isoform IIa of Prolyl 4-hydroxylase alpha-2 subunit precursor:…
Y47H10A.4	185789_at	Y47H10A.4		WBGene00012960				snp_Y47H10[3]		WBPhenotype0000049|WBPhenotype0000062|WBPhenotype0000886|WBPhenotype0000050|WBPhenotype0000535|WBPhenotype0000689|WBPhenotype0000886|WBPhenotype0000031|WBPhenotype0000049|WBPhenotype0000050|WBPhenotype0000054|WBPhenotype0000059|WBPhenotype0000689|WBPhenotype0000886|WBPhenotype0001037						LSE0704	Unnamed protein
D1009.3	181470_s_at	D1009.3a	D1009.3	WBGene00017013	D1009.3b	D1009.3		ok1349|snp_D1009[1]|snp_D1009[2]		WBPhenotype0000049|WBPhenotype0000062|WBPhenotype0000886|WBPhenotype0000050|WBPhenotype0000535|WBPhenotype0000689|WBPhenotype0000886|WBPhenotype0000031|WBPhenotype0000049|WBPhenotype0000050|WBPhenotype0000054|WBPhenotype0000059|WBPhenotype0000689|WBPhenotype0000886|WBPhenotype0001037					Molecular_function:receptor binding|Biological_process:signal transduction	KOG2579	Ficolin and related extracellular proteins	ENSEMBL:ENSP00000361412:human:34 kDa protein:E=24.1079 | ENSEMBL:ENSP00000315813:human:NL7:E=22.3566 | ENSEMBL:ENSP00000306361:human:Isoform 1 of Fibrinogen alpha chain precursor:E=17.0706 | ENSEMBL:ENSP00000301455:human:Angiopoietin-related protein 4 precursor:E=16.4685 | ENSEMBL:ENSP00000221204:human:fibrinogen-like 1 precursor:E=15.6778 | ENSEMBL:ENSP00000299610:human:Microfibril-associated gl…
F01G12.5	192923_s_at	F01G12.5a	F01G12.5	WBGene00002280	F01G12.5b	let-2	let-2 encodes an alpha-2 type IV collagen, probably most closely equivalent to the human gene COL4A2 (OMIM:120090) on the basis of biological function; LET-2 is required for embryonic development and is a component of the basement membrane between muscle and hypodermis; LET-2 interacts with UNC-105, a mechanosensory ion channel of the degenerin ion channel superfamily that is expressed in muscle …	e1470|mn151|n1168|n1169|q37|st550|b246|g25|g30|g37|n821|n1279|mn114|mn131|mn143|mn153|pkP6096|pkP6093	1	WBPhenotype0000050|WBPhenotype0000535|WBPhenotype0000689|WBPhenotype0000886|WBPhenotype0000059|WBPhenotype0000059|WBPhenotype0000643|WBPhenotype0000050|WBPhenotype0000689|WBPhenotype0000031|WBPhenotype0000049|WBPhenotype0000050|WBPhenotype0000054|WBPhenotype0000059|WBPhenotype0000689|WBPhenotype0000886|WBPhenotype0001037|WBPhenotype0000643	1	Body wall muscle at embryo. Presumptive GLRDL, GLRDR, GLRL, GLRR, GLRVL, GLRVR, coelomocytes, and anal muscles show expression in addition to body muscle cells at L1, L2, L3 L4 and adult. Distal tip cells of developing gonad in L2, L3, and L4. Spermathecal cells and distal ends of gonad show expression at L4 and adult. Vulval and uterine muscles in adult.|Larval Expression: anal depressor muscle;…	spermathecae|coelomocytes|posterior body wall muscle|anal muscle|vulval muscle|uterine muscle|head|head neurons|vulval muscle|uterine muscle|nervous system|Reproductive System|body wall muscle|anal depressor muscle|head mesodermal cell|distal tip cell|tail|head neurons|tail neurons|vulval muscle|nervous system|Reproductive System|body wall muscle|anal depressor muscle|PVT interneuron	1	Biological_process:phosphate transport|Cellular_component:cytoplasm|Molecular_function:extracellular matrix structural constituent|Cellular_component:collagen|Cellular_component:extracellular matrix (sensu Metazoa)|Biological_process:larval development (sensu Nematoda)|Biological_process:growth|Biological_process:embryonic development (sensu Metazoa)|Biological_process:reproduction|Biological_pro…	KOG3544	Collagens (type IV and type XIII), and related proteins	ENSEMBL:ENSP00000334733:human:Isoform B of Collagen alpha-6(IV) chain precursor:E=1000 | ENSEMBL:ENSP00000355057:human:Isoform A of Collagen alpha-6(IV) chain precursor:E=1000 | ENSEMBL:ENSP00000327594:human:Isoform 1 of Collagen alpha-3(IV) chain precursor:E=1000 | ENSEMBL:ENSP00000328553:human:Collagen alpha-4(IV) chain precursor:E=1000 | ENSEMBL:ENSP00000345490:human:Collagen alpha-1(IV) chain…
C54E10.6	181205_at	C54E10.6		WBGene00008310				snp_F48E8[1]		WBPhenotype0000050|WBPhenotype0000535|WBPhenotype0000689|WBPhenotype0000886|WBPhenotype0000049|WBPhenotype0000062|WBPhenotype0000886|WBPhenotype0000050|WBPhenotype0000062|WBPhenotype0000535|WBPhenotype0000689|WBPhenotype0000886|WBPhenotype0000031|WBPhenotype0000049|WBPhenotype0000050|WBPhenotype0000054|WBPhenotype0000059|WBPhenotype0000689|WBPhenotype0000886|WBPhenotype0001037				6
F19C6.4	179222_at	F19C6.4		WBGene00008953			F19C6.4 encodes a neprilysin; neprilysins are thermolysin-like zinc metallopeptidases, found on the outer surface of animal cells, that negatively regulate small signalling peptides (e.g., enkephalin, tachykinin, insulin, and natriuretic peptides) by cleaving them; F19C6.4 has no clear orthologs in other organisms.	cxTi8110		WBPhenotype0000031|WBPhenotype0000049|WBPhenotype0000050|WBPhenotype0000054|WBPhenotype0000059|WBPhenotype0000689|WBPhenotype0000886|WBPhenotype0001037|WBPhenotype0000050|WBPhenotype0000535|WBPhenotype0000689|WBPhenotype0000886|WBPhenotype0000049|WBPhenotype0000062|WBPhenotype0000886				2	Molecular_function:metallopeptidase activity|Molecular_function:zinc ion binding|Biological_process:proteolysis|Molecular_function:neprilysin activity|Cellular_component:membrane	LSE0023	Predicted receptor
F49H12.4	184820_at	F49H12.4		WBGene00018655				ok1804		WBPhenotype0000049|WBPhenotype0000062|WBPhenotype0000886|WBPhenotype0000031|WBPhenotype0000049|WBPhenotype0000050|WBPhenotype0000054|WBPhenotype0000059|WBPhenotype0000689|WBPhenotype0000886|WBPhenotype0001037|WBPhenotype0000050|WBPhenotype0000535|WBPhenotype0000689|WBPhenotype0000886						InP_Cae_011809
F21F3.5	193262_at	F21F3.5		WBGene00006774		unc-38	unc-38 encodes a nicotinic acetylcholine receptor (nAChR) alpha subunit; UNC-38 is required for normal locomotion and egg-laying, and functions as a subunit of a ligand-gated ion channel that likely mediates fast actions of acetylcholine at neuromuscular junctions and in the nervous system; when coexpressed with ACR-2, ACR-3, UNC-29, and LEV-1, non-alpha nAChR subunits, the resulting multimer can…	e20|e213|e229|e243|e294|e484|e743|sy576|x411|x419|x525|sys576|e264|x20	1	WBPhenotype0000031|WBPhenotype0000049|WBPhenotype0000050|WBPhenotype0000054|WBPhenotype0000059|WBPhenotype0000689|WBPhenotype0000886|WBPhenotype0001037|WBPhenotype0000049|WBPhenotype0000062|WBPhenotype0000886|WBPhenotype0000050|WBPhenotype0000535|WBPhenotype0000689|WBPhenotype0000886	4	|AChR-GFP localizes to the ventral and dorsal nerve cords.		6	Molecular_function:nicotinic acetylcholine-activated cation-selective channel activity|Molecular_function:ion channel activity|Biological_process:ion transport|Cellular_component:integral to membrane|Cellular_component:postsynaptic membrane|Cellular_component:membrane|Molecular_function:neurotransmitter receptor activity|Molecular_function:extracellular ligand-gated ion channel activity|Biologica…	KOG3645	Acetylcholine receptor	ENSEMBL:ENSP00000292212:human:Neuronal acetylcholine receptor protein subunit beta-2 precursor:E=101.959 | ENSEMBL:ENSP00000289957:human:Neuronal acetylcholine receptor protein subunit beta-3 precursor:E=91.7447 | ENSEMBL:ENSP00000303727:human:Neuronal acetylcholine receptor protein subunit alpha-7 precursor:E=88.9208 | ENSEMBL:ENSP00000258385:human:Acetylcholine receptor protein subunit delta pr…
Y39A1A.20	186376_at	Y39A1A.20		WBGene00012657				cxTi6009|tm1135|tm1113		WBPhenotype0000050|WBPhenotype0000535|WBPhenotype0000689|WBPhenotype0000886|WBPhenotype0000031|WBPhenotype0000049|WBPhenotype0000050|WBPhenotype0000054|WBPhenotype0000059|WBPhenotype0000689|WBPhenotype0000886|WBPhenotype0001037|WBPhenotype0000049|WBPhenotype0000062|WBPhenotype0000886|WBPhenotype0000050|WBPhenotype0000535|WBPhenotype0000689|WBPhenotype0000886|WBPhenotype0000049|WBPhenotype0000749|…				2		InP_Cae_011223
C23G10.4	193503_s_at	C23G10.4a	C23G10.4	WBGene00004459	C23G10.4b	rpn-2	rpn-2 encodes a non-ATPase subunit of the 26S proteasome's 19S regulatory paritcle (RP) base subcomplex; RPN-2 is required for embryonic, larval, and germline development and by homology, is predicted to function in unfolding and recognition of protein substrates and/or recycling of ubiquitin moieties during protein degradation; RPN-2 is expressed sporadically at all stages of development in the …	e1741|e1790|u66|u213|u248|u444|e1340|e1503|e1504	1	WBPhenotype0000032|WBPhenotype0000689|WBPhenotype0001236|WBPhenotype0000054|WBPhenotype0000050|WBPhenotype0000050|WBPhenotype0000776|WBPhenotype0000050|WBPhenotype0000050|WBPhenotype0000050|WBPhenotype0000050|WBPhenotype0000776	1	Sporadic expression is seen in late-stage elongated embryos, larvae, and adults in a number of tissues, including pharynx, intestine, bodywall muscle, neurons, somatic gonad, and hypodermis, and may well be ubiquitous.|Larval Expression: intestine - ant and post cells;	intestine		Biological_process:regulation of progression through cell cycle|Molecular_function:binding|Biological_process:embryonic development (sensu Metazoa)|Biological_process:physiological process|Biological_process:reproduction|Biological_process:larval development (sensu Nematoda)			ENSEMBL:ENSP00000309474:human:Isoform 1 of 26S proteasome non-ATPase regulatory subunit 1:E=152.585 | ENSEMBL:ENSP00000362738:human:Isoform 2 of 26S proteasome non-ATPase regulatory subunit 1:E=146.102 | FLYBASE:CG11888-PA:fly:Flybase gene name is Rpn2-PA:E=155.569 |
F28H1.4	182304_s_at	F28H1.4b	F28H1.4	WBGene00017909	F28H1.4a	F28H1.4		ttTi7603|ttTi7611|snp_H12D21[4]|snp_H12D21[3]		WBPhenotype0000050|WBPhenotype0000535|WBPhenotype0000689|WBPhenotype0000886|WBPhenotype0000031|WBPhenotype0000049|WBPhenotype0000050|WBPhenotype0000054|WBPhenotype0000059|WBPhenotype0000689|WBPhenotype0000886|WBPhenotype0001037|WBPhenotype0000049|WBPhenotype0000062|WBPhenotype0000886|WBPhenotype0000031|WBPhenotype0000049|WBPhenotype0000050|WBPhenotype0000054|WBPhenotype0000059|WBPhenotype0000689|…					Cellular_component:membrane			ENSEMBL:ENSP00000219207:human:Plasmolipin:E=12.3372 | ENSEMBL:ENSP00000307741:human:CKLF-like MARVEL transmembrane domain-containing protein 8:E=11.1487 | ENSEMBL:ENSP00000333833:human:Isoform 1 of CKLF-like MARVEL transmembrane domain-containing protein 4:E=10.5086 |
F02A9.1	187224_at	F02A9.1		WBGene00008513				ok850		WBPhenotype0000050|WBPhenotype0000535|WBPhenotype0000689|WBPhenotype0000886|WBPhenotype0000031|WBPhenotype0000049|WBPhenotype0000050|WBPhenotype0000054|WBPhenotype0000059|WBPhenotype0000689|WBPhenotype0000886|WBPhenotype0001037|WBPhenotype0000049|WBPhenotype0000062|WBPhenotype0000886|WBPhenotype0000049|WBPhenotype0000749|WBPhenotype0000886				3		LSE0839	Unnamed protein
T28B4.3	180703_at	T28B4.3		WBGene00020886				me80|vv6|e1147|e1256|gk149		WBPhenotype0000031|WBPhenotype0000049|WBPhenotype0000050|WBPhenotype0000054|WBPhenotype0000059|WBPhenotype0000689|WBPhenotype0000886|WBPhenotype0001037|WBPhenotype0000049|WBPhenotype0000062|WBPhenotype0000886|WBPhenotype0000050|WBPhenotype0000535|WBPhenotype0000689|WBPhenotype0000886				8		LSE0506	Uncharacterized protein with conserved cysteine
F40A3.6	181442_at	F40A3.6		WBGene00018221				or302|ez25		WBPhenotype0000049|WBPhenotype0000062|WBPhenotype0000886|WBPhenotype0000050|WBPhenotype0000535|WBPhenotype0000689|WBPhenotype0000886|WBPhenotype0000031|WBPhenotype0000049|WBPhenotype0000050|WBPhenotype0000054|WBPhenotype0000059|WBPhenotype0000689|WBPhenotype0000886|WBPhenotype0001037				8		InP_Cae_007253
Y19D10A.4	175253_s_at	Y19D10A.4		WBGene00021219				ct61sb4|sb45|tm1664|or184|or543|ct61|sb4		WBPhenotype0000050|WBPhenotype0000535|WBPhenotype0000689|WBPhenotype0000886|WBPhenotype0000050|WBPhenotype0000535|WBPhenotype0000689|WBPhenotype0000886|WBPhenotype0000031|WBPhenotype0000049|WBPhenotype0000050|WBPhenotype0000054|WBPhenotype0000059|WBPhenotype0000689|WBPhenotype0000886|WBPhenotype0001037|WBPhenotype0000049|WBPhenotype0000062|WBPhenotype0000886|WBPhenotype0000031|WBPhenotype0000049|…					Molecular_function:isomerase activity|Biological_process:carbohydrate metabolism|Molecular_function:transporter activity|Biological_process:transport|Cellular_component:integral to membrane|Molecular_function:drug transporter activity|Biological_process:drug transport|Molecular_function:inorganic anion transporter activity|Biological_process:inorganic anion transport|Biological_process:phosphate …	KOG2532	Permease of the major facilitator superfamily	ENSEMBL:ENSP00000311506:human:Sialin:E=25.3979 | ENSEMBL:ENSP00000221485:human:solute carrier family 17, member 7:E=20.3468 | ENSEMBL:ENSP00000297013:human:Isoform 2 of Sodium-dependent phosphate transport protein 3:E=19.3566 | ENSEMBL:ENSP00000265425:human:Isoform 1 of Sodium-dependent phosphate transport protein 3:E=19.3468 | ENSEMBL:ENSP00000353677:human:47 kDa protein:E=19.1192 | ENSEMBL:ENSP…
B0563.2	190542_at	B0563.2		WBGene00006637		tsp-11		tm578|tm579		WBPhenotype0000049|WBPhenotype0000062|WBPhenotype0000886|WBPhenotype0000050|WBPhenotype0000535|WBPhenotype0000689|WBPhenotype0000886|WBPhenotype0000031|WBPhenotype0000049|WBPhenotype0000050|WBPhenotype0000054|WBPhenotype0000059|WBPhenotype0000689|WBPhenotype0000886|WBPhenotype0001037				0	Cellular_component:integral to membrane			ENSEMBL:ENSP00000339820:human:Tetraspanin-18:E=18.1427 | ENSEMBL:ENSP00000236130:human:Tetraspanin-1:E=14.0458 | ENSEMBL:ENSP00000009180:human:CD9 antigen:E=13.6778 | ENSEMBL:ENSP00000227155:human:CD82 antigen:E=13.6021 | ENSEMBL:ENSP00000263645:human:CD81 antigen:E=13.585 | ENSEMBL:ENSP00000325708:human:Leukocyte antigen CD37:E=12.0177 | ENSEMBL:ENSP00000011898:human:Tetraspanin-9:E=12 | ENSEMBL…
F28C6.7	193251_s_at	F28C6.7c	F28C6.7	WBGene00004440	F28C6.7b|F28C6.7a	rpl-26	rpl-26 encodes a large ribosomal subunit L26 protein; by homology, RPL-26 is predicted to function in protein biosynthesis; in C. elegans, RPL-26 activity is required for embryonic and germline development and normal rates of postembryonic growth.	ky139|ks10|ks15|ks31|p671|p691|p694|ot25		WBPhenotype0000689|WBPhenotype0000031|WBPhenotype0000050|WBPhenotype0001037|WBPhenotype0000050|WBPhenotype0000270|WBPhenotype0000050|WBPhenotype0000535|WBPhenotype0000689|WBPhenotype0000886|WBPhenotype0000679|WBPhenotype0000050|WBPhenotype0000059|WBPhenotype0000689					Molecular_function:structural constituent of ribosome|Biological_process:protein biosynthesis|Cellular_component:large ribosomal subunit|Cellular_component:intracellular|Cellular_component:ribosome|Biological_process:positive regulation of growth rate|Biological_process:embryonic development (sensu Metazoa)|Biological_process:gametogenesis|Biological_process:larval development (sensu Nematoda)|Bi…			ENSEMBL:ENSP00000265100:human:60S ribosomal protein L26-like 1:E=34.284 | ENSEMBL:ENSP00000350750:human:Hypothetical protein:E=34.2007 | ENSEMBL:ENSP00000293842:human:60S ribosomal protein L26:E=34.1739 | ENSEMBL:ENSP00000370506:human:similar to 60S ribosomal protein L26-like 1:E=33.7447 | ENSEMBL:ENSP00000367884:human:similar to 60S ribosomal protein L26:E=30.7959 | ENSEMBL:ENSP00000356854:human…
T03F7.3	179279_at	T03F7.3		WBGene00005269		srh-46		snp_F15D4[8]|pkP2116|snp_F15D4[6]		WBPhenotype0000049|WBPhenotype0000062|WBPhenotype0000886|WBPhenotype0000031|WBPhenotype0000049|WBPhenotype0000050|WBPhenotype0000054|WBPhenotype0000059|WBPhenotype0000689|WBPhenotype0000886|WBPhenotype0001037|WBPhenotype0000050|WBPhenotype0000535|WBPhenotype0000689|WBPhenotype0000886				0		LSE0262	Predicted olfactory G-protein coupled receptor
F44G4.6	177844_at	F44G4.6		WBGene00009715				cxTi8124		WBPhenotype0000050|WBPhenotype0000535|WBPhenotype0000689|WBPhenotype0000886|WBPhenotype0000031|WBPhenotype0000049|WBPhenotype0000050|WBPhenotype0000054|WBPhenotype0000059|WBPhenotype0000689|WBPhenotype0000886|WBPhenotype0001037				6	Molecular_function:structural constituent of ribosome|Biological_process:protein biosynthesis|Cellular_component:intracellular|Cellular_component:ribosome	InP_Cae_011193
Y59E1A.1	176907_at	Y59E1A.1		WBGene00021987		fbxa-40	This gene encodes a protein containing an F-box, a motif predicted to mediate protein-protein interactions either with homologs of yeast Skp-1p or with other proteins; this gene's encoded protein also contains an FTH/DUF38 motif, which may also mediate protein-protein interaction.	uCE1-664|uCE1-660|uCE1-665|uCE1-659|uCE1-661|uCE1-666|uCE1-662|uCE1-667|uCE1-663		WBPhenotype0000050|WBPhenotype0000535|WBPhenotype0000689|WBPhenotype0000886|WBPhenotype0000031|WBPhenotype0000049|WBPhenotype0000050|WBPhenotype0000054|WBPhenotype0000059|WBPhenotype0000689|WBPhenotype0000886|WBPhenotype0001037					Molecular_function:oxidoreductase activity	LSE0146	Uncharacterized protein
T21B6.3	173825_at	T21B6.3		WBGene00011880			The protein product of this gene is predicted to contain a glutamine/asparagine (Q/N)-rich ('prion') domain, by the algorithm of Michelitsch and Weissman (as of the WS77 release of WormBase, i.e., in wormpep77).	ok1258		WBPhenotype0000031|WBPhenotype0000049|WBPhenotype0000050|WBPhenotype0000054|WBPhenotype0000059|WBPhenotype0000689|WBPhenotype0000886|WBPhenotype0001037|WBPhenotype0000050|WBPhenotype0000535|WBPhenotype0000689|WBPhenotype0000886				1		LSE1081	Unnamed protein	ENSEMBL:ENSP00000271588:human:hemicentin 1:E=43.2366 | ENSEMBL:ENSP00000313046:human:Brain-specific angiogenesis inhibitor 1 precursor:E=42.3279 | ENSEMBL:ENSP00000350215:human:semaphorin 5B isoform 1:E=41.7212 | ENSEMBL:ENSP00000195173:human:Isoform 2 of Semaphorin-5B precursor:E=40.6778 | ENSEMBL:ENSP00000264845:human:Semaphorin-5A precursor:E=39.7447 | ENSEMBL:ENSP00000238918:human:Brain-speci…
F38A6.2	192566_s_at	F38A6.2		WBGene00001248		elp-1	elp-1 encodes a WD repeat-containing protein that is the sole C. elegans EMAP (echinoderm microtubule-associated protein) homolog; ELP-1 binds microtubules in vitro, but as loss of ELP-1 function via RNA-mediated interference (RNAi) does not result in any abnormalities, the precise role of ELP-1 in C. elegans development and/or behavior is not yet known; ELP-1 is expressed in many tissues, includ…	tm637|tm638|tm1935|tm2077|ok347|gk168|uCE5-3409|uCE5-3411|uCE5-3408|uCE5-3410		WBPhenotype0000049|WBPhenotype0000062|WBPhenotype0000886|WBPhenotype0000050|WBPhenotype0000535|WBPhenotype0000689|WBPhenotype0000886|WBPhenotype0000031|WBPhenotype0000049|WBPhenotype0000050|WBPhenotype0000054|WBPhenotype0000059|WBPhenotype0000689|WBPhenotype0000886|WBPhenotype0001037|WBPhenotype0000050|WBPhenotype0000062|WBPhenotype0000535|WBPhenotype0000689|WBPhenotype0000886				1		KOG2106	Uncharacterized conserved protein, contains HELP and WD40 domains	ENSEMBL:ENSP00000262233:human:echinoderm microtubule associated protein like 1 isoform b:E=83.5229 | ENSEMBL:ENSP00000334314:human:echinoderm microtubule associated protein like 1 isoform a:E=81.301 | ENSEMBL:ENSP00000245925:human:Echinoderm microtubule-associated protein-like 2:E=80.1192 | ENSEMBL:ENSP00000320663:human:Echinoderm microtubule-associated protein-like 4:E=78.6576 | ENSEMBL:ENSP0000…
T03E6.7	171886_x_at	T03E6.7		WBGene00000776		cpl-1	cpl-1 encodes a member of the cathepsin L-like cysteine protease family required for embryonic viability and normal growth; expressed in eggshells and throughout early embryos, accumulates in intestinal cells during late embryogenesis, and expressed in the cuticle, gonad, and pharynx later in development.	ok360|uCE5-2410|uCE5-2405|snp_T03E6[7]|snp_T03E6[8]|uCE5-2406|uCE5-2411|uCE5-2407|uCE5-2403|uCE5-2412|uCE5-2402|uCE5-2408|uCE5-2404|uCE5-2409	0	WBPhenotype0000050|WBPhenotype0000535|WBPhenotype0000689|WBPhenotype0000886|WBPhenotype0000031|WBPhenotype0000050|WBPhenotype0000643|WBPhenotype0000031|WBPhenotype0000050	0	Intense gfp expression was observed in the hypodermal region, posterior bulb of pharynx and vulval regions in all stages of the worm|By RT-PCR, level of expression increases approx. four hours prior to each moult. Returns to basal level after moult. High level expression in adults|The sqRT-PCR demonstrated that cpl-1 levels increase about 4 h prior to molting.|Expression of the lacZ transcription…	pharynx|hypodermal|hypodermal|gut|hypodermal|intestine|vulva|pharynx|hypodermal|spermathecae|uterus|hypodermal|intestine|pharyngeal gland cells|pharynx|hypodermis|intestine	8	Molecular_function:cysteine-type endopeptidase activity|Biological_process:proteolysis|Molecular_function:cysteine-type peptidase activity|Molecular_function:carboxypeptidase A activity|Biological_process:positive regulation of growth rate|Biological_process:embryonic development (sensu Metazoa)|Biological_process:locomotory behavior	KOG1543	Cysteine proteinase Cathepsin L	ENSEMBL:ENSP00000257498:human:Cathepsin L precursor:E=87.0969 | ENSEMBL:ENSP00000259470:human:Cathepsin L2 precursor:E=82.5376 | ENSEMBL:ENSP00000290410:human:Cathepsin S precursor:E=78.0862 | ENSEMBL:ENSP00000271651:human:Cathepsin K precursor:E=75.1135 | ENSEMBL:ENSP00000357974:human:CTSK protein:E=75.0132 | ENSEMBL:ENSP00000220166:human:Cathepsin H precursor:E=54.3565 | ENSEMBL:ENSP00000340470…
T26C11.1	189631_at	T26C11.1		WBGene00006560		tbx-41		tm300|ok1231		WBPhenotype0000050|WBPhenotype0000535|WBPhenotype0000689|WBPhenotype0000886|WBPhenotype0000031|WBPhenotype0000049|WBPhenotype0000050|WBPhenotype0000054|WBPhenotype0000059|WBPhenotype0000689|WBPhenotype0000886|WBPhenotype0001037				10	Molecular_function:transcription factor activity|Biological_process:regulation of transcription, DNA-dependent|Cellular_component:nucleus	KOG3585	TBX2 and related T-box transcription factors
F35C8.8	182426_at	F35C8.8		WBGene00018038				uCE6-920		WBPhenotype0000050|WBPhenotype0000535|WBPhenotype0000689|WBPhenotype0000886|WBPhenotype0000031|WBPhenotype0000049|WBPhenotype0000050|WBPhenotype0000054|WBPhenotype0000059|WBPhenotype0000689|WBPhenotype0000886|WBPhenotype0001037				0
C08D8.2	188099_s_at	C08D8.2b	C08D8.2	WBGene00006582		tmd-2		pkP2010		WBPhenotype0000031|WBPhenotype0000049|WBPhenotype0000050|WBPhenotype0000054|WBPhenotype0000059|WBPhenotype0000689|WBPhenotype0000886|WBPhenotype0001037|WBPhenotype0000050|WBPhenotype0000535|WBPhenotype0000689|WBPhenotype0000886|WBPhenotype0000050|WBPhenotype0000535|WBPhenotype0000689|WBPhenotype0000886|WBPhenotype0000049|WBPhenotype0000062|WBPhenotype0000886					Molecular_function:tropomyosin binding|Cellular_component:cytoskeleton	KOG3735	Tropomodulin and leiomodulin	ENSEMBL:ENSP00000259365:human:Tropomodulin-1:E=23.9208 | ENSEMBL:ENSP00000364318:human:Tropomodulin 1:E=22.4437 | ENSEMBL:ENSP00000249700:human:Tropomodulin-2:E=22.0809 | ENSEMBL:ENSP00000295572:human:Isoform 1 of Leiomodin-3:E=21.7447 | ENSEMBL:ENSP00000342837:human:Leiomodin 1:E=21.1079 | ENSEMBL:ENSP00000311997:human:Neurofilament triplet H protein:E=19.1739 | ENSEMBL:ENSP00000308753:human:Tro…
C30F12.7	187821_at	C30F12.7		WBGene00016266				cxTi8305|snp_F26H11[1]|uCE2-2317		WBPhenotype0000050|WBPhenotype0000535|WBPhenotype0000689|WBPhenotype0000886|WBPhenotype0000049|WBPhenotype0000062|WBPhenotype0000886|WBPhenotype0000031|WBPhenotype0000049|WBPhenotype0000050|WBPhenotype0000054|WBPhenotype0000059|WBPhenotype0000689|WBPhenotype0000886|WBPhenotype0001037				8	Molecular_function:oxidoreductase activity, acting on NADH or NADPH, NAD or NADP as acceptor|Biological_process:metabolism|Molecular_function:3-isopropylmalate dehydrogenase activity|Cellular_component:cytoplasm|Biological_process:leucine biosynthesis|Molecular_function:isocitrate dehydrogenase (NAD+) activity|Cellular_component:mitochondrion|Biological_process:tricarboxylic acid cycle|Molecular_…	KOG0784	Isocitrate dehydrogenase, gamma subunit	ENSEMBL:ENSP00000217901:human:Isocitrate dehydrogenase [NAD] subunit gamma, mitochondrial precursor:E=104.229 | ENSEMBL:ENSP00000359111:human:isocitrate dehydrogenase 3 (NAD+) gamma isoform b precursor:E=98.1739 | ENSEMBL:ENSP00000370247:human:42 kDa protein:E=81.6576 | ENSEMBL:ENSP00000245969:human:Isocitrate dehydrogenase [NAD] subunit beta, mitochondrial precursor:E=81.6576 | ENSEMBL:ENSP00000…
B0310.1	187546_at	B0310.1		WBGene00015137				tm2480|snp_B0310[1]		WBPhenotype0000049|WBPhenotype0000062|WBPhenotype0000886|WBPhenotype0000050|WBPhenotype0000535|WBPhenotype0000689|WBPhenotype0000886|WBPhenotype0000031|WBPhenotype0000049|WBPhenotype0000050|WBPhenotype0000054|WBPhenotype0000059|WBPhenotype0000689|WBPhenotype0000886|WBPhenotype0001037|WBPhenotype0001182|WBPhenotype0001183|WBPhenotype0001183|WBPhenotype0001182				17		KOG1418	Tandem pore domain K+ channel	FLYBASE:CG15655-PA:fly:Flybase gene name is CG15655-PA:E=10.1135 |
K09E2.3	183332_at	K09E2.3		WBGene00019572				gk267|tm2709|tm2737		WBPhenotype0000031|WBPhenotype0000049|WBPhenotype0000050|WBPhenotype0000054|WBPhenotype0000059|WBPhenotype0000689|WBPhenotype0000886|WBPhenotype0001037|WBPhenotype0000050|WBPhenotype0000535|WBPhenotype0000689|WBPhenotype0000886|WBPhenotype0000049|WBPhenotype0000062|WBPhenotype0000886				27		InP_Cae_008854
W06H8.8	187965_s_at	W06H8.8e	W06H8.8	WBGene00006436	W06H8.8g|W06H8.8f	ttn-1		tm845|gk135|gk171|ok1018|cxTi10453|cxTi10691|cxTi1116|cxTi6731|cxTi8130|ttTi1585|uCE5-1427|uCE5-1417|uCE5-1426|uCE5-1421|uCE5-1420|uCE5-1425|uCE5-1424|uCE5-1419|uCE5-1423|uCE5-1422|uCE5-1418	0	WBPhenotype0000050|WBPhenotype0000535|WBPhenotype0000689|WBPhenotype0000886|WBPhenotype0000031|WBPhenotype0000049|WBPhenotype0000050|WBPhenotype0000054|WBPhenotype0000059|WBPhenotype0000689|WBPhenotype0000886|WBPhenotype0001037|WBPhenotype0000050|WBPhenotype0000062|WBPhenotype0000535|WBPhenotype0000689|WBPhenotype0000886|WBPhenotype0000031|WBPhenotype0000049|WBPhenotype0000050|WBPhenotype0000054|…	1	Indirect immunofluorescence with EU102, demonstrates expression of the two largest isoforms in all muscles except for the pharynx. The pattern of expression and localization of Ce titin was examined in embryonic and larval muscles. During the 1.5 and 2-fold stages no specific staining was observed. Then, first appearing during the 2.5-fold stage, Ce titin appears in puncta which seem to follow th…	muscle|vulval muscle|Reproductive System|body wall muscle		Molecular_function:protein kinase activity|Molecular_function:ATP binding|Biological_process:protein amino acid phosphorylation|Molecular_function:protein-tyrosine kinase activity|Molecular_function:protein serine/threonine kinase activity|Biological_process:proteolysis|Molecular_function:metallopeptidase activity|Molecular_function:zinc ion binding|Molecular_function:magnesium ion binding|Biolog…			ENSEMBL:ENSP00000347764:human:Isoform 2 of Titin:E=1000 | ENSEMBL:ENSP00000348444:human:Isoform 7 of Titin:E=1000 | ENSEMBL:ENSP00000352154:human:titin isoform novex-1:E=283.745 | ENSEMBL:ENSP00000286104:human:Isoform 3 of Titin:E=278.168 | ENSEMBL:ENSP00000340554:human:titin isoform novex-2:E=278.131 | ENSEMBL:ENSP00000343764:human:522 kDa protein:E=224.367 | ENSEMBL:ENSP00000364178:human:2549 k…
F23F1.8	188424_s_at	F23F1.8a	F23F1.8	WBGene00004504	F23F1.8b	rpt-4	rpt-4 encodes a predicted ATPase subunit of the 19S regulatory complex of the proteasome that affects body morphology, embryonic viability, growth, movement, and fertility; interacts with itself in yeast two-hybrid assays.	zn67|zu67|zu135|zu169|zu129|or19|or12|or13|cxTi1030|cxTi10301	1	WBPhenotype0000054|WBPhenotype0000031|WBPhenotype0000032|WBPhenotype0000050|WBPhenotype0000535|WBPhenotype0000644|WBPhenotype0000689|WBPhenotype0000050|WBPhenotype0000689|WBPhenotype0000050|WBPhenotype0000050|WBPhenotype0000776	0	Larval Expression: pharynx; Nervous System; head neurons; tail neurons;	pharynx|head neurons|tail neurons|nervous system		Molecular_function:hydrolase activity|Biological_process:protein catabolism|Cellular_component:nucleus|Cellular_component:cytoplasm|Molecular_function:nucleotide binding|Molecular_function:nucleoside-triphosphatase activity|Molecular_function:ATP binding|Molecular_function:protein binding|Biological_process:protein transport|Molecular_function:ATPase activity|Molecular_function:DNA binding|Biolog…	KOG0651	26S proteasome regulatory complex, ATPase RPT4	ENSEMBL:ENSP00000216407:human:26S protease regulatory subunit S10B:E=173.745 | ENSEMBL:ENSP00000325770:human:44 kDa protein:E=169.398 | ENSEMBL:ENSP00000292644:human:26S protease regulatory subunit 7:E=88.0555 | ENSEMBL:ENSP00000310572:human:26S protease regulatory subunit 8:E=87.1805 | ENSEMBL:ENSP00000364970:human:45 kDa protein:E=86.5376 | ENSEMBL:ENSP00000157812:human:Isoform 1 of 26S proteas…
M18.2	188859_at	M18.2		WBGene00010888		dlc-2		ok622		WBPhenotype0000031|WBPhenotype0000049|WBPhenotype0000050|WBPhenotype0000054|WBPhenotype0000059|WBPhenotype0000689|WBPhenotype0000886|WBPhenotype0001037|WBPhenotype0000050|WBPhenotype0000535|WBPhenotype0000689|WBPhenotype0000886|WBPhenotype0000049|WBPhenotype0000062|WBPhenotype0000886				8	Molecular_function:microtubule motor activity|Biological_process:microtubule-based process|Cellular_component:microtubule associated complex	KOG3430	Dynein light chain type 1	ENSEMBL:ENSP00000240343:human:Dynein light chain 2, cytoplasmic:E=16.585 | ENSEMBL:ENSP00000242577:human:Dynein light chain 1, cytoplasmic:E=15 | ENSEMBL:ENSP00000370138:human:10 kDa protein:E=13.7212 | ENSEMBL:ENSP00000244841:human:11 kDa protein:E=13.301 | FLYBASE:CG5450-PA:fly:Flybase gene name is Cdlc2-PA:E=16.2676 | FLYBASE:CG6998-PB:fly:Flybase gene name is ctp-PB:E=15.9586 |
ZK856.8	173841_s_at	ZK856.8		WBGene00014109				ttTi7253|pkP5067|uCE5-1886|uCE5-1887|snp_D2023[2]	0	WBPhenotype0000643|WBPhenotype0000031|WBPhenotype0000049|WBPhenotype0000050|WBPhenotype0000054|WBPhenotype0000059|WBPhenotype0000689|WBPhenotype0000886|WBPhenotype0001037|WBPhenotype0000643|WBPhenotype0000050|WBPhenotype0000535|WBPhenotype0000689|WBPhenotype0000886|WBPhenotype0000049|WBPhenotype0000062|WBPhenotype0000886|WBPhenotype0000031|WBPhenotype0000049|WBPhenotype0000050|WBPhenotype0000054|…	0	Larval Expression: intestine; unidentified cells in head; unidentified cells in tail ;	head|tail|intestine	0	Molecular_function:calcium ion binding|Biological_process:ciliary or flagellar motility|Cellular_component:flagellum (sensu Bacteria)|Biological_process:locomotory behavior	KOG0034	Ca2+/calmodulin-dependent protein phosphatase (calcineurin subunit B), EF-Hand superfamily protein	ENSEMBL:ENSP00000335632:human:Calcium-binding protein p22:E=50.9208 | ENSEMBL:ENSP00000300113:human:Calcineurin B homologous protein 2:E=38.1192 | ENSEMBL:ENSP00000234310:human:18 kDa protein:E=25.7447 | ENSEMBL:ENSP00000367201:human:HZGJ:E=23.9586 | ENSEMBL:ENSP00000342600:human:Protein phosphatase 3 (Formerly 2B), regulatory subunit B, 19kDa, beta isoform:E=22.9208 | ENSEMBL:ENSP00000334785:hum…
C28C12.7	185955_at	C28C12.7b	C28C12.7	WBGene00004995		spp-10	spp-10 encodes two protein isoforms that are orthologous to the human gene PROSAPOSIN (PSAP; OMIM:176801, mutated in Gaucher disease and metachromatic leukodystrophy); SPP-10A and -10B are predicted to have 3 and 4 embedded saposin sequences, that are likely to be split into individual saposin peptides by proteolysis; in mammals, saposins activate the enzymes sphingomyelinphosphodiesterase and be…	ok1585|gk410|gk349|gk373|gk396|ok1532	1	WBPhenotype0000049|WBPhenotype0000062|WBPhenotype0000886|WBPhenotype0000050|WBPhenotype0000535|WBPhenotype0000689|WBPhenotype0000886|WBPhenotype0000031|WBPhenotype0000049|WBPhenotype0000050|WBPhenotype0000054|WBPhenotype0000059|WBPhenotype0000689|WBPhenotype0000886|WBPhenotype0001037|WBPhenotype0000031|WBPhenotype0000049|WBPhenotype0000050|WBPhenotype0000054|WBPhenotype0000059|WBPhenotype0000689|…	1	Larval Expression: intestine; anal depressor muscle; Reproductive System; gonad sheath cells; body wall muscle; Nervous System; head neurons; tail neurons;	intestine|head neurons|tail neurons|nervous system|Reproductive System|body wall muscle|anal depressor muscle|gonad sheath cells		Biological_process:lipid metabolism|Biological_process:sphingolipid metabolism|Cellular_component:lysosome	KOG1340	Prosaposin	ENSEMBL:ENSP00000350063:human:Isoform Sap-mu-0 of Proactivator polypeptide precursor:E=13.7212 | ENSEMBL:ENSP00000362212:human:Prosaposin:E=13.6576 | FLYBASE:CG12070-PB:fly:Flybase gene name is Sap-r-PB:E=10.5086 |
F52H3.7	192849_s_at	F52H3.7a	F52H3.7	WBGene00002265	F52H3.7b	lec-2	lec-2 encodes a 'tandem repeat' type galectin (beta-galactosyl-binding lectin) containing two, tandemly arranged carbohydrate recognition domains; by homology, LEC-2 may play roles in cell adhesion and aggregation, proliferation, or programmed cell death, but as loss of lec-2 activity via large-scale RNAi screens does not result in obvious abnormalities, the precise role of LEC-2 in C. elegans de…	tm1732|tm1933|pkP2125		WBPhenotype0000050|WBPhenotype0000535|WBPhenotype0000689|WBPhenotype0000886|WBPhenotype0000031|WBPhenotype0000049|WBPhenotype0000050|WBPhenotype0000054|WBPhenotype0000059|WBPhenotype0000689|WBPhenotype0000886|WBPhenotype0001037					Molecular_function:sugar binding	KOG1181	Low-complexity	ENSEMBL:ENSP00000306228:human:Isoform Short of Galectin-9:E=39.7959 | ENSEMBL:ENSP00000318214:human:Isoform Long of Galectin-9:E=39.7447 | ENSEMBL:ENSP00000312259:human:Galectin-9:E=39.6778 | ENSEMBL:ENSP00000315564:human:Galectin-9 like:E=39.5229 | ENSEMBL:ENSP00000328797:human:35 kDa protein:E=39.4685 | ENSEMBL:ENSP00000329932:human:galectin 9 like:E=39.1024 | ENSEMBL:ENSP00000302100:human:Gale…
K02B7.3	178798_s_at	K02B7.3		WBGene00010491				snp_C08E8[10]|uCE5-2804|uCE5-2805		WBPhenotype0000031|WBPhenotype0000049|WBPhenotype0000050|WBPhenotype0000054|WBPhenotype0000059|WBPhenotype0000689|WBPhenotype0000886|WBPhenotype0001037|WBPhenotype0000050|WBPhenotype0000535|WBPhenotype0000689|WBPhenotype0000886|WBPhenotype0000049|WBPhenotype0000062|WBPhenotype0000886				8		InP_Cae_011096
F36F2.1	178772_at	F36F2.1		WBGene00009475				ok1961	0	WBPhenotype0000049|WBPhenotype0000062|WBPhenotype0000886|WBPhenotype0000050|WBPhenotype0000535|WBPhenotype0000689|WBPhenotype0000886|WBPhenotype0000031|WBPhenotype0000049|WBPhenotype0000050|WBPhenotype0000054|WBPhenotype0000059|WBPhenotype0000689|WBPhenotype0000886|WBPhenotype0001037	0	Larval Expression: pharynx;	pharynx	6		KOG3376	Uncharacterized conserved protein	ENSEMBL:ENSP00000311436:human:Actin-binding Rho-activating protein:E=27.8239 | FLYBASE:CG3630-PA:fly:Flybase gene name is CG3630-PA:E=26.8539 | FLYBASE:CG2113-PA:fly:Flybase gene name is CG2113-PA:E=17.4318 |
ZK792.7	189022_at	ZK792.7		WBGene00014079				tm659		WBPhenotype0000050|WBPhenotype0000535|WBPhenotype0000689|WBPhenotype0000886|WBPhenotype0000031|WBPhenotype0000049|WBPhenotype0000050|WBPhenotype0000054|WBPhenotype0000059|WBPhenotype0000689|WBPhenotype0000886|WBPhenotype0001037					Molecular_function:hydrolase activity			FLYBASE:CG8889-PB:fly:Flybase gene name is CG8889-PB:E=32.9586 |
F40A3.4	180546_at	F40A3.4		WBGene00018219				ok923|uCE6-842		WBPhenotype0000050|WBPhenotype0000535|WBPhenotype0000689|WBPhenotype0000886|WBPhenotype0000049|WBPhenotype0000062|WBPhenotype0000886				6		InP_Cae_011793
DC2.5	188800_at	DC2.5		WBGene00017082				ttTi6825		WBPhenotype0000050|WBPhenotype0000535|WBPhenotype0000689|WBPhenotype0000886|WBPhenotype0000050|WBPhenotype0000535|WBPhenotype0000689|WBPhenotype0000886|WBPhenotype0000031|WBPhenotype0000049|WBPhenotype0000050|WBPhenotype0000054|WBPhenotype0000059|WBPhenotype0000689|WBPhenotype0000886|WBPhenotype0001037				24	Molecular_function:oxidoreductase activity|Biological_process:metabolism|Cellular_component:chloroplast|Biological_process:chlorophyll biosynthesis|Molecular_function:protochlorophyllide reductase activity|Biological_process:photosynthesis, dark reaction	KOG1208	Dehydrogenases with different specificities (related to short-chain alcohol dehydrogenases)	ENSEMBL:ENSP00000237831:human:Retinol dehydrogenase 14:E=33.1612 | ENSEMBL:ENSP00000333406:human:Isoform 8 of WW domain-containing oxidoreductase:E=32.4437 | ENSEMBL:ENSP00000267502:human:Retinol dehydrogenase 12:E=29.7447 | ENSEMBL:ENSP00000374214:human:Isoform 1 of Retinol dehydrogenase 11:E=28.585 | ENSEMBL:ENSP00000370750:human:35 kDa protein:E=28.585 | ENSEMBL:ENSP00000177432:human:Isoform 2…
K02E2.8	177832_at	K02E2.8		WBGene00010509				cxTi9813		WBPhenotype0000049|WBPhenotype0000062|WBPhenotype0000886|WBPhenotype0000050|WBPhenotype0000535|WBPhenotype0000689|WBPhenotype0000886						LSE0545	Uncharacterized protein	FLYBASE:CG31439-PA:fly:Flybase gene name is CG31439-PA:E=10.8861 | FLYBASE:CG13990-PA:fly:Flybase gene name is CG13990-PA:E=10.7959 |
C38C3.4	189148_at	C38C3.4a	C38C3.4	WBGene00016513	C38C3.4b	C38C3.4		pkP937|ok1316|cxTi4304|snp_C01F4[1]		WBPhenotype0000049|WBPhenotype0000062|WBPhenotype0000886|WBPhenotype0000031|WBPhenotype0000049|WBPhenotype0000050|WBPhenotype0000054|WBPhenotype0000059|WBPhenotype0000689|WBPhenotype0000886|WBPhenotype0001037|WBPhenotype0000050|WBPhenotype0000535|WBPhenotype0000689|WBPhenotype0000886					Molecular_function:protein kinase activity|Molecular_function:ATP binding|Biological_process:protein amino acid phosphorylation
T13C2.3	180214_at	T13C2.3b	T13C2.3	WBGene00020479	T13C2.3a	T13C2.3		snp_T13C2[4]		WBPhenotype0000049|WBPhenotype0000062|WBPhenotype0000886|WBPhenotype0000050|WBPhenotype0000535|WBPhenotype0000689|WBPhenotype0000886|WBPhenotype0000031|WBPhenotype0000049|WBPhenotype0000050|WBPhenotype0000054|WBPhenotype0000059|WBPhenotype0000689|WBPhenotype0000886|WBPhenotype0001037								ENSEMBL:ENSP00000354885:human:Mucin-2 precursor:E=11.4437 | FLYBASE:CG4835-PA:fly:Flybase gene name is CG4835-PA:E=11.6021 | FLYBASE:CG11720-PA:fly:Flybase gene name is Sgs3-PA:E=10.6383 | FLYBASE:CG13990-PA:fly:Flybase gene name is CG13990-PA:E=10.3767 | FLYBASE:CG11073-PA:fly:Flybase gene name is CG11073-PA:E=11.3188 |
D1086.5	177666_at	D1086.5		WBGene00008392				ttTi5731|ttTi5732		WBPhenotype0000031|WBPhenotype0000049|WBPhenotype0000050|WBPhenotype0000054|WBPhenotype0000059|WBPhenotype0000689|WBPhenotype0000886|WBPhenotype0001037|WBPhenotype0000049|WBPhenotype0000062|WBPhenotype0000886|WBPhenotype0000050|WBPhenotype0000535|WBPhenotype0000689|WBPhenotype0000886				15		InP_Cae_010491
C07H6.2	176087_at	C07H6.2		WBGene00015579				snp_Y41D4B[11]|snp_Y41D4B[12]	0	WBPhenotype0000050|WBPhenotype0000535|WBPhenotype0000689|WBPhenotype0000886|WBPhenotype0000049|WBPhenotype0000749|WBPhenotype0000886|WBPhenotype0000031|WBPhenotype0000049|WBPhenotype0000062|WBPhenotype0000886|WBPhenotype0000050|WBPhenotype0000535|WBPhenotype0000689|WBPhenotype0000886|WBPhenotype0000154|WBPhenotype0000208|WBPhenotype0000674|WBPhenotype0000049|WBPhenotype0000749|WBPhenotype0000886|…	0	Larval Expression: pharynx; intestine;	pharynx|intestine	0	Biological_process:positive regulation of growth rate|Biological_process:embryonic development (sensu Metazoa)	KOG4102	Uncharacterized conserved protein	ENSEMBL:ENSP00000230260:human:Protein phosphatase 1 regulatory subunit 11:E=12.699 | ENSEMBL:ENSP00000328661:human:13 kDa protein:E=10.3468 | FLYBASE:CG13994-PA:fly:Flybase gene name is CG13994-PA:E=12.8239 | FLYBASE:CG11233-PA:fly:Flybase gene name is l(1)19Ec-PA:E=12.6383 |
ZC8.3	177267_at	ZC8.3		WBGene00022499		tag-226		gk315		WBPhenotype0000050|WBPhenotype0000535|WBPhenotype0000689|WBPhenotype0000886|WBPhenotype0000050|WBPhenotype0000535|WBPhenotype0000689|WBPhenotype0000886|WBPhenotype0000031|WBPhenotype0000049|WBPhenotype0000050|WBPhenotype0000054|WBPhenotype0000059|WBPhenotype0000689|WBPhenotype0000886|WBPhenotype0001037|WBPhenotype0000031|WBPhenotype0000049|WBPhenotype0000050|WBPhenotype0000054|WBPhenotype0000059|…				1	Molecular_function:zinc ion binding	KOG2084	Predicted histone tail methylase containing SET domain	ENSEMBL:ENSP00000331557:human:Isoform 1 of SET and MYND domain-containing protein 3:E=22.4089 | ENSEMBL:ENSP00000325014:human:SET and MYND domain-containing protein 2:E=13.5528 | ENSEMBL:ENSP00000374057:human:SET and MYND domain-containing protein 1:E=10.9208 | ENSEMBL:ENSP00000295833:human:57 kDa protein:E=10 | FLYBASE:CG13761-PB:fly:Flybase gene name is Bzd-PB:E=22.0458 |
E04F6.9	179913_at	E04F6.9		WBGene00017128				tm1318		WBPhenotype0000049|WBPhenotype0000062|WBPhenotype0000886|WBPhenotype0000031|WBPhenotype0000049|WBPhenotype0000050|WBPhenotype0000054|WBPhenotype0000059|WBPhenotype0000689|WBPhenotype0000886|WBPhenotype0001037|WBPhenotype0000050|WBPhenotype0000535|WBPhenotype0000689|WBPhenotype0000886						LSE0786	Unnamed protein
R12H7.1	175603_at	R12H7.1	R12H7.1	WBGene00006749		unc-9	unc-9 encodes an innexin, an integral transmembrane channel protein that is a structural component of invertebrate gap junctions; UNC-9 is required for normal forward locomotion and egg-laying and also plays a role in the response to antihelminthics and volatile anesthetics; UNC-9 may form a functional pair with UNC-7, another C. elegans innexin, as mutations in unc-7 result in defects nearly ide…	bx5|e111|e101|fc16|ec27|hs6|hs7|hs8|cxTi4108		WBPhenotype0000050|WBPhenotype0000535|WBPhenotype0000689|WBPhenotype0000886|WBPhenotype0000049|WBPhenotype0000062|WBPhenotype0000886	0	Transgenic animals showed that UNC-9 was expressed in many neurons and various muscle cells, which was confirmed by co-labeling neurons or muscle cells with GFP.|Click the movie links below for interactive 4D movies of a fluorescence reporter.		6	Cellular_component:gap junction	TWOG0193	Innexin-type channels	FLYBASE:CG32508-PA:fly:Flybase gene name is shakB-PA:E=29.3566 | FLYBASE:CG1448-PA:fly:Flybase gene name is inx3-PA:E=28.4559 | FLYBASE:CG4590-PA:fly:Flybase gene name is inx2-PA:E=27.6778 | FLYBASE:CG10125-PA:fly:Flybase gene name is zpg-PA:E=17.7213 | FLYBASE:CG7537-PB:fly:Flybase gene name is inx5-PB:E=13.4318 | FLYBASE:CG17063-PA:fly:Flybase gene name is inx6-PA:E=10.6021 | FLYBASE:CG2977-PA:…
F44C4.5	193761_at	F44C4.5		WBGene00004092		ppt-1	ppt-1 encodes the C. elegans palmitoyl protein thioesterase-1 ortholog; by homology PPT-1 is predicted to function in degradation of palmitoylated proteins and ppt-1 mutations result in loss of enzymatic activity from mixed-stage extracts; in C. elegans, ppt-1 activity is essential for mitochondrial organization and biogenesis in neuronal and muscle cells, as well as for proper timing of the onse…	gk139|gk131|gk134|gk140		WBPhenotype0000031|WBPhenotype0000049|WBPhenotype0000050|WBPhenotype0000054|WBPhenotype0000059|WBPhenotype0000689|WBPhenotype0000886|WBPhenotype0001037|WBPhenotype0000049|WBPhenotype0000062|WBPhenotype0000886|WBPhenotype0000050|WBPhenotype0000535|WBPhenotype0000689|WBPhenotype0000886				6	Biological_process:protein modification|Molecular_function:palmitoyl-(protein) hydrolase activity	KOG2541	Palmitoyl protein thioesterase	ENSEMBL:ENSP00000253546:human:Palmitoyl-protein thioesterase 1 precursor:E=80.699 | ENSEMBL:ENSP00000361865:human:Palmitoyl-protein thioesterase 1:E=79.585 | ENSEMBL:ENSP00000361862:human:Palmitoyl-protein thioesterase 1:E=54.3098 | ENSEMBL:ENSP00000361861:human:Palmitoyl-protein thioesterase 1:E=19.2007 | ENSEMBL:ENSP00000320528:human:Isoform 1 of Lysosomal thioesterase PPT2 precursor:E=14.4815 …
Y11D7A.10	185743_at	Y11D7A.10		WBGene00012434				uCE5-747|CE5-117|snp_Y46H3B[1]|uCE5-749|uCE5-748		WBPhenotype0000050|WBPhenotype0000535|WBPhenotype0000689|WBPhenotype0000886|WBPhenotype0000031|WBPhenotype0000049|WBPhenotype0000050|WBPhenotype0000054|WBPhenotype0000059|WBPhenotype0000689|WBPhenotype0000886|WBPhenotype0001037|WBPhenotype0000049|WBPhenotype0000062|WBPhenotype0000886						InP_Cae_012084
T07D4.2	186487_at	T07D4.2b	T07D4.2	WBGene00011579	T07D4.2a|T07D4.2c	T07D4.2		nu468|ok188|ok285		WBPhenotype0000050|WBPhenotype0000535|WBPhenotype0000689|WBPhenotype0000886|WBPhenotype0000031|WBPhenotype0000049|WBPhenotype0000050|WBPhenotype0000054|WBPhenotype0000059|WBPhenotype0000689|WBPhenotype0000886|WBPhenotype0001037|WBPhenotype0000049|WBPhenotype0000062|WBPhenotype0000886					Molecular_function:hydrolase activity			ENSEMBL:ENSP00000350833:human:Metallophosphoesterase domain-containing protein 2:E=63.6198 | ENSEMBL:ENSP00000335568:human:Metallophosphoesterase domain-containing protein 1:E=61.7696 | ENSEMBL:ENSP00000328371:human:Chromosome 11 open reading frame 8 variant (Fragment):E=53.5376 | FLYBASE:CG16717-PA:fly:Flybase gene name is CG16717-PA:E=65.8539 |
442	187842_s_at
T22A3.2	190691_at	T22A3.2a	T22A3.2	WBGene00011906	T22A3.2b	hsp-12.1		ev763|mu226|sy324|mu63|mu349|ga80|de6|mu350|mu236|de7|ep460|ep486|ep485|ep463|ep461|ep478|ep487|ep466|ep451|ep484|ep449|ep462|ep479|de5|mu347		WBPhenotype0000050|WBPhenotype0000535|WBPhenotype0000689|WBPhenotype0000886|WBPhenotype0000049|WBPhenotype0000062|WBPhenotype0000886|WBPhenotype0000031|WBPhenotype0000049|WBPhenotype0000050|WBPhenotype0000054|WBPhenotype0000059|WBPhenotype0000689|WBPhenotype0000886|WBPhenotype0001037					Molecular_function:structural constituent of eye lens	KOG3591	Alpha crystallins	ENSEMBL:ENSP00000227251:human:Alpha crystallin B chain:E=15.284 | ENSEMBL:ENSP00000004982:human:Alpha crystallin family protein:E=14.5528 | ENSEMBL:ENSP00000291554:human:Alpha crystallin A chain:E=12.8539 | ENSEMBL:ENSP00000248553:human:Heat-shock protein beta-1:E=11.1192 | FLYBASE:CG4533-PA:fly:Flybase gene name is l(2)efl-PA:E=13.8239 |
C56E6.6	190148_s_at	C56E6.6		WBGene00016974				gk19|ttTi3033|cxTi2523		WBPhenotype0000031|WBPhenotype0000049|WBPhenotype0000050|WBPhenotype0000054|WBPhenotype0000059|WBPhenotype0000689|WBPhenotype0000886|WBPhenotype0001037|WBPhenotype0000050|WBPhenotype0000535|WBPhenotype0000689|WBPhenotype0000886|WBPhenotype0000050|WBPhenotype0000062|WBPhenotype0000535|WBPhenotype0000689|WBPhenotype0000886|WBPhenotype0000049|WBPhenotype0000062|WBPhenotype0000886				0	Molecular_function:protein binding	KOG0619	Leucine rich repeat	ENSEMBL:ENSP00000215539:human:Insulin-like growth factor-binding protein complex acid labile chain precursor:E=34.2676 | ENSEMBL:ENSP00000360554:human:Isoform 2 of Podocan precursor:E=33.4318 | ENSEMBL:ENSP00000308315:human:podocan:E=33.3768 | ENSEMBL:ENSP00000373207:human:Leucine-rich repeat protein LRIG1:E=33.1871 | ENSEMBL:ENSP00000306276:human:Leucine-rich repeat-containing protein 15 precurs…
D2063.1	189025_at	D2063.1		WBGene00017060				tm1366		WBPhenotype0000031|WBPhenotype0000049|WBPhenotype0000050|WBPhenotype0000054|WBPhenotype0000059|WBPhenotype0000689|WBPhenotype0000886|WBPhenotype0001037|WBPhenotype0000050|WBPhenotype0000535|WBPhenotype0000689|WBPhenotype0000886|WBPhenotype0000049|WBPhenotype0000062|WBPhenotype0000886				21	Molecular_function:zinc ion binding|Molecular_function:oxidoreductase activity|Biological_process:threonine catabolism|Molecular_function:L-threonine 3-dehydrogenase activity	KOG0023	Alcohol dehydrogenase, class V	ENSEMBL:ENSP00000265512:human:Alcohol dehydrogenase class II pi chain precursor:E=17.2218 | ENSEMBL:ENSP00000267814:human:Sorbitol dehydrogenase:E=16.7447 | ENSEMBL:ENSP00000263416:human:Quinone oxidoreductase:E=15.5229 | ENSEMBL:ENSP00000359907:human:26 kDa protein:E=15.3188 | ENSEMBL:ENSP00000209665:human:class IV alcohol dehydrogenase 7 mu or sigma subunit:E=15.301 | ENSEMBL:ENSP00000237653:hu…
Y39E4A.3	189066_s_at	Y39E4A.3b	Y39E4A.3	WBGene00012713	Y39E4A.3a	Y39E4A.3	Y39E4A.3 is orthologous to the human gene MAPLE SYRUP URINE DISEASE, TYPE IA (MSUD, TYPE IA; E1-alpha subunit of branched-chain keto acid dehydrogenase; OMIM:248600), which when mutated leads to maple syrup urine disease; Y39E4A.3 protein is predicted to be mitochondrial.	snp_Y39E4[11]|snp_Y39E4[10]|snp_Y39E4[9]|snp_Y39E4[13]|snp_Y39E4[12]		WBPhenotype0000031|WBPhenotype0000049|WBPhenotype0000050|WBPhenotype0000054|WBPhenotype0000059|WBPhenotype0000689|WBPhenotype0000886|WBPhenotype0001037|WBPhenotype0000049|WBPhenotype0000062|WBPhenotype0000886|WBPhenotype0000050|WBPhenotype0000535|WBPhenotype0000689|WBPhenotype0000886|WBPhenotype0000050|WBPhenotype0000535|WBPhenotype0000689|WBPhenotype0000886|WBPhenotype0000031|WBPhenotype0000049|…					Molecular_function:oxidoreductase activity, acting on the aldehyde or oxo group of donors, disulfide as acceptor|Biological_process:metabolism			ENSEMBL:ENSP00000269980:human:2-oxoisovalerate dehydrogenase alpha subunit, mitochondrial precursor:E=136.071 | ENSEMBL:ENSP00000351007:human:CDNA FLJ45695 fis, clone FEBRA2013570, highly similar to 2- oxoisovalerate dehydrogenase alpha subunit, mitochondrial:E=135.796 | ENSEMBL:ENSP00000367438:human:Hypothetical protein DKFZp313C0640:E=94.4949 | ENSEMBL:ENSP00000295266:human:Pyruvate dehydrogena…
F31D5.3	186394_s_at	F31D5.3a	F31D5.3	WBGene00006495	F31D5.3d|F31D5.3b	tag-149		gk266|ok969|CE2-130|snp_F31D5[1]		WBPhenotype0000031|WBPhenotype0000049|WBPhenotype0000050|WBPhenotype0000054|WBPhenotype0000059|WBPhenotype0000689|WBPhenotype0000886|WBPhenotype0001037|WBPhenotype0000050|WBPhenotype0000062|WBPhenotype0000535|WBPhenotype0000689|WBPhenotype0000886|WBPhenotype0000050|WBPhenotype0000535|WBPhenotype0000689|WBPhenotype0000886						KOG1327	Copine	ENSEMBL:ENSP00000244751:human:Copine-5:E=19.1871 | ENSEMBL:ENSP00000317374:human:Isoform 2 of Copine-7:E=17.4815 | ENSEMBL:ENSP00000268720:human:Isoform 1 of Copine-7:E=17.4089 | ENSEMBL:ENSP00000323391:human:62 kDa protein:E=17.2676 | ENSEMBL:ENSP00000353633:human:CDNA FLJ25727 fis, clone TST05479:E=17.1611 | ENSEMBL:ENSP00000329748:human:Copine-8:E=17.1427 | ENSEMBL:ENSP00000290776:human:Copine…
ZK563.6	181098_at	ZK563.6		WBGene00022770				e164|e417|e586|e738|e905|e1345|e2145|r1000|e1295		WBPhenotype0000049|WBPhenotype0000062|WBPhenotype0000886|WBPhenotype0000031|WBPhenotype0000049|WBPhenotype0000050|WBPhenotype0000054|WBPhenotype0000059|WBPhenotype0000689|WBPhenotype0000886|WBPhenotype0001037|WBPhenotype0000050|WBPhenotype0000535|WBPhenotype0000689|WBPhenotype0000886				2	Molecular_function:acid phosphatase activity	KOG3720	Lysosomal & prostatic acid phosphatases	ENSEMBL:ENSP00000337471:human:Prostatic acid phosphatase precursor:E=14.3279 | ENSEMBL:ENSP00000323036:human:ACPP protein:E=14.2441 | ENSEMBL:ENSP00000270593:human:Isoform 1 of Testicular acid phosphatase precursor:E=11.7447 | ENSEMBL:ENSP00000256997:human:Lysosomal acid phosphatase precursor:E=10.5086 | FLYBASE:CG7899-PA:fly:Flybase gene name is Acph-1-PA:E=18.4815 | FLYBASE:CG6656-PA:fly:Flybas…
F10G7.8	180117_s_at	F10G7.8		WBGene00004461		rpn-5		ttTi7111	0	WBPhenotype0000050|WBPhenotype0000776|WBPhenotype0000050|WBPhenotype0000050|WBPhenotype0000031|WBPhenotype0000049|WBPhenotype0000050|WBPhenotype0000054|WBPhenotype0000059|WBPhenotype0000689|WBPhenotype0000886|WBPhenotype0001037	1	Larval Expression: pharynx; intestine; renal gland cells; anal depressor muscle; rectal epithelium; Reproductive System; developing vulva; body wall muscle; hypodermis; excretory cell;	pharynx|hypodermis|intestine|rectal epithelium|uterine muscle|rectal gland cells|Reproductive System|body wall muscle|developing vulva|vulva other|anal depressor muscle|excretory cell	20	Biological_process:embryonic development (sensu Metazoa)	KOG1498	26S proteasome regulatory complex, subunit RPN5/PSMD12	ENSEMBL:ENSP00000348442:human:26S proteasome non-ATPase regulatory subunit 12:E=106.091 | ENSEMBL:ENSP00000349667:human:similar to proteasome 26S non-ATPase subunit 12 isoform 2:E=97.7959 | FLYBASE:CG1100-PA:fly:Flybase gene name is Rpn5-PA:E=82.3979 |
ZC477.1	187783_s_at	ZC477.1		WBGene00006052		ssq-3		tm1422		WBPhenotype0000031|WBPhenotype0000049|WBPhenotype0000050|WBPhenotype0000054|WBPhenotype0000059|WBPhenotype0000689|WBPhenotype0000886|WBPhenotype0001037|WBPhenotype0000031|WBPhenotype0000049|WBPhenotype0000050|WBPhenotype0000054|WBPhenotype0000059|WBPhenotype0000689|WBPhenotype0000886|WBPhenotype0001037|WBPhenotype0000031|WBPhenotype0000049|WBPhenotype0000050|WBPhenotype0000054|WBPhenotype0000059|…				4	Molecular_function:DNA binding|Molecular_function:ATP binding|Biological_process:DNA metabolism|Molecular_function:DNA-dependent ATPase activity|Cellular_component:cytoplasm|Biological_process:metabolism|Molecular_function:kinase activity|Molecular_function:phosphotransferase activity, alcohol group as acceptor	LSE0764	Unnamed protein	ENSEMBL:ENSP00000357731:human:Loricrin:E=24.7696 | ENSEMBL:ENSP00000246662:human:Keratin, type I cytoskeletal 9:E=22.8539 | ENSEMBL:ENSP00000269576:human:Keratin, type I cytoskeletal 10:E=22.7447 | ENSEMBL:ENSP00000173898:human:trophinin isoform 5:E=17.5229 | ENSEMBL:ENSP00000252034:human:Isoform 5 of Elastin precursor:E=16.699 | ENSEMBL:ENSP00000369958:human:Isoform 8 of Elastin precursor:E=16.5…
F37A4.4	187579_at	F37A4.4		WBGene00018134				ok1894|cxTi10936|ttTi3495|ttTi7101		WBPhenotype0000049|WBPhenotype0000062|WBPhenotype0000886|WBPhenotype0000031|WBPhenotype0000049|WBPhenotype0000050|WBPhenotype0000054|WBPhenotype0000059|WBPhenotype0000689|WBPhenotype0000886|WBPhenotype0001037|WBPhenotype0000050|WBPhenotype0000062|WBPhenotype0000535|WBPhenotype0000689|WBPhenotype0000886|WBPhenotype0000049|WBPhenotype0000749|WBPhenotype0000886|WBPhenotype0000050|WBPhenotype0000535|…				4	Cellular_component:intracellular|Molecular_function:sugar porter activity|Biological_process:phosphoenolpyruvate-dependent sugar phosphotransferase system	LSE0136	Uncharacterized protein, contains BRCT, WSN domains and ankyrin repeats
F55C5.5	192433_s_at	F55C5.5		WBGene00010094		tsfm-1	F55C5.5 encodes a translational elongation factor Ts (EF-Ts) that binds two different EF-Tu proteins (EF-TU1/Y71H2AM.23 and EF-TU2/C43E11.4) in vitro, stimulating guanine-nucleotide exchange and mRNA translation; F55C5.5 is predicted to be mitochondrial and has a putative N-terminal transit peptide sequence; F55C5.5 is required in mass RNAi assays for normally rapid growth and for maintenance of …	tm973|ok519		WBPhenotype0000049|WBPhenotype0000062|WBPhenotype0000886|WBPhenotype0000050|WBPhenotype0000059|WBPhenotype0000031|WBPhenotype0001037|WBPhenotype0000050|WBPhenotype0000535|WBPhenotype0000689|WBPhenotype0000886				20	Molecular_function:translation elongation factor activity|Biological_process:translational elongation|Cellular_component:intracellular|Biological_process:positive regulation of growth rate|Biological_process:gametogenesis|Biological_process:larval development (sensu Nematoda)|Biological_process:growth|Biological_process:embryonic development (sensu Metazoa)	KOG1071	Mitochondrial translation elongation factor EF-Tsmt, catalyzes nucleotide exchange on EF-Tumt	ENSEMBL:ENSP00000313877:human:Isoform 2 of Elongation factor Ts, mitochondrial precursor:E=32.2676 | ENSEMBL:ENSP00000242983:human:Isoform 1 of Elongation factor Ts, mitochondrial precursor:E=31.8861 | FLYBASE:CG6412-PA:fly:Flybase gene name is CG6412-PA:E=38.5376 |
F07H5.2	189502_at	F07H5.2		WBGene00004790		sgn-1		ok331		WBPhenotype0000031|WBPhenotype0000049|WBPhenotype0000050|WBPhenotype0000054|WBPhenotype0000059|WBPhenotype0000689|WBPhenotype0000886|WBPhenotype0001037|WBPhenotype0000049|WBPhenotype0000062|WBPhenotype0000886|WBPhenotype0000642|WBPhenotype0001265|WBPhenotype0000050|WBPhenotype0000535|WBPhenotype0000689|WBPhenotype0000886				6	Biological_process:cytoskeleton organization and biogenesis|Cellular_component:sarcoglycan complex|Cellular_component:integral to membrane|Biological_process:negative regulation of locomotion	KOG3950	Gamma/delta sarcoglycan	ENSEMBL:ENSP00000371512:human:sarcoglycan zeta:E=45.6383 | ENSEMBL:ENSP00000329624:human:Zeta-sarcoglycan:E=45.6198 | ENSEMBL:ENSP00000338343:human:delta-sarcoglycan isoform 1:E=45.1805 | ENSEMBL:ENSP00000218867:human:Gamma-sarcoglycan:E=44.9586 | FLYBASE:CG14808-PA:fly:Flybase gene name is Scgdelta-PA:E=41.9208 |
F23F12.6	188631_at	F23F12.6		WBGene00004503		rpt-3	rpt-3 encodes a triple A ATPase subunit of the 26S proteasome's 19S regulatory particle (RP) base subcomplex; RPT-3 is required for embryonic, larval, and germline development and by homology, is predicted to function in unfolding protein substrates and translocating them into the core proteolytic particle (CP) of the proteasome.	ak63|ak66|ak67	1	WBPhenotype0000017|WBPhenotype0000032|WBPhenotype0000689|WBPhenotype0000050|WBPhenotype0000776|WBPhenotype0000054|WBPhenotype0000050|WBPhenotype0000050|WBPhenotype0000054|WBPhenotype0000050|WBPhenotype0000054|WBPhenotype0000017	1	Larval Expression: pharynx; pharyngeal-intestinal valve; stomato-intestinal muscle; anal depressor muscle; body wall muscle; Nervous System; nerve ring; ventral nerve cord; tail neurons;	pharynx|tail neurons|nerve ring|ventral nerve cord|nervous system|Reproductive System|body wall muscle|vulva other|anal depressor muscle|stomato-intestinal muscle|pharyngeal-intestinal valve	11	Molecular_function:hydrolase activity|Biological_process:protein catabolism|Cellular_component:nucleus|Cellular_component:cytoplasm|Molecular_function:nucleotide binding|Molecular_function:nucleoside-triphosphatase activity|Molecular_function:ATP binding|Molecular_function:DNA binding|Molecular_function:DNA replication origin binding|Biological_process:DNA replication initiation|Biological_proces…	KOG0727	26S proteasome regulatory complex, ATPase RPT3	ENSEMBL:ENSP00000157812:human:Isoform 1 of 26S protease regulatory subunit 6B:E=167.62 | ENSEMBL:ENSP00000261303:human:26S protease regulatory subunit 4:E=105.018 | ENSEMBL:ENSP00000298852:human:26S protease regulatory subunit 6A:E=80.3279 | ENSEMBL:ENSP00000216407:human:26S protease regulatory subunit S10B:E=78.0506 | ENSEMBL:ENSP00000310572:human:26S protease regulatory subunit 8:E=77.0088 | EN…
T12A7.5	177859_at	T12A7.5		WBGene00011726				snp_F02E9[2]		WBPhenotype0000050|WBPhenotype0000062|WBPhenotype0000535|WBPhenotype0000689|WBPhenotype0000886|WBPhenotype0000031|WBPhenotype0000049|WBPhenotype0000050|WBPhenotype0000054|WBPhenotype0000059|WBPhenotype0000689|WBPhenotype0000886|WBPhenotype0001037|WBPhenotype0000050|WBPhenotype0000535|WBPhenotype0000689|WBPhenotype0000886				6	Molecular_function:binding|Molecular_function:transporter activity|Biological_process:transport	InP_Cae_000417
T20D3.5	191495_s_at	T20D3.5b	T20D3.5	WBGene00011858	T20D3.5a	T20D3.5		snp_T20D3[2]		WBPhenotype0000031|WBPhenotype0000049|WBPhenotype0000050|WBPhenotype0000054|WBPhenotype0000059|WBPhenotype0000689|WBPhenotype0000886|WBPhenotype0001037|WBPhenotype0000050|WBPhenotype0000049|WBPhenotype0000062|WBPhenotype0000886|WBPhenotype0000050|WBPhenotype0000535|WBPhenotype0000689|WBPhenotype0000886					Molecular_function:binding|Biological_process:transport|Cellular_component:membrane|Cellular_component:mitochondrial inner membrane|Biological_process:embryonic development (sensu Metazoa)			ENSEMBL:ENSP00000372612:human:Mitochondrial carrier triple repeat 2:E=57.585 | ENSEMBL:ENSP00000242275:human:Mitochondrial carrier triple repeat 1:E=57.3768 | ENSEMBL:ENSP00000322538:human:Mitochondrial carrier triple repeat 6:E=33.2291 | ENSEMBL:ENSP00000342780:human:LOC494141 protein:E=12.1739 | ENSEMBL:ENSP00000329452:human:Mitochondrial 2-oxodicarboxylate carrier:E=10.4949 | ENSEMBL:ENSP00000…
F28C6.5	178189_at	F28C6.5		WBGene00009205				snp_F28C6[2]		WBPhenotype0000050|WBPhenotype0000535|WBPhenotype0000689|WBPhenotype0000886|WBPhenotype0000031|WBPhenotype0000049|WBPhenotype0000050|WBPhenotype0000054|WBPhenotype0000059|WBPhenotype0000689|WBPhenotype0000886|WBPhenotype0001037|WBPhenotype0000886|WBPhenotype0000049|WBPhenotype0000062|WBPhenotype0000886|WBPhenotype0001020|WBPhenotype0000886|WBPhenotype0000886					Biological_process:gastrulation (sensu Protostomia)|Biological_process:embryonic development	InP_Cae_009510
B0272.3	192491_at	B0272.3		WBGene00007129				tm706|tm1134|ok1306|uCE1-1610	1	WBPhenotype0000049|WBPhenotype0000062|WBPhenotype0000886|WBPhenotype0000031|WBPhenotype0000049|WBPhenotype0000050|WBPhenotype0000054|WBPhenotype0000059|WBPhenotype0000689|WBPhenotype0000886|WBPhenotype0001037|WBPhenotype0000050|WBPhenotype0000535|WBPhenotype0000689|WBPhenotype0000886	1	Post-embryonic expression. All cells, with higher levels in hypodermis and muscle. Less signal in adults, but higher level of signal in hypodermis and muscles of vulva and spermathecal-uterine junction cells in young adults.|Larval Expression: pharynx; intestine; anal depressor muscle; body wall muscle; seam cells; Nervous System; neurons along body;	vulva|all cells|pharynx|intestine|vulval muscle|uterine muscle|nervous system|seam cells|Reproductive System|body wall muscle|anal depressor muscle|neurons along body	24	Molecular_function:oxidoreductase activity|Biological_process:fatty acid metabolism|Biological_process:potassium ion transport|Molecular_function:cation transporter activity|Molecular_function:glycerol-3-phosphate dehydrogenase (NAD+) activity|Biological_process:glycerol-3-phosphate metabolism|Cellular_component:glycerol-3-phosphate dehydrogenase complex|Molecular_function:3-hydroxyacyl-CoA dehyd…	KOG2304	3-hydroxyacyl-CoA dehydrogenase	ENSEMBL:ENSP00000312288:human:Isoform 1 of Hydroxyacyl-coenzyme A dehydrogenase, mitochondrial precursor:E=82.9208 | ENSEMBL:ENSP00000265168:human:Isoform 2 of Hydroxyacyl-coenzyme A dehydrogenase, mitochondrial precursor:E=81.2366 | ENSEMBL:ENSP00000288682:human:Trifunctional enzyme subunit alpha, mitochondrial precursor:E=37.1487 | ENSEMBL:ENSP00000231887:human:Peroxisomal bifunctional enzyme:E…
T03G11.1	174830_at	T03G11.1		WBGene00004145		pqn-62	The protein product of this gene is predicted to contain a glutamine/asparagine (Q/N)-rich ('prion') domain, by the algorithm of Michelitsch and Weissman (as of the WS77 release of WormBase, i.e., in wormpep77).	cxTi9418		WBPhenotype0000031|WBPhenotype0000049|WBPhenotype0000050|WBPhenotype0000054|WBPhenotype0000059|WBPhenotype0000689|WBPhenotype0000886|WBPhenotype0001037|WBPhenotype0000050|WBPhenotype0000535|WBPhenotype0000689|WBPhenotype0000886					Molecular_function:nucleic acid binding	InP_uni_001940		FLYBASE:CG32133-PA:fly:Flybase gene name is CG32133-PA:E=21.0915 | FLYBASE:CG4013-PA:fly:Flybase gene name is Smr-PA:E=15.3872 | FLYBASE:CG4090-PA:fly:Flybase gene name is CG4090-PA:E=11.6198 | FLYBASE:CG32580-PA:fly:Flybase gene name is CG32580-PA:E=11.1308 | FLYBASE:CG32394-PA:fly:Flybase gene name is CG32394-PA:E=10.6383 | FLYBASE:CG3696-PA:fly:Flybase gene name is kis-PA:E=10.2757 | FLYBASE:C…
C14F5.3	173815_s_at	C14F5.3a	C14F5.3	WBGene00006588	C14F5.3b|C14F5.3c	tnt-3	tnt-3 is orthologous to the human gene TROPONIN T (TNNT2; OMIM:191045), which when mutated leads to disease.	tm696|ok1011|gk170|snp_C14F5[1]|uCE6-1056		WBPhenotype0000050|WBPhenotype0000062|WBPhenotype0000535|WBPhenotype0000689|WBPhenotype0000886|WBPhenotype0000050|WBPhenotype0000535|WBPhenotype0000689|WBPhenotype0000886						KOG3634	Troponin	ENSEMBL:ENSP00000353535:human:troponin T type 2, cardiac isoform 4:E=20.8861 | ENSEMBL:ENSP00000356291:human:troponin T type 2, cardiac isoform 3:E=20.4815 | ENSEMBL:ENSP00000353175:human:troponin T type 2, cardiac isoform 2:E=20.2757 | ENSEMBL:ENSP00000350511:human:troponin T type 2, cardiac isoform 1:E=20.1805 | ENSEMBL:ENSP00000291901:human:troponin T1, skeletal, slow:E=19.9586 | ENSEMBL:ENSP0…
F10G8.6	173029_s_at	F10G8.6		WBGene00008664			F10G8.6 encodes an homolog of S. cerevisiae CFD1 (also known as YIL003W/DRE3), a putative P-loop ATPase conserved in eukaryotes and required in yeast for 4Fe-4S cluster assembly; F10G8.6 is also homologous to yeast NBP35/YGL091C; in C. elegans, F10G8.6 is required for normally rapid growth and maintenance of the germline; F10G8.6 protein was predicted to be mitochondrial on the basis of its phylo…	snp_F46G11[3]|snp_F46G11[2]		WBPhenotype0000031|WBPhenotype0001037|WBPhenotype0000031|WBPhenotype0001037|WBPhenotype0000031|WBPhenotype0000049|WBPhenotype0000050|WBPhenotype0000054|WBPhenotype0000059|WBPhenotype0000689|WBPhenotype0000886|WBPhenotype0001037|WBPhenotype0000049|WBPhenotype0000062|WBPhenotype0000886|WBPhenotype0000050|WBPhenotype0000535|WBPhenotype0000689|WBPhenotype0000886				2	Molecular_function:nucleotide binding|Molecular_function:nucleoside-triphosphatase activity|Molecular_function:ATP binding|Molecular_function:enzyme regulator activity|Biological_process:capsule polysaccharide biosynthesis|Biological_process:selection of site for barrier septum formation|Molecular_function:ATPase activity|Biological_process:positive regulation of growth rate|Biological_process:ga…	KOG3022	Predicted ATPase, nucleotide-binding	ENSEMBL:ENSP00000283027:human:Nucleotide-binding protein 1:E=96.0862 | ENSEMBL:ENSP00000262302:human:Nucleotide-binding protein 2:E=64.3279 | ENSEMBL:ENSP00000281081:human:Isoform 1 of Nucleotide-binding protein-like:E=47.7696 | FLYBASE:CG17904-PA:fly:Flybase gene name is CG17904-PA:E=83.5686 | FLYBASE:CG4858-PA:fly:Flybase gene name is CG4858-PA:E=60.0706 | FLYBASE:CG3262-PA:fly:Flybase gene nam…
T14D7.1	192225_at	T14D7.1		WBGene00011767			T14D7.1 is orthologous to the human gene ALANINE-GLYOXYLATE AMINOTRANSFERASE HOMOLOG (AGXT; OMIM:604285), which when mutated leads to disease.	oy42|oy56|ok545|snp_R08B4[1]	0	WBPhenotype0000031|WBPhenotype0000049|WBPhenotype0000050|WBPhenotype0000054|WBPhenotype0000059|WBPhenotype0000689|WBPhenotype0000886|WBPhenotype0001037|WBPhenotype0000049|WBPhenotype0000062|WBPhenotype0000886|WBPhenotype0000050|WBPhenotype0000535|WBPhenotype0000689|WBPhenotype0000886	1	Larval Expression: intestine; body wall muscle;	intestine|body wall muscle	24	Molecular_function:transaminase activity|Biological_process:metabolism|Biological_process:biosynthesis	KOG2862	Alanine-glyoxylate aminotransferase AGT1	ENSEMBL:ENSP00000302620:human:Serine--pyruvate aminotransferase:E=88.7447 | FLYBASE:CG3926-PA:fly:Flybase gene name is Spat-PA:E=86.1079 |
Y43F8C.8	182708_s_at	Y43F8C.8		WBGene00012830				tm1572		WBPhenotype0000049|WBPhenotype0000062|WBPhenotype0000886|WBPhenotype0000050|WBPhenotype0000055|WBPhenotype0000535|WBPhenotype0000689|WBPhenotype0000886|WBPhenotype0000050|WBPhenotype0000062|WBPhenotype0000535|WBPhenotype0000689|WBPhenotype0000886|WBPhenotype0000050|WBPhenotype0000062|WBPhenotype0000535|WBPhenotype0000689|WBPhenotype0000886|WBPhenotype0000031|WBPhenotype0000886|WBPhenotype0000031					Biological_process:positive regulation of growth rate	KOG4078	Putative mitochondrial ribosomal protein mRpS35	ENSEMBL:ENSP00000276585:human:Mitochondrial 28S ribosomal protein S28:E=21.2518 | FLYBASE:CG5497-PA:fly:Flybase gene name is mRpS28-PA:E=23.6021 |
F18G5.6	182444_at	F18G5.6		WBGene00017582				tm1372|tm1424|ok1695|uCE6-918|snp_F35C8[1]|snp_F35C8[2]|uCE6-917		WBPhenotype0000049|WBPhenotype0000062|WBPhenotype0000886|WBPhenotype0000050|WBPhenotype0000535|WBPhenotype0000689|WBPhenotype0000886|WBPhenotype0000031|WBPhenotype0000049|WBPhenotype0000050|WBPhenotype0000054|WBPhenotype0000059|WBPhenotype0000689|WBPhenotype0000886|WBPhenotype0001037				15		InP_Cae_012550
T22B2.4	190076_at	T22B2.4		WBGene00006321		sup-12		st86|st89|st203|s2900|s2896|s2910|cxTi7740	0	WBPhenotype0000049|WBPhenotype0000062|WBPhenotype0000886|WBPhenotype0000050|WBPhenotype0000535|WBPhenotype0000689|WBPhenotype0000886|WBPhenotype0000886|WBPhenotype0000269	1	The 3.1-kb promoter region of the sup-12 gene was able to drive expression of a reporter GFP in body wall muscle and pharynx.|Larval Expression: pharynx; intestine; body wall muscle; unidentified cells;|Adult Expression: pharynx; Reproductive System; vulval muscle; body wall muscle;	pharynx|intestine|body wall muscle|anal depressor muscle|pharynx|vulval muscle|Reproductive System|body wall muscle		Molecular_function:nucleotide binding|Molecular_function:nucleic acid binding	KOG0149	Predicted RNA-binding protein SEB4 (RRM superfamily)	ENSEMBL:ENSP00000343759:human:Hypothetical protein:E=43.0757 | ENSEMBL:ENSP00000343718:human:RNA-binding region containing protein 1 isoform a:E=41.1739 | ENSEMBL:ENSP00000297781:human:24 kDa protein:E=38.4815 | ENSEMBL:ENSP00000345248:human:14 kDa protein:E=37.8239 | ENSEMBL:ENSP00000319551:human:CDNA FLJ30829 fis, clone FEBRA2001790, highly similar to Xenopus laevis RRM-containing protein SEB-4…
F07C3.4	173917_at	F07C3.4		WBGene00017195		glo-4	The F07C3.4 gene encodes a guanine-nucleotide releasing factor homolog that is homologous to human RP3.	ok623	0	WBPhenotype0000050|WBPhenotype0000535|WBPhenotype0000689|WBPhenotype0000886|WBPhenotype0000049|WBPhenotype0000062|WBPhenotype0000886|WBPhenotype0001182|WBPhenotype0001182|WBPhenotype0000031|WBPhenotype0000049|WBPhenotype0000050|WBPhenotype0000054|WBPhenotype0000059|WBPhenotype0000689|WBPhenotype0000886|WBPhenotype0001037|WBPhenotype0000050|WBPhenotype0000535|WBPhenotype0000689|WBPhenotype0000886|…	1	Expression is seen in all bodywall and vulval muscle cells from early larval to adult stage. In the bodywall muscle expression is localised to discrete subcellular organelles that are distributed throughout the cell, but are not associated with the thick filaments.	vm1|posterior body wall muscle|vm2|vulval muscle	1	Biological_process:proteolysis|Molecular_function:endopeptidase Clp activity	KOG1426	RCC1 domain	ENSEMBL:ENSP00000261609:human:HECT domain and RCC1-like domain-containing protein 2:E=28.1079 | ENSEMBL:ENSP00000261887:human:guanine nucleotide exchange factor p532:E=27.2757 | ENSEMBL:ENSP00000277817:human:HECT and RCC1 containing protein 4 isoform 1:E=26.4559 | ENSEMBL:ENSP00000325896:human:Hect domain and RLD 4:E=26.4559 | ENSEMBL:ENSP00000264345:human:HECT domain and RCC1-like domain protein…
Y71H2AM.4	176225_at	Y71H2AM.4		WBGene00022169				tm2582		WBPhenotype0000059|WBPhenotype0000031|WBPhenotype0000050|WBPhenotype0000050|WBPhenotype0000535|WBPhenotype0000689|WBPhenotype0000886					Biological_process:positive regulation of growth rate|Biological_process:embryonic development (sensu Metazoa)|Biological_process:larval development (sensu Nematoda)|Biological_process:growth	KOG4516	NADH:ubiquinone oxidoreductase, NDUFC2/B14.5B subunit
ZK180.1	183035_at	ZK180.1		WBGene00022675				tm1165		WBPhenotype0000050|WBPhenotype0000535|WBPhenotype0000689|WBPhenotype0000886|WBPhenotype0000031|WBPhenotype0000049|WBPhenotype0000050|WBPhenotype0000054|WBPhenotype0000059|WBPhenotype0000689|WBPhenotype0000886|WBPhenotype0001037				6	Molecular_function:GABA-B receptor activity|Cellular_component:membrane|Molecular_function:metabotropic glutamate, GABA-B-like receptor activity	KOG1055	GABA-B ion channel receptor subunit GABABR1 and related subunits, G-protein coupled receptor superfamily	ENSEMBL:ENSP00000259455:human:Gamma-aminobutyric acid type B receptor, subunit 2 precursor:E=59.3188 | ENSEMBL:ENSP00000348248:human:Isoform 1B of Gamma-aminobutyric acid type B receptor, subunit 1 precursor:E=38.699 | ENSEMBL:ENSP00000366196:human:Isoform 1C of Gamma-aminobutyric acid type B receptor, subunit 1 precursor:E=38.6021 | ENSEMBL:ENSP00000366176:human:Isoform 1D of Gamma-aminobutyric …
ZK813.1	180676_at	ZK813.1		WBGene00022820				uCE6-1011|uCE6-1013|uCE6-1012		WBPhenotype0000050|WBPhenotype0000535|WBPhenotype0000689|WBPhenotype0000886|WBPhenotype0000031|WBPhenotype0000049|WBPhenotype0000050|WBPhenotype0000054|WBPhenotype0000059|WBPhenotype0000689|WBPhenotype0000886|WBPhenotype0001037|WBPhenotype0000049|WBPhenotype0000062|WBPhenotype0000886|WBPhenotype0000050|WBPhenotype0000062|WBPhenotype0000535|WBPhenotype0000689|WBPhenotype0000886				22	Biological_process:development|Cellular_component:chorion	InP_Cae_012107
R03E9.1	193723_s_at	R03E9.1		WBGene00003163		mdl-1		tm311|snp_R03E9[2]	1	WBPhenotype0000039|WBPhenotype0000050|WBPhenotype0000062|WBPhenotype0000535|WBPhenotype0000689|WBPhenotype0000886|WBPhenotype0000031|WBPhenotype0000049|WBPhenotype0000050|WBPhenotype0000054|WBPhenotype0000059|WBPhenotype0000689|WBPhenotype0000886|WBPhenotype0001037|WBPhenotype0000050|WBPhenotype0000062|WBPhenotype0000535|WBPhenotype0000689|WBPhenotype0000886|WBPhenotype0000050|WBPhenotype0000031|…	1	Expression begins at midpoint of the animal and continues to the posterior intestinal cells. GFP detected in all larval stages but most strongly from late L1 to L4. Strongly detected in posterior 8 intestinal cells, late L1 just prior to their division near the end of L1. No expression observed in anterior cells. GFP detected in intestinal cells after L1 although only in some of the divided binuc…	neurons|hypodermal|intestine|pharyngeal muscle|ventral cord motor neurons	6	Molecular_function:transcription regulator activity|Biological_process:regulation of transcription|Cellular_component:nucleus|Biological_process:embryonic development (sensu Metazoa)|Biological_process:determination of adult life span	KOG2483	Upstream transcription factor 2/L-myc-2 protein	ENSEMBL:ENSP00000331152:human:MAX interactor 1 isoform b:E=17.1024 | ENSEMBL:ENSP00000239007:human:Isoform 1 of MAX-interacting protein 1:E=16.7696 | ENSEMBL:ENSP00000358625:human:Isoform 2 of MAX-interacting protein 1:E=16.699 | ENSEMBL:ENSP00000354606:human:MAX interacting protein 1:E=15.2757 | ENSEMBL:ENSP00000306867:human:Isoform 3 of Max-interacting transcriptional repressor MAD3:E=15.2219 |…
T22H6.6	192981_at	T22H6.6c	T22H6.6	WBGene00001560	T22H6.6b|T22H6.6a	gei-3	gei-3 encodes a member of the high mobility group (HMG) protein family; interacts with GEX-3 in yeast two-hybrid assays.	uCE6-1299|snp_C52G5[1]		WBPhenotype0000886								FLYBASE:CG5067-PA:fly:Flybase gene name is cic-PA:E=10.8861 |
T10B10.4	182276_at	T10B10.4a	T10B10.4	WBGene00011681		T10B10.4		uCE5-921|uCE5-923|uCE5-922		WBPhenotype0000031|WBPhenotype0000049|WBPhenotype0000050|WBPhenotype0000054|WBPhenotype0000059|WBPhenotype0000689|WBPhenotype0000886|WBPhenotype0001037|WBPhenotype0000050|WBPhenotype0000535|WBPhenotype0000689|WBPhenotype0000886						LSE1014	Unnamed protein
Y37E3.11	171933_at	Y37E3.11		WBGene00021352				pk3307|pk3327|pk2014|tm1429|pkP4061|uCE4-1253|pkP4060		WBPhenotype0000050|WBPhenotype0000535|WBPhenotype0000689|WBPhenotype0000886|WBPhenotype0000050|WBPhenotype0000062|WBPhenotype0000535|WBPhenotype0000689|WBPhenotype0000886					Molecular_function:catalytic activity|Biological_process:biosynthesis|Molecular_function:nucleotidyltransferase activity|Cellular_component:cytoplasm|Biological_process:teichoic acid biosynthesis|Molecular_function:metal ion binding|Molecular_function:glycerol-3-phosphate cytidylyltransferase activity|Biological_process:carbohydrate metabolism|Molecular_function:phosphotransferase activity, alcoh…	KOG2803	Choline phosphate cytidylyltransferase/Predicted CDP-ethanolamine synthase	ENSEMBL:ENSP00000331719:human:Ethanolamine-phosphate cytidylyltransferase:E=112.602 | ENSEMBL:ENSP00000349211:human:Isoform 1 of Choline-phosphate cytidylyltransferase B:E=21.699 | ENSEMBL:ENSP00000292823:human:Choline-phosphate cytidylyltransferase A:E=21.1079 | ENSEMBL:ENSP00000368440:human:Isoform 3 of Choline-phosphate cytidylyltransferase B:E=20.699 | ENSEMBL:ENSP00000265783:human:Isoform 2 …
C25D7.4	179118_at	C25D7.4		WBGene00007716		fbxa-82	This gene encodes a protein containing an F-box, a motif predicted to mediate protein-protein interactions either with homologs of yeast Skp-1p or with other proteins; this gene's encoded protein also contains an FTH/DUF38 motif, which may also mediate protein-protein interaction.	pkP5128		WBPhenotype0000031|WBPhenotype0000049|WBPhenotype0000050|WBPhenotype0000054|WBPhenotype0000059|WBPhenotype0000689|WBPhenotype0000886|WBPhenotype0001037|WBPhenotype0000050|WBPhenotype0000535|WBPhenotype0000689|WBPhenotype0000886				7		LSE0146	Uncharacterized protein
F55C5.3	192794_at	F55C5.3b	F55C5.3	WBGene00006677	F55C5.3a	twk-24		zu248|zu389|cxTi2524|ttTi2810|ttTi2814|snp_W02B9[1]|snp_W02B9[3]|snp_W02B9[4]|snp_W02B9[2]|uCE1-1139		WBPhenotype0000050|WBPhenotype0000535|WBPhenotype0000689|WBPhenotype0000886|WBPhenotype0000049|WBPhenotype0000062|WBPhenotype0000886|WBPhenotype0000031|WBPhenotype0000049|WBPhenotype0000050|WBPhenotype0000054|WBPhenotype0000059|WBPhenotype0000689|WBPhenotype0000886|WBPhenotype0001037					Molecular_function:potassium channel activity|Biological_process:potassium ion transport|Cellular_component:membrane|Molecular_function:voltage-gated potassium channel activity	InP_uni_004610		ENSEMBL:ENSP00000334650:human:TWIK-related individual K+ channel:E=23.2596 | ENSEMBL:ENSP00000302166:human:Potassium channel subfamily K member 9:E=12.284 | ENSEMBL:ENSP00000306275:human:Potassium channel subfamily K member 3:E=12.1192 | ENSEMBL:ENSP00000244085:human:Potassium channel subfamily K member 15:E=10.6198 | FLYBASE:CG15655-PA:fly:Flybase gene name is CG15655-PA:E=21.7959 | FLYBASE:CG17…
F33H2.6	177970_at	F33H2.6		WBGene00009369				ok1440		WBPhenotype0001175|WBPhenotype0000050|WBPhenotype0000535|WBPhenotype0000689|WBPhenotype0000886|WBPhenotype0000049|WBPhenotype0000062|WBPhenotype0000886				2	Molecular_function:binding|Biological_process:chromosome segregation	TWOG0214	Uncharacterized conserved protein	ENSEMBL:ENSP00000318024:human:Protein FAM82B:E=40.4437 | ENSEMBL:ENSP00000342493:human:Cerebral protein-10:E=25.6198 | ENSEMBL:ENSP00000346549:human:FAM82A protein:E=25.4089 | ENSEMBL:ENSP00000234195:human:CDNA FLJ32954 fis, clone TESTI2008139:E=24.699 |
K05F6.6	182826_at	K05F6.6		WBGene00019417		fbxb-52		uCE5-1512		WBPhenotype0000050|WBPhenotype0000535|WBPhenotype0000689|WBPhenotype0000886|WBPhenotype0000031|WBPhenotype0000049|WBPhenotype0000050|WBPhenotype0000054|WBPhenotype0000059|WBPhenotype0000689|WBPhenotype0000886|WBPhenotype0001037				0	Molecular_function:protein binding|Molecular_function:voltage-gated potassium channel activity|Biological_process:potassium ion transport|Cellular_component:voltage-gated potassium channel complex|Cellular_component:membrane	LSE0338	Predicted transposase
F02A9.2	193651_s_at	F02A9.2		WBGene00001385		far-1	far-1 encodes a fatty acid/retinol binding protein; expressed throughout development with highest expression levels in L3 stage larvae and in adult males.	eh7|ok435	0	WBPhenotype0000049|WBPhenotype0000749|WBPhenotype0000886|WBPhenotype0000535|WBPhenotype0000583|WBPhenotype0000050|WBPhenotype0000535|WBPhenotype0000689|WBPhenotype0000886|WBPhenotype0000049|WBPhenotype0000062|WBPhenotype0000886	0	Strong expression (>1.0X of control ama-1 expression): L1 larva, L3 larva, adult male.		23	Biological_process:post-embryonic body morphogenesis|Biological_process:positive regulation of body size	LSE0706	Unnamed protein
Y69A2AR.31	175171_at	Y69A2AR.31		WBGene00022100				ttTi2678		WBPhenotype0000050|WBPhenotype0000535|WBPhenotype0000689|WBPhenotype0000886|WBPhenotype0000031|WBPhenotype0000049|WBPhenotype0000050|WBPhenotype0000054|WBPhenotype0000059|WBPhenotype0000689|WBPhenotype0000886|WBPhenotype0001037						TWOG0529	GDNF family receptor alpha	ENSEMBL:ENSP00000354885:human:Mucin-2 precursor:E=15.4318 | ENSEMBL:ENSP00000356455:human:Isoform C of Proteoglycan-4 precursor:E=11.7696 | ENSEMBL:ENSP00000251819:human:Isoform A of Proteoglycan-4 precursor:E=11.7212 | ENSEMBL:ENSP00000356453:human:Isoform B of Proteoglycan-4 precursor:E=11.2366 | ENSEMBL:ENSP00000351956:human:Intestinal mucin:E=10.2366 | FLYBASE:CG31439-PA:fly:Flybase gene name…
F36A2.7	171799_x_at	F36A2.7		WBGene00009454				ok1570		WBPhenotype0000050|WBPhenotype0000059|WBPhenotype0000031|WBPhenotype0000042|WBPhenotype0000050|WBPhenotype0000050|WBPhenotype0000126|WBPhenotype0000050|WBPhenotype0000059|WBPhenotype0000031|WBPhenotype0000050|WBPhenotype0000154				23	Biological_process:positive regulation of growth rate|Biological_process:positive regulation of embryonic development|Biological_process:embryonic development (sensu Metazoa)|Biological_process:larval development (sensu Nematoda)|Biological_process:growth	LSE0817	Unnamed protein
C35A5.6	179396_at	C35A5.6a	C35A5.6	WBGene00007950	C35A5.6b	C35A5.6		snp_B0462[5]		WBPhenotype0000050|WBPhenotype0000535|WBPhenotype0000689|WBPhenotype0000886|WBPhenotype0000049|WBPhenotype0000062|WBPhenotype0000886						InP_Cae_008747
W03G11.3	192182_at	W03G11.3		WBGene00012225				tm2742		WBPhenotype0000031|WBPhenotype0000049|WBPhenotype0000050|WBPhenotype0000054|WBPhenotype0000059|WBPhenotype0000689|WBPhenotype0000886|WBPhenotype0001037|WBPhenotype0000050|WBPhenotype0000535|WBPhenotype0000689|WBPhenotype0000886				25	Molecular_function:alpha-L-fucosidase activity|Biological_process:carbohydrate metabolism	KOG3340	Alpha-L-fucosidase	ENSEMBL:ENSP00000002165:human:Plasma alpha-L-fucosidase precursor:E=114.161 | ENSEMBL:ENSP00000312956:human:Tissue alpha-L-fucosidase precursor:E=109.174 | ENSEMBL:ENSP00000363600:human:Alpha-L-fucosidase:E=109.174 | ENSEMBL:ENSP00000363599:human:CDNA FLJ35595 fis, clone SPLEN2008007, highly similar to TISSUE ALPHA- L-FUCOSIDASE:E=100.699 | ENSEMBL:ENSP00000343380:human:OTTHUMP00000017332:E=32.21…
JC8.8	190610_s_at	JC8.8		WBGene00010440				ok1267|ttTi4481|ttTi4490	0	WBPhenotype0000049|WBPhenotype0000062|WBPhenotype0000886|WBPhenotype0000050|WBPhenotype0000535|WBPhenotype0000689|WBPhenotype0000886|WBPhenotype0000031|WBPhenotype0000049|WBPhenotype0000050|WBPhenotype0000054|WBPhenotype0000059|WBPhenotype0000689|WBPhenotype0000886|WBPhenotype0001037	0	Expressed in spermatheca.		22		LSE0506	Uncharacterized protein with conserved cysteine
Y73F8A.26	185793_at	Y73F8A.26		WBGene00013531				ttTi7644|snp_Y73F8[43]|snp_Y73F8[45]|snp_Y73F8[44]|uCE4-1462		WBPhenotype0000050|WBPhenotype0000535|WBPhenotype0000689|WBPhenotype0000886|WBPhenotype0000049|WBPhenotype0000062|WBPhenotype0000886					Molecular_function:binding	KOG4459	Membrane-associated proteoglycan Leprecan	ENSEMBL:ENSP00000323696:human:Cartilage-associated protein precursor:E=34.9208 | ENSEMBL:ENSP00000373271:human:47 kDa protein:E=33.5528 | ENSEMBL:ENSP00000347649:human:Nucleolar autoantigen No55:E=29.699 | ENSEMBL:ENSP00000296388:human:Isoform 1 of Prolyl 3-hydroxylase 1 precursor:E=25.2218 | ENSEMBL:ENSP00000236040:human:Isoform 3 of Prolyl 3-hydroxylase 1 precursor:E=25.1805 | ENSEMBL:ENSP00000…
T05A7.1	180202_at	T05A7.1		WBGene00020219				CE2-114		WBPhenotype0000050|WBPhenotype0000535|WBPhenotype0000689|WBPhenotype0000886|WBPhenotype0000031|WBPhenotype0000049|WBPhenotype0000050|WBPhenotype0000054|WBPhenotype0000059|WBPhenotype0000689|WBPhenotype0000886|WBPhenotype0001037				7		LSE0992	Unnamed protein
F08E10.3	182456_at	F08E10.3		WBGene00005341		srh-123		sa10|sa27|sa49|sa9|tg48|tg49|tg50|tg51|tg47		WBPhenotype0000031|WBPhenotype0000049|WBPhenotype0000050|WBPhenotype0000054|WBPhenotype0000059|WBPhenotype0000689|WBPhenotype0000886|WBPhenotype0001037|WBPhenotype0000050|WBPhenotype0000535|WBPhenotype0000689|WBPhenotype0000886|WBPhenotype0000031|WBPhenotype0000049|WBPhenotype0000050|WBPhenotype0000054|WBPhenotype0000059|WBPhenotype0000689|WBPhenotype0000886|WBPhenotype0001037|WBPhenotype0000050|…				0		LSE0262	Predicted olfactory G-protein coupled receptor
F01F1.3	181962_at	F01F1.3		WBGene00017160				ok1294|uCE5-514		WBPhenotype0000050|WBPhenotype0000535|WBPhenotype0000689|WBPhenotype0000886|WBPhenotype0000050|WBPhenotype0000535|WBPhenotype0000689|WBPhenotype0000886|WBPhenotype0000049|WBPhenotype0000749|WBPhenotype0000886|WBPhenotype0000049|WBPhenotype0000749|WBPhenotype0000886|WBPhenotype0000049|WBPhenotype0000749|WBPhenotype0000886|WBPhenotype0000050|WBPhenotype0000535|WBPhenotype0000689|WBPhenotype0000886|…				8	Biological_process:embryonic development (sensu Metazoa)	InP_Cae_007195
C18H7.2	181726_at	C18H7.2a	C18H7.2	WBGene00002140	C18H7.2b	inx-18	inx-18 encodes a predicted member of the innexin family.	uCE5-1746|uCE5-1745	0	WBPhenotype0000050|WBPhenotype0000535|WBPhenotype0000689|WBPhenotype0000886|WBPhenotype0000031|WBPhenotype0000049|WBPhenotype0000050|WBPhenotype0000054|WBPhenotype0000059|WBPhenotype0000689|WBPhenotype0000886|WBPhenotype0001037|WBPhenotype0000049|WBPhenotype0000062|WBPhenotype0000886	0	No GFP detected.			Cellular_component:gap junction	InP_met_003175		FLYBASE:CG1448-PA:fly:Flybase gene name is inx3-PA:E=27.1611 | FLYBASE:CG32508-PA:fly:Flybase gene name is shakB-PA:E=26.1549 | FLYBASE:CG4590-PA:fly:Flybase gene name is inx2-PA:E=24.5086 | FLYBASE:CG3039-PA:fly:Flybase gene name is ogre-PA:E=20.4949 | FLYBASE:CG7537-PB:fly:Flybase gene name is inx5-PB:E=16.3872 | FLYBASE:CG10125-PA:fly:Flybase gene name is zpg-PA:E=16.2076 | FLYBASE:CG17063-PA:…
F11D11.3	180797_s_at	F11D11.3		WBGene00008698				snp_F11D11[7]|snp_F11D11[8]		WBPhenotype0000031|WBPhenotype0000049|WBPhenotype0000050|WBPhenotype0000054|WBPhenotype0000059|WBPhenotype0000689|WBPhenotype0000886|WBPhenotype0001037|WBPhenotype0000050|WBPhenotype0000535|WBPhenotype0000689|WBPhenotype0000886				1		LSE0536	Uncharacterized protein
F49E2.1	173998_s_at	F49E2.1b	F49E2.1	WBGene00009885	F49E2.1a	F49E2.1	F49E2.1 is orthologous to the human gene MOLYBDENUM COFACTOR SYNTHESIS-STEP 1 PROTEIN A-B SPLICE TYPE III (MOCS1; OMIM:603707), which when mutated leads to disease	tm1544		WBPhenotype0000050|WBPhenotype0000535|WBPhenotype0000689|WBPhenotype0000886|WBPhenotype0000031|WBPhenotype0000643|WBPhenotype0000049|WBPhenotype0000062|WBPhenotype0000886|WBPhenotype0000050|WBPhenotype0000535|WBPhenotype0000689|WBPhenotype0000886|WBPhenotype0000049|WBPhenotype0000062|WBPhenotype0000886|WBPhenotype0000031|WBPhenotype0000060|WBPhenotype0000644|WBPhenotype0000050|WBPhenotype0000535|…					Molecular_function:metal ion binding|Biological_process:Mo-molybdopterin cofactor biosynthesis|Molecular_function:catalytic activity|Molecular_function:iron ion binding|Cellular_component:molybdopterin synthase complex|Biological_process:pyrroloquinoline quinone biosynthesis|Biological_process:positive regulation of growth rate|Biological_process:physiological process|Biological_process:determina…	KOG2876	Molybdenum cofactor biosynthesis pathway protein	ENSEMBL:ENSP00000309843:human:molybdenum cofactor synthesis-step 1 protein isoform 3:E=119.328 | ENSEMBL:ENSP00000362277:human:Isoform 6 of Molybdenum cofactor biosynthesis protein 1 B:E=119.328 | ENSEMBL:ENSP00000344794:human:Isoform 5 of Molybdenum cofactor biosynthesis protein 1 B:E=118.174 | ENSEMBL:ENSP00000362270:human:Isoform 3 of Molybdenum cofactor biosynthesis protein 1 A:E=87.0177 | EN…
C24A3.6	175541_at	C24A3.6	C24A3.6	WBGene00006672		twk-18	twk-18 encodes one of 44 C. elegans TWK (two-P domain K+) potassium channel subunits that contain two pore-forming domains and four transmembrane domains; TWK-18 was originally defined by gain-of-function mutations that result in embryonic lethality at the two-fold stage, locomotion defects, longer than normal body length, abnormal egg-laying, and temperature-sensitive paralysis; as loss of TWK-1…	e1913e2383|sa589|e1913|e2383|cn110	0	WBPhenotype0000050|WBPhenotype0000535|WBPhenotype0000689|WBPhenotype0000886|WBPhenotype0000031|WBPhenotype0000049|WBPhenotype0000050|WBPhenotype0000054|WBPhenotype0000059|WBPhenotype0000689|WBPhenotype0000886|WBPhenotype0001037|WBPhenotype0000049|WBPhenotype0000062|WBPhenotype0000886|WBPhenotype0000031|WBPhenotype0000049|WBPhenotype0000050|WBPhenotype0000054|WBPhenotype0000059|WBPhenotype0000689|…	1	Four independent twk-18::gfp lines were generated, which displayed a GFP signal only in body wall muscle.|Expressed in body-wall muscle.		25	Molecular_function:potassium channel activity|Biological_process:potassium ion transport|Cellular_component:membrane	KOG1418	Tandem pore domain K+ channel	ENSEMBL:ENSP00000334650:human:TWIK-related individual K+ channel:E=18.6778 | ENSEMBL:ENSP00000264101:human:Potassium channel subfamily K member 2:E=16.9586 | ENSEMBL:ENSP00000355916:human:potassium channel, subfamily K, member 2 isoform c:E=16.9208 | ENSEMBL:ENSP00000355918:human:potassium channel, subfamily K, member 2 isoform b:E=16.7696 | ENSEMBL:ENSP00000341696:human:Isoform 1 of Potassium ch…
K06C4.15	172052_x_at	K06C4.15		WBGene00019447				snp_Y73B3[1]		WBPhenotype0000050|WBPhenotype0000535|WBPhenotype0000689|WBPhenotype0000886|WBPhenotype0000050|WBPhenotype0000535|WBPhenotype0000689|WBPhenotype0000886|WBPhenotype0000050|WBPhenotype0000059|WBPhenotype0000643|WBPhenotype0000031|WBPhenotype0000049|WBPhenotype0000050|WBPhenotype0000054|WBPhenotype0000059|WBPhenotype0000689|WBPhenotype0000886|WBPhenotype0001037|WBPhenotype0000031|WBPhenotype0000049|…					Molecular_function:aspartic-type endopeptidase activity|Biological_process:proteolysis|Biological_process:embryonic development (sensu Metazoa)|Biological_process:larval development (sensu Nematoda)|Biological_process:growth|Biological_process:locomotory behavior	KOG0017	Transposon-encoded proteins with TYA, reverse transcriptase, integrase domains in various combinations
T24H7.3	181940_at	T24H7.3		WBGene00020782				ok601		WBPhenotype0000031|WBPhenotype0000049|WBPhenotype0000050|WBPhenotype0000054|WBPhenotype0000059|WBPhenotype0000689|WBPhenotype0000886|WBPhenotype0001037|WBPhenotype0000050|WBPhenotype0000535|WBPhenotype0000689|WBPhenotype0000886|WBPhenotype0000031|WBPhenotype0000049|WBPhenotype0000050|WBPhenotype0000054|WBPhenotype0000059|WBPhenotype0000060|WBPhenotype0000062|WBPhenotype0000689|WBPhenotype0000886|…					Biological_process:embryonic development (sensu Metazoa)	KOG3965	Uncharacterized conserved protein	ENSEMBL:ENSP00000330180:human:UPF0279 protein C14orf129:E=12.6383 |
F32D8.10	180220_at	F32D8.10		WBGene00009333				uCE5-2806		WBPhenotype0000031|WBPhenotype0000049|WBPhenotype0000050|WBPhenotype0000054|WBPhenotype0000059|WBPhenotype0000689|WBPhenotype0000886|WBPhenotype0001037|WBPhenotype0000049|WBPhenotype0000062|WBPhenotype0000886|WBPhenotype0000050|WBPhenotype0000535|WBPhenotype0000689|WBPhenotype0000886				6	Molecular_function:rhodopsin-like receptor activity|Biological_process:G-protein coupled receptor protein signaling pathway|Cellular_component:integral to membrane|Molecular_function:G-protein coupled receptor activity|Cellular_component:membrane	LSE0531	7-transmembrane receptor
F42H10.3	176229_at	F42H10.3		WBGene00018367				tm1476		WBPhenotype0000049|WBPhenotype0000749|WBPhenotype0000886|WBPhenotype0000049|WBPhenotype0000062|WBPhenotype0000886|WBPhenotype0000049|WBPhenotype0000062|WBPhenotype0000886|WBPhenotype0000050|WBPhenotype0000535|WBPhenotype0000689|WBPhenotype0000886|WBPhenotype0000050|WBPhenotype0000535|WBPhenotype0000689|WBPhenotype0000886|WBPhenotype0000031|WBPhenotype0000049|WBPhenotype0000050|WBPhenotype0000054|…				14	Molecular_function:zinc ion binding	KOG1702	Nebulin repeat protein	ENSEMBL:ENSP00000325240:human:Isoform 1 of LIM and SH3 domain protein 1:E=55.3565 | ENSEMBL:ENSP00000308112:human:LIM-nebulette:E=53.0555 | ENSEMBL:ENSP00000346419:human:36 kDa protein:E=35.585 | ENSEMBL:ENSP00000172853:human:Nebulin:E=26 | ENSEMBL:ENSP00000366326:human:117 kDa protein:E=24.1675 | ENSEMBL:ENSP00000311118:human:Nebulette:E=21.0362 | ENSEMBL:ENSP00000353666:human:Isoform 4 of Nebul…
ZK688.6	176040_s_at	ZK688.6a	ZK688.6	WBGene00022801	ZK688.6b	tag-282		gk377|gk446	0	WBPhenotype0000050|WBPhenotype0000062|WBPhenotype0000535|WBPhenotype0000689|WBPhenotype0000886|WBPhenotype0000050|WBPhenotype0000535|WBPhenotype0000689|WBPhenotype0000886|WBPhenotype0000049|WBPhenotype0000749|WBPhenotype0000886|WBPhenotype0000050|WBPhenotype0000154|WBPhenotype0000031|WBPhenotype0000049|WBPhenotype0000050|WBPhenotype0000054|WBPhenotype0000059|WBPhenotype0000689|WBPhenotype0000886|…	1	|Larval Expression: body wall muscle;	body wall muscle		Molecular_function:serine-type peptidase activity|Biological_process:proteolysis|Biological_process:embryonic development (sensu Metazoa)			ENSEMBL:ENSP00000317362:human:Lysosomal Pro-X carboxypeptidase precursor:E=74.2366 | ENSEMBL:ENSP00000319687:human:Dipeptidyl-peptidase 2 precursor:E=67.2366 | ENSEMBL:ENSP00000230582:human:Thymus-specific serine protease precursor:E=20 | ENSEMBL:ENSP00000343270:human:Thymus specific serine peptidase:E=18.1487 | ENSEMBL:ENSP00000343881:human:Thymus specific serine peptidase (Fragment):E=15.5686 |…
C07E3.9	189288_at	C07E3.9		WBGene00007419				pk201|tm1282|uCE3-1093		WBPhenotype0000050|WBPhenotype0000535|WBPhenotype0000689|WBPhenotype0000886|WBPhenotype0000049|WBPhenotype0000062|WBPhenotype0000886|WBPhenotype0000031|WBPhenotype0000049|WBPhenotype0000050|WBPhenotype0000054|WBPhenotype0000059|WBPhenotype0000689|WBPhenotype0000886|WBPhenotype0001037				22	Molecular_function:phospholipase A2 activity|Biological_process:phospholipid metabolism|Biological_process:lipid catabolism|Molecular_function:calcium ion binding	KOG4087	Phospholipase A2	ENSEMBL:ENSP00000312286:human:Phospholipase A2 precursor:E=23.3768 | ENSEMBL:ENSP00000261659:human:Phospholipase A2, group X:E=14.4089 | ENSEMBL:ENSP00000255573:human:Group IIF secretory phospholipase A2 precursor:E=13.7696 | ENSEMBL:ENSP00000248017:human:Similar to Phospholipase A2, membrane associated precursor:E=13.7447 | ENSEMBL:ENSP00000235867:human:Group IID secretory phospholipase A2 precu…
K07F5.6	191664_s_at	K07F5.6		WBGene00010634				cxTi9935		WBPhenotype0000050|WBPhenotype0000535|WBPhenotype0000689|WBPhenotype0000886|WBPhenotype0000031|WBPhenotype0000049|WBPhenotype0000050|WBPhenotype0000054|WBPhenotype0000059|WBPhenotype0000689|WBPhenotype0000886|WBPhenotype0001037|WBPhenotype0000050|WBPhenotype0000062|WBPhenotype0000535|WBPhenotype0000689|WBPhenotype0000886				4	Molecular_function:rhodopsin-like receptor activity|Biological_process:G-protein coupled receptor protein signaling pathway|Cellular_component:integral to membrane|Molecular_function:protein tyrosine phosphatase activity|Molecular_function:phosphoprotein phosphatase activity|Biological_process:protein amino acid dephosphorylation	KOG0789	Protein tyrosine phosphatase	ENSEMBL:ENSP00000368054:human:Isoform Delta of Receptor-type tyrosine-protein phosphatase R precursor:E=13.0223 | ENSEMBL:ENSP00000339605:human:Isoform Beta of Receptor-type tyrosine-protein phosphatase R precursor:E=12.8861 | ENSEMBL:ENSP00000283228:human:Isoform Alpha of Receptor-type tyrosine-protein phosphatase R precursor:E=12.699 | ENSEMBL:ENSP00000340944:human:Isoform 2 of Tyrosine-protein…
Y19D10A.15	191222_at	Y19D10A.15		WBGene00044099		srd-75		pkP643		WBPhenotype0000050|WBPhenotype0000535|WBPhenotype0000689|WBPhenotype0000886						LSE0147	Chemoreceptor/7TM receptor
D2023.5	192382_s_at	D2023.5		WBGene00008409				tm1408		WBPhenotype0000031|WBPhenotype0000049|WBPhenotype0000050|WBPhenotype0000054|WBPhenotype0000059|WBPhenotype0000689|WBPhenotype0000886|WBPhenotype0001037|WBPhenotype0000050|WBPhenotype0000062|WBPhenotype0000535|WBPhenotype0000689|WBPhenotype0000886|WBPhenotype0000050|WBPhenotype0000535|WBPhenotype0000689|WBPhenotype0000886					Molecular_function:thiosulfate sulfurtransferase activity|Biological_process:sulfate transport	KOG1529	Mercaptopyruvate sulfurtransferase/thiosulfate sulfurtransferase	ENSEMBL:ENSP00000249042:human:Thiosulfate sulfurtransferase:E=23.1487 | ENSEMBL:ENSP00000342333:human:3-mercaptopyruvate sulfurtransferase:E=21.2366 |
F49H6.7	177550_at	F49H6.7		WBGene00005784		srw-37		uCE2-2360		WBPhenotype0000031|WBPhenotype0000049|WBPhenotype0000050|WBPhenotype0000054|WBPhenotype0000059|WBPhenotype0000689|WBPhenotype0000886|WBPhenotype0001037|WBPhenotype0000050|WBPhenotype0000535|WBPhenotype0000689|WBPhenotype0000886				10	Molecular_function:rhodopsin-like receptor activity|Biological_process:G-protein coupled receptor protein signaling pathway|Cellular_component:integral to membrane	LSE0501	7-transmembrane olfactory receptor
K05D4.8	177593_at	K05D4.8		WBGene00010590	K05D4.3	srz-13		tm1833	1	WBPhenotype0000050|WBPhenotype0000535|WBPhenotype0000689|WBPhenotype0000886|WBPhenotype0000031|WBPhenotype0000049|WBPhenotype0000050|WBPhenotype0000054|WBPhenotype0000059|WBPhenotype0000689|WBPhenotype0000886|WBPhenotype0001037	0	Larval Expression: hypodermis;|Larval Expression: intestine; hypodermis; Nervous System; head neurons; PVT interneuron; tail neurons;	hypodermis|hypodermis|intestine|head neurons|tail neurons|nervous system|PVT interneuron
F59A3.9	183996_s_at	F59A3.9		WBGene00019082				uCE1-881|uCE1-880		WBPhenotype0000031|WBPhenotype0000049|WBPhenotype0000050|WBPhenotype0000054|WBPhenotype0000059|WBPhenotype0000689|WBPhenotype0000886|WBPhenotype0001037|WBPhenotype0000050|WBPhenotype0000535|WBPhenotype0000689|WBPhenotype0000886|WBPhenotype0000050|WBPhenotype0000062|WBPhenotype0000535|WBPhenotype0000689|WBPhenotype0000886|WBPhenotype0000049|WBPhenotype0000062|WBPhenotype0000886				12		KOG2277	S-M checkpoint control protein CID1 and related nucleotidyltransferases	ENSEMBL:ENSP00000277141:human:90 kDa protein:E=21.1549 | ENSEMBL:ENSP00000311339:human:Isoform 1 of Zinc finger CCHC domain-containing protein 6:E=21.0044 | ENSEMBL:ENSP00000296783:human:PAPD4 protein:E=17.8239 | ENSEMBL:ENSP00000365127:human:Isoform 4 of Zinc finger CCHC domain-containing protein 6:E=17.4815 | ENSEMBL:ENSP00000360599:human:Isoform 1 of Zinc finger CCHC domain-containing protein …
Y42G9A.3	184843_at	Y42G9A.3b	Y42G9A.3	WBGene00021533	Y42G9A.3a	Y42G9A.3		ttTi5827|snp_C49H3[1]|pkP4077|snp_T06C10[1]	0	WBPhenotype0000049|WBPhenotype0000749|WBPhenotype0000886|WBPhenotype0000050|WBPhenotype0000062|WBPhenotype0000535|WBPhenotype0000689|WBPhenotype0000886|WBPhenotype0000049|WBPhenotype0000749|WBPhenotype0000886|WBPhenotype0000050|WBPhenotype0000535|WBPhenotype0000689|WBPhenotype0000886|WBPhenotype0000049|WBPhenotype0000062|WBPhenotype0000886|WBPhenotype0000031|WBPhenotype0000049|WBPhenotype0000050|…	0	Larval Expression: intestine; hypodermis; seam cells;	hypodermis|intestine|seam cells		Molecular_function:protein binding			ENSEMBL:ENSP00000295628:human:similar to CG32687-PA:E=43.1487 | ENSEMBL:ENSP00000276282:human:malignant fibrous histiocytoma amplified sequence 1:E=24.5086 | ENSEMBL:ENSP00000339521:human:Ras suppressor protein 1:E=23.9586 | ENSEMBL:ENSP00000265277:human:Soc-2 suppressor of clear homolog:E=23.3665 | ENSEMBL:ENSP00000339370:human:Isoform 1 of Leucine-rich repeat-containing protein 1:E=23.2441 | EN…
H19N07.3	173560_s_at	H19N07.3		WBGene00010407				ok1663|ok1680		WBPhenotype0000049|WBPhenotype0000062|WBPhenotype0000886|WBPhenotype0000050|WBPhenotype0000535|WBPhenotype0000689|WBPhenotype0000886|WBPhenotype0000031|WBPhenotype0000049|WBPhenotype0000050|WBPhenotype0000054|WBPhenotype0000059|WBPhenotype0000689|WBPhenotype0000886|WBPhenotype0001037				2		InP_Cae_011252
C29F9.1	183594_at	C29F9.1		WBGene00016216				pkP5114|snp_C50E3[1]|snp_C50E3[2]|snp_C50E3[4]		WBPhenotype0000050|WBPhenotype0000535|WBPhenotype0000689|WBPhenotype0000886|WBPhenotype0000031|WBPhenotype0000049|WBPhenotype0000050|WBPhenotype0000054|WBPhenotype0000059|WBPhenotype0000689|WBPhenotype0000886|WBPhenotype0001037|WBPhenotype0000049|WBPhenotype0000062|WBPhenotype0000886				8		LSE0543	Uncharacterized protein
F54G8.4	193113_s_at	F54G8.4		WBGene00003597		nhl-1	The nhl-1 gene encodes an RBCC protein, orthologous to the mammalian protein BERP; its C. elegans paralogs include ncl-1 and lin-41.	gk15|uCE3-1090	0	WBPhenotype0000049|WBPhenotype0000062|WBPhenotype0000886|WBPhenotype0000050|WBPhenotype0000535|WBPhenotype0000689|WBPhenotype0000886|WBPhenotype0000050|WBPhenotype0000535|WBPhenotype0000689|WBPhenotype0000886|WBPhenotype0000049|WBPhenotype0000749|WBPhenotype0000886|WBPhenotype0000031|WBPhenotype0000049|WBPhenotype0000050|WBPhenotype0000054|WBPhenotype0000059|WBPhenotype0000689|WBPhenotype0000886|…	1	Larval Expression: pharynx; stomato-intestinal muscle; anal depressor muscle; body wall muscle;	pharynx|vulval muscle|uterine muscle|Reproductive System|body wall muscle|anal depressor muscle|stomato-intestinal muscle	9	Molecular_function:protein binding|Molecular_function:zinc ion binding|Cellular_component:intracellular	KOG2177	Predicted E3 ubiquitin ligase	ENSEMBL:ENSP00000337094:human:Isoform Beta of Tripartite motif-containing protein 3:E=58.1549 | ENSEMBL:ENSP00000340797:human:tripartite motif-containing 3:E=57.9208 | ENSEMBL:ENSP00000339659:human:Tripartite motif-containing protein 2:E=56.7696 | ENSEMBL:ENSP00000352508:human:Isoform Gamma of Tripartite motif-containing protein 3:E=56.699 | ENSEMBL:ENSP00000373272:human:LIN41:E=55.7447 | ENSEMBL…
F42A10.2	175443_at	F42A10.2b	F42A10.2	WBGene00003593	F42A10.2a	nfm-1	nfm-1 encodes a homolog of human merlin/schwannomin (NF2), which when mutated leads to neurofibromatosis, type 2 (OMIM:101000); at the same time, it is also homologous to the ERM family of cytoskeletal linkers with approximately equal similarity to ezrin, radixin and moesin.	ok754|cxTi7030	0	WBPhenotype0000050|WBPhenotype0000062|WBPhenotype0000535|WBPhenotype0000689|WBPhenotype0000886|WBPhenotype0000031|WBPhenotype0000049|WBPhenotype0000050|WBPhenotype0000054|WBPhenotype0000059|WBPhenotype0000689|WBPhenotype0000886|WBPhenotype0001037|WBPhenotype0000049|WBPhenotype0000062|WBPhenotype0000886|WBPhenotype0000049|WBPhenotype0000749|WBPhenotype0000886|WBPhenotype0000050|WBPhenotype0000535|…	0	Expression is seen from elongated embryos until adulthood in two components. The first component consists of expression in the excretory gland cells, although due to mosaicism expression is in only one of the two gland cells. The second component consists of faint expression in the musculature of the pharynx, particularly the anterior pharynx.|Expressed in embryos, larvae, and adults. NFM-1-GFP/L…	pharyngeal muscle		Cellular_component:cytoskeleton|Molecular_function:cytoskeletal protein binding|Cellular_component:cytoplasm|Cellular_component:membrane|Molecular_function:protein tyrosine phosphatase activity|Biological_process:protein amino acid dephosphorylation	KOG3529	Radixin, moesin and related proteins of the ERM family	ENSEMBL:ENSP00000344666:human:Isoform 1 of Merlin:E=102.959 | ENSEMBL:ENSP00000335652:human:Isoform 2 of Merlin:E=102.432 | ENSEMBL:ENSP00000354529:human:Isoform 3 of Merlin:E=102.409 | ENSEMBL:ENSP00000338934:human:villin 2:E=94.7959 | ENSEMBL:ENSP00000275995:human:Moesin:E=94.4815 | ENSEMBL:ENSP00000356041:human:Ezrin:E=93.6576 | ENSEMBL:ENSP00000342830:human:Radixin:E=91.3279 | ENSEMBL:ENSP000…
F53C11.3	191783_at	F53C11.3		WBGene00009973				snp_F40G9[2]|snp_F40G9[1]	0	WBPhenotype0000050|WBPhenotype0000535|WBPhenotype0000689|WBPhenotype0000886|WBPhenotype0000031|WBPhenotype0000049|WBPhenotype0000050|WBPhenotype0000054|WBPhenotype0000059|WBPhenotype0000689|WBPhenotype0000886|WBPhenotype0001037|WBPhenotype0001013|WBPhenotype0000049|WBPhenotype0000062|WBPhenotype0000886	0	Larval Expression: intestine;	intestine		Molecular_function:oxidoreductase activity|Biological_process:metabolism|Molecular_function:beta1-adrenergic receptor activity|Biological_process:G-protein coupled receptor protein signaling pathway|Cellular_component:integral to membrane|Molecular_function:alcohol dehydrogenase activity|Molecular_function:2,3-dihydro-2,3-dihydroxybenzoate dehydrogenase activity|Biological_process:enterobactin bi…	KOG0725	Reductases with broad range of substrate specificities	ENSEMBL:ENSP00000220764:human:2,4-dienoyl-CoA reductase, mitochondrial precursor:E=75.8539 | ENSEMBL:ENSP00000219481:human:Isoform 1 of Peroxisomal 2,4-dienoyl-CoA reductase:E=36.3872 | ENSEMBL:ENSP00000265322:human:Isoform 2 of Peroxisomal trans-2-enoyl-CoA reductase:E=35.0223 | ENSEMBL:ENSP00000373629:human:Peroxisomal trans 2-enoyl CoA reductase:E=34.9586 | ENSEMBL:ENSP00000326219:human:peroxi…
K07A3.1	171829_x_at	K07A3.1		WBGene00001404		fbp-1	fbp-1 encodes fructose 1,6-bisphosphatase, a gluconeogenic enzyme that catalyzes the hydrolysis of fructose 1,6-bisphosphate to fructose 6-phosphate and inorganic phosphate in a reaction that reverses the third enzymatic step of glycolysis; in C. elegans, loss of fbp-1 activity via RNA-mediated interference (RNAi) does not result in any obvious abnormalities; FBP-1 is orthologous to human FBP1 (O…	cxTi6022|snp_Y73F8[13]|snp_Y73F8[15]|snp_Y73F8[16]|snp_Y73F8[14]|snp_Y73F8[17]	0	WBPhenotype0000031|WBPhenotype0000049|WBPhenotype0000050|WBPhenotype0000054|WBPhenotype0000059|WBPhenotype0000689|WBPhenotype0000886|WBPhenotype0001037|WBPhenotype0000050|WBPhenotype0000535|WBPhenotype0000689|WBPhenotype0000886|WBPhenotype0000049|WBPhenotype0000062|WBPhenotype0000886	1	Larval Expression: pharynx; intestine; anal depressor muscle; unidentified cells;	pharynx|intestine|vulval muscle|Reproductive System|anal depressor muscle		Molecular_function:phosphoric ester hydrolase activity|Biological_process:carbohydrate metabolism	KOG1458	Fructose-1,6-bisphosphatase	ENSEMBL:ENSP00000253266:human:Fructose-1,6-bisphosphatase 1:E=108.187 | ENSEMBL:ENSP00000253269:human:Fructose-1,6-bisphosphatase isozyme 2:E=107.658 | FLYBASE:CG31692-PB:fly:Flybase gene name is fbp-PB:E=117.201 |
T22C1.6	188013_at	T22C1.6		WBGene00011917				e97|e129|e2342|e2379|md1186|mu74|pk95|ra605|ra606|ra609|ra610|ra614|lj1|e55|ra612|mf29|gk366|ttTi2424|snp_Y76F7[2]|snp_Y76F7[3]|uCE6-772|uCE6-770|snp_Y76F7[1]|CE6-120	0	WBPhenotype0000049|WBPhenotype0000062|WBPhenotype0000886|WBPhenotype0000050|WBPhenotype0000535|WBPhenotype0000689|WBPhenotype0000886|WBPhenotype0000031|WBPhenotype0000049|WBPhenotype0000050|WBPhenotype0000054|WBPhenotype0000059|WBPhenotype0000689|WBPhenotype0000886|WBPhenotype0001037	1	Larval Expression: pharynx; anal depressor muscle; body wall muscle; unidentified cells in head; unidentified cells in tail ;|Larval Expression: pharynx; body wall muscle;	head|tail|pharynx|vulval muscle|Reproductive System|body wall muscle|anal depressor muscle|pharynx|body wall muscle	2		KOG1850	Myosin-like coiled-coil protein	ENSEMBL:ENSP00000345266:human:Alpha-taxilin:E=31.9586 | ENSEMBL:ENSP00000296924:human:Beta-taxilin:E=29.6576 | ENSEMBL:ENSP00000262691:human:Gamma-taxilin:E=26.7696 | ENSEMBL:ENSP00000262873:human:myosin, heavy polypeptide 7B, cardiac muscle, beta:E=10.0458 | FLYBASE:CG5886-PA:fly:Flybase gene name is CG5886-PA:E=30.1871 | FLYBASE:CG32662-PA:fly:Flybase gene name is CG32662-PA:E=12.3468 | FLYBASE…
F34D6.3	188131_s_at	F34D6.3		WBGene00006318		sup-9	sup-9 encodes one of 44 C. elegans TWK (two-P domain K+) potassium channel subunits that contain two pore-forming domains and four transmembrane domains; sup-9 was originally defined by gain-of-function mutations that result in defects in pharyngeal, body-wall, egg-laying, and enteric muscle activation; loss of sup-9 function via reversion or RNA-mediated interference (RNAi) does not result in an…	e2655|e2661|lr1|lr11|lr35|lr38|lr45|lr57|lr73|lr100|lr129|lr142|lr164|lr165|n186|n188|n189|n190|n191|n213|n219|n222|n223|n229|n233|n238|n240|n241|n260|n261|n264|n266|n271|n292|n345|n350|n353|n508|n514|n518|n519|n619|n625|n634|n636|n659|n668|n1008|n1009|n1012|n1016|n1017|n1020|n1023|n1025|n1026|n1028|n1037|n1428|n1469|n1472|n1549|n1550n2174|n1553|n1557|n1626|n1913|n1914|n2175|n2176|n2276|n2278|n22…	1	WBPhenotype0000050|WBPhenotype0000535|WBPhenotype0000689|WBPhenotype0000886|WBPhenotype0000049|WBPhenotype0000062|WBPhenotype0000886|WBPhenotype0000031|WBPhenotype0000049|WBPhenotype0000050|WBPhenotype0000054|WBPhenotype0000059|WBPhenotype0000689|WBPhenotype0000886|WBPhenotype0001037	1	Neurons and muscle.|The body-wall muscle staining became apparent at the 3.5-fold stage of embryogenesis, was most apparent in late embryos and L1 stage larvae, and persisted to adulthood. The vulval muscles, predominantly the four Vm1 cells, and the intestinal muscles also displayed GFP fluorescence. Weaker fluorescence was observed in the anal depressor and anal sphincter muscles. GFP expressio…	muscle|neurons|head neurons|vulval muscle	1	Molecular_function:potassium channel activity|Biological_process:potassium ion transport|Cellular_component:membrane|Molecular_function:voltage-gated potassium channel activity	KOG4404	Tandem pore domain K+ channel TASK3/THIK-1	ENSEMBL:ENSP00000302166:human:Potassium channel subfamily K member 9:E=82.7959 | ENSEMBL:ENSP00000306275:human:Potassium channel subfamily K member 3:E=81.6576 | ENSEMBL:ENSP00000244085:human:Potassium channel subfamily K member 15:E=64.4089 | ENSEMBL:ENSP00000264101:human:Potassium channel subfamily K member 2:E=30.0862 | ENSEMBL:ENSP00000355918:human:potassium channel, subfamily K, member 2 iso…
C47B2.3	187081_s_at	C47B2.3		WBGene00006529		tba-2	tba-2 encodes a tubulin with similarity to the murine alpha-2 chain; in small scale assays tba-1(RNAi) has no phenotype and was found to function redundantly with its isotype tba-1 to form spindle structures in embryos with the tbb-1 and tbb-2 beta-isotypes.	sb51|sb25|sb27|sb117|sb116	1	WBPhenotype0000050|WBPhenotype0001152|WBPhenotype0000050|WBPhenotype0000031|WBPhenotype0000050|WBPhenotype0000050|WBPhenotype0000050|WBPhenotype0000059|WBPhenotype0000049|WBPhenotype0000062|WBPhenotype0000886|WBPhenotype0000269|WBPhenotype0000054|WBPhenotype0000059|WBPhenotype0000050|WBPhenotype0001102|WBPhenotype0000679|WBPhenotype0000031|WBPhenotype0000049|WBPhenotype0000050|WBPhenotype0000054|…	0	Low level of transcription of the alpha-2 tubulin gene is observed in embryos gradually increasing in L1, L2 and finally reaching a maximum in L3. In L4 and adults transcription returns to basal embryonic levels.|Following hatching, 6 pharyngeal muscle cells stain becoming increasingly intense during larval and adult development. 6-7 neurons are stained in the ventral cord identified as DB motor …	neurons|pharyngeal muscle|ventral cord motor neurons	20	Molecular_function:structural molecule activity|Biological_process:microtubule-based movement|Cellular_component:microtubule|Molecular_function:GTPase activity|Molecular_function:GTP binding|Biological_process:protein polymerization|Cellular_component:protein complex|Cellular_component:cytoplasm|Biological_process:embryonic development (sensu Metazoa)|Biological_process:spindle organization and b…	KOG1376	Alpha tubulin	ENSEMBL:ENSP00000301071:human:Tubulin alpha-3 chain:E=223.292 | ENSEMBL:ENSP00000336799:human:Tubulin alpha-ubiquitous chain:E=223.292 | ENSEMBL:ENSP00000301072:human:Tubulin alpha-6 chain:E=222.553 | ENSEMBL:ENSP00000326042:human:Isoform 1 of Tubulin alpha-2 chain:E=220.854 | ENSEMBL:ENSP00000248437:human:Tubulin alpha-1 chain:E=219.469 | ENSEMBL:ENSP00000318575:human:Tubulin alpha-8 chain:E=216…
C33H5.19	174451_at	C33H5.19		WBGene00044325		tag-321		ok1422		WBPhenotype0000050|WBPhenotype0000535|WBPhenotype0000689|WBPhenotype0000886|WBPhenotype0000050|WBPhenotype0000062|WBPhenotype0000535|WBPhenotype0000689|WBPhenotype0000886|WBPhenotype0000050|WBPhenotype0000535|WBPhenotype0000689|WBPhenotype0000886						KOG4619	Uncharacterized conserved protein	ENSEMBL:ENSP00000297632:human:Transmembrane protein 65:E=35.3468 | FLYBASE:CG17715-PF:fly:Flybase gene name is CG17715-PF:E=30.2441 |
H08M01.2	193481_at	H08M01.2a	H08M01.2	WBGene00010374	H08M01.2b	H08M01.2		ttTi2871		WBPhenotype0000050|WBPhenotype0000535|WBPhenotype0000689|WBPhenotype0000886|WBPhenotype0001182|WBPhenotype0000031|WBPhenotype0000049|WBPhenotype0000050|WBPhenotype0000054|WBPhenotype0000059|WBPhenotype0000689|WBPhenotype0000886|WBPhenotype0001037|WBPhenotype0001182|WBPhenotype0001183|WBPhenotype0001182|WBPhenotype0000049|WBPhenotype0000062|WBPhenotype0000886					Biological_process:signal transduction|Cellular_component:intracellular|Molecular_function:monooxygenase activity|Biological_process:electron transport|Molecular_function:GTP binding|Biological_process:small GTPase mediated signal transduction	KOG4271	Rho-GTPase activating protein	ENSEMBL:ENSP00000374674:human:Isoform 2 of Glucocorticoid receptor DNA-binding factor 1:E=86.2596 | ENSEMBL:ENSP00000324820:human:Isoform 1 of Glucocorticoid receptor DNA-binding factor 1:E=86.2366 | ENSEMBL:ENSP00000371897:human:Rho GTPase activating protein 5 isoform a:E=76.2218 | ENSEMBL:ENSP00000216743:human:Rho-GTPase-activating protein 5:E=73.6778 | ENSEMBL:ENSP00000295095:human:Rho GTPase …
Y46H3D.7	188610_at	Y46H3D.7		WBGene00021611		nhr-238		uCE5-1443		WBPhenotype0000050|WBPhenotype0000535|WBPhenotype0000689|WBPhenotype0000886					Molecular_function:transcription factor activity|Molecular_function:zinc ion binding|Molecular_function:sequence-specific DNA binding|Biological_process:regulation of transcription, DNA-dependent|Cellular_component:nucleus|Molecular_function:steroid hormone receptor activity|Molecular_function:DNA binding|Molecular_function:ligand-dependent nuclear receptor activity	KOG3575	Hormone receptors	ENSEMBL:ENSP00000339908:human:hepatocyte nuclear factor 4 alpha isoform c:E=15.5376 | ENSEMBL:ENSP00000312987:human:hepatocyte nuclear factor 4 alpha isoform b:E=15.4437 | ENSEMBL:ENSP00000343807:human:Hepatocyte nuclear factor 4-alpha (HNF-4-alpha) (Transcription factor HNF-4) (Transcription factor 14). Splice isoform HNF4-Alpha-4:E=15.3979 | ENSEMBL:ENSP00000236914:human:Isoform 1 of Orphan nuc…
K01C8.6	178531_at	K01C8.6		WBGene00010458				CE6-188		WBPhenotype0000050|WBPhenotype0000055|WBPhenotype0000535|WBPhenotype0000689|WBPhenotype0000886|WBPhenotype0000050|WBPhenotype0000059|WBPhenotype0000229|WBPhenotype0000154|WBPhenotype0000031|WBPhenotype0000050				2	Biological_process:embryonic development (sensu Metazoa)|Biological_process:larval development (sensu Nematoda)|Biological_process:growth|Biological_process:positive regulation of body size|Biological_process:positive regulation of growth rate	KOG4241	Mitochondrial ribosomal protein L10
[truncated: 872 more rows]

## Sheet: 0hr enriched
0hr muscle enriched dataset
												Neuron expression Key		Muscle Key
												0 = Not annotated as expressed in neurons		0 = not expressed in muscle
												1 = In neurons		1 = expressed in bwm, anal depressor, head muscle, anal muscle, or all cells
												3 = In all cells		2 = expressed only in vulval muscle
												4 = male specific		3 = expressed in early embryo only
												5 = No spatial expression data		4 = described in literature as expressed in body wall muscle
All cosmids	Affy id	Affy Cosmid	WB Cosmid	WormBase ID	Other Cosmid Names	Score	Fold Change	Rank	Common name	Brief id	Mutant	Neural Expression	RNAi phenotype	Muscle expression	Expression Patterns	Cell Groups	MicroArray map positions	GO list	KOG ID	KOG	Blast Hits (hit|species|description|E_val)
[truncated: 770 more rows]

## Sheet: M24 enriched
24hr muscle enriched dataset
												Neuron expression Key		Muscle Key
												0 = Not annotated as expressed in neurons		0 = not expressed in muscle
												1 = In neurons		1 = expressed in bwm, anal depressor, head muscle, anal muscle, or all cells
												3 = In all cells		2 = expressed only in vulval muscle
												4 = male specific		3 = expressed in early embryo only
[truncated: 939 more rows]

[truncated: 3 more sheets: M24 not M0, M0 not M24, M0 + M24]
