# Supplementary material for: The embryonic muscle transcriptome of Caenorhabditis elegans
Source: Genome Biol. 2007 Sep 12;8(9):R188. doi: 10.1186/gb-2007-8-9-r188 (PMC2375026; doi:10.1186/gb-2007-8-9-r188)
Supplement: Additional data file 5 — Genes depleted in M0 and M24 are summarized, and a comparison of those lists is provided. [file gb-2007-8-9-r188-S5.xls]

## Sheet: total depleted
Total muscle depleted genes (complete list of non-overlapping genes from the 0hr and 24hr muscle depleted datasets)
									Neuron expression Key		Muscle Key
									0 = Not annotated as expressed in neurons		0 = not expressed in muscle
									1 = In neurons		1 = expressed in bwm, anal depressor, head muscle, anal muscle, or all cells
									3 = In all cells		2 = expressed only in vulval muscle
									4 = male specific		3 = expressed in early embryo only
									5 = No spatial expression data		4 = described in literature as expressed in body wall muscle
All cosmids	Affy id	Affy Cosmid	WB Cosmid	WormBase ID	Other Cosmid Names	Common name	Brief id	Mutant	Neural Expression	RNAi phenotype	Muscle expression	Expression Patterns	Cell Groups	MicroArray map positions	GO list	KOG ID	KOG	Blast Hits (hit|species|description|E_val)
B0240.3	174815_at	B0240.3		WBGene00000907		daf-11	The daf-11 gene encodes a guanylate cyclase that affects dauer formation, chemotaxis, and axon formation; it is genetically upstream of daf-12 with respect to dauer larvae formation and is expressed in a subset of amphid neurons.	ks67|p169|sa195|sa203|m47|m84|cxTi5102|uCE5-1883	1	WBPhenotype0000049|WBPhenotype0000062|WBPhenotype0000886|WBPhenotype0000050|WBPhenotype0000050|WBPhenotype0000535|WBPhenotype0000689|WBPhenotype0000886|WBPhenotype0000031|WBPhenotype0000049|WBPhenotype0000050|WBPhenotype0000054|WBPhenotype0000059|WBPhenotype0000689|WBPhenotype0000886|WBPhenotype0001037	0	Expressed in a subset of amphid neurons (ASI, ASJ, ASK, AWB, and AWC cells.	amphid neurons	0	Molecular_function:phosphorus-oxygen lyase activity|Biological_process:intracellular signaling cascade|Biological_process:cyclic nucleotide biosynthesis|Molecular_function:protein kinase activity|Molecular_function:ATP binding|Biological_process:protein amino acid phosphorylation|Molecular_function:protein-tyrosine kinase activity|Molecular_function:protein serine/threonine kinase activity|Biolog…	KOG1023	Natriuretic peptide receptor, guanylate cyclase	ENSEMBL:ENSP00000341083:human:Isoform Long of Atrial natriuretic peptide receptor B precursor:E=62.4318 | ENSEMBL:ENSP00000305386:human:Atrial natriuretic peptide receptor A precursor:E=61.3872 | ENSEMBL:ENSP00000261170:human:Heat-stable enterotoxin receptor precursor:E=59.6778 | ENSEMBL:ENSP00000218006:human:Retinal guanylyl cyclase 2 precursor:E=54.4437 | ENSEMBL:ENSP00000254854:human:Retinal g…
F35C12.2	191782_s_at	F35C12.2b	F35C12.2	WBGene00003569	F35C12.2a	ncx-4		snp_F40G9[2]|snp_F40G9[1]		WBPhenotype0000049|WBPhenotype0000062|WBPhenotype0000886					Cellular_component:integral to membrane			ENSEMBL:ENSP00000286344:human:Isoform 2 of Sodium/potassium/calcium exchanger 2 precursor:E=43.9208 | ENSEMBL:ENSP00000344801:human:Isoform 1 of Sodium/potassium/calcium exchanger 2 precursor:E=43.8539 | ENSEMBL:ENSP00000341837:human:Isoform 2 of Sodium/potassium/calcium exchanger 1:E=41.8539 | ENSEMBL:ENSP00000261892:human:Isoform 1 of Sodium/potassium/calcium exchanger 1:E=41.8239 | ENSEMBL:ENS…
ZK381.5	181271_s_at	ZK381.5b	ZK381.5	WBGene00022727	ZK381.5a	ZK381.5	ZK381.5 encodes a homolog of Drosophila ESPINAS and PRICKLE, and of human PRICKLE1, PRICKLE2, and LMO6; ZK381.5 enables Wnt-directed planar cell polarity; ZK381.5 is required for the fully asymmetrical division of B.a versus B.p cells, though this requirement is quantitatively weak.	ttTi5167	0	WBPhenotype0000031|WBPhenotype0000049|WBPhenotype0000050|WBPhenotype0000054|WBPhenotype0000059|WBPhenotype0000689|WBPhenotype0000886|WBPhenotype0001037|WBPhenotype0000050|WBPhenotype0000535|WBPhenotype0000689|WBPhenotype0000886|WBPhenotype0000031|WBPhenotype0000049|WBPhenotype0000050|WBPhenotype0000054|WBPhenotype0000059|WBPhenotype0000689|WBPhenotype0000886|WBPhenotype0001037|WBPhenotype0000050|…	0	Larval Expression: intestine; unidentified cells in head; unidentified cells in tail ;	head|tail|intestine		Molecular_function:zinc ion binding|Biological_process:embryonic development (sensu Metazoa)	KOG1704	LIM domain	ENSEMBL:ENSP00000012407:human:LIM domain only protein 6:E=38.041 | ENSEMBL:ENSP00000257721:human:Isoform 2 of Testin:E=34.3188 | ENSEMBL:ENSP00000350937:human:Isoform 1 of Testin:E=34.2596 | ENSEMBL:ENSP00000352128:human:Isoform 2 of Protein C6orf49:E=25.1249 | ENSEMBL:ENSP00000295902:human:Prickle-like protein 2:E=25.0506 | ENSEMBL:ENSP00000335185:human:42 kDa protein:E=24.4685 | ENSEMBL:ENSP000…
D1025.4	172268_x_at	D1025.4		WBGene00008356		nspc-20		uCE5-2554		WBPhenotype0000031|WBPhenotype0000049|WBPhenotype0000050|WBPhenotype0000054|WBPhenotype0000059|WBPhenotype0000689|WBPhenotype0000886|WBPhenotype0001037|WBPhenotype0000049|WBPhenotype0000062|WBPhenotype0000886				8		LSE1032	Unnamed protein
M60.5	173782_at	M60.5		WBGene00002234		kqt-2	kqt-2 encodes a predicted M-type potassium channel for which mutations in humans are associated with heredity diseases that affect epithelial cells, cardiac muscle and neurons, and affects defecation cycle intervals in C. elegans; may function as a heterotrimeric channel with KQT-3 based on genetic evidence and is expressed in intestinal cells.	tm642|ok732	0	WBPhenotype0000050|WBPhenotype0000535|WBPhenotype0000689|WBPhenotype0000886|WBPhenotype0000050|WBPhenotype0000535|WBPhenotype0000689|WBPhenotype0000886|WBPhenotype0000050|WBPhenotype0000062|WBPhenotype0000535|WBPhenotype0000689|WBPhenotype0000886|WBPhenotype0000031|WBPhenotype0000049|WBPhenotype0000050|WBPhenotype0000054|WBPhenotype0000059|WBPhenotype0000689|WBPhenotype0000886|WBPhenotype0001037	0	Translational fusions of kqt-2 gene with GFP revealed prominent expression in a variety of C. elegans tissues including intestinal cells.		27	Molecular_function:ion channel activity|Biological_process:ion transport|Cellular_component:membrane|Molecular_function:voltage-gated potassium channel activity|Biological_process:potassium ion transport|Cellular_component:voltage-gated potassium channel complex	KOG1419	Voltage-gated K+ channel KCNQ	ENSEMBL:ENSP00000345055:human:Isoform 3 of Potassium voltage-gated channel subfamily KQT member 5:E=32.3188 | ENSEMBL:ENSP00000347853:human:102 kDa protein:E=31.8539 | ENSEMBL:ENSP00000155840:human:Isoform 1 of Potassium voltage-gated channel subfamily KQT member 1:E=31.8539 | ENSEMBL:ENSP00000359419:human:KCNQ5 protein:E=31.7447 | ENSEMBL:ENSP00000330106:human:potassium voltage-gated channel, KQ…
C14C11.3	185758_at	C14C11.3		WBGene00015767				ok1764|ttTi5742|tm2350		WBPhenotype0000049|WBPhenotype0000062|WBPhenotype0000886|WBPhenotype0000031|WBPhenotype0000049|WBPhenotype0000050|WBPhenotype0000054|WBPhenotype0000059|WBPhenotype0000689|WBPhenotype0000886|WBPhenotype0001037|WBPhenotype0000050|WBPhenotype0000535|WBPhenotype0000689|WBPhenotype0000886				24	Molecular_function:beta-N-acetylhexosaminidase activity|Biological_process:carbohydrate metabolism	TWOG0231	Unnamed protein	ENSEMBL:ENSP00000332634:human:Similar to Voltage-dependent P/Q-type calcium channel alpha-1A subunit:E=62.7696 | ENSEMBL:ENSP00000337854:human:Hexosaminidase (Glycosyl hydrolase family 20, catalytic domain) containing:E=54.699 | FLYBASE:CG7985-PA:fly:Flybase gene name is CG7985-PA:E=49.1675 |
F16H9.1	175634_at	F16H9.1a	F16H9.1	WBGene00004345		rgs-2	rgs-2 encodes a regulator of G protein signaling; by homology, RGS-2 is predicted to function as a GTPase-activating protein for heterotrimeric G-protein alpha-subunits, and in vitro RGS-2 can stimulate the GTPase activity of purified GOA-1; in vivo, rgs-2 appears to function redundantly with rgs-1 to regulate egg-laying behavior when animals are refed following starvation; rgs-2 is expressed in …	vs17|vs22|cxTi6415|cxTi7636	1	WBPhenotype0000049|WBPhenotype0000062|WBPhenotype0000886|WBPhenotype0000050|WBPhenotype0000535|WBPhenotype0000689|WBPhenotype0000886|WBPhenotype0000031|WBPhenotype0000049|WBPhenotype0000050|WBPhenotype0000054|WBPhenotype0000059|WBPhenotype0000689|WBPhenotype0000886|WBPhenotype0001037	0	Observed rgs-2::GFP expression in a subset that included ventral cord and head- and tail-ganglia neurons. rgs-2::GFP fluorescence was not observed in the hermaphrodite-specific neurons. rgs-2::GFP fluorescence was observed in some non-neuronal cells, including the pharyngeal muscles and uterine muscles.	pharyngeal muscle|ventral cord neurons|head neurons|tail neurons|uterine muscle		Molecular_function:signal transducer activity	KOG3589	G protein signaling regulators	ENSEMBL:ENSP00000297313:human:Isoform 6 of Regulator of G-protein signaling 20:E=41.4949 | ENSEMBL:ENSP00000344630:human:Isoform 1 of Regulator of G-protein signaling 20:E=41.3372 | ENSEMBL:ENSP00000276500:human:Isoform 5 of Regulator of G-protein signaling 20:E=41.284 | ENSEMBL:ENSP00000206262:human:Regulator of G-protein signaling 17:E=40.7959 | ENSEMBL:ENSP00000333194:human:Regulator of G-prot…
R05H5.3	188696_at	R05H5.3		WBGene00011038				tm1693|cxTi9790|ttTi7235|ok1736|uCE1-1440	0	WBPhenotype0000050|WBPhenotype0000050|WBPhenotype0000050|WBPhenotype0000535|WBPhenotype0000689|WBPhenotype0000886	0	Expressed in medial germline.		7	Molecular_function:electron carrier activity|Molecular_function:protein disulfide oxidoreductase activity|Biological_process:cell redox homeostasis|Biological_process:electron transport|Biological_process:embryonic development (sensu Metazoa)	KOG2501	Thioredoxin, nucleoredoxin and related proteins	ENSEMBL:ENSP00000365014:human:Isoform 1 of Thioredoxin domain-containing protein C9orf121:E=21.0655 | ENSEMBL:ENSP00000337443:human:nucleoredoxin:E=19.2596 | ENSEMBL:ENSP00000305631:human:Thioredoxin-like 6:E=16.0088 | ENSEMBL:ENSP00000252329:human:Isoform 2 of Thioredoxin domain-containing protein C9orf121:E=12.5229 |
T14D7.2	173940_at	T14D7.2		WBGene00011768				cxTi10127		WBPhenotype0000640|WBPhenotype0000643|WBPhenotype0000697|WBPhenotype0000050|WBPhenotype0000535|WBPhenotype0000689|WBPhenotype0000886|WBPhenotype0000643				1	Molecular_function:transferase activity, transferring groups other than amino-acyl groups|Biological_process:locomotory behavior|Biological_process:oviposition|Biological_process:hermaphrodite genitalia development	KOG3700	Predicted acyltransferase	FLYBASE:CG3106-PA:fly:Flybase gene name is CG3106-PA:E=34.2291 | FLYBASE:CG14219-PA:fly:Flybase gene name is CG14219-PA:E=32.4949 | FLYBASE:CG32645-PB:fly:Flybase gene name is CG32645-PB:E=32.4437 | FLYBASE:CG14204-PA:fly:Flybase gene name is CG14204-PA:E=31.6576 | FLYBASE:CG16723-PA:fly:Flybase gene name is CG16723-PA:E=30.0655 | FLYBASE:CG14205-PA:fly:Flybase gene name is CG14205-PA:E=28.3768 |…
B0496.7	181555_at	B0496.7		WBGene00015216				uCE2-778		WBPhenotype0000050|WBPhenotype0000535|WBPhenotype0000689|WBPhenotype0000886|WBPhenotype0000049|WBPhenotype0000062|WBPhenotype0000886|WBPhenotype0000031|WBPhenotype0000049|WBPhenotype0000050|WBPhenotype0000054|WBPhenotype0000059|WBPhenotype0000689|WBPhenotype0000886|WBPhenotype0001037				8	Molecular_function:zinc ion binding	KOG1700	Regulatory protein MLP and related LIM proteins	ENSEMBL:ENSP00000332449:human:Cysteine-rich protein 1:E=30.6021 | ENSEMBL:ENSP00000329099:human:8 kDa protein:E=28.699 | ENSEMBL:ENSP00000328521:human:Cysteine-rich protein 2:E=24.8861 | ENSEMBL:ENSP00000274990:human:Isoform 1 of Cysteine-rich protein 3:E=22.9208 | ENSEMBL:ENSP00000361650:human:Isoform 3 of Cysteine-rich protein 3:E=22.8861 | ENSEMBL:ENSP00000361647:human:OTTHUMP00000016435:E=22.…
W03D8.2	191596_s_at	W03D8.2		WBGene00020985				ttTi8302		WBPhenotype0000031|WBPhenotype0000049|WBPhenotype0000050|WBPhenotype0000054|WBPhenotype0000059|WBPhenotype0000689|WBPhenotype0000886|WBPhenotype0001037|WBPhenotype0000050|WBPhenotype0000535|WBPhenotype0000689|WBPhenotype0000886|WBPhenotype0000049|WBPhenotype0000062|WBPhenotype0000886				4	Molecular_function:hydrolase activity|Molecular_function:phosphoprotein phosphatase activity|Cellular_component:nucleus|Cellular_component:cytoplasm|Biological_process:protein amino acid dephosphorylation			ENSEMBL:ENSP00000326031:human:protein phosphatase 1, catalytic subunit, alpha isoform 3:E=59.1308 | ENSEMBL:ENSP00000365936:human:Serine/threonine-protein phosphatase PP1-alpha catalytic subunit:E=59.1135 | ENSEMBL:ENSP00000341779:human:Isoform Gamma-2 of Serine/threonine-protein phosphatase PP1-gamma catalytic subunit:E=58.7959 | ENSEMBL:ENSP00000335084:human:Isoform Gamma-1 of Serine/threonine-…
463	189548_s_at
C36B1.1	188401_s_at	C36B1.1c	C36B1.1	WBGene00000527	C36B1.1b|C36B1.1a|C36B1.1d	cle-1	The cle-1 gene encodes three developmentally regulated protein isoforms expressed predominantly in neurons.	ju34|tm1465|cg120|gk364|gk390|gk421|ttTi1088|ttTi4038	1	WBPhenotype0000031|WBPhenotype0000049|WBPhenotype0000050|WBPhenotype0000054|WBPhenotype0000059|WBPhenotype0000689|WBPhenotype0000886|WBPhenotype0001037|WBPhenotype0000697|WBPhenotype0000050|WBPhenotype0000062|WBPhenotype0000535|WBPhenotype0000689|WBPhenotype0000886|WBPhenotype0000050|WBPhenotype0000535|WBPhenotype0000689|WBPhenotype0000886	1	cle-1AGFP expression was first detected in comma stage ( 390min) embryos in cephalic neurons. Expression in interneurons and rectal epithelial cells is seen by the 2-fold stage, 60 min later, and continues through larval and adult stages. cle-1BGFP expression was first observed at the 3-fold stage ( 520 min) of embryogenesis in four neurons of the lateral ganglia and in the DD dorsal motorneurons…	head|muscle|pharynx|interneurons|intestine|rectal epithelium|somatic gonad|motor neurons|lateral ganglia|cephalic neurons|pharynx|gonad|intestine|nerve ring|ventral nerve cord|dorsal nerve cord		Biological_process:phosphate transport|Cellular_component:cytoplasm|Molecular_function:structural molecule activity|Biological_process:cell adhesion|Cellular_component:extracellular matrix|Biological_process:hermaphrodite genitalia development	KOG3546	Collagens (type XV)	ENSEMBL:ENSP00000339118:human:136 kDa protein:E=68.2218 | ENSEMBL:ENSP00000347665:human:154 kDa protein:E=68.0223 | ENSEMBL:ENSP00000352798:human:Type XVIII collagen long variant:E=64.4318 | ENSEMBL:ENSP00000364140:human:142 kDa protein:E=59.0269 | ENSEMBL:ENSP00000373437:human:Collagen alpha-1(XV) chain precursor:E=59.0177 | ENSEMBL:ENSP00000373291:human:Isoform II of Acetylcholinesterase collag…
F56A11.3	175497_at	F56A11.3		WBGene00001165		efn-4	efn-4 encodes a member of the ephrin family of ligands that affects neuroblast migrations during closure of the ventral gastrulation cleft and subsequent epidermal morphogenesis, possibly functioning independently of EFN-1, EFN-2, EFN-3, and the VAB-1 receptor during morphogenesis; can interact with VAB-1 in vitro, and is expressed in neural and epidermal precursors at the 100-cell stage, in head…	e36|e660|ju314|bx80	1	WBPhenotype0000050|WBPhenotype0000535|WBPhenotype0000689|WBPhenotype0000886|WBPhenotype0000050|WBPhenotype0000688|WBPhenotype0000031|WBPhenotype0000049|WBPhenotype0000050|WBPhenotype0000054|WBPhenotype0000059|WBPhenotype0000689|WBPhenotype0000886|WBPhenotype0001037	0	Indistinguishable expression patterns were observed using both methods. EFN-4 was first detected at about the 100-cell stage in a large number of ventral surface cells, identified as neural or epidermal precursors. During and after enclosure of the epidermis, EFN-4 was expressed in many neurons and not in epidermal cells. In later embryos, larvae and adults, EFN-4-GFP was expressed in several hea…	pharynx|head neurons|tail neurons|lateral ganglia|Rn.a cells	12	Cellular_component:membrane|Biological_process:embryonic development (sensu Metazoa)	KOG3858	Ephrin, ligand for Eph receptor tyrosine kinase	ENSEMBL:ENSP00000245323:human:Ephrin-B2 precursor:E=10.2291 |
C04G6.3	191396_s_at	C04G6.3		WBGene00004040	C04G6.5	pld-1		ttTi2397|tm2794	1	WBPhenotype0000031|WBPhenotype0000049|WBPhenotype0000050|WBPhenotype0000054|WBPhenotype0000059|WBPhenotype0000689|WBPhenotype0000886|WBPhenotype0001037|WBPhenotype0000049|WBPhenotype0000062|WBPhenotype0000886|WBPhenotype0000050|WBPhenotype0000535|WBPhenotype0000689|WBPhenotype0000886|WBPhenotype0000031|WBPhenotype0000049|WBPhenotype0000050|WBPhenotype0000054|WBPhenotype0000059|WBPhenotype0000689|…	1	Larval Expression: pharynx; body wall muscle; hypodermis; Nervous System; nerve ring; ventral nerve cord; tail neurons;|Larval Expression: pharynx; intestine; body wall muscle; hypodermis; Nervous System; nerve ring; tail neurons;|Larval Expression: pharynx; pharyngeal-intestinal valve; body wall muscle; Nervous System; head neurons; unidentified cells in tail ;|Larval Expression: pharynx; intest…	pharynx|hypodermis|tail neurons|nerve ring|ventral nerve cord|nervous system|body wall muscle|pharynx|hypodermis|intestine|tail neurons|nerve ring|nervous system|body wall muscle|tail|pharynx|uterus|head neurons|nervous system|Reproductive System|body wall muscle|pharyngeal-intestinal valve|pharynx|hypodermis|intestine|head neurons|tail neurons|nerve ring|ventral nerve cord|dorsal nerve cord|nerv…	9	Molecular_function:catalytic activity|Biological_process:metabolism|Molecular_function:protein binding|Molecular_function:phosphoinositide binding|Biological_process:cell communication|Molecular_function:phospholipase D activity|Molecular_function:calcium ion binding|Cellular_component:membrane|Biological_process:phosphatidylcholine metabolism	KOG1329	Phospholipase D1	ENSEMBL:ENSP00000342793:human:Isoform PLD1A of Phospholipase D1:E=219.699 | ENSEMBL:ENSP00000348681:human:Isoform PLD1B of Phospholipase D1:E=219.569 | ENSEMBL:ENSP00000340326:human:Isoform PLD1D of Phospholipase D1:E=197.538 | ENSEMBL:ENSP00000263088:human:Isoform PLD2A of Phospholipase D2:E=194.041 | ENSEMBL:ENSP00000339936:human:Isoform PLD1C of Phospholipase D1:E=106.854 | FLYBASE:CG12110-PE:…
C14F11.6	193712_s_at	C14F11.6		WBGene00015781				n490n785|n490n786|n787|n788|n795|n796|n797|n798|n799|n801|n802|n803|n804|n805|n806|n807|n808|n809|n810|n811|n812|n813|n814|n815|n816|n817|n818|n819|n820|n506|n490|n785|n786|n1274|ok1432|uCE2-1775		WBPhenotype0000050|WBPhenotype0000535|WBPhenotype0000689|WBPhenotype0000886|WBPhenotype0000049|WBPhenotype0000062|WBPhenotype0000886				14	Molecular_function:dTDP-4-dehydrorhamnose 3,5-epimerase activity|Biological_process:lipopolysaccharide biosynthesis	InP_uni_011257
F17C11.12	175142_at	F17C11.12		WBGene00008923				tm1439		WBPhenotype0000050|WBPhenotype0000535|WBPhenotype0000689|WBPhenotype0000886|WBPhenotype0000031|WBPhenotype0000049|WBPhenotype0000050|WBPhenotype0000054|WBPhenotype0000059|WBPhenotype0000689|WBPhenotype0000886|WBPhenotype0001037					Molecular_function:transporter activity|Biological_process:transport|Cellular_component:integral to membrane|Molecular_function:sugar porter activity|Biological_process:carbohydrate transport|Cellular_component:membrane|Molecular_function:drug transporter activity|Biological_process:drug transport|Molecular_function:carbohydrate transporter activity|Biological_process:ion transport|Molecular_func…	KOG0255	Synaptic vesicle transporter SVOP and related transporters (major facilitator superfamily)	ENSEMBL:ENSP00000295587:human:Putative transmembrane transporter FLIPT 1:E=30.7447 | ENSEMBL:ENSP00000328583:human:Carnitine transporter 2:E=23.5376 | ENSEMBL:ENSP00000265599:human:Solute carrier family 22 (Organic cation transporter), member 16:E=23.5086 | ENSEMBL:ENSP00000361655:human:OTTHUMP00000016428:E=22.5528 | ENSEMBL:ENSP00000350513:human:solute carrier family 22 member 7 isoform b:E=22.5…
F27D9.2	179778_at	F27D9.2		WBGene00017861				ok462|ok463		WBPhenotype0000050|WBPhenotype0000535|WBPhenotype0000689|WBPhenotype0000886|WBPhenotype0000049|WBPhenotype0000062|WBPhenotype0000886|WBPhenotype0000031|WBPhenotype0000049|WBPhenotype0000050|WBPhenotype0000054|WBPhenotype0000059|WBPhenotype0000689|WBPhenotype0000886|WBPhenotype0001037				24	Molecular_function:transporter activity|Biological_process:transport|Cellular_component:integral to membrane|Molecular_function:hydrogen:sugar symporter activity|Cellular_component:membrane|Molecular_function:drug transporter activity|Biological_process:drug transport	KOG2325	Predicted transporter/transmembrane protein	ENSEMBL:ENSP00000296468:human:CDNA FLJ90083 fis, clone HEMBA1004982, weakly similar to TETRACYCLINE RESISTANCE PROTEIN, CLASS E:E=46.4949 | FLYBASE:CG8596-PA:fly:Flybase gene name is CG8596-PA:E=46 |
R13A5.11	179888_at	R13A5.11		WBGene00020053				tm2812		WBPhenotype0000049|WBPhenotype0000749|WBPhenotype0000886|WBPhenotype0000049|WBPhenotype0000062|WBPhenotype0000886|WBPhenotype0000031|WBPhenotype0000049|WBPhenotype0000050|WBPhenotype0000054|WBPhenotype0000059|WBPhenotype0000689|WBPhenotype0000886|WBPhenotype0001037|WBPhenotype0000031|WBPhenotype0000049|WBPhenotype0000050|WBPhenotype0000054|WBPhenotype0000059|WBPhenotype0000689|WBPhenotype0000886|…				4	Molecular_function:hydrolase activity|Molecular_function:phosphoprotein phosphatase activity|Cellular_component:nucleus|Cellular_component:cytoplasm|Biological_process:protein amino acid dephosphorylation|Molecular_function:iron ion binding|Molecular_function:calcium ion binding|Molecular_function:manganese ion binding|Biological_process:detection of stimulus during sensory perception	KOG0374	Serine/threonine specific protein phosphatase PP1, catalytic subunit	ENSEMBL:ENSP00000365936:human:Serine/threonine-protein phosphatase PP1-alpha catalytic subunit:E=64.6198 | ENSEMBL:ENSP00000326031:human:protein phosphatase 1, catalytic subunit, alpha isoform 3:E=64.5376 | ENSEMBL:ENSP00000351298:human:Serine/threonine-protein phosphatase PP1-beta catalytic subunit:E=63.7696 | ENSEMBL:ENSP00000341779:human:Isoform Gamma-2 of Serine/threonine-protein phosphatase …
C26F1.10	172588_x_at	C26F1.10		WBGene00001464		flp-21	flp-21 encodes a single FMRFamide-related neuropeptide (FaRP) that serves as a ligand for NPR-1, a G protein-coupled receptor that regulates social versus solitary feeding behavior in several Caenorhabditis species; genetic analysis suggests that FLP-21 acts through NPR-1 to inhibit social feeding behavior; FLP-21 is expressed in the ADL, ASE and ASH sensory neurons, the URA motor neurons, the MC…	pk1601|ok889	1	WBPhenotype0000049|WBPhenotype0000062|WBPhenotype0000886|WBPhenotype0000050|WBPhenotype0000535|WBPhenotype0000689|WBPhenotype0000886	0	flp-21 reporter showed expression in the ADL, ASE and ASH sensory neurons., the URA motor neurons and the MC, M2 and M4 pharyngeal neurons. Faint or variable GFP fluorescence was also observed in a small number of other neurons, but these have not been identified. flp-21 was also detected in the intestine.|Expressed in ADL, ASI, ASH, ASE, FLP, URA, MC, M4, M2. Male specific expression in P6-9, SP…	intestine|intestine|head neurons|nervous system	6		InP_Cae_012528
F25E5.5	183421_at	F25E5.5		WBGene00017786			This gene encodes a protein containing an F-box, a motif predicted to mediate protein-protein interactions either with homologs of yeast Skp-1p or with other proteins.	snp_Y39B6[9]|snp_Y39B6[7]|snp_Y39B6[8]		WBPhenotype0000050|WBPhenotype0000535|WBPhenotype0000689|WBPhenotype0000886|WBPhenotype0000031|WBPhenotype0000049|WBPhenotype0000050|WBPhenotype0000054|WBPhenotype0000059|WBPhenotype0000689|WBPhenotype0000886|WBPhenotype0001037|WBPhenotype0000049|WBPhenotype0000062|WBPhenotype0000886				8		LSE0732	Unnamed protein
B0207.4	191184_at	B0207.4		WBGene00000099		air-2	air-2 encodes an aurora/Ip11-related serine/threonine protein kinase that affects embryonic viability and chromosome segregation during meiosis and mitosis and is required for cytokinesis; AIR-2 has two functions during mitosis, one in chromosome segregation, and a second, independent function in cytokinesis through ZEN-4; AIR-2 and ZEN-4 may act in parallel to a second pathway that includes CYK-…	e2631|or207|h289|ok298|ttTi265	0	WBPhenotype0000050|WBPhenotype0000050|WBPhenotype0000050|WBPhenotype0000772|WBPhenotype0001041|WBPhenotype0000050|WBPhenotype0000050|WBPhenotype0001041|WBPhenotype0000050|WBPhenotype0000154|WBPhenotype0000697	0	AIR-2 protein was specifically localized to meiotic chromosomes. Diffuse AIR-2 staining was found in the syncytial distal gonad and the cellularized oocytes of the proximal gonad. In the oocyte most proximal to the spermatheca, a striking localization of AIR-2 to meiotic chromosomes was found. Occasionally, faint AIR-2 staining of chromosomes was noticed in the neighboring oocyte as well. AIR-2 i…	gonad|sperm|oocytes	7	Molecular_function:protein kinase activity|Molecular_function:ATP binding|Biological_process:protein amino acid phosphorylation|Molecular_function:protein-tyrosine kinase activity|Molecular_function:protein serine/threonine kinase activity|Biological_process:embryonic development (sensu Metazoa)|Biological_process:meiosis|Biological_process:hermaphrodite genitalia development	KOG0580	Serine/threonine protein kinase	ENSEMBL:ENSP00000216911:human:Serine/threonine-protein kinase 6:E=91.2076 | ENSEMBL:ENSP00000313950:human:Serine/threonine-protein kinase 12:E=89.2291 | ENSEMBL:ENSP00000302898:human:Isoform 1 of Serine/threonine-protein kinase 13:E=87.1675 | ENSEMBL:ENSP00000296088:human:Isoform 1 of SNF-related serine/threonine-protein kinase:E=46.5229 | ENSEMBL:ENSP00000295943:human:similar to doublecortin and…
Y37A1B.17	192510_s_at	Y37A1B.17a	Y37A1B.17	WBGene00044989	Y37A1B.17b	Y37A1B.17		ttTi4082|ok788|ttTi7108		WBPhenotype0000017|WBPhenotype0000017|WBPhenotype0000031|WBPhenotype0000049|WBPhenotype0000050|WBPhenotype0000054|WBPhenotype0000059|WBPhenotype0000689|WBPhenotype0000886|WBPhenotype0001037|WBPhenotype0000017|WBPhenotype0000017|WBPhenotype0000017|WBPhenotype0000017|WBPhenotype0000017|WBPhenotype0000017|WBPhenotype0000050|WBPhenotype0000535|WBPhenotype0000689|WBPhenotype0000886|WBPhenotype0000017|…
Y41D4A.1	174777_at	Y41D4A.1		WBGene00021504				ttTi5275		WBPhenotype0000050|WBPhenotype0000535|WBPhenotype0000689|WBPhenotype0000886
T19A5.4	192173_s_at	T19A5.4		WBGene00003634		nhr-44		tm1834		WBPhenotype0000050|WBPhenotype0000535|WBPhenotype0000689|WBPhenotype0000886|WBPhenotype0000688|WBPhenotype0000031|WBPhenotype0000049|WBPhenotype0000050|WBPhenotype0000054|WBPhenotype0000059|WBPhenotype0000689|WBPhenotype0000886|WBPhenotype0001037|WBPhenotype0000049|WBPhenotype0000062|WBPhenotype0000886				6	Molecular_function:transcription factor activity|Molecular_function:zinc ion binding|Molecular_function:sequence-specific DNA binding|Biological_process:regulation of transcription, DNA-dependent|Cellular_component:nucleus|Molecular_function:steroid hormone receptor activity	KOG3575	Hormone receptors	ENSEMBL:ENSP00000339908:human:hepatocyte nuclear factor 4 alpha isoform c:E=11.301 | ENSEMBL:ENSP00000312987:human:hepatocyte nuclear factor 4 alpha isoform b:E=11.2366 | ENSEMBL:ENSP00000335676:human:Retinoic acid receptor RXR-alpha:E=11.0223 | ENSEMBL:ENSP00000343807:human:Hepatocyte nuclear factor 4-alpha (HNF-4-alpha) (Transcription factor HNF-4) (Transcription factor 14). Splice isoform HNF4…
T27F2.3	193166_at	T27F2.3		WBGene00000249		bir-1	bir-1 encodes a homolog of the baculoviral inhibitor-of-apoptosis (IAP) repeat (BIR) proteins (BIRPs) family.	n3329	1	WBPhenotype0000031|WBPhenotype0000049|WBPhenotype0000050|WBPhenotype0000054|WBPhenotype0000059|WBPhenotype0000689|WBPhenotype0000886|WBPhenotype0001037|WBPhenotype0000031|WBPhenotype0000050|WBPhenotype0000059|WBPhenotype0000643|WBPhenotype0000050|WBPhenotype0000772	1	BIR-1 expression was highest in embryos, and lowest in L1 larvae. BIR-1 was present at low levels in growing L2, L3, and L4 larvae as well as in adults. Immunostaining of fixed embryos with affinity-purified anti-BIR-1 antibodies revealed that BIR-1 was present in dividing cells at multiple sites. Little BIR-1 immunoreactivity was detected in differentiating cells.||bir-1 is highly expressed in e…	pharynx|anal muscle|ventral nerve cord|dorsal nerve cord|seam cells|mu_herm_ut|mu_herm_vul	18	Biological_process:anti-apoptosis|Cellular_component:intracellular|Biological_process:positive regulation of growth rate|Biological_process:embryonic development (sensu Metazoa)|Biological_process:larval development (sensu Nematoda)|Biological_process:growth|Biological_process:locomotory behavior	KOG1101	Apoptosis inhibitor IAP1 and related BIR domain proteins	ENSEMBL:ENSP00000324180:human:Isoform 1 of Baculoviral IAP repeat-containing protein 5:E=10.7447 | FLYBASE:CG12265-PA:fly:Flybase gene name is CG12265-PA:E=10.3566 |
C39E6.4	173754_at	C39E6.4		WBGene00003377		mls-2		cc615|tm252	1	WBPhenotype0000031|WBPhenotype0000049|WBPhenotype0000050|WBPhenotype0000054|WBPhenotype0000059|WBPhenotype0000689|WBPhenotype0000886|WBPhenotype0001037|WBPhenotype0000031|WBPhenotype0000049|WBPhenotype0000050|WBPhenotype0000054|WBPhenotype0000059|WBPhenotype0000689|WBPhenotype0000886|WBPhenotype0001037|WBPhenotype0000049|WBPhenotype0000062|WBPhenotype0000886|WBPhenotype0000050|WBPhenotype0000062|…	0	The GFP::MLS-2 fusion construct and antibody staining showed identical expression patterns. Expression of MLS-2 was first detectable in one or two cells in embryos at the 50-cell stage and is localized in the nucleus. MLS-2 continued to be expressed in proliferating cells that are primarily located at the anterior of the embryo and are presumably derived from the AB lineage. During morphogenesis,…		3	Molecular_function:transcription factor activity|Molecular_function:sequence-specific DNA binding|Biological_process:regulation of transcription, DNA-dependent|Cellular_component:nucleus|Molecular_function:DNA binding|Biological_process:regulation of transcription	KOG0485	Transcription factor NKX-5.1/HMX1, contains HOX domain	ENSEMBL:ENSP00000350549:human:similar to H6 homeo box 3:E=23.7959 | ENSEMBL:ENSP00000341108:human:homeo box (H6 family) 2:E=20.5686 | ENSEMBL:ENSP00000234744:human:Isoform PMX1-B of Paired mesoderm homeobox protein 1:E=15.0555 | ENSEMBL:ENSP00000238974:human:Homeobox protein Nkx-2.3:E=14.1739 | ENSEMBL:ENSP00000258829:human:Homeobox protein Nkx-2.8:E=14.1367 | ENSEMBL:ENSP00000320089:human:simila…
M106.1	193889_at	M106.1		WBGene00003367		mix-1	The mix-1 gene encodes a homolog of SMC2 involved in chromosome segregation, X-chromosome gene regulation, and repression of X-linked genes during dosage compensation.	b285|mn29|snp_VM106R[1]	0	WBPhenotype0000032|WBPhenotype0000054|WBPhenotype0000154|WBPhenotype0000050|WBPhenotype0001126|WBPhenotype0001130|WBPhenotype0001132|WBPhenotype0001139|WBPhenotype0001141|WBPhenotype0001150|WBPhenotype0001156|WBPhenotype0000050|WBPhenotype0000050|WBPhenotype0000050|WBPhenotype0000772|WBPhenotype0000050	0	At 2-cell embryo, MIX-1 protein can be seen in AB, but not in P1. After mitosis, MIX-1 staining becomes more diffuse and less intense, only to increase in intensity just prior to the next mitosis. This apparent oscillation in MIX-1 protein levels is obscured by the accumulation of MIX-1 protein in the interphase nuclei of embryos (~30-cell stage) undergoing rapid cell divisions. However, at a tim…		5	Molecular_function:ATP binding|Cellular_component:chromosome|Biological_process:DNA metabolism|Molecular_function:ATPase activity|Biological_process:DNA repair|Biological_process:DNA recombination|Molecular_function:protein binding|Biological_process:chromosome organization and biogenesis|Biological_process:chromosome organization and biogenesis (sensu Bacteria)|Biological_process:embryonic devel…	KOG0933	Structural maintenance of chromosome protein 2 (chromosome condensation complex Condensin, subunit E)	ENSEMBL:ENSP00000286398:human:Isoform 1 of Structural maintenance of chromosome 2-like 1 protein:E=156 | ENSEMBL:ENSP00000306152:human:Hypothetical protein:E=130.347 | ENSEMBL:ENSP00000350226:human:Structural maintenance of chromosome 3:E=40.0555 | ENSEMBL:ENSP00000323421:human:Structural maintenance of chromosome 1-like 1 protein:E=39.7212 | ENSEMBL:ENSP00000349961:human:Isoform 1 of Structural …
D1009.1	192034_s_at	D1009.1a	D1009.1	WBGene00017012		D1009.1		uCE6-1101		WBPhenotype0000049|WBPhenotype0000062|WBPhenotype0000886|WBPhenotype0000031|WBPhenotype0000049|WBPhenotype0000050|WBPhenotype0000054|WBPhenotype0000059|WBPhenotype0000689|WBPhenotype0000886|WBPhenotype0001037|WBPhenotype0000050|WBPhenotype0000535|WBPhenotype0000689|WBPhenotype0000886					Molecular_function:catalytic activity|Biological_process:metabolism|Molecular_function:ligase activity|Molecular_function:AMP binding|Biological_process:teichoic acid biosynthesis|Molecular_function:D-alanine-poly(phosphoribitol) ligase activity|Molecular_function:o-succinylbenzoate-CoA ligase activity|Biological_process:menaquinone biosynthesis|Molecular_function:acetate-CoA ligase activity|Mole…	KOG1179	Very long-chain acyl-CoA synthetase/fatty acid transporter	ENSEMBL:ENSP00000300456:human:Long-chain fatty acid transport protein 4:E=130.921 | ENSEMBL:ENSP00000373981:human:Long-chain fatty acid transport protein 1:E=126.921 | ENSEMBL:ENSP00000252595:human:71 kDa protein:E=125.108 | ENSEMBL:ENSP00000262462:human:Long-chain fatty acid transport protein 6:E=96.1611 | ENSEMBL:ENSP00000267842:human:Very-long-chain acyl-CoA synthetase:E=94.2518 | ENSEMBL:ENSP…
F55F8.5	187342_s_at	F55F8.5		WBGene00018893		tag-345		ok1478		WBPhenotype0000050|WBPhenotype0000535|WBPhenotype0000689|WBPhenotype0000886|WBPhenotype0000031|WBPhenotype0000032|WBPhenotype0000042|WBPhenotype0000050|WBPhenotype0000059|WBPhenotype0000059|WBPhenotype0000059|WBPhenotype0000032|WBPhenotype0000689|WBPhenotype0000697				2	Biological_process:larval development (sensu Nematoda)|Biological_process:growth|Biological_process:positive regulation of growth rate|Biological_process:physiological process|Biological_process:positive regulation of embryonic development|Biological_process:embryonic development (sensu Metazoa)|Biological_process:reproduction|Biological_process:hermaphrodite genitalia development	KOG0313	Microtubule binding protein YTM1 (contains WD40 repeats)	ENSEMBL:ENSP00000261015:human:WD repeat protein 12:E=55.4089 | ENSEMBL:ENSP00000311899:human:Isoform 1 of WD repeat protein 69:E=11.8539 | ENSEMBL:ENSP00000258531:human:Periodic tryptophan protein 1 homolog:E=10.7447 | ENSEMBL:ENSP00000362584:human:46 kDa protein:E=10.2757 | ENSEMBL:ENSP00000294520:human:Histone-binding protein RBBP4:E=10.2596 | FLYBASE:CG6724-PA:fly:Flybase gene name is CG6724-P…
K04B12.1	188084_s_at	K04B12.1		WBGene00004048		plx-2		nc7|ev773|ev774|ev775|ev738|tm729|ttTi1733	1	WBPhenotype0000050|WBPhenotype0000535|WBPhenotype0000689|WBPhenotype0000886|WBPhenotype0000050|WBPhenotype0000062|WBPhenotype0000535|WBPhenotype0000689|WBPhenotype0000886|WBPhenotype0000031|WBPhenotype0000049|WBPhenotype0000050|WBPhenotype0000054|WBPhenotype0000059|WBPhenotype0000689|WBPhenotype0000886|WBPhenotype0001037	0	plx-2 expression occurs predominantly in the nervous system from embryonic to adult stages. The onset of plx-2 reporter expression coincides with the normal timing of outgrowth or migration (e.g., CAN) of these neurons. Several nonneuronal tissues also express evIs136[plx-2::gfp] and evIs168[plx-2(+)::GFP] including gonadal sheath, vulva precursors, and excretory canal. Of most relevance, express…	neurons|VPC|male sensory rays	1	Biological_process:development|Molecular_function:receptor activity|Cellular_component:membrane	KOG3610	Plexins (functional semaphorin receptors)	ENSEMBL:ENSP00000352288:human:similar to Plexin-B2 precursor:E=135.959 | ENSEMBL:ENSP00000355029:human:Plexin-B3 precursor:E=130.585 | ENSEMBL:ENSP00000351242:human:Isoform 2 of Plexin-B1 precursor:E=129.796 | ENSEMBL:ENSP00000351338:human:Isoform 1 of Plexin-B1 precursor:E=129.398 | ENSEMBL:ENSP00000317128:human:Isoform 1 of Plexin-D1 precursor:E=122.367 | ENSEMBL:ENSP00000264296:human:Isoform 1…
F18A1.3	174037_at	F18A1.3	F18A1.3c	WBGene00003044	F18A1.3d|F18A1.3e|F18A1.3b|F18A1.3a	lir-1	lir-1 encodes a LIN-26-like zinc-finger protein that shares a unique C2H2 motif together with LIR-2, LIR-3, and LIN-26; lir-1 is part of two distinct operons: it is the downstream gene in an operon with lir-2 and the upstream gene in a second, overlapping operon with lin-26; the precise role of lir-1 in C. elegans development and/or behavior is not yet known as neither loss nor gain of lir-1 func…	ok315|pk96|mc33|uCE2-1758|mc4|uCE2-1760|mc2|uCE2-1759|mc1|n156|ok939	1	WBPhenotype0000679|WBPhenotype0000050|WBPhenotype0000054|WBPhenotype0000638|WBPhenotype0000643|WBPhenotype0000050|WBPhenotype0000050|WBPhenotype0000535|WBPhenotype0000689|WBPhenotype0000886|WBPhenotype0000050|WBPhenotype0000050	3	lir-1 transcripts were detected by in situ hybridization in all cells between the 2- and 50-cell stages, disappearing after that stage. They reappeared between the 200- and 350-cell stages, but they were too weak to allow a clear identification of cells. At the comma stage, a signal was detected mostly in the anterior and ventral parts of the head and in the tail.|Expression of the lir-1::lacZ co…	head|tail|muscle|neurons|pharynx|intestinal		Molecular_function:DNA binding|Biological_process:embryonic development (sensu Metazoa)|Biological_process:larval development (sensu Nematoda)|Biological_process:physiological process|Biological_process:molting cycle (sensu Protostomia and Nematoda)|Biological_process:locomotory behavior
R03A10.5	182563_at	R03A10.5		WBGene00010985				uCE6-1551		WBPhenotype0000049|WBPhenotype0000062|WBPhenotype0000886|WBPhenotype0000050|WBPhenotype0000535|WBPhenotype0000689|WBPhenotype0000886|WBPhenotype0000050|WBPhenotype0000062|WBPhenotype0000535|WBPhenotype0000689|WBPhenotype0000886				3	Biological_process:transport|Cellular_component:integral to membrane	KOG1471	Phosphatidylinositol transfer protein SEC14 and related proteins	ENSEMBL:ENSP00000215812:human:SEC14-like protein 3:E=13.7447 | ENSEMBL:ENSP00000316203:human:SEC14-like protein 2:E=13.6198 | ENSEMBL:ENSP00000255858:human:SEC14-like protein 4:E=12.585 |
C27A12.5	191750_at	C27A12.5		WBGene00000429		ceh-2	ceh-2 encodes a homeodomain protein homologous to Drosophila empty spiracles (EMS) and the vertebrate EMX1 and EMX2 proteins (OMIM:600034, 600035); although the exact biological role of CEH-2 in C. elegans development and/or behavior is not yet known, expression in pharyngeal neurons and muscle, as well as vulval cells (vulB1, vulB2, and vulC) at late stages of development suggests that CEH-2 may…	tm270|ch4|bsP4	1	WBPhenotype0000049|WBPhenotype0000062|WBPhenotype0000886|WBPhenotype0000050|WBPhenotype0000535|WBPhenotype0000689|WBPhenotype0000886|WBPhenotype0000031|WBPhenotype0000049|WBPhenotype0000050|WBPhenotype0000054|WBPhenotype0000059|WBPhenotype0000689|WBPhenotype0000886|WBPhenotype0001037	0	I3 M4 NSM M3|During the L4 stage, ceh-2::gfp was expressed in vulB1 and vulB2. vulB1 expressed GFP consistently in all animals, whereas vulB2 expressed GFP in some animals only. From the late L4 to the adult, the expression was observed in vulC. The expression in vulB cells was variable in the adult.|Earliest expression with the antibody was seen in a small cluster in late-gastrulation embryos. F…	neurons|vulva|e2|m2|anterior pharynx|vulvaB|vulvaC|pharynx|neurons|vulva	0	Molecular_function:transcription factor activity|Molecular_function:sequence-specific DNA binding|Biological_process:regulation of transcription, DNA-dependent|Cellular_component:nucleus|Molecular_function:DNA binding|Biological_process:regulation of transcription	KOG0843	Transcription factor EMX1 and related HOX domain proteins	ENSEMBL:ENSP00000258106:human:empty spiracles homolog 1 isoform 1:E=23.3468 | ENSEMBL:ENSP00000302942:human:Homeobox protein EMX2:E=22.3372 | ENSEMBL:ENSP00000373567:human:29 kDa protein:E=16.8861 | ENSEMBL:ENSP00000297537:human:Homeobox protein GBX-1:E=15.6778 | ENSEMBL:ENSP00000234392:human:Ventral anterior homeobox 2:E=15.0605 | ENSEMBL:ENSP00000344285:human:similar to brain specific homeobox:…
ZK1067.7	174071_at	ZK1067.7		WBGene00004174		pqn-95	The protein product of this gene is predicted to contain a glutamine/asparagine (Q/N)-rich ('prion') domain, by the algorithm of Michelitsch and Weissman (as of the WS77 release of WormBase, i.e., in wormpep77).	uCE2-1833|uCE2-1834|ok1789	0	WBPhenotype0001236|WBPhenotype0000050|WBPhenotype0000535|WBPhenotype0000689|WBPhenotype0000886|WBPhenotype0000050|WBPhenotype0000049|WBPhenotype0000062|WBPhenotype0000886	0	Expressed in late pharyngeal muscles and marginal cells.		14	Biological_process:embryonic development (sensu Metazoa)			ENSEMBL:ENSP00000334197:human:Keratin-associated protein 10-6:E=30.1249 | ENSEMBL:ENSP00000369445:human:Isoform 1 of Keratin-associated protein 10-7:E=29.3979 | ENSEMBL:ENSP00000348490:human:Keratin-associated protein 10-1:E=24.7213 | ENSEMBL:ENSP00000366952:human:similar to keratin associated protein 9.2:E=24.4559 | ENSEMBL:ENSP00000333987:human:27 kDa protein:E=23.2007 | ENSEMBL:ENSP00000335565…
K08B12.2	174275_at	K08B12.2a	K08B12.2	WBGene00019521		K08B12.2		n718|n1040|n1129|n1163|n1164|n2427|n2438|n2440|n2443|n2447|n2854|n2871|n2878|n2888|op149|pk59|tu79|tu84|n717|n1165|n1286|n2433|n2921|n2877|n2452|n2439		WBPhenotype0000050|WBPhenotype0000062|WBPhenotype0000535|WBPhenotype0000689|WBPhenotype0000886|WBPhenotype0000050|WBPhenotype0000535|WBPhenotype0000689|WBPhenotype0000886					Molecular_function:DNA binding|Molecular_function:transcription factor activity|Biological_process:regulation of transcription, DNA-dependent|Biological_process:sex differentiation|Cellular_component:nucleus	KOG3815	Transcription factor Doublesex
F54C8.4	192025_s_at	F54C8.4		WBGene00010037				tm308|tm309|ok740|gk159	0	WBPhenotype0000050|WBPhenotype0000031|WBPhenotype0000049|WBPhenotype0000050|WBPhenotype0000054|WBPhenotype0000059|WBPhenotype0000689|WBPhenotype0000886|WBPhenotype0001037|WBPhenotype0000689|WBPhenotype0000049|WBPhenotype0000749|WBPhenotype0000886|WBPhenotype0000050|WBPhenotype0000535|WBPhenotype0000689|WBPhenotype0000886	0	Expression begins in precomma stage embryos in many cells. In older embryos and young larvae, expression is less extensive but is seen in the pharynx and other cells, especially in the anterior of the worm. In adult worms, expression is generally restricted to the pharynx.	pharynx	11	Molecular_function:protein tyrosine/serine/threonine phosphatase activity|Biological_process:protein amino acid dephosphorylation|Molecular_function:phosphoprotein phosphatase activity|Molecular_function:protein tyrosine phosphatase activity|Biological_process:embryonic development (sensu Metazoa)|Biological_process:reproduction	KOG2386	mRNA capping enzyme, guanylyltransferase (alpha) subunit	ENSEMBL:ENSP00000272444:human:Isoform 1 of RNA/RNP complex-1-interacting phosphatase:E=31.5686 | ENSEMBL:ENSP00000358487:human:RNA guanylyltransferase and 5'-phosphatase:E=28.8539 | ENSEMBL:ENSP00000265607:human:Isoform 2 of mRNA capping enzyme:E=28.699 | ENSEMBL:ENSP00000339517:human:Isoform 1 of mRNA capping enzyme:E=28.6198 | ENSEMBL:ENSP00000366935:human:Isoform 2 of RNA/RNP complex-1-interac…
C04C11.2	174490_at	C04C11.2	C04C11.2	WBGene00007296				ok825		WBPhenotype0000031|WBPhenotype0000049|WBPhenotype0000050|WBPhenotype0000054|WBPhenotype0000059|WBPhenotype0000689|WBPhenotype0000886|WBPhenotype0001037|WBPhenotype0000050|WBPhenotype0000535|WBPhenotype0000689|WBPhenotype0000886				1		KOG3780	Thioredoxin binding protein TBP-2/VDUP1
Y57A10A.23	187073_at	Y57A10A.23		WBGene00013263				ttTi772		WBPhenotype0000049|WBPhenotype0000062|WBPhenotype0000886|WBPhenotype0000050|WBPhenotype0000535|WBPhenotype0000689|WBPhenotype0000886|WBPhenotype0000031|WBPhenotype0000049|WBPhenotype0000050|WBPhenotype0000054|WBPhenotype0000059|WBPhenotype0000689|WBPhenotype0000886|WBPhenotype0001037						TWOG0036	Uncharacterized conserved protein	ENSEMBL:ENSP00000236524:human:Thioredoxin domain-containing protein 12 precursor:E=26.301 | ENSEMBL:ENSP00000223274:human:AGR2:E=15.4437 | ENSEMBL:ENSP00000308606:human:Anterior gradient protein 3 homolog precursor:E=14.8539 |
D2085.5	175085_at	D2085.5b	D2085.5	WBGene00008430	D2085.5a	D2085.5		uCE6-1620	0	WBPhenotype0000050|WBPhenotype0000535|WBPhenotype0000689|WBPhenotype0000886|WBPhenotype0000049|WBPhenotype0000062|WBPhenotype0000886|WBPhenotype0000031|WBPhenotype0000049|WBPhenotype0000050|WBPhenotype0000054|WBPhenotype0000059|WBPhenotype0000689|WBPhenotype0000886|WBPhenotype0001037	0	Weak diffuse expression is seen throughout the musculature of the pharynx. Occasionally this expression has a more discrete focused appearance.|Larval Expression: pharyngeal gland cells;	pharynx|pharyngeal gland cells		Molecular_function:nucleotide binding|Molecular_function:transaminase activity|Biological_process:metabolism			ENSEMBL:ENSP00000262879:human:Isoform 1 of Protein KIAA1219:E=64.1367 | ENSEMBL:ENSP00000302059:human:IMP dehydrogenase/GMP reductase family protein:E=63.699 | FLYBASE:CG2967-PA:fly:Flybase gene name is CG2967-PA:E=65.4318 |
M28.1	173172_s_at	M28.1		WBGene00010893				gk119|ok252		WBPhenotype0000050|WBPhenotype0000535|WBPhenotype0000689|WBPhenotype0000886|WBPhenotype0000031|WBPhenotype0000049|WBPhenotype0000050|WBPhenotype0000054|WBPhenotype0000059|WBPhenotype0000689|WBPhenotype0000886|WBPhenotype0001037				1		TWOG0200	Cuticulin precursor	FLYBASE:CG3541-PB:fly:Flybase gene name is pio-PB:E=11.2007 | FLYBASE:CG33196-PB:fly:Flybase gene name is dp-PB:E=10.5686 |
101	172642_s_at
F29C12.1	180505_at	F29C12.1b	F29C12.1	WBGene00004120	F29C12.1a	pqn-32	The protein product of this gene is predicted to contain a glutamine/asparagine (Q/N)-rich ('prion') domain, by the algorithm of Michelitsch and Weissman (as of the WS77 release of WormBase, i.e., in wormpep77).	mn335|tm2085		WBPhenotype0000050|WBPhenotype0000535|WBPhenotype0000689|WBPhenotype0000886|WBPhenotype0000031|WBPhenotype0000049|WBPhenotype0000050|WBPhenotype0000054|WBPhenotype0000059|WBPhenotype0000689|WBPhenotype0000886|WBPhenotype0001037								ENSEMBL:ENSP00000301067:human:565 kDa protein:E=20.7213 | ENSEMBL:ENSP00000353758:human:Isoform 1 of Myeloid/lymphoid or mixed-lineage leukemia protein 2:E=20.1611 | ENSEMBL:ENSP00000327563:human:mastermind-like 2:E=18.6778 | ENSEMBL:ENSP00000363193:human:mediator of RNA polymerase II transcription, subunit 12 homolog:E=16.7696 | ENSEMBL:ENSP00000333125:human:Mediator of RNA polymerase II transcr…
ZC328.1	180055_at	ZC328.1		WBGene00022591				tm1388		WBPhenotype0000050|WBPhenotype0000535|WBPhenotype0000689|WBPhenotype0000886|WBPhenotype0001236|WBPhenotype0000031|WBPhenotype0000054|WBPhenotype0000583|WBPhenotype0000643|WBPhenotype0000644|WBPhenotype0000054|WBPhenotype0000643|WBPhenotype0000644|WBPhenotype0000031|WBPhenotype0000054|WBPhenotype0000643				14	Biological_process:larval development (sensu Nematoda)|Biological_process:physiological process|Biological_process:locomotory behavior|Biological_process:locomotion|Biological_process:positive regulation of growth rate|Biological_process:positive regulation of body size	InP_Cae_009545
311	175537_at
F02E8.3	192044_at	F02E8.3		WBGene00000157		aps-2	The aps-2 gene encodes an adaptin: specifically, it encodes an ortholog of the sigma2 subunit of adaptor protein complex 2 (AP-2), which mediates endocytosis from the plasma membrane; APS-2 appears to be required for embryonic and larval development and for normal body morphology, but is not required for endocytosis of yolk protein in developing oocytes; APS-2 is expressed in nearly all cells dur…	tm2752	1	WBPhenotype0000017|WBPhenotype0000050|WBPhenotype0000688|WBPhenotype0000031|WBPhenotype0000049|WBPhenotype0000050|WBPhenotype0000054|WBPhenotype0000059|WBPhenotype0000689|WBPhenotype0000886|WBPhenotype0001037|WBPhenotype0000050|WBPhenotype0000535|WBPhenotype0000689|WBPhenotype0000886|WBPhenotype0000017|WBPhenotype0000049|WBPhenotype0000062|WBPhenotype0000886|WBPhenotype0000017|WBPhenotype0000017	1	Expressed in all cells in embryogenesis, but its expression is prominent in neurons at larva stages.|	neurons	14	Biological_process:intracellular protein transport|Cellular_component:coated vesicle membrane|Biological_process:embryonic development (sensu Metazoa)	KOG0935	Clathrin adaptor complex, small subunit	ENSEMBL:ENSP00000263270:human:Isoform 1 of AP-2 complex subunit sigma-1:E=70 | ENSEMBL:ENSP00000300912:human:similar to adaptor-related protein complex 1 sigma 2 subunit:E=32.8539 | ENSEMBL:ENSP00000328789:human:Adapter-related protein complex 1 sigma 1B subunit:E=32.8239 | ENSEMBL:ENSP00000369645:human:19 kDa protein:E=32.7447 | ENSEMBL:ENSP00000336666:human:Isoform 1 of AP-1 complex subunit sig…
ZK1151.1	175291_at	ZK1151.1a	ZK1151.1	WBGene00006876	ZK1151.1e	vab-10	vab-10 encodes, by alternative splicing, two spectraplakins (VAB-10A and VAB-10B) that are jointly required for mechanical resilience of the epidermis under strain by the contraction of actin microfilaments mechanically linked to fibrous organelles (FOs); VAB-10A/B are, accordingly, required for elongation during embryonic morphogenesis; VAB-10A has C-terminal plectin repeats while VAB-10B has sp…	h1356|ju281|pkP806|e698|mc44|gk45|ok817|cxTi10719|ttTi2314|ttTi2315|uCE1-1191|snp_F53B8[2]|uCE1-1194|snp_F53B8[4]|uCE1-1190|snp_F53B8[1]|uCE1-1193|pkP1068|snp_F53B8[3]|uCE1-1198|uCE1-1188|uCE1-1189|uCE1-1196|snp_ZK1151[2]|uCE1-1197|uCE1-1192|uCE1-1195|uCE1-1187	1	WBPhenotype0000038|WBPhenotype0000054|WBPhenotype0000059|WBPhenotype0000644|WBPhenotype0000697|WBPhenotype0000050|WBPhenotype0000535|WBPhenotype0000689|WBPhenotype0000886|WBPhenotype0000050|WBPhenotype0000031|WBPhenotype0000049|WBPhenotype0000050|WBPhenotype0000054|WBPhenotype0000059|WBPhenotype0000689|WBPhenotype0000886|WBPhenotype0001037|WBPhenotype0000038|WBPhenotype0000644|WBPhenotype0000689|…	1	In embryos, VAB-10A and VAB-10B antibodies first detected a signal at the basal and apical plasma membranes of dorsal and ventral epidermal cells, soon after the onset of differentiation. As these cells became thinner during morphogenesis, staining appeared as four longitudinal rows and progressively evolved into circumferentially oriented bands located above muscle sarcomeres. VAB-10A was also d…	pharynx|intestine|somatic gonad|nerve ring		Molecular_function:actin binding|Cellular_component:extracellular matrix (sensu Metazoa)|Biological_process:cell adhesion|Biological_process:blood coagulation|Biological_process:morphogenesis of an epithelium|Biological_process:larval development (sensu Nematoda)|Biological_process:physiological process|Biological_process:growth|Biological_process:locomotion|Biological_process:hermaphrodite genit…			ENSEMBL:ENSP00000348702:human:plectin 1 isoform 2:E=164.959 | ENSEMBL:ENSP00000349868:human:plectin 1 isoform 1:E=161.699 | ENSEMBL:ENSP00000347044:human:plectin 1 isoform 3:E=161.62 | ENSEMBL:ENSP00000344848:human:plectin 1 isoform 11:E=161.398 | ENSEMBL:ENSP00000346602:human:plectin 1 isoform 8:E=161.292 | ENSEMBL:ENSP00000350277:human:plectin 1 isoform 10:E=161.292 | ENSEMBL:ENSP00000323856:hu…
C26E6.4	192489_s_at	C26E6.4		WBGene00016140		rpb-2		snp_C26E6[2]|snp_C26E6[1]	0	WBPhenotype0000679|WBPhenotype0000050|WBPhenotype0000050|WBPhenotype0000032|WBPhenotype0000050|WBPhenotype0000054|WBPhenotype0000060|WBPhenotype0000689|WBPhenotype0000050|WBPhenotype0000535|WBPhenotype0000689|WBPhenotype0000886|WBPhenotype0000050	0	Larval Expression: intestine; unidentified cells in head; unidentified cells in tail ;	head|tail|intestine	2	Molecular_function:DNA binding|Molecular_function:DNA-directed RNA polymerase activity|Biological_process:transcription|Biological_process:embryonic development (sensu Metazoa)|Biological_process:physiological process|Biological_process:larval development (sensu Nematoda)|Biological_process:determination of adult life span|Biological_process:reproduction	KOG0214	RNA polymerase II, second largest subunit	ENSEMBL:ENSP00000312735:human:DNA-directed RNA polymerase II 140 kDa polypeptide:E=1000 | ENSEMBL:ENSP00000228347:human:DNA-directed RNA polymerase III subunit 127.6 kDa polypeptide:E=207.523 | ENSEMBL:ENSP00000263331:human:Isoform 1 of DNA-directed RNA polymerase I 135 kDa polypeptide:E=98.5376 | ENSEMBL:ENSP00000334589:human:Isoform 2 of DNA-directed RNA polymerase I 135 kDa polypeptide:E=98.38…
R02F2.1	174817_at	R02F2.1	R02F2.1c	WBGene00019831	R02F2.1b|R02F2.1a|R02F2.1d	R02F2.1		uCE3-908|uCE3-909	1	WBPhenotype0000031|WBPhenotype0000049|WBPhenotype0000050|WBPhenotype0000054|WBPhenotype0000059|WBPhenotype0000689|WBPhenotype0000886|WBPhenotype0001037|WBPhenotype0000050|WBPhenotype0000535|WBPhenotype0000689|WBPhenotype0000886|WBPhenotype0000049|WBPhenotype0000749|WBPhenotype0000886|WBPhenotype0000049|WBPhenotype0000062|WBPhenotype0000886	0	Larval Expression: intestine; Nervous System; nerve ring; ventral nerve cord; head neurons; amphids; mechanosensory neurons; tail neurons;	intestine|mechanosensory neurons|head neurons|tail neurons|nerve ring|ventral nerve cord|nervous system|amphids		Biological_process:regulation of progression through cell cycle
Y76A2A.2	194091_s_at	Y76A2A.2		WBGene00000834		cua-1	The cua-1 gene encodes a putative E1-E2 ATPase orthologous to the human gene KIAA1347 (ATP7A; OMIM:604384), which when mutated leads to Hailey-Hailey disease.	gk107|ok904|pkP3115	0	WBPhenotype0000031|WBPhenotype0000049|WBPhenotype0000050|WBPhenotype0000054|WBPhenotype0000059|WBPhenotype0000689|WBPhenotype0000886|WBPhenotype0001037|WBPhenotype0000049|WBPhenotype0000749|WBPhenotype0000886|WBPhenotype0000031|WBPhenotype0000054|WBPhenotype0000643|WBPhenotype0000644|WBPhenotype0000060|WBPhenotype0000643|WBPhenotype0000644|WBPhenotype0000060|WBPhenotype0000643|WBPhenotype0000644|…	0	In L1 larvae, strong expression observed in nuclei of hypodermal cells of head and body regions. In adult, strong expression in nuclei of intestine (anterior portion) and pharyngeal muscle cells (pm6) in the terminal bulb. In dauer larvae, predominant expression observed in hypodermal cells and expression repressed in intestinal cells.	hypodermis|intestine|pharyngeal muscle	2	Molecular_function:ATPase activity, coupled to transmembrane movement of ions, phosphorylative mechanism|Biological_process:metal ion transport|Cellular_component:integral to membrane|Molecular_function:ATP binding|Biological_process:transport|Cellular_component:membrane|Molecular_function:copper-exporting ATPase activity|Molecular_function:metal ion binding|Molecular_function:metal ion transport…	KOG0207	Cation transport ATPase	ENSEMBL:ENSP00000355170:human:Isoform 2 of Copper-transporting ATPase 1:E=261.398 | ENSEMBL:ENSP00000345728:human:Isoform 4 of Copper-transporting ATPase 1:E=261.377 | ENSEMBL:ENSP00000242839:human:Isoform 1 of Copper-transporting ATPase 2:E=255.337 | ENSEMBL:ENSP00000343026:human:Isoform 5 of Copper-transporting ATPase 1:E=233.009 | ENSEMBL:ENSP00000342559:human:Isoform 2 of Copper-transporting …
C05E4.1	192863_at	C05E4.1		WBGene00005643		srp-2	srp-2 encodes an ovalbumin-like serpin (ov-serpin) member of the serine protease inhibitor superfamily that is orthologous to human NEUROSERPIN (OMIM:602445, mutated in familial encephalopathy with neuroserpin inclusion bodies); SRP-2 is predicted to function as a suicide substrate that inhibits the proteolytic activity of serine proteases, and in vitro, recombinant SRP-2 is able to inhibit granz…	ok350|tm744	1	WBPhenotype0000031|WBPhenotype0000049|WBPhenotype0000050|WBPhenotype0000054|WBPhenotype0000059|WBPhenotype0000689|WBPhenotype0000886|WBPhenotype0001037|WBPhenotype0000050|WBPhenotype0000062|WBPhenotype0000535|WBPhenotype0000689|WBPhenotype0000886|WBPhenotype0000050|WBPhenotype0000535|WBPhenotype0000689|WBPhenotype0000886	0	Nuclear localised expression in a restricted subset of hypodermal cells. A strain generated with a pool of plasmids gave expression in the anterior and posterior seam cells only.|SRP-2 expression is evident in numerous cells of the C. elegans embryo in the early stages of development (36-100-cell stage). However, in the later stages of embryonic development, expression is confined to a few cells …	seam|hypodermis|intestinal|sheath_cells|socket_cells|seam cells|phasmid neurons|hypodermis|amphid socket cells	8	Molecular_function:serine-type endopeptidase inhibitor activity	KOG2392	Serpin	ENSEMBL:ENSP00000295777:human:Neuroserpin precursor:E=50.5229 | ENSEMBL:ENSP00000264677:human:Serpin I2 precursor:E=48.2924 | ENSEMBL:ENSP00000229479:human:Leukocyte elastase inhibitor:E=43.6021 | ENSEMBL:ENSP00000349850:human:Hypothetical protein DKFZp686I04222:E=43.4202 | ENSEMBL:ENSP00000343445:human:Serpin B3:E=43.2924 | ENSEMBL:ENSP00000337212:human:Serpin B7:E=43.284 | ENSEMBL:ENSP000003251…
K12H4.8	177140_s_at	K12H4.8		WBGene00000939		dcr-1	The dcr-1 gene encodes a bidentate ribonuclease that is homologous to E. coli RNAse III; dcr-1 is required both for RNA interference and for synthesis of small developmental RNAs; DCR-1 interacts in vivo with RDE-4, a double-stranded RNA (dsRNA) binding protein required for RNAi that interacts with trigger dsRNAs and may function to deliver dsRNAs to DCR-1 for endonucleolytic processing.	ok160|s2624|ok247|s2795|pk1351		WBPhenotype0001013|WBPhenotype0000038|WBPhenotype0000643|WBPhenotype0000050|WBPhenotype0000535|WBPhenotype0000689|WBPhenotype0000886|WBPhenotype0000031|WBPhenotype0000049|WBPhenotype0000050|WBPhenotype0000054|WBPhenotype0000059|WBPhenotype0000689|WBPhenotype0000886|WBPhenotype0001037|WBPhenotype0000031|WBPhenotype0000038|WBPhenotype0000054|WBPhenotype0000640|WBPhenotype0000643|WBPhenotype0000049|…				11	Molecular_function:nucleic acid binding|Molecular_function:ATP binding|Molecular_function:ATP-dependent helicase activity|Molecular_function:double-stranded RNA binding|Cellular_component:intracellular|Molecular_function:helicase activity|Molecular_function:RNA binding|Molecular_function:ribonuclease III activity|Biological_process:RNA processing|Molecular_function:rhodopsin-like receptor activit…	KOG0701	dsRNA-specific nuclease Dicer and related ribonucleases	ENSEMBL:ENSP00000343745:human:dicer1:E=256.495 | ENSEMBL:ENSP00000369197:human:Isoform 2 of Probable ATP-dependent RNA helicase DDX58:E=28.5086 | ENSEMBL:ENSP00000224050:human:Isoform 1 of Probable ATP-dependent RNA helicase DDX58:E=28.4685 | ENSEMBL:ENSP00000263642:human:Isoform 1 of Interferon-induced helicase C domain-containing protein 1:E=21.0862 | ENSEMBL:ENSP00000251642:human:Probable ATP-…
H19M22.2	175691_s_at	H19M22.2a	H19M22.2	WBGene00002915	H19M22.2b|H19M22.2c	let-805		s2764|st456|uCE3-782|uCE3-781	0	WBPhenotype0000050|WBPhenotype0000535|WBPhenotype0000689|WBPhenotype0000886|WBPhenotype0000050|WBPhenotype0000535|WBPhenotype0000689|WBPhenotype0000886|WBPhenotype0000050|WBPhenotype0000689|WBPhenotype0000049|WBPhenotype0000749|WBPhenotype0000886|WBPhenotype0000049|WBPhenotype0000749|WBPhenotype0000886|WBPhenotype0000054|WBPhenotype0000054|WBPhenotype0000689|WBPhenotype0000032|WBPhenotype0000689|…	0	First detected in embryos before elongation. Signal is detected in two groups of cells: one group on the dorsal surface of the embryo flanking the dorsal midline, in the position of the dorsal hypodermal cells; and second group on the lateral edges of the embryo about midway between the dorsal and ventral surfaces, in the position of the ventral hypodermal cells. Later in development, at about th…	pharynx|hypodermal|pharynx|hypodermal		Cellular_component:extracellular matrix (sensu Metazoa)|Biological_process:cell adhesion|Biological_process:blood coagulation|Biological_process:physiological process|Biological_process:reproduction|Biological_process:larval development (sensu Nematoda)|Biological_process:determination of adult life span|Biological_process:locomotion|Biological_process:embryonic development (sensu Metazoa)	KOG3510	Immunoglobulin C-2 Type/fibronectin type III domains	ENSEMBL:ENSP00000364178:human:2549 kDa protein:E=78.7447 | ENSEMBL:ENSP00000352154:human:titin isoform novex-1:E=78.041 | ENSEMBL:ENSP00000340554:human:titin isoform novex-2:E=78.0362 | ENSEMBL:ENSP00000286104:human:Isoform 3 of Titin:E=77.4318 | ENSEMBL:ENSP00000348444:human:Isoform 7 of Titin:E=76.7695 | ENSEMBL:ENSP00000347764:human:Isoform 2 of Titin:E=76.7213 | ENSEMBL:ENSP00000324384:human:…
F56F10.4	174416_at	F56F10.4		WBGene00018987				tm2616		WBPhenotype0000031|WBPhenotype0000049|WBPhenotype0000050|WBPhenotype0000054|WBPhenotype0000059|WBPhenotype0000689|WBPhenotype0000886|WBPhenotype0001037|WBPhenotype0000050|WBPhenotype0000535|WBPhenotype0000689|WBPhenotype0000886|WBPhenotype0000050|WBPhenotype0000062|WBPhenotype0000535|WBPhenotype0000689|WBPhenotype0000886				1		KOG1983	Tomosyn and related SNARE-interacting proteins	ENSEMBL:ENSP00000167462:human:Isoform A of Lethal(2) giant larvae protein homolog 2:E=33.1079 | ENSEMBL:ENSP00000364375:human:Isoform C of Lethal(2) giant larvae protein homolog 2:E=33.1024 | ENSEMBL:ENSP00000321537:human:lethal giant larvae homolog 1:E=25.6383 | ENSEMBL:ENSP00000321993:human:111 kDa protein:E=22.9586 | FLYBASE:CG2671-PD:fly:Flybase gene name is l(2)gl-PD:E=20.4559 |
B0244.11	174476_at	B0244.11		WBGene00015086				pkP975		WBPhenotype0000050|WBPhenotype0000535|WBPhenotype0000689|WBPhenotype0000886
T07C4.5	173402_s_at	T07C4.5		WBGene00011561				ad487|ay7|ay17|ay44|ay45|ay46|ay47|ay48|ay49|ay50|ay51|ay52|ay64|ju157|ju159|ju161|ju194|ju255|e541|ju156|ju160|uCE3-1378|uCE3-1377|snp_Y37D8[1]|uCE3-1376|snp_Y37D8[2]|snp_Y37D8[3]|uCE3-1379|uCE3-1375		WBPhenotype0000049|WBPhenotype0000062|WBPhenotype0000886|WBPhenotype0000031|WBPhenotype0000049|WBPhenotype0000050|WBPhenotype0000054|WBPhenotype0000059|WBPhenotype0000689|WBPhenotype0000886|WBPhenotype0001037|WBPhenotype0000049|WBPhenotype0000749|WBPhenotype0000886|WBPhenotype0000050|WBPhenotype0000535|WBPhenotype0000689|WBPhenotype0000886				8		LSE0506	Uncharacterized protein with conserved cysteine
C05B5.3	186853_s_at	C05B5.3		WBGene00004100		pqn-8	The protein product of this gene is predicted to contain a glutamine/asparagine (Q/N)-rich ('prion') domain, by the algorithm of Michelitsch and Weissman (as of the WS77 release of WormBase, i.e., in wormpep77).	uCE3-1129	0	WBPhenotype0000050|WBPhenotype0000535|WBPhenotype0000689|WBPhenotype0000886|WBPhenotype0000049|WBPhenotype0000062|WBPhenotype0000886|WBPhenotype0000049|WBPhenotype0000749|WBPhenotype0000886	0	From early larval stages until adults, weak expression is seen in the g1 gland cell of the pharynx.	g1 gland cell	1		InP_uni_012545		FLYBASE:CG15040-PA:fly:Flybase gene name is CG15040-PA:E=18.5528 | FLYBASE:CG4090-PA:fly:Flybase gene name is CG4090-PA:E=15.699 | FLYBASE:CG6946-PB:fly:Flybase gene name is glo-PB:E=11.4685 | FLYBASE:CG4211-PC:fly:Flybase gene name is nonA-PC:E=10.7447 |
T21E8.3	189037_at	T21E8.3		WBGene00004002		pgp-8	pgp-8 encodes an ATP-binding protein that is a member of the P-glycoprotein subclass of the ATP-binding cassette (ABC) transporter superfamily; PGP-8 is predicted to function as a transmembrane protein that couples energy to transport of various molecules across membranes, but as loss of pgp-8 activity via RNAi results in no obvious defects, the precise role of PGP-8 in C. elegans development and…	uCE6-1198	1	WBPhenotype0000049|WBPhenotype0000062|WBPhenotype0000886|WBPhenotype0000031|WBPhenotype0000049|WBPhenotype0000050|WBPhenotype0000054|WBPhenotype0000059|WBPhenotype0000689|WBPhenotype0000886|WBPhenotype0001037|WBPhenotype0000050|WBPhenotype0000535|WBPhenotype0000689|WBPhenotype0000886	0	Expressed in head neuron.|Expressed in head neurons.		9	Molecular_function:nucleotide binding|Molecular_function:nucleoside-triphosphatase activity|Molecular_function:ATP binding|Molecular_function:ATPase activity, coupled to transmembrane movement of substances|Biological_process:transport|Cellular_component:integral to membrane|Molecular_function:ATPase activity|Molecular_function:permease activity|Molecular_function:transporter activity|Cellular_co…	KOG0055	Multidrug/pheromone exporter, ABC superfamily	ENSEMBL:ENSP00000265724:human:Multidrug resistance protein 1:E=201.658 | ENSEMBL:ENSP00000352135:human:Multidrug resistance protein 3:E=201.337 | ENSEMBL:ENSP00000265723:human:ATP-binding cassette, subfamily B, member 4 isoform B:E=199.854 | ENSEMBL:ENSP00000263817:human:Bile salt export pump:E=182.921 | ENSEMBL:ENSP00000351172:human:ATP-binding cassette, subfamily B, member 4 isoform C:E=172.244…
M28.7	188309_s_at	M28.7		WBGene00010898		nph-1	nph-1 encodes a novel, SH3 domain-containing protein that is orthologous to mammalian nephrocystin-1.	tm1701|ok500|cxTi5008	1	WBPhenotype0000050|WBPhenotype0000535|WBPhenotype0000689|WBPhenotype0000886|WBPhenotype0000031|WBPhenotype0000049|WBPhenotype0000050|WBPhenotype0000054|WBPhenotype0000059|WBPhenotype0000689|WBPhenotype0000886|WBPhenotype0001037|WBPhenotype0000269|WBPhenotype0000269|WBPhenotype0000049|WBPhenotype0000062|WBPhenotype0000886	0	Expressed in ADF, ADL, AFD, ASE, ASG, ASH, ASI, ASJ, ASK, AWA, AWB, AWC, PHA, PHB, URX, labial neurons.|Pnphp-1::GFP is expressed in both male and hermaphrodite. Pnphp-1::GFP is expressed in the amphid neurons in the head and the male-specific CEM neurons. Pnphp-1::GFP is also expressed in the male and hermaphrodite tail. Pnphp-1::GFP is expressed in the ADL amphid neurons, both pairs of phasmids…	head neurons|tail neurons|nervous system|amphids|phasmids	9		TWOG0597	Unnamed protein	ENSEMBL:ENSP00000347452:human:Isoform 3 of Nephrocystin-1:E=30.585 | ENSEMBL:ENSP00000313169:human:Isoform 2 of Nephrocystin-1:E=29.3872 |
ZK688.8	175237_at	ZK688.8	ZK688.8	WBGene00001628		gly-3	gly-3 encodes an N-acetylgalactosaminyltransferase that is functional in vitro.	gk353	0	WBPhenotype0000031|WBPhenotype0000049|WBPhenotype0000050|WBPhenotype0000054|WBPhenotype0000059|WBPhenotype0000689|WBPhenotype0000886|WBPhenotype0001037|WBPhenotype0000050|WBPhenotype0000535|WBPhenotype0000689|WBPhenotype0000886|WBPhenotype0000049|WBPhenotype0000749|WBPhenotype0000886|WBPhenotype0000050|WBPhenotype0000535|WBPhenotype0000689|WBPhenotype0000886|WBPhenotype0000049|WBPhenotype0000062|…	0	Larval Expression: intestine; renal gland cells; Reproductive System; developing vulva; hypodermis; seam cells;	hypodermis|intestine|seam cells|rectal gland cells|Reproductive System|developing vulva	2		KOG3736	Polypeptide N-acetylgalactosaminyltransferase	ENSEMBL:ENSP00000269195:human:Isoform 1 of Polypeptide N-acetylgalactosaminyltransferase 1:E=156.046 | ENSEMBL:ENSP00000347911:human:Isoform 1 of Polypeptide N-acetylgalactosaminyltransferase 13:E=152.658 | ENSEMBL:ENSP00000271965:human:Polypeptide N-acetylgalactosaminyltransferase 2:E=109.481 | ENSEMBL:ENSP00000238467:human:Isoform 1 of Polypeptide N-acetylgalactosaminyltransferase 12:E=101.114 …
Y37A1B.1	180736_s_at	Y37A1B.1a	Y37A1B.1	WBGene00003085		lst-3		tm1538|gk433|uCE4-1278|uCE4-1279|uCE4-1280|cxTi10806		WBPhenotype0000050|WBPhenotype0000031|WBPhenotype0000643|WBPhenotype0000050|WBPhenotype0000062|WBPhenotype0000535|WBPhenotype0000689|WBPhenotype0000886|WBPhenotype0000049|WBPhenotype0000062|WBPhenotype0000886|WBPhenotype0000050|WBPhenotype0000535|WBPhenotype0000689|WBPhenotype0000886|WBPhenotype0000643|WBPhenotype0000646|WBPhenotype0000031|WBPhenotype0000049|WBPhenotype0000050|WBPhenotype0000054|…					Molecular_function:DNA binding|Molecular_function:ATP binding|Biological_process:transposition, DNA-mediated|Molecular_function:calcium ion binding|Molecular_function:nucleic acid binding|Cellular_component:nucleosome|Cellular_component:nucleus|Biological_process:nucleosome assembly|Biological_process:locomotory behavior|Biological_process:positive regulation of locomotion|Biological_process:posi…	KOG4246	Predicted DNA-binding protein, contains SAP domain	ENSEMBL:ENSP00000265872:human:Cell division cycle and apoptosis regulator protein 1:E=68.0757 | ENSEMBL:ENSP00000373928:human:Isoform 1 of Protein KIAA1967:E=48.2676 | ENSEMBL:ENSP00000310670:human:Isoform 2 of Protein KIAA1967:E=47.1192 | ENSEMBL:ENSP00000311997:human:Neurofilament triplet H protein:E=17 | ENSEMBL:ENSP00000374127:human:550 kDa protein:E=13.284 | ENSEMBL:ENSP00000354826:human:Iso…
T14B4.6	184162_at	T14B4.6		WBGene00001064		dpy-2	The dpy-2 gene encodes an unusual cuticular collagen that is required for maintaining the normal body length of the animal in later larval stages; dpy-2 interacts with other cuticular collagens such as dpy-10 and sqt-1, and suppresses mutations in glp-1, mup-1, and emb-5.	e115|e445|e487|e571|e961|e1280|sc78|sc38|e8|e489|e1359		WBPhenotype0000535|WBPhenotype0000583|WBPhenotype0000050|WBPhenotype0000535|WBPhenotype0000689|WBPhenotype0000886|WBPhenotype0000583				14	Molecular_function:structural constituent of cuticle|Biological_process:phosphate transport|Cellular_component:cytoplasm|Biological_process:post-embryonic body morphogenesis|Biological_process:positive regulation of body size	KOG3544	Collagens (type IV and type XIII), and related proteins	ENSEMBL:ENSP00000331902:human:Isoform 2 of Collagen alpha-5(IV) chain precursor:E=39.6576 | ENSEMBL:ENSP00000343774:human:Isoform 1 of Collagen alpha-5(IV) chain precursor:E=39.1192 | ENSEMBL:ENSP00000349311:human:alpha 5 type IV collagen isoform 3, precursor:E=39.1192 | ENSEMBL:ENSP00000225964:human:Collagen alpha-1(I) chain precursor:E=38.6198 | ENSEMBL:ENSP00000315243:human:COL3A1 protein:E=38…
E04A4.6	181207_at	E04A4.6		WBGene00017120				snp_F48E8[1]		WBPhenotype0000031|WBPhenotype0000049|WBPhenotype0000050|WBPhenotype0000054|WBPhenotype0000059|WBPhenotype0000689|WBPhenotype0000886|WBPhenotype0001037|WBPhenotype0000050|WBPhenotype0000535|WBPhenotype0000689|WBPhenotype0000886				9		TWOG0537	Uncharacterized conserved protein
F45H7.6	189374_s_at	F45H7.6		WBGene00009738				ok1347		WBPhenotype0000031|WBPhenotype0000049|WBPhenotype0000050|WBPhenotype0000054|WBPhenotype0000059|WBPhenotype0000689|WBPhenotype0000886|WBPhenotype0001037|WBPhenotype0000050|WBPhenotype0000535|WBPhenotype0000689|WBPhenotype0000886				0	Molecular_function:ubiquitin-protein ligase activity|Biological_process:protein modification|Biological_process:ubiquitin cycle|Cellular_component:intracellular	KOG0940	Ubiquitin protein ligase RSP5/NEDD4	ENSEMBL:ENSP00000265522:human:NEDD4-like ubiquitin-protein ligase 1:E=110.886 | ENSEMBL:ENSP00000260983:human:HECT, C2 and WW domain containing E3 ubiquitin protein ligase 2:E=107.284 | ENSEMBL:ENSP00000350569:human:Isoform 7 of E3 ubiquitin-protein ligase NEDD4-like protein:E=84.7959 | ENSEMBL:ENSP00000256832:human:Isoform 8 of E3 ubiquitin-protein ligase NEDD4-like protein:E=84.3372 | ENSEMBL:E…
F37A4.8	187328_s_at	F37A4.8		WBGene00002169		isw-1	isw-1 encodes a homolog of the chromatin remodeling ATPase ISW1 that may act downstream of or in parallel to synMuv genes, and upstream of or in parallel to the RTK Ras pathway.	snp_F37A4[4]	0	WBPhenotype0001037|WBPhenotype0000050|WBPhenotype0000535|WBPhenotype0000689|WBPhenotype0000886|WBPhenotype0001036|WBPhenotype0000049|WBPhenotype0000749|WBPhenotype0000886|WBPhenotype0000050|WBPhenotype0000535|WBPhenotype0000689|WBPhenotype0000886|WBPhenotype0001036|WBPhenotype0000049|WBPhenotype0000062|WBPhenotype0000886|WBPhenotype0000031|WBPhenotype0000050|WBPhenotype0001037|WBPhenotype0000031|…	0	ISW-1 was present in the nuclei of most, if not all, cells during every stage of C. elegans development.|Larval Expression: intestine; unidentified cells in head;	head|intestine	11	Molecular_function:nucleic acid binding|Molecular_function:ATP binding|Molecular_function:ATP-dependent helicase activity|Molecular_function:helicase activity|Molecular_function:DNA binding|Cellular_component:nucleus|Biological_process:gametogenesis|Biological_process:positive regulation of growth rate|Biological_process:embryonic development (sensu Metazoa)|Biological_process:morphogenesis of an…	KOG0385	Chromatin remodeling complex WSTF-ISWI, small subunit	ENSEMBL:ENSP00000218157:human:Isoform 1 of Probable global transcription activator SNF2L1:E=1000 | ENSEMBL:ENSP00000360160:human:SWI/SNF related, matrix associated, actin dependent regulator of chromatin, subfamily a, member 1:E=1000 | ENSEMBL:ENSP00000283131:human:SWI/SNF-related matrix-associated actin-dependent regulator of chromatin subfamily A member 5:E=1000 | ENSEMBL:ENSP00000360162:human:…
D2096.9	183473_at	D2096.9		WBGene00017076				snp_C29F4[1]		WBPhenotype0000031|WBPhenotype0000049|WBPhenotype0000050|WBPhenotype0000054|WBPhenotype0000059|WBPhenotype0000060|WBPhenotype0000062|WBPhenotype0000689|WBPhenotype0000886|WBPhenotype0001037|WBPhenotype0000050|WBPhenotype0000535|WBPhenotype0000689|WBPhenotype0000886|WBPhenotype0000049|WBPhenotype0000062|WBPhenotype0000886|WBPhenotype0000031|WBPhenotype0000049|WBPhenotype0000050|WBPhenotype0000054|…				6	Biological_process:embryonic development (sensu Metazoa)	LSE0845	Unnamed protein
T04H1.5	178156_at	T04H1.5		WBGene00011451				tm1836		WBPhenotype0000049|WBPhenotype0000062|WBPhenotype0000886|WBPhenotype0000031|WBPhenotype0000049|WBPhenotype0000050|WBPhenotype0000054|WBPhenotype0000059|WBPhenotype0000689|WBPhenotype0000886|WBPhenotype0001037|WBPhenotype0000050|WBPhenotype0000535|WBPhenotype0000689|WBPhenotype0000886|WBPhenotype0000050				2	Molecular_function:nucleic acid binding|Cellular_component:intracellular|Molecular_function:zinc ion binding	KOG1994	Predicted RNA binding protein, contains G-patch and Zn-finger domains	ENSEMBL:ENSP00000368485:human:33 kDa protein:E=25.1427 | FLYBASE:CG10053-PA:fly:Flybase gene name is CG10053-PA:E=24.699 |
C49G7.2	191342_at	C49G7.2		WBGene00005385		srh-169		ok234		WBPhenotype0000031|WBPhenotype0000049|WBPhenotype0000050|WBPhenotype0000054|WBPhenotype0000059|WBPhenotype0000689|WBPhenotype0000886|WBPhenotype0001037|WBPhenotype0000050|WBPhenotype0000535|WBPhenotype0000689|WBPhenotype0000886				3		LSE0262	Predicted olfactory G-protein coupled receptor
F49E10.5	174356_at	F49E10.5		WBGene00006424		ctbp-1	tag-45 encodes a D-isomer specific 2-hydroxyacid dehydrogenase.	ok498		WBPhenotype0000050|WBPhenotype0000535|WBPhenotype0000689|WBPhenotype0000886|WBPhenotype0000031|WBPhenotype0000049|WBPhenotype0000050|WBPhenotype0000054|WBPhenotype0000059|WBPhenotype0000689|WBPhenotype0000886|WBPhenotype0001037|WBPhenotype0000050|WBPhenotype0000535|WBPhenotype0000689|WBPhenotype0000886|WBPhenotype0000031|WBPhenotype0000049|WBPhenotype0000050|WBPhenotype0000054|WBPhenotype0000059|…				1	Molecular_function:oxidoreductase activity, acting on the CH-OH group of donors, NAD or NADP as acceptor|Molecular_function:NAD binding|Biological_process:metabolism|Biological_process:L-serine biosynthesis|Molecular_function:nucleic acid binding|Molecular_function:phosphoglycerate dehydrogenase activity	KOG0067	Transcription factor CtBP	ENSEMBL:ENSP00000311825:human:C-terminal binding protein 2 isoform 2:E=104.523 | ENSEMBL:ENSP00000290921:human:C-terminal-binding protein 1:E=103.444 | ENSEMBL:ENSP00000357814:human:C-terminal binding protein 2:E=101.268 | ENSEMBL:ENSP00000338615:human:C-terminal-binding protein 2:E=101.208 | ENSEMBL:ENSP00000358415:human:Phosphoglycerate dehydrogenase:E=26.8861 | ENSEMBL:ENSP00000263167:human:D-…
F53C3.5	182777_at	F53C3.5		WBGene00018749				ttTi915		WBPhenotype0000031|WBPhenotype0000049|WBPhenotype0000050|WBPhenotype0000054|WBPhenotype0000059|WBPhenotype0000689|WBPhenotype0000886|WBPhenotype0001037|WBPhenotype0000050|WBPhenotype0000535|WBPhenotype0000689|WBPhenotype0000886|WBPhenotype0000049|WBPhenotype0000062|WBPhenotype0000886|WBPhenotype0000031|WBPhenotype0000049|WBPhenotype0000050|WBPhenotype0000054|WBPhenotype0000059|WBPhenotype0000689|…				15		LSE0019	Uncharacterized protein, contains CX module
C28A5.3	189583_at	C28A5.3		WBGene00003590		nex-3	nex-3 encodes an annexin, a member of a family of calcium-dependent phospholipid binding proteins; by homology, NEX-3 could function in a number of processes, such as membrane fusion, cytoskeletal interactions, and intracellular signaling; however, as loss of nex-3 function via RNA-mediated interference (RNAi) does not result in any abnormalities, the precise role of NEX-3 in C. elegans developme…	gk385|tm1673		WBPhenotype0000032|WBPhenotype0000050|WBPhenotype0000186|WBPhenotype0000640|WBPhenotype0000031|WBPhenotype0000049|WBPhenotype0000050|WBPhenotype0000054|WBPhenotype0000059|WBPhenotype0000689|WBPhenotype0000886|WBPhenotype0001037|WBPhenotype0000049|WBPhenotype0000749|WBPhenotype0000886|WBPhenotype0000050|WBPhenotype0000535|WBPhenotype0000689|WBPhenotype0000886				2	Molecular_function:calcium ion binding|Molecular_function:calcium-dependent phospholipid binding|Molecular_function:phospholipase inhibitor activity|Molecular_function:cytoskeletal protein binding|Biological_process:negative regulation of coagulation|Biological_process:physiological process|Biological_process:embryonic development (sensu Metazoa)|Biological_process:oocyte construction|Biological_…	KOG0819	Annexin	ENSEMBL:ENSP00000296511:human:Annexin A5:E=52.6383 | ENSEMBL:ENSP00000265447:human:Annexin A11:E=52.3098 | ENSEMBL:ENSP00000347164:human:annexin IV:E=51.6778 | ENSEMBL:ENSP00000346550:human:Annexin A6:E=50 | ENSEMBL:ENSP00000348889:human:annexin VI isoform 2:E=50 | ENSEMBL:ENSP00000366980:human:CDNA FLJ26567 fis, clone LNF05260, highly similar to Annexin VI:E=49.7959 | ENSEMBL:ENSP00000346032:hum…
F42A8.1	186757_s_at	F42A8.1		WBGene00009626				cxTi4505|snp_F42A8[1]	0	WBPhenotype0000050|WBPhenotype0000059|WBPhenotype0000535|WBPhenotype0000583|WBPhenotype0001029|WBPhenotype0000050|WBPhenotype0000535|WBPhenotype0000689|WBPhenotype0000886|WBPhenotype0000031	0	Head, intestine and vulva.	head|vulva|intestine		Biological_process:embryonic development (sensu Metazoa)|Biological_process:larval development (sensu Nematoda)|Biological_process:growth|Biological_process:post-embryonic body morphogenesis|Biological_process:positive regulation of body size|Biological_process:positive regulation of growth rate	LSE0686	Unnamed protein
F26H11.1	182047_at	F26H11.1		WBGene00009179		kbp-3		ttTi6935	5	WBPhenotype0000049|WBPhenotype0000062|WBPhenotype0000886|WBPhenotype0000050|WBPhenotype0000050|WBPhenotype0000031|WBPhenotype0000050|WBPhenotype0000643|WBPhenotype0000050|WBPhenotype0000054|WBPhenotype0000643|WBPhenotype0000697|WBPhenotype0000050|WBPhenotype0000535|WBPhenotype0000689|WBPhenotype0000886		|		7	Biological_process:embryonic development (sensu Metazoa)|Biological_process:larval development (sensu Nematoda)|Biological_process:physiological process|Biological_process:locomotory behavior|Biological_process:hermaphrodite genitalia development|Biological_process:positive regulation of growth rate
Y67A10A.9	173027_s_at	Y67A10A.9		WBGene00013458			Y67A10A.9 encodes a claudin homolog that may be required for normal cohesion of apical junctions in epithelia; Y67A10A.9 is worm-specific, with obvious homologs only in C. elegans; Y67A10A.9 has no obvious function in mass RNAi assays; claudins are integral membrane proteins with four transmembrane sequences that are found in mammalian tight junctions (TJs), induce TJs when transgenically express…	snp_F46G11[3]|snp_F46G11[2]		WBPhenotype0000050|WBPhenotype0000062|WBPhenotype0000535|WBPhenotype0000689|WBPhenotype0000886|WBPhenotype0000050|WBPhenotype0000535|WBPhenotype0000689|WBPhenotype0000886|WBPhenotype0000049|WBPhenotype0000062|WBPhenotype0000886					Cellular_component:integral to membrane	LSE0688	Unnamed protein
F09G2.9	174171_at	F09G2.9	F09G2.9	WBGene00017317				tm2240|tm2555		WBPhenotype0000050|WBPhenotype0000689|WBPhenotype0001082|WBPhenotype0001155|WBPhenotype0001156|WBPhenotype0000049|WBPhenotype0000062|WBPhenotype0000886|WBPhenotype0000050|WBPhenotype0000535|WBPhenotype0000689|WBPhenotype0000886|WBPhenotype0000031|WBPhenotype0000049|WBPhenotype0000050|WBPhenotype0000054|WBPhenotype0000059|WBPhenotype0000689|WBPhenotype0000886|WBPhenotype0001037|WBPhenotype0000050|…				5	Cellular_component:chromatin|Molecular_function:DNA binding|Cellular_component:nucleus|Biological_process:regulation of transcription, DNA-dependent|Biological_process:chromosome organization and biogenesis (sensu Eukaryota)|Biological_process:embryonic development (sensu Metazoa)|Biological_process:reproduction	InP_Cae_008506		ENSEMBL:ENSP00000311997:human:Neurofilament triplet H protein:E=18.2147 | ENSEMBL:ENSP00000333119:human:Hypothetical protein:E=15.6383 | ENSEMBL:ENSP00000348587:human:Isoform Beta of Nucleolar phosphoprotein p130:E=14.585 | ENSEMBL:ENSP00000221166:human:Neurofilament triplet M protein:E=14.5229 | ENSEMBL:ENSP00000299255:human:Isoform Alpha of Nucleolar phosphoprotein p130:E=14.0269 | ENSEMBL:ENSP…
DC2.3	175023_at	DC2.3b	DC2.3	WBGene00017080		DC2.3		uCE6-713		WBPhenotype0000031|WBPhenotype0000049|WBPhenotype0000050|WBPhenotype0000054|WBPhenotype0000059|WBPhenotype0000689|WBPhenotype0000886|WBPhenotype0001037|WBPhenotype0000050|WBPhenotype0000535|WBPhenotype0000689|WBPhenotype0000886|WBPhenotype0000050|WBPhenotype0000062|WBPhenotype0000535|WBPhenotype0000689|WBPhenotype0000886					Molecular_function:sugar binding|Biological_process:transport|Biological_process:ER to Golgi vesicle-mediated transport|Cellular_component:Golgi cis face	KOG3368	Transport protein particle (TRAPP) complex subunit	ENSEMBL:ENSP00000328797:human:35 kDa protein:E=27.5086 | ENSEMBL:ENSP00000306228:human:Isoform Short of Galectin-9:E=26.1367 | ENSEMBL:ENSP00000312259:human:Galectin-9:E=25.7696 | ENSEMBL:ENSP00000315564:human:Galectin-9 like:E=24.8239 | ENSEMBL:ENSP00000302100:human:Galectin-4:E=24 | ENSEMBL:ENSP00000329932:human:galectin 9 like:E=23.3665 | ENSEMBL:ENSP00000302783:human:Trafficking protein parti…
B0391.6	183219_s_at	B0391.6		WBGene00007163			This gene encodes a protein containing an F-box, a motif predicted to mediate protein-protein interactions either with homologs of yeast Skp-1p or with other proteins; this gene's encoded protein also contains an FTH/DUF38 motif, which may also mediate protein-protein interaction.	pkP5072		WBPhenotype0000031|WBPhenotype0000049|WBPhenotype0000050|WBPhenotype0000054|WBPhenotype0000059|WBPhenotype0000689|WBPhenotype0000886|WBPhenotype0001037|WBPhenotype0000049|WBPhenotype0000062|WBPhenotype0000886|WBPhenotype0000050|WBPhenotype0000535|WBPhenotype0000689|WBPhenotype0000886						LSE0146	Uncharacterized protein
C07A9.7	186866_at	C07A9.7b	C07A9.7	WBGene00007403	C07A9.7a	C07A9.7		snp_C07A9[2]		WBPhenotype0000031|WBPhenotype0000049|WBPhenotype0000050|WBPhenotype0000054|WBPhenotype0000059|WBPhenotype0000689|WBPhenotype0000886|WBPhenotype0001037|WBPhenotype0000050|WBPhenotype0000535|WBPhenotype0000689|WBPhenotype0000886|WBPhenotype0000049|WBPhenotype0000062|WBPhenotype0000886|WBPhenotype0000049|WBPhenotype0000749|WBPhenotype0000886					Cellular_component:nucleus
246	174838_at
ZC410.5	190988_at	ZC410.5b	ZC410.5	WBGene00013882	ZC410.5a	ZC410.5		ttTi4358		WBPhenotype0000050|WBPhenotype0000535|WBPhenotype0000689|WBPhenotype0000886|WBPhenotype0000050|WBPhenotype0000062|WBPhenotype0000535|WBPhenotype0000689|WBPhenotype0000886|WBPhenotype0000049|WBPhenotype0000062|WBPhenotype0000886
T28A8.7	173345_s_at	T28A8.7		WBGene00003373		mlh-1	The mlh-1 gene encodes a DNA mismatch repair protein homolog that is orthologous to human MLH1.	gk516|ok1917|cxTi1032|cxTi10324		WBPhenotype0000050|WBPhenotype0000535|WBPhenotype0000689|WBPhenotype0000886|WBPhenotype0000228|WBPhenotype0000031|WBPhenotype0000049|WBPhenotype0000050|WBPhenotype0000054|WBPhenotype0000059|WBPhenotype0000689|WBPhenotype0000886|WBPhenotype0001037|WBPhenotype0000049|WBPhenotype0000749|WBPhenotype0000886				2	Molecular_function:ATP binding|Biological_process:mismatch repair|Cellular_component:nucleus|Biological_process:DNA repair	KOG1979	DNA mismatch repair protein - MLH1 family	ENSEMBL:ENSP00000231790:human:DNA mismatch repair protein Mlh1:E=102.18 | ENSEMBL:ENSP00000373270:human:MutL protein homolog 1 variant (Fragment):E=38.0555 | ENSEMBL:ENSP00000343888:human:PMS1 protein homolog 1:E=33.2219 | ENSEMBL:ENSP00000265849:human:PMS1 protein homolog 2:E=27.8861 | ENSEMBL:ENSP00000363960:human:PMS1 nirs variant 6:E=27.585 | ENSEMBL:ENSP00000371758:human:Postmeiotic segregat…
C42D8.5	173654_at	C42D8.5	C42D8.5a	WBGene00000039	C42D8.5b	acn-1	acn-1 encodes an ACE-like protein required for larval development and adult morphogenesis, and probably for cell fusion in larval seam cells; ACN-1 lacks not only the HExxH consensus metallopeptidase motif, but also other active site residues found in the sequence HEAI/VxD of mammalian and insect ACEs; acn-1 is expressed in hypodermal cells, vulval precursor cells, and ray papillae in the male ta…	tm844	0	WBPhenotype0000050|WBPhenotype0000062|WBPhenotype0000535|WBPhenotype0000689|WBPhenotype0000886|WBPhenotype0000679|WBPhenotype0000054|WBPhenotype0000031|WBPhenotype0000054|WBPhenotype0000643|WBPhenotype0000644|WBPhenotype0000166|WBPhenotype0000059|WBPhenotype0000643|WBPhenotype0000050|WBPhenotype0000535|WBPhenotype0000689|WBPhenotype0000886|WBPhenotype0000082|WBPhenotype0000638|WBPhenotype0000031|…	0	Strong reporter gene expression was first observed in the hypodermal seam cells during embryogenesis and subsequently in the seam cells of all larval stages. The main hypodermal syncytium, hyp7, of larvae and young adult nematodes also displayed reporter gene activity. Strong GFP expression was observed in the toroid cells that form the developing vulva in the L4 larval stage and expression persi…	vulva|hypodermal|hyp7|seam cells|male tail		Molecular_function:peptidyl-dipeptidase A activity|Biological_process:proteolysis|Cellular_component:membrane|Biological_process:positive regulation of growth rate|Biological_process:larval development (sensu Nematoda)|Biological_process:physiological process|Biological_process:locomotory behavior|Biological_process:locomotion|Biological_process:growth|Biological_process:molting cycle (sensu Prot…	KOG3690	Angiotensin I-converting enzymes - M2 family peptidases	ENSEMBL:ENSP00000290863:human:angiotensin I converting enzyme isoform 3 precursor:E=68.6778 | ENSEMBL:ENSP00000290866:human:Angiotensin-converting enzyme, somatic isoform precursor:E=66.6021 | ENSEMBL:ENSP00000252519:human:Isoform 1 of Angiotensin-converting enzyme 2 precursor:E=63.7447 | FLYBASE:CG17988-PB:fly:Flybase gene name is Ance-3-PB:E=57.4559 | FLYBASE:CG8827-PA:fly:Flybase gene name is …
61	172351_x_at
T12A7.1	175462_s_at	T12A7.1		WBGene00001577		gem-4	gem-4 encodes a Ca[2+]-dependent phosphatidylserine binding protein (copine) that antagonizes GON-2 in gonadal cell division, with no other obvious function in normal animals; GEM-4 is highly similar to three human proteins, copine I, copine III, and KIA1599 (40% identity over 590 residues); GEM-4 is also similar to its C. elegans paralog, F26D10.4 (73% identity over 637 residues), with at least …	dx63|dx74|dx97|dx77|ok878|gk222|uCE4-1155|snp_T12A7[1]	5	WBPhenotype0000050|WBPhenotype0000535|WBPhenotype0000689|WBPhenotype0000886	0	GEM-4::GFP is broadly expressed in embryos that have several hundred cells and continues to be expressed in most cells as the embryo undergoes elongation.	spermathecae|intestinal|pharyngo-intestinal valve|spermathecal valves|uterine epithelial cells	9		KOG1327	Copine	ENSEMBL:ENSP00000244751:human:Copine-5:E=117.658 | ENSEMBL:ENSP00000329748:human:Copine-8:E=107.143 | ENSEMBL:ENSP00000353633:human:CDNA FLJ25727 fis, clone TST05479:E=107.027 | ENSEMBL:ENSP00000198765:human:Copine-3:E=103.62 | ENSEMBL:ENSP00000290776:human:Copine II:E=101.959 | ENSEMBL:ENSP00000323391:human:62 kDa protein:E=101.409 | ENSEMBL:ENSP00000350649:human:Isoform 1 of Copine-4:E=95 | ENS…
T05H4.6	193710_at	T05H4.6		WBGene00020269		T05H4.6a		uCE5-1456		WBPhenotype0000365|WBPhenotype0000689|WBPhenotype0000059|WBPhenotype0000643|WBPhenotype0000050|WBPhenotype0000059|WBPhenotype0000643|WBPhenotype0000050|WBPhenotype0000689|WBPhenotype0000047|WBPhenotype0000679				20	Molecular_function:translation release factor activity, codon specific|Biological_process:translational termination|Cellular_component:cytoplasm|Cellular_component:nucleus|Biological_process:protein biosynthesis|Biological_process:embryonic development (sensu Metazoa)|Biological_process:reproduction|Biological_process:larval development (sensu Nematoda)|Biological_process:growth|Biological_proces…	KOG0688	Peptide chain release factor 1 (eRF1)	ENSEMBL:ENSP00000353741:human:Eukaryotic peptide chain release factor subunit 1:E=183.009 | FLYBASE:CG5605-PC:fly:Flybase gene name is eRF1-PC:E=186.509 |
T05A1.1	191225_at	T05A1.1a	T05A1.1	WBGene00003808	T05A1.1b	npr-2		ok419		WBPhenotype0000050|WBPhenotype0000535|WBPhenotype0000689|WBPhenotype0000886|WBPhenotype0000049|WBPhenotype0000062|WBPhenotype0000886|WBPhenotype0000031|WBPhenotype0000049|WBPhenotype0000050|WBPhenotype0000054|WBPhenotype0000059|WBPhenotype0000689|WBPhenotype0000886|WBPhenotype0001037					Molecular_function:rhodopsin-like receptor activity|Biological_process:G-protein coupled receptor protein signaling pathway|Cellular_component:integral to membrane|Molecular_function:neuropeptide Y receptor activity|Molecular_function:neuropeptide receptor activity	InP_met_019180		ENSEMBL:ENSP00000351599:human:Isoform 2 of Neuropeptide FF receptor 2:E=37.3768 | ENSEMBL:ENSP00000307822:human:Isoform 1 of Neuropeptide FF receptor 2:E=36.8861 | ENSEMBL:ENSP00000354652:human:Neuropeptide Y receptor type 1:E=36.3979 | ENSEMBL:ENSP00000363431:human:Neuropeptide Y receptor type 4:E=34.1024 | ENSEMBL:ENSP00000239032:human:Prolactin-releasing peptide receptor:E=32.301 | ENSEMBL:ENS…
ZK909.3	193893_at	ZK909.3		WBGene00014148				jh131|tm695|ok924|uCE6-1212		WBPhenotype0001182|WBPhenotype0001183|WBPhenotype0000050|WBPhenotype0000535|WBPhenotype0000689|WBPhenotype0000886|WBPhenotype0001182|WBPhenotype0000049|WBPhenotype0000062|WBPhenotype0000886|WBPhenotype0001182|WBPhenotype0000031|WBPhenotype0000049|WBPhenotype0000050|WBPhenotype0000054|WBPhenotype0000059|WBPhenotype0000689|WBPhenotype0000886|WBPhenotype0001037				14	Molecular_function:catalytic activity	KOG1157	Predicted guanosine polyphosphate pyrophosphohydrolase/synthase	ENSEMBL:ENSP00000330721:human:HD domain containing 3:E=34.585 | FLYBASE:CG11900-PA:fly:Flybase gene name is CG11900-PA:E=38.8239 |
F32B5.2	183005_at	F32B5.2		WBGene00017976				uCE1-900		WBPhenotype0000050|WBPhenotype0000535|WBPhenotype0000689|WBPhenotype0000886|WBPhenotype0000049|WBPhenotype0000062|WBPhenotype0000886|WBPhenotype0000031|WBPhenotype0000049|WBPhenotype0000050|WBPhenotype0000054|WBPhenotype0000059|WBPhenotype0000689|WBPhenotype0000886|WBPhenotype0001037				1		InP_Cae_005821
R05D3.9	176746_s_at	R05D3.9		WBGene00019882				tm565|uCE3-1068		WBPhenotype0000050|WBPhenotype0000535|WBPhenotype0000689|WBPhenotype0000886|WBPhenotype0000049|WBPhenotype0000062|WBPhenotype0000886|WBPhenotype0000049|WBPhenotype0000749|WBPhenotype0000886|WBPhenotype0000049|WBPhenotype0000749|WBPhenotype0000886|WBPhenotype0000050|WBPhenotype0000062|WBPhenotype0000535|WBPhenotype0000689|WBPhenotype0000886|WBPhenotype0000031|WBPhenotype0000049|WBPhenotype0000050|…						InP_Cae_001876
F21H12.4	193368_s_at	F21H12.4		WBGene00004209		ptc-2	ptc-2 encodes an ortholog of Drosophila PATCHED (PTC) and human PTCH (OMIM:601309, mutated in basal cell nevus syndrome), which defines one of seven paralogous families of sterol sensing domain (SSD) proteins; PTC-2 is required for normal fat storage; PTC-2 is also required for normal egg osmotic integrity, locomotion, egg laying, and viability in mass RNAi assays.	uCE2-1656|uCE2-1655		WBPhenotype0000050|WBPhenotype0001183|WBPhenotype0000059|WBPhenotype0000640|WBPhenotype0000643|WBPhenotype0001183|WBPhenotype0000050|WBPhenotype0000365|WBPhenotype0001183|WBPhenotype0000031|WBPhenotype0000049|WBPhenotype0000050|WBPhenotype0000054|WBPhenotype0000059|WBPhenotype0000689|WBPhenotype0000886|WBPhenotype0001037|WBPhenotype0001183|WBPhenotype0000050|WBPhenotype0000059				11	Molecular_function:hedgehog receptor activity|Cellular_component:membrane|Cellular_component:integral to membrane|Biological_process:embryonic development (sensu Metazoa)|Biological_process:larval development (sensu Nematoda)|Biological_process:growth|Biological_process:oviposition|Biological_process:locomotory behavior	KOG1935	Membrane protein Patched/PTCH	ENSEMBL:ENSP00000364439:human:Patched homolog:E=100.161 | ENSEMBL:ENSP00000332353:human:Protein patched homolog 1:E=99.8539 | ENSEMBL:ENSP00000236083:human:Isoform 1 of Protein patched homolog 2:E=93.8539 | ENSEMBL:ENSP00000269228:human:Niemann-Pick C1 protein precursor:E=27.3468 | ENSEMBL:ENSP00000370552:human:Isoform 2 of Niemann-Pick C1-like protein 1 precursor:E=27.0315 | ENSEMBL:ENSP00000289…
Y38C1AA.5	175064_at	Y38C1AA.5a	Y38C1AA.5	WBGene00021396	Y38C1AA.5b	Y38C1AA.5		js805|js816|tm1233|pkP4055		WBPhenotype0000050|WBPhenotype0000535|WBPhenotype0000689|WBPhenotype0000886|WBPhenotype0000050|WBPhenotype0000535|WBPhenotype0000689|WBPhenotype0000886						TWOG0200	Cuticulin precursor	FLYBASE:CG15020-PA:fly:Flybase gene name is CG15020-PA:E=19.0177 | FLYBASE:CG9369-PA:fly:Flybase gene name is m-PA:E=17.5686 | FLYBASE:CG9355-PA:fly:Flybase gene name is dy-PA:E=17.2366 | FLYBASE:CG15013-PB:fly:Flybase gene name is dyl-PB:E=14.6383 | FLYBASE:CG5847-PA:fly:Flybase gene name is CG5847-PA:E=11.0458 | FLYBASE:CG5765-PA:fly:Flybase gene name is CG5765-PA:E=10.9586 |
K02B9.4	175801_at	K02B9.4		WBGene00001251		elt-3	The elt-3 gene encodes a GATA transcription factor expressed in the embryonic hypodermis; specifically, it is expressed in expressed in all of the major hypodermal cells except the lateral seam cells.	nr2088|vp1|gk121|gk122	0	WBPhenotype0000306|WBPhenotype0000050|WBPhenotype0000535|WBPhenotype0000689|WBPhenotype0000886|WBPhenotype0000049|WBPhenotype0000062|WBPhenotype0000886|WBPhenotype0000031|WBPhenotype0000049|WBPhenotype0000050|WBPhenotype0000054|WBPhenotype0000059|WBPhenotype0000689|WBPhenotype0000886|WBPhenotype0001037|WBPhenotype0000306	0	Expression was first seen in granddaughters of C.paa and C.aaa about 240 min. after first cleavage. About 260 min. after first cleavage, expression was seen in dorsal and ventral hypodermal cells. Between comma-stage and 3-fold stage, expression was seen in dorsal and ventral hypodermal cells, and in tail and head hypodermis. After the 3-fold stage, expression becomes reduced, but is maintained a…	head|hypodermal|hypodermis|hyp4|hyp6|hyp7|hyp10|rectum|hyp8|rectal epithelium|hyp5|pharyngo-intestinal valve|hyp9|hyp11|intestino-rectal valve	1	Molecular_function:transcription factor activity|Molecular_function:zinc ion binding|Molecular_function:sequence-specific DNA binding|Biological_process:regulation of transcription, DNA-dependent|Cellular_component:nucleus	KOG1601	GATA-4/5/6 transcription factors	ENSEMBL:ENSP00000341619:human:Isoform 1 of Trans-acting T-cell-specific transcription factor GATA-3:E=20.0862 | ENSEMBL:ENSP00000368632:human:Isoform 2 of Trans-acting T-cell-specific transcription factor GATA-3:E=20.0809 | ENSEMBL:ENSP00000334458:human:Transcription factor GATA-4:E=15.5086 | ENSEMBL:ENSP00000345681:human:Endothelial transcription factor GATA-2:E=15.4559 | ENSEMBL:ENSP00000259090…
C18D11.1	173164_s_at	C18D11.1		WBGene00007679				uCE3-1276		WBPhenotype0000050|WBPhenotype0000535|WBPhenotype0000689|WBPhenotype0000886|WBPhenotype0000049|WBPhenotype0000062|WBPhenotype0000886|WBPhenotype0000049|WBPhenotype0000749|WBPhenotype0000886				1		InP_Cae_007232
F26H9.8	193691_at	F26H9.8		WBGene00009178				cxTi5819|ttTi594|tm2318		WBPhenotype0000050|WBPhenotype0000535|WBPhenotype0000689|WBPhenotype0000886|WBPhenotype0000050|WBPhenotype0000062|WBPhenotype0000535|WBPhenotype0000689|WBPhenotype0000886|WBPhenotype0000049|WBPhenotype0000062|WBPhenotype0000886|WBPhenotype0000031|WBPhenotype0000049|WBPhenotype0000050|WBPhenotype0000054|WBPhenotype0000059|WBPhenotype0000689|WBPhenotype0000886|WBPhenotype0001037				4	Cellular_component:endoplasmic reticulum|Molecular_function:transferase activity, transferring hexosyl groups|Biological_process:carbohydrate biosynthesis|Molecular_function:UDP-glucose:glycoprotein glucosyltransferase activity|Biological_process:protein amino acid glycosylation	KOG1879	UDP-glucose:glycoprotein glucosyltransferase	ENSEMBL:ENSP00000261293:human:UDP-glucose:glycoprotein glucosyltransferase 2 precursor:E=214.77 | ENSEMBL:ENSP00000259253:human:UDP-glucose ceramide glucosyltransferase-like 1 isoform 1:E=203.125 | ENSEMBL:ENSP00000365158:human:UDP-glucose:glycoprotein glucosyltransferase 1 precursor:E=202.921 | ENSEMBL:ENSP00000365913:human:UDP-glucose ceramide glucosyltransferase-like 2 (Fragment):E=20.0809 | E…
F35G12.8	192069_s_at	F35G12.8		WBGene00004874		smc-4	The smc-4 gene encodes a homolog of the SMC4 subunit of mitotic condensin; SMC-4 acts with MIX-1 to enable chromosome segregation.	tm1868	0	WBPhenotype0000050|WBPhenotype0000050|WBPhenotype0000772|WBPhenotype0000050|WBPhenotype0000050|WBPhenotype0000050|WBPhenotype0000059|WBPhenotype0001083|WBPhenotype0001106|WBPhenotype0001109|WBPhenotype0001124|WBPhenotype0001125|WBPhenotype0001130|WBPhenotype0001132|WBPhenotype0001134|WBPhenotype0001141|WBPhenotype0001143|WBPhenotype0001155|WBPhenotype0000050|WBPhenotype0000697|WBPhenotype0000050|…	0	|Larval Expression: intestine; unidentified cells in head; unidentified cells in tail ;|Larval Expression: unidentified cells in body ;	head|tail|intestine|body	11	Molecular_function:ATP binding|Molecular_function:ATPase activity|Molecular_function:protein binding|Biological_process:chromosome organization and biogenesis|Cellular_component:chromosome|Biological_process:DNA metabolism|Biological_process:DNA repair|Biological_process:DNA recombination|Biological_process:chromosome organization and biogenesis (sensu Bacteria)|Biological_process:embryonic devel…	KOG0996	Structural maintenance of chromosome protein 4 (chromosome condensation complex Condensin, subunit C)	ENSEMBL:ENSP00000349961:human:Isoform 1 of Structural maintenance of chromosomes 4-like 1 protein:E=114.921 | ENSEMBL:ENSP00000353225:human:Isoform 2 of Structural maintenance of chromosomes 4-like 1 protein:E=112.237 | ENSEMBL:ENSP00000341382:human:106 kDa protein:E=105.143 | ENSEMBL:ENSP00000323421:human:Structural maintenance of chromosome 1-like 1 protein:E=72.585 | ENSEMBL:ENSP00000350036:hu…
F54D1.6	187033_at	F54D1.6		WBGene00010047				tm2607|tm2625		WBPhenotype0000059|WBPhenotype0000689|WBPhenotype0000050|WBPhenotype0000055|WBPhenotype0000535|WBPhenotype0000689|WBPhenotype0000886|WBPhenotype0000031				13	Biological_process:cell-matrix adhesion|Biological_process:positive regulation of growth rate|Biological_process:larval development (sensu Nematoda)|Biological_process:growth|Biological_process:reproduction	KOG4291	Mucin/alpha-tectorin	FLYBASE:CG31004-PA:fly:Flybase gene name is CG31004-PA:E=33.1739 |
Y69H2.3	182787_s_at	Y69H2.3a	Y69H2.3	WBGene00013481	Y69H2.3d	Y69H2.3		CE5-252		WBPhenotype0000050|WBPhenotype0000535|WBPhenotype0000689|WBPhenotype0000886|WBPhenotype0000031|WBPhenotype0000049|WBPhenotype0000050|WBPhenotype0000054|WBPhenotype0000059|WBPhenotype0000689|WBPhenotype0000886|WBPhenotype0001037|WBPhenotype0000050|WBPhenotype0000535|WBPhenotype0000689|WBPhenotype0000886|WBPhenotype0000031|WBPhenotype0000049|WBPhenotype0000050|WBPhenotype0000054|WBPhenotype0000059|…						KOG1217	Fibrillins and related proteins containing Ca2+-binding EGF-like domains	ENSEMBL:ENSP00000221347:human:IgGFc-binding protein precursor:E=14.4685 | ENSEMBL:ENSP00000322395:human:Notch homolog 4:E=11.4318 | ENSEMBL:ENSP00000364160:human:Isoform 1 of Neurogenic locus notch homolog protein 4 precursor:E=11.4318 | ENSEMBL:ENSP00000261405:human:von Willebrand factor precursor:E=10.7959 | ENSEMBL:ENSP00000262464:human:315 kDa protein:E=10.699 | ENSEMBL:ENSP00000373501:human:…
T05C12.4	181719_at	T05C12.4		WBGene00011468				ttTi2531		WBPhenotype0000050|WBPhenotype0000535|WBPhenotype0000689|WBPhenotype0000886|WBPhenotype0000049|WBPhenotype0000062|WBPhenotype0000886					Cellular_component:membrane	InP_Cae_002674
F22B5.3	188451_s_at	F22B5.3		WBGene00009041		cut-3		ttTi4871|ok1819		WBPhenotype0000050|WBPhenotype0000535|WBPhenotype0000689|WBPhenotype0000886|WBPhenotype0000050|WBPhenotype0000535|WBPhenotype0000689|WBPhenotype0000886|WBPhenotype0000049|WBPhenotype0000062|WBPhenotype0000886|WBPhenotype0000031|WBPhenotype0000049|WBPhenotype0000050|WBPhenotype0000054|WBPhenotype0000059|WBPhenotype0000689|WBPhenotype0000886|WBPhenotype0001037|WBPhenotype0000049|WBPhenotype0000062|…				12	Biological_process:positive regulation of body size	TWOG0200	Cuticulin precursor	FLYBASE:CG33196-PB:fly:Flybase gene name is dp-PB:E=16.7696 | FLYBASE:CG15013-PB:fly:Flybase gene name is dyl-PB:E=10.2441 |
F36D4.5	180407_at	F36D4.5b	F36D4.5	WBGene00018090	F36D4.5a	F36D4.5		cxTi3209	1	WBPhenotype0000031|WBPhenotype0000049|WBPhenotype0000050|WBPhenotype0000054|WBPhenotype0000059|WBPhenotype0000689|WBPhenotype0000886|WBPhenotype0001037|WBPhenotype0000049|WBPhenotype0000062|WBPhenotype0000886|WBPhenotype0000050|WBPhenotype0000050|WBPhenotype0000535|WBPhenotype0000689|WBPhenotype0000886|WBPhenotype0000050|WBPhenotype0000062|WBPhenotype0000535|WBPhenotype0000689|WBPhenotype0000886	0	Larval Expression: intestine;|Larval Expression: pharynx; pharyngeal-intestinal valve; intestine; renal gland cells; Reproductive System; developing vulva; Nervous System; nerve ring; ventral nerve cord; head neurons; tail neurons;	intestine|pharynx|intestine|head neurons|tail neurons|nerve ring|ventral nerve cord|nervous system|rectal gland cells|Reproductive System|developing vulva|vulva other|pharyngeal-intestinal valve					ENSEMBL:ENSP00000306528:human:Isoform 1 of UPF0326 protein C1orf121:E=56.5528 | ENSEMBL:ENSP00000263831:human:Isoform 2 of UPF0326 protein C1orf121:E=26.4815 | ENSEMBL:ENSP00000294923:human:CGI-146 protein:E=23.5229 | FLYBASE:CG7222-PA:fly:Flybase gene name is CG7222-PA:E=52.4437 | FLYBASE:CG12231-PA:fly:Flybase gene name is CG12231-PA:E=31.8239 |
C05D10.3	175254_at	C05D10.3		WBGene00015479				tm688	0	WBPhenotype0000031|WBPhenotype0000049|WBPhenotype0000050|WBPhenotype0000054|WBPhenotype0000059|WBPhenotype0000689|WBPhenotype0000886|WBPhenotype0001037|WBPhenotype0000050|WBPhenotype0000535|WBPhenotype0000689|WBPhenotype0000886|WBPhenotype0000049|WBPhenotype0000749|WBPhenotype0000886|WBPhenotype0000049|WBPhenotype0000062|WBPhenotype0000886	0	Larval Expression: intestine;	intestine|intestine - . cells	9	Molecular_function:nucleotide binding|Molecular_function:nucleoside-triphosphatase activity|Molecular_function:ATP binding|Molecular_function:ATPase activity|Molecular_function:permease activity|Biological_process:transport|Cellular_component:membrane|Molecular_function:ATPase activity, coupled to transmembrane movement of substances|Molecular_function:inorganic phosphate transporter activity|Bio…	KOG0061	Transporter, ABC superfamily (Breast cancer resistance protein)	ENSEMBL:ENSP00000354995:human:Isoform 1 of ATP-binding cassette sub-family G member 1:E=75.7447 | ENSEMBL:ENSP00000343820:human:Isoform 8 of ATP-binding cassette sub-family G member 1:E=75.4089 | ENSEMBL:ENSP00000304111:human:ATP-binding cassette sub-family G member 4:E=68.8539 | ENSEMBL:ENSP00000237612:human:Isoform 1 of ATP-binding cassette sub-family G member 2:E=68.1024 | ENSEMBL:ENSP00000339…
ZC116.3	192299_s_at	ZC116.3		WBGene00013855			ZC116.3 is orthologous to the human gene CUBILIN (CUBN; OMIM:602997), which when mutated leads to hereditary megaloblastic anaemia 1 (OMIM:261100).	ok1618|cxTi9107	0	WBPhenotype0000050|WBPhenotype0000535|WBPhenotype0000689|WBPhenotype0000886	0	Larval Expression: pharynx; intestine; Reproductive System; developing vulva; hypodermis; unidentified cells in tail ;	tail|pharynx|hypodermis|intestine|Reproductive System|developing vulva|vulva other	9	Molecular_function:calcium ion binding|Molecular_function:serine-type endopeptidase activity|Cellular_component:extracellular region|Biological_process:complement activation|Cellular_component:extracellular matrix (sensu Metazoa)|Biological_process:cell adhesion|Biological_process:blood coagulation	KOG4292	Cubilin, multiligand receptor mediating cobalamin absorption	ENSEMBL:ENSP00000265929:human:Cubilin precursor:E=210.495 | ENSEMBL:ENSP00000343124:human:Isoform 4 of CUB and sushi domain-containing protein 3 precursor:E=52.4089 | ENSEMBL:ENSP00000340835:human:Isoform 3 of CUB and sushi domain-containing protein 3 precursor:E=52.301 | ENSEMBL:ENSP00000345799:human:Isoform 2 of CUB and sushi domain-containing protein 3 precursor:E=52.1135 | ENSEMBL:ENSP0000029…
K01D12.1	183731_at	K01D12.1		WBGene00010461				gk409|gk435|snp_F53E2[1]		WBPhenotype0000049|WBPhenotype0000062|WBPhenotype0000886|WBPhenotype0000031|WBPhenotype0000049|WBPhenotype0000050|WBPhenotype0000054|WBPhenotype0000059|WBPhenotype0000689|WBPhenotype0000886|WBPhenotype0001037|WBPhenotype0000050|WBPhenotype0000535|WBPhenotype0000689|WBPhenotype0000886				12		LSE0016	Predicted secreted small molecules methylase
Y44F5A.1	181018_s_at	Y44F5A.1		WBGene00012858				tm1976		WBPhenotype0000031|WBPhenotype0000697|WBPhenotype0001037|WBPhenotype0000031|WBPhenotype0000050|WBPhenotype0000535|WBPhenotype0000689|WBPhenotype0000886|WBPhenotype0000049|WBPhenotype0000749|WBPhenotype0000886|WBPhenotype0000050|WBPhenotype0000535|WBPhenotype0000689|WBPhenotype0000886				6	Biological_process:positive regulation of growth rate|Biological_process:hermaphrodite genitalia development|Biological_process:gametogenesis	KOG2444	WD40 repeat protein	ENSEMBL:ENSP00000351100:human:WD repeat protein 55:E=18.7696 | FLYBASE:CG14722-PA:fly:Flybase gene name is CG14722-PA:E=10.8861 |
Y54E5A.1	180039_at	Y54E5A.1		WBGene00013197				ttTi2460|ttTi2476|snp_B0041[1]|snp_B0041[4]|snp_B0041[2]	1	WBPhenotype0000031|WBPhenotype0000049|WBPhenotype0000050|WBPhenotype0000054|WBPhenotype0000059|WBPhenotype0000689|WBPhenotype0000886|WBPhenotype0001037|WBPhenotype0000031|WBPhenotype0000049|WBPhenotype0000050|WBPhenotype0000054|WBPhenotype0000059|WBPhenotype0000689|WBPhenotype0000886|WBPhenotype0001037|WBPhenotype0000050|WBPhenotype0000535|WBPhenotype0000689|WBPhenotype0000886|WBPhenotype0000049|…	0	Larval Expression: Nervous System; head neurons; neurons along body; tail neurons;	head neurons|tail neurons|nervous system|neurons along body		Molecular_function:oxidoreductase activity|Molecular_function:oxidoreductase activity, acting on paired donors, with oxidation of a pair of donors resulting in the reduction of molecular oxygen to two molecules of water|Biological_process:lipid metabolism|Cellular_component:membrane|Biological_process:carotene metabolism|Molecular_function:oxidoreductase activity, acting on single donors with inc…	KOG2987	Fatty acid desaturase	ENSEMBL:ENSP00000307126:human:Degenerative spermatocyte homolog 2, lipid desaturase:E=98.5086 | ENSEMBL:ENSP00000316476:human:degenerative spermatocyte homolog 1, lipid desaturase:E=97.5686 | FLYBASE:CG9078-PA:fly:Flybase gene name is ifc-PA:E=101.276 |
W02B9.1	175623_s_at	W02B9.1a	W02B9.1	WBGene00001980	W02B9.1b	hmr-1	hmr-1 encodes two isoforms of a classical cadherin that contain extracellular cadherin, EGF-like, and laminin G domains as well as a highly conserved intracellular domain that binds beta-catenin; by homology, the HMR-1 proteins are predicted to function as calcium-dependent, homophilic cell-cell adhesion receptors; in vivo, HMR-1A activity is required for mediating the cell migrations, cell shape…	zu248|zu389|cxTi2524|ttTi2810|ttTi2814|snp_W02B9[1]|snp_W02B9[3]|snp_W02B9[4]|snp_W02B9[2]|uCE1-1139	1	WBPhenotype0000050|WBPhenotype0000535|WBPhenotype0000583|WBPhenotype0000643|WBPhenotype0000050|WBPhenotype0000050|WBPhenotype0000050|WBPhenotype0000535|WBPhenotype0000689|WBPhenotype0000886|WBPhenotype0000050|WBPhenotype0000050|WBPhenotype0000689|WBPhenotype0000050|WBPhenotype0000269|WBPhenotype0000050|WBPhenotype0000050|WBPhenotype0000050	0	|Expression was confined to the nervous system in all developmental stages, including the DD, VD, and AS class of motor neurons.	DD neurons|VD neurons		Molecular_function:calcium ion binding|Biological_process:homophilic cell adhesion|Cellular_component:membrane|Biological_process:embryonic development (sensu Metazoa)|Biological_process:post-embryonic body morphogenesis|Biological_process:positive regulation of body size|Biological_process:locomotory behavior|Biological_process:reproduction	KOG3594	Cadherin repeats	ENSEMBL:ENSP00000164024:human:Cadherin EGF LAG seven-pass G-type receptor 3 precursor:E=33.041 | ENSEMBL:ENSP00000373239:human:Anchor protein:E=32.9208 | ENSEMBL:ENSP00000262738:human:Isoform 1 of Cadherin EGF LAG seven-pass G-type receptor 1 precursor:E=31.585 | ENSEMBL:ENSP00000271332:human:Cadherin EGF LAG seven-pass G-type receptor 2 precursor:E=30.6198 | ENSEMBL:ENSP00000335169:human:FAT tum…
T05A7.7	191002_at	T05A7.7		WBGene00020224				e33|e207|e221|e224|e244|e390|e395|e431|e455|e504|e733|e752|e794|e1180|e1194|s10|s261|s287|s360		WBPhenotype0000049|WBPhenotype0000062|WBPhenotype0000886|WBPhenotype0000050|WBPhenotype0000535|WBPhenotype0000689|WBPhenotype0000886|WBPhenotype0000031|WBPhenotype0000049|WBPhenotype0000050|WBPhenotype0000054|WBPhenotype0000059|WBPhenotype0000689|WBPhenotype0000886|WBPhenotype0001037				6		InP_Cae_011411
F08B12.1	174641_at	F08B12.1		WBGene00008571			F08B12.1 is orthologous to the human gene AC133-2 ANTIGEN (PROML1; OMIM:604365), which when mutated leads to disease.	ttTi6560|tm2069		WBPhenotype0000049|WBPhenotype0000062|WBPhenotype0000886|WBPhenotype0000050|WBPhenotype0000535|WBPhenotype0000689|WBPhenotype0000886|WBPhenotype0000031|WBPhenotype0000049|WBPhenotype0000050|WBPhenotype0000054|WBPhenotype0000059|WBPhenotype0000689|WBPhenotype0000886|WBPhenotype0001037				1	Cellular_component:integral to membrane|Molecular_function:hormone activity|Cellular_component:extracellular region	KOG4331	Polytopic membrane protein Prominin	ENSEMBL:ENSP00000265014:human:Prominin-1 precursor:E=30.699 | ENSEMBL:ENSP00000318520:human:CDNA FLJ33856 fis, clone CTONG2005913, moderately similar to Mus musculus prominin-like protein mRNA:E=20.6021 | FLYBASE:CG7740-PB:fly:Flybase gene name is prominin-like-PB:E=34.1079 | FLYBASE:CG14955-PB:fly:Flybase gene name is CG14955-PB:E=13.8861 |
F07H5.6	177392_at	F07H5.6		WBGene00008557				gk541		WBPhenotype0000049|WBPhenotype0000062|WBPhenotype0000886|WBPhenotype0000050|WBPhenotype0000535|WBPhenotype0000689|WBPhenotype0000886|WBPhenotype0000031|WBPhenotype0000049|WBPhenotype0000050|WBPhenotype0000054|WBPhenotype0000059|WBPhenotype0000689|WBPhenotype0000886|WBPhenotype0001037				1				ENSEMBL:ENSP00000302894:human:Isoform 1 of Heterogeneous nuclear ribonucleoprotein A3:E=15.7447 | ENSEMBL:ENSP00000331971:human:Keratin-associated protein 19-1:E=15.4202 | ENSEMBL:ENSP00000312206:human:keratin 3:E=15.301 | ENSEMBL:ENSP00000373563:human:Keratin, type II cytoskeletal 3:E=15.2924 | ENSEMBL:ENSP00000313447:human:OTTHUMP00000018488:E=15.2757 | ENSEMBL:ENSP00000354021:human:Isoform A2 …
B0035.9	172679_x_at	B0035.9		WBGene00001920		his-46	his-46 encodes an H4 histone.	ku83|n1860|n2519|n2522|ku68|n2682|n2509|n2526|ok786		WBPhenotype0000031|WBPhenotype0000049|WBPhenotype0000050|WBPhenotype0000054|WBPhenotype0000059|WBPhenotype0000060|WBPhenotype0000062|WBPhenotype0000689|WBPhenotype0000886|WBPhenotype0001037|WBPhenotype0000031|WBPhenotype0000050|WBPhenotype0000643|WBPhenotype0000031|WBPhenotype0000049|WBPhenotype0000050|WBPhenotype0000054|WBPhenotype0000059|WBPhenotype0000689|WBPhenotype0000886|WBPhenotype0001037|…				32	Molecular_function:DNA binding|Biological_process:nucleosome assembly|Biological_process:chromosome organization and biogenesis (sensu Eukaryota)|Cellular_component:nucleosome|Cellular_component:nucleus|Biological_process:positive regulation of growth rate|Biological_process:embryonic development (sensu Metazoa)|Biological_process:locomotory behavior|Biological_process:reproduction|Biological_pro…	KOG3467	Histone H4	ENSEMBL:ENSP00000244484:human:Histone H4:E=48.9586 | ENSEMBL:ENSP00000244537:human:H4 histone family, member L:E=35.1675 | FLYBASE:CG33887-PA:fly:Flybase gene name is His4:CG33887-PA:E=49.1805 | FLYBASE:CG33885-PA:fly:Flybase gene name is His4:CG33885-PA:E=49.1805 | FLYBASE:CG33883-PA:fly:Flybase gene name is His4:CG33883-PA:E=49.1805 | FLYBASE:CG33875-PA:fly:Flybase gene name is His4:CG33875-PA:…
K02F2.3	183546_s_at	K02F2.3		WBGene00019323		tag-203		ok883|cxTi6612		WBPhenotype0000050|WBPhenotype0000689|WBPhenotype0000050|WBPhenotype0000697|WBPhenotype0001020|WBPhenotype0000032|WBPhenotype0000050|WBPhenotype0000050|WBPhenotype0000535|WBPhenotype0000689|WBPhenotype0000886|WBPhenotype0000050|WBPhenotype0000679|WBPhenotype0001236|WBPhenotype0000050				5	Molecular_function:nucleic acid binding|Cellular_component:nucleus|Biological_process:embryonic development (sensu Metazoa)|Biological_process:hermaphrodite genitalia development|Biological_process:gastrulation (sensu Protostomia)|Biological_process:embryonic development|Biological_process:reproduction|Biological_process:physiological process	KOG1898	Splicing factor 3b, subunit 3	ENSEMBL:ENSP00000305790:human:Splicing factor 3B subunit 3:E=1000 | ENSEMBL:ENSP00000311296:human:SF3B3 protein:E=93.4815 | ENSEMBL:ENSP00000374300:human:DNA damage-binding protein 1:E=39.4318 | ENSEMBL:ENSP00000301764:human:127 kDa protein:E=38.3872 | FLYBASE:CG13900-PA:fly:Flybase gene name is CG13900-PA:E=1000 | FLYBASE:CG7769-PA:fly:Flybase gene name is DDB1-PA:E=44.2147 | FLYBASE:CG10110-PB:…
12	172053_x_at
F20A1.7	181572_s_at	F20A1.7b	F20A1.7	WBGene00006666	F20A1.7a|F20A1.7c	twk-11	twk-11 encodes one of more than 40 TWK (two-P domain K+) potassium channels in C. elegans that contain two pore regions and four transmembrane domains; orthologous to C. briggsae CBG19123 with some similarity to Drosophila CG6004.	ttTi2828|uCE5-1514|snp_F20A1[4]|snp_F20A1[3]		WBPhenotype0000031|WBPhenotype0000049|WBPhenotype0000050|WBPhenotype0000054|WBPhenotype0000059|WBPhenotype0000689|WBPhenotype0000886|WBPhenotype0001037|WBPhenotype0000050|WBPhenotype0000535|WBPhenotype0000689|WBPhenotype0000886					Molecular_function:potassium channel activity|Biological_process:potassium ion transport|Cellular_component:membrane			ENSEMBL:ENSP00000334650:human:TWIK-related individual K+ channel:E=16.7696 | ENSEMBL:ENSP00000306275:human:Potassium channel subfamily K member 3:E=15.2147 | ENSEMBL:ENSP00000302166:human:Potassium channel subfamily K member 9:E=14.1611 | ENSEMBL:ENSP00000362324:human:KCNK16 protein:E=13.6576 | ENSEMBL:ENSP00000244085:human:Potassium channel subfamily K member 15:E=13.6383 | ENSEMBL:ENSP000002111…
Y56A3A.19	175476_s_at	Y56A3A.19		WBGene00013237				ok378	0	WBPhenotype0000049|WBPhenotype0000749|WBPhenotype0000886|WBPhenotype0000059|WBPhenotype0000049|WBPhenotype0000062|WBPhenotype0000886|WBPhenotype0000031|WBPhenotype0000057|WBPhenotype0000050|WBPhenotype0000055|WBPhenotype0000535|WBPhenotype0000689|WBPhenotype0000886	0	Larval Expression: intestine;	pharynx|intestine	18	Molecular_function:acyl carrier activity|Biological_process:fatty acid biosynthesis|Molecular_function:cofactor binding|Biological_process:positive regulation of growth rate|Biological_process:larval development (sensu Nematoda)|Biological_process:growth	KOG1748	Acyl carrier protein/NADH-ubiquinone oxidoreductase, NDUFAB1/SDAP subunit	ENSEMBL:ENSP00000007516:human:Acyl carrier protein, mitochondrial precursor:E=29.4318 | FLYBASE:CG9160-PA:fly:Flybase gene name is mtacp1-PA:E=29.9586 |
M18.7	193709_at	M18.7a	M18.7	WBGene00000122		aly-3		tm2074|tm2138|uCE4-1171		WBPhenotype0000050|WBPhenotype0000535|WBPhenotype0000689|WBPhenotype0000886|WBPhenotype0000031|WBPhenotype0000049|WBPhenotype0000050|WBPhenotype0000054|WBPhenotype0000059|WBPhenotype0000689|WBPhenotype0000886|WBPhenotype0001037|WBPhenotype0000049|WBPhenotype0000050|WBPhenotype0000689|WBPhenotype0000886|WBPhenotype0000886					Molecular_function:nucleotide binding|Molecular_function:nucleic acid binding	KOG0533	RRM motif-containing protein	FLYBASE:CG1101-PA:fly:Flybase gene name is Aly-PA:E=15.0458 |
Y49F6B.1	185221_at	Y49F6B.1		WBGene00021714		cyh-1		cxTi9037		WBPhenotype0000050|WBPhenotype0000535|WBPhenotype0000689|WBPhenotype0000886|WBPhenotype0000032|WBPhenotype0000050|WBPhenotype0000643|WBPhenotype0001029|WBPhenotype0000050|WBPhenotype0000059|WBPhenotype0000154|WBPhenotype0000031|WBPhenotype0000038|WBPhenotype0000050|WBPhenotype0000583|WBPhenotype0000697|WBPhenotype0001037					Biological_process:cell cycle|Biological_process:physiological process|Biological_process:embryonic development (sensu Metazoa)|Biological_process:locomotory behavior|Biological_process:positive regulation of growth rate|Biological_process:morphogenesis of an epithelium|Biological_process:positive regulation of body size|Biological_process:hermaphrodite genitalia development|Biological_process:ga…	KOG2496	Cdk activating kinase (CAK)/RNA polymerase II transcription initiation/nucleotide excision repair factor TFIIH/TFIIK, cyclin H subunit	ENSEMBL:ENSP00000256897:human:Cyclin-H:E=33.2518 | FLYBASE:CG7405-PA:fly:Flybase gene name is CycH-PA:E=32.1938 |
Y111B2A.2	176730_at	Y111B2A.2		WBGene00013728				snp_Y111B2[3]		WBPhenotype0000050|WBPhenotype0000535|WBPhenotype0000689|WBPhenotype0000886|WBPhenotype0000049|WBPhenotype0000749|WBPhenotype0000886|WBPhenotype0000050|WBPhenotype0000535|WBPhenotype0000689|WBPhenotype0000886						LSE3992	Unnamed protein
F56D5.1	173071_s_at	F56D5.1		WBGene00000695		col-121	col-121 encodes a cuticle collagen required for resistance to the endocrine disrupting chemical bisphenol A (BPA); col-121(nx3) and col-121(RNAi) animals are hypersensitive to BPA, but are otherwise wild-type (e.g., they have normal body shape); BPA hypersensitivity has also been observed for dpy-2(e8), dpy-7(e88) and dpy-10(e128) mutants.	nx3	0	WBPhenotype0000067|WBPhenotype0000050|WBPhenotype0000535|WBPhenotype0000689|WBPhenotype0000886|WBPhenotype0000637|WBPhenotype0000049|WBPhenotype0000062|WBPhenotype0000886|WBPhenotype0000031|WBPhenotype0000049|WBPhenotype0000050|WBPhenotype0000054|WBPhenotype0000059|WBPhenotype0000689|WBPhenotype0000886|WBPhenotype0001037	0	GFP fluorescence of the transgenic animals carrying pbis-1/GFP was observed in hyp-7 and P-cells but not in seam cells. In addition, the fluorescence of pbis-1 /GFP was detected from early embryo to L2 stage in almost all transgenic animals, but some of them showed the fluorescence until L3 stage.		12	Molecular_function:structural constituent of cuticle|Biological_process:phosphate transport|Cellular_component:cytoplasm|Biological_process:response to stress|Biological_process:dauer larval development	KOG3544	Collagens (type IV and type XIII), and related proteins	ENSEMBL:ENSP00000341752:human:COL22A1 protein (Fragment):E=33.699 | ENSEMBL:ENSP00000303153:human:collagen, type XXII, alpha 1:E=33.4815 | ENSEMBL:ENSP00000350443:human:163 kDa protein:E=32.0969 | ENSEMBL:ENSP00000363844:human:Isoform 7 of Collagen alpha-2(XI) chain precursor:E=32.0969 | ENSEMBL:ENSP00000363846:human:Isoform 2 of Collagen alpha-2(XI) chain precursor:E=32.0915 | ENSEMBL:ENSP000003…
C52D10.7	172782_x_at	C52D10.7		WBGene00004815		skr-9	skr-9 encodes a homolog of Skp1 in S. cerevisiae, a component of the SCF (Skp1, Cullin, F-box) ubiquitin-ligase complex that regulates ubiquitin-mediated protein degradation; SKR-9 is required for posterior body morphogenesis, embryonic and larval development, and postembryonic cell proliferation.	n112|n942|n943	0	WBPhenotype0000031|WBPhenotype0000049|WBPhenotype0000050|WBPhenotype0000054|WBPhenotype0000059|WBPhenotype0000689|WBPhenotype0000886|WBPhenotype0001037|WBPhenotype0000050|WBPhenotype0000059|WBPhenotype0000689|WBPhenotype0000050|WBPhenotype0000031|WBPhenotype0000049|WBPhenotype0000050|WBPhenotype0000054|WBPhenotype0000059|WBPhenotype0000689|WBPhenotype0000886|WBPhenotype0001037|WBPhenotype0000031|…	0	Expression of SKR-9::GFP was detected only in the tip and end regions of the intestine.	intestine	12	Biological_process:positive regulation of growth rate|Biological_process:embryonic development (sensu Metazoa)|Biological_process:larval development (sensu Nematoda)|Biological_process:growth|Biological_process:post-embryonic body morphogenesis|Biological_process:reproduction	KOG1724	SCF ubiquitin ligase, Skp1 component	ENSEMBL:ENSP00000231487:human:S-phase kinase-associated protein 1A isoform b:E=30.2007 | ENSEMBL:ENSP00000331708:human:S-phase kinase-associated protein 1A isoform a:E=29.3468 | FLYBASE:CG16983-PE:fly:Flybase gene name is skpA-PE:E=24.4685 | FLYBASE:CG12227-PA:fly:Flybase gene name is skpF-PA:E=21.8539 | FLYBASE:CG8881-PA:fly:Flybase gene name is skpB-PA:E=21.6021 | FLYBASE:CG11941-PA:fly:Flybase…
R02F11.2	184223_at	R02F11.2		WBGene00019840				cxTi1028|cxTi10285		WBPhenotype0000031|WBPhenotype0000049|WBPhenotype0000050|WBPhenotype0000054|WBPhenotype0000059|WBPhenotype0000689|WBPhenotype0000886|WBPhenotype0001037|WBPhenotype0000050|WBPhenotype0000535|WBPhenotype0000689|WBPhenotype0000886|WBPhenotype0000050|WBPhenotype0000535|WBPhenotype0000689|WBPhenotype0000886|WBPhenotype0000031|WBPhenotype0000049|WBPhenotype0000050|WBPhenotype0000054|WBPhenotype0000059|…				3	Molecular_function:sugar binding	KOG4297	C-type lectin
C34E10.7	187594_at	C34E10.7		WBGene00000561		cnd-1	cnd-1 encodes a basic helix-loop-helix protein that is most closely related to the vertebrate NeuroD transcription factors; during development, CND-1 is predicted to function as a transcriptional regulator whose activity is required for several aspects of motor neuron fate specification, including cell division patterns, proper spatiotemporal expression of fate-specific markers, and normal axonal…	n3786|ju29	1	WBPhenotype0000031|WBPhenotype0000049|WBPhenotype0000050|WBPhenotype0000054|WBPhenotype0000059|WBPhenotype0000689|WBPhenotype0000886|WBPhenotype0001037|WBPhenotype0000049|WBPhenotype0000062|WBPhenotype0000886|WBPhenotype0000049|WBPhenotype0000749|WBPhenotype0000886|WBPhenotype0000050|WBPhenotype0000535|WBPhenotype0000689|WBPhenotype0000886	0	pCZ178 and pCZ179 were expressed in similar sets of cells, however, GFP expression from pCZ178 was much weaker than from pCZ179 in most cells. CND-1::GFP expression was first detectable in four descendants of the AB lineage of 14 cell embryos. AB derived neuroblasts give rise to most of the C. elegans nervous system. By the 24-cell stage, approximately 75 minutes postfertilization, CND-1::GFP was…	AB lineage|ventral cord neurons|ventral cord motor neurons|head neurons	12	Cellular_component:nucleus|Molecular_function:transcription regulator activity|Biological_process:regulation of transcription	KOG3898	Transcription factor NeuroD and related HTH proteins	ENSEMBL:ENSP00000295108:human:Neurogenic differentiation factor 1:E=28 | ENSEMBL:ENSP00000297142:human:Neurogenic differentiation factor 6:E=25.7447 | ENSEMBL:ENSP00000306754:human:Neurogenic differentiation factor 2:E=23.5686 | ENSEMBL:ENSP00000242994:human:Neurogenic differentiation factor 4:E=23.5086 | ENSEMBL:ENSP00000302216:human:Atonal protein homolog 1:E=15.8861 | ENSEMBL:ENSP00000317333:h…
ZC168.4	188409_s_at	ZC168.4		WBGene00000865		cyb-1	cyb-1 encodes a cyclin B homolog that appears to be required both for embryogenesis (via maternally encoded CYB-1) and for postembryonic development and fertility (via zygotically encoded CYB-1); removing maternal product in cyb-1(RNAi) embryos causes multiple nuclei, and affected embryos arrest development at an early embryonic stage.	gk35		WBPhenotype0000022|WBPhenotype0000050|WBPhenotype0000643|WBPhenotype0000049|WBPhenotype0000062|WBPhenotype0000886|WBPhenotype0000050|WBPhenotype0001077|WBPhenotype0000050|WBPhenotype0001077|WBPhenotype0000031|WBPhenotype0000049|WBPhenotype0000050|WBPhenotype0000054|WBPhenotype0000059|WBPhenotype0000689|WBPhenotype0000886|WBPhenotype0001037|WBPhenotype0000050|WBPhenotype0000059|WBPhenotype0001037|…				7	Biological_process:regulation of progression through cell cycle|Cellular_component:nucleus|Biological_process:embryonic development (sensu Metazoa)|Biological_process:larval development (sensu Nematoda)|Biological_process:growth|Biological_process:gametogenesis|Biological_process:cytokinesis|Biological_process:embryonic cleavage|Biological_process:negative regulation of body size|Biological_proce…	KOG0653	Cyclin B and related kinase-activating proteins	ENSEMBL:ENSP00000370229:human:Cyclin B1:E=38.8239 | ENSEMBL:ENSP00000256442:human:G2/mitotic-specific cyclin-B1:E=37.8239 | ENSEMBL:ENSP00000288207:human:G2/mitotic-specific cyclin-B2:E=34.2924 | ENSEMBL:ENSP00000274026:human:Cyclin-A2:E=28.6021 | ENSEMBL:ENSP00000255465:human:Cyclin-A1:E=26.6778 | ENSEMBL:ENSP00000276014:human:cyclin B3 isoform 3:E=25.8539 | ENSEMBL:ENSP00000262643:human:Isoform…
C25A11.4	175053_at	C25A11.4b	C25A11.4	WBGene00000100		ajm-1	ajm-1 encodes a member of the apical junction molecule class that is required for correct elongation of the C. elegans embryo; AJM-1 contains a coiled-coil motif; AJM-1 binds DLG-1 in vitro, in yeast two-hybrid assays, and in vivo; AJM-1 is mislocalized in a dlg-1(RNAi) background; LET-413 is required for rapid confinement of DLG-1 and AJM-1 to a narrow apical region in C. elegans epithelia; CLC-…	jc18|ok160|ttTi557|snp_C25A11[1]	1	WBPhenotype0000050|WBPhenotype0000031|WBPhenotype0000050|WBPhenotype0000643|WBPhenotype0000031|WBPhenotype0000049|WBPhenotype0000050|WBPhenotype0000054|WBPhenotype0000059|WBPhenotype0000689|WBPhenotype0000886|WBPhenotype0001037|WBPhenotype0000112	1	AJM-1 localizes to the apical borders of all C. elegans epithelia. Expression occurs in the embryonic hypodermis, pharynx and intestine, as well as in post-embryonic epithelia, including the vulva, uterus, spermathecae, pharynx, intestine, hindgut, hypodermis and male tail. MH27 staining of embryos expressing HMP-1GFP reveals that AJM-1 occupies an apical domain that is basal to the HMRHMP(cadher…	vulva|pharynx|hypodermis|spermathecae|uterus|intestine|all somatic cells|gonad		Biological_process:positive regulation of growth rate|Biological_process:embryonic development (sensu Metazoa)|Biological_process:locomotory behavior	LSE2648	Unnamed protein	ENSEMBL:ENSP00000357793:human:Trichohyalin:E=59.1675 | ENSEMBL:ENSP00000290632:human:Trichohyalin:E=57.041 | ENSEMBL:ENSP00000261973:human:RNA binding motif protein 25:E=36.1938 | ENSEMBL:ENSP00000347044:human:plectin 1 isoform 3:E=33.9208 | ENSEMBL:ENSP00000348702:human:plectin 1 isoform 2:E=33.9208 | ENSEMBL:ENSP00000349868:human:plectin 1 isoform 1:E=33.9208 | ENSEMBL:ENSP00000344848:human:ple…
C48B4.7	186684_s_at	C48B4.7		WBGene00008170				ttTi5566|ttTi5831|snp_ZK121[1]|snp_ZK121[2]		WBPhenotype0000049|WBPhenotype0000749|WBPhenotype0000886|WBPhenotype0000049|WBPhenotype0000062|WBPhenotype0000886|WBPhenotype0000050|WBPhenotype0000535|WBPhenotype0000689|WBPhenotype0000886|WBPhenotype0000031|WBPhenotype0000049|WBPhenotype0000050|WBPhenotype0000054|WBPhenotype0000059|WBPhenotype0000689|WBPhenotype0000886|WBPhenotype0001037|WBPhenotype0000050				7		LSE1038	Unnamed protein
ZK682.5	181399_at	ZK682.5		WBGene00022789				snp_ZK682[2]		WBPhenotype0000050|WBPhenotype0000535|WBPhenotype0000689|WBPhenotype0000886|WBPhenotype0000059|WBPhenotype0000049|WBPhenotype0000062|WBPhenotype0000886|WBPhenotype0000031|WBPhenotype0000049|WBPhenotype0000050|WBPhenotype0000054|WBPhenotype0000059|WBPhenotype0000689|WBPhenotype0000886|WBPhenotype0001037|WBPhenotype0000031				14	Molecular_function:protein binding|Molecular_function:nutrient reservoir activity|Molecular_function:ATP binding|Biological_process:transport|Molecular_function:ATPase activity, coupled to transmembrane movement of ions, phosphorylative mechanism|Cellular_component:membrane|Biological_process:larval development (sensu Nematoda)|Biological_process:growth|Biological_process:positive regulation of g…	KOG0619	Leucine rich repeat	ENSEMBL:ENSP00000319286:human:Platelet glycoprotein V precursor:E=29.301 | ENSEMBL:ENSP00000319464:human:Carboxypeptidase N subunit 2 precursor:E=27.8239 | ENSEMBL:ENSP00000306276:human:Leucine-rich repeat-containing protein 15 precursor:E=26.4685 | ENSEMBL:ENSP00000374508:human:Leucine-rich repeat-containing G-protein coupled receptor 4 precursor:E=24.9586 | ENSEMBL:ENSP00000368516:human:105 kDa…
ZC334.7	193314_at	ZC334.7		WBGene00013865				ok879							Molecular_function:electron carrier activity|Molecular_function:protein disulfide oxidoreductase activity|Biological_process:cell redox homeostasis|Biological_process:electron transport	KOG1752	Glutaredoxin and related proteins
C28H8.5	187278_at	C28H8.5a	C28H8.5	WBGene00016196	C28H8.5b	C28H8.5		tm1767		WBPhenotype0000049|WBPhenotype0000062|WBPhenotype0000886|WBPhenotype0000050|WBPhenotype0000535|WBPhenotype0000689|WBPhenotype0000886|WBPhenotype0000049|WBPhenotype0000749|WBPhenotype0000886|WBPhenotype0000031|WBPhenotype0000049|WBPhenotype0000050|WBPhenotype0000054|WBPhenotype0000059|WBPhenotype0000689|WBPhenotype0000886|WBPhenotype0001037						KOG3371	Uncharacterized conserved protein	ENSEMBL:ENSP00000315682:human:Isoform 1 of THAP domain-containing protein 4:E=13.0862 |
AH9.3	185477_s_at	AH9.3		WBGene00014999				tm2792		WBPhenotype0000031|WBPhenotype0000049|WBPhenotype0000050|WBPhenotype0000054|WBPhenotype0000059|WBPhenotype0000689|WBPhenotype0000886|WBPhenotype0001037|WBPhenotype0000049|WBPhenotype0000050|WBPhenotype0000689|WBPhenotype0000886|WBPhenotype0000050|WBPhenotype0000535|WBPhenotype0000689|WBPhenotype0000886				0
F35D2.3	174697_at	F35D2.3		WBGene00018041				CE5-121		WBPhenotype0000061|WBPhenotype0000050|WBPhenotype0000535|WBPhenotype0000689|WBPhenotype0000886|WBPhenotype0000017|WBPhenotype0000049|WBPhenotype0000062|WBPhenotype0000886|WBPhenotype0000017|WBPhenotype0000031|WBPhenotype0000049|WBPhenotype0000050|WBPhenotype0000054|WBPhenotype0000059|WBPhenotype0000689|WBPhenotype0000886|WBPhenotype0001037|WBPhenotype0000017|WBPhenotype0000017				12		KOG1217	Fibrillins and related proteins containing Ca2+-binding EGF-like domains	ENSEMBL:ENSP00000265121:human:Teneurin-3:E=20.3979 | ENSEMBL:ENSP00000373695:human:similar to odd Oz/ten-m homolog 3 isoform 3:E=20.2924 | ENSEMBL:ENSP00000372644:human:Isoform XB of Tenascin-X precursor:E=19.8861 | ENSEMBL:ENSP00000364393:human:Tenascin XB:E=19.8861 | ENSEMBL:ENSP00000344400:human:Isoform 3 of Tenascin precursor:E=19.8539 | ENSEMBL:ENSP00000344555:human:Isoform 5 of Tenascin pre…
F54D10.1	188252_at	F54D10.1		WBGene00004821		skr-15	The skr-15 gene encodes a homolog of Skp1 in S. cerevisiae that has no known function in vivo, since skr-15(RNAi) animals are at least superficially normal.	ok797|nj37		WBPhenotype0000031|WBPhenotype0000154|WBPhenotype0000228|WBPhenotype0000049|WBPhenotype0000062|WBPhenotype0000886|WBPhenotype0000031|WBPhenotype0000049|WBPhenotype0000050|WBPhenotype0000054|WBPhenotype0000059|WBPhenotype0000689|WBPhenotype0000886|WBPhenotype0001037|WBPhenotype0000050|WBPhenotype0000535|WBPhenotype0000689|WBPhenotype0000886				12	Biological_process:positive regulation of growth rate|Biological_process:DNA repair	KOG1724	SCF ubiquitin ligase, Skp1 component	ENSEMBL:ENSP00000231487:human:S-phase kinase-associated protein 1A isoform b:E=22.7696 | ENSEMBL:ENSP00000331708:human:S-phase kinase-associated protein 1A isoform a:E=22.6576 | FLYBASE:CG11941-PA:fly:Flybase gene name is skpC-PA:E=17.6778 | FLYBASE:CG8881-PA:fly:Flybase gene name is skpB-PA:E=16.7447 | FLYBASE:CG16983-PE:fly:Flybase gene name is skpA-PE:E=16.1024 | FLYBASE:CG12227-PA:fly:Flybase…
M01G12.12	176778_s_at	M01G12.12		WBGene00004509		rrf-2	rrf-2 encodes an RNA-directed RNA polymerase (RdRP) homolog of unknown function; RRF-2 is not obviously required for either somatic or germline RNAi, or for transitive RNAi.	pk2040|pkP786|ok210		WBPhenotype0000031|WBPhenotype0000049|WBPhenotype0000050|WBPhenotype0000054|WBPhenotype0000059|WBPhenotype0000689|WBPhenotype0000886|WBPhenotype0001037|WBPhenotype0000050|WBPhenotype0000535|WBPhenotype0000689|WBPhenotype0000886|WBPhenotype0000050|WBPhenotype0000535|WBPhenotype0000689|WBPhenotype0000886|WBPhenotype0000049|WBPhenotype0000062|WBPhenotype0000886				9		KOG0988	RNA-directed RNA polymerase QDE-1 required for posttranscriptional gene silencing and RNA interference
C16C2.1	191117_at	C16C2.1		WBGene00000430		ceh-5	ceh-5 encodes a homeodomain protein, similar to the human VENTRAL ANTERIOR HOMEO BOX 2 gene (VAX2; OMIM:604295); CEH-5 is dispensable for viability and gross morphology.	tm1403	1	WBPhenotype0000050|WBPhenotype0000535|WBPhenotype0000689|WBPhenotype0000886|WBPhenotype0000031|WBPhenotype0000049|WBPhenotype0000050|WBPhenotype0000054|WBPhenotype0000059|WBPhenotype0000689|WBPhenotype0000886|WBPhenotype0001037|WBPhenotype0000050|WBPhenotype0000535|WBPhenotype0000689|WBPhenotype0000886	0	Larval Expression: Nervous System; nerve ring; head neurons;	head neurons|nerve ring|nervous system	1	Molecular_function:transcription factor activity|Molecular_function:sequence-specific DNA binding|Biological_process:regulation of transcription, DNA-dependent|Cellular_component:nucleus|Molecular_function:DNA binding|Biological_process:regulation of transcription			ENSEMBL:ENSP00000358206:human:Isoform 1 of Ventral anterior homeobox 1:E=20.6576 | ENSEMBL:ENSP00000234392:human:Ventral anterior homeobox 2:E=19.9586 | ENSEMBL:ENSP00000263610:human:BarH-like 1 homeobox protein:E=14.699 | ENSEMBL:ENSP00000277905:human:Isoform 2 of Ventral anterior homeobox 1:E=13.4089 | ENSEMBL:ENSP00000258106:human:empty spiracles homolog 1 isoform 1:E=13.1611 | ENSEMBL:ENSP000…
ZC204.12	184174_at	ZC204.12		WBGene00022562				uCE2-2334|snp_C01G12[3]|snp_C01G12[4]	1	WBPhenotype0000031|WBPhenotype0000049|WBPhenotype0000050|WBPhenotype0000054|WBPhenotype0000059|WBPhenotype0000689|WBPhenotype0000886|WBPhenotype0001037|WBPhenotype0000031|WBPhenotype0000049|WBPhenotype0000050|WBPhenotype0000054|WBPhenotype0000059|WBPhenotype0000689|WBPhenotype0000886|WBPhenotype0001037|WBPhenotype0000049|WBPhenotype0000062|WBPhenotype0000886	0	GFP is expressed in embryos, larvae and adults. Expression is strongest in the anterior intestine but is also observed in head neurons and weakly in pharyngeal cells.		8		LSE1143	Unnamed protein
Y46H3A.1	184414_at	Y46H3A.1b	Y46H3A.1	WBGene00021599	Y46H3A.1a	srt-42		tm2419|tm2417		WBPhenotype0000049|WBPhenotype0000062|WBPhenotype0000886|WBPhenotype0000050|WBPhenotype0000535|WBPhenotype0000689|WBPhenotype0000886|WBPhenotype0000031|WBPhenotype0000049|WBPhenotype0000050|WBPhenotype0000054|WBPhenotype0000059|WBPhenotype0000689|WBPhenotype0000886|WBPhenotype0001037						LSE0504	7-transmembrane receptor
Y75B8A.20	185468_at	Y75B8A.20		WBGene00001724		grl-15	grl-15 encodes a hedgehog-like protein, with an N-terminal signal sequence, a central proline-rich low-complexity region, and a C-terminal Ground-like (Grl) domain; GRL-15 is expressed in the reproductive system, vulva, and larval hypodermis; the Grl domain is predicted to form a cysteine-crosslinked protein involved in intercellular signalling, and it has subtle similarity to the N-terminal Hedg…	pkP1083	0	WBPhenotype0000049|WBPhenotype0000749|WBPhenotype0000886|WBPhenotype0000050|WBPhenotype0000535|WBPhenotype0000689|WBPhenotype0000886	0	Larval Expression: Reproductive System; developing vulva; hypodermis;	hypodermis|Reproductive System|developing vulva|vulva other	14		LSE0519	GROUND domains (extracellular cysteine-containing domain sometimes associated with HOG domains)
T05D4.3	178521_s_at	T05D4.3		WBGene00011476				ttTi6505		WBPhenotype0000031|WBPhenotype0000049|WBPhenotype0000050|WBPhenotype0000054|WBPhenotype0000059|WBPhenotype0000689|WBPhenotype0000886|WBPhenotype0001037|WBPhenotype0000050|WBPhenotype0000535|WBPhenotype0000689|WBPhenotype0000886|WBPhenotype0000643|WBPhenotype0000031|WBPhenotype0000049|WBPhenotype0000050|WBPhenotype0000054|WBPhenotype0000059|WBPhenotype0000060|WBPhenotype0000062|WBPhenotype0000689|…				1	Biological_process:protein secretion|Cellular_component:membrane|Biological_process:locomotory behavior	InP_Cae_006771
F16D3.4	173585_at	F16D3.4		WBGene00008887			F16D3.4 encodes an ortholog of human TUBULIN-SPECIFIC CHAPERONE D (TBCD; OMIM:604649), also known as tubulin-folding cofactor D; F16D3.4 may be a ligand and effector of the ARL2 ortholog EVL-20.	cxTi9087|cxTi10448	1	WBPhenotype0000050|WBPhenotype0000765|WBPhenotype0000038|WBPhenotype0000643|WBPhenotype0000697|WBPhenotype0001037|WBPhenotype0000050|WBPhenotype0000059|WBPhenotype0000697|WBPhenotype0001037|WBPhenotype0000031|WBPhenotype0000049|WBPhenotype0000050|WBPhenotype0000054|WBPhenotype0000059|WBPhenotype0000689|WBPhenotype0000886|WBPhenotype0001037|WBPhenotype0000050|WBPhenotype0000535|WBPhenotype0000038|…	0	Larval Expression: pharynx; intestine; Nervous System; head neurons; tail neurons;	pharynx|intestine|head neurons|tail neurons|nervous system	11	Molecular_function:binding|Biological_process:embryonic development (sensu Metazoa)|Biological_process:larval development (sensu Nematoda)|Biological_process:growth|Biological_process:hermaphrodite genitalia development|Biological_process:gametogenesis|Biological_process:post-embryonic body morphogenesis|Biological_process:morphogenesis of an epithelium|Biological_process:locomotory behavior	KOG1943	Beta-tubulin folding cofactor D	ENSEMBL:ENSP00000333932:human:Isoform 4 of Tubulin-specific chaperone D:E=89.6198 | ENSEMBL:ENSP00000347719:human:Isoform 1 of Tubulin-specific chaperone D:E=88.3468 | ENSEMBL:ENSP00000269368:human:Isoform 5 of Tubulin-specific chaperone D:E=70.5528 | FLYBASE:CG7261-PA:fly:Flybase gene name is CG7261-PA:E=99.5229 |
K07A12.6	188035_at	K07A12.6		WBGene00001990		hot-5	hot-5 encodes a predicted membrane-associated protein that is a member of the Ly-6 superfamily of glycosylphosphatidylinositol (GPI)-linked signaling proteins and is homologous to ODR-2, a neuronally expressed protein required for olfaction; as loss of hot-5 activity via RNA-mediated interference (RNAi) does not result in any abnormalities, the precise role of HOT-5 in C. elegans development and/…	pkP1120|snp_K07A12[8]|snp_K07A12[7]		WBPhenotype0000049|WBPhenotype0000062|WBPhenotype0000886|WBPhenotype0000050|WBPhenotype0000535|WBPhenotype0000689|WBPhenotype0000886|WBPhenotype0000031|WBPhenotype0000049|WBPhenotype0000050|WBPhenotype0000054|WBPhenotype0000059|WBPhenotype0000689|WBPhenotype0000886|WBPhenotype0001037				6		LSE4022	Unnamed protein
H24G06.1	174579_s_at	H24G06.1b	H24G06.1	WBGene00019237	H24G06.1a|H24G06.1d|H24G06.1e	H24G06.1		CE5-178|uCE5-1779		WBPhenotype0000535|WBPhenotype0000697|WBPhenotype0000050|WBPhenotype0000535|WBPhenotype0000689|WBPhenotype0000886|WBPhenotype0000031|WBPhenotype0000049|WBPhenotype0000050|WBPhenotype0000054|WBPhenotype0000059|WBPhenotype0000689|WBPhenotype0000886|WBPhenotype0001037|WBPhenotype0000050|WBPhenotype0000535|WBPhenotype0000689|WBPhenotype0000886|WBPhenotype0000050|WBPhenotype0000062|WBPhenotype0000535|…					Biological_process:post-embryonic body morphogenesis|Biological_process:hermaphrodite genitalia development|Biological_process:embryonic development (sensu Metazoa)			ENSEMBL:ENSP00000374581:human:MAPKBP1 protein:E=54.9208 | ENSEMBL:ENSP00000373651:human:IMP dehydrogenase/GMP reductase family protein:E=44.6383 | ENSEMBL:ENSP00000270301:human:166 kDa protein:E=43.3468 | ENSEMBL:ENSP00000260357:human:164 kDa protein:E=42.1675 | ENSEMBL:ENSP00000350464:human:Hypothetical protein DKFZp686G1024:E=40.699 | ENSEMBL:ENSP00000368137:human:CDNA FLJ33298 fis, clone BNGH4…
F37B4.10	185014_s_at	F37B4.10		WBGene00018140				uCE1-653		WBPhenotype0000050|WBPhenotype0000535|WBPhenotype0000689|WBPhenotype0000886|WBPhenotype0000031|WBPhenotype0000049|WBPhenotype0000050|WBPhenotype0000054|WBPhenotype0000059|WBPhenotype0000689|WBPhenotype0000886|WBPhenotype0001037|WBPhenotype0000050|WBPhenotype0000062|WBPhenotype0000535|WBPhenotype0000689|WBPhenotype0000886				12	Molecular_function:nucleic acid binding|Molecular_function:zinc ion binding|Cellular_component:intracellular	InP_Cae_010984
C18A3.6	175564_s_at	C18A3.6	C18A3.6a	WBGene00004267	C18A3.6b	rab-3	rab-3 encodes a rab3 homolog, a member of the Ras GTPase superfamily, and affects sensitivity to aldicarb and the distribution of synaptic vesicle populations and thereby affects synaptic transmission, track amplitude and speed of movement, chemotaxis to isoamyl alcohol, affects pharyngeal pump durations, and may only slightly affect male mating behavior; requires aex-3 for localization to synaps…	js48|y250|y251|js49	1	WBPhenotype0000017|WBPhenotype0000017|WBPhenotype0000017|WBPhenotype0000017|WBPhenotype0000017|WBPhenotype0000017|WBPhenotype0000049|WBPhenotype0000062|WBPhenotype0000886|WBPhenotype0000017|WBPhenotype0000017|WBPhenotype0000017|WBPhenotype0000646|WBPhenotype0000050|WBPhenotype0000535|WBPhenotype0000689|WBPhenotype0000886	0	~all neurons. Immunoreactivity was detected in the synaptic-rich regions of the nervous system in a pattern similar to the distribution of the C. elegans synaptic vesicle membrane protein synaptotagmin. Specifically, the nerve ring, ventral nerve cord, and dorsal nerve cord showed the highest immunoreactivity. rab-3 expression also was observed in the pharyngeal nervous system. Detectable levels …	neurons|nerve ring|ventral nerve cord|dorsal nerve cord|pharyngeal nerves		Molecular_function:GTP binding|Biological_process:small GTPase mediated signal transduction|Cellular_component:exosome (RNase complex)|Biological_process:intracellular protein transport|Cellular_component:intracellular|Biological_process:protein transport|Biological_process:positive regulation of locomotion	KOG0093	GTPase Rab3, small G protein superfamily	ENSEMBL:ENSP00000282878:human:Ras-related protein Rab-3C:E=85.3372 | ENSEMBL:ENSP00000222256:human:Ras-related protein Rab-3A:E=84.0555 | ENSEMBL:ENSP00000304461:human:Ras-related protein Rab-3B:E=81.9208 | ENSEMBL:ENSP00000222120:human:Ras-related protein Rab-3D:E=81.0862 | ENSEMBL:ENSP00000300935:human:Ras-related protein Rab-8A:E=51.8239 | ENSEMBL:ENSP00000312734:human:Ras-related protein Rab-…
C53C9.2	174173_at	C53C9.2		WBGene00016898				uCE2-889|uCE2-890|uCE2-893|uCE2-888|uCE2-892|uCE2-894|uCE2-891		WBPhenotype0000050|WBPhenotype0000535|WBPhenotype0000689|WBPhenotype0000886|WBPhenotype0000031|WBPhenotype0000031|WBPhenotype0000049|WBPhenotype0000050|WBPhenotype0000054|WBPhenotype0000059|WBPhenotype0000689|WBPhenotype0000886|WBPhenotype0001037|WBPhenotype0000050|WBPhenotype0000062|WBPhenotype0000535|WBPhenotype0000689|WBPhenotype0000886|WBPhenotype0000031				1	Biological_process:positive regulation of growth rate	LSE0788	Unnamed protein	ENSEMBL:ENSP00000367918:human:similar to testis-specific histone 2a:E=14.0706 | ENSEMBL:ENSP00000327465:human:Myelin transcription factor 1:E=13.2147 | ENSEMBL:ENSP00000269230:human:Proline and glutamic acid rich nuclear protein isoform:E=11.3372 | ENSEMBL:ENSP00000301396:human:Isoform 2 of Proline-, glutamic acid- and leucine-rich protein 1:E=11.3188 | ENSEMBL:ENSP00000265411:human:77 kDa protei…
F41H10.8	173725_s_at	F41H10.8		WBGene00001244		elo-6	The elo-6 gene encodes a paralog of elo-1 and elo-2, each of which encodes a polyunsaturated fatty acid (PUFA) elongase; ELO-6 may be required for a normally high growth rate.	gk233	1	WBPhenotype0000886|WBPhenotype0000031|WBPhenotype0000049|WBPhenotype0000062|WBPhenotype0000886|WBPhenotype0000050|WBPhenotype0000535|WBPhenotype0000689|WBPhenotype0000886|WBPhenotype0000031	0	GFP fluorescence was detected in the gut and several head neurons, including amphid neurons. --precise ends.|Exclusive intestinal expression.		19	Cellular_component:integral to membrane|Biological_process:positive regulation of growth rate	KOG3072	Long chain fatty acid elongase	ENSEMBL:ENSP00000238970:human:Elongation of very long chain fatty acids protein 3:E=37.8239 | ENSEMBL:ENSP00000304736:human:CDNA: FLJ23378 fis, clone HEP16248:E=37.6198 | ENSEMBL:ENSP00000163344:human:Elongation of very long chain fatty acids protein 1:E=21.2147 | ENSEMBL:ENSP00000296596:human:34 kDa protein:E=20.3665 | ENSEMBL:ENSP00000373801:human:ELOVL7 protein:E=20.2596 | ENSEMBL:ENSP00000306…
F35C11.1	182484_at	F35C11.1		WBGene00003743		nlp-5		tm2125	1	WBPhenotype0000050|WBPhenotype0000535|WBPhenotype0000689|WBPhenotype0000886|WBPhenotype0000049|WBPhenotype0000062|WBPhenotype0000886|WBPhenotype0000031|WBPhenotype0000049|WBPhenotype0000050|WBPhenotype0000054|WBPhenotype0000059|WBPhenotype0000689|WBPhenotype0000886|WBPhenotype0001037	2	Reporter construct is expressed primarily or exclusively in neurons or "endocrine/secretory" cells. GFP expression in non-neuronal tissues include the gut (frequently), specific somatic gonad cells, and in pharyngeal or vulval muscles (rarely). No expression is detected in hypodermal, body wall muscle or germ tissues. nlp-5 is expressed at head and tail neurons.|Expressed in ASI, 2 head neurons, …	head neurons|tail neurons|spermathecae|head neurons|male nervous system	6		InP_Cae_011688
W02D3.5	192988_at	W02D3.5		WBGene00002258		lbp-6		tm575|ok763|ok768|cxTi4203|uCE2-1714|uCE2-1716|uCE2-1715		WBPhenotype0000049|WBPhenotype0000062|WBPhenotype0000886|WBPhenotype0000031|WBPhenotype0000049|WBPhenotype0000050|WBPhenotype0000054|WBPhenotype0000059|WBPhenotype0000689|WBPhenotype0000886|WBPhenotype0001037|WBPhenotype0000050|WBPhenotype0000535|WBPhenotype0000689|WBPhenotype0000886				19	Molecular_function:binding|Molecular_function:lipid binding|Biological_process:transport	KOG4015	Fatty acid-binding protein FABP	ENSEMBL:ENSP00000241156:human:Fatty acid-binding protein, heart:E=28.4089 | ENSEMBL:ENSP00000368362:human:Lipid-binding protein:E=27.0315 | ENSEMBL:ENSP00000256104:human:Fatty acid-binding protein, adipocyte:E=26.9208 | ENSEMBL:ENSP00000296918:human:Fatty acid-binding protein, brain:E=25.3372 | ENSEMBL:ENSP00000256103:human:Myelin P2 protein:E=24.4815 | ENSEMBL:ENSP00000271558:human:Cellular reti…
R06C7.8	192167_at	R06C7.8		WBGene00000275		bub-1	bub-1 encodes a serine/threonine kinase orthologous to Saccharomyces cerevisiae BUB1 which is required for proper function of the mitotic spindle assembly checkpoint and human BUB1 (OMIM:602452) which is mutated in some colorectal cancers; BUB-1 activity is required at several stages of development, including embryogenesis; BUB-1 is expressed predominantly in the anterior of the embryo and in hyp…	tm2815|uCE1-924	0	WBPhenotype0000038|WBPhenotype0000050|WBPhenotype0000054|WBPhenotype0000697|WBPhenotype0001143|WBPhenotype0000050|WBPhenotype0000535|WBPhenotype0000689|WBPhenotype0000886|WBPhenotype0000689|WBPhenotype0000697|WBPhenotype0000050|WBPhenotype0000050|WBPhenotype0001083|WBPhenotype0000050|WBPhenotype0000643|WBPhenotype0001037	0	This expression pattern has two components. For both components expression is excluded from the nucleus and restricted to the cell cytoplasm. In embryos extensive (predominantly anterior) expression is seen from pre-comma stages until after elongation. The second component is seen in young larvae (L1 and L2) in the hypodermal seam cells.	seam cells|hypodermal seam cells	11	Molecular_function:protein kinase activity|Molecular_function:ATP binding|Biological_process:protein amino acid phosphorylation|Molecular_function:protein serine/threonine kinase activity|Molecular_function:protein-tyrosine kinase activity|Biological_process:morphogenesis of an epithelium|Biological_process:embryonic development (sensu Metazoa)|Biological_process:larval development (sensu Nematod…	LSE0746	Unnamed protein	ENSEMBL:ENSP00000374594:human:Mitotic checkpoint serine/threonine-protein kinase BUB1:E=31.7696 | ENSEMBL:ENSP00000302530:human:123 kDa protein:E=30.6778 | FLYBASE:CG7838-PA:fly:Flybase gene name is Bub1-PA:E=28.0655 | FLYBASE:CG14030-PA:fly:Flybase gene name is CG14030-PA:E=26.3098 |
F36F2.2	178614_s_at	F36F2.2		WBGene00009476				ok353|snp_ZK337[5]|snp_ZK337[3]|snp_ZK337[2]|snp_ZK337[4]|snp_ZK337[1]|snp_ZK337[6]		WBPhenotype0000049|WBPhenotype0000062|WBPhenotype0000886|WBPhenotype0000031|WBPhenotype0000049|WBPhenotype0000050|WBPhenotype0000054|WBPhenotype0000059|WBPhenotype0000689|WBPhenotype0000886|WBPhenotype0001037|WBPhenotype0000050|WBPhenotype0000535|WBPhenotype0000689|WBPhenotype0000886				15		InP_Cae_009409
F01D4.4	190244_s_at	F01D4.4		WBGene00001189		egl-21	egl-21 encodes a putative carboxypeptidase (whose homologs include human enkephalin convertase/carboxypeptidase E); EGL-21 is expressed throughout the nervous system; EGL-21 is required for normal synthesis of FMRFamide-like peptides, and for egg-laying, locomotion, and defecation; EGL-23 promotes acetylcholine release at neuromuscular junctions; egl-21 mutant defects resemble those seen for muta…	n576|n476|n611	1	WBPhenotype0000017|WBPhenotype0000017|WBPhenotype0000050|WBPhenotype0000535|WBPhenotype0000689|WBPhenotype0000886|WBPhenotype0000017|WBPhenotype0000049|WBPhenotype0000062|WBPhenotype0000886|WBPhenotype0000017|WBPhenotype0000017|WBPhenotype0000017|WBPhenotype0000017|WBPhenotype0000017|WBPhenotype0000017	0	Immunostaining in wild-type animals showed that EGL-21::GFP is expressed widely in the nervous system, with particularly strong expression in the neuronal processes of the nerve ring. EGL-21::GFP was not expressed in any non-neuronal tissues.	preanal ganglion|ventral cord motor neurons|head neurons|tail neurons|nerve ring	6	Molecular_function:carboxypeptidase A activity|Biological_process:proteolysis	KOG2649	Zinc carboxypeptidase	ENSEMBL:ENSP00000261510:human:Carboxypeptidase E precursor:E=90.7213 | ENSEMBL:ENSP00000266047:human:Carboxypeptidase N catalytic chain precursor:E=83.3098 | ENSEMBL:ENSP00000225719:human:Carboxypeptidase D precursor:E=82.7959 | ENSEMBL:ENSP00000354255:human:Isoform 1 of Carboxypeptidase Z precursor:E=82 | ENSEMBL:ENSP00000315074:human:Isoform 2 of Carboxypeptidase Z precursor:E=81.9586 | ENSEMBL…
Y53F4B.10	185421_at	Y53F4B.10		WBGene00013157			Y53F4B.10 is orthologous to the human gene INSULIN (IRF4; OMIM:176730), which when mutated leads to disease.	uCE2-1641		WBPhenotype0000031|WBPhenotype0000049|WBPhenotype0000050|WBPhenotype0000054|WBPhenotype0000059|WBPhenotype0000689|WBPhenotype0000886|WBPhenotype0001037|WBPhenotype0000050|WBPhenotype0000049|WBPhenotype0000062|WBPhenotype0000886|WBPhenotype0000050|WBPhenotype0000535|WBPhenotype0000689|WBPhenotype0000886						KOG1801	tRNA-splicing endonuclease positive effector (SEN1)
F47D12.1	176812_at	F47D12.1a	F47D12.1	WBGene00001518	F47D12.1c|F47D12.1b|F47D12.1e	gar-2	gar-2 encodes a novel, seven transmembrane-domain G protein-coupled acetylcholine receptor (AChR); when expressed in Xenopus oocytes treated with acetylcholine, GAR-2 is able to activate a mammalian G protein-activated inwardly rectifying K+ (GIRK1) channel, but not other channels, suggesting that GAR-2 couples to G proteins of the Gi family; pharmacological analyses indicate, however, that GAR-2…	ok520|uCE3-952	1	WBPhenotype0000031|WBPhenotype0000049|WBPhenotype0000050|WBPhenotype0000054|WBPhenotype0000059|WBPhenotype0000689|WBPhenotype0000886|WBPhenotype0001037|WBPhenotype0000050|WBPhenotype0000062|WBPhenotype0000535|WBPhenotype0000689|WBPhenotype0000886|WBPhenotype0000031|WBPhenotype0000049|WBPhenotype0000050|WBPhenotype0000054|WBPhenotype0000059|WBPhenotype0000689|WBPhenotype0000886|WBPhenotype0001037|…	0	GAR-2 was expressed in a subset of neurons from the folding stage during embryogenesis through adulthood. This observation is consistent with RT-PCR results showing the presence of gar-2 mRNA throughout development. GAR-2 was expressed in some head neurons with ciliated endings, which are putative sensory neurons, in many cells of the ventral cord, which are considered to be motor neurons, and in…	neurons|ventral cord motor neurons|head neurons|sensory neurons		Molecular_function:rhodopsin-like receptor activity|Biological_process:G-protein coupled receptor protein signaling pathway|Cellular_component:integral to membrane|Molecular_function:muscarinic acetylcholine receptor activity|Cellular_component:membrane|Molecular_function:octopamine receptor activity|Biological_process:UDP-glucose metabolism|Molecular_function:cellulose synthase activity			ENSEMBL:ENSP00000319984:human:Muscarinic acetylcholine receptor M2:E=52.7696 | ENSEMBL:ENSP00000306490:human:Muscarinic acetylcholine receptor M1:E=51.1938 | ENSEMBL:ENSP00000255380:human:Muscarinic acetylcholine receptor M3:E=48.1739 | ENSEMBL:ENSP00000331108:human:Muscarinic acetylcholine receptor M5:E=45.8861 | ENSEMBL:ENSP00000322924:human:5-hydroxytryptamine 1F receptor:E=37.9586 | ENSEMBL:E…
C01G6.3	178775_at	C01G6.3		WBGene00007225				ok1961		WBPhenotype0000049|WBPhenotype0000062|WBPhenotype0000886|WBPhenotype0000050|WBPhenotype0000535|WBPhenotype0000689|WBPhenotype0000886|WBPhenotype0000031|WBPhenotype0000049|WBPhenotype0000050|WBPhenotype0000054|WBPhenotype0000059|WBPhenotype0000689|WBPhenotype0000886|WBPhenotype0001037|WBPhenotype0000050|WBPhenotype0000050|WBPhenotype0000689				12	Biological_process:embryonic development (sensu Metazoa)|Biological_process:reproduction
Y57G11C.20	172663_x_at	Y57G11C.20		WBGene00013315				ok1997	1	WBPhenotype0000050|WBPhenotype0000535|WBPhenotype0000689|WBPhenotype0000886|WBPhenotype0000031|WBPhenotype0000049|WBPhenotype0000050|WBPhenotype0000054|WBPhenotype0000059|WBPhenotype0000689|WBPhenotype0000886|WBPhenotype0001037|WBPhenotype0000031|WBPhenotype0000049|WBPhenotype0000050|WBPhenotype0000054|WBPhenotype0000059|WBPhenotype0000689|WBPhenotype0000886|WBPhenotype0001037|WBPhenotype0000049|…	0	Larval Expression: intestine - posterior cells; seam cells; Nervous System; ventral nerve cord; head neurons;	intestine|head neurons|ventral nerve cord|nervous system|seam cells	9	Molecular_function:DNA binding|Molecular_function:ligand-dependent nuclear receptor activity|Molecular_function:steroid binding|Cellular_component:nucleus|Biological_process:regulation of transcription, DNA-dependent|Molecular_function:tRNA-pseudouridine synthase activity	InP_uni_006018		ENSEMBL:ENSP00000357793:human:Trichohyalin:E=30.5086 | ENSEMBL:ENSP00000290632:human:Trichohyalin:E=29.6383 | ENSEMBL:ENSP00000354826:human:Isoform 1 of Caldesmon:E=24.3872 | ENSEMBL:ENSP00000278849:human:inner centromere protein antigens 135/155kDa isoform 2:E=22.3566 | ENSEMBL:ENSP00000347269:human:CDNA FLJ40198 fis, clone TESTI2019975, weakly similar to TRICHOHYALIN:E=22.0915 | ENSEMBL:ENSP000…
H26D21.2	193072_s_at	H26D21.2		WBGene00003418		msh-2	The msh-2 gene encodes a DNA mismatch repair protein homolog that is orthologous to human MSH2 (OMIM:120435); mutation of the human MSH2 gene leads to hereditary non-polyposis colon cancer (OMIM:120436).	ev679		WBPhenotype0000049|WBPhenotype0000062|WBPhenotype0000886|WBPhenotype0000228|WBPhenotype0000228|WBPhenotype0000031|WBPhenotype0000049|WBPhenotype0000050|WBPhenotype0000054|WBPhenotype0000059|WBPhenotype0000689|WBPhenotype0000886|WBPhenotype0001037|WBPhenotype0000050|WBPhenotype0000535|WBPhenotype0000689|WBPhenotype0000886				7	Molecular_function:DNA binding|Molecular_function:ATP binding|Biological_process:mismatch repair|Cellular_component:nucleus|Molecular_function:damaged DNA binding|Biological_process:DNA metabolism|Cellular_component:cytoplasm|Biological_process:maintenance of fidelity during DNA-dependent DNA replication|Biological_process:DNA repair	KOG0219	Mismatch repair ATPase MSH2 (MutS family)	ENSEMBL:ENSP00000233146:human:DNA mismatch repair protein Msh2:E=102.699 | ENSEMBL:ENSP00000373935:human:DNA mismatch repair protein Msh3:E=50.7212 | ENSEMBL:ENSP00000265081:human:127 kDa protein:E=50.7212 | ENSEMBL:ENSP00000234420:human:Isoform GTBP-N of DNA mismatch repair protein MSH6:E=46.0506 | ENSEMBL:ENSP00000263187:human:MutS protein homolog 4:E=45.7696 | ENSEMBL:ENSP00000359857:human:105…
Y34B4A.9	175109_at	Y34B4A.9		WBGene00021325				snp_F08D12[7]		WBPhenotype0000050|WBPhenotype0000535|WBPhenotype0000689|WBPhenotype0000886|WBPhenotype0000049|WBPhenotype0000062|WBPhenotype0000886						LSE0547	Uncharacterized protein
F52A8.3	179056_s_at	F52A8.3b	F52A8.3	WBGene00009916	F52A8.3a	F52A8.3		cxTi310		WBPhenotype0000269|WBPhenotype0000031|WBPhenotype0000049|WBPhenotype0000050|WBPhenotype0000054|WBPhenotype0000059|WBPhenotype0000689|WBPhenotype0000886|WBPhenotype0001037|WBPhenotype0000050|WBPhenotype0000535|WBPhenotype0000689|WBPhenotype0000886|WBPhenotype0000049|WBPhenotype0000062|WBPhenotype0000886
F45D3.5	193544_s_at	F45D3.5		WBGene00004759		sel-1	sel-1 encodes two isoforms of a highly conserved transmembrane protein orthologous to human SEL1 (OMIM:602329) and Saccharomyces cerevisiae HRD3, a member of the HMG-CoA Reductase Degradation (HRD) complex that degrades malfolded endoplasmic reticulum (ER)-resident proteins; SEL-1 functions as a negative regulator of the LIN-12/GLP-1 Notch-like signaling pathway in C. elegans where it appears to …	ar23|ar29|ar75|ar77|ar166|ar167|e1948	0	WBPhenotype0000050|WBPhenotype0000062|WBPhenotype0000535|WBPhenotype0000689|WBPhenotype0000886|WBPhenotype0000049|WBPhenotype0000062|WBPhenotype0000886|WBPhenotype0000050|WBPhenotype0000535|WBPhenotype0000689|WBPhenotype0000886	0	SEL-1 appeared in all tissues except the pharynx at L1 larva through adult.|Punctate staining observed in cytoplasm strongest near apical surface and cell-cell boundaries of intestinal cells. Staining observed in P5.p and P7.p at the time cell fate decision. Staining observed in the tight junctions of all six vulval precursor cells.	intestine	5	Molecular_function:binding	KOG1550	Extracellular protein SEL-1 and related proteins	ENSEMBL:ENSP00000337053:human:Isoform 1 of Sel-1 homolog precursor:E=143.959 | ENSEMBL:ENSP00000284951:human:78 kDa protein:E=117.292 | ENSEMBL:ENSP00000352591:human:OTTHUMP00000030306:E=68.7213 | ENSEMBL:ENSP00000261258:human:19 kDa protein:E=35.6778 | ENSEMBL:ENSP00000264868:human:Hypothetical protein DKFZp781J1697:E=26.8239 | ENSEMBL:ENSP00000355104:human:LRP2 binding protein:E=10.6383 | ENSEM…
C06A8.5	179687_at	C06A8.5		WBGene00015515				ok1515		WBPhenotype0000050|WBPhenotype0001077|WBPhenotype0000050|WBPhenotype0000050|WBPhenotype0000535|WBPhenotype0000050|WBPhenotype0000535|WBPhenotype0000689|WBPhenotype0000886|WBPhenotype0000031|WBPhenotype0000050				11	Biological_process:embryonic development (sensu Metazoa)|Biological_process:post-embryonic body morphogenesis|Biological_process:positive regulation of growth rate	InP_Cae_006637
K02G10.5	173839_at	K02G10.5		WBGene00019346				ttTi7253|pkP5067|uCE5-1886|uCE5-1887|snp_D2023[2]		WBPhenotype0000031|WBPhenotype0000049|WBPhenotype0000050|WBPhenotype0000054|WBPhenotype0000059|WBPhenotype0000689|WBPhenotype0000886|WBPhenotype0001037|WBPhenotype0000050|WBPhenotype0000535|WBPhenotype0000689|WBPhenotype0000886|WBPhenotype0000049|WBPhenotype0000062|WBPhenotype0000886				14	Molecular_function:transporter activity|Biological_process:transport|Cellular_component:membrane	KOG3626	Organic anion transporter	ENSEMBL:ENSP00000309741:human:79 kDa protein:E=71.9586 | ENSEMBL:ENSP00000373680:human:solute carrier organic anion transporter family, member 4C1:E=71.9586 | ENSEMBL:ENSP00000217159:human:Isoform 1 of Solute carrier organic anion transporter family member 4A1:E=71.3279 | ENSEMBL:ENSP00000359543:human:Isoform 4 of Solute carrier organic anion transporter family member 4A1:E=65.284 | ENSEMBL:ENSP0…
C23H3.9	182085_at	C23H3.9d	C23H3.9	WBGene00016022	C23H3.9c|C23H3.9b|C23H3.9a	C23H3.9		ok1837		WBPhenotype0000050|WBPhenotype0000062|WBPhenotype0000535|WBPhenotype0000689|WBPhenotype0000886|WBPhenotype0000031|WBPhenotype0000049|WBPhenotype0000050|WBPhenotype0000054|WBPhenotype0000059|WBPhenotype0000689|WBPhenotype0000886|WBPhenotype0001037|WBPhenotype0000049|WBPhenotype0000062|WBPhenotype0000886|WBPhenotype0000050|WBPhenotype0000535|WBPhenotype0000689|WBPhenotype0000886|WBPhenotype0000031|…								ENSEMBL:ENSP00000351956:human:Intestinal mucin:E=15.4949 | ENSEMBL:ENSP00000354885:human:Mucin-2 precursor:E=14.9586 | ENSEMBL:ENSP00000347118:human:Mucin 5 (Fragment):E=12.7212 | ENSEMBL:ENSP00000356455:human:Isoform C of Proteoglycan-4 precursor:E=11.7696 | ENSEMBL:ENSP00000356456:human:Isoform F of Proteoglycan-4 precursor:E=11.7696 | ENSEMBL:ENSP00000251819:human:Isoform A of Proteoglycan-4 p…
F42G9.9	172101_x_at	F42G9.9a	F42G9.9	WBGene00004212	F42G9.9c|F42G9.9b|F42G9.9d	ptl-1	ptl-1 encodes a microtubule-binding protein that is homologous to members of the tau/MAP2/MAP4 subfamily of microtubule-associated proteins (OMIM:157140, abnormal aggregates of hyperphosphorylated tau are associated with several neurodegenerative disorders, including Alzheimer's disease, Pick's disease, and corticobasal degeneration); by homology, PTL-1 is predicted to promote microtubule assembl…	ok621|tm543|uCE3-618	1	WBPhenotype0000031|WBPhenotype0000049|WBPhenotype0000050|WBPhenotype0000054|WBPhenotype0000059|WBPhenotype0000689|WBPhenotype0000886|WBPhenotype0001037|WBPhenotype0000031|WBPhenotype0000049|WBPhenotype0000050|WBPhenotype0000054|WBPhenotype0000059|WBPhenotype0000689|WBPhenotype0000886|WBPhenotype0001037|WBPhenotype0000049|WBPhenotype0000062|WBPhenotype0000886|WBPhenotype0000050|WBPhenotype0000062|…	2	Staining was observed in the epidermis of embryos undergoing elongation, but not after hatching. In addition, weak staining was observed in a number of neurons within the head region. During larval and adult stages, mechanosensory neurons and their processes express PTL-1. The number and position of immunoreactive neurons were examined in six late first or second stage larvae, when six mechanosen…	tail|pharynx|intestine|head neurons|tail neurons|vulval muscle|nervous system|Reproductive System|body|pharynx|intestine|head neurons|tail neurons|nervous system		Biological_process:negative regulation of microtubule depolymerization	KOG2418	Microtubule-associated protein TAU	ENSEMBL:ENSP00000340438:human:Microtubule-associated tau protein:E=27.8239 | ENSEMBL:ENSP00000262410:human:microtubule-associated protein tau isoform 1:E=27.0223 | ENSEMBL:ENSP00000352460:human:203 kDa protein:E=26.9208 | ENSEMBL:ENSP00000303214:human:microtubule-associated protein tau isoform 2:E=26.7447 | ENSEMBL:ENSP00000302706:human:microtubule-associated protein tau isoform 3:E=26.699 | ENSE…
C04F6.3	193466_s_at	C04F6.3		WBGene00000503		cht-1	cht-1 encodes a chitinase orthologous to human chitinase-1 (OMIM:600031, mutations are associated with chitotriosidase deficiency); CHT-1 is predicted to function as an extracellular O-glycosyl hydrolase that hydrolyzes the glycosidic bond between two or more carbohydrates; in C. elegans, CHT-1 may play a role in embryogenesis, and may also be required for cuticle degradation during molting and d…	ok456	0	WBPhenotype0000050|WBPhenotype0000535|WBPhenotype0000689|WBPhenotype0000886|WBPhenotype0000050|WBPhenotype0000031|WBPhenotype0000049|WBPhenotype0000050|WBPhenotype0000054|WBPhenotype0000059|WBPhenotype0000689|WBPhenotype0000886|WBPhenotype0001037	0	Broadly expressed in gonad.		12	Molecular_function:chitinase activity|Biological_process:chitin catabolism|Molecular_function:hydrolase activity, hydrolyzing O-glycosyl compounds|Biological_process:carbohydrate metabolism|Molecular_function:chitin binding|Biological_process:chitin metabolism|Cellular_component:extracellular region|Biological_process:embryonic development (sensu Metazoa)	KOG2806	Chitinase	ENSEMBL:ENSP00000356198:human:Chitinase 1:E=96.6198 | ENSEMBL:ENSP00000255427:human:Isoform 1 of Chitotriosidase-1 precursor:E=96.6021 | ENSEMBL:ENSP00000341828:human:Isoform 1 of Acidic mammalian chitinase precursor:E=92.1871 | ENSEMBL:ENSP00000355262:human:Isoform 2 of Chitotriosidase-1 precursor:E=86.7447 | ENSEMBL:ENSP00000338970:human:Chitinase family protein 3 (Fragment):E=78.0088 | ENSEMBL…
T21C12.2	193009_at	T21C12.2		WBGene00001993		hpd-1	hpd-1 encodes a 4-hydroxyphenylpyruvate dioxygenase that is required for normally short lifespan and negative regulation of the dauer larval stage, with loss of hpd-1 function prolonging lifespan and promoting dauer formation; hpd-1 is a (perhaps evolutionarily conserved) target of transcriptional activation by DAF-16; HPD-1 is orthologous to human HPD (OMIM:276710, mutated in tyrosinemia type II…	uCE3-1176	0	WBPhenotype0000031|WBPhenotype0000049|WBPhenotype0000050|WBPhenotype0000054|WBPhenotype0000059|WBPhenotype0000689|WBPhenotype0000886|WBPhenotype0001037|WBPhenotype0000049|WBPhenotype0000749|WBPhenotype0000886|WBPhenotype0000049|WBPhenotype0000062|WBPhenotype0000886|WBPhenotype0000050|WBPhenotype0000535|WBPhenotype0000689|WBPhenotype0000886	0	Larval Expression: intestine; hypodermis;	hypodermis|intestine		Molecular_function:4-hydroxyphenylpyruvate dioxygenase activity|Biological_process:aromatic amino acid family metabolism	KOG0638	4-hydroxyphenylpyruvate dioxygenase	ENSEMBL:ENSP00000289004:human:4-hydroxyphenylpyruvate dioxygenase:E=125.42 | ENSEMBL:ENSP00000335060:human:glyoxalase domain containing 1:E=28.2218 | FLYBASE:CG11796-PA:fly:Flybase gene name is CG11796-PA:E=136.108 |
ZK970.4	190883_s_at	ZK970.4		WBGene00006918		vha-9	vha-9 encodes an ortholog of subunit F of the cytoplasmic (V1) domain of vacuolar proton-translocating ATPase (V-ATPase); VHA-9 is a predicted cytosolic rotor (stalk) component.	ok1304|snp_F36A2[4]		WBPhenotype0000050|WBPhenotype0000059|WBPhenotype0000643|WBPhenotype0000689|WBPhenotype0000031|WBPhenotype0000049|WBPhenotype0000050|WBPhenotype0000054|WBPhenotype0000059|WBPhenotype0000689|WBPhenotype0000886|WBPhenotype0001037|WBPhenotype0000054|WBPhenotype0000059|WBPhenotype0000050				23	Molecular_function:hydrogen-transporting ATP synthase activity, rotational mechanism|Molecular_function:hydrogen-transporting ATPase activity, rotational mechanism|Biological_process:ATP synthesis coupled proton transport|Cellular_component:proton-transporting two-sector ATPase complex|Biological_process:embryonic development (sensu Metazoa)|Biological_process:larval development (sensu Nematoda)|…	KOG3432	Vacuolar H+-ATPase V1 sector, subunit F	ENSEMBL:ENSP00000249289:human:Vacuolar ATP synthase subunit F:E=40.8861 | ENSEMBL:ENSP00000334022:human:14 kDa protein:E=34.4089 | FLYBASE:CG8210-PA:fly:Flybase gene name is Vha14-PA:E=40.1487 | FLYBASE:CG1076-PA:fly:Flybase gene name is CG1076-PA:E=16.5376 |
K04F10.2	184482_at	K04F10.2		WBGene00019395				tm1830	1	WBPhenotype0000050|WBPhenotype0000535|WBPhenotype0000689|WBPhenotype0000886|WBPhenotype0000049|WBPhenotype0000062|WBPhenotype0000886|WBPhenotype0000031|WBPhenotype0000049|WBPhenotype0000050|WBPhenotype0000054|WBPhenotype0000059|WBPhenotype0000689|WBPhenotype0000886|WBPhenotype0001037	0	Larval Expression: Nervous System; amphids; phasmids;	nervous system|amphids|phasmids	13		TWOG0066	Unnamed protein	ENSEMBL:ENSP00000261588:human:hypothetical protein LOC23247:E=58.8239 |
Y54G2A.18	171831_x_at	Y54G2A.18		WBGene00021883				pkP2152	0	WBPhenotype0000049|WBPhenotype0000062|WBPhenotype0000886|WBPhenotype0000050|WBPhenotype0000535|WBPhenotype0000689|WBPhenotype0000886	1	Larval Expression: intestine; anal depressor muscle; Reproductive System; developing vulva; body wall muscle;	intestine|vulval muscle|Reproductive System|body wall muscle|developing vulva|anal depressor muscle|excretory cell		Biological_process:intracellular protein transport|Biological_process:apoptosis|Cellular_component:endoplasmic reticulum|Cellular_component:integral to membrane	KOG1962	B-cell receptor-associated protein and related proteins	ENSEMBL:ENSP00000343458:human:B-cell receptor-associated protein 31:E=29.9586 | ENSEMBL:ENSP00000368412:human:B-cell receptor-associated protein BAP29 isoform a:E=27.4559 | ENSEMBL:ENSP00000368414:human:B-cell receptor-associated protein BAP29 isoform c:E=27.4437 | ENSEMBL:ENSP00000368416:human:B-cell receptor-associated protein BAP29 isoform d:E=27.301 | ENSEMBL:ENSP00000005259:human:B-cell rece…
F35E8.8	191382_at	F35E8.8		WBGene00001786		gst-38		snp_C09H5[1]	1	WBPhenotype0000049|WBPhenotype0000062|WBPhenotype0000886|WBPhenotype0000031|WBPhenotype0000049|WBPhenotype0000050|WBPhenotype0000054|WBPhenotype0000059|WBPhenotype0000689|WBPhenotype0000886|WBPhenotype0001037|WBPhenotype0000050|WBPhenotype0000535|WBPhenotype0000689|WBPhenotype0000886	0	Larval Expression: intestine; Nervous System; head neurons; amphids; tail neurons; phasmids;	intestine|head neurons|tail neurons|nervous system|amphids|phasmids	24		KOG1695	Glutathione S-transferase	ENSEMBL:ENSP00000295256:human:Glutathione-requiring prostaglandin D synthase:E=23.2924 | ENSEMBL:ENSP00000335620:human:Glutathione S-transferase A1:E=16.8861 | ENSEMBL:ENSP00000211122:human:Glutathione S-transferase A3:E=16.7696 | ENSEMBL:ENSP00000284562:human:Glutathione S-transferase A5:E=16.1308 | ENSEMBL:ENSP00000211309:human:Glutathione S-transferase A2:E=16.1308 | ENSEMBL:ENSP00000306378:hu…
EEED8.5	189340_at	EEED8.5		WBGene00003393		mog-5	The mog-5 gene encodes a DEAH helicase orthologous to the Drosophila CG8241, the human HRH1, and the S. cerevisiae PRP22 proteins.	q449|ok1101|snp_EEED8[1]		WBPhenotype0000050|WBPhenotype0000689|WBPhenotype0000679|WBPhenotype0000689|WBPhenotype0000050|WBPhenotype0000772|WBPhenotype0000050|WBPhenotype0000050|WBPhenotype0000643				5	Molecular_function:nucleic acid binding|Molecular_function:ATP binding|Molecular_function:ATP-dependent helicase activity|Molecular_function:helicase activity|Molecular_function:RNA binding|Molecular_function:nucleotide binding|Molecular_function:nucleoside-triphosphatase activity|Biological_process:embryonic development (sensu Metazoa)|Biological_process:reproduction|Biological_process:locomotor…	KOG0922	DEAH-box RNA helicase	ENSEMBL:ENSP00000262415:human:ATP-dependent RNA helicase DHX8:E=1000 | ENSEMBL:ENSP00000365613:human:Putative pre-mRNA-splicing factor ATP-dependent RNA helicase DHX16:E=211.602 | ENSEMBL:ENSP00000373071:human:DEAD/H (Asp-Glu-Ala-Asp/His) box polypeptide 16:E=211.187 | ENSEMBL:ENSP00000268482:human:Pre-mRNA-splicing factor ATP-dependent RNA helicase PRP16:E=203.745 | ENSEMBL:ENSP00000336741:human…
T04F8.4	188297_at	T04F8.4		WBGene00011443				tm1891|ok1169|gk517|tm2375|tm2342		WBPhenotype0000031|WBPhenotype0000049|WBPhenotype0000050|WBPhenotype0000054|WBPhenotype0000059|WBPhenotype0000689|WBPhenotype0000886|WBPhenotype0001037|WBPhenotype0000050|WBPhenotype0000535|WBPhenotype0000689|WBPhenotype0000886				10		TWOG0200	Cuticulin precursor	FLYBASE:CG33196-PB:fly:Flybase gene name is dp-PB:E=21.1611 | FLYBASE:CG3541-PB:fly:Flybase gene name is pio-PB:E=19.8861 | FLYBASE:CG17131-PA:fly:Flybase gene name is SP71-PA:E=15.6021 | FLYBASE:CG1499-PA:fly:Flybase gene name is CG1499-PA:E=12.3098 | FLYBASE:CG7802-PA:fly:Flybase gene name is CG7802-PA:E=12.2147 | FLYBASE:CG15020-PA:fly:Flybase gene name is CG15020-PA:E=10.3665 |
F33G12.6	186081_s_at	F33G12.6b	F33G12.6	WBGene00018018	F33G12.6a	F33G12.6		ttTi2504		WBPhenotype0000031|WBPhenotype0000049|WBPhenotype0000050|WBPhenotype0000054|WBPhenotype0000059|WBPhenotype0000689|WBPhenotype0000886|WBPhenotype0001037|WBPhenotype0000050|WBPhenotype0000535|WBPhenotype0000689|WBPhenotype0000886					Molecular_function:catalytic activity			FLYBASE:CG9801-PA:fly:Flybase gene name is CG9801-PA:E=83.6021 |
Y65B4BR.4	175034_at	Y65B4BR.4a	Y65B4BR.4	WBGene00007009		wwp-1		ok1102|gk372|gk397|gk411|uCE1-544|uCE1-543	1	WBPhenotype0000050|WBPhenotype0000535|WBPhenotype0000689|WBPhenotype0000886|WBPhenotype0000017|WBPhenotype0001182|WBPhenotype0000017|WBPhenotype0000031|WBPhenotype0000049|WBPhenotype0000050|WBPhenotype0000054|WBPhenotype0000059|WBPhenotype0000689|WBPhenotype0000886|WBPhenotype0001037|WBPhenotype0001183|WBPhenotype0000017|WBPhenotype0001183|WBPhenotype0001182|WBPhenotype0000017|WBPhenotype0001182|…	1	Neuronal expression: cholinergic & GABAergic motor neurons, head, tail & body.||Larval Expression: pharynx; intestine; renal gland cells; rectal epithelium; body wall muscle; Nervous System; nerve ring; ventral nerve cord; head neurons; tail neurons;	pharynx|intestine|rectal epithelium|head neurons|tail neurons|nerve ring|ventral nerve cord|nervous system|rectal gland cells|body wall muscle		Molecular_function:ubiquitin-protein ligase activity|Biological_process:protein modification|Biological_process:ubiquitin cycle|Cellular_component:intracellular|Biological_process:homoiothermy|Molecular_function:ice binding|Biological_process:response to freezing|Biological_process:embryonic development (sensu Metazoa)	KOG0940	Ubiquitin protein ligase RSP5/NEDD4	ENSEMBL:ENSP00000340564:human:Isoform 3 of NEDD4-like E3 ubiquitin-protein ligase WWP1:E=232.959 | ENSEMBL:ENSP00000265428:human:Isoform 1 of NEDD4-like E3 ubiquitin-protein ligase WWP1:E=230.495 | ENSEMBL:ENSP00000300467:human:Isoform 2 of Itchy homolog E3 ubiquitin protein ligase:E=228.77 | ENSEMBL:ENSP00000262650:human:Isoform 1 of Itchy homolog E3 ubiquitin protein ligase:E=228.155 | ENSEMBL:…
F31E3.2	189110_at	F31E3.2a	F31E3.2	WBGene00017950	F31E3.2b	F31E3.2		snp_F31E3[3]		WBPhenotype0000050|WBPhenotype0000062|WBPhenotype0000535|WBPhenotype0000689|WBPhenotype0000886|WBPhenotype0000049|WBPhenotype0000749|WBPhenotype0000886|WBPhenotype0000050|WBPhenotype0000535|WBPhenotype0000689|WBPhenotype0000886|WBPhenotype0000049|WBPhenotype0000749|WBPhenotype0000886|WBPhenotype0000050|WBPhenotype0000535|WBPhenotype0000689|WBPhenotype0000886|WBPhenotype0000031|WBPhenotype0000049|…					Molecular_function:protein kinase activity|Molecular_function:ATP binding|Biological_process:protein amino acid phosphorylation|Molecular_function:protein serine/threonine kinase activity|Molecular_function:protein-tyrosine kinase activity|Molecular_function:atypical protein kinase C activity|Molecular_function:zinc ion binding	KOG0694	Serine/threonine protein kinase	ENSEMBL:ENSP00000301037:human:Isoform 1 of Uncharacterized serine/threonine-protein kinase SgK494:E=38.7696 | ENSEMBL:ENSP00000295797:human:Protein kinase C, iota type:E=37.6576 | ENSEMBL:ENSP00000306124:human:Protein kinase C epsilon type:E=37.6198 | ENSEMBL:ENSP00000262848:human:Serine/threonine-protein kinase PRKX:E=36.7959 | ENSEMBL:ENSP00000341919:human:OTTHUMP00000017246:E=36.7447 | ENSEMBL…
F08B4.2	174613_at	F08B4.2b	F08B4.2	WBGene00000397		cdh-5	a homolog of cadherin.	hc181|cxTi10309|CE4-157|snp_F08B4[1]|ok1977		WBPhenotype0000031|WBPhenotype0000049|WBPhenotype0000050|WBPhenotype0000054|WBPhenotype0000059|WBPhenotype0000689|WBPhenotype0000886|WBPhenotype0001037|WBPhenotype0000050|WBPhenotype0000535|WBPhenotype0000689|WBPhenotype0000886|WBPhenotype0000050|WBPhenotype0000062|WBPhenotype0000535|WBPhenotype0000689|WBPhenotype0000886					Molecular_function:calcium ion binding|Biological_process:homophilic cell adhesion|Cellular_component:membrane	KOG3594	Cadherin repeats	ENSEMBL:ENSP00000335169:human:FAT tumor suppressor homolog 4:E=50.4815 | ENSEMBL:ENSP00000261800:human:Protocadherin Fat 2 precursor:E=46.4089 | ENSEMBL:ENSP00000374329:human:similar to fat3:E=45.585 | ENSEMBL:ENSP00000260147:human:Cadherin-related tumor suppressor homolog precursor:E=43.2147 | ENSEMBL:ENSP00000354950:human:Protocadherin-15 precursor:E=36.6778 | ENSEMBL:ENSP00000349768:human:Cadh…
Y73F4A.2	184098_s_at	Y73F4A.2		WBGene00013515				ttTi4150	0	WBPhenotype0000050|WBPhenotype0000050|WBPhenotype0000535|WBPhenotype0000689|WBPhenotype0000886|WBPhenotype0000049|WBPhenotype0000062|WBPhenotype0000886|WBPhenotype0000031|WBPhenotype0000049|WBPhenotype0000050|WBPhenotype0000054|WBPhenotype0000059|WBPhenotype0000689|WBPhenotype0000886|WBPhenotype0001037	0	Larval Expression: pharynx;	pharynx	6	Molecular_function:dopamine beta-monooxygenase activity|Biological_process:histidine catabolism|Biological_process:embryonic development (sensu Metazoa)	LSE0752	Unnamed protein
K05C4.9	193278_at	K05C4.9		WBGene00010585				ok1660|ok1694		WBPhenotype0000050|WBPhenotype0000535|WBPhenotype0000689|WBPhenotype0000886|WBPhenotype0000031|WBPhenotype0000049|WBPhenotype0000050|WBPhenotype0000054|WBPhenotype0000059|WBPhenotype0000689|WBPhenotype0000886|WBPhenotype0001037				12	Molecular_function:protein binding	KOG3665	ZYG-1-like serine/threonine protein kinases
K03H1.2	193315_s_at	K03H1.2		WBGene00003389		mog-1	The mog-1 gene encodes a DEAH helicase orthologous to the Drosophila CG1375/1405, the human PRP16, and the S. cerevisiae PRP16 proteins.	q151|q376|q473|q223	1	WBPhenotype0000050|WBPhenotype0000050|WBPhenotype0000054|WBPhenotype0000535|WBPhenotype0000583|WBPhenotype0000050|WBPhenotype0000535|WBPhenotype0000050|WBPhenotype0000050|WBPhenotype0000050|WBPhenotype0000535|WBPhenotype0000689|WBPhenotype0000886	0	The steady-state level of mog-1 mRNA varied during development. It peaks in L4 just before the germ line switches from spermatogenesis to oogenesis at the molt from L4 to adult, and it continues in the adult and embryo.|The MOG-1::GFP fusion protein was detected in all somatic tissues, including the intestine.	all somatic		Molecular_function:nucleic acid binding|Molecular_function:ATP binding|Molecular_function:ATP-dependent helicase activity|Molecular_function:helicase activity|Molecular_function:nucleotide binding|Molecular_function:nucleoside-triphosphatase activity|Biological_process:embryonic development (sensu Metazoa)|Biological_process:larval development (sensu Nematoda)|Biological_process:physiological pro…	KOG0924	mRNA splicing factor ATP-dependent RNA helicase	ENSEMBL:ENSP00000268482:human:Pre-mRNA-splicing factor ATP-dependent RNA helicase PRP16:E=1000 | ENSEMBL:ENSP00000262415:human:ATP-dependent RNA helicase DHX8:E=201.149 | ENSEMBL:ENSP00000373071:human:DEAD/H (Asp-Glu-Ala-Asp/His) box polypeptide 16:E=184.538 | ENSEMBL:ENSP00000365613:human:Putative pre-mRNA-splicing factor ATP-dependent RNA helicase DHX16:E=184.009 | ENSEMBL:ENSP00000336741:human…
F35E12.4	180690_at	F35E12.4		WBGene00009428				ttTi4971|tm2600|uCE6-800|uCE6-801		WBPhenotype0000049|WBPhenotype0000062|WBPhenotype0000886|WBPhenotype0000050|WBPhenotype0000535|WBPhenotype0000689|WBPhenotype0000886|WBPhenotype0000031|WBPhenotype0000049|WBPhenotype0000050|WBPhenotype0000054|WBPhenotype0000059|WBPhenotype0000689|WBPhenotype0000886|WBPhenotype0001037				9		LSE3905	Unnamed protein
F37C4.5	181941_s_at	F37C4.5b	F37C4.5	WBGene00018145	F37C4.5a	F37C4.5		uCE4-815		WBPhenotype0000049|WBPhenotype0000062|WBPhenotype0000886|WBPhenotype0000050|WBPhenotype0000535|WBPhenotype0000689|WBPhenotype0000886|WBPhenotype0000031|WBPhenotype0000049|WBPhenotype0000050|WBPhenotype0000054|WBPhenotype0000059|WBPhenotype0000689|WBPhenotype0000886|WBPhenotype0001037
C45G3.5	179136_at	C45G3.5		WBGene00044008				tm2635|uCE2-2006		WBPhenotype0000050|WBPhenotype0000689|WBPhenotype0000050					Biological_process:embryonic development (sensu Metazoa)|Biological_process:reproduction	KOG3159	Lipoate-protein ligase A
ZK20.2	175005_at	ZK20.2		WBGene00002194		kin-6	kin-6 encodes a predicted tyrosine protein kinase.	ok849							Molecular_function:protein kinase activity|Molecular_function:ATP binding|Biological_process:protein amino acid phosphorylation|Biological_process:intracellular signaling cascade|Molecular_function:protein-tyrosine kinase activity|Molecular_function:protein serine/threonine kinase activity	InP_uni_001542		ENSEMBL:ENSP00000281092:human:Proto-oncogene tyrosine-protein kinase FER:E=30.8861 | ENSEMBL:ENSP00000331504:human:Proto-oncogene tyrosine-protein kinase Fes/Fps:E=27.1192 | ENSEMBL:ENSP00000298467:human:Isoform IA of Proto-oncogene tyrosine-protein kinase ABL1:E=22.6778 | ENSEMBL:ENSP00000266100:human:Isoform IB of Proto-oncogene tyrosine-protein kinase ABL1:E=22.6778 | ENSEMBL:ENSP00000339209:h…
K03B8.4	172199_x_at	K03B8.4		WBGene00010523				snp_F59F4[1]		WBPhenotype0000050|WBPhenotype0000059|WBPhenotype0000050|WBPhenotype0000535|WBPhenotype0000689|WBPhenotype0000886|WBPhenotype0000031|WBPhenotype0000049|WBPhenotype0000050|WBPhenotype0000054|WBPhenotype0000059|WBPhenotype0000689|WBPhenotype0000886|WBPhenotype0001037					Biological_process:embryonic development (sensu Metazoa)|Biological_process:larval development (sensu Nematoda)|Biological_process:growth	KOG2570	SWI/SNF transcription activation complex subunit
C29G2.3	182988_at	C29G2.3		WBGene00016231				snp_W03B1[1]		WBPhenotype0000050|WBPhenotype0000535|WBPhenotype0000689|WBPhenotype0000886				3		InP_Cae_010028
F45E10.2	189681_at	F45E10.2a	F45E10.2	WBGene00009729	F45E10.2b	F45E10.2		eh6		WBPhenotype0000050|WBPhenotype0000535|WBPhenotype0000689|WBPhenotype0000886					Molecular_function:transporter activity|Biological_process:transport|Cellular_component:integral to membrane|Cellular_component:membrane|Molecular_function:sugar porter activity|Biological_process:carbohydrate transport|Molecular_function:drug transporter activity|Biological_process:drug transport|Molecular_function:inorganic phosphate transporter activity|Biological_process:phosphate transport|M…	KOG0255	Synaptic vesicle transporter SVOP and related transporters (major facilitator superfamily)	ENSEMBL:ENSP00000275300:human:Organic cation transporter 3:E=60.9586 | ENSEMBL:ENSP00000245407:human:Isoform 1 of Organic cation/carnitine transporter 2:E=56.1675 | ENSEMBL:ENSP00000341639:human:solute carrier family 22 member 2 isoform a:E=54.7447 | ENSEMBL:ENSP00000200652:human:Organic cation/carnitine transporter 1:E=52.6576 | ENSEMBL:ENSP00000308299:human:solute carrier family 22 member 1 iso…
T13B5.1	174111_at	T13B5.1	T13B5.1	WBGene00004902		snf-3		ok293|uCE2-695|uCE2-696|uCE2-694	1	WBPhenotype0000050|WBPhenotype0000062|WBPhenotype0000535|WBPhenotype0000689|WBPhenotype0000886|WBPhenotype0000050|WBPhenotype0000535|WBPhenotype0000689|WBPhenotype0000886|WBPhenotype0000031|WBPhenotype0000049|WBPhenotype0000050|WBPhenotype0000054|WBPhenotype0000059|WBPhenotype0000689|WBPhenotype0000886|WBPhenotype0001037	0	Larval Expression: hypodermis; excretory cell; Nervous System; head neurons;	hypodermis|head neurons|nervous system|excretory cell	9	Molecular_function:neurotransmitter:sodium symporter activity|Biological_process:neurotransmitter transport|Cellular_component:integral to plasma membrane|Cellular_component:membrane	KOG3660	Sodium-neurotransmitter symporter	ENSEMBL:ENSP00000352702:human:Sodium- and chloride-dependent betaine transporter:E=129.745 | ENSEMBL:ENSP00000287766:human:Sodium- and chloride-dependent GABA transporter 1:E=129.102 | ENSEMBL:ENSP00000339260:human:Solute carrier family 6 (Neurotransmitter transporter, GABA), member 13:E=125.495 | ENSEMBL:ENSP00000253122:human:Sodium- and chloride-dependent creatine transporter 1:E=123 | ENSEMBL:…
Y22D7AR.13	175772_s_at	Y22D7AR.13		WBGene00004779		ser-4	ser-4 encodes an ortholog of mammalian 5-HT1 metabotropic serotonin receptors; SER-4 is required for normal inhibition of movement by 5-HT, with ser-4 mutants being hyperactive; SER-4 is partly required for male tail curling, with ser-4 mutants showing reduced curling in exogenous 5-HT; SER-4 is dispensable for the stimulation of egg-laying by 5-HT and by the uptake inhibitor fluoxetine; SER-4 ma…	ok512|snp_Y22D7AR[3]	1	WBPhenotype0000050|WBPhenotype0000535|WBPhenotype0000689|WBPhenotype0000886|WBPhenotype0000049|WBPhenotype0000062|WBPhenotype0000886	0	Expression of a ser-4::gfp reporter gene construct is restricted to a few neurons in the nervous system. Most consistent expression can be observed in the RIB and RIS head interneuron classes. Less consistent expression is observed in a pharyngeal neuron, a pair of sublateral inter- or motorneurons, rarely in a pair of neurons in the retrovesicular ganglion, the PVT tail neuron, and either the DV…			Biological_process:G-protein coupled receptor protein signaling pathway|Cellular_component:integral to membrane|Molecular_function:rhodopsin-like receptor activity|Molecular_function:dopamine receptor activity|Molecular_function:adrenoceptor activity	KOG3656	7 transmembrane receptor	ENSEMBL:ENSP00000257763:human:5-hydroxytryptamine 1B receptor:E=63.3188 | ENSEMBL:ENSP00000313661:human:5-hydroxytryptamine 1D receptor:E=62.4685 | ENSEMBL:ENSP00000316244:human:5-hydroxytryptamine 1A receptor:E=61.5528 | ENSEMBL:ENSP00000322924:human:5-hydroxytryptamine 1F receptor:E=58.5528 | ENSEMBL:ENSP00000287907:human:5-hydroxytryptamine 5A receptor:E=54.8539 | ENSEMBL:ENSP00000349010:human…
F53A9.9	187402_at	F53A9.9		WBGene00018732				uCE2-1717		WBPhenotype0000050|WBPhenotype0000535|WBPhenotype0000689|WBPhenotype0000886|WBPhenotype0000031|WBPhenotype0000049|WBPhenotype0000050|WBPhenotype0000054|WBPhenotype0000059|WBPhenotype0000689|WBPhenotype0000886|WBPhenotype0001037				6		InP_Cae_010581		ENSEMBL:ENSP00000365694:human:Serine/threonine-protein phosphatase 1 regulatory subunit 10:E=11.9208 | ENSEMBL:ENSP00000364000:human:alpha 2 type V collagen preproprotein:E=10.4949 | FLYBASE:CG8160-PA:fly:Flybase gene name is CG8160-PA:E=10.284 | FLYBASE:CG4922-PA:fly:Flybase gene name is sala-PA:E=10.0044 |
C02E7.7	172325_x_at	C02E7.7		WBGene00015340				snp_F42F12[1]		WBPhenotype0000050|WBPhenotype0000535|WBPhenotype0000689|WBPhenotype0000886|WBPhenotype0000049|WBPhenotype0000062|WBPhenotype0000886|WBPhenotype0000031|WBPhenotype0000049|WBPhenotype0000050|WBPhenotype0000054|WBPhenotype0000059|WBPhenotype0000689|WBPhenotype0000886|WBPhenotype0001037				16		LSE0941	Unnamed protein
K07B1.8	173277_at	K07B1.8		WBGene00019468				ok1585|gk410|gk349|gk373|gk396|ok1532	0	WBPhenotype0000050|WBPhenotype0000062|WBPhenotype0000535|WBPhenotype0000689|WBPhenotype0000886|WBPhenotype0000050|WBPhenotype0000535|WBPhenotype0000689|WBPhenotype0000886	0	No GFP expression detected.
F49E10.2	174650_at	F49E10.2a	F49E10.2	WBGene00018640	F49E10.2b	F49E10.2		ok1666		WBPhenotype0000154|WBPhenotype0000050|WBPhenotype0000535|WBPhenotype0000689|WBPhenotype0000886|WBPhenotype0000031|WBPhenotype0000049|WBPhenotype0000050|WBPhenotype0000054|WBPhenotype0000059|WBPhenotype0000689|WBPhenotype0000886|WBPhenotype0001037								ENSEMBL:ENSP00000351956:human:Intestinal mucin:E=18.2676 | ENSEMBL:ENSP00000331373:human:Intestinal mucin (Fragment):E=17.3979 | ENSEMBL:ENSP00000354885:human:Mucin-2 precursor:E=16.5229 | ENSEMBL:ENSP00000354338:human:BCDO2 protein:E=15.8239 | ENSEMBL:ENSP00000347989:human:Isoform 1 of Beta,beta-carotene 9',10'-dioxygenase:E=15.6576 | ENSEMBL:ENSP00000350314:human:beta-carotene dioxygenase 2 iso…
T10B5.4	175199_at	T10B5.4		WBGene00020390				tm603|snp_Y37E11B[1]		WBPhenotype0000050|WBPhenotype0000535|WBPhenotype0000689|WBPhenotype0000886|WBPhenotype0000031|WBPhenotype0000049|WBPhenotype0000050|WBPhenotype0000054|WBPhenotype0000059|WBPhenotype0000689|WBPhenotype0000886|WBPhenotype0001037				1	Molecular_function:N-acetyltransferase activity	LSE0567	Uncharacterized protein
M60.6	173685_s_at	M60.6		WBGene00019781				uCE6-1080	1	WBPhenotype0000031|WBPhenotype0000049|WBPhenotype0000050|WBPhenotype0000054|WBPhenotype0000059|WBPhenotype0000689|WBPhenotype0000886|WBPhenotype0001037|WBPhenotype0000050|WBPhenotype0000535|WBPhenotype0000689|WBPhenotype0000886|WBPhenotype0000049|WBPhenotype0000062|WBPhenotype0000886|WBPhenotype0000031|WBPhenotype0000049|WBPhenotype0000050|WBPhenotype0000054|WBPhenotype0000059|WBPhenotype0000689|…	0	Expressed in vm1, pharynx, tail neurons, gonadal sheath cells.		6
T02E9.2	173004_s_at	T02E9.2b	T02E9.2	WBGene00001716	T02E9.2a	grl-7	grl-7 encodes a hedgehog-like protein, with an N-terminal signal sequence, a central low-complexity region, and a C-terminal Ground-like (Grl) domain; GRL-7 is expressed in intestine, hypodermis, and seam cells; the Grl domain is predicted to form a cysteine-crosslinked protein involved in intercellular signalling, and it has subtle similarity to the N-terminal Hedge domain of HEDGEHOG proteins.	tm2174	0	WBPhenotype0000050|WBPhenotype0000535|WBPhenotype0000689|WBPhenotype0000886|WBPhenotype0000049|WBPhenotype0000062|WBPhenotype0000886|WBPhenotype0000031|WBPhenotype0000049|WBPhenotype0000050|WBPhenotype0000054|WBPhenotype0000059|WBPhenotype0000689|WBPhenotype0000886|WBPhenotype0001037	0	Larval Expression: intestine; hypodermis; seam cells;	hypodermis|intestine|seam cells		Biological_process:homoiothermy|Molecular_function:ice binding|Biological_process:response to freezing
Y44E3A.6	185907_s_at	Y44E3A.6a	Y44E3A.6	WBGene00021551	Y44E3A.6b	Y44E3A.6		cxTi10886|ttTi4841		WBPhenotype0000031|WBPhenotype0000049|WBPhenotype0000050|WBPhenotype0000054|WBPhenotype0000059|WBPhenotype0000689|WBPhenotype0000886|WBPhenotype0001037|WBPhenotype0000050|WBPhenotype0000062|WBPhenotype0000535|WBPhenotype0000689|WBPhenotype0000886|WBPhenotype0000050|WBPhenotype0000535|WBPhenotype0000689|WBPhenotype0000886					Molecular_function:serine-type endopeptidase activity|Biological_process:proteolysis	LSE1162	Unnamed protein	ENSEMBL:ENSP00000351811:human:autoantigen RCD8:E=20.8539 | ENSEMBL:ENSP00000041337:human:Autoantigen:E=13.7696 | FLYBASE:CG6181-PA:fly:Flybase gene name is CG6181-PA:E=19.4202 |
F44C8.6	192231_at	F44C8.6a	F44C8.6	WBGene00003646	F44C8.6b	nhr-56	nhr-56 encodes a member of the superfamily of nuclear receptors, which is one of the most abundant class of transcriptional regulators; nuclear receptors have a well conserved DNA binding domain and a less conserved C-terminal ligand binding domain.	tm1076	0	WBPhenotype0000050|WBPhenotype0000535|WBPhenotype0000689|WBPhenotype0000886|WBPhenotype0000049|WBPhenotype0000062|WBPhenotype0000886|WBPhenotype0000050|WBPhenotype0000062|WBPhenotype0000535|WBPhenotype0000689|WBPhenotype0000886|WBPhenotype0000031|WBPhenotype0000049|WBPhenotype0000050|WBPhenotype0000054|WBPhenotype0000059|WBPhenotype0000689|WBPhenotype0000886|WBPhenotype0001037	0	Larval Expression: pharynx;	pharynx		Molecular_function:transcription factor activity|Molecular_function:zinc ion binding|Molecular_function:sequence-specific DNA binding|Biological_process:regulation of transcription, DNA-dependent|Cellular_component:nucleus|Molecular_function:steroid hormone receptor activity|Molecular_function:DNA binding|Molecular_function:ligand-dependent nuclear receptor activity	KOG3575	Hormone receptors	ENSEMBL:ENSP00000346339:human:hepatocyte nuclear factor 4, gamma:E=13 | ENSEMBL:ENSP00000339908:human:hepatocyte nuclear factor 4 alpha isoform c:E=12.4815 | ENSEMBL:ENSP00000312987:human:hepatocyte nuclear factor 4 alpha isoform b:E=12.2924 | ENSEMBL:ENSP00000343807:human:Hepatocyte nuclear factor 4-alpha (HNF-4-alpha) (Transcription factor HNF-4) (Transcription factor 14). Splice isoform HNF4-A…
C54E4.4	180662_at	C54E4.4		WBGene00016919				uCE4-629|uCE4-628		WBPhenotype0000049|WBPhenotype0000062|WBPhenotype0000886|WBPhenotype0000050|WBPhenotype0000050|WBPhenotype0000535|WBPhenotype0000689|WBPhenotype0000886					Biological_process:embryonic development (sensu Metazoa)	InP_Cae_010676
T02C5.3	173680_at	T02C5.3		WBGene00020160		igcm-3		gk420|snp_T02C5[1]|uCE6-769		WBPhenotype0000049|WBPhenotype0000062|WBPhenotype0000886|WBPhenotype0000031|WBPhenotype0000049|WBPhenotype0000050|WBPhenotype0000054|WBPhenotype0000059|WBPhenotype0000689|WBPhenotype0000886|WBPhenotype0001037|WBPhenotype0000050|WBPhenotype0000535|WBPhenotype0000689|WBPhenotype0000886|WBPhenotype0001184				1		InP_met_004109		FLYBASE:CG31369-PA:fly:Flybase gene name is PQBP-1-PA:E=10.6383 |
W09D6.6	193490_s_at	W09D6.6		WBGene00001815		hmt-1	haf-5 encodes a predicted transmembrane half-molecule ATP-binding cassette (ABC) transporter orthologous to Schizosaccharomyces pombe heavy metal tolerance factor 1 (SpHMT1), an ATP-dependent phytochelatin transporter; HAF-5 is required for cadmium detoxification and by homology, is predicted to promote sequestration of heavy metal-containing phytochelatins into intracellular vacuoles to protect …	gk155|gk161	0	WBPhenotype0000049|WBPhenotype0000749|WBPhenotype0000886|WBPhenotype0000050|WBPhenotype0000535|WBPhenotype0000689|WBPhenotype0000886|WBPhenotype0000050|WBPhenotype0000049|WBPhenotype0000062|WBPhenotype0000886	0	Expressed in strong in adult gut.|Larval Expression: intestine;	intestine	5	Molecular_function:nucleotide binding|Molecular_function:nucleoside-triphosphatase activity|Molecular_function:ATP binding|Molecular_function:ATPase activity, coupled to transmembrane movement of substances|Biological_process:transport|Cellular_component:integral to membrane|Molecular_function:ATPase activity|Molecular_function:transporter activity|Cellular_component:membrane|Molecular_function:i…	KOG0056	Heavy metal exporter HMT1, ABC superfamily	ENSEMBL:ENSP00000363166:human:ATP-binding cassette half-transporter:E=174.523 | ENSEMBL:ENSP00000265316:human:ATP-binding cassette sub-family B member 6, mitochondrial precursor:E=174.495 | ENSEMBL:ENSP00000295750:human:CDNA FLJ32464 fis, clone SKNMC1000251, highly similar to Homo sapiens MT-ABC transporter (MTABC) mRNA:E=174.456 | ENSEMBL:ENSP00000362492:human:Isoform 1 of ATP-binding cassette s…
T23D8.2	190295_at	T23D8.2		WBGene00006633		tsp-7		ok553|uCE2-1762|uCE2-1761		WBPhenotype0000049|WBPhenotype0000062|WBPhenotype0000886|WBPhenotype0000050|WBPhenotype0000535|WBPhenotype0000689|WBPhenotype0000886					Cellular_component:integral to membrane	KOG3882	Tetraspanin family integral membrane protein	ENSEMBL:ENSP00000257857:human:CD63 antigen:E=35.4437 | ENSEMBL:ENSP00000011898:human:Tetraspanin-9:E=33.1192 | ENSEMBL:ENSP00000324304:human:Tetraspanin-4:E=28.5686 | ENSEMBL:ENSP00000003603:human:Tetraspanin-6:E=23.1675 | ENSEMBL:ENSP00000271324:human:Leukocyte surface antigen CD53:E=23.0132 | ENSEMBL:ENSP00000324101:human:CD151 antigen:E=21.3872 | ENSEMBL:ENSP00000227155:human:CD82 antigen:E=21…
M02E1.2	174060_at	M02E1.2		WBGene00019734				cxTi10602		WBPhenotype0000050|WBPhenotype0000535|WBPhenotype0000689|WBPhenotype0000886						InP_Cae_012442
W04C9.1	175347_s_at	W04C9.1		WBGene00001814		haf-4	haf-4 encodes a member of the ABC transporter family.	ok1042|gk240|uCE1-542	0	WBPhenotype0000031|WBPhenotype0000050|WBPhenotype0000050|WBPhenotype0000535|WBPhenotype0000689|WBPhenotype0000886|WBPhenotype0000031|WBPhenotype0000031|WBPhenotype0000049|WBPhenotype0000050|WBPhenotype0000054|WBPhenotype0000059|WBPhenotype0000060|WBPhenotype0000062|WBPhenotype0000689|WBPhenotype0000886|WBPhenotype0001037|WBPhenotype0000031|WBPhenotype0000049|WBPhenotype0000050|WBPhenotype0000054|…	0	Expressed in medium in gut, 2 isolates.|Detected exclusively outside the nervous system.|Larval Expression: intestine;	intestine	1	Molecular_function:nucleotide binding|Molecular_function:nucleoside-triphosphatase activity|Molecular_function:ATP binding|Molecular_function:ATPase activity, coupled to transmembrane movement of substances|Biological_process:transport|Cellular_component:integral to membrane|Molecular_function:ATPase activity|Molecular_function:transporter activity|Cellular_component:membrane|Molecular_function:i…	KOG0058	Peptide exporter, ABC superfamily	ENSEMBL:ENSP00000280560:human:Isoform 1 of ATP-binding cassette sub-family B member 9 precursor:E=150.187 | ENSEMBL:ENSP00000280559:human:Isoform 2 of ATP-binding cassette sub-family B member 9 precursor:E=138.509 | ENSEMBL:ENSP00000364030:human:Antigen peptide transporter 2:E=102.137 | ENSEMBL:ENSP00000320676:human:transporter 1, ATP-binding cassette, sub-family B:E=100.091 | ENSEMBL:ENSP0000025…
Y43F8B.9	180823_at	Y43F8B.9		WBGene00012819				tm578|tm579		WBPhenotype0000050|WBPhenotype0000535|WBPhenotype0000689|WBPhenotype0000886|WBPhenotype0000049|WBPhenotype0000062|WBPhenotype0000886|WBPhenotype0000031|WBPhenotype0000049|WBPhenotype0000050|WBPhenotype0000054|WBPhenotype0000059|WBPhenotype0000689|WBPhenotype0000886|WBPhenotype0001037				15
M03A8.3	175140_at	M03A8.3		WBGene00019749				tm1439		WBPhenotype0000031|WBPhenotype0000049|WBPhenotype0000050|WBPhenotype0000054|WBPhenotype0000059|WBPhenotype0000689|WBPhenotype0000886|WBPhenotype0001037|WBPhenotype0000050|WBPhenotype0000535|WBPhenotype0000689|WBPhenotype0000886				1		InP_Cae_004953
H02I12.4	189293_s_at	H02I12.4		WBGene00001108		dsl-6	dsl-6 encodes a putative transmembrane protein whose extracellular domain has a single DSL and EGF domains in series, somewhat like Delta/LAG-2; DSL-6 belongs to a nematode-specific family of Delta/LAG-2-like proteins that includes DSL-1, -2, -3, -5, -6, and -7.	cxTi10166|ttTi5186	0	WBPhenotype0000049|WBPhenotype0000062|WBPhenotype0000886|WBPhenotype0000050|WBPhenotype0000535|WBPhenotype0000689|WBPhenotype0000886|WBPhenotype0000031|WBPhenotype0000049|WBPhenotype0000050|WBPhenotype0000054|WBPhenotype0000059|WBPhenotype0000689|WBPhenotype0000886|WBPhenotype0001037	0	No expression observed in VPCs.		12	Biological_process:cell communication|Cellular_component:membrane|Molecular_function:calcium ion binding	KOG1218	Proteins containing Ca2+-binding EGF-like domains
Y39B6A.47	183498_s_at	Y39B6A.47		WBGene00012703		nhr-145		CE4-150		WBPhenotype0000050|WBPhenotype0000535|WBPhenotype0000689|WBPhenotype0000886|WBPhenotype0001077|WBPhenotype0000050|WBPhenotype0000050|WBPhenotype0000535|WBPhenotype0000689|WBPhenotype0000886|WBPhenotype0001077|WBPhenotype0000031|WBPhenotype0000049|WBPhenotype0000050|WBPhenotype0000054|WBPhenotype0000059|WBPhenotype0000689|WBPhenotype0000886|WBPhenotype0001037					Molecular_function:transcription factor activity|Molecular_function:zinc ion binding|Molecular_function:sequence-specific DNA binding|Biological_process:regulation of transcription, DNA-dependent|Cellular_component:nucleus|Molecular_function:steroid hormone receptor activity|Molecular_function:DNA binding|Molecular_function:ligand-dependent nuclear receptor activity|Biological_process:embryonic d…	KOG3575	Hormone receptors	ENSEMBL:ENSP00000292237:human:177 kDa protein:E=19.5376 | ENSEMBL:ENSP00000340500:human:Nuclear pore membrane glycoprotein 210-like precursor:E=19.2757 | ENSEMBL:ENSP00000373405:human:Isoform 1 of Nuclear pore membrane glycoprotein 210 precursor:E=17.6021 | ENSEMBL:ENSP00000254508:human:206 kDa protein:E=17.6021 | ENSEMBL:ENSP00000271854:human:Hypothetical protein DKFZp434E2118:E=13.4815 | ENSEMB…
M02B1.2	178232_at	M02B1.2		WBGene00010827				ttTi3170		WBPhenotype0000031|WBPhenotype0000049|WBPhenotype0000050|WBPhenotype0000054|WBPhenotype0000059|WBPhenotype0000689|WBPhenotype0000886|WBPhenotype0001037|WBPhenotype0000050|WBPhenotype0000535|WBPhenotype0000689|WBPhenotype0000886|WBPhenotype0000049|WBPhenotype0000062|WBPhenotype0000886				6
C07A12.7	187841_s_at	C07A12.7c	C07A12.7	WBGene00015561	C07A12.7a|C07A12.7b	C07A12.7		tm1452		WBPhenotype0000031|WBPhenotype0000049|WBPhenotype0000050|WBPhenotype0000054|WBPhenotype0000059|WBPhenotype0000689|WBPhenotype0000886|WBPhenotype0001037|WBPhenotype0000049|WBPhenotype0000062|WBPhenotype0000886					Biological_process:intracellular protein transport|Cellular_component:intracellular			ENSEMBL:ENSP00000338422:human:Target of myb1:E=10.5686 | ENSEMBL:ENSP00000312860:human:target of myb1-like 2 isoform 1:E=10.3665 | ENSEMBL:ENSP00000334372:human:Target of myb1-like protein 2:E=10.3279 | ENSEMBL:ENSP00000368818:human:CDNA FLJ42340 fis, clone UTERU1000031, moderately similar to G.gallus tom-1B protein:E=10.2676 | FLYBASE:CG3529-PB:fly:Flybase gene name is CG3529-PB:E=11.2757 |
ZK484.4	187763_at	ZK484.4b	ZK484.4	WBGene00022750	ZK484.4a	ZK484.4		ttTi5917|CE1-163|snp_ZK484[1]	0	WBPhenotype0000050|WBPhenotype0001037|WBPhenotype0000050|WBPhenotype0000535|WBPhenotype0000689|WBPhenotype0000886|WBPhenotype0000049|WBPhenotype0000062|WBPhenotype0000886	0	Broadly expressed in gonad.			Biological_process:embryonic development (sensu Metazoa)|Biological_process:gametogenesis	LSE4035	Unnamed protein
F29C12.4	194084_at	F29C12.4		WBGene00009246				eh11|pkP5327|ok1704|cxTi1074|cxTi10740|cxTi5932|cxTi7905|snp_F14D1[1]|uCE5-2459|uCE5-2462|uCE5-2458|uCE5-2465|uCE5-2454|uCE5-2466|snp_F14D1[2]|snp_F14D1[3]|uCE5-2455|uCE5-2463|uCE5-2451|uCE5-2467|uCE5-2460|uCE5-2456|uCE5-2452|uCE5-2464|uCE5-2457|uCE5-2461|uCE5-2453		WBPhenotype0000050|WBPhenotype0000055|WBPhenotype0000535|WBPhenotype0000689|WBPhenotype0000886|WBPhenotype0000031|WBPhenotype0000050|WBPhenotype0001010|WBPhenotype0000059|WBPhenotype0000689					Molecular_function:translation elongation factor activity|Molecular_function:GTP binding|Biological_process:translational elongation|Cellular_component:intracellular|Biological_process:protein biosynthesis|Cellular_component:cytoplasm|Biological_process:translational termination|Molecular_function:translation release factor activity, codon specific|Biological_process:positive regulation of growth…	KOG0465	Mitochondrial elongation factor	ENSEMBL:ENSP00000374209:human:Elongation factor G 1, mitochondrial precursor:E=223.194 | ENSEMBL:ENSP00000264263:human:84 kDa protein:E=221.824 | ENSEMBL:ENSP00000296805:human:Elongation factor G 2, mitochondrial precursor:E=99.0655 | ENSEMBL:ENSP00000296804:human:Isoform 2 of Elongation factor G 2, mitochondrial precursor:E=95.9586 | ENSEMBL:ENSP00000281543:human:GTP-binding protein GUF1 homolog…
T05H10.4	187193_at	T05H10.4		WBGene00011509				ttTi7228		WBPhenotype0000049|WBPhenotype0000050|WBPhenotype0000689|WBPhenotype0000886|WBPhenotype0000049|WBPhenotype0000062|WBPhenotype0000886|WBPhenotype0000050|WBPhenotype0000535|WBPhenotype0000689|WBPhenotype0000886|WBPhenotype0000031|WBPhenotype0000049|WBPhenotype0000050|WBPhenotype0000054|WBPhenotype0000059|WBPhenotype0000689|WBPhenotype0000886|WBPhenotype0001037						InP_Cae_007185
F11C1.6	175663_at	F11C1.6	F11C1.6a	WBGene00003623	F11C1.6b	nhr-25	nhr-25 encodes a nuclear hormone receptor orthologous to Drosophila Ftz-F1; NHR-25 is required for embryogenesis, molting, vulval and gonadal development, and hypodermal expression of acn-1; nhr-25 is expressed in gonads and loaded into embryos as a maternal transcript; nhr-25 is zygotically expressed in progeny of the E cell, and then in hypodermis and gut; the role of NHR-25 in molting may be e…	ku217|jm2389|ok645	0	WBPhenotype0001183|WBPhenotype0000306|WBPhenotype0000309|WBPhenotype0000306|WBPhenotype0000535|WBPhenotype0000638|WBPhenotype0000640|WBPhenotype0000050|WBPhenotype0000050|WBPhenotype0000535|WBPhenotype0000689|WBPhenotype0000886|WBPhenotype0001036|WBPhenotype0000031|WBPhenotype0000054|WBPhenotype0000229|WBPhenotype0000643|WBPhenotype0000050|WBPhenotype0000054|WBPhenotype0000308|WBPhenotype0000309|…	0	Both nhr-25a and nhr-25b transcripts were detected in all stages. Furthur more, based on detection in serial dilutions relative to ama-1 mRNA levels, both nhr-25 transcripts are more highly expressed in embryos and L1 - L3 stages than in the L4 and adult stages.|In comma to 1.5-fold stage embryos, the nhr-25::GFP are expressed in the V cells, P cells and hyp7. Expression also observed in the head…	head|tail|pharynx|hypodermal|hyp7|P lineage|V lineage|gonad|hypodermis|intestine|int_emb|tail|hypodermis|seam cells		Molecular_function:transcription factor activity|Molecular_function:zinc ion binding|Molecular_function:sequence-specific DNA binding|Biological_process:regulation of transcription, DNA-dependent|Cellular_component:nucleus|Molecular_function:steroid hormone receptor activity|Molecular_function:DNA binding|Molecular_function:ligand-dependent nuclear receptor activity|Biological_process:oviposition…	KOG4218	Nuclear hormone receptor betaFTZ-F1	ENSEMBL:ENSP00000349064:human:Isoform 2 of Orphan nuclear receptor NR5A2:E=59.4559 | ENSEMBL:ENSP00000236914:human:Isoform 1 of Orphan nuclear receptor NR5A2:E=59.4202 | ENSEMBL:ENSP00000259458:human:Steroidogenic factor 1:E=53.3979 | ENSEMBL:ENSP00000235480:human:Alpha1-fetoprotein transcription factor short variant:E=42.6383 | ENSEMBL:ENSP00000363815:human:Retinoid X receptor, beta:E=27.3665 | …
F46E10.8	193040_s_at	F46E10.8		WBGene00006721		ubh-1	ubh-1 encodes a putative ubiquitin C-terminal hydrolase orthologous to human UCHL1 (OMIM:191342, mutated in Parkinson disease).	tm526|snp_F46E10[1]		WBPhenotype0000031|WBPhenotype0000049|WBPhenotype0000050|WBPhenotype0000054|WBPhenotype0000059|WBPhenotype0000689|WBPhenotype0000886|WBPhenotype0001037|WBPhenotype0000050|WBPhenotype0000535|WBPhenotype0000689|WBPhenotype0000886				2	Molecular_function:ubiquitin thiolesterase activity|Biological_process:ubiquitin-dependent protein catabolism|Cellular_component:intracellular	KOG1415	Ubiquitin C-terminal hydrolase UCHL1	ENSEMBL:ENSP00000284440:human:Ubiquitin carboxyl-terminal hydrolase isozyme L1:E=33.0915 | ENSEMBL:ENSP00000237800:human:Ubiquitin carboxyl-terminal hydrolase isozyme L3:E=33 | ENSEMBL:ENSP00000366813:human:Ubiquitin carboxyl-terminal esterase L3:E=27.5229 | ENSEMBL:ENSP00000371179:human:16 kDa protein:E=22 | ENSEMBL:ENSP00000366824:human:17 kDa protein:E=18.1805 | ENSEMBL:ENSP00000356419:human:I…
B0348.4	175785_at	B0348.4a	B0348.4	WBGene00001177	B0348.4b	egl-8	egl-8 encodes a phospholipase C beta homolog that affects pharyngeal pumping, defecation, and activity levels; it is genetically downstream of egl-30 with respect to aldicarb-induced paralysis, and is expressed in most or all neurons, with the strongest staining in the head and tail ganglia, and in the intestine.	md153|md1933|md2243|n2659|sa32|sa47|tm774|n488|ok934|md1971|snp_B0348[3]|uCE5-500|snp_B0348[4]|snp_B0348[5]|snp_B0348[2]	1	WBPhenotype0000017|WBPhenotype0000050|WBPhenotype0000535|WBPhenotype0000689|WBPhenotype0000886|WBPhenotype0000157|WBPhenotype0000017|WBPhenotype0000269|WBPhenotype0000017|WBPhenotype0000269|WBPhenotype0000269|WBPhenotype0000031|WBPhenotype0000017|WBPhenotype0000017|WBPhenotype0000145|WBPhenotype0000269|WBPhenotype0000269|WBPhenotype0000157|WBPhenotype0001093|WBPhenotype0000050|WBPhenotype0000535|…	0	In wild-type worms, EGL-8 staining primarily in the nervous system and the intestine. EGL-8 staining observed in most or all neurons, although the amount of staining varied between individual neurons. In general, neurons in the head and tail ganglia showed stronger staining than the motor neurons of the ventral cord. In the head ganglia, one pair of amphid neurons showed especially strong stainin…	neurons|intestinal|intestine|ventral nerve cord|nervous system|head ganglia|tail ganglia|neurons|intestine|ventral cord motor neurons		Molecular_function:phosphoinositide phospholipase C activity|Molecular_function:calcium ion binding|Biological_process:lipid metabolism|Biological_process:signal transduction|Biological_process:intracellular signaling cascade|Molecular_function:phospholipase C activity|Biological_process:positive regulation of growth rate|Biological_process:embryonic development (sensu Metazoa)	KOG1265	Phospholipase C	ENSEMBL:ENSP00000278655:human:Isoform 2 of 1-phosphatidylinositol-4,5-bisphosphate phosphodiesterase beta 4:E=1000 | ENSEMBL:ENSP00000310692:human:phospholipase C beta 4 isoform a:E=1000 | ENSEMBL:ENSP00000347139:human:OTTHUMP00000030249:E=285.824 | ENSEMBL:ENSP00000367762:human:OTTHUMP00000030254:E=283.678 | ENSEMBL:ENSP00000367732:human:Isoform 3 of 1-phosphatidylinositol-4,5-bisphosphate phosp…
EEED8.15	174349_at	EEED8.15		WBGene00017143				tm2126|ttTi3701		WBPhenotype0000050|WBPhenotype0000535|WBPhenotype0000689|WBPhenotype0000886						InP_Cae_011670
Y58A7A.2	176262_at	Y58A7A.2		WBGene00021976				ttTi5878		WBPhenotype0000050|WBPhenotype0000535|WBPhenotype0000689|WBPhenotype0000886						InP_Cae_012711
F58B4.3	179206_at	F58B4.3		WBGene00010236				snp_F58B4[1]		WBPhenotype0000050|WBPhenotype0000535|WBPhenotype0000689|WBPhenotype0000886|WBPhenotype0000031|WBPhenotype0000049|WBPhenotype0000050|WBPhenotype0000054|WBPhenotype0000059|WBPhenotype0000689|WBPhenotype0000886|WBPhenotype0001037|WBPhenotype0000049|WBPhenotype0000062|WBPhenotype0000886				6		InP_Cae_011338
F49E12.6	175552_at	F49E12.6		WBGene00009899			The F49E12.6 gene encodes a protein with two E2F domains that may be involved in apoptosis.	tm2531		WBPhenotype0000031|WBPhenotype0000049|WBPhenotype0000050|WBPhenotype0000054|WBPhenotype0000059|WBPhenotype0000689|WBPhenotype0000886|WBPhenotype0001037|WBPhenotype0000049|WBPhenotype0000062|WBPhenotype0000886|WBPhenotype0000228|WBPhenotype0000050|WBPhenotype0000535|WBPhenotype0000689|WBPhenotype0000886					Molecular_function:transcription factor activity|Biological_process:regulation of progression through cell cycle|Biological_process:regulation of transcription, DNA-dependent|Cellular_component:transcription factor complex|Biological_process:DNA repair	KOG2578	Transcription factor E2F/dimerization partner (TDP)-like proteins	ENSEMBL:ENSP00000250024:human:E2F family member 8:E=27.5528 | ENSEMBL:ENSP00000323246:human:E2F transcription factor 7:E=26.1549 |
C36E8.5	189134_s_at	C36E8.5		WBGene00006537		tbb-2	tbb-2 encodes a homolog of mammalian beta-tubulin (TUBB) that is expressed at high levels in the germline; TBB-2 is redundant for embryonic viability, due to its paralog TBB-1; however, unlike its paralog TBB-1 it is preferred for normal microtubule severing by the katanin complex MEI-1/MEI-2; TBB-2 is required together with TBB-1, TBA-1, and tba-2 to make spindle structures in embryos and TBB-2 …	or362|t1673|t1623|qt1|sb26|gk130|gk129	1	WBPhenotype0000031|WBPhenotype0000049|WBPhenotype0000050|WBPhenotype0000054|WBPhenotype0000059|WBPhenotype0000689|WBPhenotype0000886|WBPhenotype0001037|WBPhenotype0000050|WBPhenotype0000059|WBPhenotype0000154|WBPhenotype0000050|WBPhenotype0000269|WBPhenotype0000054|WBPhenotype0000050|WBPhenotype0001152|WBPhenotype0000049|WBPhenotype0000062|WBPhenotype0000886|WBPhenotype0000050|WBPhenotype0000050|…	1	Ubiquitous staining until the 550-cell stage, decreasing with age. After 100-cell stage, could not detect if a minority of cells were unstained. Many unidentified cells stained in bean through pretzel stage.|TBB-2 was expressed throughout the female gonad, from the distal syncytial arm to maturing oocytes. TBB-2 expression was not germline and embryo specific, since the protein was also expressed…	neurons|gonad|head|tail|uterus|pharyngeal gland cells|Reproductive System|body wall muscle|developing vulva|vulva other|excretory cell|developing uterus|spermatheca uterine valve	20	Molecular_function:structural molecule activity|Biological_process:microtubule-based movement|Cellular_component:microtubule|Molecular_function:GTP binding|Cellular_component:cytoplasm|Molecular_function:GTPase activity|Biological_process:protein polymerization|Cellular_component:protein complex|Biological_process:embryonic development (sensu Metazoa)|Biological_process:larval development (sensu …	KOG1375	Beta tubulin	ENSEMBL:ENSP00000341289:human:Tubulin beta-2C chain:E=224.456 | ENSEMBL:ENSP00000259925:human:Tubulin beta chain:E=223.699 | ENSEMBL:ENSP00000259818:human:Tubulin beta-2B chain:E=222.328 | ENSEMBL:ENSP00000264071:human:Tubulin beta-4 chain:E=222.013 | ENSEMBL:ENSP00000259799:human:Tubulin beta-2A chain:E=221.061 | ENSEMBL:ENSP00000320295:human:Tubulin beta-3 chain:E=217.569 | ENSEMBL:ENSP00000318…
Y70C5C.6	173159_s_at	Y70C5C.6b	Y70C5C.6	WBGene00003702	Y70C5C.6a	nhr-112		tm1829	1	WBPhenotype0001013|WBPhenotype0000689|WBPhenotype0000050|WBPhenotype0000535|WBPhenotype0000689|WBPhenotype0000886|WBPhenotype0000031|WBPhenotype0000049|WBPhenotype0000050|WBPhenotype0000054|WBPhenotype0000059|WBPhenotype0000689|WBPhenotype0000886|WBPhenotype0001037	0	Larval Expression: pharynx; pharyngeal gland cells; intestine; rectal epithelium; Reproductive System; distal tip cell; developing vulva; developing uterus; hypodermis; excretory gland cells; Nervous System; head neurons; tail neurons; unidentified cells in head; unidentified cells in body ;unidentified cells in tail ;	head|tail|pharynx|hypodermis|uterus|intestine|rectal epithelium|head neurons|tail neurons|nervous system|pharyngeal gland cells|Reproductive System|developing vulva|vulva other|excretory gland cells|developing uterus|distal tip cell|body|spermatheca uterine valve		Molecular_function:transcription factor activity|Molecular_function:steroid hormone receptor activity|Biological_process:regulation of transcription, DNA-dependent|Cellular_component:nucleus|Biological_process:reproduction|Biological_process:physiological defense response
F17E9.12	172661_x_at	F17E9.12		WBGene00001905		his-31	his-31 encodes an H4 histone; his-31 is contained within the histone gene cluster HIS5.	uCE6-933		WBPhenotype0000031|WBPhenotype0000049|WBPhenotype0000050|WBPhenotype0000054|WBPhenotype0000059|WBPhenotype0000060|WBPhenotype0000062|WBPhenotype0000689|WBPhenotype0000886|WBPhenotype0001037|WBPhenotype0000050|WBPhenotype0000031|WBPhenotype0000050|WBPhenotype0000643|WBPhenotype0000031|WBPhenotype0000050|WBPhenotype0000031|WBPhenotype0000049|WBPhenotype0000050|WBPhenotype0000054|WBPhenotype0000059|…					Molecular_function:DNA binding|Biological_process:nucleosome assembly|Biological_process:chromosome organization and biogenesis (sensu Eukaryota)|Cellular_component:nucleosome|Cellular_component:nucleus|Biological_process:positive regulation of growth rate|Biological_process:embryonic development (sensu Metazoa)|Biological_process:locomotory behavior|Biological_process:reproduction|Biological_pro…	KOG3467	Histone H4	ENSEMBL:ENSP00000244484:human:Histone H4:E=48.9586 | ENSEMBL:ENSP00000244537:human:H4 histone family, member L:E=35.1675 | FLYBASE:CG33887-PA:fly:Flybase gene name is His4:CG33887-PA:E=49.1805 | FLYBASE:CG33885-PA:fly:Flybase gene name is His4:CG33885-PA:E=49.1805 | FLYBASE:CG33883-PA:fly:Flybase gene name is His4:CG33883-PA:E=49.1805 | FLYBASE:CG33875-PA:fly:Flybase gene name is His4:CG33875-PA:…
262	175014_at
K07B1.7	181580_at	K07B1.7b	K07B1.7	WBGene00019467	K07B1.7a	K07B1.7		cxTi9774|snp_F55A4[1]		WBPhenotype0000050|WBPhenotype0000535|WBPhenotype0000689|WBPhenotype0000886|WBPhenotype0000032|WBPhenotype0000031|WBPhenotype0000049|WBPhenotype0000050|WBPhenotype0000054|WBPhenotype0000059|WBPhenotype0000689|WBPhenotype0000886|WBPhenotype0001037					Molecular_function:nucleotide binding|Molecular_function:nucleic acid binding|Cellular_component:intracellular|Biological_process:physiological process	TWOG0019	Uncharacterized conserved protein, contains G-patch domain	ENSEMBL:ENSP00000354645:human:G patch domain-containing protein 3:E=57.7696 | ENSEMBL:ENSP00000363236:human:28 kDa protein:E=42.1249 |
Y73F4A.3	183055_at	Y73F4A.3		WBGene00013516				tm1997		WBPhenotype0000049|WBPhenotype0000062|WBPhenotype0000886|WBPhenotype0000031|WBPhenotype0000049|WBPhenotype0000050|WBPhenotype0000054|WBPhenotype0000059|WBPhenotype0000689|WBPhenotype0000886|WBPhenotype0001037|WBPhenotype0000050|WBPhenotype0000535|WBPhenotype0000689|WBPhenotype0000886					Molecular_function:dopamine beta-monooxygenase activity|Biological_process:histidine catabolism	LSE0752	Unnamed protein
K12B6.1	174327_at	K12B6.1		WBGene00019666		sago-1		tm1195|uCE5-1433|uCE5-1432|uCE5-1431	1	WBPhenotype0000050|WBPhenotype0000062|WBPhenotype0000535|WBPhenotype0000689|WBPhenotype0000886|WBPhenotype0000050|WBPhenotype0000535|WBPhenotype0000689|WBPhenotype0000886|WBPhenotype0000050|WBPhenotype0000031|WBPhenotype0000049|WBPhenotype0000050|WBPhenotype0000054|WBPhenotype0000059|WBPhenotype0000689|WBPhenotype0000886|WBPhenotype0001037	0	Larval Expression: intestine; seam cells; Nervous System; head neurons;	intestine|head neurons|nervous system|seam cells|Reproductive System|spermatheca|vulva other	8	Biological_process:embryonic development (sensu Metazoa)	KOG1041	Translation initiation factor 2C (eIF-2C) and related proteins	ENSEMBL:ENSP00000362302:human:Eukaryotic translation initiation factor 2C, 1:E=26.8239 | ENSEMBL:ENSP00000207451:human:Eukaryotic translation initiation factor 2C 1:E=26.7696 | ENSEMBL:ENSP00000246314:human:eukaryotic translation initiation factor 2C, 3 isoform b:E=25.2218 | ENSEMBL:ENSP00000315528:human:Eukaryotic translation initiation factor 2C 3:E=25.0269 | ENSEMBL:ENSP00000220592:human:eukar…
Y47D3A.26	184203_at	Y47D3A.26		WBGene00004873		smc-3		ok1703|uCE3-1227		WBPhenotype0000025|WBPhenotype0000689|WBPhenotype0000697|WBPhenotype0000031|WBPhenotype0000643|WBPhenotype0000697|WBPhenotype0001037|WBPhenotype0000049|WBPhenotype0000749|WBPhenotype0000886|WBPhenotype0000050|WBPhenotype0000031|WBPhenotype0000038|WBPhenotype0000060|WBPhenotype0000050|WBPhenotype0000535|WBPhenotype0000689|WBPhenotype0000886|WBPhenotype0000050|WBPhenotype0000535|WBPhenotype0000689|…					Molecular_function:ATP binding|Molecular_function:ATPase activity|Molecular_function:protein binding|Biological_process:chromosome organization and biogenesis|Cellular_component:chromosome|Biological_process:DNA metabolism|Biological_process:DNA repair|Biological_process:DNA recombination|Biological_process:chromosome organization and biogenesis (sensu Bacteria)|Biological_process:embryonic devel…	KOG0964	Structural maintenance of chromosome protein 3 (sister chromatid cohesion complex Cohesin, subunit SMC3)	ENSEMBL:ENSP00000350226:human:Structural maintenance of chromosome 3:E=162.886 | ENSEMBL:ENSP00000306152:human:Hypothetical protein:E=47.3565 | ENSEMBL:ENSP00000286398:human:Isoform 1 of Structural maintenance of chromosome 2-like 1 protein:E=47.0757 | ENSEMBL:ENSP00000323421:human:Structural maintenance of chromosome 1-like 1 protein:E=36.3768 | ENSEMBL:ENSP00000349961:human:Isoform 1 of Structu…
T06E6.2	175681_at	T06E6.2b	T06E6.2	WBGene00000868	T06E6.2a	cyb-3	cyb-3 encodes a member of the cyclin B family that is required for embryonic viability, and may be involved with sister chromatid segregation.	gk195	0	WBPhenotype0000050|WBPhenotype0000772|WBPhenotype0000050|WBPhenotype0000050|WBPhenotype0000772|WBPhenotype0000050|WBPhenotype0000050|WBPhenotype0001080|WBPhenotype0001105|WBPhenotype0001106|WBPhenotype0001113|WBPhenotype0001119|WBPhenotype0001122|WBPhenotype0001130|WBPhenotype0001132|WBPhenotype0001139|WBPhenotype0001143|WBPhenotype0001147|WBPhenotype0000689|WBPhenotype0000697	0	|Expressed in medial germline.			Biological_process:regulation of progression through cell cycle|Cellular_component:nucleus|Biological_process:embryonic development (sensu Metazoa)|Biological_process:cytokinesis|Biological_process:embryonic cleavage|Biological_process:reproduction|Biological_process:hermaphrodite genitalia development	KOG0653	Cyclin B and related kinase-activating proteins	ENSEMBL:ENSP00000276014:human:cyclin B3 isoform 3:E=54.9208 | ENSEMBL:ENSP00000338682:human:Isoform 2 of G2/mitotic-specific cyclin-B3:E=41.585 | ENSEMBL:ENSP00000256442:human:G2/mitotic-specific cyclin-B1:E=39 | ENSEMBL:ENSP00000288207:human:G2/mitotic-specific cyclin-B2:E=36.2007 | ENSEMBL:ENSP00000370229:human:Cyclin B1:E=32.1739 | ENSEMBL:ENSP00000255465:human:Cyclin-A1:E=30.6576 | ENSEMBL:EN…
M05B5.5	173461_at	M05B5.5	M05B5.5a	WBGene00001949		hlh-2	hlh-2 encodes a Class I basic helix-loop-helix (bHLH) transcription factor that is the C. elegans ortholog of the mammalian E and Drosophila Daughterless transcriptional activators; HLH-2 activity is required for cell fate specifications occuring during embryonic and larval development that affect such processes as gonadogenesis, male tail formation, and programmed cell death; HLH-2 has been show…	bx108|bx115|tm1768	1	WBPhenotype0000049|WBPhenotype0000062|WBPhenotype0000886|WBPhenotype0000050|WBPhenotype0000535|WBPhenotype0000689|WBPhenotype0000886|WBPhenotype0000269|WBPhenotype0000050|WBPhenotype0000643|WBPhenotype0000697|WBPhenotype0001037|WBPhenotype0000269|WBPhenotype0000269|WBPhenotype0000269|WBPhenotype0000269|WBPhenotype0000269|WBPhenotype0000050|WBPhenotype0000054|WBPhenotype0000535|WBPhenotype0001278|…	1	lacZ expression: 1 construct in 3 independant lines shows onset of expression in comma stage embryos in a few presumptive neuronal precursors in the head. In later stage embryos expression is in the head, ventral half and tail of embryos. This expression co-localizes with areas of neurogenesis. Post-embryonic expression in occasional neurons in head, tail, or midsection.|CeE/DA can first be detec…	neurons|head neuronal precursors|neuronal precursors|head|neurons|tail|gonad|intestinal|ventral nerve cord|distal tip cells|seam cells|Rn cells		Molecular_function:transcription regulator activity|Biological_process:regulation of transcription|Cellular_component:nucleus|Molecular_function:transcription factor activity|Biological_process:regulation of transcription, DNA-dependent|Biological_process:embryonic development (sensu Metazoa)|Biological_process:locomotory behavior|Biological_process:hermaphrodite genitalia development|Biological_…	KOG3910	Helix loop helix transcription factor	ENSEMBL:ENSP00000262965:human:Isoform E12 of Transcription factor E2-alpha:E=23.7213 | ENSEMBL:ENSP00000344375:human:Isoform E47 of Transcription factor E2-alpha:E=22.0706 | ENSEMBL:ENSP00000267811:human:Transcription factor 12:E=21.3372 | ENSEMBL:ENSP00000331057:human:transcription factor 12 isoform a:E=21.2924 | ENSEMBL:ENSP00000348374:human:Isoform SEF2-1B of Transcription factor 4:E=19.7213 |…
Y39G8B.1	171778_x_at	Y39G8B.1b	Y39G8B.1	WBGene00012722	Y39G8B.1a	Y39G8B.1		ok1682		WBPhenotype0000050|WBPhenotype0000062|WBPhenotype0000535|WBPhenotype0000689|WBPhenotype0000886|WBPhenotype0000031|WBPhenotype0000049|WBPhenotype0000050|WBPhenotype0000054|WBPhenotype0000059|WBPhenotype0000689|WBPhenotype0000886|WBPhenotype0001037|WBPhenotype0000050|WBPhenotype0000535|WBPhenotype0000689|WBPhenotype0000886|WBPhenotype0000049|WBPhenotype0000062|WBPhenotype0000886					Molecular_function:oxidoreductase activity|Molecular_function:voltage-gated potassium channel activity|Cellular_component:cytoplasm|Biological_process:potassium ion transport	KOG1577	Aldo/keto reductase family proteins	ENSEMBL:ENSP00000285930:human:Aldose reductase:E=75.2007 | ENSEMBL:ENSP00000262749:human:Alcohol dehydrogenase:E=74.1549 | ENSEMBL:ENSP00000352584:human:Aldo-keto reductase family 1 member B10:E=70.0132 | ENSEMBL:ENSP00000307205:human:Aldo-keto reductase family 1 member C2:E=62.9208 | ENSEMBL:ENSP00000318831:human:aldo-keto reductase family 1, member C3:E=62.0757 | ENSEMBL:ENSP00000324589:human:A…
K02C4.4	188644_at	K02C4.4		WBGene00003089		ltd-1	ltd-1 encodes a protein with LIM and transglutaminase domains; LTD-1 is homologous to the mouse KY protein (MGI:96709, mutated in kyphoscoliosis), and to the HILLARIN protein of Hirudo medicinalis, found at axon hillocks; ltd-1 is expressed in hypodermal cells from the twofold stage embryo to adulthood, but has no obvious function in mass RNAi assays.	ok394	0	WBPhenotype0000050|WBPhenotype0000535|WBPhenotype0000689|WBPhenotype0000886|WBPhenotype0000031|WBPhenotype0000049|WBPhenotype0000050|WBPhenotype0000054|WBPhenotype0000059|WBPhenotype0000689|WBPhenotype0000886|WBPhenotype0001037|WBPhenotype0000050|WBPhenotype0000062|WBPhenotype0000535|WBPhenotype0000689|WBPhenotype0000886	0	Expression is seen in elongating embryos and young larvae, and consists of two lateral stripes of staining that correspond to the hypodermal seams.|The LTD-1::GFP signal is present throughout the development of C. elegans. This signal was detected as early as the 2-fold embryo. The ltd-1 reporter is also expressed throughout the seam cell division process. Its expression is observed in the seam c…	seam|hypodermis|hyp6|hyp7|rectal epithelium|hyp5|seam cells|pharyngeal isthmus|pharyngeal marginal cells	13	Molecular_function:zinc ion binding	KOG4575	TGc (transglutaminase/protease-like) domain-containing protein involved in cytokinesis	ENSEMBL:ENSP00000309520:human:kyphoscoliosis peptidase:E=25.9586 | ENSEMBL:ENSP00000372709:human:CDNA FLJ45048 fis, clone BRAWH3021724, moderately similar to Mus musculus kyphoscoliosis:E=21.4202 | FLYBASE:CG30147-PB:fly:Flybase gene name is Hil-PB:E=167.602 |
F55A12.9	175052_at	F55A12.9	F55A12.9d	WBGene00004131	F55A12.9a|F55A12.9b|F55A12.9c	pqn-44	The protein product of this gene is predicted to contain a glutamine/asparagine (Q/N)-rich ('prion') domain, by the algorithm of Michelitsch and Weissman (as of the WS77 release of WormBase, i.e., in wormpep77).	cxTi7104|cxTi7841	1	WBPhenotype0000050|WBPhenotype0000535|WBPhenotype0000689|WBPhenotype0000886|WBPhenotype0000031|WBPhenotype0000049|WBPhenotype0000050|WBPhenotype0000054|WBPhenotype0000059|WBPhenotype0000689|WBPhenotype0000886|WBPhenotype0001037|WBPhenotype0000050|WBPhenotype0000535|WBPhenotype0000689|WBPhenotype0000886	2	Larval Expression: pharynx; seam cells; Nervous System; nerve ring; ventral nerve cord; head neurons; pharyngeal neurons; neurons along body; tail neurons;	pharynx|head neurons|tail neurons|nerve ring|ventral nerve cord|pharyngeal neurons|vulval muscle|nervous system|seam cells|Reproductive System|vulva other|neurons along body					ENSEMBL:ENSP00000331315:human:Protein FAM46C:E=75.0177 | ENSEMBL:ENSP00000358771:human:Chromosome 6 open reading frame 37:E=74.0915 | ENSEMBL:ENSP00000358768:human:52 kDa protein:E=74.0362 | ENSEMBL:ENSP00000318298:human:Protein FAM46A:E=74.0223 | ENSEMBL:ENSP00000308575:human:Protein FAM46D:E=72.699 | ENSEMBL:ENSP00000287635:human:IMP dehydrogenase/GMP reductase family protein:E=71.7959 | FLYBAS…
D1044.3	174417_s_at	D1044.3		WBGene00004114		pqn-25	The protein product of this gene is predicted to contain a glutamine/asparagine (Q/N)-rich ('prion') domain, by the algorithm of Michelitsch and Weissman (as of the WS77 release of WormBase, i.e., in wormpep77).	tm2616		WBPhenotype0000050|WBPhenotype0000062|WBPhenotype0000535|WBPhenotype0000689|WBPhenotype0000886				9		KOG1218	Proteins containing Ca2+-binding EGF-like domains	ENSEMBL:ENSP00000372645:human:Tenascin XB:E=22.6576 | ENSEMBL:ENSP00000372644:human:Isoform XB of Tenascin-X precursor:E=22.6576 | ENSEMBL:ENSP00000364393:human:Tenascin XB:E=22.6576 | ENSEMBL:ENSP00000277541:human:Neurogenic locus notch homolog protein 1 precursor:E=21.4949 | ENSEMBL:ENSP00000262464:human:315 kDa protein:E=19.5376 | ENSEMBL:ENSP00000373501:human:fibrillin 2 precursor:E=18.5686 |…
Y41D4B.10	176055_at	Y41D4B.10		WBGene00001105		dsl-3	dsl-3 encodes a putative secreted protein with single DSL and EGF domains in series, somewhat like Delta/LAG-2; DSL-3 belongs to a nematode-specific family of Delta/LAG-2-like proteins that includes DSL-1, -2, -3, -5, -6, and -7.	snp_Y41D4B[3]|snp_Y41D4B[4]	0	WBPhenotype0000031|WBPhenotype0000049|WBPhenotype0000050|WBPhenotype0000054|WBPhenotype0000059|WBPhenotype0000689|WBPhenotype0000886|WBPhenotype0001037|WBPhenotype0000220|WBPhenotype0000050|WBPhenotype0000535|WBPhenotype0000689|WBPhenotype0000886|WBPhenotype0000220	0	No expression observed in VPCs.			Biological_process:cell communication|Cellular_component:membrane	KOG1218	Proteins containing Ca2+-binding EGF-like domains
F52F10.3	185003_s_at	F52F10.3		WBGene00018707				tm2133		WBPhenotype0000049|WBPhenotype0000062|WBPhenotype0000886|WBPhenotype0000031|WBPhenotype0000049|WBPhenotype0000050|WBPhenotype0000054|WBPhenotype0000059|WBPhenotype0000689|WBPhenotype0000886|WBPhenotype0001037|WBPhenotype0000050|WBPhenotype0000535|WBPhenotype0000689|WBPhenotype0000886				6	Molecular_function:transferase activity, transferring groups other than amino-acyl groups	KOG3700	Predicted acyltransferase	FLYBASE:CG14205-PA:fly:Flybase gene name is CG14205-PA:E=57.8539 | FLYBASE:CG14204-PA:fly:Flybase gene name is CG14204-PA:E=57.3468 | FLYBASE:CG5892-PA:fly:Flybase gene name is CG5892-PA:E=56.4949 | FLYBASE:CG10182-PA:fly:Flybase gene name is CG10182-PA:E=56.3665 | FLYBASE:CG33337-PA:fly:Flybase gene name is CG33337-PA:E=50.8539 | FLYBASE:CG13325-PA:fly:Flybase gene name is CG13325-PA:E=50.0088 |…
C36B7.6	173525_at	C36B7.6	C36B7.6	WBGene00016469				cxTi8007|uCE1-872		WBPhenotype0000050|WBPhenotype0000062|WBPhenotype0000535|WBPhenotype0000689|WBPhenotype0000886|WBPhenotype0000031|WBPhenotype0000049|WBPhenotype0000050|WBPhenotype0000054|WBPhenotype0000059|WBPhenotype0000689|WBPhenotype0000886|WBPhenotype0001037|WBPhenotype0000050|WBPhenotype0000535|WBPhenotype0000689|WBPhenotype0000886				5		KOG2489	Transmembrane protein	ENSEMBL:ENSP00000336994:human:Isoform 1 of Cleft lip and palate transmembrane protein 1:E=169.959 | ENSEMBL:ENSP00000270281:human:Isoform 2 of Cleft lip and palate transmembrane protein 1:E=169.959 | ENSEMBL:ENSP00000313854:human:CDNA FLJ14400 fis, clone HEMBA1003742, weakly similar to Homo sapiens cleft lip and palate transmembrane protein 1 (CLPTM1) mRNA:E=81.7959 | ENSEMBL:ENSP00000315196:huma…
R10E11.2	175633_at	R10E11.2		WBGene00006911		vha-2	vha-2 and vha-3 encode an ortholog of subunit c of the membrane-bound (V0) domain of vacuolar proton-translocating ATPase (V-ATPase); the protein encoded by vha-2 and vha-3 (VHA-2/3) is identical; VHA-2/3 is a predicted V-ATPase transmembrane rotor component, whose polypeptide sequence is identical to that of VHA-3; VHA-1 and VHA-2/3 comprise a closely related family of subunit c co-orthologs, pr…	ok619	0	WBPhenotype0000059|WBPhenotype0000689|WBPhenotype0000689|WBPhenotype0000269|WBPhenotype0000050	0	Highly expressed in the embryo and much lower during larval stages. The expression gradually increased again leading up to the adult stage. When in the dauer stage, an obligate stage of diapause, the transcript was present but at approximately 2-fold higher levels than the L2 or L3 stage as judged from quantitation of the blot scans.|GFP was strongly expressed in the H-shaped excretory cell. In a…	rectum	2	Molecular_function:hydrogen-transporting ATP synthase activity, rotational mechanism|Molecular_function:hydrogen-transporting ATPase activity, rotational mechanism|Biological_process:ATP synthesis coupled proton transport|Cellular_component:membrane|Cellular_component:proton-transporting two-sector ATPase complex|Cellular_component:integral to membrane|Biological_process:reproduction|Biological_p…	KOG0232	Vacuolar H+-ATPase V0 sector, subunits c/c'	ENSEMBL:ENSP00000329757:human:Vacuolar ATP synthase 16 kDa proteolipid subunit:E=47.7696 | ENSEMBL:ENSP00000332264:human:17 kDa protein:E=27.5686 | ENSEMBL:ENSP00000236067:human:Vacuolar ATP synthase 21 kDa proteolipid subunit:E=18.1135 | FLYBASE:CG32090-PA:fly:Flybase gene name is Vha16-3-PA:E=51.585 | FLYBASE:CG3161-PA:fly:Flybase gene name is Vha16-PA:E=51.4815 | FLYBASE:CG6737-PA:fly:Flybase …
T08A9.3	191339_at	T08A9.3		WBGene00004912		sng-1		ok234	1	WBPhenotype0000050|WBPhenotype0000535|WBPhenotype0000689|WBPhenotype0000886|WBPhenotype0000049|WBPhenotype0000062|WBPhenotype0000886|WBPhenotype0000031|WBPhenotype0000049|WBPhenotype0000050|WBPhenotype0000054|WBPhenotype0000059|WBPhenotype0000689|WBPhenotype0000886|WBPhenotype0001037	0	Immunoreactivity was concentrated in nervous system regions rich in synapses, including the nerve ring, the dorsal nerve cord and the ventral nerve cord.|In jsIs219, the pattern of GFP fluorescence observed was similar to the typical localization pattern seen in immunolocalization experiments with endogenous SNG-1, except that faint GFP fluorescence was detected in the neuronal cell bodies in the…	nerve ring|ventral nerve cord|dorsal nerve cord|ventral nerve cord|head ganglia	6	Cellular_component:membrane	KOG4016	Synaptic vesicle protein Synaptogyrin involved in regulation of Ca2+-dependent exocytosis	ENSEMBL:ENSP00000332287:human:Synaptogyrin-1:E=23.8861 | ENSEMBL:ENSP00000318845:human:Isoform 1B of Synaptogyrin-1:E=21.1549 | ENSEMBL:ENSP00000225777:human:Synaptogyrin-2:E=19.5229 | ENSEMBL:ENSP00000248121:human:Synaptogyrin-3:E=15.8239 | ENSEMBL:ENSP00000370946:human:22 kDa protein:E=15.7447 | ENSEMBL:ENSP00000216155:human:Isoform 1C of Synaptogyrin-1:E=14.9208 | FLYBASE:CG10808-PA:fly:Flybas…
C01C10.1	175731_s_at	C01C10.1		WBGene00000523		clc-2	clc-2 encodes a claudin homolog, closely similar to CLC-1, that is required for normal cohesion of apical junctions in epithelia; claudins are integral membrane proteins with four transmembrane sequences that are found in mammalian tight junctions (TJs), induce TJs when transgenically expressed in cells normally lacking them, and can mediate the specific conductance of of specific ions (e.g., mag…	ok1426	0	WBPhenotype0000031|WBPhenotype0000049|WBPhenotype0000050|WBPhenotype0000054|WBPhenotype0000059|WBPhenotype0000689|WBPhenotype0000886|WBPhenotype0001037|WBPhenotype0000050|WBPhenotype0000535|WBPhenotype0000689|WBPhenotype0000886	0	Expressed in all stages.|Expressed in all stages.|CLC-2-GFP was detected in hypodermal seam cells, which fuse to form a single elongated syncytium. However, in contrast to CLC-1-GFP, under the expression condition used in this study, GFP signals did not appear to be concentrated at the borders between the seam cell syncytium and surrounding hypodermal cells. When adult wild-type worms were whole-…	hypodermal|seam cells	2	Cellular_component:integral to membrane|Molecular_function:structural molecule activity|Cellular_component:tight junction	LSE0688	Unnamed protein
F57F4.4	182088_s_at	F57F4.4		WBGene00019017				ok1837		WBPhenotype0000031|WBPhenotype0000031|WBPhenotype0000031|WBPhenotype0000032				27	Biological_process:positive regulation of growth rate|Biological_process:physiological process	LSE3952	Unnamed protein	FLYBASE:CG13492-PB:fly:Flybase gene name is CG13492-PB:E=10.7696 |
C34B2.7	188950_s_at	C34B2.7		WBGene00016392		sdha-2		tm1420		WBPhenotype0000031|WBPhenotype0000049|WBPhenotype0000050|WBPhenotype0000054|WBPhenotype0000059|WBPhenotype0000060|WBPhenotype0000062|WBPhenotype0000689|WBPhenotype0000886|WBPhenotype0001037|WBPhenotype0000050|WBPhenotype0000535|WBPhenotype0000689|WBPhenotype0000886|WBPhenotype0000050|WBPhenotype0000059|WBPhenotype0000031|WBPhenotype0000049|WBPhenotype0000050|WBPhenotype0000054|WBPhenotype0000059|…				7	Molecular_function:oxidoreductase activity|Biological_process:electron transport|Molecular_function:oxidoreductase activity, acting on the CH-CH group of donors|Molecular_function:FAD binding|Biological_process:tricarboxylic acid cycle|Cellular_component:cytoplasm|Molecular_function:L-aspartate oxidase activity|Biological_process:NAD biosynthesis|Biological_process:anaerobic respiration|Molecular…	KOG2403	Succinate dehydrogenase, flavoprotein subunit	ENSEMBL:ENSP00000264932:human:Succinate dehydrogenase [ubiquinone] flavoprotein subunit, mitochondrial precursor:E=247.086 | ENSEMBL:ENSP00000329450:human:SDHA protein:E=176.31 | ENSEMBL:ENSP00000347017:human:27 kDa protein:E=51.7696 | ENSEMBL:ENSP00000346567:human:10 kDa protein:E=22.4437 | FLYBASE:CG17246-PC:fly:Flybase gene name is Scs-fp-PC:E=247.824 | FLYBASE:CG5718-PA:fly:Flybase gene name …
T12B3.4	183763_at	T12B3.4		WBGene00020447				snp_M03C11[1]|snp_M03C11[2]		WBPhenotype0000050|WBPhenotype0000535|WBPhenotype0000689|WBPhenotype0000886				30		KOG1903	Cell cycle-associated protein	ENSEMBL:ENSP00000262244:human:Mps one binder kinase activator-like 2B:E=77.3665 | ENSEMBL:ENSP00000349575:human:Mps one binder kinase activator-like 2A:E=75.4685 | ENSEMBL:ENSP00000361008:human:MOB1, Mps One Binder kinase activator-like 2C:E=74.3372 | ENSEMBL:ENSP00000271139:human:MOB1, Mps One Binder kinase activator-like 2C isoform 1:E=74.284 | ENSEMBL:ENSP00000315113:human:Mps one binder kinas…
F48A11.1	185172_s_at	F48A11.1		WBGene00000497		chs-2	chi-2 encodes a putative chitin synthase, most closely related to chitin synthases characterized in arthropods.	pkP2143	0	WBPhenotype0000886|WBPhenotype0000886|WBPhenotype0000050|WBPhenotype0000535|WBPhenotype0000689|WBPhenotype0000886|WBPhenotype0000030|WBPhenotype0000886|WBPhenotype0000689|WBPhenotype0000031|WBPhenotype0000050|WBPhenotype0000535|WBPhenotype0000643|WBPhenotype0000059	0	GFP was expressed throughout the entire pharynx, at a low level in the region surrounding the buccal cavity and abundantly in the procorpus, metacorpus and terminal bulb.		1	Molecular_function:transferase activity, transferring hexosyl groups|Biological_process:reproduction|Biological_process:positive regulation of growth rate|Biological_process:embryonic development (sensu Metazoa)|Biological_process:post-embryonic body morphogenesis|Biological_process:locomotory behavior|Biological_process:larval development (sensu Nematoda)|Biological_process:growth			FLYBASE:CG2666-PB:fly:Flybase gene name is kkv-PB:E=1000 | FLYBASE:CG7464-PA:fly:Flybase gene name is CS-2-PA:E=245.678 |
F10D7.2	193597_s_at	F10D7.2		WBGene00017339				eh4|ok1651|ttTi8385	0	WBPhenotype0000031|WBPhenotype0000049|WBPhenotype0000050|WBPhenotype0000054|WBPhenotype0000059|WBPhenotype0000689|WBPhenotype0000886|WBPhenotype0001037|WBPhenotype0000050|WBPhenotype0000062|WBPhenotype0000535|WBPhenotype0000689|WBPhenotype0000886|WBPhenotype0000050|WBPhenotype0000535|WBPhenotype0000689|WBPhenotype0000886|WBPhenotype0000049|WBPhenotype0000062|WBPhenotype0000886	0	Larval Expression: pharynx; hypodermis; unidentified cells in head;	head|pharynx|hypodermis	1	Molecular_function:transporter activity|Biological_process:transport|Cellular_component:integral to membrane|Molecular_function:drug transporter activity|Biological_process:drug transport|Molecular_function:inorganic anion transporter activity|Biological_process:inorganic anion transport	KOG2615	Permease of the major facilitator superfamily	ENSEMBL:ENSP00000332646:human:Tetracycline transporter-like protein:E=79.699 | ENSEMBL:ENSP00000258436:human:CDNA PSEC0066 fis, clone NT2RP2001087, weakly similar to TETRACYCLINE RESISTANCE PROTEIN:E=13.7696 | ENSEMBL:ENSP00000262401:human:Isoform 1 of Heme carrier protein 1:E=10.7696 | FLYBASE:CG5760-PA:fly:Flybase gene name is rtet-PA:E=83.5376 | FLYBASE:CG17637-PA:fly:Flybase gene name is CG17…
T01G9.3	189945_at	T01G9.3		WBGene00011345				id47		WBPhenotype0000050|WBPhenotype0000535|WBPhenotype0000689|WBPhenotype0000886|WBPhenotype0000031|WBPhenotype0000049|WBPhenotype0000050|WBPhenotype0000054|WBPhenotype0000059|WBPhenotype0000689|WBPhenotype0000886|WBPhenotype0001037|WBPhenotype0000050|WBPhenotype0000535|WBPhenotype0000689|WBPhenotype0000886|WBPhenotype0000049|WBPhenotype0000062|WBPhenotype0000886				1	Molecular_function:protein binding	KOG0619	Leucine rich repeat	ENSEMBL:ENSP00000215539:human:Insulin-like growth factor-binding protein complex acid labile chain precursor:E=24.4318 | ENSEMBL:ENSP00000368436:human:Isoform 2 of Leucine-rich repeats and immunoglobulin-like domains protein 3 precursor:E=20.5376 | ENSEMBL:ENSP00000326759:human:Isoform 1 of Leucine-rich repeats and immunoglobulin-like domains protein 3 precursor:E=19.8539 | ENSEMBL:ENSP0000026667…
T23H4.1	192385_at	T23H4.1		WBGene00002142		inx-20		ok426|ok681		WBPhenotype0000031|WBPhenotype0000049|WBPhenotype0000050|WBPhenotype0000054|WBPhenotype0000059|WBPhenotype0000689|WBPhenotype0000886|WBPhenotype0001037|WBPhenotype0000050|WBPhenotype0000535|WBPhenotype0000689|WBPhenotype0000886				0	Cellular_component:gap junction	TWOG0193	Innexin-type channels	FLYBASE:CG32508-PA:fly:Flybase gene name is shakB-PA:E=17.3872 | FLYBASE:CG4590-PA:fly:Flybase gene name is inx2-PA:E=16.8539 | FLYBASE:CG1448-PA:fly:Flybase gene name is inx3-PA:E=14.8239 | FLYBASE:CG17063-PA:fly:Flybase gene name is inx6-PA:E=14.284 | FLYBASE:CG2977-PA:fly:Flybase gene name is inx7-PA:E=16.6778 | FLYBASE:CG3039-PA:fly:Flybase gene name is ogre-PA:E=10.2757 |
C51F7.1	179263_at	C51F7.1		WBGene00001493		frm-7		tm1051		WBPhenotype0000050|WBPhenotype0000535|WBPhenotype0000689|WBPhenotype0000886|WBPhenotype0000031|WBPhenotype0000049|WBPhenotype0000050|WBPhenotype0000054|WBPhenotype0000059|WBPhenotype0000689|WBPhenotype0000886|WBPhenotype0001037				1	Cellular_component:cytoskeleton	KOG4371	Membrane-associated protein tyrosine phosphatase PTP-BAS and related proteins, contain FERM domain	ENSEMBL:ENSP00000348550:human:Isoform 2 of FERM domain-containing protein 6:E=22.5376 | ENSEMBL:ENSP00000343899:human:Isoform 1 of FERM domain-containing protein 6:E=21.8861 | ENSEMBL:ENSP00000350749:human:Isoform 3 of Tyrosine-protein phosphatase non-receptor type 13:E=18.5686 | ENSEMBL:ENSP00000349909:human:Isoform 4 of Tyrosine-protein phosphatase non-receptor type 13:E=18.5528 | ENSEMBL:ENSP0…
F15A8.5	173853_at	F15A8.5b	F15A8.5	WBGene00001052	F15A8.5d|F15A8.5c|F15A8.5a	dop-1		ev748|vs100|vs101|tm534|tm535|ok398|uCE6-860|uCE6-859|uCE6-861	1	WBPhenotype0000050|WBPhenotype0000535|WBPhenotype0000689|WBPhenotype0000886|WBPhenotype0000050|WBPhenotype0000062|WBPhenotype0000535|WBPhenotype0000689|WBPhenotype0000886|WBPhenotype0000031|WBPhenotype0000049|WBPhenotype0000050|WBPhenotype0000054|WBPhenotype0000059|WBPhenotype0000689|WBPhenotype0000886|WBPhenotype0001037	1	A dop-1::gfp reporter gene fusion has a more restricted expression pattern in the nervous system in larval and adult animals. Within the head ganglia, dop-1prom1::gfp is consistently expressed only in the RIS interneuron class. Only weak and inconsistent expression can be observed in other unidentified head neurons. Consistent and strong expression can be observed in the excretory gland cells and…	sheath_cells|socket_cells|head neurons|head body wall muscle		Molecular_function:dopamine receptor activity|Biological_process:G-protein coupled receptor protein signaling pathway|Cellular_component:integral to membrane|Molecular_function:rhodopsin-like receptor activity|Molecular_function:neuropeptide Y receptor activity|Molecular_function:melanocortin receptor activity|Molecular_function:adrenoceptor activity	KOG3656	7 transmembrane receptor	ENSEMBL:ENSP00000327652:human:D(1A) dopamine receptor:E=57.585 | ENSEMBL:ENSP00000306129:human:D:E=56.3979 | ENSEMBL:ENSP00000280155:human:Alpha-2A adrenergic receptor:E=53.9208 | ENSEMBL:ENSP00000367120:human:serotonin 5-HT4 receptor isoform i:E=52 | ENSEMBL:ENSP00000314906:human:Isoform 5-HT4(E) of 5-hydroxytryptamine 4 receptor:E=51.9586 | ENSEMBL:ENSP00000353915:human:Isoform 5-HT4(B) of 5-hy…
W03G11.4	171801_s_at	W03G11.4	W03G11.4	WBGene00012226				cxTi9512|cxTi9569		WBPhenotype0000049|WBPhenotype0000062|WBPhenotype0000886|WBPhenotype0000050|WBPhenotype0000535|WBPhenotype0000689|WBPhenotype0000886|WBPhenotype0000031|WBPhenotype0000049|WBPhenotype0000050|WBPhenotype0000054|WBPhenotype0000059|WBPhenotype0000689|WBPhenotype0000886|WBPhenotype0001037				1		InP_Cae_007808
C50F2.7	180079_at	C50F2.7		WBGene00016840				cxTi4928		WBPhenotype0000049|WBPhenotype0000062|WBPhenotype0000886|WBPhenotype0000031|WBPhenotype0000049|WBPhenotype0000050|WBPhenotype0000054|WBPhenotype0000059|WBPhenotype0000689|WBPhenotype0000886|WBPhenotype0001037|WBPhenotype0000050|WBPhenotype0000535|WBPhenotype0000689|WBPhenotype0000886				6		InP_Cae_011709
F58D5.1	175331_at	F58D5.1	F58D5.1	WBGene00002000		hrp-2		ok1278|cxTi10115	3	WBPhenotype0000050|WBPhenotype0000186|WBPhenotype0000689|WBPhenotype0000050|WBPhenotype0000535|WBPhenotype0000689|WBPhenotype0000886|WBPhenotype0000032|WBPhenotype0000689|WBPhenotype0000697	1	HRP-2 is expressed in all cells of the early embryo commencing between the 28- and 64-cell stages, with staining of the large gut cell nuclei being particularly prominent by the 3-fold stage of development. This ubiquitous pattern of expression continues throughout larval development and into the adult worm. As transgenes are typically poorly expressed in the germline, the gonad was dissected fro…			Molecular_function:nucleotide binding|Molecular_function:nucleic acid binding|Molecular_function:RNA binding|Cellular_component:nucleus|Molecular_function:zinc ion binding|Biological_process:physiological process|Biological_process:reproduction|Biological_process:hermaphrodite genitalia development|Biological_process:embryonic development (sensu Metazoa)|Biological_process:oocyte construction	KOG0117	Heterogeneous nuclear ribonucleoprotein R (RRM superfamily)	ENSEMBL:ENSP00000304405:human:Heterogeneous nuclear ribonucleoprotein R:E=114.721 | ENSEMBL:ENSP00000257767:human:Isoform 1 of Heterogeneous nuclear ribonucleoprotein Q:E=114.602 | ENSEMBL:ENSP00000257768:human:Isoform 3 of Heterogeneous nuclear ribonucleoprotein Q:E=114.027 | ENSEMBL:ENSP00000363743:human:HNRPR protein:E=113.229 | ENSEMBL:ENSP00000295971:human:FLJ20273 protein:E=77.2007 | ENSEMB…
C34F6.9	173980_at	C34F6.9		WBGene00007943				k141		WBPhenotype0000050|WBPhenotype0000062|WBPhenotype0000535|WBPhenotype0000689|WBPhenotype0000886|WBPhenotype0000050|WBPhenotype0000535|WBPhenotype0000689|WBPhenotype0000886|WBPhenotype0000049|WBPhenotype0000062|WBPhenotype0000886|WBPhenotype0000031|WBPhenotype0000049|WBPhenotype0000050|WBPhenotype0000054|WBPhenotype0000059|WBPhenotype0000689|WBPhenotype0000886|WBPhenotype0001037				1	Molecular_function:cysteine-type endopeptidase activity|Molecular_function:ubiquitin thiolesterase activity|Biological_process:ubiquitin-dependent protein catabolism	KOG1867	Ubiquitin-specific protease	FLYBASE:CG6004-PB:fly:Flybase gene name is CG6004-PB:E=12.5376 |
VF13D12L.1	192666_s_at	VF13D12L.1		WBGene00012148				tm2466	0	WBPhenotype0000050|WBPhenotype0000535|WBPhenotype0000689|WBPhenotype0000886|WBPhenotype0000643|WBPhenotype0000050|WBPhenotype0000535|WBPhenotype0000689|WBPhenotype0000886|WBPhenotype0000049|WBPhenotype0000062|WBPhenotype0000886|WBPhenotype0001184|WBPhenotype0000031|WBPhenotype0000054|WBPhenotype0000643	0	Expressed in germline (faint).		1	Molecular_function:inositol-3-phosphate synthase activity|Biological_process:myo-inositol biosynthesis|Biological_process:phospholipid biosynthesis|Biological_process:locomotory behavior|Biological_process:positive regulation of growth rate|Biological_process:larval development (sensu Nematoda)|Biological_process:physiological process|Biological_process:embryonic development (sensu Metazoa)	KOG0693	Myo-inositol-1-phosphate synthase	ENSEMBL:ENSP00000315147:human:Myo-inositol 1-phosphate synthase A1:E=146.131 | ENSEMBL:ENSP00000337746:human:D-myo-inositol-3-phosphate synthase:E=145.046 | FLYBASE:CG11143-PA:fly:Flybase gene name is Inos-PA:E=136.921 |
F21D12.1	194090_s_at	F21D12.1e	F21D12.1	WBGene00003620	F21D12.1d|F21D12.1a|F21D12.1c|F21D12.1b	nhr-21		uCE2-1736|snp_F21D12[1]		WBPhenotype0000031|WBPhenotype0000049|WBPhenotype0000050|WBPhenotype0000054|WBPhenotype0000059|WBPhenotype0000689|WBPhenotype0000886|WBPhenotype0001037|WBPhenotype0000049|WBPhenotype0000062|WBPhenotype0000886|WBPhenotype0000050|WBPhenotype0000535|WBPhenotype0000689|WBPhenotype0000886|WBPhenotype0000050|WBPhenotype0000535|WBPhenotype0000689|WBPhenotype0000886					Molecular_function:transcription factor activity|Molecular_function:zinc ion binding|Molecular_function:sequence-specific DNA binding|Biological_process:regulation of transcription, DNA-dependent|Cellular_component:nucleus|Molecular_function:steroid hormone receptor activity|Molecular_function:DNA binding|Molecular_function:ligand-dependent nuclear receptor activity			ENSEMBL:ENSP00000339908:human:hepatocyte nuclear factor 4 alpha isoform c:E=23.6198 | ENSEMBL:ENSP00000312987:human:hepatocyte nuclear factor 4 alpha isoform b:E=23.2292 | ENSEMBL:ENSP00000343807:human:Hepatocyte nuclear factor 4-alpha (HNF-4-alpha) (Transcription factor HNF-4) (Transcription factor 14). Splice isoform HNF4-Alpha-4:E=23.0132 | ENSEMBL:ENSP00000346339:human:hepatocyte nuclear fact…
F16F9.2	173635_at	F16F9.2		WBGene00001068		dpy-6	dpy-6 encodes a novel, conserved protein; dpy-6 activity is required for normal body morphology.	e11|e1502|e14|e2762|f10|f11|f17|f18|sy518		WBPhenotype0000583|WBPhenotype0000583|WBPhenotype0000583				14	Biological_process:positive regulation of body size	LSE3921	Unnamed protein	ENSEMBL:ENSP00000354885:human:Mucin-2 precursor:E=79.7447 | ENSEMBL:ENSP00000356455:human:Isoform C of Proteoglycan-4 precursor:E=62.9586 | ENSEMBL:ENSP00000356456:human:Isoform F of Proteoglycan-4 precursor:E=62.7212 | ENSEMBL:ENSP00000356453:human:Isoform B of Proteoglycan-4 precursor:E=62.7212 | ENSEMBL:ENSP00000251819:human:Isoform A of Proteoglycan-4 precursor:E=62.699 | ENSEMBL:ENSP00000368…
C24A11.8	187828_at	C24A11.8a	C24A11.8	WBGene00001491	C24A11.8b	frm-4	frm-4 encodes a predicted transmembrane protein that contains an N-terminal FERM (Band 4.1-ezrin-radixin-moesin) domain; by homology, FRM-4 is predicted to function as a membrane-cytoskeleton linker protein that plays a role in cell adhesion, migration, or organization of cell surface structures; however, as loss of frm-4 activity via large-scale RNAi screens does not result in any obvious abnorm…	uCE2-1628|uCE2-1629	1	WBPhenotype0000050|WBPhenotype0000062|WBPhenotype0000535|WBPhenotype0000689|WBPhenotype0000886|WBPhenotype0000031|WBPhenotype0000049|WBPhenotype0000050|WBPhenotype0000054|WBPhenotype0000059|WBPhenotype0000689|WBPhenotype0000886|WBPhenotype0001037|WBPhenotype0000031|WBPhenotype0000049|WBPhenotype0000050|WBPhenotype0000054|WBPhenotype0000059|WBPhenotype0000689|WBPhenotype0000886|WBPhenotype0001037|…	1	Larval Expression: pharynx; intestine; stomato-intestinal muscle; distal tip cell; developing vulva; body wall muscle; hypodermis; seam cells; Nervous System; nerve ring; head neurons; neurons along body; unidentified cells in head; unidentified cells in tail ;|Larval Expression: body wall muscle; Nervous System; head neurons;	head|tail|pharynx|hypodermis|intestine|head neurons|nerve ring|vulval muscle|nervous system|seam cells|Reproductive System|body wall muscle|developing vulva|spermatheca|stomato-intestinal muscle|neurons along body|distal tip cell|head neurons|tail neurons|vulval muscle|nervous system|Reproductive System|body wall muscle|spermatheca		Cellular_component:cytoskeleton|Cellular_component:cytoplasm|Molecular_function:cytoskeletal protein binding|Cellular_component:membrane|Molecular_function:protein tyrosine phosphatase activity|Biological_process:protein amino acid dephosphorylation	KOG3530	FERM domain protein EHM2	ENSEMBL:ENSP00000305711:human:Isoform 1 of FERM domain-containing protein 5:E=57.3098 | ENSEMBL:ENSP00000365621:human:64 kDa protein:E=49.1612 | ENSEMBL:ENSP00000303508:human:FERM domain containing 3:E=46.9586 | ENSEMBL:ENSP00000370585:human:Isoform 2 of FERM domain-containing protein 5:E=37.5376 | ENSEMBL:ENSP00000365605:human:OTTHUMP00000021543:E=36.8861 | ENSEMBL:ENSP00000329687:human:EPB41L5 …
Y43F8B.2	172578_x_at	Y43F8B.2b	Y43F8B.2	WBGene00012813	Y43F8B.2a	Y43F8B.2		snp_Y43F8B[2]		WBPhenotype0000049|WBPhenotype0000062|WBPhenotype0000886|WBPhenotype0000050|WBPhenotype0000535|WBPhenotype0000689|WBPhenotype0000886|WBPhenotype0000031|WBPhenotype0000049|WBPhenotype0000050|WBPhenotype0000054|WBPhenotype0000059|WBPhenotype0000689|WBPhenotype0000886|WBPhenotype0001037|WBPhenotype0000031|WBPhenotype0000049|WBPhenotype0000050|WBPhenotype0000054|WBPhenotype0000059|WBPhenotype0000689|…						KOG3965	Uncharacterized conserved protein	ENSEMBL:ENSP00000330180:human:UPF0279 protein C14orf129:E=15.7212 |
F27C8.1	192458_at	F27C8.1		WBGene00000002		aat-1	aat-1 encodes an amino acid transporter catalytic subunit; when co-expressed in Xenopus oocytes with the ATG-2 glycoprotein subunit, AAT-1 is able to facilitate amino acid uptake and exchange, showing a relatively high affinity for small and some large neutral amino acids; in addition, AAT-1 is able to covalently associate with ATG-2 or ATG-1 to form heterodimers in the Xenopus expression system;…	tm1351	1	WBPhenotype0000049|WBPhenotype0000062|WBPhenotype0000886|WBPhenotype0000050|WBPhenotype0000535|WBPhenotype0000689|WBPhenotype0000886|WBPhenotype0000031|WBPhenotype0000049|WBPhenotype0000050|WBPhenotype0000054|WBPhenotype0000059|WBPhenotype0000689|WBPhenotype0000886|WBPhenotype0001037	0	Larval Expression: pharynx; pharyngeal gland cells; intestine; renal gland cells; Reproductive System; excretory cell; excretory gland cells; Nervous System; nerve ring; ventral nerve cord; head neurons; pharyngeal neurons; unidentified cells in tail ;	tail|pharynx|intestine|head neurons|nerve ring|ventral nerve cord|pharyngeal neurons|nervous system|pharyngeal gland cells|rectal gland cells|Reproductive System|gonad sheath cells|excretory cell|excretory gland cells	9	Molecular_function:amino acid-polyamine transporter activity|Biological_process:amino acid transport|Cellular_component:membrane|Biological_process:transport|Cellular_component:integral to membrane|Molecular_function:amino acid permease activity|Molecular_function:L-gamma-aminobutyric acid transporter activity|Biological_process:gamma-aminobutyric acid transport	KOG1287	Amino acid transporters	ENSEMBL:ENSP00000261622:human:Large neutral amino acids transporter small subunit 1:E=123.824 | ENSEMBL:ENSP00000320378:human:Large neutral amino acids transporter small subunit 2:E=116.444 | ENSEMBL:ENSP00000219343:human:solute carrier family 7 (cationic amino acid transporter, y+ system), member 6:E=110.387 | ENSEMBL:ENSP00000280612:human:Cystine/glutamate transporter:E=107.921 | ENSEMBL:ENSP00…
C29E4.2	173215_at	C29E4.2		WBGene00016202		kle-2		ok1151|ok1259|tm1828|snp_C29E4[1]		WBPhenotype0000050|WBPhenotype0000772|WBPhenotype0000050|WBPhenotype0000038|WBPhenotype0000050|WBPhenotype0000697|WBPhenotype0000050|WBPhenotype0000050|WBPhenotype0000773|WBPhenotype0000050|WBPhenotype0000772				2	Biological_process:embryonic development (sensu Metazoa)|Biological_process:morphogenesis of an epithelium|Biological_process:hermaphrodite genitalia development	KOG2359	Uncharacterized conserved protein	ENSEMBL:ENSP00000299821:human:Em:U62317.2 protein:E=12.0506 |
T09F5.12	175195_at	T09F5.12						ox195|m539
C02E7.13	191584_at	C02E7.13		WBGene00006244		str-211		gu24|gu47|gu48		WBPhenotype0000050|WBPhenotype0000535|WBPhenotype0000689|WBPhenotype0000886|WBPhenotype0000031|WBPhenotype0000049|WBPhenotype0000050|WBPhenotype0000054|WBPhenotype0000059|WBPhenotype0000689|WBPhenotype0000886|WBPhenotype0001037|WBPhenotype0000049|WBPhenotype0000062|WBPhenotype0000886				0		LSE0498	7-transmembrane olfactory receptor
C02F5.1	174889_s_at	C02F5.1		WBGene00002231		knl-1	knl-1 encodes a novel acidic protein with a coiled-coil region at its C-terminus; KNL-1 is an essential kinetochore component that is required for proper spindle elongation and chromosome separation, and in the kinetochore assembly pathway, plays a key role in linking the initiation of kinetochore formation with the construction of a functional microtubule-binding interface; in the assembly pathw…	ok1851	5	WBPhenotype0000050|WBPhenotype0001077|WBPhenotype0000050|WBPhenotype0000689|WBPhenotype0000697|WBPhenotype0000050|WBPhenotype0000050|WBPhenotype0000697|WBPhenotype0000050|WBPhenotype0000772|WBPhenotype0000050|WBPhenotype0000050		|		5	Biological_process:embryonic development (sensu Metazoa)|Biological_process:hermaphrodite genitalia development|Biological_process:reproduction	InP_Cae_009261		FLYBASE:CG32580-PA:fly:Flybase gene name is CG32580-PA:E=13.0862 |
F20D12.5	184796_s_at	F20D12.5		WBGene00017644		exc-9		n2669|gk395		WBPhenotype0000049|WBPhenotype0000062|WBPhenotype0000886|WBPhenotype0000050|WBPhenotype0000535|WBPhenotype0000689|WBPhenotype0000886				10	Molecular_function:zinc ion binding	InP_uni_002210		ENSEMBL:ENSP00000332449:human:Cysteine-rich protein 1:E=28.2757 | ENSEMBL:ENSP00000329099:human:8 kDa protein:E=26.2676 | ENSEMBL:ENSP00000328521:human:Cysteine-rich protein 2:E=24.3665 | ENSEMBL:ENSP00000274990:human:Isoform 1 of Cysteine-rich protein 3:E=20.7959 | ENSEMBL:ENSP00000361650:human:Isoform 3 of Cysteine-rich protein 3:E=20.7696 | ENSEMBL:ENSP00000361647:human:OTTHUMP00000016435:E=20…
M03A1.3	180375_at	M03A1.3		WBGene00019746	M03A1.7		M03A1.3 encodes a protein with ~10 predicted transmembrane sequences; it has an internal repeat (in residues 74-351 and 377-668), with some similarity in these repeated domains to worm C05D12.1 and C13B4.1, and to mammalian stromal cell derived factor receptor 2.	ok1392|ttTi5707		WBPhenotype0000050|WBPhenotype0000535|WBPhenotype0000689|WBPhenotype0000886				6		KOG4293	Predicted membrane protein, contains DoH and Cytochrome b-561/ferric reductase transmembrane domains	ENSEMBL:ENSP00000287474:human:CDNA FLJ16275 fis, clone NT2RI2027157, moderately similar to Mouse SDR2 mRNA:E=11.8861 | FLYBASE:CG8399-PA:fly:Flybase gene name is CG8399-PA:E=11 |
D1046.5	175297_at	D1046.5		WBGene00008366				or301|ok1445|cxTi6011|snp_C34F11[5]|snp_C34F11[4]|snp_C34F11[3]	1	WBPhenotype0000050|WBPhenotype0000535|WBPhenotype0000689|WBPhenotype0000886|WBPhenotype0000031|WBPhenotype0000049|WBPhenotype0000050|WBPhenotype0000054|WBPhenotype0000059|WBPhenotype0000689|WBPhenotype0000886|WBPhenotype0001037	0	Expressed in head neurons and tail cells.		15		KOG4536	Predicted membrane protein	ENSEMBL:ENSP00000347748:human:Isoform 1 of Integral membrane protein GPR175:E=45.6021 | ENSEMBL:ENSP00000296210:human:Isoform 3 of Integral membrane protein GPR175:E=27.2518 |
K07C11.4	188627_at	K07C11.4		WBGene00019477				ak63|ak66|ak67	0	WBPhenotype0000031|WBPhenotype0000049|WBPhenotype0000050|WBPhenotype0000054|WBPhenotype0000059|WBPhenotype0000689|WBPhenotype0000886|WBPhenotype0001037|WBPhenotype0000031|WBPhenotype0000049|WBPhenotype0000062|WBPhenotype0000886|WBPhenotype0000031|WBPhenotype0000049|WBPhenotype0000050|WBPhenotype0000054|WBPhenotype0000059|WBPhenotype0000060|WBPhenotype0000062|WBPhenotype0000689|WBPhenotype0000886|…	0	K07C11.4::GFP was expressed from the stage of pharynx primordium formation to adulthood in the pharynx, midgut, and hindgut. K07C11.4::GFP was also active in the proximal somatic gonad of late larvae and adults.		17	Biological_process:positive regulation of growth rate	KOG1516	Carboxylesterase and related proteins	ENSEMBL:ENSP00000317842:human:carboxylesterase 2 isoform 1:E=50.9208 | ENSEMBL:ENSP00000264381:human:Cholinesterase precursor:E=47.0088 | ENSEMBL:ENSP00000353720:human:Isoform 2 of Liver carboxylesterase 1 precursor:E=43.699 | ENSEMBL:ENSP00000304021:human:79 kDa protein:E=38.5376 | ENSEMBL:ENSP00000361144:human:Carboxyl ester lipase:E=38.5229 | ENSEMBL:ENSP00000324271:human:CDNA FLJ31547 fis, cl…
C29E6.3	191614_s_at	C29E6.3		WBGene00004084		pph-2		ttTi3165		WBPhenotype0000031|WBPhenotype0000049|WBPhenotype0000050|WBPhenotype0000054|WBPhenotype0000059|WBPhenotype0000689|WBPhenotype0000886|WBPhenotype0001037|WBPhenotype0000050|WBPhenotype0000535|WBPhenotype0000689|WBPhenotype0000886|WBPhenotype0000054|WBPhenotype0000059				4	Molecular_function:protein tyrosine phosphatase activity|Molecular_function:phosphoprotein phosphatase activity|Biological_process:protein amino acid dephosphorylation|Biological_process:larval development (sensu Nematoda)|Biological_process:physiological process|Biological_process:growth	KOG0789	Protein tyrosine phosphatase	ENSEMBL:ENSP00000265562:human:Tyrosine-protein phosphatase non-receptor type 23:E=11.0969 | ENSEMBL:ENSP00000303350:human:Isoform 2 of Receptor-type tyrosine-protein phosphatase epsilon precursor:E=10.2441 | ENSEMBL:ENSP00000254667:human:Receptor-type tyrosine-protein phosphatase epsilon precursor:E=10.2147 |
C29A12.4	189271_s_at	C29A12.4		WBGene00007799		nrx-1		tm1961|ds1|ok1649|uCE5-1841|snp_C29A12[1]		WBPhenotype0000031|WBPhenotype0000049|WBPhenotype0000050|WBPhenotype0000054|WBPhenotype0000059|WBPhenotype0000689|WBPhenotype0000886|WBPhenotype0001037|WBPhenotype0000049|WBPhenotype0000062|WBPhenotype0000886|WBPhenotype0000050|WBPhenotype0000535|WBPhenotype0000689|WBPhenotype0000886				0	Molecular_function:calcium ion binding	KOG3514	Neurexin III-alpha	ENSEMBL:ENSP00000331705:human:Neurexin-3-alpha precursor:E=133.161 | ENSEMBL:ENSP00000323023:human:Isoform 2 of Neurexin-2-alpha precursor:E=124.097 | ENSEMBL:ENSP00000331508:human:Neurexin 3-alpha:E=124.065 | ENSEMBL:ENSP00000265459:human:Isoform 1 of Neurexin-2-alpha precursor:E=110.638 | ENSEMBL:ENSP00000338349:human:neurexin 3 isoform alpha precursor:E=104.638 | ENSEMBL:ENSP00000367509:human:…
F54D5.7	190953_at	F54D5.7		WBGene00010052			The F54D5.7 gene encodes an ortholog of the human gene GLUTARYL-COENZYME A DEHYDROGENASE (GCDH), which when mutated leads to glutaricaciduria type I (OMIM:231670).	ok1925		WBPhenotype0000050|WBPhenotype0000535|WBPhenotype0000689|WBPhenotype0000886|WBPhenotype0000049|WBPhenotype0000062|WBPhenotype0000886				2	Molecular_function:acyl-CoA dehydrogenase activity|Biological_process:electron transport	KOG0138	Glutaryl-CoA dehydrogenase	ENSEMBL:ENSP00000222214:human:Isoform Long of Glutaryl-CoA dehydrogenase, mitochondrial precursor:E=137.658 | ENSEMBL:ENSP00000242592:human:Short-chain specific acyl-CoA dehydrogenase, mitochondrial precursor:E=47.3468 | ENSEMBL:ENSP00000249760:human:Isovaleryl-CoA dehydrogenase, mitochondrial precursor:E=45.5528 | ENSEMBL:ENSP00000346877:human:Short/branched chain specific acyl-CoA dehydrogenase…
C09D8.1	174545_at	C09D8.1a	C09D8.1	WBGene00004215		ptp-3	ptp-3 encodes a receptor-like tyrosine phosphatase orthologous to the LAR (Leukocyte Common Antigen Related, OMIM:179590) subfamily of receptor-like tyrosine phosphatases that contain extracellular immunoglobulin-like and fibronectin type III domains and have been implicated in linking cell adhesion to intracellular phosphotyrosine levels; PTP-3 plays a role in gastrulation and epidermal developm…	op147|mu256|tm352|ok244|ttTi4371|uCE2-1952|uCE2-1951|uCE2-1949|uCE2-1950|snp_C09D8[1]|snp_C09D8[2]	1	WBPhenotype0000050|WBPhenotype0000535|WBPhenotype0000050|WBPhenotype0000062|WBPhenotype0000535|WBPhenotype0000689|WBPhenotype0000886|WBPhenotype0000688|WBPhenotype0000031|WBPhenotype0000049|WBPhenotype0000050|WBPhenotype0000054|WBPhenotype0000059|WBPhenotype0000689|WBPhenotype0000886|WBPhenotype0001037|WBPhenotype0000050|WBPhenotype0000535|WBPhenotype0000689|WBPhenotype0000886|WBPhenotype0000031|…	1	Reporter_gene: PTP-3B::GFP transgenes showed widespread expression in embryos. The earliest stage GFP was detected in these embryos was during late gastrulation (approximately 250-300 minutes after first cleavage at 20C). PTP-3B::GFP expression was observed uniformly on the surface of most, possibly all, cells in the embryo during gastrulation cleft closure and epidermal enclosure. In later embry…	nerve ring|ventral nerve cord|dorsal nerve cord|all enclosing embryo cells|body wall muscle		Molecular_function:protein tyrosine phosphatase activity|Biological_process:protein amino acid dephosphorylation|Molecular_function:phosphoprotein phosphatase activity|Cellular_component:extracellular matrix (sensu Metazoa)|Biological_process:cell adhesion|Biological_process:blood coagulation|Molecular_function:cytoskeletal protein binding|Biological_process:embryonic development (sensu Metazoa)|…	KOG4228	Protein tyrosine phosphatase	ENSEMBL:ENSP00000353187:human:Protein tyrosine phosphatase receptor type D:E=1000 | ENSEMBL:ENSP00000346738:human:protein tyrosine phosphatase, receptor type, F isoform 2 precursor:E=1000 | ENSEMBL:ENSP00000349932:human:169 kDa protein:E=1000 | ENSEMBL:ENSP00000347106:human:Isoform PTPS-MEA of Receptor-type tyrosine-protein phosphatase S precursor:E=1000 | ENSEMBL:ENSP00000347373:human:protein ty…
F32E10.1	186283_at	F32E10.1		WBGene00017989				snp_R06B10[3]|snp_R06B10[4]|snp_R06B10[5]		WBPhenotype0000050|WBPhenotype0000055|WBPhenotype0000535|WBPhenotype0000689|WBPhenotype0000886|WBPhenotype0000031|WBPhenotype0000050|WBPhenotype0000640|WBPhenotype0001037|WBPhenotype0000050|WBPhenotype0000059|WBPhenotype0000689|WBPhenotype0000031				5	Cellular_component:nucleus|Biological_process:positive regulation of growth rate|Biological_process:embryonic development (sensu Metazoa)|Biological_process:oviposition|Biological_process:gametogenesis|Biological_process:larval development (sensu Nematoda)|Biological_process:growth|Biological_process:reproduction	KOG2321	WD40 repeat protein	ENSEMBL:ENSP00000263836:human:Isoform 1 of Nucleolar protein 10:E=136.796 | ENSEMBL:ENSP00000263837:human:Isoform 2 of Nucleolar protein 10:E=121.237 | FLYBASE:CG7516-PA:fly:Flybase gene name is CG7516-PA:E=130.77 |
F23B12.7	193035_at	F23B12.7		WBGene00009084				cxTi9041		WBPhenotype0000154|WBPhenotype0000031|WBPhenotype0001037|WBPhenotype0000050|WBPhenotype0000689|WBPhenotype0000059|WBPhenotype0000050|WBPhenotype0000056|WBPhenotype0000535|WBPhenotype0000689|WBPhenotype0000886				2	Molecular_function:binding|Molecular_function:calcium ion binding|Biological_process:positive regulation of growth rate|Biological_process:gametogenesis|Biological_process:larval development (sensu Nematoda)|Biological_process:growth|Biological_process:embryonic development (sensu Metazoa)|Biological_process:reproduction	KOG2038	CAATT-binding transcription factor/60S ribosomal subunit biogenesis protein	ENSEMBL:ENSP00000234170:human:CCAAT/enhancer-binding protein zeta:E=114.301 | ENSEMBL:ENSP00000348087:human:Bromodomain adjacent to zinc finger domain 2B (hWALp4). Splice isoform 3:E=12.4437 | ENSEMBL:ENSP00000294905:human:bromodomain adjacent to zinc finger domain, 2B:E=12.4318 | ENSEMBL:ENSP00000349410:human:CDNA FLJ45706 fis, clone FEBRA2028457, highly similar to Nucleolin:E=12.3872 | ENSEMBL:…
M05B5.6	178539_at	M05B5.6		WBGene00010873				uCE5-1846		WBPhenotype0000050|WBPhenotype0000062|WBPhenotype0000535|WBPhenotype0000689|WBPhenotype0000886|WBPhenotype0000050|WBPhenotype0000535|WBPhenotype0000689|WBPhenotype0000886|WBPhenotype0000031|WBPhenotype0000049|WBPhenotype0000050|WBPhenotype0000054|WBPhenotype0000059|WBPhenotype0000689|WBPhenotype0000886|WBPhenotype0001037				25		InP_Cae_003335
C34B4.1	192238_s_at	C34B4.1b	C34B4.1	WBGene00003143	C34B4.1a	max-1	max-1 encodes a novel, conserved PH/MyTH4/FERM domain-containing protein; max-1 activity is required cell-autonomously in motor neurons for UNC-6-mediated, dorsally directed axon guidance, proper axon extension and axon fasciculation in the nerve cords, and fully normal backward locomotion; genetic analyses indicate that max-1 likely acts downstream of unc-6 and unc-5, and in parallel to unc-40 a…	cy1|ju39|ju142|uCE5-2009	1	WBPhenotype0000061|WBPhenotype0000050|WBPhenotype0000535|WBPhenotype0000689|WBPhenotype0000886|WBPhenotype0000031|WBPhenotype0000049|WBPhenotype0000050|WBPhenotype0000054|WBPhenotype0000059|WBPhenotype0000689|WBPhenotype0000886|WBPhenotype0001037|WBPhenotype0000050|WBPhenotype0000062|WBPhenotype0000535|WBPhenotype0000689|WBPhenotype0000886	0	neurons	neurons		Cellular_component:cytoskeleton			ENSEMBL:ENSP00000330278:human:pleckstrin homology domain containing, family H (with MyTH4 domain) member 1:E=117.468 | ENSEMBL:ENSP00000282406:human:Hypothetical protein DKFZp686J072:E=93.6383 | ENSEMBL:ENSP00000351105:human:Isoform 1 of Myosin-7A:E=13.9586 | ENSEMBL:ENSP00000345075:human:Isoform 5 of Myosin-7A:E=13.9586 | ENSEMBL:ENSP00000340325:human:Isoform 6 of Myosin-7A:E=13.9586 | ENSEMBL:E…
ZK563.4	181065_at	ZK563.4b	ZK563.4	WBGene00000524	ZK563.4a	clc-3	clc-3 encodes a claudin homolog that may regulate ion channels; CLC-3 is worm-specific, with a highly divergent sequence weakly similar to mammalian voltage-dependent calcium channel gamma subunits that are known or suspected to prevent epilepsy in vivo (e.g., stargazin; MGI:1316660); claudins are integral membrane proteins with four transmembrane sequences that are found in mammalian tight junct…	tm1175|ok1584		WBPhenotype0000050|WBPhenotype0000535|WBPhenotype0000689|WBPhenotype0000886|WBPhenotype0000031|WBPhenotype0000049|WBPhenotype0000050|WBPhenotype0000054|WBPhenotype0000059|WBPhenotype0000689|WBPhenotype0000886|WBPhenotype0001037|WBPhenotype0000049|WBPhenotype0000062|WBPhenotype0000886
F28F5.4	172473_at	F28F5.4		WBGene00043297				ttTi2619|ttTi2624		WBPhenotype0000049|WBPhenotype0000749|WBPhenotype0000886|WBPhenotype0000031|WBPhenotype0000049|WBPhenotype0000050|WBPhenotype0000054|WBPhenotype0000059|WBPhenotype0000689|WBPhenotype0000886|WBPhenotype0001037|WBPhenotype0000050|WBPhenotype0000535|WBPhenotype0000689|WBPhenotype0000886				6
C01B10.3	185295_s_at	C01B10.3		WBGene00015278			C01B10.3 encodes a paralog of IPP-5, and thus may functionally overlap with ipp-5 in vivo.	tm2415|ttTi4241	0	WBPhenotype0000050|WBPhenotype0000535|WBPhenotype0000689|WBPhenotype0000886|WBPhenotype0000031|WBPhenotype0000049|WBPhenotype0000050|WBPhenotype0000054|WBPhenotype0000059|WBPhenotype0000689|WBPhenotype0000886|WBPhenotype0001037|WBPhenotype0000049|WBPhenotype0000062|WBPhenotype0000886	0	Expressed in pharyngeal muscles and rectal epithelial cells		19	Molecular_function:inositol or phosphatidylinositol phosphatase activity	KOG1976	Inositol polyphosphate 5-phosphatase, type I	ENSEMBL:ENSP00000322468:human:Type I inositol-1,4,5-trisphosphate 5-phosphatase:E=12.1739 | ENSEMBL:ENSP00000263169:human:Inositol polyphosphate-5-phosphatase, 40kDa:E=10.7447 | FLYBASE:CG31110-PA:fly:Flybase gene name is CG31110-PA:E=14.3665 |
R05A10.2	182944_at	R05A10.2		WBGene00011019				uCE4-1299		WBPhenotype0000049|WBPhenotype0000062|WBPhenotype0000886|WBPhenotype0000050|WBPhenotype0000535|WBPhenotype0000689|WBPhenotype0000886|WBPhenotype0000031|WBPhenotype0000049|WBPhenotype0000050|WBPhenotype0000054|WBPhenotype0000059|WBPhenotype0000689|WBPhenotype0000886|WBPhenotype0001037				6		InP_Cae_011359
Y45G12C.2	187085_s_at	Y45G12C.2		WBGene00001758		gst-10	gst-10 encodes a predicted glutathione S-transferase with similarity to human glutathione S-transferase P.	tm341	1	WBPhenotype0000031|WBPhenotype0000049|WBPhenotype0000050|WBPhenotype0000054|WBPhenotype0000059|WBPhenotype0000689|WBPhenotype0000886|WBPhenotype0001037|WBPhenotype0000031|WBPhenotype0000049|WBPhenotype0000050|WBPhenotype0000054|WBPhenotype0000059|WBPhenotype0000689|WBPhenotype0000886|WBPhenotype0001037|WBPhenotype0000050|WBPhenotype0000062|WBPhenotype0000535|WBPhenotype0000689|WBPhenotype0000886|…	1	A punctate distribution of the reporter protein was observed that was most prominent in a small set of cells at the mouth and in the head (adjacent to the pharyngeal bulbs) of the worm; intense fluorescence was also observed at the tail. Two promoter fragments, 3.2 and 2.4 kb in length, yielded an identical pattern of GFP expression.|Larval Expression: intestine; anal depressor muscle; hypodermis…	hypodermis|intestine|head neurons|tail neurons|nervous system|anal depressor muscle|amphids|phasmids			KOG1695	Glutathione S-transferase	ENSEMBL:ENSP00000196968:human:Glutathione S-transferase P:E=27.0223 | ENSEMBL:ENSP00000211309:human:Glutathione S-transferase A2:E=20.7959 | ENSEMBL:ENSP00000335620:human:Glutathione S-transferase A1:E=19.7447 | ENSEMBL:ENSP00000306378:human:Glutathione S-transferase A4:E=19.4202 | ENSEMBL:ENSP00000284562:human:Glutathione S-transferase A5:E=19.3098 | ENSEMBL:ENSP00000211122:human:Glutathione S-t…
F39H12.4	186202_s_at	F39H12.4		WBGene00018215		igcm-1		ok711|snp_F39H12[4]	1	WBPhenotype0000050|WBPhenotype0000535|WBPhenotype0000689|WBPhenotype0000886|WBPhenotype0000049|WBPhenotype0000062|WBPhenotype0000886	0	Neuronal expression in: labial sensory neurons + sheath & socket|Larval Expression: intestine - anterior cells; Nervous System; head neurons; tail neurons; unidentified cells;	pharynx|lateral hypodermis|sheath_cells|socket_cells|sensory neurons|intestine|head neurons|tail neurons|nervous system			KOG3515	Predicted transmembrane protein of the immunoglobulin family of cell adhesion molecules	ENSEMBL:ENSP00000348444:human:Isoform 7 of Titin:E=28.284 | ENSEMBL:ENSP00000347764:human:Isoform 2 of Titin:E=28.2596 | ENSEMBL:ENSP00000271588:human:hemicentin 1:E=25.1079 | ENSEMBL:ENSP00000302472:human:Isoform Long of Down syndrome cell adhesion molecule precursor:E=22.4202 | ENSEMBL:ENSP00000343634:human:Isoform 2 of Nephrin precursor:E=21.0132 | ENSEMBL:ENSP00000368190:human:135 kDa protein…
C34F6.10	193116_at	C34F6.10		WBGene00007944				ok1387|snp_C48C5[1]		WBPhenotype0000050|WBPhenotype0000535|WBPhenotype0000689|WBPhenotype0000886|WBPhenotype0000031|WBPhenotype0000049|WBPhenotype0000050|WBPhenotype0000054|WBPhenotype0000059|WBPhenotype0000689|WBPhenotype0000886|WBPhenotype0001037|WBPhenotype0000050|WBPhenotype0000062|WBPhenotype0000535|WBPhenotype0000689|WBPhenotype0000886|WBPhenotype0000049|WBPhenotype0000062|WBPhenotype0000886				1		InP_met_010758		ENSEMBL:ENSP00000338523:human:Factor for adipocyte differentiation 104 variant:E=29.6778 | ENSEMBL:ENSP00000347952:human:Fibronectin type-III domain-containing protein 3a:E=21.3566 | ENSEMBL:ENSP00000338579:human:Hypothetical protein DKFZp686I166:E=21.3098 | ENSEMBL:ENSP00000351293:human:protein tyrosine phosphatase, receptor type, D isoform 3 precursor:E=15.0177 | ENSEMBL:ENSP00000305941:human:I…
ZC8.4	173059_at	ZC8.4e	ZC8.4	WBGene00022500		lfi-1	lfi-1 encodes a coiled-coil protein that is similar to the Parascaris univalens Mitotic Antigen, PUMA1; LFI-1 was initially identified in yeast two-hybrid screens for proteins that interact with the coiled-coil protein LIN-5, which is essential for proper spindle positioning and chromosome segregation; antibody staining reveals that, in embryos, LFI-1 is expressed in metaphase cells in a diffuse …	ok1992		WBPhenotype0000269|WBPhenotype0000050|WBPhenotype0000062|WBPhenotype0000535|WBPhenotype0000689|WBPhenotype0000886|WBPhenotype0000886|WBPhenotype0000049|WBPhenotype0000062|WBPhenotype0000886
F32H2.3	177770_s_at	F32H2.3		WBGene00004953		spd-2	spd-2 encodes a protein with three predicted coiled-coil domains; SPD-2 activity is essential for centrosome maturation and duplication, and hence for proper mitotic spindle assembly; in regulating the early steps of centrosome maturation, SPD-2 acts together with the coiled-coil protein SPD-5, the Aurora-A kinase AIR-1, and the cytoplasmic dynein DHC-1; in regulating centrosome duplication, SPD-…	oj29|oj42|or183|or188	0	WBPhenotype0000050|WBPhenotype0000764|WBPhenotype0000689|WBPhenotype0000050|WBPhenotype0000059|WBPhenotype0001080|WBPhenotype0001104|WBPhenotype0001130|WBPhenotype0001132|WBPhenotype0001155|WBPhenotype0001168|WBPhenotype0000050|WBPhenotype0000628|WBPhenotype0000120|WBPhenotype0000628|WBPhenotype0000436|WBPhenotype0000269|WBPhenotype0000050|WBPhenotype0000050|WBPhenotype0001102	0	|||	gonad	11	Biological_process:embryonic development (sensu Metazoa)|Biological_process:spindle organization and biogenesis|Biological_process:embryonic cleavage|Biological_process:larval development (sensu Nematoda)|Biological_process:growth|Biological_process:reproduction	InP_Cae_004889
T05B4.11	186138_s_at	T05B4.11		WBGene00020242		phat-5		tm2473		WBPhenotype0000050|WBPhenotype0000535|WBPhenotype0000689|WBPhenotype0000886|WBPhenotype0000031|WBPhenotype0000049|WBPhenotype0000050|WBPhenotype0000054|WBPhenotype0000059|WBPhenotype0000689|WBPhenotype0000886|WBPhenotype0001037|WBPhenotype0000031|WBPhenotype0000049|WBPhenotype0000050|WBPhenotype0000054|WBPhenotype0000059|WBPhenotype0000689|WBPhenotype0000886|WBPhenotype0001037|WBPhenotype0000049|…				12		LSE0503	Secreted surface protein
T23H2.4	181275_at	T23H2.4		WBGene00020743				ttTi5167		WBPhenotype0000050|WBPhenotype0000535|WBPhenotype0000689|WBPhenotype0000886|WBPhenotype0000031|WBPhenotype0000049|WBPhenotype0000050|WBPhenotype0000054|WBPhenotype0000059|WBPhenotype0000689|WBPhenotype0000886|WBPhenotype0001037|WBPhenotype0000049|WBPhenotype0000062|WBPhenotype0000886				9	Molecular_function:DNA binding|Cellular_component:nucleus	InP_Cae_004271
C03A7.4	172360_x_at	C03A7.4		WBGene00004099		pqn-5	The protein product of this gene is predicted to contain a glutamine/asparagine (Q/N)-rich ('prion') domain, by the algorithm of Michelitsch and Weissman (as of the WS77 release of WormBase, i.e., in wormpep77).	ok1041|gk188|tm1184		WBPhenotype0000031|WBPhenotype0000049|WBPhenotype0000050|WBPhenotype0000054|WBPhenotype0000059|WBPhenotype0000689|WBPhenotype0000886|WBPhenotype0001037|WBPhenotype0000031|WBPhenotype0000049|WBPhenotype0000050|WBPhenotype0000054|WBPhenotype0000059|WBPhenotype0000689|WBPhenotype0000886|WBPhenotype0001037|WBPhenotype0000049|WBPhenotype0000062|WBPhenotype0000886|WBPhenotype0000031|WBPhenotype0000049|…				29		LSE0126	Uncharacterized protein	ENSEMBL:ENSP00000369445:human:Isoform 1 of Keratin-associated protein 10-7:E=20.041 | ENSEMBL:ENSP00000334197:human:Keratin-associated protein 10-6:E=18.4437 | ENSEMBL:ENSP00000366952:human:similar to keratin associated protein 9.2:E=17.8539 | ENSEMBL:ENSP00000333987:human:27 kDa protein:E=13.6576 | ENSEMBL:ENSP00000348490:human:Keratin-associated protein 10-1:E=13.041 | ENSEMBL:ENSP00000334922:h…
F46A9.3	190878_at	F46A9.3b	F46A9.3	WBGene00006681	F46A9.3a	twk-29		uCE2-1741|uCE2-1740|uCE2-1742	1	WBPhenotype0000049|WBPhenotype0000062|WBPhenotype0000886|WBPhenotype0000031|WBPhenotype0000049|WBPhenotype0000050|WBPhenotype0000054|WBPhenotype0000059|WBPhenotype0000689|WBPhenotype0000886|WBPhenotype0001037|WBPhenotype0000050|WBPhenotype0000535|WBPhenotype0000689|WBPhenotype0000886	0	Subset of interneurons.	interneurons		Molecular_function:potassium channel activity|Biological_process:potassium ion transport|Cellular_component:membrane			ENSEMBL:ENSP00000312811:human:Isoform C of Potassium channel subfamily K member 10:E=15.3767 | ENSEMBL:ENSP00000343104:human:Isoform A of Potassium channel subfamily K member 10:E=15.3767 | ENSEMBL:ENSP00000310568:human:potassium channel, subfamily K, member 10 isoform 3:E=15.3767 | ENSEMBL:ENSP00000297169:human:Potassium channel subfamily K member 5:E=14.5229 | ENSEMBL:ENSP00000211196:human:Pota…
F54F3.1	190588_s_at	F54F3.1		WBGene00003738		nid-1		cg118|cg119|ur41|ttTi8616	1	WBPhenotype0000050|WBPhenotype0000535|WBPhenotype0000689|WBPhenotype0000886|WBPhenotype0000031|WBPhenotype0000049|WBPhenotype0000050|WBPhenotype0000054|WBPhenotype0000059|WBPhenotype0000689|WBPhenotype0000886|WBPhenotype0001037	1	Larvae stained with anti-nidogen antiserum show that nidogen is localized to body wall basement membranes. Intense staining is associated with the basement membrane of the body wall muscle.|Expression is first detected in late gastrulation by the cephalic, inner labial, and outer labial cells. As the embryo elongates and morphogenesis begins, expression in body wall muscle cells is detected by in…	intestinal|ventral nerve cord|distal tip cells|vulva|pharynx|gonad|spermathecae|uterus|intestinal|somatic gonad|nerve ring|distal tip cells	1	Molecular_function:calcium ion binding|Biological_process:bioluminescence|Biological_process:protein-chromophore linkage|Cellular_component:membrane|Biological_process:cell-matrix adhesion|Biological_process:G-protein coupled receptor protein signaling pathway|Biological_process:blood coagulation|Molecular_function:thrombin receptor activity|Cellular_component:integral to membrane	KOG4291	Mucin/alpha-tectorin	ENSEMBL:ENSP00000216286:human:Nidogen-2 precursor:E=94.4559 | ENSEMBL:ENSP00000355553:human:Isoform 2 of Nidogen-1 precursor:E=89.7695 | ENSEMBL:ENSP00000320738:human:NID2 protein:E=76 | ENSEMBL:ENSP00000264187:human:Isoform 1 of Nidogen-1 precursor:E=69.2366 | ENSEMBL:ENSP00000243077:human:Low-density lipoprotein receptor-related protein 1 precursor:E=55.0809 | ENSEMBL:ENSP00000263816:human:Low-…
M01H9.3	173682_at	M01H9.3	M01H9.3b	WBGene00019719	M01H9.3a|M01H9.3c	M01H9.3		ttTi5201|tm1357|uCE5-2763		WBPhenotype0000049|WBPhenotype0000062|WBPhenotype0000886|WBPhenotype0000031|WBPhenotype0000049|WBPhenotype0000050|WBPhenotype0000054|WBPhenotype0000059|WBPhenotype0000689|WBPhenotype0000886|WBPhenotype0001037|WBPhenotype0000050|WBPhenotype0000535|WBPhenotype0000689|WBPhenotype0000886						LSE4011	Unnamed protein
DY3.5	177113_at	DY3.5		WBGene00004115		pqn-26	The protein product of this gene is predicted to contain a glutamine/asparagine (Q/N)-rich ('prion') domain, by the algorithm of Michelitsch and Weissman (as of the WS77 release of WormBase, i.e., in wormpep77).	ma115|r867|r929|ma117|r930		WBPhenotype0000050|WBPhenotype0000535|WBPhenotype0000689|WBPhenotype0000886|WBPhenotype0000031|WBPhenotype0000049|WBPhenotype0000050|WBPhenotype0000054|WBPhenotype0000059|WBPhenotype0000689|WBPhenotype0000886|WBPhenotype0001037				14	Biological_process:electron transport|Biological_process:cell redox homeostasis	KOG1752	Glutaredoxin and related proteins	ENSEMBL:ENSP00000292733:human:Isoform 2 of Positive cofactor 2 glutamine/Q-rich-associated protein:E=33.6576 | ENSEMBL:ENSP00000372434:human:Isoform 3 of Positive cofactor 2 glutamine/Q-rich-associated protein:E=32 | ENSEMBL:ENSP00000263205:human:Isoform 1 of Positive cofactor 2 glutamine/Q-rich-associated protein:E=30.5229 | ENSEMBL:ENSP00000353758:human:Isoform 1 of Myeloid/lymphoid or mixed-li…
F10B5.6	193154_at	F10B5.6		WBGene00001281		emb-27	emb-27 encodes a tetratricopeptide repeat (TPR)-containing protein that is the C. elegans ortholog of the anaphase-promoting complex (APC) subunit APC-6 (CDC16); required maternally and paternally, EMB-27 activity is essential for proper execution of the metaphase-to-anaphase transition during meiosis (both oogenesis and spermatogenesis) and mitosis (during germline proliferation); EMB-27 activit…	ax189|ax81|g48|ye143		WBPhenotype0000040|WBPhenotype0000050|WBPhenotype0001037|WBPhenotype0001177|WBPhenotype0000050|WBPhenotype0000050|WBPhenotype0001037|WBPhenotype0000050|WBPhenotype0000776|WBPhenotype0000050|WBPhenotype0000697				11	Molecular_function:binding|Biological_process:embryonic cleavage|Biological_process:embryonic development (sensu Metazoa)|Biological_process:gametogenesis|Biological_process:hermaphrodite genitalia development	KOG1173	Anaphase-promoting complex (APC), Cdc16 subunit	ENSEMBL:ENSP00000364457:human:CDC16 protein:E=39.4089 | ENSEMBL:ENSP00000348554:human:Isoform 1 of Cell division cycle protein 16 homolog:E=37.7696 | ENSEMBL:ENSP00000252457:human:Isoform 2 of Cell division cycle protein 16 homolog:E=37.7696 | ENSEMBL:ENSP00000252458:human:Isoform 3 of Cell division cycle protein 16 homolog:E=16.5229 | FLYBASE:CG6759-PA:fly:Flybase gene name is cdc16-PA:E=31.8861…
C41G7.3	174486_at	C41G7.3		WBGene00008061				ok1521|uCE1-1030		WBPhenotype0000050|WBPhenotype0000126|WBPhenotype0000535|WBPhenotype0000689|WBPhenotype0000886|WBPhenotype0001175				7	Molecular_function:nucleic acid binding|Cellular_component:integral to membrane|Biological_process:chromosome segregation	KOG3797	Peripheral-type benzodiazepine receptor and related proteins	ENSEMBL:ENSP00000338004:human:Peripheral-type benzodiazepine receptor:E=12.6021 | ENSEMBL:ENSP00000328973:human:Peripheral benzodiazepine receptor:E=10.3372 | FLYBASE:CG2789-PA:fly:Flybase gene name is CG2789-PA:E=15.0177 |
K10C3.4	178257_at	K10C3.4		WBGene00010731				tm1725|tm1724		WBPhenotype0000050|WBPhenotype0000535|WBPhenotype0000689|WBPhenotype0000886|WBPhenotype0000049|WBPhenotype0000062|WBPhenotype0000886|WBPhenotype0000031|WBPhenotype0000049|WBPhenotype0000050|WBPhenotype0000054|WBPhenotype0000059|WBPhenotype0000689|WBPhenotype0000886|WBPhenotype0001037|WBPhenotype0000050				11		TWOG0584	Unnamed protein	ENSEMBL:ENSP00000261713:human:Transmembrane protein 98:E=13.6576 |
W09H1.1	193528_s_at	W09H1.1b	W09H1.1	WBGene00012372	W09H1.1a	W09H1.1		snp_W09H1[1]|CE2-207|snp_W09H1[2]|uCE2-2181|snp_W09H1[3]		WBPhenotype0000049|WBPhenotype0000062|WBPhenotype0000886|WBPhenotype0000050|WBPhenotype0000535|WBPhenotype0000689|WBPhenotype0000886|WBPhenotype0000031|WBPhenotype0000049|WBPhenotype0000050|WBPhenotype0000054|WBPhenotype0000059|WBPhenotype0000689|WBPhenotype0000886|WBPhenotype0001037|WBPhenotype0000050|WBPhenotype0000062|WBPhenotype0000535|WBPhenotype0000689|WBPhenotype0000886					Biological_process:protein amino acid dephosphorylation|Molecular_function:protein tyrosine/serine/threonine phosphatase activity
Y43F4B.6	173808_s_at	Y43F4B.6		WBGene00002229		klp-19	klp-19 encodes a plus-end-directed microtubule motor protein that is most closely related to motors of the kinesin-4 family; KLP-19 activity is essential for embryonic and larval development and is required for generating a force that aligns sister chromatid kinetochores directly opposite the spindle poles thus ensuring proper holocentric chromosome segregation; KLP-19 expression is detected in e…	bn126	0	WBPhenotype0000050|WBPhenotype0000269|WBPhenotype0000050|WBPhenotype0000269|WBPhenotype0000050|WBPhenotype0000050|WBPhenotype0001077|WBPhenotype0000050|WBPhenotype0000059|WBPhenotype0000269|WBPhenotype0000050|WBPhenotype0000050|WBPhenotype0001102|WBPhenotype0000050|WBPhenotype0000269|WBPhenotype0000269|WBPhenotype0000050|WBPhenotype0001077	0	Strong antibody staining was seen primarily in areas with dividing cells; i.e., the gonad and embryos.		11	Molecular_function:microtubule motor activity|Molecular_function:ATP binding|Biological_process:microtubule-based movement|Cellular_component:microtubule associated complex|Biological_process:embryonic development (sensu Metazoa)|Biological_process:larval development (sensu Nematoda)|Biological_process:growth|Biological_process:spindle organization and biogenesis|Biological_process:embryonic clea…	KOG0244	Kinesin-like protein	ENSEMBL:ENSP00000340076:human:Isoform 1 of Chromosome-associated kinesin KIF4A:E=98.3665 | ENSEMBL:ENSP00000363509:human:Isoform 2 of Chromosome-associated kinesin KIF4A:E=98.3279 | ENSEMBL:ENSP00000332546:human:KIF4B (Fragment):E=93.8861 | ENSEMBL:ENSP00000333928:human:KIF27C:E=78.8539 | ENSEMBL:ENSP00000297814:human:KIF27A:E=75.2007 | ENSEMBL:ENSP00000286452:human:Kinesin heavy chain isoform 5A…
K01A2.11	187124_s_at	K01A2.11d	K01A2.11	WBGene00019285	K01A2.11a|K01A2.11b|K01A2.11c	cbn-1		snp_K01A2[1]		WBPhenotype0000050|WBPhenotype0000535|WBPhenotype0000689|WBPhenotype0000886|WBPhenotype0000031|WBPhenotype0000049|WBPhenotype0000050|WBPhenotype0000054|WBPhenotype0000059|WBPhenotype0000689|WBPhenotype0000886|WBPhenotype0001037|WBPhenotype0000050|WBPhenotype0000062|WBPhenotype0000535|WBPhenotype0000689|WBPhenotype0000886|WBPhenotype0000049|WBPhenotype0000062|WBPhenotype0000886					Molecular_function:calcium ion binding			ENSEMBL:ENSP00000351956:human:Intestinal mucin:E=14.6021 | ENSEMBL:ENSP00000354885:human:Mucin-2 precursor:E=13.5229 | ENSEMBL:ENSP00000331373:human:Intestinal mucin (Fragment):E=10.6021 | FLYBASE:CG31439-PA:fly:Flybase gene name is CG31439-PA:E=15.5686 | FLYBASE:CG3047-PA:fly:Flybase gene name is Sgs1-PA:E=15.1805 | FLYBASE:CG32774-PA:fly:Flybase gene name is CG32774-PA:E=14.1549 | FLYBASE:CG117…
T05G5.5	193159_s_at	T05G5.5		WBGene00011500				ok964|snp_F53C11[2]		WBPhenotype0000049|WBPhenotype0000062|WBPhenotype0000886|WBPhenotype0000049|WBPhenotype0000749|WBPhenotype0000886|WBPhenotype0000050|WBPhenotype0000535|WBPhenotype0000689|WBPhenotype0000886					Molecular_function:ATP binding|Molecular_function:uridine kinase activity	KOG3220	Similar to bacterial dephospho-CoA kinase	ENSEMBL:ENSP00000341504:human:Dephospho-CoA kinase domain containing:E=37.8861 | ENSEMBL:ENSP00000308515:human:CDNA: FLJ22955 fis, clone KAT09907:E=18.4559 | ENSEMBL:ENSP00000163059:human:Bifunctional coenzyme A synthase:E=15.7959 | FLYBASE:CG1939-PA:fly:Flybase gene name is CG1939-PA:E=40.2147 | FLYBASE:CG10575-PA:fly:Flybase gene name is CG10575-PA:E=18.4559 |
E01A2.2	173364_s_at	E01A2.2a	E01A2.2	WBGene00017085	E01A2.2b	E01A2.2		pkP1109		WBPhenotype0000031|WBPhenotype0000049|WBPhenotype0000050|WBPhenotype0000054|WBPhenotype0000059|WBPhenotype0000060|WBPhenotype0000062|WBPhenotype0000689|WBPhenotype0000886|WBPhenotype0001037|WBPhenotype0000049|WBPhenotype0000062|WBPhenotype0000886|WBPhenotype0000031|WBPhenotype0000049|WBPhenotype0000050|WBPhenotype0000054|WBPhenotype0000059|WBPhenotype0000060|WBPhenotype0000062|WBPhenotype0000689|…					Molecular_function:nucleotide binding|Biological_process:oviposition	KOG2295	C2H2 Zn-finger protein	ENSEMBL:ENSP00000314491:human:102 kDa protein:E=98.8861 | ENSEMBL:ENSP00000373444:human:Isoform A of Arsenite-resistance protein 2:E=69.8861 | ENSEMBL:ENSP00000344670:human:Arsenite-resistance protein ARS2:E=33.585 | FLYBASE:CG7843-PD:fly:Flybase gene name is CG7843-PD:E=108.638 |
T01G9.1	178168_at	T01G9.1		WBGene00011343				snp_C08B6[1]		WBPhenotype0000050|WBPhenotype0000535|WBPhenotype0000689|WBPhenotype0000886|WBPhenotype0000031|WBPhenotype0000049|WBPhenotype0000050|WBPhenotype0000054|WBPhenotype0000059|WBPhenotype0000689|WBPhenotype0000886|WBPhenotype0001037|WBPhenotype0000049|WBPhenotype0000062|WBPhenotype0000886				10		InP_Cae_009042
501	194164_s_at
F45E6.2	174669_s_at	F45E6.2		WBGene00000222		atf-6	atf-6 is an ortholog of mammalian ATF6alpha, a proximal sensor required for the unfolded protein response (UPR) in the endoplasmic reticulum (ER); ATF6alpha is a transmembrane protein, with a bZIP transcription factor domain in its cytosolic amino terminus that is released and activated by proteolytic cleavage upon ER stress; either ire-1 or xbp-1 deletions are synthetically lethal with atf-6 or …	tm1153|ok551		WBPhenotype0000050|WBPhenotype0000062|WBPhenotype0000535|WBPhenotype0000689|WBPhenotype0000886|WBPhenotype0000055|WBPhenotype0000710|WBPhenotype0000050|WBPhenotype0000535|WBPhenotype0000689|WBPhenotype0000886|WBPhenotype0000055|WBPhenotype0000067|WBPhenotype0000886|WBPhenotype0000031|WBPhenotype0000049|WBPhenotype0000050|WBPhenotype0000054|WBPhenotype0000059|WBPhenotype0000689|WBPhenotype0000886|…				1	Molecular_function:DNA binding|Biological_process:regulation of transcription, DNA-dependent|Cellular_component:nucleus|Molecular_function:transcription factor activity|Molecular_function:sequence-specific DNA binding|Molecular_function:protein dimerization activity	KOG4343	bZIP transcription factor ATF6	ENSEMBL:ENSP00000263291:human:Cyclic AMP-dependent transcription factor ATF-6 alpha:E=15.3279 | ENSEMBL:ENSP00000293709:human:Isoform 2 of Cyclic AMP-dependent transcription factor ATF-6 beta:E=11.1739 | ENSEMBL:ENSP00000364347:human:Isoform 1 of Cyclic AMP-dependent transcription factor ATF-6 beta:E=11.1739 |
T21B10.6	189076_at	T21B10.6		WBGene00011888				cxTi10135|cxTi7408|tm1711		WBPhenotype0000031|WBPhenotype0000049|WBPhenotype0000050|WBPhenotype0000054|WBPhenotype0000059|WBPhenotype0000689|WBPhenotype0000886|WBPhenotype0001037|WBPhenotype0000049|WBPhenotype0000062|WBPhenotype0000886|WBPhenotype0000050|WBPhenotype0000535|WBPhenotype0000689|WBPhenotype0000886				0		TWOG0200	Cuticulin precursor
F38B7.3	192132_at	F38B7.3		WBGene00009534				snp_Y25C1[9]		WBPhenotype0000031|WBPhenotype0000049|WBPhenotype0000050|WBPhenotype0000054|WBPhenotype0000059|WBPhenotype0000689|WBPhenotype0000886|WBPhenotype0001037|WBPhenotype0000049|WBPhenotype0000062|WBPhenotype0000886|WBPhenotype0000050|WBPhenotype0000535|WBPhenotype0000689|WBPhenotype0000886				9		InP_uni_002232		ENSEMBL:ENSP00000252244:human:Keratin, type II cytoskeletal 1:E=18.7213 | ENSEMBL:ENSP00000309558:human:Isoform Long of TATA-binding protein-associated factor 2N:E=17.5229 | ENSEMBL:ENSP00000357731:human:Loricrin:E=16.4815 | ENSEMBL:ENSP00000254108:human:Fus-like protein (Fragment):E=16.3979 | ENSEMBL:ENSP00000315205:human:Isoform 1 of Interleukin enhancer-binding factor 3:E=16.3566 | ENSEMBL:ENS…
T20G5.7	172218_x_at	T20G5.7		WBGene00011869		dod-6		ttTi2804		WBPhenotype0000039|WBPhenotype0000049|WBPhenotype0000062|WBPhenotype0000886|WBPhenotype0000050|WBPhenotype0000535|WBPhenotype0000689|WBPhenotype0000886|WBPhenotype0000031|WBPhenotype0000049|WBPhenotype0000050|WBPhenotype0000054|WBPhenotype0000059|WBPhenotype0000689|WBPhenotype0000886|WBPhenotype0001037|WBPhenotype0000049|WBPhenotype0000749|WBPhenotype0000886|WBPhenotype0000039				6	Biological_process:determination of adult life span	LSE0503	Secreted surface protein
R07E3.3	188428_at	R07E3.3		WBGene00011104		cut-5		ok2005	0	WBPhenotype0000269|WBPhenotype0000583|WBPhenotype0000049|WBPhenotype0000062|WBPhenotype0000886|WBPhenotype0000050|WBPhenotype0000535|WBPhenotype0000689|WBPhenotype0000886|WBPhenotype0000031|WBPhenotype0000049|WBPhenotype0000050|WBPhenotype0000054|WBPhenotype0000059|WBPhenotype0000689|WBPhenotype0000886|WBPhenotype0001037	0	Animals transformed with this construct showed GFP expression only in seam cells in embryos at the threefold stage and in dauer larvae.		9	Biological_process:positive regulation of body size
Y17G7B.20	175507_at	Y17G7B.20		WBGene00012471				e300|e642|e177		WBPhenotype0000031|WBPhenotype0000032|WBPhenotype0000229|WBPhenotype0000583|WBPhenotype0001037					Molecular_function:structural molecule activity|Biological_process:cell adhesion|Cellular_component:actin cytoskeleton|Biological_process:positive regulation of growth rate|Biological_process:physiological process|Biological_process:positive regulation of body size|Biological_process:gametogenesis	InP_Cae_008748
F26A1.1	174585_at	F26A1.1		WBGene00017801				uCE4-1119	0	WBPhenotype0000049|WBPhenotype0000749|WBPhenotype0000886|WBPhenotype0000049|WBPhenotype0000050|WBPhenotype0000689|WBPhenotype0000886|WBPhenotype0000031|WBPhenotype0000049|WBPhenotype0000050|WBPhenotype0000054|WBPhenotype0000059|WBPhenotype0000689|WBPhenotype0000886|WBPhenotype0001037|WBPhenotype0000050|WBPhenotype0000535|WBPhenotype0000689|WBPhenotype0000886|WBPhenotype0000049|WBPhenotype0000062|…	0	Larval Expression: intestine;	intestine	7		InP_Cae_010306
F10E9.4	176126_at	F10E9.4		WBGene00017356				e2527|ky178|tm1302|ct41		WBPhenotype0000049|WBPhenotype0000749|WBPhenotype0000886|WBPhenotype0000054|WBPhenotype0000059|WBPhenotype0000049|WBPhenotype0000749|WBPhenotype0000886|WBPhenotype0000031|WBPhenotype0000154|WBPhenotype0000050|WBPhenotype0000535|WBPhenotype0000689|WBPhenotype0000886				2	Biological_process:positive regulation of growth rate|Biological_process:larval development (sensu Nematoda)|Biological_process:physiological process|Biological_process:growth	InP_Cae_008048
Y43F4B.5	193873_at	Y43F4B.5b	Y43F4B.5	WBGene00012803	Y43F4B.5a	Y43F4B.5		ku157|ku156|ttTi341|uCE1-936|uCE1-935		WBPhenotype0000050|WBPhenotype0000050|WBPhenotype0000057|WBPhenotype0000535|WBPhenotype0000689|WBPhenotype0000886|WBPhenotype0000059|WBPhenotype0000050|WBPhenotype0000031|WBPhenotype0000054|WBPhenotype0000049|WBPhenotype0000062|WBPhenotype0000886|WBPhenotype0000059					Molecular_function:intramolecular transferase activity, phosphotransferases|Biological_process:carbohydrate metabolism|Biological_process:larval development (sensu Nematoda)|Biological_process:growth|Biological_process:embryonic development (sensu Metazoa)|Biological_process:positive regulation of growth rate|Biological_process:physiological process			ENSEMBL:ENSP00000307059:human:Phosphoglucomutase-2:E=75.4949 | ENSEMBL:ENSP00000298198:human:Phosphoglucomutase-2-like 1:E=67.8539 | FLYBASE:CG8073-PA:fly:Flybase gene name is Pmm45A-PA:E=76.3468 | FLYBASE:CG10202-PA:fly:Flybase gene name is CG10202-PA:E=64.2676 |
B0464.2	188900_at	B0464.2		WBGene00007184				ok1429|ok1430		WBPhenotype0000050|WBPhenotype0000050|WBPhenotype0000535|WBPhenotype0000689|WBPhenotype0000886|WBPhenotype0000050|WBPhenotype0000050|WBPhenotype0000059|WBPhenotype0001080				5	Molecular_function:binding|Biological_process:embryonic development (sensu Metazoa)|Biological_process:larval development (sensu Nematoda)|Biological_process:growth	KOG2002	TPR-containing nuclear phosphoprotein that regulates K(+) uptake	ENSEMBL:ENSP00000355168:human:136 kDa protein:E=158.796 | ENSEMBL:ENSP00000355013:human:RNA polymerase-associated protein CTR9 homolog:E=158.268 | FLYBASE:CG2469-PB:fly:Flybase gene name is CG2469-PB:E=193.071 | FLYBASE:CG9899-PA:fly:Flybase gene name is CG9899-PA:E=64.8861 |
C27H6.1	193062_s_at	C27H6.1		WBGene00000167		apt-10	apt-10 encodes the C. elegans ortholog of the mammalian Stonins and Drosophila Stoned B, membrane-associated proteins that contain three distinct domains: a proline-rich domain, a stonin homology domain, and a domain paralogous to the mu-adaptin subunits of adaptor protein complexes 1-3; by homology, APT-10 is predicted to regulate the activity of the heteromeric AP-1 and AP-2 clathrin adaptor pr…	tm1368|tm1456|ttTi5204|uCE1-1514	1	WBPhenotype0000031|WBPhenotype0000049|WBPhenotype0000050|WBPhenotype0000054|WBPhenotype0000059|WBPhenotype0000689|WBPhenotype0000886|WBPhenotype0001037|WBPhenotype0000269|WBPhenotype0000050|WBPhenotype0000535|WBPhenotype0000689|WBPhenotype0000886|WBPhenotype0000050|WBPhenotype0000724	0	Larval Expression: Nervous System; nerve ring; ventral nerve cord;	nerve ring|ventral nerve cord|nervous system	1	Biological_process:intracellular protein transport|Cellular_component:clathrin vesicle coat|Biological_process:endocytosis|Biological_process:embryonic development (sensu Metazoa)	KOG2677	Stoned B synaptic vesicle biogenesis protein	ENSEMBL:ENSP00000267540:human:Isoform 1 of Stonin-2:E=63.1739 | ENSEMBL:ENSP00000310969:human:Stonin-1:E=36.5229 | ENSEMBL:ENSP00000311493:human:stoned B/TFIIA-alpha/beta-like factor:E=34.0969 | ENSEMBL:ENSP00000250244:human:Adaptor-related protein complex 1, mu 2 subunit variant:E=12.6198 | ENSEMBL:ENSP00000341190:human:93 kDa protein:E=10.0969 | FLYBASE:CG12473-PA:fly:Flybase gene name is stnB-…
F22F4.1	182812_at	F22F4.1		WBGene00017716				tm2210		WBPhenotype0000050|WBPhenotype0000535|WBPhenotype0000689|WBPhenotype0000886|WBPhenotype0000640|WBPhenotype0000049|WBPhenotype0000062|WBPhenotype0000886				14	Biological_process:oviposition	InP_Cae_002312
F35B3.4	176681_at	F35B3.4		WBGene00018031				uCE5-1023		WBPhenotype0000049|WBPhenotype0000062|WBPhenotype0000886|WBPhenotype0000050|WBPhenotype0000535|WBPhenotype0000689|WBPhenotype0000886				16		TWOG0197	Fibronectin
ZK858.3	188022_s_at	ZK858.3		WBGene00014117				uCE1-1013	0	WBPhenotype0000050|WBPhenotype0000535|WBPhenotype0000689|WBPhenotype0000886|WBPhenotype0000049|WBPhenotype0000062|WBPhenotype0000886|WBPhenotype0000049|WBPhenotype0000050|WBPhenotype0000689|WBPhenotype0000886	0	Expressed in medial germline.		7	Molecular_function:sugar binding	KOG4297	C-type lectin
F35B12.4	191198_at	F35B12.4		WBGene00009384				uCE6-1492		WBPhenotype0000049|WBPhenotype0000062|WBPhenotype0000886|WBPhenotype0000031|WBPhenotype0000049|WBPhenotype0000050|WBPhenotype0000054|WBPhenotype0000059|WBPhenotype0000689|WBPhenotype0000886|WBPhenotype0001037|WBPhenotype0000050|WBPhenotype0000535|WBPhenotype0000689|WBPhenotype0000886				1	Molecular_function:serine-type endopeptidase inhibitor activity|Cellular_component:extracellular region|Biological_process:blood coagulation|Molecular_function:protease inhibitor activity	KOG4295	Serine proteinase inhibitor (KU family)	FLYBASE:CG33103-PB:fly:Flybase gene name is Ppn-PB:E=10.301 |
Y58A7A.5	176209_at	Y58A7A.5		WBGene00021979				uCE3-1047								LSE1123	Unnamed protein
Y38H6C.3	180588_at	Y38H6C.3		WBGene00012616				pkP1054		WBPhenotype0000050|WBPhenotype0000535|WBPhenotype0000689|WBPhenotype0000886|WBPhenotype0000031|WBPhenotype0000049|WBPhenotype0000050|WBPhenotype0000054|WBPhenotype0000059|WBPhenotype0000689|WBPhenotype0000886|WBPhenotype0001037|WBPhenotype0000049|WBPhenotype0000062|WBPhenotype0000886				0		LSE0983	Unnamed protein
R07E5.3	188857_at	R07E5.3		WBGene00011111			The R07E5.3 gene encodes a homolog of SNF5/Ini1, a component of the SWI/SNF complex that is conserved from yeast to mammals and that is involved in chromatin remodeling; R07E5.3 may be involved in asymmetric cell division of the T cells.	ok622		WBPhenotype0000050|WBPhenotype0000640|WBPhenotype0000646|WBPhenotype0000050|WBPhenotype0000535|WBPhenotype0000689|WBPhenotype0000886|WBPhenotype0000050|WBPhenotype0000689|WBPhenotype0000697|WBPhenotype0000050|WBPhenotype0000054|WBPhenotype0000689|WBPhenotype0000689|WBPhenotype0000697|WBPhenotype0000050				11	Biological_process:chromatin remodeling|Cellular_component:nuclear chromosome|Biological_process:embryonic development (sensu Metazoa)|Biological_process:oviposition|Biological_process:positive regulation of locomotion|Biological_process:larval development (sensu Nematoda)|Biological_process:physiological process|Biological_process:reproduction|Biological_process:hermaphrodite genitalia developme…	KOG1649	SWI-SNF chromatin remodeling complex, Snf5 subunit	ENSEMBL:ENSP00000263121:human:Isoform A of SWI/SNF-related matrix-associated actin-dependent regulator of chromatin subfamily B member 1:E=95.1079 | ENSEMBL:ENSP00000340883:human:CDNA FLJ13963 fis, clone Y79AA1001299, highly similar to Homo sapiens integrase interactor 1b protein:E=89.3979 | FLYBASE:CG1064-PA:fly:Flybase gene name is Snr1-PA:E=99.1135 |
W02G9.4	182599_s_at	W02G9.4		WBGene00020954				uCE3-966|uCE3-967		WBPhenotype0000050|WBPhenotype0000535|WBPhenotype0000689|WBPhenotype0000886|WBPhenotype0000050|WBPhenotype0000062|WBPhenotype0000535|WBPhenotype0000689|WBPhenotype0000886				1		TWOG0132	Procollagen C-endopeptidase enhancer	ENSEMBL:ENSP00000340835:human:Isoform 3 of CUB and sushi domain-containing protein 3 precursor:E=28.7213 | ENSEMBL:ENSP00000297405:human:CUB and Sushi multiple domains 3 isoform 1:E=28.699 | ENSEMBL:ENSP00000343124:human:Isoform 4 of CUB and sushi domain-containing protein 3 precursor:E=28.699 | ENSEMBL:ENSP00000345799:human:Isoform 2 of CUB and sushi domain-containing protein 3 precursor:E=28.69…
Y71F9B.9	186262_s_at	Y71F9B.9		WBGene00022130				uCE1-695|CE1-147		WBPhenotype0000050|WBPhenotype0000535|WBPhenotype0000689|WBPhenotype0000886|WBPhenotype0000031|WBPhenotype0000049|WBPhenotype0000050|WBPhenotype0000054|WBPhenotype0000059|WBPhenotype0000689|WBPhenotype0000886|WBPhenotype0001037|WBPhenotype0000049|WBPhenotype0000062|WBPhenotype0000886					Molecular_function:oxidoreductase activity|Biological_process:fatty acid metabolism			ENSEMBL:ENSP00000298248:human:Lambda-crystallin homolog:E=59.2076 | ENSEMBL:ENSP00000372262:human:Lambda-crystallin:E=59.1739 | ENSEMBL:ENSP00000340604:human:3-hydroxyacyl-CoA dehydrogenase, NAD-binding domain containing protein:E=43 | ENSEMBL:ENSP00000312288:human:Isoform 1 of Hydroxyacyl-coenzyme A dehydrogenase, mitochondrial precursor:E=18.0862 | ENSEMBL:ENSP00000265168:human:Isoform 2 of Hyd…
F37A8.4	188068_at	F37A8.4		WBGene00003748		nlp-10	nlp-10 encodes four predicted neuropeptide-like proteins; nlp-10 is part of a GGxY neuropeptide family that has members in several other nematode species; nlp-10 is expressed in a variety of neurons, including ASK, ADL, CAN, two lateral neurons, two anterior pharyngeal neurons, one tail neuron, and one male tail neuron; as loss of nlp-10 activity via large-scale RNAi screens does not result in an…	uCE2-1919	1	WBPhenotype0000049|WBPhenotype0000749|WBPhenotype0000886|WBPhenotype0000050|WBPhenotype0000535|WBPhenotype0000689|WBPhenotype0000886|WBPhenotype0000049|WBPhenotype0000062|WBPhenotype0000886	2	Reporter construct is expressed primarily or exclusively in neurons or "endocrine/secretory" cells. GFP expression in non-neuronal tissues include the gut (frequently), specific somatic gonad cells, and in pharyngeal or vulval muscles (rarely). No expression is detected in hypodermal, body wall muscle or germ tissues. nlp-10 is expressed at head neurons.|Expressed in ASK, ADL, CAN, 2 lateral neur…	head neurons|tail neurons|pharyngeal neurons|lateral ganglia|male nervous system	6		InP_Cae_011867
B0024.8	179224_s_at	B0024.8		WBGene00007098				cxTi7329		WBPhenotype0000050|WBPhenotype0000535|WBPhenotype0000689|WBPhenotype0000886|WBPhenotype0000031|WBPhenotype0000049|WBPhenotype0000050|WBPhenotype0000054|WBPhenotype0000059|WBPhenotype0000689|WBPhenotype0000886|WBPhenotype0001037|WBPhenotype0000031|WBPhenotype0000049|WBPhenotype0000050|WBPhenotype0000054|WBPhenotype0000059|WBPhenotype0000689|WBPhenotype0000886|WBPhenotype0001037|WBPhenotype0000049|…				0	Molecular_function:binding	KOG2933	Uncharacterized conserved protein	ENSEMBL:ENSP00000354917:human:KIAA0423 protein:E=62.9208 | ENSEMBL:ENSP00000371668:human:Isoform 3 of Protein KIAA0423:E=62.6576 | ENSEMBL:ENSP00000355045:human:Isoform 1 of Protein KIAA0423:E=60.2441 | ENSEMBL:ENSP00000368876:human:CDNA FLJ43249 fis, clone HEART2001756:E=19.7447 | FLYBASE:CG4648-PA:fly:Flybase gene name is CG4648-PA:E=14.6198 |
F28H6.1	175809_at	F28H6.1	F28H6.1a	WBGene00000103	F28H6.1b	akt-2	akt-2 encodes a homolog of the serine/threonine kinase Akt/PKB, AKT-2, that is required for progression through the dauer stage of development and for the negative regulation of adult lifespan; inactivation of akt-2 causes animals to arrest constitutively at the dauer stage, while having an increased life span; widely expressed, AKT-2 is activated by the phospholipid products of phosphoinositide …	ok393|tm812|tm1075	1	WBPhenotype0000637|WBPhenotype0000886|WBPhenotype0000050|WBPhenotype0000062|WBPhenotype0000535|WBPhenotype0000689|WBPhenotype0000886|WBPhenotype0000050|WBPhenotype0000535|WBPhenotype0000689|WBPhenotype0000886|WBPhenotype0000049|WBPhenotype0000062|WBPhenotype0000886	4	AKT-2/GFP full-length protein fusion gene is expressed at the same times as AKT-1/GFP and in the same tissues that express AKT-1/GFP although AKT-2/GFP seems to be less abundant.|Expressed in pharynx/intestine.	muscle|hypodermis|spermathecae|intestine|P lineage|pharyngeal muscle|head neurons|motor neurons|tail neurons|ventral nerve cord|dorsal nerve cord|pharyngeal neurons|rectal gland		Molecular_function:protein kinase activity|Molecular_function:ATP binding|Biological_process:protein amino acid phosphorylation|Molecular_function:protein serine/threonine kinase activity|Molecular_function:protein-tyrosine kinase activity|Molecular_function:atypical protein kinase C activity|Molecular_function:zinc ion binding|Biological_process:dauer larval development	KOG0690	Serine/threonine protein kinase	ENSEMBL:ENSP00000263826:human:Isoform 1 of RAC-gamma serine/threonine-protein kinase:E=145.301 | ENSEMBL:ENSP00000336943:human:Isoform 2 of RAC-gamma serine/threonine-protein kinase:E=143.387 | ENSEMBL:ENSP00000309428:human:RAC-beta serine/threonine-protein kinase:E=143.086 | ENSEMBL:ENSP00000270202:human:RAC-alpha serine/threonine-protein kinase:E=142.886 | ENSEMBL:ENSP00000343325:human:protein …
F54E12.2	188372_s_at	F54E12.2		WBGene00010061				pkP758|ttTi4307|pkP735		WBPhenotype0000050|WBPhenotype0000535|WBPhenotype0000689|WBPhenotype0000886|WBPhenotype0000886|WBPhenotype0000031|WBPhenotype0000049|WBPhenotype0000050|WBPhenotype0000054|WBPhenotype0000059|WBPhenotype0000689|WBPhenotype0000886|WBPhenotype0001037|WBPhenotype0000050				7	Molecular_function:nucleic acid binding|Molecular_function:ATP binding|Molecular_function:ATP-dependent helicase activity|Molecular_function:helicase activity|Molecular_function:DNA binding|Biological_process:embryonic development (sensu Metazoa)	KOG4439	RNA polymerase II transcription termination factor TTF2/lodestar, DEAD-box superfamily	ENSEMBL:ENSP00000251165:human:Isoform 1 of Transcription termination factor 2:E=115.745 | ENSEMBL:ENSP00000308944:human:Isoform 1 of SWI/SNF-related matrix-associated actin-dependent regulator of chromatin subfamily A member 3:E=59.5376 | ENSEMBL:ENSP00000356473:human:SNF2 histone linker PHD RING helicase isoform a:E=39.3979 | ENSEMBL:ENSP00000336606:human:DNA repair and recombination protein RAD…
ZK154.1	182966_at	ZK154.1		WBGene00022665				tm1627|tm1860|snp_R09A1[2]|snp_R09A1[4]|snp_R09A1[1]|snp_R09A1[3]		WBPhenotype0000050|WBPhenotype0000535|WBPhenotype0000689|WBPhenotype0000886|WBPhenotype0000050|WBPhenotype0000535|WBPhenotype0000689|WBPhenotype0000886|WBPhenotype0000031|WBPhenotype0000049|WBPhenotype0000050|WBPhenotype0000054|WBPhenotype0000059|WBPhenotype0000689|WBPhenotype0000886|WBPhenotype0001037				14		InP_Cae_008243
C01G8.5	175003_at	C01G8.5b	C01G8.5	WBGene00001333	C01G8.5a.2|C01G8.5a.1	erm-1	The erm-1 gene encodes an ortholog of the ERM family of cytoskeletal linkers with approximately equal similarity to ezrin, radixin and moesin.	tm677	1	WBPhenotype0000054|WBPhenotype0000059|WBPhenotype0000689|WBPhenotype0000031|WBPhenotype0000050|WBPhenotype0000643|WBPhenotype0001037|WBPhenotype0000031|WBPhenotype0000054|WBPhenotype0000643|WBPhenotype0000059|WBPhenotype0000154|WBPhenotype0000583	1	Expressed in embryos, larvae, and adults. ERM-1-GFP is enriched along the luminal surfaces of intestinal, excretory canal, and gonadal tubular epithelia, but not in the remaining organ lumina of the pharynx, rectum, and excretory pore cell, which all secrete cuticle.||Larval Expression: pharyngeal-intestinal valve; renal gland cells; anal sphincter; Reproductive System; developing uterus; develop…	intestinal|head neurons|nervous system|rectal gland cells|Reproductive System|developing spermatheca|neurons along body|excretory cell|anal sphincter|developing uterus|pharyngeal-intestinal valve		Cellular_component:cytoskeleton|Molecular_function:cytoskeletal protein binding|Cellular_component:cytoplasm|Cellular_component:membrane|Molecular_function:protein tyrosine phosphatase activity|Biological_process:protein amino acid dephosphorylation|Biological_process:positive regulation of growth rate|Biological_process:larval development (sensu Nematoda)|Biological_process:physiological process…	KOG3529	Radixin, moesin and related proteins of the ERM family	ENSEMBL:ENSP00000275995:human:Moesin:E=163.745 | ENSEMBL:ENSP00000338934:human:villin 2:E=161.201 | ENSEMBL:ENSP00000356041:human:Ezrin:E=140.959 | ENSEMBL:ENSP00000342830:human:Radixin:E=140.113 | ENSEMBL:ENSP00000344666:human:Isoform 1 of Merlin:E=118.824 | ENSEMBL:ENSP00000335652:human:Isoform 2 of Merlin:E=118.824 | ENSEMBL:ENSP00000354529:human:Isoform 3 of Merlin:E=118.824 | ENSEMBL:ENSP000…
F49E8.6	182105_s_at	F49E8.6		WBGene00018637				uCE4-994		WBPhenotype0000049|WBPhenotype0000062|WBPhenotype0000886|WBPhenotype0000031|WBPhenotype0000049|WBPhenotype0000050|WBPhenotype0000054|WBPhenotype0000059|WBPhenotype0000689|WBPhenotype0000886|WBPhenotype0001037|WBPhenotype0000050|WBPhenotype0000535|WBPhenotype0000689|WBPhenotype0000886				1		InP_Cae_010396
R12H7.3	174287_at	R12H7.3		WBGene00004825		skr-19	The skr-19 gene encodes a homolog of Skp1 in S. cerevisiae that has no known function in vivo, since skr-19(RNAi) animals are at least superficially normal.	cxTi7630		WBPhenotype0000049|WBPhenotype0000062|WBPhenotype0000886|WBPhenotype0000050|WBPhenotype0000535|WBPhenotype0000689|WBPhenotype0000886|WBPhenotype0000031|WBPhenotype0000049|WBPhenotype0000050|WBPhenotype0000054|WBPhenotype0000059|WBPhenotype0000689|WBPhenotype0000886|WBPhenotype0001037				15		KOG1724	SCF ubiquitin ligase, Skp1 component	ENSEMBL:ENSP00000331708:human:S-phase kinase-associated protein 1A isoform a:E=17.7959 | ENSEMBL:ENSP00000231487:human:S-phase kinase-associated protein 1A isoform b:E=17.4815 | FLYBASE:CG16983-PE:fly:Flybase gene name is skpA-PE:E=14 | FLYBASE:CG8881-PA:fly:Flybase gene name is skpB-PA:E=12.3872 | FLYBASE:CG11941-PA:fly:Flybase gene name is skpC-PA:E=11.3188 | FLYBASE:CG12227-PA:fly:Flybase gene…
Y94H6A.5	177018_s_at	Y94H6A.5a	Y94H6A.5	WBGene00022378	Y94H6A.5b	Y94H6A.5		cxTi10462		WBPhenotype0000050|WBPhenotype0000055|WBPhenotype0000535|WBPhenotype0000689|WBPhenotype0000886|WBPhenotype0000049|WBPhenotype0000062|WBPhenotype0000886					Molecular_function:RNA binding|Molecular_function:ATP binding|Molecular_function:hydrolase activity, acting on acid anhydrides, in phosphorus-containing anhydrides|Cellular_component:nucleus|Molecular_function:nucleic acid binding|Molecular_function:ATP-dependent helicase activity|Molecular_function:helicase activity|Biological_process:DNA recombination	KOG0337	ATP-dependent RNA helicase	ENSEMBL:ENSP00000304072:human:DEAD-box protein 54:E=170.174 | ENSEMBL:ENSP00000339633:human:Probable ATP-dependent RNA helicase DDX27:E=64.0506 | ENSEMBL:ENSP00000350698:human:Probable ATP-dependent RNA helicase DDX47:E=57.301 | ENSEMBL:ENSP00000247003:human:Probable ATP-dependent RNA helicase DDX49:E=56.0362 | ENSEMBL:ENSP00000346236:human:117 kDa protein:E=56.0177 | ENSEMBL:ENSP00000374017:huma…
F32B6.1	194123_s_at	F32B6.1		WBGene00003603		nhr-4	nhr-4 is predicted to encode a nuclear hormone receptor (NHR); expression may peak during the late larval stages, based on mRNA expression analysis.	tm1068	1	WBPhenotype0000049|WBPhenotype0000062|WBPhenotype0000886|WBPhenotype0000050|WBPhenotype0000535|WBPhenotype0000689|WBPhenotype0000886|WBPhenotype0000031|WBPhenotype0000049|WBPhenotype0000050|WBPhenotype0000054|WBPhenotype0000059|WBPhenotype0000689|WBPhenotype0000886|WBPhenotype0001037	0	Larval Expression: Nervous System; head neurons; amphids; tail neurons; phasmids;	head neurons|tail neurons|nervous system|amphids|phasmids	6	Molecular_function:transcription factor activity|Molecular_function:zinc ion binding|Molecular_function:sequence-specific DNA binding|Biological_process:regulation of transcription, DNA-dependent|Cellular_component:nucleus|Molecular_function:steroid hormone receptor activity|Molecular_function:DNA binding|Molecular_function:ligand-dependent nuclear receptor activity	KOG3575	Hormone receptors	ENSEMBL:ENSP00000339908:human:hepatocyte nuclear factor 4 alpha isoform c:E=38.2076 | ENSEMBL:ENSP00000312987:human:hepatocyte nuclear factor 4 alpha isoform b:E=35.284 | ENSEMBL:ENSP00000343807:human:Hepatocyte nuclear factor 4-alpha (HNF-4-alpha) (Transcription factor HNF-4) (Transcription factor 14). Splice isoform HNF4-Alpha-4:E=34.2441 | ENSEMBL:ENSP00000346339:human:hepatocyte nuclear facto…
K04D7.4	191613_s_at	K04D7.4		WBGene00010558				ttTi3165		WBPhenotype0000050|WBPhenotype0000062|WBPhenotype0000535|WBPhenotype0000689|WBPhenotype0000886|WBPhenotype0000031|WBPhenotype0000049|WBPhenotype0000050|WBPhenotype0000054|WBPhenotype0000059|WBPhenotype0000689|WBPhenotype0000886|WBPhenotype0001037|WBPhenotype0000050|WBPhenotype0000535|WBPhenotype0000689|WBPhenotype0000886				1	Molecular_function:protein tyrosine phosphatase activity|Molecular_function:phosphoprotein phosphatase activity|Biological_process:protein amino acid dephosphorylation|Molecular_function:cytoskeletal protein binding			ENSEMBL:ENSP00000373216:human:Hypothetical protein DKFZp686K04137:E=76.6778 | ENSEMBL:ENSP00000262963:human:Isoform PTPS-MEB of Receptor-type tyrosine-protein phosphatase S precursor:E=74.6576 | ENSEMBL:ENSP00000348321:human:Isoform PTPS-MEC of Receptor-type tyrosine-protein phosphatase S precursor:E=74.4318 | ENSEMBL:ENSP00000347106:human:Isoform PTPS-MEA of Receptor-type tyrosine-protein phosph…
T05E11.3	173321_at	T05E11.3		WBGene00011480				uCE4-1136	0	WBPhenotype0000050|WBPhenotype0000054|WBPhenotype0000638|WBPhenotype0000049|WBPhenotype0000062|WBPhenotype0000886|WBPhenotype0000031|WBPhenotype0000031|WBPhenotype0000038|WBPhenotype0000050|WBPhenotype0000054|WBPhenotype0000154|WBPhenotype0000229|WBPhenotype0000269|WBPhenotype0000583|WBPhenotype0000638|WBPhenotype0000643|WBPhenotype0000055|WBPhenotype0000638|WBPhenotype0000640|WBPhenotype0000689|…	0	Expressed in pharynx.|Larval Expression: pharynx; intestine; unidentified cells in head;	pharynx|head|pharynx|intestine		Molecular_function:ATP binding|Molecular_function:unfolded protein binding|Biological_process:protein folding|Biological_process:positive regulation of growth rate|Biological_process:larval development (sensu Nematoda)|Biological_process:growth|Biological_process:locomotory behavior|Biological_process:embryonic development (sensu Metazoa)|Biological_process:physiological process|Biological_proces…	KOG0020	Endoplasmic reticulum glucose-regulated protein (GRP94/endoplasmin), HSP90 family	ENSEMBL:ENSP00000299767:human:Endoplasmin precursor:E=258.824 | ENSEMBL:ENSP00000335153:human:Heat shock protein HSP 90-alpha 2:E=164.796 | ENSEMBL:ENSP00000216281:human:Heat shock protein HSP 90-alpha:E=164.721 | ENSEMBL:ENSP00000329390:human:85 kDa protein:E=133.538 | ENSEMBL:ENSP00000325875:human:Heat shock protein HSP 90-beta:E=124.097 | ENSEMBL:ENSP00000359433:human:Heat shock protein 94c:E=…
F13D11.4	193849_at	F13D11.4		WBGene00017429				ok1813		WBPhenotype0000031|WBPhenotype0000049|WBPhenotype0000050|WBPhenotype0000054|WBPhenotype0000059|WBPhenotype0000689|WBPhenotype0000886|WBPhenotype0001037|WBPhenotype0000050|WBPhenotype0000535|WBPhenotype0000689|WBPhenotype0000886				14	Molecular_function:catalytic activity|Molecular_function:coenzyme binding|Biological_process:cellular metabolism|Molecular_function:3-beta-hydroxy-delta5-steroid dehydrogenase activity|Biological_process:steroid biosynthesis|Molecular_function:UDP-glucose 4-epimerase activity|Biological_process:galactose metabolism|Molecular_function:L-aminoadipate-semialdehyde dehydrogenase activity	KOG1502	Flavonol reductase/cinnamoyl-CoA reductase
R10H10.4	183646_at	R10H10.4		WBGene00011223				ttTi6570		WBPhenotype0000049|WBPhenotype0000062|WBPhenotype0000886|WBPhenotype0000017|WBPhenotype0000050|WBPhenotype0000535|WBPhenotype0000689|WBPhenotype0000886|WBPhenotype0000017|WBPhenotype0000017|WBPhenotype0000017|WBPhenotype0000050				6	Biological_process:embryonic development (sensu Metazoa)	LSE0962	Unnamed protein
F58H1.2	179510_at	F58H1.2		WBGene00010285				ok965|lg101		WBPhenotype0000050|WBPhenotype0000535|WBPhenotype0000689|WBPhenotype0000886|WBPhenotype0000050|WBPhenotype0000535|WBPhenotype0000689|WBPhenotype0000886|WBPhenotype0000031|WBPhenotype0000049|WBPhenotype0000050|WBPhenotype0000054|WBPhenotype0000059|WBPhenotype0000689|WBPhenotype0000886|WBPhenotype0001037|WBPhenotype0000050|WBPhenotype0000062|WBPhenotype0000535|WBPhenotype0000689|WBPhenotype0000886|…				14		InP_Cae_010164
C46H11.7	184254_at	C46H11.7		WBGene00016731				tm2344|tm2443		WBPhenotype0000050|WBPhenotype0000535|WBPhenotype0000689|WBPhenotype0000886|WBPhenotype0000031|WBPhenotype0000049|WBPhenotype0000050|WBPhenotype0000054|WBPhenotype0000059|WBPhenotype0000689|WBPhenotype0000886|WBPhenotype0001037|WBPhenotype0000031|WBPhenotype0000049|WBPhenotype0000050|WBPhenotype0000054|WBPhenotype0000059|WBPhenotype0000689|WBPhenotype0000886|WBPhenotype0001037|WBPhenotype0000050|…				14		LSE0503	Secreted surface protein	FLYBASE:CG31439-PA:fly:Flybase gene name is CG31439-PA:E=14.2924 | FLYBASE:CG13990-PA:fly:Flybase gene name is CG13990-PA:E=13.1805 |
Y59A8B.12	184432_at	Y59A8B.12		WBGene00013349				tm2109		WBPhenotype0000049|WBPhenotype0000062|WBPhenotype0000886|WBPhenotype0000050|WBPhenotype0000535|WBPhenotype0000689|WBPhenotype0000886
C15A11.3	188626_at	C15A11.3		WBGene00004944		sol-1		ak63|ak66|ak67		WBPhenotype0000050|WBPhenotype0000535|WBPhenotype0000689|WBPhenotype0000886|WBPhenotype0000031|WBPhenotype0000049|WBPhenotype0000050|WBPhenotype0000054|WBPhenotype0000059|WBPhenotype0000689|WBPhenotype0000886|WBPhenotype0001037|WBPhenotype0001184				6	Molecular_function:serine-type endopeptidase activity|Cellular_component:extracellular region|Biological_process:complement activation	InP_met_003324		ENSEMBL:ENSP00000265929:human:Cubilin precursor:E=11.5229 | FLYBASE:CG31149-PA:fly:Flybase gene name is CG31149-PA:E=16.2147 | FLYBASE:CG32702-PA:fly:Flybase gene name is CG32702-PA:E=12.6383 | FLYBASE:CG6863-PB:fly:Flybase gene name is tok-PB:E=11.4559 | FLYBASE:CG6868-PA:fly:Flybase gene name is tld-PA:E=10.0223 |
C16D9.1	182108_at	C16D9.1		WBGene00015857				uCE4-582|uCE4-581		WBPhenotype0000050|WBPhenotype0000535|WBPhenotype0000689|WBPhenotype0000886|WBPhenotype0000049|WBPhenotype0000062|WBPhenotype0000886|WBPhenotype0000031|WBPhenotype0000049|WBPhenotype0000050|WBPhenotype0000054|WBPhenotype0000059|WBPhenotype0000689|WBPhenotype0000886|WBPhenotype0001037				16		TWOG0209	Unnamed protein
K08A8.2	191681_at	K08A8.2b	K08A8.2	WBGene00004949	K08A8.2a	sox-2	The sox-2 gene encodes a homolog of human SRY, which when mutated leads to gonadal dysgenesis (OMIM:306100).	tm1511|pk65	1	WBPhenotype0000031|WBPhenotype0000050|WBPhenotype0000054|WBPhenotype0000535|WBPhenotype0000688|WBPhenotype0000154|WBPhenotype0000059|WBPhenotype0000643|WBPhenotype0000640|WBPhenotype0000643|WBPhenotype0000050|WBPhenotype0000054|WBPhenotype0000535|WBPhenotype0000050|WBPhenotype0000055|WBPhenotype0000535|WBPhenotype0000689|WBPhenotype0000886	0	Larval Expression: hypodermis; Nervous System; head neurons; amphids;	hypodermis|head neurons|nervous system|amphids		Molecular_function:DNA binding|Biological_process:regulation of transcription, DNA-dependent|Biological_process:oviposition|Biological_process:locomotory behavior|Biological_process:larval development (sensu Nematoda)|Biological_process:growth|Biological_process:positive regulation of growth rate|Biological_process:embryonic development (sensu Metazoa)|Biological_process:physiological process|Bio…			ENSEMBL:ENSP00000323588:human:Transcription factor SOX-2:E=25.1871 | ENSEMBL:ENSP00000245342:human:Transcription factor SOX-21:E=24.8239 | ENSEMBL:ENSP00000330218:human:SRY (sex determining region Y)-box 1:E=24.0088 | ENSEMBL:ENSP00000257018:human:Transcription factor SOX-3:E=23.4685 | ENSEMBL:ENSP00000305343:human:Transcription factor SOX-14:E=23.3768 | ENSEMBL:ENSP00000355354:human:SOX-15 prote…
F31D4.5	192197_at	F31D4.5		WBGene00009292				tm811		WBPhenotype0000031|WBPhenotype0000049|WBPhenotype0000050|WBPhenotype0000054|WBPhenotype0000059|WBPhenotype0000689|WBPhenotype0000886|WBPhenotype0001037|WBPhenotype0000050|WBPhenotype0000535|WBPhenotype0000689|WBPhenotype0000886				9		TWOG0855	Unnamed protein	ENSEMBL:ENSP00000317175:human:similar to F31D4.5:E=64.7695 | ENSEMBL:ENSP00000344270:human:CDNA FLJ35171 fis, clone PLACE6013220, weakly similar to TRICHOHYALIN:E=13.3468 | ENSEMBL:ENSP00000319831:human:IRF4-binding protein:E=13.2147 | ENSEMBL:ENSP00000341382:human:106 kDa protein:E=13.1427 | ENSEMBL:ENSP00000315630:human:Switch-associated protein 70:E=13.0223 | ENSEMBL:ENSP00000353225:human:Isof…
F23H12.5	191805_s_at	F23H12.5		WBGene00009094				ok1626|tm2048		WBPhenotype0000031|WBPhenotype0000049|WBPhenotype0000050|WBPhenotype0000054|WBPhenotype0000059|WBPhenotype0000689|WBPhenotype0000886|WBPhenotype0001037|WBPhenotype0000049|WBPhenotype0000062|WBPhenotype0000886|WBPhenotype0000031|WBPhenotype0000032|WBPhenotype0000059|WBPhenotype0000689|WBPhenotype0000050|WBPhenotype0000535|WBPhenotype0000689|WBPhenotype0000886				16	Biological_process:positive regulation of growth rate|Biological_process:physiological process|Biological_process:larval development (sensu Nematoda)|Biological_process:growth|Biological_process:reproduction	LSE4179	Unnamed protein	ENSEMBL:ENSP00000356456:human:Isoform F of Proteoglycan-4 precursor:E=17 | ENSEMBL:ENSP00000251819:human:Isoform A of Proteoglycan-4 precursor:E=17 | ENSEMBL:ENSP00000356453:human:Isoform B of Proteoglycan-4 precursor:E=17 | ENSEMBL:ENSP00000356455:human:Isoform C of Proteoglycan-4 precursor:E=17 | ENSEMBL:ENSP00000354885:human:Mucin-2 precursor:E=16.3372 | ENSEMBL:ENSP00000348903:human:Isoform 4…
C34F11.9	175295_at	C34F11.9c	C34F11.9	WBGene00001101		dsh-1	dsh-1 encodes a homolog of Drosophila DISHEVELED and a paralog of MIG-5 (and DSH-2); DSH-1 appears to be required for Wnt-induced endoderm specification in the EMS blastomere, and may influence HSN migration as well.	or301|ok1445|cxTi6011|snp_C34F11[5]|snp_C34F11[4]|snp_C34F11[3]	1	WBPhenotype0000050|WBPhenotype0000535|WBPhenotype0000689|WBPhenotype0000886|WBPhenotype0000886|WBPhenotype0000031|WBPhenotype0000049|WBPhenotype0000050|WBPhenotype0000054|WBPhenotype0000059|WBPhenotype0000689|WBPhenotype0000886|WBPhenotype0001037|WBPhenotype0001102|WBPhenotype0001102|WBPhenotype0000050|WBPhenotype0000062|WBPhenotype0000535|WBPhenotype0000689|WBPhenotype0000886|WBPhenotype0001102|…	2	Larval Expression: pharynx; Nervous System; ventral nerve cord; unidentified cells; unidentified cells in tail ;|Larval Expression: pharynx; intestine; Nervous System; ventral nerve cord; head neurons; tail neurons;	tail|pharynx|ventral nerve cord|nervous system|pharynx|intestine|head neurons|tail neurons|ventral nerve cord|vulval muscle|nervous system|Reproductive System		Biological_process:intracellular signaling cascade|Molecular_function:signal transducer activity|Biological_process:frizzled signaling pathway|Biological_process:development|Cellular_component:intracellular|Molecular_function:protein binding|Biological_process:spindle organization and biogenesis|Biological_process:embryonic cleavage	KOG3571	Dishevelled 3 and related proteins	ENSEMBL:ENSP00000316054:human:Segment polarity protein dishevelled homolog DVL-3:E=86.1427 | ENSEMBL:ENSP00000368163:human:Dishevelled, dsh homolog 1:E=85.699 | ENSEMBL:ENSP00000338672:human:Segment polarity protein dishevelled homolog DVL-1:E=85.585 | ENSEMBL:ENSP00000334648:human:Similar to Segment polarity protein dishevelled homolog DVL-3:E=72.7959 | ENSEMBL:ENSP00000005340:human:Segment pola…
ZK525.1	172214_x_at	ZK525.1		WBGene00001458		flp-15	flp-15 encodes two FMRFamide-related short peptide neurotransmitter; the precise roles for these peptides in C. elegans neurotransmission are not yet known.	ttTi6537	1	WBPhenotype0000050|WBPhenotype0000535|WBPhenotype0000689|WBPhenotype0000886|WBPhenotype0000050|WBPhenotype0000062|WBPhenotype0000535|WBPhenotype0000689|WBPhenotype0000886|WBPhenotype0000049|WBPhenotype0000749|WBPhenotype0000886|WBPhenotype0000031|WBPhenotype0000049|WBPhenotype0000050|WBPhenotype0000054|WBPhenotype0000059|WBPhenotype0000689|WBPhenotype0000886|WBPhenotype0001037|WBPhenotype0000049|…	0	Nerve ring and other neuronal processes.|Expressed in PHA, I2, socket/sheath cells. Faint or variable expression observed in pharyngeal muscle and several cells in the head. No male specific expression.	nerve ring	15		InP_Cae_012099
T24H10.7	188946_at	T24H10.7a	T24H10.7	WBGene00012005	T24H10.7b|T24H10.7c	T24H10.7		cxTi10060|tm2067|uCE2-1820|snp_T24H10[2]|uCE2-1821|uCE2-1819|snp_T24H10[1]		WBPhenotype0000031|WBPhenotype0000050|WBPhenotype0000054|WBPhenotype0000535|WBPhenotype0000050|WBPhenotype0000535|WBPhenotype0000689|WBPhenotype0000886|WBPhenotype0000031|WBPhenotype0000049|WBPhenotype0000050|WBPhenotype0000054|WBPhenotype0000059|WBPhenotype0000689|WBPhenotype0000886|WBPhenotype0001037|WBPhenotype0000050|WBPhenotype0000535|WBPhenotype0000689|WBPhenotype0000886|WBPhenotype0000049|…					Molecular_function:transcription factor activity|Molecular_function:sequence-specific DNA binding|Molecular_function:protein dimerization activity|Biological_process:regulation of transcription, DNA-dependent|Cellular_component:nucleus|Biological_process:positive regulation of growth rate|Biological_process:embryonic development (sensu Metazoa)|Biological_process:larval development (sensu Nematod…
F31F7.2	183525_s_at	F31F7.2		WBGene00017965				uCE5-1430		WBPhenotype0000031|WBPhenotype0000049|WBPhenotype0000050|WBPhenotype0000054|WBPhenotype0000059|WBPhenotype0000689|WBPhenotype0000886|WBPhenotype0001037|WBPhenotype0000050|WBPhenotype0000062|WBPhenotype0000535|WBPhenotype0000689|WBPhenotype0000886|WBPhenotype0000050|WBPhenotype0000535|WBPhenotype0000689|WBPhenotype0000886				0		TWOG0988	Unnamed protein	ENSEMBL:ENSP00000297848:human:Isoform 1 of Collagen alpha-1(XIV) chain precursor:E=11.2366 | ENSEMBL:ENSP00000311809:human:Isoform 2 of Collagen alpha-1(XIV) chain precursor:E=11.2366 | ENSEMBL:ENSP00000265379:human:Isoform Long of Collagen alpha-1(XII) chain precursor:E=10.2518 | ENSEMBL:ENSP00000351767:human:Isoform 3 of Collagen alpha-1(XX) chain precursor:E=10.2007 | ENSEMBL:ENSP00000346302:h…
C05D11.9	173250_s_at	C05D11.9		WBGene00015486				tm704		WBPhenotype0000059|WBPhenotype0000050|WBPhenotype0000535|WBPhenotype0000689|WBPhenotype0000886|WBPhenotype0000049|WBPhenotype0000749|WBPhenotype0000886|WBPhenotype0000050|WBPhenotype0000057|WBPhenotype0000535|WBPhenotype0000689|WBPhenotype0000886|WBPhenotype0000031|WBPhenotype0000050|WBPhenotype0000031|WBPhenotype0000031|WBPhenotype0000535|WBPhenotype0000049|WBPhenotype0000749|WBPhenotype0000886				2	Molecular_function:ribonuclease P activity|Biological_process:tRNA 5'-leader removal|Biological_process:RNA processing|Molecular_function:transcription factor activity|Cellular_component:intracellular|Biological_process:regulation of transcription, DNA-dependent|Molecular_function:sequence-specific DNA binding|Biological_process:positive regulation of growth rate|Biological_process:post-embryonic…	KOG3322	Ribonucleases P/MRP protein subunit	ENSEMBL:ENSP00000339529:human:Ribonucleases P/MRP protein subunit POP1:E=40.699 | FLYBASE:CG32763-PA:fly:Flybase gene name is l(1)G0045-PA:E=37.0177 |
ZK662.4	191304_s_at	ZK662.4		WBGene00023497		lin-15B		e1763|n309|n374|n377|n743|n744|n765|n1139|n1296|n1331|cxTi10209|ttTi3639		WBPhenotype0000050|WBPhenotype0000059|WBPhenotype0000050|WBPhenotype0000535|WBPhenotype0000689|WBPhenotype0000886|WBPhenotype0000049|WBPhenotype0000062|WBPhenotype0000886|WBPhenotype0000269|WBPhenotype0000700|WBPhenotype0000050|WBPhenotype0000535|WBPhenotype0000689|WBPhenotype0000886|WBPhenotype0000031|WBPhenotype0000049|WBPhenotype0000050|WBPhenotype0000054|WBPhenotype0000059|WBPhenotype0000689|…					Molecular_function:nucleic acid binding|Biological_process:embryonic development (sensu Metazoa)|Biological_process:larval development (sensu Nematoda)|Biological_process:growth|Biological_process:negative regulation of vulval development (sensu Nematoda)	KOG1121	Tam3-transposase (Ac family)
Y73B6BL.13	177051_at	Y73B6BL.13		WBGene00003237		mif-4		tm2036|ok1513		WBPhenotype0000050|WBPhenotype0000535|WBPhenotype0000689|WBPhenotype0000886						KOG1759	Macrophage migration inhibitory factor
K09F6.6	181370_s_at	K09F6.6		WBGene00019589				tm2531		WBPhenotype0000050|WBPhenotype0000535|WBPhenotype0000689|WBPhenotype0000886|WBPhenotype0000050|WBPhenotype0001037					Biological_process:embryonic development (sensu Metazoa)|Biological_process:gametogenesis	LSE0525	Small secreted protein with conserved cysteines
K06A5.3	179981_at	K06A5.3		WBGene00019431				tm1893		WBPhenotype0000049|WBPhenotype0000062|WBPhenotype0000886|WBPhenotype0000050|WBPhenotype0000062|WBPhenotype0000535|WBPhenotype0000689|WBPhenotype0000886|WBPhenotype0000050|WBPhenotype0000535|WBPhenotype0000689|WBPhenotype0000886|WBPhenotype0000031|WBPhenotype0000049|WBPhenotype0000050|WBPhenotype0000054|WBPhenotype0000059|WBPhenotype0000689|WBPhenotype0000886|WBPhenotype0001037				4	Molecular_function:structural molecule activity	InP_Cae_011114
C48E7.1	183956_at	C48E7.1		WBGene00016749				snp_C48E7[3]		WBPhenotype0000031|WBPhenotype0000049|WBPhenotype0000050|WBPhenotype0000054|WBPhenotype0000059|WBPhenotype0000689|WBPhenotype0000886|WBPhenotype0001037|WBPhenotype0000049|WBPhenotype0000062|WBPhenotype0000886|WBPhenotype0000050|WBPhenotype0000535|WBPhenotype0000689|WBPhenotype0000886|WBPhenotype0000050|WBPhenotype0000062|WBPhenotype0000535|WBPhenotype0000689|WBPhenotype0000886				6		InP_Cae_009253
F59G1.5	175766_s_at	F59G1.5	F59G1.5	WBGene00004214		ptp-2	ptp-2 encodes an SH2 domain-containing non-receptor protein tyrosine phosphatase; ptp-2 activity is required during development to regulate activity of several signaling pathways; in particular, ptp-2 activity is essential during oogenesis, where it functions upstream of, or in parallel to, let-60/Ras to positively regulate proper oocyte formation and hence, fertility and embryonic development; p…	op194		WBPhenotype0000031|WBPhenotype0000049|WBPhenotype0000050|WBPhenotype0000054|WBPhenotype0000059|WBPhenotype0000060|WBPhenotype0000062|WBPhenotype0000689|WBPhenotype0000886|WBPhenotype0001037|WBPhenotype0000643|WBPhenotype0000031|WBPhenotype0000049|WBPhenotype0000050|WBPhenotype0000054|WBPhenotype0000059|WBPhenotype0000689|WBPhenotype0000886|WBPhenotype0001037|WBPhenotype0000049|WBPhenotype0000062|…				5	Molecular_function:protein tyrosine phosphatase activity|Biological_process:intracellular signaling cascade|Molecular_function:phosphoprotein phosphatase activity|Biological_process:protein amino acid dephosphorylation|Molecular_function:cytoskeletal protein binding|Molecular_function:non-membrane spanning protein tyrosine kinase activity|Molecular_function:ATP binding|Cellular_component:cytoplas…	KOG0790	Protein tyrosine phosphatase Corkscrew and related SH2 domain enzymes	ENSEMBL:ENSP00000326010:human:70 kDa SHP-1L protein:E=92.7959 | ENSEMBL:ENSP00000340944:human:Isoform 2 of Tyrosine-protein phosphatase non-receptor type 11:E=91.0177 | ENSEMBL:ENSP00000362289:human:Isoform 2 of Receptor-type tyrosine-protein phosphatase T precursor:E=38.7696 | ENSEMBL:ENSP00000362297:human:OTTHUMP00000031663:E=38.7696 | ENSEMBL:ENSP00000362283:human:OTTHUMP00000031658:E=38.7696 …
M163.3	190225_s_at	M163.3		WBGene00001898		his-24	The his-24 gene encodes a histone H1 isoform (H1.1) that is essential for chromatin silencing and germline development.	tm1102|ok1024|uCE6-1436	3	WBPhenotype0000050|WBPhenotype0000535|WBPhenotype0000689|WBPhenotype0000886|WBPhenotype0000688|WBPhenotype0000049|WBPhenotype0000062|WBPhenotype0000886|WBPhenotype0000031|WBPhenotype0000049|WBPhenotype0000050|WBPhenotype0000054|WBPhenotype0000059|WBPhenotype0000689|WBPhenotype0000886|WBPhenotype0001037	0	Nuclear GFP fluorescence was detected beginning with the eight cell stage of the embryo in all somatic nuclei. The P-cell of early embryos and the germ nuclei of most adults remained nonfluorescent. A fraction of hermaphrodite animals (four observations in 210 animals scored) showed a prominent GFP expression in undifferentiated germ nuclei and a shallow but clearly identifiable GFP expression in…	somatic gonad|germ-line cells|gonad|spermatids|male gonad|germ-line cells|pharynx|intestine	1	Molecular_function:DNA binding|Biological_process:nucleosome assembly|Cellular_component:nucleosome|Cellular_component:nucleus	KOG4012	Histone H1	ENSEMBL:ENSP00000330074:human:Histone H1.5:E=28.5376 | ENSEMBL:ENSP00000344504:human:Histone H1.0:E=27.0915 | ENSEMBL:ENSP00000307705:human:Histone H1.4:E=26.1938 | ENSEMBL:ENSP00000244534:human:Histone H1.3:E=25.4559 | ENSEMBL:ENSP00000339566:human:Histone H1.2:E=23.8539 | ENSEMBL:ENSP00000244573:human:Histone H1.1:E=22.2596 | ENSEMBL:ENSP00000341214:human:Histone H1t:E=14.7447 | ENSEMBL:ENSP000…
Y39A1A.15	190947_s_at	Y39A1A.15b	Y39A1A.15	WBGene00000566	Y39A1A.15d|Y39A1A.15a|Y39A1A.15c	cnt-2		ok1767|tm2328|uCE3-1188|uCE3-1191|snp_Y39A1[10]|uCE3-1192|uCE3-1189|uCE3-1190|uCE3-1187	0	WBPhenotype0000050|WBPhenotype0000050|WBPhenotype0000031|WBPhenotype0000049|WBPhenotype0000050|WBPhenotype0000054|WBPhenotype0000059|WBPhenotype0000689|WBPhenotype0000886|WBPhenotype0001037|WBPhenotype0000049|WBPhenotype0000749|WBPhenotype0000886|WBPhenotype0000050|WBPhenotype0000050|WBPhenotype0000154|WBPhenotype0000050|WBPhenotype0000535|WBPhenotype0000689|WBPhenotype0000886|WBPhenotype0000050	1	Larval Expression: pharynx; intestine; stomato-intestinal muscle; body wall muscle; unidentified cells in tail ;|Larval Expression: pharynx; seam cells;	tail|pharynx|intestine|body wall muscle|stomato-intestinal muscle|pharynx|seam cells		Biological_process:regulation of GTPase activity|Molecular_function:GTP binding|Biological_process:small GTPase mediated signal transduction|Cellular_component:intracellular|Biological_process:protein transport|Biological_process:embryonic development (sensu Metazoa)	KOG0705	GTPase-activating protein Centaurin gamma (contains Ras-like GTPase, PH and ankyrin repeat domains)	ENSEMBL:ENSP00000334157:human:centaurin, gamma 3 isoform a:E=154.745 | ENSEMBL:ENSP00000338378:human:Isoform 2 of Centaurin-gamma 2:E=153.456 | ENSEMBL:ENSP00000307634:human:Isoform 1 of Centaurin-gamma 2:E=128.328 | ENSEMBL:ENSP00000257897:human:Isoform 2 of Centaurin-gamma 1:E=125.174 | ENSEMBL:ENSP00000328160:human:Isoform 1 of Centaurin-gamma 1:E=117.237 | ENSEMBL:ENSP00000280961:human:simila…
F57F5.2	174520_s_at	F57F5.2		WBGene00001553		gcy-33		ok232|pkP5093	1	WBPhenotype0000050|WBPhenotype0000535|WBPhenotype0000689|WBPhenotype0000886|WBPhenotype0000049|WBPhenotype0000062|WBPhenotype0000886|WBPhenotype0000031|WBPhenotype0000049|WBPhenotype0000050|WBPhenotype0000054|WBPhenotype0000059|WBPhenotype0000689|WBPhenotype0000886|WBPhenotype0001037	0	Expressed in BAG cells at unspecified postembryonic stage.		13	Molecular_function:phosphorus-oxygen lyase activity|Biological_process:intracellular signaling cascade|Biological_process:cyclic nucleotide biosynthesis|Molecular_function:guanylate cyclase activity|Biological_process:cGMP biosynthesis|Molecular_function:heme binding	KOG4171	Adenylate/guanylate kinase	ENSEMBL:ENSP00000264424:human:Isoform HSGC-1 of Guanylate cyclase soluble subunit beta-1:E=58.699 | ENSEMBL:ENSP00000242850:human:Guanylate cyclase soluble subunit beta-2:E=47.8539 | ENSEMBL:ENSP00000344874:human:Isoform 1 of Guanylate cyclase soluble subunit alpha-2:E=38.7696 | ENSEMBL:ENSP00000341083:human:Isoform Long of Atrial natriuretic peptide receptor B precursor:E=37.9208 | ENSEMBL:ENSP0…
F29G9.3	192028_at	F29G9.3		WBGene00000159		aps-1	The apt-2 gene encodes an adaptin: specifically, it encodes an ortholog of the sigma1 subunit of adaptor protein complex 1 (AP-1).	tm935		WBPhenotype0000054|WBPhenotype0000017|WBPhenotype0000017|WBPhenotype0000054|WBPhenotype0000050|WBPhenotype0000054|WBPhenotype0000059|WBPhenotype0000643|WBPhenotype0000032|WBPhenotype0000050|WBPhenotype0000054|WBPhenotype0000689|WBPhenotype0001010|WBPhenotype0000054|WBPhenotype0000050|WBPhenotype0000535|WBPhenotype0000689|WBPhenotype0000886|WBPhenotype0000050|WBPhenotype0000535|WBPhenotype0000689|…				18	Biological_process:intracellular protein transport|Cellular_component:coated vesicle membrane|Biological_process:transport|Biological_process:physiological process|Biological_process:embryonic development (sensu Metazoa)|Biological_process:larval development (sensu Nematoda)|Biological_process:reproduction|Biological_process:osmoregulation|Biological_process:growth|Biological_process:locomotory b…	KOG0934	Clathrin adaptor complex, small subunit	ENSEMBL:ENSP00000328789:human:Adapter-related protein complex 1 sigma 1B subunit:E=64 | ENSEMBL:ENSP00000336666:human:Isoform 1 of AP-1 complex subunit sigma-1A:E=61.8539 | ENSEMBL:ENSP00000300912:human:similar to adaptor-related protein complex 1 sigma 2 subunit:E=61.3468 | ENSEMBL:ENSP00000369645:human:19 kDa protein:E=61.2366 | ENSEMBL:ENSP00000340912:human:Hypothetical protein DKFZp779P0659:E…
ZK637.4	186716_at	ZK637.4		WBGene00014024				snp_F45C12[4]|uCE2-842		WBPhenotype0000049|WBPhenotype0000749|WBPhenotype0000886|WBPhenotype0000049|WBPhenotype0000749|WBPhenotype0000886|WBPhenotype0000049|WBPhenotype0000749|WBPhenotype0000886|WBPhenotype0000050|WBPhenotype0000535|WBPhenotype0000689|WBPhenotype0000886|WBPhenotype0000050|WBPhenotype0000535|WBPhenotype0000689|WBPhenotype0000886|WBPhenotype0000050|WBPhenotype0000535|WBPhenotype0000689|WBPhenotype0000886|…						InP_Cae_012512
Y43F8C.11	184661_at	Y43F8C.11		WBGene00012833				ttTi1683		WBPhenotype0000050|WBPhenotype0000535|WBPhenotype0000689|WBPhenotype0000886|WBPhenotype0000031|WBPhenotype0000049|WBPhenotype0000050|WBPhenotype0000054|WBPhenotype0000059|WBPhenotype0000689|WBPhenotype0000886|WBPhenotype0001037				0		InP_Cae_012152
C46F11.4	191351_s_at	C46F11.4		WBGene00008119				tm2796|tm2784|pkP1062		WBPhenotype0000689|WBPhenotype0000050|WBPhenotype0000535|WBPhenotype0000689|WBPhenotype0000886|WBPhenotype0000049|WBPhenotype0000749|WBPhenotype0000886|WBPhenotype0000031|WBPhenotype0000049|WBPhenotype0000050|WBPhenotype0000054|WBPhenotype0000059|WBPhenotype0000689|WBPhenotype0000886|WBPhenotype0001037|WBPhenotype0000050|WBPhenotype0000535|WBPhenotype0000689|WBPhenotype0000886|WBPhenotype0000050|…				5	Molecular_function:nucleic acid binding|Molecular_function:ATP binding|Molecular_function:ATP-dependent helicase activity|Molecular_function:helicase activity|Biological_process:DNA recombination|Biological_process:reproduction	KOG0339	ATP-dependent RNA helicase	ENSEMBL:ENSP00000374573:human:DEAD box polypeptide 42 protein:E=178.482 | ENSEMBL:ENSP00000352308:human:103 kDa protein:E=173.284 | ENSEMBL:ENSP00000346236:human:117 kDa protein:E=99.3468 | ENSEMBL:ENSP00000374017:human:Probable ATP-dependent RNA helicase DDX46:E=99.3468 | ENSEMBL:ENSP00000274514:human:118 kDa protein:E=98.7213 | ENSEMBL:ENSP00000216019:human:Isoform 1 of Probable ATP-dependent R…
C56C10.6	189105_s_at	C56C10.6		WBGene00016963				ok1309|tm2668		WBPhenotype0000050|WBPhenotype0000535|WBPhenotype0000689|WBPhenotype0000886|WBPhenotype0000050|WBPhenotype0000062|WBPhenotype0000535|WBPhenotype0000689|WBPhenotype0000886|WBPhenotype0000031|WBPhenotype0000049|WBPhenotype0000050|WBPhenotype0000054|WBPhenotype0000059|WBPhenotype0000689|WBPhenotype0000886|WBPhenotype0001037|WBPhenotype0000050|WBPhenotype0000535|WBPhenotype0000689|WBPhenotype0000886|…				4	Molecular_function:protein kinase activity|Molecular_function:ATP binding|Biological_process:protein amino acid phosphorylation|Molecular_function:protein-tyrosine kinase activity|Molecular_function:protein serine/threonine kinase activity	KOG1164	Casein kinase (serine/threonine/tyrosine protein kinase)	ENSEMBL:ENSP00000259750:human:Tau-tubulin kinase 1:E=55.3872 | ENSEMBL:ENSP00000267890:human:Isoform 1 of Tau-tubulin kinase 2:E=54.4437 | ENSEMBL:ENSP00000263802:human:Tau-tubulin kinase:E=53.1308 | ENSEMBL:ENSP00000307357:human:69 kDa protein:E=47 | ENSEMBL:ENSP00000353904:human:Isoform 2 of Casein kinase I isoform gamma-3:E=30.7447 | ENSEMBL:ENSP00000354942:human:Isoform 1 of Casein kinase I i…
Y57A10A.26	187069_at	Y57A10A.26		WBGene00013266				ok1803|ok1793		WBPhenotype0000049|WBPhenotype0000062|WBPhenotype0000886|WBPhenotype0000050|WBPhenotype0000535|WBPhenotype0000689|WBPhenotype0000886|WBPhenotype0000031|WBPhenotype0000049|WBPhenotype0000050|WBPhenotype0000054|WBPhenotype0000059|WBPhenotype0000689|WBPhenotype0000886|WBPhenotype0001037						KOG4244	Failed axon connections (fax) protein/glutathione S-transferase-like protein	ENSEMBL:ENSP00000374327:human:Protein C6orf168:E=32.2924 | ENSEMBL:ENSP00000275057:human:48 kDa protein:E=31.7696 | FLYBASE:CG4609-PC:fly:Flybase gene name is fax-PC:E=42.1549 |
F42F12.3	192894_at	F42F12.3		WBGene00009635				ce268|ok1290|tm2525|tm2536|snp_R153[1]		WBPhenotype0000031|WBPhenotype0000049|WBPhenotype0000050|WBPhenotype0000054|WBPhenotype0000059|WBPhenotype0000689|WBPhenotype0000886|WBPhenotype0001037|WBPhenotype0000049|WBPhenotype0000062|WBPhenotype0000886|WBPhenotype0000050|WBPhenotype0000535|WBPhenotype0000689|WBPhenotype0000886				8	Cellular_component:integral to membrane	KOG1638	Steroid reductase	ENSEMBL:ENSP00000274192:human:3-oxo-5-alpha-steroid 4-dehydrogenase 1:E=45.4437 | ENSEMBL:ENSP00000233139:human:3-oxo-5-alpha-steroid 4-dehydrogenase 2:E=41.9586 | ENSEMBL:ENSP00000264228:human:CDNA FLJ13352 fis, clone OVARC1002165, weakly similar to 3-OXO-5- ALPHA-STEROID 4-DEHYDROGENASE 2:E=10.0088 |
C15C8.1	179348_at	C15C8.1		WBGene00007604				snp_C15C8[1]		WBPhenotype0000031|WBPhenotype0000049|WBPhenotype0000050|WBPhenotype0000054|WBPhenotype0000059|WBPhenotype0000689|WBPhenotype0000886|WBPhenotype0001037|WBPhenotype0000049|WBPhenotype0000062|WBPhenotype0000886|WBPhenotype0000050|WBPhenotype0000535|WBPhenotype0000689|WBPhenotype0000886				6	Molecular_function:DNA binding|Molecular_function:ligand-dependent nuclear receptor activity|Cellular_component:nucleus|Biological_process:regulation of transcription, DNA-dependent	LSE1059	Unnamed protein
F57B10.4	185943_at	F57B10.4		WBGene00019002				uCE4-909|uCE4-910		WBPhenotype0000050|WBPhenotype0000062|WBPhenotype0000535|WBPhenotype0000689|WBPhenotype0000886|WBPhenotype0000050|WBPhenotype0000535|WBPhenotype0000689|WBPhenotype0000886|WBPhenotype0000049|WBPhenotype0000050|WBPhenotype0000689|WBPhenotype0000886|WBPhenotype0000031|WBPhenotype0000049|WBPhenotype0000050|WBPhenotype0000054|WBPhenotype0000059|WBPhenotype0000689|WBPhenotype0000886|WBPhenotype0001037|…				7		LSE0067	Uncharacterized protein	ENSEMBL:ENSP00000324020:human:Kinesin-like protein 2:E=12.1308 | ENSEMBL:ENSP00000338728:human:Girdin:E=11.3372 | FLYBASE:CG14692-PA:fly:Flybase gene name is CG14692-PA:E=10.1487 |
F41D9.1	183786_at	F41D9.1		WBGene00018281				uCE6-1084|snp_F41D9[1]	1	WBPhenotype0000031|WBPhenotype0000049|WBPhenotype0000050|WBPhenotype0000054|WBPhenotype0000059|WBPhenotype0000689|WBPhenotype0000886|WBPhenotype0001037|WBPhenotype0000050|WBPhenotype0000535|WBPhenotype0000689|WBPhenotype0000886|WBPhenotype0001183|WBPhenotype0001182|WBPhenotype0001182|WBPhenotype0001183	0	Larval Expression: Nervous System; nerve ring; ventral nerve cord; head neurons; neurons along body; tail neurons;	head neurons|tail neurons|nerve ring|ventral nerve cord|nervous system|neurons along body	6		KOG2222	Uncharacterized conserved protein, contains TBC, SH3 and RUN domains	ENSEMBL:ENSP00000248929:human:RUN and TBC1 domain containing 3:E=178.886 | ENSEMBL:ENSP00000350975:human:OTTHUMP00000028830:E=178.187 | ENSEMBL:ENSP00000320748:human:FLJ00006 protein (Fragment):E=69.3767 | ENSEMBL:ENSP00000300584:human:TBC1D2B protein:E=40.0269 | ENSEMBL:ENSP00000364203:human:TBC1D2 protein:E=33.9208 | ENSEMBL:ENSP00000341567:human:TBC1 domain family, member 2:E=31.7959 | ENSEMBL…
F40A3.4	180546_at	F40A3.4		WBGene00018219				ok923|uCE6-842		WBPhenotype0000050|WBPhenotype0000535|WBPhenotype0000689|WBPhenotype0000886|WBPhenotype0000049|WBPhenotype0000062|WBPhenotype0000886				6		InP_Cae_011793
D1054.9	182009_s_at	D1054.9c	D1054.9	WBGene00008376	D1054.9d|D1054.9b|D1054.9a|D1054.9e	D1054.9		ttTi1552		WBPhenotype0000049|WBPhenotype0000062|WBPhenotype0000886|WBPhenotype0000050|WBPhenotype0000535|WBPhenotype0000689|WBPhenotype0000886
ZK177.6	188097_at	ZK177.6		WBGene00001511		fzy-1	fzy-1 encodes an ortholog of S. cerevisiae Cdc20p that is required for the metaphase-to-anaphase transition, the deposition of extra meiotic chromosomes to polar bodies, and postembryonic vulval development; on the basis of orthology, FZY-1 is predicted to regulate anaphase-promoting complex (APC); FZY-1 protein is found in early embryonic cells at prometaphase and metaphase of mitosis and meiosi…	h1983|ok312	0	WBPhenotype0000269|WBPhenotype0000050|WBPhenotype0000535|WBPhenotype0000050|WBPhenotype0000776|WBPhenotype0000050|WBPhenotype0000697|WBPhenotype0001037|WBPhenotype0000050|WBPhenotype0000050|WBPhenotype0000050|WBPhenotype0000776|WBPhenotype0000050|WBPhenotype0000535	0	Expressed in early-stage embryonic cells. No details on expression pattern in other life stages.		7	Biological_process:embryonic development (sensu Metazoa)|Biological_process:post-embryonic body morphogenesis|Biological_process:hermaphrodite genitalia development|Biological_process:gametogenesis	KOG0305	Anaphase promoting complex, Cdc20, Cdh1, and Ama1 subunits	ENSEMBL:ENSP00000308450:human:Cell division cycle protein 20 homolog:E=25.9208 | ENSEMBL:ENSP00000334322:human:RcCDC20 (Fragment):E=23.4949 | ENSEMBL:ENSP00000221926:human:Isoform 2 of Fizzy-related protein homolog:E=16.6383 | ENSEMBL:ENSP00000315720:human:CDC20-like protein form 3:E=16.4318 | ENSEMBL:ENSP00000370781:human:57 kDa protein:E=16.3665 | ENSEMBL:ENSP00000296733:human:G6VTS76519:E=16.3…
H38K22.5	175629_s_at	H38K22.5	H38K22.5b	WBGene00001631	H38K22.5a|H38K22.5c	gly-6		gk350|ok1912|ttTi5399		WBPhenotype0000050|WBPhenotype0000535|WBPhenotype0000689|WBPhenotype0000886|WBPhenotype0000049|WBPhenotype0000749|WBPhenotype0000886|WBPhenotype0000049|WBPhenotype0000062|WBPhenotype0000886						KOG3736	Polypeptide N-acetylgalactosaminyltransferase	ENSEMBL:ENSP00000269195:human:Isoform 1 of Polypeptide N-acetylgalactosaminyltransferase 1:E=126.745 | ENSEMBL:ENSP00000347911:human:Isoform 1 of Polypeptide N-acetylgalactosaminyltransferase 13:E=126.319 | ENSEMBL:ENSP00000238467:human:Isoform 1 of Polypeptide N-acetylgalactosaminyltransferase 12:E=101.114 | ENSEMBL:ENSP00000315835:human:Isoform 1 of Polypeptide N-acetylgalactosaminyltransferase…
C08B11.3	171731_x_at	C08B11.3		WBGene00007433				ok392|tm510|tm2195	1	WBPhenotype0000050|WBPhenotype0000050|WBPhenotype0000059|WBPhenotype0000050|WBPhenotype0000535|WBPhenotype0000689|WBPhenotype0000886|WBPhenotype0000050|WBPhenotype0000054|WBPhenotype0000535|WBPhenotype0000697|WBPhenotype0000050	0	Larval Expression: intestine; Nervous System; nerve ring; ventral nerve cord; head neurons; tail neurons;	intestine|head neurons|tail neurons|nerve ring|ventral nerve cord|nervous system	9	Molecular_function:DNA binding|Cellular_component:intracellular|Molecular_function:nucleic acid binding|Molecular_function:zinc ion binding|Biological_process:embryonic development (sensu Metazoa)|Biological_process:larval development (sensu Nematoda)|Biological_process:growth|Biological_process:physiological process|Biological_process:post-embryonic body morphogenesis|Biological_process:hermaphr…	KOG2312	Predicted transcriptional regulator, contains ARID domain	ENSEMBL:ENSP00000335044:human:Isoform 1 of AT-rich interactive domain-containing protein 2:E=87.699 | ENSEMBL:ENSP00000339739:human:Isoform 2 of AT-rich interactive domain-containing protein 2:E=27.8861 | FLYBASE:CG3274-PA:fly:Flybase gene name is Bap170-PA:E=64.5229 |
F53F4.5	175245_at	F53F4.5		WBGene00001479		fmo-4	fmo-14 encodes a protein with homology to human hepatic flavin-containing monooxygenase 5.	tm765|ok294	1	WBPhenotype0000050|WBPhenotype0000535|WBPhenotype0000689|WBPhenotype0000886|WBPhenotype0000031|WBPhenotype0000049|WBPhenotype0000050|WBPhenotype0000054|WBPhenotype0000059|WBPhenotype0000689|WBPhenotype0000886|WBPhenotype0001037|WBPhenotype0000050|WBPhenotype0000050|WBPhenotype0000062|WBPhenotype0000535|WBPhenotype0000689|WBPhenotype0000886|WBPhenotype0000886	2	Larval and adult worms transgenic for fmo-4::LacZ exhibited marked uniform beta-Gal expression in the nuclei of cells of the hypodermis. Hypodermal beta-Gal expression was far more pronounced for fmo-4 than other fmos.|Larval Expression: intestine - posterior cells; Reproductive System; developing vulva; hypodermis; Nervous System; head neurons;	hypodermis|intestine|head neurons|vulval muscle|nervous system|Reproductive System|developing vulva	8	Biological_process:electron transport|Molecular_function:dimethylaniline monooxygenase (N-oxide-forming) activity|Molecular_function:FAD binding|Molecular_function:NADP binding|Cellular_component:microsome|Cellular_component:intrinsic to endoplasmic reticulum membrane|Molecular_function:monooxygenase activity|Molecular_function:oxidoreductase activity|Molecular_function:thioredoxin-disulfide redu…	KOG1399	Flavin-containing monooxygenase	ENSEMBL:ENSP00000254090:human:Dimethylaniline monooxygenase [N-oxide-forming] 5:E=112.62 | ENSEMBL:ENSP00000356851:human:Novel protein similar to flavin-containing monoxygenase proteins:E=93.7959 | ENSEMBL:ENSP00000209929:human:flavin containing monooxygenase 2:E=93.4949 | ENSEMBL:ENSP00000008553:human:Similar to flavin containing monooxygenase 3 isoform 2:E=91.4318 | ENSEMBL:ENSP00000013916:huma…
Y82E9BR.18	173227_at	Y82E9BR.18		WBGene00022350				sa24|sa699|tm2270|tm2302|tm2306		WBPhenotype0000050|WBPhenotype0000535|WBPhenotype0000689|WBPhenotype0000886					Molecular_function:RNA binding|Molecular_function:GTP binding|Biological_process:SRP-dependent cotranslational protein targeting to membrane|Cellular_component:membrane	KOG2030	Predicted RNA-binding protein	ENSEMBL:ENSP00000298310:human:Isoform 1 of Serologically defined colon cancer antigen 1:E=144.77 | ENSEMBL:ENSP00000371570:human:Isoform 2 of Serologically defined colon cancer antigen 1:E=25.1024 | FLYBASE:CG11847-PA:fly:Flybase gene name is CG11847-PA:E=137.276 |
F26E4.3	189495_at	F26E4.3		WBGene00009158				tm1217		WBPhenotype0000031|WBPhenotype0000049|WBPhenotype0000050|WBPhenotype0000054|WBPhenotype0000059|WBPhenotype0000689|WBPhenotype0000886|WBPhenotype0001037|WBPhenotype0000050|WBPhenotype0000535|WBPhenotype0000689|WBPhenotype0000886				14	Molecular_function:cysteine-type endopeptidase activity|Biological_process:proteolysis|Molecular_function:cysteine-type peptidase activity|Molecular_function:NADH dehydrogenase (ubiquinone) activity|Biological_process:ATP synthesis coupled electron transport	KOG1544	Predicted cysteine proteinase TIN-ag	ENSEMBL:ENSP00000271064:human:Isoform 1 of Tubulointerstitial nephritis antigen-like precursor:E=101.444 | ENSEMBL:ENSP00000259782:human:Isoform 1 of Tubulointerstitial nephritis antigen:E=90.5376 | ENSEMBL:ENSP00000359905:human:Tubulointerstitial nephritis antigen:E=90.2147 | ENSEMBL:ENSP00000342129:human:Tubulointerstitial nephritis antigen:E=56.5686 | ENSEMBL:ENSP00000342070:human:Cathepsin B …
F54D5.8	175039_at	F54D5.8		WBGene00001031		dnj-13	This gene encodes a protein containing a DnaJ ('J') domain.	ok1925		WBPhenotype0000031|WBPhenotype0000049|WBPhenotype0000050|WBPhenotype0000054|WBPhenotype0000059|WBPhenotype0000689|WBPhenotype0000886|WBPhenotype0001037|WBPhenotype0000050|WBPhenotype0000535|WBPhenotype0000689|WBPhenotype0000886|WBPhenotype0000049|WBPhenotype0000062|WBPhenotype0000886				5	Molecular_function:unfolded protein binding|Biological_process:protein folding|Molecular_function:heat shock protein binding|Molecular_function:ATP binding|Biological_process:response to heat	KOG0714	Molecular chaperone (DnaJ superfamily)	ENSEMBL:ENSP00000312517:human:DNAJB5 protein:E=93.3098 | ENSEMBL:ENSP00000294629:human:DnaJ homolog subfamily B member 4:E=91.8539 | ENSEMBL:ENSP00000254322:human:DnaJ homolog subfamily B member 1:E=90.284 | ENSEMBL:ENSP00000344431:human:Isoform 1 of DnaJ homolog subfamily B member 13:E=73.8861 | ENSEMBL:ENSP00000314030:human:DnaJ homolog subfamily A member 2:E=46.9586 | ENSEMBL:ENSP00000338840:h…
198	174267_at
F10G8.7	191454_at	F10G8.7		WBGene00008665				tm1943|tm2073|tm1981		WBPhenotype0000050|WBPhenotype0000535|WBPhenotype0000689|WBPhenotype0000886|WBPhenotype0000031|WBPhenotype0000049|WBPhenotype0000050|WBPhenotype0000054|WBPhenotype0000059|WBPhenotype0000689|WBPhenotype0000886|WBPhenotype0001037				2	Molecular_function:DNA binding|Cellular_component:intracellular|Molecular_function:damaged DNA binding|Molecular_function:endonuclease activity|Biological_process:DNA repair|Cellular_component:nucleus	KOG2841	Structure-specific endonuclease ERCC1-XPF, ERCC1 component	ENSEMBL:ENSP00000300853:human:DNA excision repair protein ERCC-1:E=30.5686 | ENSEMBL:ENSP00000013807:human:excision repair cross-complementing 1 isoform 1:E=28.9208 | ENSEMBL:ENSP00000345203:human:Excision repair protein 1:E=26.9208 | FLYBASE:CG10215-PA:fly:Flybase gene name is Ercc1-PA:E=22.8861 |
T19B10.4	184458_s_at	T19B10.4a	T19B10.4	WBGene00004152	T19B10.4b	pqn-70	The protein product of this gene is predicted to contain a glutamine/asparagine (Q/N)-rich ('prion') domain, by the algorithm of Michelitsch and Weissman (as of the WS77 release of WormBase, i.e., in wormpep77).	tm1451|tm1606		WBPhenotype0000050|WBPhenotype0000535|WBPhenotype0000689|WBPhenotype0000886|WBPhenotype0000049|WBPhenotype0000062|WBPhenotype0000886|WBPhenotype0000050|WBPhenotype0000062|WBPhenotype0000535|WBPhenotype0000689|WBPhenotype0000886|WBPhenotype0000031|WBPhenotype0000049|WBPhenotype0000050|WBPhenotype0000054|WBPhenotype0000059|WBPhenotype0000689|WBPhenotype0000886|WBPhenotype0001037						LSE1089	Unnamed protein	FLYBASE:CG3578-PA:fly:Flybase gene name is bi-PA:E=10.5376 |
Y39E4B.3	171951_x_at	Y39E4B.3a	Y39E4B.3	WBGene00004164		pqn-83	The protein product of this gene is predicted to contain a glutamine/asparagine (Q/N)-rich ('prion') domain, by the algorithm of Michelitsch and Weissman (as of the WS77 release of WormBase, i.e., in wormpep77).	ttTi4233|uCE3-1390		WBPhenotype0000054|WBPhenotype0000643|WBPhenotype0000689					Biological_process:G-protein coupled receptor protein signaling pathway|Cellular_component:integral to membrane|Biological_process:larval development (sensu Nematoda)|Biological_process:physiological process|Biological_process:locomotory behavior|Biological_process:reproduction	InP_Cae_005437		ENSEMBL:ENSP00000367460:human:Isoform 3 of Heterogeneous nuclear ribonucleoprotein U-like protein 1:E=10.4089 | ENSEMBL:ENSP00000340857:human:Isoform 4 of Heterogeneous nuclear ribonucleoprotein U-like protein 1:E=10.1611 | ENSEMBL:ENSP00000263367:human:Isoform 1 of Heterogeneous nuclear ribonucleoprotein U-like protein 1:E=10.0088 | FLYBASE:CG17255-PA:fly:Flybase gene name is CG17255-PA:E=11.920…
T07F12.1	185603_at	T07F12.1		WBGene00020321				uCE5-1062		WBPhenotype0000049|WBPhenotype0000062|WBPhenotype0000886|WBPhenotype0000031|WBPhenotype0000049|WBPhenotype0000050|WBPhenotype0000054|WBPhenotype0000059|WBPhenotype0000689|WBPhenotype0000886|WBPhenotype0001037|WBPhenotype0000050|WBPhenotype0000535|WBPhenotype0000689|WBPhenotype0000886				3		KOG3734	Predicted phosphoglycerate mutase	ENSEMBL:ENSP00000284273:human:Suppressor of T-cell receptor signaling 1:E=48.6021 | ENSEMBL:ENSP00000291535:human:Isoform 2 of Suppressor of T-cell receptor signaling 2:E=43.1805 | ENSEMBL:ENSP00000317327:human:Isoform 1 of Suppressor of T-cell receptor signaling 2:E=43.0223 | FLYBASE:CG13604-PA:fly:Flybase gene name is CG13604-PA:E=49.2518 |
R04B3.2	190767_s_at	R04B3.2		WBGene00019867			The R04B3.2 gene encodes an ortholog of the human gene LYSOSOMAL GLYCOSYLASPARAGINASE (AGA; OMIM:208400), which when mutated leads to aspartylglucosaminuria (OMIM:208400).	tm574		WBPhenotype0000049|WBPhenotype0000062|WBPhenotype0000886|WBPhenotype0000031|WBPhenotype0000049|WBPhenotype0000050|WBPhenotype0000054|WBPhenotype0000059|WBPhenotype0000689|WBPhenotype0000886|WBPhenotype0001037|WBPhenotype0000050|WBPhenotype0000535|WBPhenotype0000689|WBPhenotype0000886				3	Molecular_function:asparaginase activity|Biological_process:glycoprotein catabolism	KOG1593	Asparaginase	ENSEMBL:ENSP00000264595:human:N:E=73.8539 | ENSEMBL:ENSP00000301776:human:asparaginase-like 1 protein:E=14.6576 | FLYBASE:CG1827-PA:fly:Flybase gene name is CG1827-PA:E=78.585 | FLYBASE:CG10474-PA:fly:Flybase gene name is CG10474-PA:E=64.5376 | FLYBASE:CG4372-PA:fly:Flybase gene name is CG4372-PA:E=60.8861 | FLYBASE:CG7860-PA:fly:Flybase gene name is CG7860-PA:E=10.0506 |
Y14H12B.1	190447_at	Y14H12B.1a	Y14H12B.1	WBGene00021191	Y14H12B.1c|Y14H12B.1b	Y14H12B.1		tm1295		WBPhenotype0000050|WBPhenotype0000535|WBPhenotype0000689|WBPhenotype0000886|WBPhenotype0000050|WBPhenotype0000031|WBPhenotype0000049|WBPhenotype0000050|WBPhenotype0000054|WBPhenotype0000059|WBPhenotype0000689|WBPhenotype0000886|WBPhenotype0001037|WBPhenotype0000049|WBPhenotype0000062|WBPhenotype0000886					Molecular_function:nucleic acid binding|Cellular_component:intracellular|Molecular_function:zinc ion binding	InP_Cae_012611
Y54E10A.16	173788_at	Y54E10A.16	Y54E10A.16a	WBGene00021834		Y54E10A.16		tm2718		WBPhenotype0000640|WBPhenotype0000644|WBPhenotype0000640|WBPhenotype0000031|WBPhenotype0000049|WBPhenotype0000050|WBPhenotype0000054|WBPhenotype0000059|WBPhenotype0000689|WBPhenotype0000886|WBPhenotype0001037|WBPhenotype0000195|WBPhenotype0000050|WBPhenotype0000535|WBPhenotype0000689|WBPhenotype0000886|WBPhenotype0000195|WBPhenotype0000031|WBPhenotype0000049|WBPhenotype0000050|WBPhenotype0000054|…					Biological_process:oviposition|Biological_process:locomotion	InP_Cae_003296
M03F4.6	174254_at	M03F4.6		WBGene00019759				tm290		WBPhenotype0000050|WBPhenotype0000643|WBPhenotype0001010|WBPhenotype0000031|WBPhenotype0000643|WBPhenotype0000679|WBPhenotype0000050|WBPhenotype0000535|WBPhenotype0000689|WBPhenotype0000886|WBPhenotype0000640|WBPhenotype0000643|WBPhenotype0001010|WBPhenotype0000049|WBPhenotype0000062|WBPhenotype0000886|WBPhenotype0000031|WBPhenotype0000643|WBPhenotype0000697|WBPhenotype0000050|WBPhenotype0000535|…				14	Biological_process:embryonic development (sensu Metazoa)|Biological_process:locomotory behavior|Biological_process:osmoregulation|Biological_process:oviposition|Biological_process:positive regulation of growth rate|Biological_process:hermaphrodite genitalia development	KOG1218	Proteins containing Ca2+-binding EGF-like domains	ENSEMBL:ENSP00000372645:human:Tenascin XB:E=13.5086 | ENSEMBL:ENSP00000372644:human:Isoform XB of Tenascin-X precursor:E=13.5086 | ENSEMBL:ENSP00000364393:human:Tenascin XB:E=13.5086 | ENSEMBL:ENSP00000348982:human:EGF-like-domain, multiple 3:E=11.699 | ENSEMBL:ENSP00000345861:human:Isoform 6 of Tenascin precursor:E=11.1427 | ENSEMBL:ENSP00000344555:human:Isoform 5 of Tenascin precursor:E=11.1367…
F44E5.5	171941_s_at	F44E5.5		WBGene00009692				tm530		WBPhenotype0000049|WBPhenotype0000062|WBPhenotype0000886|WBPhenotype0000031|WBPhenotype0000049|WBPhenotype0000050|WBPhenotype0000054|WBPhenotype0000059|WBPhenotype0000689|WBPhenotype0000886|WBPhenotype0001037|WBPhenotype0000031|WBPhenotype0000049|WBPhenotype0000050|WBPhenotype0000054|WBPhenotype0000059|WBPhenotype0000689|WBPhenotype0000886|WBPhenotype0001037|WBPhenotype0000049|WBPhenotype0000062|…				36	Molecular_function:ATP binding|Biological_process:cell morphogenesis|Biological_process:iron-sulfur cluster assembly|Molecular_function:ATPase activity|Molecular_function:unfolded protein binding|Biological_process:protein folding	KOG0101	Molecular chaperones HSP70/HSC70, HSP70 superfamily	ENSEMBL:ENSP00000227378:human:Isoform 1 of Heat shock cognate 71 kDa protein:E=241.036 | ENSEMBL:ENSP00000247207:human:Heat shock-related 70 kDa protein 2:E=236.796 | ENSEMBL:ENSP00000364801:human:heat shock 70kDa protein 1B:E=235.959 | ENSEMBL:ENSP00000310219:human:Heat shock 70 kDa protein 6:E=235.523 | ENSEMBL:ENSP00000364804:human:Heat shock 70 kDa protein 1L:E=234.252 | ENSEMBL:ENSP000003726…
F53F1.4	172706_x_at	F53F1.4		WBGene00009982				uCE2-1705		WBPhenotype0000031|WBPhenotype0000049|WBPhenotype0000050|WBPhenotype0000054|WBPhenotype0000059|WBPhenotype0000689|WBPhenotype0000886|WBPhenotype0001037|WBPhenotype0000049|WBPhenotype0000062|WBPhenotype0000886|WBPhenotype0000050|WBPhenotype0000535|WBPhenotype0000689|WBPhenotype0000886				16		LSE1007	Unnamed protein
C32F10.2	175838_at	C32F10.2		WBGene00003020		lin-35	lin-35 encodes the C. elegans retinoblastoma protein (Rb) ortholog; lin-35 was first identified in screens for synthetic multivulva (synMuv) genes and as a class B synMuv gene, functions redundantly with class A genes to antagonize Ras signaling and negatively regulate vulval development; in addition, lin-35 activity is required redundantly with: 1) pha-1 and ubc-18 for early steps in pharyngeal …	n373|n2977|n745	5	WBPhenotype0000031|WBPhenotype0000049|WBPhenotype0000050|WBPhenotype0000054|WBPhenotype0000059|WBPhenotype0000060|WBPhenotype0000062|WBPhenotype0000689|WBPhenotype0000886|WBPhenotype0001037|WBPhenotype0000050|WBPhenotype0000535|WBPhenotype0000689|WBPhenotype0000886|WBPhenotype0000535|WBPhenotype0000269|WBPhenotype0000059|WBPhenotype0000709|WBPhenotype0000535|WBPhenotype0000269|WBPhenotype0000031|…	1	In wild-type animals, the nuclei of most if not all cells in embryos and newly hatched L1 larvae stained. In older larvae and adults, staining appeared diminished and became restricted to the nuclei of certain cells in the head and tail regions and of the P3.p to P8.p cells and their descendants. No staining during these stages in hyp7.|Expression of LIN-35::GFP was seen in the nuclei of hyp7, as…	head|tail|VPC descendants|all embryonic cells	11	Biological_process:morphogenesis of an epithelium|Biological_process:positive regulation of growth rate|Biological_process:oviposition|Biological_process:embryonic development (sensu Metazoa)|Biological_process:larval development (sensu Nematoda)|Biological_process:growth|Biological_process:reproduction|Biological_process:post-embryonic body morphogenesis|Biological_process:physiological process	KOG1010	Rb (Retinoblastoma tumor suppressor)-related protein	ENSEMBL:ENSP00000262133:human:Retinoblastoma-like protein 2:E=45.585 | ENSEMBL:ENSP00000343646:human:Isoform 2 of Retinoblastoma-like protein 1:E=42.6383 | ENSEMBL:ENSP00000262877:human:Isoform 1 of Retinoblastoma-like protein 1:E=42.5686 | ENSEMBL:ENSP00000369267:human:Hypothetical protein DKFZp781K2028:E=28.1367 | ENSEMBL:ENSP00000267163:human:Retinoblastoma-associated protein:E=11.2676 | FLYBA…
C33D9.5	173803_at	C33D9.5		WBGene00007899				e1918|e1927|e1944|e1945|e1949|e1964|e1966|e1967|e1968|e1969|e1970|e1971|e1972|e1973|e1974|e1987|e1988|e1989|e1990|e1994|e2002|e2003|e2044|e2066|e2108|e2177|e2179|e2180|e2195|e2196|e2197|e2265|e2266|e2267|e2268|e2287|e2288|e2290|e2350|e2362|e2365|e2367|e2382|hc17|e1965|e1991		WBPhenotype0000031|WBPhenotype0000049|WBPhenotype0000050|WBPhenotype0000054|WBPhenotype0000059|WBPhenotype0000689|WBPhenotype0000886|WBPhenotype0001037|WBPhenotype0000050|WBPhenotype0000535|WBPhenotype0000689|WBPhenotype0000886				12		LSE3925	Unnamed protein	ENSEMBL:ENSP00000269243:human:Myosin-10:E=15.4815 | ENSEMBL:ENSP00000273176:human:Isoform 4 of Golgin subfamily A member 4:E=14.3767 | ENSEMBL:ENSP00000349305:human:Isoform 2 of Golgin subfamily A member 4:E=14.3767 | ENSEMBL:ENSP00000354486:human:Isoform 1 of Golgin subfamily A member 4:E=14.3767 | ENSEMBL:ENSP00000341554:human:Isoform 3 of Golgin subfamily A member 4:E=14.3767 | ENSEMBL:ENSP000…
F22H10.2	184400_at	F22H10.2		WBGene00017726				uCE1-869|uCE1-867|uCE1-868		WBPhenotype0000050|WBPhenotype0000535|WBPhenotype0000689|WBPhenotype0000886|WBPhenotype0000031|WBPhenotype0000049|WBPhenotype0000050|WBPhenotype0000054|WBPhenotype0000059|WBPhenotype0000689|WBPhenotype0000886|WBPhenotype0001037				3		LSE4025	Unnamed protein	FLYBASE:CG13482-PA:fly:Flybase gene name is CG13482-PA:E=14 | FLYBASE:CG10449-PA:fly:Flybase gene name is Catsup-PA:E=12.1192 | FLYBASE:CG5225-PA:fly:Flybase gene name is CG5225-PA:E=11.2676 | FLYBASE:CG4655-PA:fly:Flybase gene name is CG4655-PA:E=11 | FLYBASE:CG32676-PA:fly:Flybase gene name is CG32676-PA:E=10.7447 | FLYBASE:CG31738-PA:fly:Flybase gene name is CG31738-PA:E=10.7212 |
F56A8.4	179419_at	F56A8.4		WBGene00010140				ttTi2988		WBPhenotype0000049|WBPhenotype0000749|WBPhenotype0000886|WBPhenotype0000031|WBPhenotype0000049|WBPhenotype0000050|WBPhenotype0000054|WBPhenotype0000059|WBPhenotype0000689|WBPhenotype0000886|WBPhenotype0001037|WBPhenotype0000050|WBPhenotype0000535|WBPhenotype0000689|WBPhenotype0000886				2		LSE0018	Uncharacterized protein
C03A7.8	172321_x_at	C03A7.8		WBGene00000030		abu-7	abu-7 encodes a transmembrane protein with a predicted signal sequence, a glutamine/asparagine-rich domain and multiple cysteine-rich repeats (DUF139); abu-7 expression is induced by blockage of the unfolded-protein response in the endoplasmic reticulum, and ABU-7 may help protect the organism from damage by improperly folded nascent protein.	tm698|tm709|tm805|tm820|tm825		WBPhenotype0000031|WBPhenotype0000049|WBPhenotype0000050|WBPhenotype0000054|WBPhenotype0000059|WBPhenotype0000689|WBPhenotype0000886|WBPhenotype0001037|WBPhenotype0000031|WBPhenotype0000049|WBPhenotype0000050|WBPhenotype0000054|WBPhenotype0000059|WBPhenotype0000689|WBPhenotype0000886|WBPhenotype0001037|WBPhenotype0000049|WBPhenotype0000062|WBPhenotype0000886|WBPhenotype0000031|WBPhenotype0000049|…				29		LSE0126	Uncharacterized protein	ENSEMBL:ENSP00000369445:human:Isoform 1 of Keratin-associated protein 10-7:E=17.0362 | ENSEMBL:ENSP00000334197:human:Keratin-associated protein 10-6:E=15.7696 | ENSEMBL:ENSP00000366952:human:similar to keratin associated protein 9.2:E=15.2676 | ENSEMBL:ENSP00000333987:human:27 kDa protein:E=14.6576 | ENSEMBL:ENSP00000348490:human:Keratin-associated protein 10-1:E=12.5086 | ENSEMBL:ENSP00000372434…
F43G9.9	193225_s_at	F43G9.9		WBGene00000777		cpn-1	cpn-1 encodes a calponin homolog, more closely related to calponin per se than to its paralogs transgelin (SM22 alpha) or neuronal protein NP25, that is is dispensable for viability and gross morphology in mass RNAi screens, and that has no obvious mutant phenotype in a rearrangement that probably disrupts cpn-1.	ttTi3453		WBPhenotype0000049|WBPhenotype0000062|WBPhenotype0000886|WBPhenotype0000050|WBPhenotype0000535|WBPhenotype0000689|WBPhenotype0000886|WBPhenotype0000050|WBPhenotype0000031|WBPhenotype0000049|WBPhenotype0000050|WBPhenotype0000054|WBPhenotype0000059|WBPhenotype0000689|WBPhenotype0000886|WBPhenotype0001037				7	Molecular_function:serine carboxypeptidase activity|Biological_process:proteolysis|Molecular_function:actin binding|Biological_process:actomyosin structure organization and biogenesis	KOG2046	Calponin	ENSEMBL:ENSP00000273368:human:Neuronal protein NP25:E=29.585 | ENSEMBL:ENSP00000357076:human:24 kDa protein:E=27.2518 | ENSEMBL:ENSP00000309775:human:Transgelin-2:E=27.2076 | ENSEMBL:ENSP00000278968:human:Transgelin:E=26.2596 | ENSEMBL:ENSP00000252456:human:Calponin-1:E=26.1135 | ENSEMBL:ENSP00000281863:human:Calponin-3:E=26.0506 | ENSEMBL:ENSP00000263097:human:Calponin-2:E=26.0223 | ENSEMBL:ENSP…
F10E9.1	176017_at	F10E9.1		WBGene00017353				cxTi7930		WBPhenotype0000050|WBPhenotype0000535|WBPhenotype0000689|WBPhenotype0000886|WBPhenotype0000050|WBPhenotype0000535|WBPhenotype0000689|WBPhenotype0000886|WBPhenotype0000050|WBPhenotype0000535|WBPhenotype0000689|WBPhenotype0000886|WBPhenotype0000031|WBPhenotype0000049|WBPhenotype0000050|WBPhenotype0000054|WBPhenotype0000059|WBPhenotype0000689|WBPhenotype0000886|WBPhenotype0001037				6		InP_Cae_010876
F29F11.5	175701_at	F29F11.5a	F29F11.5	WBGene00000445	F29F11.5c|F29F11.5b	ceh-22	The ceh-22 gene encodes a NK-2 family homeodomain factor homologous to Drosophila TINMAN and vertebrate Nkx2-5 proteins.	pk40|cc8266|q632|tm428	0	WBPhenotype0000031|WBPhenotype0000031|WBPhenotype0000049|WBPhenotype0000050|WBPhenotype0000054|WBPhenotype0000059|WBPhenotype0000689|WBPhenotype0000886|WBPhenotype0001037|WBPhenotype0000049|WBPhenotype0000062|WBPhenotype0000886|WBPhenotype0000050|WBPhenotype0000535|WBPhenotype0000689|WBPhenotype0000886|WBPhenotype0000031	0	Antibody staining limited to nuclei within pharynx and is detected from beginning of morphogenesis onwards. CEH-22 first detected approx. 330 minutes after fertilization (the lima bean stage) in 11-14 pharyngeal muscle nuclei (probably pharyngeal muscle). At 1.5-fold stage, 14-23 pharyngeal nuclei stain. Cells identified as m3, m4, m5 and m7. In embryos that have completed elongation (pretzel sta…	pharynx|m5|m7|m4|m3|m1|pharynx		Molecular_function:transcription factor activity|Molecular_function:sequence-specific DNA binding|Biological_process:regulation of transcription, DNA-dependent|Cellular_component:nucleus|Molecular_function:DNA binding|Biological_process:regulation of transcription|Biological_process:positive regulation of growth rate	KOG0842	Transcription factor tinman/NKX2-3, contains HOX domain	ENSEMBL:ENSP00000246017:human:Homeobox protein Nkx-2.2:E=26.7213 | ENSEMBL:ENSP00000258829:human:Homeobox protein Nkx-2.8:E=24.6383 | ENSEMBL:ENSP00000327758:human:Homeobox protein Nkx-2.5:E=24.4559 | ENSEMBL:ENSP00000246013:human:similar to Homeobox protein Nkx-2.4:E=23.4202 | ENSEMBL:ENSP00000238974:human:Homeobox protein Nkx-2.3:E=22.284 | ENSEMBL:ENSP00000346879:human:Isoform 2 of Thyroid tra…
M01A8.2	173748_at	M01A8.2b	M01A8.2	WBGene00010796	M01A8.2a	M01A8.2		gk470|uCE3-1097		WBPhenotype0000049|WBPhenotype0000749|WBPhenotype0000886|WBPhenotype0000050|WBPhenotype0000535|WBPhenotype0000689|WBPhenotype0000886|WBPhenotype0000049|WBPhenotype0000062|WBPhenotype0000886								ENSEMBL:ENSP00000355314:human:Isoform Short of Restin:E=15.8861 | ENSEMBL:ENSP00000303585:human:RSN protein:E=15.8861 | ENSEMBL:ENSP00000351665:human:Isoform Long of Restin:E=15.8861 | ENSEMBL:ENSP00000311997:human:Neurofilament triplet H protein:E=14.284 | ENSEMBL:ENSP00000333119:human:Hypothetical protein:E=13.9208 | ENSEMBL:ENSP00000278935:human:centrosomal protein 164kDa:E=12.8239 | ENSEMBL:E…
C13B4.1	179649_s_at	C13B4.1		WBGene00007545				pkP2160|uCE2-2323|pkP2159		WBPhenotype0000049|WBPhenotype0000062|WBPhenotype0000886|WBPhenotype0000050|WBPhenotype0000535|WBPhenotype0000689|WBPhenotype0000886|WBPhenotype0000031|WBPhenotype0000049|WBPhenotype0000050|WBPhenotype0000054|WBPhenotype0000059|WBPhenotype0000689|WBPhenotype0000886|WBPhenotype0001037				7	Molecular_function:dopamine beta-monooxygenase activity|Biological_process:histidine catabolism	KOG4293	Predicted membrane protein, contains DoH and Cytochrome b-561/ferric reductase transmembrane domains	ENSEMBL:ENSP00000287474:human:CDNA FLJ16275 fis, clone NT2RI2027157, moderately similar to Mouse SDR2 mRNA:E=20.2218 | FLYBASE:CG8399-PA:fly:Flybase gene name is CG8399-PA:E=27.0605 |
Y110A7A.4	190547_at	Y110A7A.4		WBGene00022455				tm2429	0	WBPhenotype0000050|WBPhenotype0000535|WBPhenotype0000689|WBPhenotype0000886|WBPhenotype0000031|WBPhenotype0000049|WBPhenotype0000050|WBPhenotype0000054|WBPhenotype0000059|WBPhenotype0000689|WBPhenotype0000886|WBPhenotype0001037|WBPhenotype0000050|WBPhenotype0000050|WBPhenotype0000535|WBPhenotype0000050	0	Thymidylate synthase mRNA, relative to 18S rRNA, level was found to be constant in C. elegans adult worms, embryos and L1 and L3 larvae, only several-fold higher than that in dauer larvae. On the other hand, thymidylate synthase mRNA level in dauer larvae was not lowered when the larvae remained up to 6 weeks in the culture.			Molecular_function:thymidylate synthase activity|Biological_process:dTMP biosynthesis|Biological_process:embryonic development (sensu Metazoa)|Biological_process:post-embryonic body morphogenesis	KOG0673	Thymidylate synthase	ENSEMBL:ENSP00000315644:human:Thymidylate synthase:E=107.097 | ENSEMBL:ENSP00000314727:human:Thymidylate synthase:E=92.585 | ENSEMBL:ENSP00000314902:human:Thymidylate synthase:E=70.5686 | FLYBASE:CG3181-PA:fly:Flybase gene name is Ts-PA:E=96.5086 |
T26A8.4	174600_at	T26A8.4	T26A8.4	WBGene00020827				uCE4-1210		WBPhenotype0000042|WBPhenotype0000050|WBPhenotype0000059|WBPhenotype0000229|WBPhenotype0000031|WBPhenotype0000050|WBPhenotype0000643|WBPhenotype0000697|WBPhenotype0000058|WBPhenotype0000031|WBPhenotype0000049|WBPhenotype0000062|WBPhenotype0000886				5	Molecular_function:nucleic acid binding|Molecular_function:zinc ion binding|Biological_process:positive regulation of embryonic development|Biological_process:embryonic development (sensu Metazoa)|Biological_process:larval development (sensu Nematoda)|Biological_process:growth|Biological_process:positive regulation of body size|Biological_process:positive regulation of growth rate|Biological_proc…	KOG1040	Polyadenylation factor I complex, subunit, Yth1 (CPSF subunit)	ENSEMBL:ENSP00000253048:human:141 kDa protein:E=26.7696 | ENSEMBL:ENSP00000340298:human:Zinc finger CCCH domain-containing protein 6:E=19.7213 | ENSEMBL:ENSP00000352705:human:zinc finger CCCH-type domain containing 6:E=15.4815 | ENSEMBL:ENSP00000272570:human:Zinc finger CCCH domain-containing protein 8:E=11.6778 |
H23N18.5	185593_at	H23N18.5		WBGene00019236				uCE5-653		WBPhenotype0000050|WBPhenotype0000535|WBPhenotype0000689|WBPhenotype0000886|WBPhenotype0000031|WBPhenotype0000049|WBPhenotype0000050|WBPhenotype0000054|WBPhenotype0000059|WBPhenotype0000689|WBPhenotype0000886|WBPhenotype0001037				14	Molecular_function:phospholipase A2 activity|Biological_process:phospholipid metabolism|Biological_process:lipid catabolism
C31C9.2	192474_s_at	C31C9.2		WBGene00007836			C31C9.2 is orthologous to the human gene PHOSPHOGLYCERATE DEHYDROGENASE (PHGDH; OMIM:606879), which when mutated leads to phosphoglycerate dehydrogenase deficiency.	tm1774|ok562	1	WBPhenotype0000031|WBPhenotype0000050|WBPhenotype0000535|WBPhenotype0000689|WBPhenotype0000886|WBPhenotype0000050|WBPhenotype0000049|WBPhenotype0000062|WBPhenotype0000886|WBPhenotype0000031|WBPhenotype0000049|WBPhenotype0000050|WBPhenotype0000054|WBPhenotype0000059|WBPhenotype0000689|WBPhenotype0000886|WBPhenotype0001037	0	Larval Expression: intestine; seam cells; Nervous System; head neurons;|Larval Expression: pharynx; intestine; hypodermis; seam cells;	intestine|head neurons|nervous system|seam cells|pharynx|hypodermis|intestine|seam cells	1	Molecular_function:oxidoreductase activity, acting on the CH-OH group of donors, NAD or NADP as acceptor|Molecular_function:NAD binding|Biological_process:metabolism|Biological_process:L-serine biosynthesis|Biological_process:amino acid metabolism|Molecular_function:oxidoreductase activity|Molecular_function:phosphoglycerate dehydrogenase activity|Biological_process:embryonic development (sensu M…	KOG0068	D-3-phosphoglycerate dehydrogenase, D-isomer-specific 2-hydroxy acid dehydrogenase superfamily	ENSEMBL:ENSP00000263167:human:D-3-phosphoglycerate dehydrogenase:E=86.7695 | ENSEMBL:ENSP00000358415:human:Phosphoglycerate dehydrogenase:E=79.2147 | ENSEMBL:ENSP00000290921:human:C-terminal-binding protein 1:E=30.9586 | ENSEMBL:ENSP00000338615:human:C-terminal-binding protein 2:E=29.2596 | ENSEMBL:ENSP00000357814:human:C-terminal binding protein 2:E=28.9586 | ENSEMBL:ENSP00000311825:human:C-term…
F09G2.4	184195_at	F09G2.4		WBGene00017313				tm1112	0	WBPhenotype0000050|WBPhenotype0000535|WBPhenotype0000689|WBPhenotype0000886|WBPhenotype0000050|WBPhenotype0000050|WBPhenotype0000689|WBPhenotype0000697|WBPhenotype0000050|WBPhenotype0001080|WBPhenotype0001082|WBPhenotype0001108|WBPhenotype0001109|WBPhenotype0001130|WBPhenotype0001143|WBPhenotype0001155	1	Larval Expression: pharynx; anal depressor muscle; body wall muscle; hypodermis;	pharynx|hypodermis|body wall muscle|anal depressor muscle	11	Biological_process:embryonic development (sensu Metazoa)|Biological_process:cytokinesis|Biological_process:embryonic cleavage|Biological_process:reproduction|Biological_process:hermaphrodite genitalia development	KOG1135	mRNA cleavage and polyadenylation factor II complex, subunit CFT2 (CPSF subunit)	ENSEMBL:ENSP00000298875:human:Cleavage and polyadenylation specificity factor 100 kDa subunit:E=139.699 | ENSEMBL:ENSP00000238112:human:Cleavage and polyadenylation specificity factor 73 kDa subunit:E=32.699 | ENSEMBL:ENSP00000320783:human:IMP dehydrogenase/GMP reductase family protein:E=28.6383 | ENSEMBL:ENSP00000320633:human:Isoform 2 of Integrator complex subunit 11:E=18.4202 | ENSEMBL:ENSP000…
F44F4.4	187935_s_at	F44F4.4		WBGene00004222		ptr-8	ptr-8 encodes a nematode-specific member of the sterol sensing domain (SSD) proteins, distantly paralogous to Drosophila PATCHED (PTC) and human PTCH (OMIM:601309, mutated in basal cell nevus syndrome); PTR-8 is weakly required for normal molting from L4 to adult stages; PTR-8 is also required for normal growth to full size and locomotion; PTR-8 is expressed in hypodermis.	tm1623	0	WBPhenotype0000050|WBPhenotype0000062|WBPhenotype0000535|WBPhenotype0000689|WBPhenotype0000886|WBPhenotype0000049|WBPhenotype0000062|WBPhenotype0000886|WBPhenotype0000050|WBPhenotype0000535|WBPhenotype0000689|WBPhenotype0000886|WBPhenotype0000050|WBPhenotype0000062|WBPhenotype0000535|WBPhenotype0000689|WBPhenotype0000886|WBPhenotype0000031|WBPhenotype0000049|WBPhenotype0000050|WBPhenotype0000054|…	0	Diffuse expression is seen throughout the hypodermis of larvae and adults. Expression is also concentrated in some rectal structure.	hypodermis|rectum	8	Molecular_function:hedgehog receptor activity|Cellular_component:membrane|Cellular_component:integral to membrane	KOG1934	Predicted membrane protein (patched superfamily)	ENSEMBL:ENSP00000269228:human:Niemann-Pick C1 protein precursor:E=18.0088 | ENSEMBL:ENSP00000370552:human:Isoform 2 of Niemann-Pick C1-like protein 1 precursor:E=17.3468 | ENSEMBL:ENSP00000289547:human:149 kDa protein:E=17.3279 | ENSEMBL:ENSP00000327376:human:CDNA FLJ44037 fis, clone TESTI4028823 (Fragment):E=16.699 | ENSEMBL:ENSP00000364439:human:Patched homolog:E=13.3468 | ENSEMBL:ENSP000003323…
W01C9.3	173584_s_at	W01C9.3		WBGene00004155		pqn-73	The protein product of this gene is predicted to contain a glutamine/asparagine (Q/N)-rich ('prion') domain, by the algorithm of Michelitsch and Weissman (as of the WS77 release of WormBase, i.e., in wormpep77).	cxTi9087|cxTi10448		WBPhenotype0000031|WBPhenotype0000049|WBPhenotype0000050|WBPhenotype0000054|WBPhenotype0000059|WBPhenotype0000689|WBPhenotype0000886|WBPhenotype0001037|WBPhenotype0000050|WBPhenotype0000535|WBPhenotype0000689|WBPhenotype0000886				9		LSE0919	Unnamed protein	FLYBASE:CG15040-PA:fly:Flybase gene name is CG15040-PA:E=11.8861 |
F53B2.3	178868_at	F53B2.3		WBGene00009955		eak-4	eak-4 encodes a novel protein that contains an N-myristoylation signal; eak-4 acts in parallel to akt-1 to regulate insulin-like signaling and dauer formation; EAK-4 is expressed primarily in the neuroendocrine XXXL/R cells, where it associates with the plasma membrane.	ok1783|mg326|mg328|mg348		WBPhenotype0000031|WBPhenotype0000049|WBPhenotype0000050|WBPhenotype0000054|WBPhenotype0000059|WBPhenotype0000689|WBPhenotype0000886|WBPhenotype0001037|WBPhenotype0000050|WBPhenotype0000535|WBPhenotype0000689|WBPhenotype0000886|WBPhenotype0000049|WBPhenotype0000062|WBPhenotype0000886				3		LSE0741	Unnamed protein
Y111B2A.18	189582_s_at	Y111B2A.18		WBGene00004700		rsp-3	rsp-3 encodes a putative ortholog of human SF2/ASF and member of the SR protein family of nuclear phosphoproteins that are required for constitutive splicing and influence alternative splicing regulation; rsp-3 affects the development of oocytes together with rsr-1, and is required for late embryonic viability; SPK-1 binds directly to and phosphorylates the RS domain of RSP-3 in vitro and the mRN…	cxTi3306|snp_T10B9[4]	1	WBPhenotype0000050|WBPhenotype0000535|WBPhenotype0000689|WBPhenotype0000886|WBPhenotype0000050|WBPhenotype0000059|WBPhenotype0000050|WBPhenotype0000050|WBPhenotype0000057|WBPhenotype0000535|WBPhenotype0000689|WBPhenotype0000886|WBPhenotype0000050|WBPhenotype0000535|WBPhenotype0000689|WBPhenotype0000886|WBPhenotype0000050|WBPhenotype0000049|WBPhenotype0000749|WBPhenotype0000886	1	Larval Expression: pharynx; body wall muscle; Nervous System; ventral nerve cord; head neurons; tail neurons;|Larval Expression: pharynx; body wall muscle; Nervous System; head neurons;	pharynx|head neurons|tail neurons|ventral nerve cord|nervous system|body wall muscle|pharynx|head neurons|nervous system|body wall muscle		Molecular_function:nucleotide binding|Molecular_function:nucleic acid binding|Molecular_function:RNA binding|Biological_process:embryonic development (sensu Metazoa)|Biological_process:larval development (sensu Nematoda)|Biological_process:growth	KOG0105	Alternative splicing factor ASF/SF2 (RRM superfamily)	ENSEMBL:ENSP00000258962:human:splicing factor, arginine/serine-rich 1:E=70.3279 | ENSEMBL:ENSP00000229390:human:Splicing factor, arginine/serine-rich 9:E=60.3188 | ENSEMBL:ENSP00000365457:human:Isoform ASF-2 of Splicing factor, arginine/serine-rich 1:E=57.8861 | ENSEMBL:ENSP00000244020:human:Isoform SRP55-1 of Splicing factor, arginine/serine-rich 6:E=42.9208 | ENSEMBL:ENSP00000234982:human:Splic…
C24H10.5	193392_at	C24H10.5		WBGene00006861		uvt-2	uvt-2 encodes a protein that contains four EF-hand calcium binding motifs with similarity to human calmodulin; mRNA weakly expressed in L1 through L4 larval stages and in the adult hermaphrodite.	ct61sb4|sb45|tm1664|or184|or543|ct61|sb4	0	WBPhenotype0000049|WBPhenotype0000062|WBPhenotype0000886|WBPhenotype0000050|WBPhenotype0000535|WBPhenotype0000689|WBPhenotype0000886	0	Weak expression at L1-L4 larva. Weak expression at adult hermaphrodite.		16	Molecular_function:calcium ion binding	KOG0027	Calmodulin and related proteins (EF-Hand superfamily)	ENSEMBL:ENSP00000272298:human:Calmodulin:E=22.8539 | ENSEMBL:ENSP00000317310:human:calcium binding protein 1 isoform 3:E=22.0757 | ENSEMBL:ENSP00000288616:human:calcium binding protein 1 isoform 1:E=21.8539 | ENSEMBL:ENSP00000288615:human:calcium binding protein 1 isoform 2:E=21.8239 | ENSEMBL:ENSP00000217452:human:Troponin C, skeletal muscle:E=21.4949 | ENSEMBL:ENSP00000361638:human:Troponin C2,…
T28C6.4	172862_x_at	T28C6.4		WBGene00000691		col-117		snp_C07E3[2]		WBPhenotype0000054|WBPhenotype0000059|WBPhenotype0000535|WBPhenotype0000583|WBPhenotype0000643|WBPhenotype0001184|WBPhenotype0000050|WBPhenotype0000535|WBPhenotype0000689|WBPhenotype0000886|WBPhenotype0000031|WBPhenotype0000049|WBPhenotype0000050|WBPhenotype0000054|WBPhenotype0000059|WBPhenotype0000060|WBPhenotype0000062|WBPhenotype0000689|WBPhenotype0000886|WBPhenotype0001037|WBPhenotype0000031|…				16	Molecular_function:structural constituent of cuticle|Biological_process:phosphate transport|Cellular_component:cytoplasm|Biological_process:post-embryonic body morphogenesis|Biological_process:positive regulation of body size|Biological_process:locomotory behavior|Biological_process:larval development (sensu Nematoda)|Biological_process:physiological process|Biological_process:growth|Biological_p…	KOG3544	Collagens (type IV and type XIII), and related proteins	ENSEMBL:ENSP00000243222:human:Collagen alpha-1(X) chain precursor:E=42.7959 | ENSEMBL:ENSP00000315243:human:COL3A1 protein:E=42.6576 | ENSEMBL:ENSP00000304408:human:Collagen alpha-1(III) chain precursor:E=42.5686 | ENSEMBL:ENSP00000343774:human:Isoform 1 of Collagen alpha-5(IV) chain precursor:E=40.8239 | ENSEMBL:ENSP00000349311:human:alpha 5 type IV collagen isoform 3, precursor:E=40.8239 | ENSE…
C41C4.4	173766_at	C41C4.4		WBGene00002147		ire-1	ire-1 encodes a transmembrane serine/threonine protein kinase and site-specific endoribonuclease orthologous to Saccharomyces cerevisiae inositol-requiring 1 protein kinase (Ire1) and human endoplasmic reticulum-to-nucleus signaling 1 (ERN1, OMIM:604033); IRE-1 is required for the unfolded protein response (UPR) that counteracts cellular stress induced by accumulation of unfolded proteins in the …	tm400|ok799|v33|zc14|uCE2-1775	3	WBPhenotype0000031|WBPhenotype0000049|WBPhenotype0000050|WBPhenotype0000054|WBPhenotype0000059|WBPhenotype0000689|WBPhenotype0000886|WBPhenotype0001037|WBPhenotype0000049|WBPhenotype0000050|WBPhenotype0000689|WBPhenotype0000886|WBPhenotype0000050|WBPhenotype0000535|WBPhenotype0000689|WBPhenotype0000886|WBPhenotype0000049|WBPhenotype0000062|WBPhenotype0000886	1	IRE-1(1 to 29)::GFP is expressed in all cells of embryos and adult larvae. Unlike XBP-1 expression, an enrichment for IRE-1 in neurons was not detected.		11	Molecular_function:protein kinase activity|Molecular_function:ATP binding|Biological_process:protein amino acid phosphorylation|Molecular_function:endoribonuclease activity, producing 5'-phosphomonoesters|Biological_process:mRNA processing|Molecular_function:protein serine/threonine kinase activity|Molecular_function:DNA binding|Cellular_component:nucleus|Molecular_function:protein-tyrosine kinas…	KOG1027	Serine/threonine protein kinase and endoribonuclease ERN1/IRE1, sensor of the unfolded protein response pathway	ENSEMBL:ENSP00000225768:human:Serine/threonine-protein kinase/endoribonuclease IRE1 precursor:E=182.398 | ENSEMBL:ENSP00000256797:human:endoplasmic reticulum to nucleus signalling 2:E=155.276 | ENSEMBL:ENSP00000329968:human:Phosphorylase b kinase gamma catalytic chain, testis/liver isoform:E=27.585 | ENSEMBL:ENSP00000297373:human:PFKFB2 protein:E=19.5229 | ENSEMBL:ENSP00000291281:human:Serine/thr…
K02G10.4	175770_s_at	K02G10.4c	K02G10.4	WBGene00001454	K02G10.4a|K02G10.4b	flp-11		tm2706	1	WBPhenotype0000050|WBPhenotype0000062|WBPhenotype0000535|WBPhenotype0000689|WBPhenotype0000886|WBPhenotype0000050|WBPhenotype0000535|WBPhenotype0000689|WBPhenotype0000886	1	Expressed in all stages|Nerve ring and other neuronal processes.|Expressed in AUA, BAG, DA, DD, DVB, LUA, PHC, PVC, SAB, URX, VD, uv1, head muscle. Faint or variable expression observed in socket cells. Male specific expression in Ray 4.|Expressed in R4 neurons, not sure type A or type B neuron.	nerve ring
F59B10.3	192652_at	F59B10.3		WBGene00010319				uCE2-1912	0	WBPhenotype0000050|WBPhenotype0000031|WBPhenotype0000049|WBPhenotype0000050|WBPhenotype0000054|WBPhenotype0000059|WBPhenotype0000060|WBPhenotype0000062|WBPhenotype0000689|WBPhenotype0000886|WBPhenotype0001037|WBPhenotype0000031|WBPhenotype0000049|WBPhenotype0000050|WBPhenotype0000054|WBPhenotype0000059|WBPhenotype0000060|WBPhenotype0000062|WBPhenotype0000689|WBPhenotype0000886|WBPhenotype0001037|…	0	Post-embryonic expression. Hypodermis, rare L2 animals	hypodermis	1	Biological_process:embryonic development (sensu Metazoa)	LSE0818	Unnamed protein
Y73B6BL.33	175123_at	Y73B6BL.33		WBGene00022253				uCE5-2760|uCE5-2758|uCE5-2757|CE5-250|uCE5-2755|uCE5-2759		WBPhenotype0000032|WBPhenotype0000050|WBPhenotype0000229|WBPhenotype0000050|WBPhenotype0000535|WBPhenotype0000689|WBPhenotype0000886					Molecular_function:nucleotide binding|Molecular_function:nucleic acid binding|Biological_process:physiological process|Biological_process:embryonic development (sensu Metazoa)|Biological_process:positive regulation of body size	KOG4211	Splicing factor hnRNP-F and related RNA-binding proteins	ENSEMBL:ENSP00000327539:human:HNRPH1 protein:E=46.6778 | ENSEMBL:ENSP00000247376:human:Heterogeneous nuclear ribonucleoprotein H':E=46.3372 | ENSEMBL:ENSP00000349168:human:heterogeneous nuclear ribonucleoprotein H1:E=45.6021 | ENSEMBL:ENSP00000338477:human:heterogeneous nuclear ribonucleoprotein F:E=37.1675 | ENSEMBL:ENSP00000265866:human:Isoform 1 of Heterogeneous nuclear ribonucleoprotein H3:E=…
F22B5.4	177532_at	F22B5.4		WBGene00009042				gk185		WBPhenotype0000050|WBPhenotype0000535|WBPhenotype0000689|WBPhenotype0000886|WBPhenotype0000031|WBPhenotype0000049|WBPhenotype0000050|WBPhenotype0000054|WBPhenotype0000059|WBPhenotype0000689|WBPhenotype0000886|WBPhenotype0001037|WBPhenotype0000269|WBPhenotype0000049|WBPhenotype0000062|WBPhenotype0000886				15		LSE0817	Unnamed protein
F08F8.7	183315_s_at	F08F8.7		WBGene00017272				tm2724	0	WBPhenotype0000050|WBPhenotype0000535|WBPhenotype0000689|WBPhenotype0000886	0	Larval Expression: intestine;	intestine		Molecular_function:ribulose-phosphate 3-epimerase activity|Biological_process:carbohydrate metabolism	KOG3111	D-ribulose-5-phosphate 3-epimerase	ENSEMBL:ENSP00000352401:human:Isoform 1 of Ribulose-phosphate 3-epimerase:E=69.5528 | ENSEMBL:ENSP00000286902:human:RcRPE (Fragment):E=64.8861 | ENSEMBL:ENSP00000346501:human:Isoform 2 of Ribulose-phosphate 3-epimerase:E=44.7447 | FLYBASE:CG30499-PA:fly:Flybase gene name is CG30499-PA:E=61.699 |
C24G6.7	181111_at	C24G6.7		WBGene00001710		grl-1	grl-1 encodes a hedgehog-like protein, with an N-terminal signal sequence, a central proline-rich region, and a C-terminal Ground-like (Grl) domain; GRL-1 is expressed in intestine, neurons, and larval arcade cells; the Grl domain is predicted to form a cysteine-crosslinked protein involved in intercellular signalling, and it has subtle similarity to the N-terminal Hedge domain of HEDGEHOG protei…	uCE5-1736	1	WBPhenotype0000050|WBPhenotype0000535|WBPhenotype0000689|WBPhenotype0000886|WBPhenotype0000031|WBPhenotype0000049|WBPhenotype0000050|WBPhenotype0000054|WBPhenotype0000059|WBPhenotype0000689|WBPhenotype0000886|WBPhenotype0001037|WBPhenotype0000049|WBPhenotype0000062|WBPhenotype0000886	0	Larval Expression: arcade cells; intestine; Nervous System; head neurons; unidentified cells in tail ;	tail|intestine|head neurons|nervous system|arcade cells	14		LSE0519	GROUND domains (extracellular cysteine-containing domain sometimes associated with HOG domains)
F08F8.5	183676_s_at	F08F8.5		WBGene00017270				tm2775		WBPhenotype0000031|WBPhenotype0000049|WBPhenotype0000050|WBPhenotype0000054|WBPhenotype0000059|WBPhenotype0000689|WBPhenotype0000886|WBPhenotype0001037|WBPhenotype0000049|WBPhenotype0000749|WBPhenotype0000886|WBPhenotype0000049|WBPhenotype0000062|WBPhenotype0000886|WBPhenotype0000050|WBPhenotype0000535|WBPhenotype0000689|WBPhenotype0000886|WBPhenotype0000031|WBPhenotype0000049|WBPhenotype0000050|…				0		LSE0836	Unnamed protein
R05D3.11	176820_at	R05D3.11		WBGene00019883		met-2		ttTi5679|tm2682		WBPhenotype0000049|WBPhenotype0000050|WBPhenotype0000689|WBPhenotype0000886|WBPhenotype0000050|WBPhenotype0000535|WBPhenotype0000689|WBPhenotype0000886|WBPhenotype0000049|WBPhenotype0000749|WBPhenotype0000886|WBPhenotype0000697|WBPhenotype0001037|WBPhenotype0000049|WBPhenotype0000062|WBPhenotype0000886|WBPhenotype0000031|WBPhenotype0000049|WBPhenotype0000050|WBPhenotype0000054|WBPhenotype0000059|…				2	Molecular_function:DNA binding|Cellular_component:nucleus|Molecular_function:zinc ion binding|Molecular_function:histone-lysine N-methyltransferase activity|Biological_process:chromatin modification|Biological_process:hermaphrodite genitalia development|Biological_process:gametogenesis	KOG1141	Predicted histone methyl transferase	ENSEMBL:ENSP00000346175:human:SET domain, bifurcated 2:E=43.7212 | ENSEMBL:ENSP00000258672:human:Isoform 1 of Probable histone-lysine N-methyltransferase, H3 lysine-9 specific:E=43.699 | ENSEMBL:ENSP00000271640:human:Isoform 1 of Histone-lysine N-methyltransferase, H3 lysine-9 specific 4:E=41.5086 | ENSEMBL:ENSP00000229735:human:Isoform 2 of Histone-lysine N-methyltransferase, H3 lysine-9 specifi…
5	171907_x_at
C28H8.11	192112_s_at	C28H8.11c	C28H8.11	WBGene00016201	C28H8.11a|C28H8.11b	C28H8.11		snp_C42C1[6]	0	WBPhenotype0000031|WBPhenotype0000050|WBPhenotype0000535|WBPhenotype0000689|WBPhenotype0000886|WBPhenotype0001236|WBPhenotype0000031|WBPhenotype0000049|WBPhenotype0000749|WBPhenotype0000886|WBPhenotype0000031|WBPhenotype0000049|WBPhenotype0000050|WBPhenotype0000054|WBPhenotype0000059|WBPhenotype0000689|WBPhenotype0000886|WBPhenotype0001037	1	Embryo Expression: hypodermis;|Larval Expression: body wall muscle; hypodermis;|Larval Expression: body wall muscle; hypodermis;	hypodermis|hypodermis|body wall muscle|hypodermis|body wall muscle		Molecular_function:tryptophan 2,3-dioxygenase activity|Biological_process:tryptophan metabolism|Biological_process:positive regulation of growth rate			ENSEMBL:ENSP00000281525:human:Tryptophan 2,3-dioxygenase:E=37.699 | FLYBASE:CG2155-PA:fly:Flybase gene name is v-PA:E=35.8539 |
C03G6.19	172942_x_at	C03G6.19		WBGene00005647		srp-6	srp-6 encodes a functional serpin (serine protease inhibitor)	ok319|tm1994		WBPhenotype0000049|WBPhenotype0000062|WBPhenotype0000886|WBPhenotype0000031|WBPhenotype0000049|WBPhenotype0000050|WBPhenotype0000054|WBPhenotype0000059|WBPhenotype0000689|WBPhenotype0000886|WBPhenotype0001037|WBPhenotype0000050|WBPhenotype0000535|WBPhenotype0000689|WBPhenotype0000886|WBPhenotype0000050|WBPhenotype0000535|WBPhenotype0000689|WBPhenotype0000886|WBPhenotype0000031|WBPhenotype0000049|…				8	Molecular_function:serine-type endopeptidase inhibitor activity	KOG2392	Serpin	ENSEMBL:ENSP00000264677:human:Serpin I2 precursor:E=43.3098 | ENSEMBL:ENSP00000283752:human:Serpin B4:E=41.9208 | ENSEMBL:ENSP00000229479:human:Leukocyte elastase inhibitor:E=40.6383 | ENSEMBL:ENSP00000343445:human:Serpin B3:E=39.8861 | ENSEMBL:ENSP00000295777:human:Neuroserpin precursor:E=39.7212 | ENSEMBL:ENSP00000337212:human:Serpin B7:E=39.4685 | ENSEMBL:ENSP00000349850:human:Hypothetical pro…
F35C5.11	184057_at	F35C5.11		WBGene00009399				cxTi1121		WBPhenotype0000050|WBPhenotype0000535|WBPhenotype0000689|WBPhenotype0000886|WBPhenotype0000050|WBPhenotype0000062|WBPhenotype0000535|WBPhenotype0000689|WBPhenotype0000886|WBPhenotype0000049|WBPhenotype0000062|WBPhenotype0000886				1		LSE0813	Unnamed protein
F52E1.1	175810_at	F52E1.1		WBGene00004078		pos-1	pos-1 encodes a CCCH-type zinc-finger protein; during embryogenesis, maternally provided POS-1 is essential for proper fate specification of germ cells, intestine, pharynx, and hypodermis; POS-1's role in cell fate specification is likely as a translational regulator, as POS-1 is required, in posterior blastomeres, for positive regulation of apx-1 mRNA translation and negative regulation of glp-1…	ne51|zu125|zu175|zu363|zu148	0	WBPhenotype0000050|WBPhenotype0000050|WBPhenotype0000050|WBPhenotype0000535|WBPhenotype0000689|WBPhenotype0000886|WBPhenotype0000050|WBPhenotype0000050	0	First detected during first cell division. It is more abundant in the posterior half of the embryo. Uniform distribution in oocyte and newly fertilized embryo. At the 2-cell stage, there is higher level of expression observed in the germline blastomere P1 than in somatic blastomere. Initially present at similar levels in both daughters of P1 but persists at high levels only in the germline daught…	gonad|gonad	7	Molecular_function:nucleic acid binding|Molecular_function:zinc ion binding|Biological_process:embryonic development (sensu Metazoa)	KOG1677	CCCH-type Zn-finger protein	ENSEMBL:ENSP00000337386:human:Butyrate response factor 1:E=15.8861 | ENSEMBL:ENSP00000248673:human:Similar to butyrate response factor 2:E=15.699 | ENSEMBL:ENSP00000282388:human:Butyrate response factor 2:E=13.5086 | FLYBASE:CG4070-PB:fly:Flybase gene name is Tis11-PB:E=19.5528 |
F59F4.2	171884_x_at	F59F4.2	F59F4.2	WBGene00010337				snp_F59F4[1]	1	WBPhenotype0000049|WBPhenotype0000062|WBPhenotype0000886|WBPhenotype0000031|WBPhenotype0000049|WBPhenotype0000050|WBPhenotype0000054|WBPhenotype0000059|WBPhenotype0000689|WBPhenotype0000886|WBPhenotype0001037|WBPhenotype0000050|WBPhenotype0000535|WBPhenotype0000689|WBPhenotype0000886	1	Larval Expression: pharynx; intestine; body wall muscle; seam cells; Nervous System; ventral nerve cord; head neurons; neurons along body; tail neurons;	pharynx|intestine|head neurons|tail neurons|ventral nerve cord|nervous system|seam cells|body wall muscle|neurons along body			KOG3491	Predicted membrane protein	ENSEMBL:ENSP00000281516:human:Chromosome 13 open reading frame 21:E=18.6778 | ENSEMBL:ENSP00000368476:human:OTTHUMP00000018336:E=15.4685 | ENSEMBL:ENSP00000368473:human:OTTHUMP00000018335:E=14.7696 | ENSEMBL:ENSP00000239944:human:stress-associated endoplasmic reticulum protein 1:E=14.7696 | FLYBASE:CG32276-PA:fly:Flybase gene name is CG32276-PA:E=15.0605 |
C03G5.13	194223_x_at	C03G5.13		WBGene00044357		nspc-6		tm1986		WBPhenotype0000031|WBPhenotype0000049|WBPhenotype0000050|WBPhenotype0000054|WBPhenotype0000059|WBPhenotype0000689|WBPhenotype0000886|WBPhenotype0001037
Y45G5AM.9	173886_at	Y45G5AM.9a	Y45G5AM.9	WBGene00021561	Y45G5AM.9c	Y45G5AM.9		ttTi1511		WBPhenotype0000050|WBPhenotype0000535|WBPhenotype0000689|WBPhenotype0000886|WBPhenotype0000049|WBPhenotype0000062|WBPhenotype0000886|WBPhenotype0000050|WBPhenotype0000062|WBPhenotype0000535|WBPhenotype0000689|WBPhenotype0000886						InP_met_011617		ENSEMBL:ENSP00000238855:human:Isoform 1 of Aftiphilin:E=15.6198 |
[truncated: 2,122 more rows]

## Sheet: M0 depleted
0hr muscle depleted dataset
												Neuron expression Key		Muscle Key
												0 = Not annotated as expressed in neurons		0 = not expressed in muscle
												1 = In neurons		1 = expressed in bwm, anal depressor, head muscle, anal muscle, or all cells
												3 = In all cells		2 = expressed only in vulval muscle
[truncated: 1,738 more rows]

## Sheet: M24 depleted
24hr muscle depleted dataset
[truncated: 1,637 more rows]

[truncated: 3 more sheets: M0 only depleted, M24 only depleted, M0 and M24 depleted]
