# Supplementary material for: The embryonic muscle transcriptome of Caenorhabditis elegans
Source: Genome Biol. 2007 Sep 12;8(9):R188. doi: 10.1186/gb-2007-8-9-r188 (PMC2375026; doi:10.1186/gb-2007-8-9-r188)
Supplement: Additional data file 6 — Provided is a master annotation file of all probe sets represented on the C. elegans Affymetrix microarray, based on WormBase Release WS170. Annotation of known muscle expressed genes is included. [file gb-2007-8-9-r188-S6.xls]

## Sheet: dups
All annotation for all Affy spots based on WormBase Release WS170. Includes neural and muscle calls
					Neuron expression Key	Muscle Key
					0 = Not annotated as expressed in neurons	0 = not expressed in muscle
					1 = In neurons	1 = expressed in bwm, anal depressor, head muscle, anal muscle, or all cells
					3 = In all cells	2 = expressed only in vulval muscle
					4 = male specific	3 = expressed in early embryo only
					5 = No spatial expression data	4 = described in literature as expressed in body wall muscle
All cosmids	Affy id	WormBase ID	Common name	Brief id	Neural Expression	Muscle expression	Expression Patterns	Cell Groups	GO list	KOG ID	KOG
1	171726_x_at
2	171767_x_at
3	171891_at
4	171904_x_at
5	171907_x_at
6	171915_at
7	171934_x_at
8	171958_at
9	171971_x_at
10	171978_x_at
11	172008_x_at
12	172053_x_at
13	172054_at
14	172071_x_at
15	172073_x_at
16	172077_x_at
17	172078_x_at
18	172080_at
19	172090_at
20	172091_x_at
21	172094_x_at
22	172095_x_at
23	172102_x_at
24	172105_x_at
25	172111_x_at
26	172114_at
27	172120_x_at
28	172130_at
29	172136_x_at
30	172141_at
31	172154_x_at
32	172155_x_at
33	172156_x_at
34	172160_x_at
35	172167_at
36	172169_s_at
37	172170_at
38	172172_x_at
39	172174_x_at
40	172179_x_at
41	172186_x_at
42	172210_x_at
43	172221_x_at
44	172226_at
45	172228_x_at
46	172244_x_at
47	172247_x_at
48	172250_x_at
49	172262_x_at
50	172276_x_at
51	172295_at
52	172307_x_at
53	172308_x_at
54	172314_x_at
55	172320_x_at
56	172329_x_at
57	172330_x_at
58	172335_x_at
59	172336_x_at
60	172349_x_at
61	172351_x_at
62	172359_x_at
63	172365_x_at
64	172374_x_at
65	172384_x_at
66	172387_x_at
67	172412_x_at
68	172415_x_at
69	172430_x_at
70	172438_x_at
71	172449_x_at
72	172450_x_at
73	172457_x_at
74	172459_at
75	172465_x_at
76	172468_x_at
77	172470_x_at
78	172485_x_at
79	172487_x_at
80	172491_x_at
81	172495_x_at
82	172496_x_at
83	172500_x_at
84	172505_x_at
85	172509_at
86	172522_x_at
87	172523_x_at
88	172524_x_at
89	172529_x_at
90	172536_x_at
91	172544_x_at
92	172553_at
93	172556_x_at
94	172560_x_at
95	172567_x_at
96	172619_x_at
97	172633_x_at
98	172638_x_at
99	172639_at
100	172640_x_at
101	172642_s_at
102	172646_x_at
103	172672_x_at
104	172676_x_at
105	172677_x_at
106	172689_x_at
107	172708_x_at
108	172727_x_at
109	172730_x_at
110	172731_x_at
111	172747_x_at
112	172748_x_at
113	172749_x_at
114	172750_x_at
115	172751_x_at
116	172754_x_at
117	172756_x_at
118	172759_x_at
119	172760_x_at
120	172762_x_at
121	172765_x_at
122	172766_x_at
123	172767_x_at
124	172773_x_at
125	172779_x_at
126	172784_x_at
127	172785_x_at
128	172789_x_at
129	172797_x_at
130	172817_x_at
131	172819_x_at
132	172822_x_at
133	172828_x_at
134	172829_x_at
135	172830_x_at
136	172831_x_at
137	172837_x_at
138	172840_x_at
139	172841_x_at
140	172843_x_at
141	172846_x_at
142	172847_x_at
143	172850_x_at
144	172861_x_at
145	172876_x_at
146	172913_x_at
147	172916_x_at
148	172924_x_at
149	172930_x_at
150	172968_x_at
151	172970_x_at
152	173008_s_at
153	173072_at
154	173107_at
155	173145_at
156	173149_at
157	173150_at
158	173156_s_at
159	173169_at
160	173180_at
161	173184_at
162	173203_at
163	173281_s_at
164	173292_at
165	173298_at
166	173318_at
167	173339_at
168	173349_at
169	173372_at
170	173392_s_at
171	173424_at
172	174016_at
173	174102_at
174	174119_at
175	174121_at
176	174124_at
177	174145_at
178	174151_at
179	174175_at
180	174188_at
181	174190_at
182	174192_at
183	174209_at
184	174212_at
185	174214_at
186	174219_at
187	174222_at
188	174230_at
189	174231_at
190	174234_at
191	174237_at
192	174238_at
193	174249_at
194	174260_at
195	174262_at
196	174263_at
197	174264_at
198	174267_at
199	174276_at
200	174282_at
201	174292_at
202	174309_at
203	174320_at
204	174335_at
205	174339_at
206	174343_at
207	174346_at
208	174353_at
209	174362_at
210	174363_at
211	174380_at
212	174384_at
213	174385_at
214	174394_at
215	174403_at
216	174414_at
217	174423_at
218	174426_at
219	174430_at
220	174457_at
221	174458_at
222	174462_at
223	174497_at
224	174510_at
225	174513_at
226	174515_at
227	174519_at
228	174541_at
229	174543_at
230	174550_at
231	174563_at
232	174567_at
233	174569_at
234	174602_at
235	174616_at
236	174617_at
237	174636_at
238	174642_at
239	174668_at
240	174691_at
241	174694_at
242	174699_at
243	174709_at
244	174793_at
245	174809_at
246	174838_at
247	174843_at
248	174847_at
249	174863_at
250	174867_at
251	174908_at
252	174914_at
253	174932_at
254	174935_at
255	174937_at
256	174958_at
257	174962_at
258	174969_s_at
259	174972_s_at
260	174992_at
261	175009_at
262	175014_at
263	175028_at
264	175030_at
265	175045_at
266	175046_s_at
267	175135_at
268	175156_at
269	175164_at
270	175169_at
271	175179_at
272	175187_at
273	175202_at
274	175218_at
275	175230_at
276	175248_at
277	175258_at
278	175277_at
279	175278_at
280	175284_at
281	175286_at
282	175302_at
283	175305_at
284	175320_at
285	175322_at
286	175337_at
287	175341_at
288	175344_at
289	175362_at
290	175366_at
291	175370_at
292	175377_at
293	175385_at
294	175388_at
295	175394_at
296	175395_at
297	175401_at
298	175409_at
299	175411_at
300	175449_s_at
301	175455_at
302	175461_at
303	175467_at
304	175480_at
305	175483_at
306	175485_at
307	175486_at
308	175513_at
309	175515_at
310	175526_at
311	175537_at
312	175543_at
313	175545_at
314	175570_at
315	175621_at
316	175648_at
317	175768_at
318	175853_s_at
319	175859_at
320	175869_at
321	175871_at
322	175900_s_at
323	175921_at
324	175934_at
325	175936_at
326	176007_at
327	176036_at
328	176037_s_at
329	176065_at
330	176186_at
331	176221_at
332	176378_at
333	176455_at
334	176456_s_at
335	176494_at
336	176514_at
337	176522_at
338	176536_at
339	176612_at
340	176700_at
341	176837_at
342	176922_s_at
343	176984_s_at
344	177074_at
345	177142_at
346	177170_at
347	177213_at
348	177261_at
349	177573_at
350	177797_at
351	177996_s_at
352	178009_s_at
353	178952_at
354	179172_at
355	179258_at
356	179383_at
357	179775_at
358	180094_at
359	180171_s_at
360	180244_at
361	180303_at
362	180339_at
363	180445_at
364	180603_at
365	180699_at
366	180746_at
367	180932_at
368	180957_s_at
369	181006_at
370	181025_at
371	181084_at
372	181128_at
373	181143_at
374	181301_at
375	181449_at
376	181486_at
377	181503_at
378	181696_at
379	181877_at
380	182000_at
381	182145_at
382	182214_at
383	182373_at
384	182393_at
385	182398_s_at
386	182460_at
387	182461_s_at
388	182500_at
389	182576_at
390	182607_at
391	182666_at
392	182853_at
393	182980_at
394	183259_at
395	183471_at
396	183623_at
397	183699_at
398	183946_at
399	184037_at
400	184199_s_at
401	184275_at
402	184408_at
403	184460_at
404	184461_s_at
405	184464_s_at
406	184469_at
407	184502_s_at
408	184580_at
409	184581_s_at
410	184646_at
411	184756_at
412	184826_s_at
413	184964_at
414	185027_at
415	185061_at
416	185083_at
417	185120_at
418	185149_at
419	185209_at
420	185337_at
421	185461_at
422	185503_at
423	185548_s_at
424	185629_at
425	185658_at
426	185704_at
427	185800_at
428	185847_at
429	185879_at
430	186015_at
431	186495_at
432	186647_at
433	186694_s_at
434	186884_s_at
435	186939_at
436	186978_at
437	187055_at
438	187132_at
439	187728_at
440	187758_at
441	187839_s_at
442	187842_s_at
443	187855_at
444	187870_s_at
445	187909_at
446	187917_at
447	187947_at
448	188344_at
449	188667_at
450	188688_s_at
451	188731_s_at
452	188751_at
453	188770_at
454	188825_s_at
455	188935_at
456	188967_at
457	188982_at
458	189067_s_at
459	189180_at
460	189181_s_at
461	189257_at
462	189335_at
463	189548_s_at
464	189925_at
465	190054_at
466	190209_at
467	190249_s_at
468	190252_s_at
469	190267_s_at
470	190274_at
471	190325_at
472	190342_s_at
473	190372_at
474	190376_at
475	190398_at
476	190406_s_at
477	190407_at
478	190468_s_at
479	190504_at
480	190552_at
481	190555_at
482	190556_s_at
483	190617_at
484	190618_s_at
485	190763_at
486	191769_at
487	191972_at
488	192265_at
489	192620_at
490	192621_s_at
491	193402_at
492	193757_at
493	193766_s_at
494	193783_at
495	193786_at
496	193812_at
497	194010_at
498	194050_s_at
499	194153_at
500	194154_x_at
501	194164_s_at
502	194189_x_at
503	194198_x_at
2L52.1	176581_at	WBGene00007063							Molecular_function:nucleic acid binding|Molecular_function:zinc ion binding|Cellular_component:intracellular	KOG1721	Zn-finger
2RSSE.1	173189_at	WBGene00007064							Biological_process:signal transduction|Cellular_component:intracellular	InP_met_003136
3R5.1	177189_at	WBGene00007065								LSE1139	Unnamed protein
3R5.2	177191_s_at
4R79.1	192447_at	WBGene00003525	nas-6						Molecular_function:astacin activity|Biological_process:proteolysis
4R79.2	188501_at	WBGene00007067							Molecular_function:calcium ion binding|Molecular_function:GTP binding|Biological_process:small GTPase mediated signal transduction|Biological_process:protein transport|Cellular_component:exosome (RNase complex)|Biological_process:intracellular protein transport|Cellular_component:intracellular	KOG0078	GTP-binding protein SEC4, small G protein superfamily, and related Ras family GTP-binding proteins
6R55.1	175247_s_at	WBGene00007068	6R55.1						Cellular_component:integral to membrane	KOG3989	Beta-2-glycoprotein I
6R55.1	187450_at	WBGene00007068	6R55.1						Cellular_component:integral to membrane	KOG3989	Beta-2-glycoprotein I
6R55.2	177356_at	WBGene00007069
AC3.1	177197_at	WBGene00005532	sri-20
AC3.10	177147_at	WBGene00004964	spe-10						Molecular_function:zinc ion binding	KOG1315	Predicted DHHC-type Zn-finger protein
AC3.3	177193_s_at	WBGene00000024	abu-1	abu-1 encodes a transmembrane protein with a predicted signal sequence, a glutamine/asparagine-rich domain and multiple cysteine-rich repeats (DUF139); abu-1 expression is induced by blockage of the unfolded-protein response in the endoplasmic reticulum, and ABU-1 may help protect the organism from damage by improperly folded nascent protein.	0	0	|The ABU-1GFP fusion protein was expressed from its endogenous abu-1 promoter. The expression level of this transgene was much lower than that of ges-1::abu-1gfp and was noted in the pharynx and not the intestine.|	pharynx		LSE0126	Uncharacterized protein
AC3.5	190288_at	WBGene00007071							Molecular_function:subtilase activity|Biological_process:proteolysis|Molecular_function:membrane alanyl aminopeptidase activity	KOG1046	Puromycin-sensitive aminopeptidase and related aminopeptidases
AC3.6	188045_at	WBGene00000724	col-151						Molecular_function:structural constituent of cuticle|Biological_process:phosphate transport|Cellular_component:cytoplasm	KOG3544	Collagens (type IV and type XIII), and related proteins
AC3.7	190879_at	WBGene00007072	ugt-1						Molecular_function:transferase activity, transferring hexosyl groups|Biological_process:metabolism|Biological_process:antibiotic metabolism|Biological_process:determination of adult life span	KOG1192	UDP-glucuronosyl and UDP-glucosyl transferase
AC3.8	190895_at	WBGene00007073	ugt-2						Molecular_function:transferase activity, transferring hexosyl groups|Biological_process:metabolism|Biological_process:antibiotic metabolism	KOG1192	UDP-glucuronosyl and UDP-glucosyl transferase
AC3.9	190945_at
AC7.1	190893_s_at	WBGene00006428	tag-49		1	0	Larval Expression: intestine; renal gland cells; Nervous System; ventral nerve cord; head neurons; unidentified cells in tail ;	tail|intestine|head neurons|ventral nerve cord|nervous system|rectal gland cells	Molecular_function:rhodopsin-like receptor activity|Biological_process:G-protein coupled receptor protein signaling pathway|Cellular_component:integral to membrane|Molecular_function:neuropeptide Y receptor activity|Molecular_function:neuropeptide receptor activity|Biological_process:physiological process|Biological_process:reproduction|Biological_process:embryonic development (sensu Metazoa)
AC7.2	173427_at	WBGene00004929	soc-2	soc-2 encodes a leucine-rich repeat protein; soc-2 functions downstream in the let-60/Ras and egl-15/FGF receptor signaling pathways to positively and negatively regulate signaling through these pathways, respectively, and thus affect such processes as vulval development, osmoregulation, and muscle membrane extension; consistent with its role in regulating Ras-mediated signal transduction, SOC-2 …	1	1	Larval Expression: intestine; rectal epithelium; Reproductive System; developing vulva; developing spermatheca; body wall muscle; hypodermis; seam cells; Nervous System; nerve ring; ventral nerve cord; head neurons;|Larval Expression: intestine; rectal epithelium; Reproductive System; developing vulva; body wall muscle; hypodermis; Nervous System; nerve ring; ventral nerve cord; head neurons; uni…	hypodermis|uterus|intestine|rectal epithelium|head neurons|nerve ring|ventral nerve cord|nervous system|seam cells|Reproductive System|body wall muscle|developing spermatheca|developing vulva|spermatheca|tail|hypodermis|intestine|rectal epithelium|head neurons|nerve ring|ventral nerve cord|vulval muscle|nervous system|Reproductive System|body wall muscle|developing vulva|vulva other	Molecular_function:protein binding|Biological_process:larval development (sensu Nematoda)|Biological_process:physiological process|Biological_process:organ morphogenesis
AC7.2	175244_at	WBGene00004929	soc-2	soc-2 encodes a leucine-rich repeat protein; soc-2 functions downstream in the let-60/Ras and egl-15/FGF receptor signaling pathways to positively and negatively regulate signaling through these pathways, respectively, and thus affect such processes as vulval development, osmoregulation, and muscle membrane extension; consistent with its role in regulating Ras-mediated signal transduction, SOC-2 …	1	1	Larval Expression: intestine; rectal epithelium; Reproductive System; developing vulva; developing spermatheca; body wall muscle; hypodermis; seam cells; Nervous System; nerve ring; ventral nerve cord; head neurons;|Larval Expression: intestine; rectal epithelium; Reproductive System; developing vulva; body wall muscle; hypodermis; Nervous System; nerve ring; ventral nerve cord; head neurons; uni…	hypodermis|uterus|intestine|rectal epithelium|head neurons|nerve ring|ventral nerve cord|nervous system|seam cells|Reproductive System|body wall muscle|developing spermatheca|developing vulva|spermatheca|tail|hypodermis|intestine|rectal epithelium|head neurons|nerve ring|ventral nerve cord|vulval muscle|nervous system|Reproductive System|body wall muscle|developing vulva|vulva other	Molecular_function:protein binding|Biological_process:larval development (sensu Nematoda)|Biological_process:physiological process|Biological_process:organ morphogenesis	KOG0619	Leucine rich repeat
AC7.2	187914_s_at	WBGene00004929	soc-2	soc-2 encodes a leucine-rich repeat protein; soc-2 functions downstream in the let-60/Ras and egl-15/FGF receptor signaling pathways to positively and negatively regulate signaling through these pathways, respectively, and thus affect such processes as vulval development, osmoregulation, and muscle membrane extension; consistent with its role in regulating Ras-mediated signal transduction, SOC-2 …	1	1	Larval Expression: intestine; rectal epithelium; Reproductive System; developing vulva; developing spermatheca; body wall muscle; hypodermis; seam cells; Nervous System; nerve ring; ventral nerve cord; head neurons;|Larval Expression: intestine; rectal epithelium; Reproductive System; developing vulva; body wall muscle; hypodermis; Nervous System; nerve ring; ventral nerve cord; head neurons; uni…	hypodermis|uterus|intestine|rectal epithelium|head neurons|nerve ring|ventral nerve cord|nervous system|seam cells|Reproductive System|body wall muscle|developing spermatheca|developing vulva|spermatheca|tail|hypodermis|intestine|rectal epithelium|head neurons|nerve ring|ventral nerve cord|vulval muscle|nervous system|Reproductive System|body wall muscle|developing vulva|vulva other	Molecular_function:protein binding|Biological_process:larval development (sensu Nematoda)|Biological_process:physiological process|Biological_process:organ morphogenesis
AC7.3	176658_at	WBGene00014997								InP_Cae_010718
AH10.1	191649_at	WBGene00007082							Molecular_function:catalytic activity|Biological_process:metabolism|Biological_process:isoprenoid biosynthesis|Molecular_function:CoA-ligase activity|Molecular_function:ligase activity|Molecular_function:AMP binding|Biological_process:teichoic acid biosynthesis|Molecular_function:D-alanine-poly(phosphoribitol) ligase activity|Molecular_function:o-succinylbenzoate-CoA ligase activity|Biological_pr…	KOG1176	Acyl-CoA synthetase
AH10.2	177382_at	WBGene00007083								LSE0699	Unnamed protein
AH10.3	177345_at	WBGene00007084								InP_Cae_011292
AH10.4	172166_x_at	WBGene00007085								LSE0672	Unnamed protein
AH6.1	191744_at	WBGene00001528	gcy-1	gcy-1 is predicted to encode a guanylate cyclase; however, transcriptional fusions of the putative upstream regulatory region with a GFP reporter did not confirm its expression.					Molecular_function:phosphorus-oxygen lyase activity|Biological_process:intracellular signaling cascade|Biological_process:cyclic nucleotide biosynthesis|Molecular_function:protein kinase activity|Molecular_function:ATP binding|Biological_process:protein amino acid phosphorylation|Molecular_function:protein-tyrosine kinase activity|Molecular_function:protein serine/threonine kinase activity	KOG1023	Natriuretic peptide receptor, guanylate cyclase
AH6.10	188086_at	WBGene00005032	sra-6		1	0	ASIf ASH SPDm/SPVm PVQ|Larval Expression: Nervous System; head neurons; mechanosensory neurons;|Larval Expression: unidentified cells in head; unidentified cells in tail ;	neurons|mechanosensory neurons|head neurons|nervous system|head|tail	Molecular_function:transmembrane receptor activity|Biological_process:sensory perception of chemical stimulus|Cellular_component:integral to membrane	LSE0021	Sra family integral membrane protein
AH6.11	188140_at	WBGene00005033	sra-7		1	0	ASK|Larval Expression: Nervous System; head neurons; unidentified cells in head; unidentified cells in tail ;	neurons|head|tail|head neurons|nervous system	Molecular_function:transmembrane receptor activity|Biological_process:sensory perception of chemical stimulus|Cellular_component:integral to membrane	LSE0021	Sra family integral membrane protein
AH6.12	188126_at	WBGene00005034	sra-8						Molecular_function:transmembrane receptor activity|Biological_process:sensory perception of chemical stimulus|Cellular_component:integral to membrane	LSE0021	Sra family integral membrane protein
AH6.13	185397_at
AH6.14	188124_at	WBGene00005035	sra-9		1	0	ASK	neurons	Molecular_function:transmembrane receptor activity|Biological_process:sensory perception of chemical stimulus|Cellular_component:integral to membrane	LSE0021	Sra family integral membrane protein
AH6.2	181923_at	WBGene00007080							Molecular_function:cation transporter activity|Biological_process:cation transport|Cellular_component:membrane	KOG3767	Sideroflexin
AH6.3	182577_at	WBGene00007081			0	0	Expressed in male sensory rays.	male sensory rays	Molecular_function:alpha2-adrenergic receptor activity|Biological_process:G-protein coupled receptor protein signaling pathway|Cellular_component:integral to membrane|Cellular_component:nucleosome|Molecular_function:DNA binding|Cellular_component:nucleus|Biological_process:nucleosome assembly	LSE0935	Unnamed protein
AH6.4	188053_at	WBGene00005027	sra-1	sra-1 encodes a predicted seven transmembrane receptor; expressed in the male SPD and SPV neurons.	1	0	SPD/SPV, males only.	neurons	Molecular_function:transmembrane receptor activity|Biological_process:sensory perception of chemical stimulus|Cellular_component:integral to membrane	LSE0021	Sra family integral membrane protein
AH6.5	192002_at	WBGene00003231	mex-6	mex-6 encodes a CCCH zinc-finger protein highly similar to MEX-5 that functions with MEX-5 to affect embryonic viability, establish soma germline asymmetry in embryos and establish PIE-1, MEX-1, and POS-1 asymmetry in embryos, and also affects formation of intestinal cells; MEX-6 and MEX-5 may act downstream of the PAR proteins.	0	0	|Expressed in medial germline.		Molecular_function:nucleic acid binding|Molecular_function:zinc ion binding|Biological_process:embryonic development (sensu Metazoa)|Biological_process:morphogenesis of an epithelium|Biological_process:post-embryonic body morphogenesis|Biological_process:positive regulation of body size|Biological_process:locomotory behavior	KOG1677	CCCH-type Zn-finger protein
AH6.5	175381_at	WBGene00003231	mex-6	mex-6 encodes a CCCH zinc-finger protein highly similar to MEX-5 that functions with MEX-5 to affect embryonic viability, establish soma germline asymmetry in embryos and establish PIE-1, MEX-1, and POS-1 asymmetry in embryos, and also affects formation of intestinal cells; MEX-6 and MEX-5 may act downstream of the PAR proteins.	0	0	|Expressed in medial germline.		Molecular_function:nucleic acid binding|Molecular_function:zinc ion binding|Biological_process:embryonic development (sensu Metazoa)|Biological_process:morphogenesis of an epithelium|Biological_process:post-embryonic body morphogenesis|Biological_process:positive regulation of body size|Biological_process:locomotory behavior	KOG1677	CCCH-type Zn-finger protein
AH6.6	188093_at	WBGene00005028	sra-2		0	1	Larval Expression: stomato-intestinal muscle; anal depressor muscle; hypodermis; unidentified cells in head;	head|hypodermis|anal depressor muscle|stomato-intestinal muscle	Molecular_function:transmembrane receptor activity|Biological_process:sensory perception of chemical stimulus|Cellular_component:integral to membrane	LSE0021	Sra family integral membrane protein
AH6.7	188057_at	WBGene00005029	sra-3						Molecular_function:transmembrane receptor activity|Biological_process:sensory perception of chemical stimulus|Cellular_component:integral to membrane	LSE0021	Sra family integral membrane protein
AH6.8	188042_at	WBGene00005030	sra-4		1	0	Larval Expression: Nervous System; head neurons;	head neurons|nervous system	Molecular_function:transmembrane receptor activity|Biological_process:sensory perception of chemical stimulus|Cellular_component:integral to membrane	LSE0021	Sra family integral membrane protein
AH6.9	188049_at
AH9.1	193994_at	WBGene00014998							Molecular_function:rhodopsin-like receptor activity|Biological_process:G-protein coupled receptor protein signaling pathway|Cellular_component:integral to membrane	KOG3656	7 transmembrane receptor
AH9.2	185507_at	WBGene00000797	crn-4						Molecular_function:exonuclease activity|Cellular_component:intracellular	KOG0542	Predicted exonuclease
AH9.3	185477_s_at	WBGene00014999
AH9.4	185200_at	WBGene00015000							Molecular_function:rhodopsin-like receptor activity|Biological_process:G-protein coupled receptor protein signaling pathway|Cellular_component:integral to membrane	LSE3940	Unnamed protein
B0001.1	178830_at	WBGene00007086			1	0	Larval Expression: pharynx; intestine; renal gland cells; Nervous System; nerve ring; ventral nerve cord; head neurons;	pharynx|intestine|head neurons|nerve ring|ventral nerve cord|nervous system|rectal gland cells	Biological_process:pathogenesis|Cellular_component:extracellular region	LSE0934	Unnamed protein
B0001.2	178953_s_at	WBGene00007087							Biological_process:embryonic development (sensu Metazoa)	LSE0526	Uncharacterized protein with ubiquitin fold
B0001.3	178981_s_at	WBGene00007088								LSE0933	Unnamed protein
B0001.4	189844_at	WBGene00007089							Molecular_function:ATP binding|Molecular_function:kinase activity|Biological_process:biosynthesis|Molecular_function:uridine kinase activity|Molecular_function:nucleotide binding|Molecular_function:nucleoside-triphosphatase activity|Biological_process:carbohydrate metabolism|Molecular_function:phosphoribulokinase activity	KOG4203	Armadillo/beta-Catenin/plakoglobin
B0001.5	175583_s_at	WBGene00007090								LSE0933	Unnamed protein
B0001.6	179119_at	WBGene00007091								InP_Cae_012484
B0001.7	179052_s_at	WBGene00007092							Biological_process:hermaphrodite genitalia development	InP_Cae_004507
B0001.8	178835_s_at	WBGene00007093								LSE0933	Unnamed protein
B0019.1	178588_s_at	WBGene00000138	amx-2						Molecular_function:oxidoreductase activity|Biological_process:electron transport	KOG0029	Amine oxidase
B0019.2	178887_at	WBGene00007094							Molecular_function:DNA binding|Biological_process:regulation of transcription	LSE0676	Unnamed protein
B0019.2	178769_at	WBGene00007094							Molecular_function:DNA binding|Biological_process:regulation of transcription	LSE0676	Unnamed protein
B0024.1	188350_at	WBGene00000722	col-149						Molecular_function:structural constituent of cuticle|Biological_process:phosphate transport|Cellular_component:cytoplasm	KOG3544	Collagens (type IV and type XIII), and related proteins
B0024.1	189982_at	WBGene00000722	col-149						Molecular_function:structural constituent of cuticle|Biological_process:phosphate transport|Cellular_component:cytoplasm	KOG3544	Collagens (type IV and type XIII), and related proteins
B0024.10	173957_s_at	WBGene00007100			0	0	Expression is predominantly in adult stages, but similar staining is seen in all larval stages. Expression is seen in intestinal nuclei, the pharynx (muscle and epithelial cells), and other cells in the head and tail (probably hypodermis).	pharynx|hypodermis|intestine		InP_uni_002431
B0024.11	193274_s_at	WBGene00007101							Molecular_function:pseudouridylate synthase activity|Biological_process:tRNA processing	KOG2339	Uncharacterized conserved protein
B0024.12	193539_at	WBGene00001646	gna-1	gna-1 encodes one of two C. elegans glucosamine 6-phosphate N-acetyltransferases (GNAs); by homology, GNA-1 is predicted to be required for the formation of UDP-N-acetylglucosamine, a substrate in chitin synthesis, Golgi and cytoplasmic glycosylation, and GPI anchoring; as loss of gna-1 activity via large-scale RNAi screens does not result in any obvious abnormalities, the precise role of GNA-1 i…	1	0	Larval Expression: pharynx; Nervous System; head neurons;	pharynx|head neurons|nervous system	Molecular_function:N-acetyltransferase activity	KOG3396	Glucosamine-phosphate N-acetyltransferase
B0024.13	183419_at	WBGene00007102	B0024.13						Cellular_component:integral to membrane|Molecular_function:rhodopsin-like receptor activity|Biological_process:G-protein coupled receptor protein signaling pathway
B0024.14	188605_s_at	WBGene00007103	crm-1		1	2	Larval Expression: Nervous System; head neurons; tail neurons;|Larval Expression: pharynx;	head neurons|tail neurons|vulval muscle|nervous system|Reproductive System|pharynx|vulval muscle|Reproductive System	Molecular_function:serine-type endopeptidase inhibitor activity|Biological_process:physiological process|Biological_process:reproduction	KOG1216	von Willebrand factor and related coagulation proteins
B0024.15	178956_at	WBGene00007104							Molecular_function:galactosyltransferase activity|Biological_process:protein amino acid glycosylation|Cellular_component:membrane	KOG2287	Galactosyltransferases
B0024.2	190008_at	WBGene00000723	col-150						Molecular_function:structural constituent of cuticle|Biological_process:phosphate transport|Cellular_component:cytoplasm	KOG3544	Collagens (type IV and type XIII), and related proteins
B0024.2	188389_at	WBGene00000723	col-150						Molecular_function:structural constituent of cuticle|Biological_process:phosphate transport|Cellular_component:cytoplasm	KOG3544	Collagens (type IV and type XIII), and related proteins
B0024.4	179457_at	WBGene00007097							Biological_process:positive regulation of growth rate	LSE0536	Uncharacterized protein
B0024.6	193170_at	WBGene00001533	gcy-6	gcy-6 encodes a predicted guanylate cyclase; expressed in the ASEL neurons.	1	0	Expressed in ASEL at unspecified postembryonic stage.		Molecular_function:phosphorus-oxygen lyase activity|Biological_process:intracellular signaling cascade|Biological_process:cyclic nucleotide biosynthesis|Molecular_function:protein kinase activity|Molecular_function:ATP binding|Biological_process:protein amino acid phosphorylation|Molecular_function:peptide receptor activity, G-protein coupled|Cellular_component:membrane|Molecular_function:protein…	KOG1023	Natriuretic peptide receptor, guanylate cyclase
B0024.8	179224_s_at	WBGene00007098							Molecular_function:binding	KOG2933	Uncharacterized conserved protein
B0024.9	188742_at	WBGene00007099	trx-2						Molecular_function:electron carrier activity|Molecular_function:protein disulfide oxidoreductase activity|Biological_process:cell redox homeostasis|Biological_process:glycerol ether metabolism|Molecular_function:isomerase activity	KOG0910	Thioredoxin-like protein
B0024.9	188743_s_at	WBGene00007099	trx-2						Molecular_function:electron carrier activity|Molecular_function:protein disulfide oxidoreductase activity|Biological_process:cell redox homeostasis|Biological_process:glycerol ether metabolism|Molecular_function:isomerase activity	KOG0910	Thioredoxin-like protein
B0025.1	193340_at	WBGene00006932	vps-34	The vps-34 gene encodes an ortholog of the phosphoinositide 3-kinase VPS34 in S. cerevisiae, a protein that regulates multiple steps in endocytosis, and that is required for growth at normal rates during development.					Molecular_function:phosphotransferase activity, alcohol group as acceptor|Molecular_function:phosphatidylinositol 3-kinase activity|Cellular_component:phosphoinositide 3-kinase complex|Molecular_function:inositol or phosphatidylinositol kinase activity|Biological_process:larval development (sensu Nematoda)|Biological_process:growth|Biological_process:locomotory behavior|Biological_process:positiv…	KOG0906	Phosphatidylinositol 3-kinase VPS34, involved in signal transduction
B0025.2	187777_at	WBGene00000814	csn-2	csn-2 encodes a homolog of COP9 signalosome complex subunit 2 that affects embryonic viability and growth rate.	0	0	Larval Expression: pharynx; unidentified cells in head;	head|pharynx	Molecular_function:binding|Biological_process:positive regulation of growth rate|Biological_process:embryonic development (sensu Metazoa)|Biological_process:reproduction|Biological_process:oviposition|Biological_process:cytokinesis|Biological_process:embryonic cleavage|Biological_process:establishment of mitotic spindle orientation	KOG1464	COP9 signalosome, subunit CSN2
B0025.4	183003_at	WBGene00015001
B0034.1	181142_at	WBGene00015002			0	0	Several components comprise this expression pattern. In L2/3 larvae hypodermal staining is seen predominantly in the body with occasional faint expression in the head. In adults, expression is seen in the vulval labia (vulC cells). Staining is usually nuclear localised but diffuse staining is sometimes seen throughout the vulC cells. Staining in the tail is seen from larval to adult stages. A cel…	tail|vulva|hypodermal|rectal gland|vulvaC|vulvaE|vulvaF
B0034.2	172345_x_at	WBGene00015003
B0034.3	187795_at	WBGene00000403	casy-1	A homolog of a member of the cadherin superfamily which is involved in cell-cell adhesion.	1	0	Larval Expression: Nervous System; head neurons; tail neurons;|Larval Expression: intestine; gonad sheath cells; Nervous System; nerve ring; ventral nerve cord; head neurons; neurons along body; tail neurons;	head neurons|tail neurons|nervous system|intestine|head neurons|tail neurons|nerve ring|ventral nerve cord|nervous system|gonad sheath cells|neurons along body
B0034.3	174826_at	WBGene00000403	casy-1	A homolog of a member of the cadherin superfamily which is involved in cell-cell adhesion.	1	0	Larval Expression: Nervous System; head neurons; tail neurons;|Larval Expression: intestine; gonad sheath cells; Nervous System; nerve ring; ventral nerve cord; head neurons; neurons along body; tail neurons;	head neurons|tail neurons|nervous system|intestine|head neurons|tail neurons|nerve ring|ventral nerve cord|nervous system|gonad sheath cells|neurons along body
B0034.4	187363_at	WBGene00015004								InP_Cae_012733
B0034.5	180357_at	WBGene00015005							Molecular_function:rhodopsin-like receptor activity|Biological_process:G-protein coupled receptor protein signaling pathway|Cellular_component:integral to membrane
B0035.1	190540_s_at	WBGene00007105	B0035.1		0	0	Larval Expression: intestine; unidentified cells in tail ;	tail|pharynx|intestine	Molecular_function:DNA binding|Molecular_function:nucleic acid binding|Molecular_function:zinc ion binding|Cellular_component:intracellular|Molecular_function:rhodopsin-like receptor activity|Biological_process:G-protein coupled receptor protein signaling pathway|Cellular_component:integral to membrane	KOG2893	Zn finger protein
B0035.1	180821_at	WBGene00007105	B0035.1		0	0	Larval Expression: intestine; unidentified cells in tail ;	tail|pharynx|intestine	Molecular_function:DNA binding|Molecular_function:nucleic acid binding|Molecular_function:zinc ion binding|Cellular_component:intracellular|Molecular_function:rhodopsin-like receptor activity|Biological_process:G-protein coupled receptor protein signaling pathway|Cellular_component:integral to membrane	KOG2893	Zn finger protein
B0035.11	190779_s_at	WBGene00007110							Biological_process:embryonic development (sensu Metazoa)|Biological_process:larval development (sensu Nematoda)|Biological_process:growth|Biological_process:positive regulation of growth rate|Biological_process:post-embryonic body morphogenesis|Biological_process:gametogenesis|Biological_process:locomotory behavior	KOG2428	Uncharacterized conserved protein
B0035.12	192522_s_at	WBGene00007111							Molecular_function:nucleotide binding|Molecular_function:nucleic acid binding|Molecular_function:binding|Cellular_component:intracellular|Biological_process:RNA processing|Molecular_function:RNA binding|Biological_process:positive regulation of growth rate|Biological_process:embryonic development (sensu Metazoa)|Biological_process:larval development (sensu Nematoda)|Biological_process:growth|Biol…	KOG0128	RNA-binding protein SART3 (RRM superfamily)
B0035.13	188123_at	WBGene00007112							Molecular_function:triacylglycerol lipase activity|Biological_process:lipid metabolism|Molecular_function:catalytic activity	KOG4569	Predicted lipase
B0035.14	189639_at	WBGene00001019	dnj-1	This gene encodes a protein containing a DnaJ ('J') domain.					Molecular_function:heat shock protein binding|Molecular_function:unfolded protein binding|Biological_process:protein folding|Molecular_function:ATP binding|Biological_process:response to heat|Biological_process:locomotory behavior	KOG0714	Molecular chaperone (DnaJ superfamily)
B0035.15	179838_at	WBGene00007113							Biological_process:positive regulation of growth rate|Biological_process:locomotory behavior	KOG4481	Uncharacterized conserved protein
B0035.16	193655_s_at	WBGene00007114							Molecular_function:tRNA (5-methylaminomethyl-2-thiouridylate)-methyltransferase activity|Biological_process:tRNA processing|Cellular_component:cytoplasm|Molecular_function:ATP binding|Molecular_function:ligase activity, forming carbon-nitrogen bonds	KOG2805	tRNA (5-methylaminomethyl-2-thiouridylate)-methyltransferase
B0035.2	173708_s_at	WBGene00001020	dnj-2	This gene encodes a protein containing a DnaJ ('J') domain.					Molecular_function:heat shock protein binding|Molecular_function:ATP binding|Biological_process:protein folding|Biological_process:response to heat|Molecular_function:unfolded protein binding	KOG0722	Molecular chaperone (DnaJ superfamily)
B0035.2	172813_x_at	WBGene00001020	dnj-2	This gene encodes a protein containing a DnaJ ('J') domain.					Molecular_function:heat shock protein binding|Molecular_function:ATP binding|Biological_process:protein folding|Biological_process:response to heat|Molecular_function:unfolded protein binding	KOG0722	Molecular chaperone (DnaJ superfamily)
B0035.2	173707_at	WBGene00001020	dnj-2	This gene encodes a protein containing a DnaJ ('J') domain.					Molecular_function:heat shock protein binding|Molecular_function:ATP binding|Biological_process:protein folding|Biological_process:response to heat|Molecular_function:unfolded protein binding	KOG0722	Molecular chaperone (DnaJ superfamily)
B0035.3	192297_s_at	WBGene00007106								KOG2633	Hismacro and SEC14 domain-containing proteins
B0035.4	189618_at	WBGene00007107	pfd-4						Molecular_function:unfolded protein binding|Biological_process:protein folding	KOG1760	Molecular chaperone Prefoldin, subunit 4
B0035.5	192882_at	WBGene00007108		B0035.5 is orthologous to the human gene GLUCOSE-6-PHOSPHATE DEHYDROGENASE (G6PD; OMIM:305900), which when mutated leads to disease.	1	2	Larval Expression: pharynx; intestine; Nervous System; head neurons; tail neurons;	pharynx|intestine|head neurons|tail neurons|vulval muscle|nervous system|Reproductive System|neurons along body	Molecular_function:glucose-6-phosphate 1-dehydrogenase activity|Biological_process:glucose metabolism|Biological_process:positive regulation of growth rate|Biological_process:embryonic development (sensu Metazoa)|Biological_process:osmoregulation	KOG0563	Glucose-6-phosphate 1-dehydrogenase
B0035.6	179623_s_at	WBGene00007109							Biological_process:embryonic development (sensu Metazoa)	LSE1138	Unnamed protein
B0035.8	172758_x_at	WBGene00001922	his-48	his-48 encodes an H2B histone; by homology, HIS-48 is predicted to function as a nucleosome component required for packaging of DNA into chromatin; his-48 is a replication-dependent histone locus that resides in a histone gene-rich region on chromosome IV.	0	0	Broadly expressed in gonad.|		Molecular_function:DNA binding|Biological_process:nucleosome assembly|Biological_process:chromosome organization and biogenesis (sensu Eukaryota)|Cellular_component:nucleosome|Cellular_component:nucleus|Cellular_component:chromatin|Biological_process:reproduction|Biological_process:embryonic development (sensu Metazoa)|Biological_process:larval development (sensu Nematoda)|Biological_process:grow…	KOG1744	Histone H2B
B0035.9	172679_x_at	WBGene00001920	his-46	his-46 encodes an H4 histone.					Molecular_function:DNA binding|Biological_process:nucleosome assembly|Biological_process:chromosome organization and biogenesis (sensu Eukaryota)|Cellular_component:nucleosome|Cellular_component:nucleus|Biological_process:positive regulation of growth rate|Biological_process:embryonic development (sensu Metazoa)|Biological_process:locomotory behavior|Biological_process:reproduction|Biological_pro…	KOG3467	Histone H4
B0041.1	180021_at	WBGene00015006
B0041.2	181562_at	WBGene00015007	B0041.2							LSE0932	Unnamed protein
B0041.2	174974_s_at	WBGene00015007	B0041.2							LSE0932	Unnamed protein
B0041.3	181727_at	WBGene00015008							Biological_process:cell wall catabolism	KOG2850	Predicted peptidoglycan-binding protein, contains LysM domain
B0041.4	173931_s_at	WBGene00004415	rpl-4	rpl-4 encodes a large ribosomal subunit L4 protein.					Molecular_function:structural constituent of ribosome|Biological_process:protein biosynthesis|Cellular_component:intracellular|Cellular_component:ribosome|Biological_process:embryonic development (sensu Metazoa)|Biological_process:reproduction|Biological_process:gametogenesis	KOG1475	Ribosomal protein RPL1/RPL2/RL4L4
B0041.5	173569_at	WBGene00015009								KOG2765	Predicted membrane protein
B0041.5	180038_s_at	WBGene00015009								KOG2765	Predicted membrane protein
B0041.6	193236_at	WBGene00015010	ptps-1	B0041.6 is orthologous to the human gene 6-PYRUVOYLTETRAHYDROPTERIN SYNTHASE (PTS; OMIM:261640), which when mutated leads to disease.					Molecular_function:6-pyruvoyltetrahydropterin synthase activity|Biological_process:tetrahydrobiopterin biosynthesis
B0041.7	188503_s_at	WBGene00006961	xnp-1	xnp-1 encodes an ATP-dependent DNA helicase of the SNF2 family that is orthologous to human XNP/ATR-X, which is associated with a number of X-linked mental retardation syndromes; in C. elegans, xnp-1 activity is required at high temperatures for embryogenesis, somatic gonad development, fertility, and vulval morphogenesis; in addition, animals doubly mutant for xnp-1 and lin-35/Rb, hpl-2/HP1, or …	1	1	xnp-1::GFP is expressed in most cells during embryonic development, beginning at around the 100- to 200-cell stage of embryogenesis. xnp-1::GFP expression was reproducibly absent or greatly reduced in the intestinal cell lineages, suggesting that xnp-1 expression is not ubiquitous. Strong expression of xnp-1::GFP becomes restricted during late stages of embryogenesis, with highest levels of expre…	head neurons|tail neurons|nerve ring|ventral nerve cord|dorsal nerve cord|nervous system|body wall muscle	Molecular_function:nucleic acid binding|Molecular_function:ATP binding|Molecular_function:ATP-dependent helicase activity|Molecular_function:helicase activity|Molecular_function:DNA binding|Molecular_function:actin binding|Cellular_component:actin cytoskeleton|Biological_process:actin cytoskeleton organization and biogenesis|Cellular_component:nucleosome|Cellular_component:nucleus|Biological_proc…	KOG1015	Transcription regulator XNP/ATRX, DEAD-box superfamily
B0047.1	183501_at	WBGene00015012	bath-20						Molecular_function:protein binding
B0047.2	183933_at	WBGene00015013							Molecular_function:protein binding	LSE0520	BTB domain protein
B0047.3	183558_at	WBGene00015014	bath-24						Molecular_function:protein binding	LSE0150	Uncharacterized protein, contains BTB/POZ domain
B0047.4	183723_at	WBGene00015015	math-1						Biological_process:embryonic development (sensu Metazoa)	LSE0150	Uncharacterized protein, contains BTB/POZ domain
B0047.5	183777_at
B0198.1	190448_at	WBGene00006646	tsp-20						Cellular_component:integral to membrane	KOG3882	Tetraspanin family integral membrane protein
B0198.2	177459_at	WBGene00007115								InP_Cae_007743
B0198.3	189034_at	WBGene00007116							Molecular_function:protein kinase activity|Molecular_function:ATP binding|Biological_process:protein amino acid phosphorylation|Molecular_function:protein-tyrosine kinase activity|Molecular_function:protein serine/threonine kinase activity	LSE0958	Unnamed protein
B0205.1	181834_at	WBGene00015017	B0205.1						Biological_process:embryonic development (sensu Metazoa)
B0205.10	184846_at	WBGene00015024								LSE0931	Unnamed protein
B0205.11	176765_at	WBGene00015025							Molecular_function:structural constituent of ribosome|Biological_process:protein biosynthesis|Cellular_component:intracellular|Cellular_component:ribosome|Biological_process:embryonic development (sensu Metazoa)
B0205.2	180059_at	WBGene00015018	srz-85							LSE0502	7-transmembrane receptor
B0205.3	173653_at	WBGene00004466	rpn-10	rpn-10 encodes a protein that contains two ubiquitin interaction motifs and is a member of the von Willebrand factor, type A superfamily similar to the mouse 26S proteasome non-ATP regulatory subunit 4.					Biological_process:homoiothermy|Molecular_function:ice binding|Biological_process:response to freezing	KOG2884	26S proteasome regulatory complex, subunit RPN10/PSMD4
B0205.3	188262_s_at	WBGene00004466	rpn-10	rpn-10 encodes a protein that contains two ubiquitin interaction motifs and is a member of the von Willebrand factor, type A superfamily similar to the mouse 26S proteasome non-ATP regulatory subunit 4.					Biological_process:homoiothermy|Molecular_function:ice binding|Biological_process:response to freezing	KOG2884	26S proteasome regulatory complex, subunit RPN10/PSMD4
B0205.4	181640_at	WBGene00015019		The B0205.4 gene encodes a homolog of the human gene FUT1, which when mutated leads to leukocyte adhesion deficiency, type II (OMIM:266265).					Molecular_function:galactoside 2-alpha-L-fucosyltransferase activity|Biological_process:carbohydrate metabolism|Cellular_component:Golgi apparatus|Cellular_component:membrane
B0205.5	182053_at	WBGene00015020
B0205.6	189516_at	WBGene00015021							Molecular_function:transaminase activity|Biological_process:metabolism|Biological_process:amino acid metabolism|Molecular_function:lyase activity|Biological_process:cysteine metabolism|Molecular_function:pyridoxal phosphate binding|Molecular_function:cysteine desulfurase activity|Biological_process:embryonic development (sensu Metazoa)|Biological_process:larval development (sensu Nematoda)|Biolog…	KOG1549	Cysteine desulfurase NFS1
B0205.7	187874_at	WBGene00002191	kin-3	kin-3 encodes an ortholog of the catalytic subunit of casein kinase II alpha, which in Drosophila and mammals is required for normal circadian rhythms, and which directly phosphorylates the Drosophila PERIOD protein (which itself regulates circadian rhythms); by analogy, KIN-3 might be expected to help regulate heterochronic functions dependent on such proteins as LIN-42.	0	0	mRNA level declined as animals enter L1. A low level of mRNA was maintained for the rest of the development. mRNA level in embryos and egg-laying adults was more than 2.5-4 folds higher than the other stages.		Molecular_function:protein kinase activity|Molecular_function:ATP binding|Biological_process:protein amino acid phosphorylation|Molecular_function:protein serine/threonine kinase activity|Molecular_function:protein-tyrosine kinase activity|Biological_process:reproduction|Biological_process:embryonic development (sensu Metazoa)	KOG0668	Casein kinase II, alpha subunit
B0205.8	181788_at	WBGene00015022								InP_Cae_011966
B0205.9	182366_at	WBGene00015023							Biological_process:embryonic development (sensu Metazoa)	LSE0508	Uncharacterized protein
B0207.1	191591_at	WBGene00015026							Molecular_function:transcription factor activity|Molecular_function:sequence-specific DNA binding|Biological_process:regulation of transcription, DNA-dependent|Cellular_component:intracellular|Molecular_function:protein tyrosine phosphatase activity|Molecular_function:phosphoprotein phosphatase activity|Biological_process:protein amino acid dephosphorylation	KOG0789	Protein tyrosine phosphatase
B0207.10	185297_at	WBGene00015033
B0207.11	186430_at	WBGene00015034							Biological_process:intracellular signaling cascade	LSE0750	Unnamed protein
B0207.12	194145_x_at	WBGene00000232	avr-14	avr-14 encodes an alpha-type subunit of a glutamate-gated chloride channel homologous to human GLRA2, which when mutated leads to hyperekplexia (OMIM:149400); AVR-14 affects sensitivity to the antiparisitic drug, ivermectin, in parallel with avr-15 and glc-1 and in a genetic pathway with unc-9; it functions in the extrapharyngeal nervous system, and is expressed in a subset of neurons in the ring…	1	0	The avr-14::GFP fusion was expressed exclusively in a subset of 40 extrapharyngeal neurons. Most of the neurons were in the ring ganglia of the head, but some motor neurons in the ventral cord and mechanosensory neurons also expressed GFP.	neurons|mechanosensory neurons|ventral cord motor neurons|nerve ring	Molecular_function:GABA-A receptor activity|Molecular_function:extracellular ligand-gated ion channel activity|Biological_process:ion transport|Cellular_component:integral to membrane|Cellular_component:postsynaptic membrane|Molecular_function:neurotransmitter receptor activity|Cellular_component:membrane|Biological_process:transport	KOG3644	Ligand-gated ion channel
B0207.12	176660_s_at	WBGene00000232	avr-14	avr-14 encodes an alpha-type subunit of a glutamate-gated chloride channel homologous to human GLRA2, which when mutated leads to hyperekplexia (OMIM:149400); AVR-14 affects sensitivity to the antiparisitic drug, ivermectin, in parallel with avr-15 and glc-1 and in a genetic pathway with unc-9; it functions in the extrapharyngeal nervous system, and is expressed in a subset of neurons in the ring…	1	0	The avr-14::GFP fusion was expressed exclusively in a subset of 40 extrapharyngeal neurons. Most of the neurons were in the ring ganglia of the head, but some motor neurons in the ventral cord and mechanosensory neurons also expressed GFP.	neurons|mechanosensory neurons|ventral cord motor neurons|nerve ring	Molecular_function:GABA-A receptor activity|Molecular_function:extracellular ligand-gated ion channel activity|Biological_process:ion transport|Cellular_component:integral to membrane|Cellular_component:postsynaptic membrane|Molecular_function:neurotransmitter receptor activity|Cellular_component:membrane|Biological_process:transport	KOG3644	Ligand-gated ion channel
B0207.2	180321_at	WBGene00015027								InP_Cae_008431
B0207.3	193961_at	WBGene00001676	gpa-14	gpa-14 encodes a member of the G protein alpha subunit family of heterotrimeric GTPases; gpa-14 is expressed in ASI, ASJ, ASH, ASK, ADE, PHA, PHB ALA, AVA, CAN, DVA, PVQ, RIA, and in vulval muscle, and also exhibits faint expression in the vulval hypodermis.	1	2	Faint expression is seen only in older larvae and adults in hypodermal cells that form the vulval labia.|ASI, ASJ, ASH, ASK, ADE, PHA, PHB, ALA, AVA, CAN, DVA, PVQ, RIA, vulva muscle.	vulva|vulval muscle	Molecular_function:signal transducer activity|Biological_process:G-protein coupled receptor protein signaling pathway|Molecular_function:guanyl nucleotide binding
B0207.4	191184_at	WBGene00000099	air-2	air-2 encodes an aurora/Ip11-related serine/threonine protein kinase that affects embryonic viability and chromosome segregation during meiosis and mitosis and is required for cytokinesis; AIR-2 has two functions during mitosis, one in chromosome segregation, and a second, independent function in cytokinesis through ZEN-4; AIR-2 and ZEN-4 may act in parallel to a second pathway that includes CYK-…	0	0	AIR-2 protein was specifically localized to meiotic chromosomes. Diffuse AIR-2 staining was found in the syncytial distal gonad and the cellularized oocytes of the proximal gonad. In the oocyte most proximal to the spermatheca, a striking localization of AIR-2 to meiotic chromosomes was found. Occasionally, faint AIR-2 staining of chromosomes was noticed in the neighboring oocyte as well. AIR-2 i…	gonad|sperm|oocytes	Molecular_function:protein kinase activity|Molecular_function:ATP binding|Biological_process:protein amino acid phosphorylation|Molecular_function:protein-tyrosine kinase activity|Molecular_function:protein serine/threonine kinase activity|Biological_process:embryonic development (sensu Metazoa)|Biological_process:meiosis|Biological_process:hermaphrodite genitalia development	KOG0580	Serine/threonine protein kinase
B0207.5	176684_s_at	WBGene00015028							Cellular_component:extracellular matrix (sensu Metazoa)|Biological_process:cell adhesion|Biological_process:blood coagulation	InP_Cae_000314
B0207.6	180338_at	WBGene00015029							Molecular_function:nucleotide binding|Biological_process:embryonic development (sensu Metazoa)|Biological_process:oviposition|Biological_process:gametogenesis|Biological_process:positive regulation of growth rate|Biological_process:morphogenesis of an epithelium|Biological_process:locomotory behavior|Biological_process:hermaphrodite genitalia development	KOG1533	Predicted GTPase
B0207.7	192138_at	WBGene00015030							Molecular_function:protein kinase activity|Molecular_function:ATP binding|Biological_process:protein amino acid phosphorylation|Molecular_function:protein-tyrosine kinase activity|Molecular_function:protein serine/threonine kinase activity	KOG1164	Casein kinase (serine/threonine/tyrosine protein kinase)
B0207.8	180348_at	WBGene00015031
B0207.9	179956_at	WBGene00015032								InP_Cae_012341
B0212.1	183978_at	WBGene00015035								KOG4740	Uncharacterized conserved protein
B0212.2	181926_at	WBGene00015036	sre-5						Molecular_function:transmembrane receptor activity|Biological_process:sensory perception of chemical stimulus|Cellular_component:integral to membrane
B0212.3	181982_s_at	WBGene00015037							Biological_process:embryonic development (sensu Metazoa)	LSE0508	Uncharacterized protein
B0212.3	181981_at	WBGene00015037							Biological_process:embryonic development (sensu Metazoa)	LSE0508	Uncharacterized protein
B0212.4	183383_s_at	WBGene00015038	B0212.4						Molecular_function:sugar porter activity|Biological_process:carbohydrate transport|Cellular_component:Golgi membrane|Cellular_component:integral to membrane|Molecular_function:nucleotide-sugar transporter activity|Biological_process:nucleotide-sugar transport
B0212.5	191525_at	WBGene00003889	osm-9	The osm-9 gene encodes a capsaicin receptor homolog involved in sensory responses to a subset of chemical stimuli and to ASH neuron-mediated osmotic and mechanical stimuli; OSM-9 is also involved in adaptation to volatile odorants and salts.	1	0	Expressed in the two ADL chemosensory neurons and the four OLQ mechanosensory neurons.|Expressed in ADL, OLQ, and the AWA olfactory neurons.|Expressed at AWA, ADL, and OLQ. Same expression expression observed with osm-9::GFP2.|Expressed in numerous additional sensory neurons other than AWA, OLQ, ADL, including the OLQ and IL2 neurons in the anterior ganglion, the AWA, AWC, ASE, ADF, ASG, ASH, ASI…	neurons|outer labial quadrant sensilla|neurons|neurons|outer labial quadrant sensilla|neurons|uterine|IL2 neurons|outer labial quadrant sensilla|rectal gland	Molecular_function:ion channel activity|Biological_process:ion transport|Cellular_component:membrane|Cellular_component:integral to membrane	KOG3676	Ca2+-permeable cation channel OSM-9 and related channels (OTRPC family)
B0213.10	189481_at	WBGene00015040	cyp-34A5						Molecular_function:monooxygenase activity|Molecular_function:iron ion binding|Molecular_function:heme binding|Biological_process:electron transport|Molecular_function:oxidoreductase activity, acting on paired donors, with incorporation or reduction of molecular oxygen	KOG0156	Cytochrome P450 CYP2 subfamily
B0213.11	189689_at	WBGene00015041	cyp-34A6						Molecular_function:monooxygenase activity|Molecular_function:iron ion binding|Molecular_function:heme binding|Biological_process:electron transport|Molecular_function:oxidoreductase activity, acting on paired donors, with incorporation or reduction of molecular oxygen	KOG0156	Cytochrome P450 CYP2 subfamily
B0213.12	189461_at	WBGene00015042	cyp-34A7						Molecular_function:monooxygenase activity|Molecular_function:iron ion binding|Molecular_function:heme binding|Biological_process:electron transport|Molecular_function:oxidoreductase activity, acting on paired donors, with incorporation or reduction of molecular oxygen	KOG0156	Cytochrome P450 CYP2 subfamily
B0213.14	189485_at	WBGene00015043	cyp-34A8						Molecular_function:monooxygenase activity|Molecular_function:iron ion binding|Molecular_function:heme binding|Biological_process:electron transport|Molecular_function:oxidoreductase activity, acting on paired donors, with incorporation or reduction of molecular oxygen	KOG0156	Cytochrome P450 CYP2 subfamily
B0213.15	189457_at	WBGene00015044	cyp-34A9		0	0	Larval Expression: intestine;	intestine	Molecular_function:monooxygenase activity|Molecular_function:iron ion binding|Molecular_function:heme binding|Biological_process:electron transport|Molecular_function:oxidoreductase activity, acting on paired donors, with incorporation or reduction of molecular oxygen|Biological_process:determination of adult life span	KOG0156	Cytochrome P450 CYP2 subfamily
B0213.16	189633_at	WBGene00015045	cyp-34A10						Molecular_function:monooxygenase activity|Molecular_function:iron ion binding|Molecular_function:heme binding|Biological_process:electron transport|Molecular_function:oxidoreductase activity, acting on paired donors, with incorporation or reduction of molecular oxygen	KOG0156	Cytochrome P450 CYP2 subfamily
B0213.2	172388_x_at	WBGene00003765	nlp-27	nlp-27 encodes a predicted neuropeptide with homology to C. elegans nlp-28 through nlp-31.	1	0	Expressed in ASI, 3 head neurons, spermathecae, hypoderm, intestine.	hypodermis|spermathecae|intestine|head neurons		LSE4106	Unnamed protein
B0213.3	172427_x_at	WBGene00003766	nlp-28		0	0	No expression observed.			LSE4106	Unnamed protein
B0213.4	172375_x_at	WBGene00003767	nlp-29		0	0	Expressed in hypoderm, intestine.	hypodermis|intestine		LSE4106	Unnamed protein
B0213.5	172386_x_at	WBGene00003768	nlp-30	nlp-30 encodes five predicted neuropeptide-like proteins; in C. elegans, nlp-30 is part of the YGGWamide neuropeptide family that also contains nlp-24, nlp-25, and nlp-27-32; nlp-30 is expressed in the hypodermis, suggesting that the peptides it encodes may have a non-neuronal function; as loss of nlp-30 activity via large-scale RNAi screens does not result in any obvious abnormalities, the preci…	0	0	Expressed in hypoderm.	hypodermis		LSE4106	Unnamed protein
B0213.6	172343_x_at	WBGene00003769	nlp-31	nlp-31 encodes five predicted neuropeptide-like proteins; in C. elegans, nlp-31 is part of the YGGWamide neuropeptide family that also contains nlp-24, nlp-25, and nlp-27-32; nlp-31 is expressed in the hypodermis, suggesting that the peptides it encodes may have a non-neuronal function; nlp-31 expression is also detected in precomma-stage embryos; as loss of nlp-31 activity via large-scale RNAi s…	0	0	Expressed in hypoderm, embryos.	hypodermis|embryos		LSE4106	Unnamed protein
B0213.7	191151_at	WBGene00006142	str-83						Molecular_function:transmembrane receptor activity|Biological_process:sensory perception of chemical stimulus|Cellular_component:integral to membrane	LSE0498	7-transmembrane olfactory receptor
B0213.8	191171_at	WBGene00006141	str-82						Molecular_function:transmembrane receptor activity|Biological_process:sensory perception of chemical stimulus|Cellular_component:integral to membrane	LSE0498	7-transmembrane olfactory receptor
B0213.9	189008_at	WBGene00006274	str-247
B0218.1	188358_at	WBGene00015047	B0218.1						Molecular_function:amidase activity
B0218.2	188343_at	WBGene00015048							Molecular_function:amidase activity|Biological_process:protein biosynthesis|Molecular_function:glutamyl-tRNA(Gln) amidotransferase activity	KOG1212	Amidases
B0218.3	191432_at	WBGene00004055	pmk-1	pmk-1 encodes a mitogen-activated protein kinase (MAPK), orthologous to human p38 MAPK (OMIM:600289), that is required for eliciting gonadal programmed cell death in response to Salmonella enterica infection; PMK-1 lies upstream of CED-9, a negative regulator of apoptosis, in the programmed cell death pathway.					Molecular_function:protein kinase activity|Molecular_function:ATP binding|Biological_process:protein amino acid phosphorylation|Molecular_function:protein-tyrosine kinase activity|Molecular_function:protein serine/threonine kinase activity|Molecular_function:MAP kinase activity|Biological_process:physiological defense response	KOG0660	Mitogen-activated protein kinase
B0218.5	189209_at	WBGene00015049							Molecular_function:protein kinase activity|Molecular_function:ATP binding|Biological_process:protein amino acid phosphorylation|Molecular_function:protein-tyrosine kinase activity|Molecular_function:protein serine/threonine kinase activity	KOG1164	Casein kinase (serine/threonine/tyrosine protein kinase)
B0218.6	181259_at	WBGene00015050	clec-51						Molecular_function:sugar binding|Biological_process:immune response	KOG4297	C-type lectin
B0218.7	180422_s_at	WBGene00015051								InP_Cae_009411
B0218.8	180562_at	WBGene00015052	clec-52		1	0	Exclusive intestinal expression.|Larval Expression: pharynx; intestine; Nervous System; head neurons;	pharynx|intestine|head neurons|nervous system	Molecular_function:sugar binding|Biological_process:immune response	KOG4297	C-type lectin
B0222.1	182936_at	WBGene00015053							Cellular_component:membrane	LSE0019	Uncharacterized protein, contains CX module
B0222.10	174716_at	WBGene00015058							Molecular_function:structural constituent of ribosome|Biological_process:protein biosynthesis|Cellular_component:intracellular|Cellular_component:ribosome
B0222.11	188841_at	WBGene00044582
B0222.2	189759_at	WBGene00015054							Molecular_function:inorganic phosphate transporter activity|Biological_process:phosphate transport|Cellular_component:membrane	KOG2493	Na+/Pi symporter
B0222.3	189799_at	WBGene00015055			0	0	Larval Expression: pharynx; hypodermis;	pharynx|hypodermis|Reproductive System|spermatheca	Molecular_function:inorganic phosphate transporter activity|Biological_process:phosphate transport|Cellular_component:membrane|Biological_process:dicarboxylic acid transport|Molecular_function:sodium:dicarboxylate symporter activity	KOG2493	Na+/Pi symporter
B0222.4	190816_at	WBGene00006418	tag-38						Molecular_function:metallopeptidase activity|Molecular_function:zinc ion binding|Biological_process:proteolysis|Molecular_function:carboxy-lyase activity|Biological_process:carboxylic acid metabolism|Molecular_function:glutamate decarboxylase activity|Biological_process:glutamate metabolism|Molecular_function:pyridoxal phosphate binding	KOG1383	Glutamate decarboxylase/sphingosine phosphate lyase
B0222.5	183883_at	WBGene00015056							Molecular_function:serine-type endopeptidase inhibitor activity	KOG4295	Serine proteinase inhibitor (KU family)
B0222.6	172472_x_at	WBGene00000717	col-144						Molecular_function:structural constituent of cuticle|Biological_process:phosphate transport|Cellular_component:cytoplasm	KOG3544	Collagens (type IV and type XIII), and related proteins
B0222.6	171768_x_at	WBGene00000717	col-144						Molecular_function:structural constituent of cuticle|Biological_process:phosphate transport|Cellular_component:cytoplasm	KOG3544	Collagens (type IV and type XIII), and related proteins
B0222.7	172475_x_at	WBGene00000718	col-145						Molecular_function:structural constituent of cuticle|Biological_process:phosphate transport|Cellular_component:cytoplasm	KOG3544	Collagens (type IV and type XIII), and related proteins
B0222.8	172723_x_at	WBGene00000599	col-10	col-10 encodes a collagen protein; expressed exclusively in hypodermal cells	0	0	Stong expression in egg, L4, adult. Weak expression in dauer.		Molecular_function:structural constituent of cuticle|Biological_process:phosphate transport|Cellular_component:cytoplasm	KOG3544	Collagens (type IV and type XIII), and related proteins
B0222.9	174732_s_at	WBGene00015057							Molecular_function:oxidoreductase activity|Molecular_function:metal ion binding|Biological_process:electron transport|Molecular_function:iron ion binding|Molecular_function:electron carrier activity|Molecular_function:protein kinase activity|Molecular_function:ATP binding|Biological_process:protein amino acid phosphorylation|Molecular_function:molybdenum ion binding|Molecular_function:copper ion …	KOG0430	Xanthine dehydrogenase
B0228.1	187244_at	WBGene00015059								InP_Cae_009568
B0228.4	187308_at	WBGene00015061	tag-308		1	1	This pattern consists of two components. The first involves strong non-localised staining of the pharyngeal muscle, in which expression can be seen in 3-fold embryos through to adulthood. Staining is most pronounced in the isthmus and metacorpus and precludes the buccal cavity. There is some variability in the strength of expression and the muscle groups of the pharynx which stain. Non-localised …	posterior body wall muscle|pharyngeal muscle|head neurons|tail neurons|nerve ring|vulval muscle|nervous system|Reproductive System|body wall muscle|excretory cell|pharynx|vulval muscle|Reproductive System|body wall muscle|anal depressor muscle	Molecular_function:tartronate-semialdehyde synthase activity|Biological_process:glyoxylate catabolism|Cellular_component:extracellular matrix (sensu Metazoa)|Biological_process:cell adhesion|Biological_process:blood coagulation|Molecular_function:protein tyrosine phosphatase activity|Biological_process:protein amino acid dephosphorylation	KOG1327	Copine
B0228.4	174824_at	WBGene00015061	tag-308		1	1	This pattern consists of two components. The first involves strong non-localised staining of the pharyngeal muscle, in which expression can be seen in 3-fold embryos through to adulthood. Staining is most pronounced in the isthmus and metacorpus and precludes the buccal cavity. There is some variability in the strength of expression and the muscle groups of the pharynx which stain. Non-localised …	posterior body wall muscle|pharyngeal muscle|head neurons|tail neurons|nerve ring|vulval muscle|nervous system|Reproductive System|body wall muscle|excretory cell|pharynx|vulval muscle|Reproductive System|body wall muscle|anal depressor muscle
B0228.4	187315_s_at	WBGene00015061	tag-308		1	1	This pattern consists of two components. The first involves strong non-localised staining of the pharyngeal muscle, in which expression can be seen in 3-fold embryos through to adulthood. Staining is most pronounced in the isthmus and metacorpus and precludes the buccal cavity. There is some variability in the strength of expression and the muscle groups of the pharynx which stain. Non-localised …	posterior body wall muscle|pharyngeal muscle|head neurons|tail neurons|nerve ring|vulval muscle|nervous system|Reproductive System|body wall muscle|excretory cell|pharynx|vulval muscle|Reproductive System|body wall muscle|anal depressor muscle
B0228.4	173499_s_at	WBGene00015061	tag-308		1	1	This pattern consists of two components. The first involves strong non-localised staining of the pharyngeal muscle, in which expression can be seen in 3-fold embryos through to adulthood. Staining is most pronounced in the isthmus and metacorpus and precludes the buccal cavity. There is some variability in the strength of expression and the muscle groups of the pharynx which stain. Non-localised …	posterior body wall muscle|pharyngeal muscle|head neurons|tail neurons|nerve ring|vulval muscle|nervous system|Reproductive System|body wall muscle|excretory cell|pharynx|vulval muscle|Reproductive System|body wall muscle|anal depressor muscle
B0228.5	189557_at	WBGene00015062	trx-1	trx-1 encodes a thioredoxin, a small redox protein that functions as a protein-disulfide reductase; loss of trx-1 activity via a deletion mutation and RNAi indicates that trx-1 is required for normal adult lifespan; in vitro, TRX-1 is capable of reducing protein disulfide bonds in the presence of a mammalian thioredoxin reductase; a TRX-1::GFP fusion protein is expressed in the ASJL/R amphid chem…	1	0	Stable transgenic lines expressing the trx-1::gfp translational fusion always resulted in GFP expression in a single pair of amphid neurons. A detailed anatomical analysis identified the ciliated chemosensory neuron pair ASJ-left and -right (ASJL, ASJR) as the cells expressing GFP. GFP fluorescence co-localizing with the fluorescent dye DiI in only one neuron pair, the ventral-most of the fluores…	intestine|intestine	Molecular_function:electron carrier activity|Molecular_function:protein disulfide oxidoreductase activity|Biological_process:cell redox homeostasis|Biological_process:glycerol ether metabolism|Molecular_function:isomerase activity
B0228.6	187298_at	WBGene00015063
B0228.7	187261_s_at	WBGene00015064			1	0	Highly mosaic expression is seen in early E lineage. Expression stretches from the 2 E cell stage until shortly after elongation begins when a few cells can still stain (is this specific expression, or due to a high degree of mosaicism in the strain?)|Larval Expression: intestine; Nervous System; head neurons;	E lineage|intestine|head neurons|nervous system	Molecular_function:transferase activity, transferring pentosyl groups|Molecular_function:purine-nucleoside phosphorylase activity|Biological_process:nucleobase, nucleoside, nucleotide and nucleic acid metabolism	KOG3985	Methylthioadenosine phosphorylase MTAP
B0228.8	187325_at	WBGene00015065
B0228.9	187334_at	WBGene00015066
B0238.1	189564_s_at	WBGene00015067								KOG1516	Carboxylesterase and related proteins
B0238.10	189642_at	WBGene00015074							Molecular_function:N-acetyltransferase activity|Biological_process:N-terminal protein amino acid acetylation|Molecular_function:acetyltransferase activity	KOG3139	N-acetyltransferase
B0238.11	185022_at	WBGene00015075							Biological_process:positive regulation of growth rate|Biological_process:larval development (sensu Nematoda)|Biological_process:growth|Biological_process:hermaphrodite genitalia development|Biological_process:gametogenesis	KOG0381	HMG box-containing protein
B0238.12	185026_at	WBGene00015076								LSE0566	Uncharacterized protein
B0238.13	172806_x_at	WBGene00015077								KOG1516	Carboxylesterase and related proteins
B0238.13	189524_at	WBGene00015077								KOG1516	Carboxylesterase and related proteins
B0238.14	185261_at
B0238.3	182070_at	WBGene00015068	srt-68		1	0	Larval Expression: intestine; renal gland cells; Nervous System; head neurons;	intestine|head neurons|nervous system|rectal gland cells		LSE0499	Integral membrane O-acyltransferase
B0238.5	181620_at	WBGene00015069	srt-67							LSE0499	Integral membrane O-acyltransferase
B0238.6	179716_at	WBGene00015070	srt-70		1	0	Larval Expression: Nervous System; head neurons; amphids; tail neurons; phasmids;	head neurons|tail neurons|nervous system|amphids|phasmids		LSE0499	Integral membrane O-acyltransferase
B0238.7	189505_at	WBGene00015071								KOG1516	Carboxylesterase and related proteins
B0238.8	181796_at	WBGene00015072	srt-69							LSE0499	Integral membrane O-acyltransferase
B0238.9	174703_at	WBGene00015073								InP_Cae_006115
B0238.9	182874_at	WBGene00015073								InP_Cae_006115
B0240.1	193867_s_at	WBGene00004359	rhr-2	rhr-2 encodes a predicted transmembrane protein with similarity to human Rh blood group antigens proposed to function in inorganic ion transport and metabolism; the role of RHR-2 in C. elegans development or behavior remains unclear, as loss of RHR-2 function via RNA-mediated interference does not result in any abnormalities.	0	0	Expressed in all stages from eggs (time point 0) to 40 h during worm development. The level of CeRh2 expression was constantly lower and variable as well, showing a slight increase at later stages.		Cellular_component:membrane|Biological_process:transport|Molecular_function:ammonium transporter activity	KOG3796	Ammonium transporter RHBG
B0240.3	191796_s_at	WBGene00000907	daf-11	The daf-11 gene encodes a guanylate cyclase that affects dauer formation, chemotaxis, and axon formation; it is genetically upstream of daf-12 with respect to dauer larvae formation and is expressed in a subset of amphid neurons.	1	0	Expressed in a subset of amphid neurons (ASI, ASJ, ASK, AWB, and AWC cells.	amphid neurons	Molecular_function:phosphorus-oxygen lyase activity|Biological_process:intracellular signaling cascade|Biological_process:cyclic nucleotide biosynthesis|Molecular_function:protein kinase activity|Molecular_function:ATP binding|Biological_process:protein amino acid phosphorylation|Molecular_function:protein-tyrosine kinase activity|Molecular_function:protein serine/threonine kinase activity|Biolog…	KOG1023	Natriuretic peptide receptor, guanylate cyclase
B0240.3	174815_at	WBGene00000907	daf-11	The daf-11 gene encodes a guanylate cyclase that affects dauer formation, chemotaxis, and axon formation; it is genetically upstream of daf-12 with respect to dauer larvae formation and is expressed in a subset of amphid neurons.	1	0	Expressed in a subset of amphid neurons (ASI, ASJ, ASK, AWB, and AWC cells.	amphid neurons	Molecular_function:phosphorus-oxygen lyase activity|Biological_process:intracellular signaling cascade|Biological_process:cyclic nucleotide biosynthesis|Molecular_function:protein kinase activity|Molecular_function:ATP binding|Biological_process:protein amino acid phosphorylation|Molecular_function:protein-tyrosine kinase activity|Molecular_function:protein serine/threonine kinase activity|Biolog…	KOG1023	Natriuretic peptide receptor, guanylate cyclase
B0240.4	178839_s_at	WBGene00007118	npp-22							KOG4358	Uncharacterized conserved protein
B0244.10	187421_s_at	WBGene00015085							Molecular_function:rhodopsin-like receptor activity|Biological_process:G-protein coupled receptor protein signaling pathway|Cellular_component:integral to membrane	LSE0691	Unnamed protein
B0244.11	174476_at	WBGene00015086
B0244.2	193087_s_at	WBGene00002048	ida-1	ida-1 encodes a protein tyrosine phosphatase-like receptor, orthologous to the mammalian type I diabetes autoantigens IA-2 and phogrin that are expressed in dense core vesicles of neuroendocrine tissue and involved in regulated protein secretion; in C. elegans, IDA-1 appears to be required for regulating presynaptic neurotransmission and in particular, for the neuropeptidergic control of egg-layi…	1	0	Examination of transgenic animals showed expression of GFP exclusively in neuronal tissues and in particular in the ventral nerve cord, preanal ganglia, and in the nerve ring. Expression was first observed during early embryonic elongation (1.5-fold stage) and continued through adulthood. A nuclear localized version of the reported gene (GFP linked to a nuclear localization signal under control o…	neurons|preanal ganglion|ventral cord neurons|nerve ring|ventral nerve cord|head|tail|vulva|hypodermis|preanal ganglion|ventral cord neurons|VC neurons|nerve ring|ventral nerve cord|neurons|tail|preanal ganglion|ventral cord neurons|motor neurons|nerve ring|male_sens_ray.1|male_sens_ray.2|male_sens_ray.4|male_sens_ray.6|male_sens_ray.8|male_sens_ray.9|ventral cord neurons|uv1|tail|vulva|nerve rin…	Molecular_function:subtilase activity|Biological_process:proteolysis|Molecular_function:protein tyrosine phosphatase activity|Molecular_function:phosphoprotein phosphatase activity|Biological_process:protein amino acid dephosphorylation|Molecular_function:cytoskeletal protein binding	KOG0793	Protein tyrosine phosphatase
B0244.2	171877_x_at	WBGene00002048	ida-1	ida-1 encodes a protein tyrosine phosphatase-like receptor, orthologous to the mammalian type I diabetes autoantigens IA-2 and phogrin that are expressed in dense core vesicles of neuroendocrine tissue and involved in regulated protein secretion; in C. elegans, IDA-1 appears to be required for regulating presynaptic neurotransmission and in particular, for the neuropeptidergic control of egg-layi…	1	0	Examination of transgenic animals showed expression of GFP exclusively in neuronal tissues and in particular in the ventral nerve cord, preanal ganglia, and in the nerve ring. Expression was first observed during early embryonic elongation (1.5-fold stage) and continued through adulthood. A nuclear localized version of the reported gene (GFP linked to a nuclear localization signal under control o…	neurons|preanal ganglion|ventral cord neurons|nerve ring|ventral nerve cord|head|tail|vulva|hypodermis|preanal ganglion|ventral cord neurons|VC neurons|nerve ring|ventral nerve cord|neurons|tail|preanal ganglion|ventral cord neurons|motor neurons|nerve ring|male_sens_ray.1|male_sens_ray.2|male_sens_ray.4|male_sens_ray.6|male_sens_ray.8|male_sens_ray.9|ventral cord neurons|uv1|tail|vulva|nerve rin…	Molecular_function:subtilase activity|Biological_process:proteolysis|Molecular_function:protein tyrosine phosphatase activity|Molecular_function:phosphoprotein phosphatase activity|Biological_process:protein amino acid dephosphorylation|Molecular_function:cytoskeletal protein binding	KOG0793	Protein tyrosine phosphatase
B0244.4	187235_at	WBGene00015079							Molecular_function:neurotransmitter:sodium symporter activity|Cellular_component:integral to plasma membrane|Biological_process:neurotransmitter transport|Cellular_component:membrane|Molecular_function:rhodopsin-like receptor activity|Biological_process:G-protein coupled receptor protein signaling pathway|Cellular_component:integral to membrane
B0244.5	187427_at	WBGene00015080
B0244.6	187374_at	WBGene00015081							Molecular_function:rhodopsin-like receptor activity|Biological_process:G-protein coupled receptor protein signaling pathway|Cellular_component:integral to membrane	LSE0691	Unnamed protein
B0244.8	188898_at	WBGene00015083	egg-1		0	0	EGG-1:GFP driven by its own promoter is restricted to the adult germ line.		Biological_process:reproduction|Biological_process:gametogenesis|Biological_process:embryonic development (sensu Metazoa)	KOG1215	Low-density lipoprotein receptors containing Ca2+-binding EGF-like domains
B0244.9	180281_s_at	WBGene00015084							Molecular_function:structural constituent of ribosome|Biological_process:protein biosynthesis|Cellular_component:intracellular|Cellular_component:ribosome|Biological_process:protein secretion|Cellular_component:membrane	InP_Cae_012586
B0250.1	190162_at	WBGene00004413	rpl-2	rpl-2 encodes a large ribosomal subunit L8 protein.					Molecular_function:structural constituent of ribosome|Biological_process:protein biosynthesis|Cellular_component:intracellular|Cellular_component:ribosome|Molecular_function:RNA binding|Cellular_component:large ribosomal subunit|Molecular_function:transferase activity|Biological_process:physiological process|Biological_process:reproduction|Biological_process:positive regulation of growth rate|Bio…	KOG2309	60s ribosomal protein L2/L8
B0250.2	178163_at	WBGene00007119								InP_Cae_009640
B0250.3	174080_s_at
B0250.4	179321_at	WBGene00007121							Molecular_function:nucleic acid binding|Molecular_function:zinc ion binding|Cellular_component:intracellular	KOG1721	Zn-finger
B0250.5	194048_at	WBGene00007122							Molecular_function:3-hydroxyisobutyrate dehydrogenase activity|Molecular_function:NAD binding|Biological_process:valine metabolism|Molecular_function:phosphogluconate dehydrogenase (decarboxylating) activity|Biological_process:pentose-phosphate shunt|Molecular_function:2-hydroxy-3-oxopropionate reductase activity|Biological_process:glyoxylate metabolism	KOG0409	Predicted dehydrogenase
B0250.6	179546_at	WBGene00007123	srbc-79							LSE3897	Unnamed protein
B0250.7	190160_at
B0250.8	178408_at	WBGene00007125							Biological_process:positive regulation of growth rate|Biological_process:lipid metabolism|Biological_process:larval development (sensu Nematoda)|Biological_process:growth|Biological_process:embryonic development (sensu Metazoa)|Biological_process:reproduction	LSE1136	Unnamed protein
B0250.9	179375_at	WBGene00007126		B0250.9 is orthologous to the human gene 7-DEHYDROCHOLESTEROL REDUCTASE (DHCR7; OMIM:602858), which when mutated leads to disease.					Cellular_component:membrane	KOG1435	Sterol reductase/lamin B receptor
B0252.1	190739_at	WBGene00015087							Molecular_function:protein kinase activity|Molecular_function:ATP binding|Biological_process:protein amino acid phosphorylation|Molecular_function:protein-tyrosine kinase activity|Molecular_function:protein serine/threonine kinase activity|Molecular_function:non-membrane spanning protein tyrosine kinase activity|Cellular_component:cytoplasm|Biological_process:signal transduction	KOG0200	Fibroblast/platelet-derived growth factor receptor and related receptor tyrosine kinases
B0252.2	192104_at	WBGene00000211	asm-1	asm-1 encodes a protein similar to human acid sphingomyelinase (ASM) or sphingomyelin phosphodiesterase; the ASM-1 protein has a putative secretory signal peptide at the N-terminus, saposin-like and proline-rich domains and putative N-linked glycosylation sites; asm-1 shows phosphodiesterase activity when expressed in COS-7 cells; while mammalian ASM is detected as both intracellular and secreted…	1	1	Larval Expression: intestine; anal depressor muscle; anal sphincter; body wall muscle; hypodermis;	hypodermis|intestine|head neurons|vulval muscle|nervous system|Reproductive System|body wall muscle|anal depressor muscle|anal sphincter	Molecular_function:hydrolase activity|Molecular_function:sphingomyelin phosphodiesterase activity|Biological_process:sphingomyelin catabolism	KOG3770	Acid sphingomyelinase and PHM5 phosphate metabolism protein
B0252.3	187498_at	WBGene00015088	B0252.3						Molecular_function:transporter activity|Biological_process:transport|Cellular_component:integral to membrane|Cellular_component:membrane|Molecular_function:calcium ion binding|Molecular_function:sugar porter activity|Biological_process:carbohydrate transport|Molecular_function:drug transporter activity|Biological_process:drug transport|Molecular_function:inorganic phosphate transporter activity|B…	KOG0255	Synaptic vesicle transporter SVOP and related transporters (major facilitator superfamily)
B0252.4	190873_at	WBGene00000886	cyn-10	cyp-10 encodes a divergent cyclophilin isoform that is functional when expressed in E. coli.					Biological_process:protein folding	KOG0884	Similar to cyclophilin-type peptidyl-prolyl cis-trans isomerase
B0252.4	174532_s_at	WBGene00000886	cyn-10	cyp-10 encodes a divergent cyclophilin isoform that is functional when expressed in E. coli.					Biological_process:protein folding	KOG0884	Similar to cyclophilin-type peptidyl-prolyl cis-trans isomerase
B0252.5	187484_at	WBGene00015089								InP_Cae_010080
B0261.1	180054_at	WBGene00015091							Molecular_function:DNA binding|Biological_process:regulation of transcription|Cellular_component:nucleus|Biological_process:positive regulation of growth rate|Biological_process:gametogenesis|Biological_process:larval development (sensu Nematoda)|Biological_process:growth|Biological_process:embryonic development (sensu Metazoa)|Biological_process:reproduction	KOG2009	Transcription initiation factor TFIIIB, Bdp1 subunit
B0261.1	194217_x_at	WBGene00015091							Molecular_function:DNA binding|Biological_process:regulation of transcription|Cellular_component:nucleus|Biological_process:positive regulation of growth rate|Biological_process:gametogenesis|Biological_process:larval development (sensu Nematoda)|Biological_process:growth|Biological_process:embryonic development (sensu Metazoa)|Biological_process:reproduction	KOG2009	Transcription initiation factor TFIIIB, Bdp1 subunit
B0261.2	174977_at	WBGene00002583	let-363	let-363 encodes, by alternative splicing, two large (>2600-residue) proteins with C-terminal similarity to phosphatidylinositol kinase (PIK); LET-363 proteins are orthologous to S. cerevisiae Tor1p and Tor2p and human FRAP1 (OMIM:601231, mammalian target of FKBP12-rapamycin); LET-363 proteins are required for progression through the L3 stage of larval development and are thought to generally stim…	1	1	Zygotic expression starts in the comma-stage embryos. From the early embryo stage to adulthood, CeTOR::GFP is expressed in all major tissues and organs and most, if not all, cells. Importantly, CeTOR is expressed in all the tissues and cells, such as the intestine, the gonad, and the hypodermal cells. These results are confirmed with several other stable lines containing extrachromosomal arrays f…	all cells|all cells	Molecular_function:phosphotransferase activity, alcohol group as acceptor|Cellular_component:extracellular matrix (sensu Metazoa)|Biological_process:cell adhesion|Biological_process:blood coagulation|Biological_process:larval development (sensu Nematoda)|Biological_process:growth|Biological_process:embryonic development (sensu Metazoa)|Biological_process:determination of adult life span|Biologica…	KOG0891	DNA-dependent protein kinase
B0261.2	188271_at	WBGene00002583	let-363	let-363 encodes, by alternative splicing, two large (>2600-residue) proteins with C-terminal similarity to phosphatidylinositol kinase (PIK); LET-363 proteins are orthologous to S. cerevisiae Tor1p and Tor2p and human FRAP1 (OMIM:601231, mammalian target of FKBP12-rapamycin); LET-363 proteins are required for progression through the L3 stage of larval development and are thought to generally stim…	1	1	Zygotic expression starts in the comma-stage embryos. From the early embryo stage to adulthood, CeTOR::GFP is expressed in all major tissues and organs and most, if not all, cells. Importantly, CeTOR is expressed in all the tissues and cells, such as the intestine, the gonad, and the hypodermal cells. These results are confirmed with several other stable lines containing extrachromosomal arrays f…	all cells|all cells	Molecular_function:phosphotransferase activity, alcohol group as acceptor|Cellular_component:extracellular matrix (sensu Metazoa)|Biological_process:cell adhesion|Biological_process:blood coagulation|Biological_process:larval development (sensu Nematoda)|Biological_process:growth|Biological_process:embryonic development (sensu Metazoa)|Biological_process:determination of adult life span|Biologica…	KOG0891	DNA-dependent protein kinase
B0261.4	182758_at	WBGene00015092	B0261.4						Molecular_function:structural constituent of ribosome|Biological_process:protein biosynthesis|Cellular_component:mitochondrial ribosome|Biological_process:positive regulation of growth rate|Biological_process:embryonic development (sensu Metazoa)|Biological_process:post-embryonic body morphogenesis|Biological_process:determination of adult life span|Biological_process:reproduction|Biological_proc…
B0261.5	182048_at	WBGene00015093
B0261.6	182035_at	WBGene00015094	B0261.6
B0261.7	174782_s_at	WBGene00015095								LSE1134	Unnamed protein
B0261.7	181769_s_at	WBGene00015095								LSE1134	Unnamed protein
B0272.1	190169_s_at	WBGene00006538	tbb-4		0	0	Expressed in male sensory rays.|Expressed in embryos.	male sensory rays	Molecular_function:structural molecule activity|Biological_process:microtubule-based movement|Cellular_component:microtubule|Molecular_function:GTP binding|Cellular_component:cytoplasm|Molecular_function:GTPase activity|Biological_process:protein polymerization|Cellular_component:protein complex|Biological_process:embryonic development (sensu Metazoa)|Biological_process:larval development (sensu …	KOG1375	Beta tubulin
B0272.2	186940_at	WBGene00007128			1	1	Post-embryonic expression. No signal.|Expression is seen from precomma embryonic stages through to adulthood and is seen in all tissue types and is probably ubiquitous. This gene has homology to GOSR2/GS27 Golgi SNAP receptor complex member 2.	all somatic cells	Biological_process:intracellular protein transport|Cellular_component:integral to membrane|Biological_process:embryonic development (sensu Metazoa)	KOG3251	Golgi SNAP receptor complex member
B0272.3	192491_at	WBGene00007129			1	1	Post-embryonic expression. All cells, with higher levels in hypodermis and muscle. Less signal in adults, but higher level of signal in hypodermis and muscles of vulva and spermathecal-uterine junction cells in young adults.|Larval Expression: pharynx; intestine; anal depressor muscle; body wall muscle; seam cells; Nervous System; neurons along body;	vulva|all cells|pharynx|intestine|vulval muscle|uterine muscle|nervous system|seam cells|Reproductive System|body wall muscle|anal depressor muscle|neurons along body	Molecular_function:oxidoreductase activity|Biological_process:fatty acid metabolism|Biological_process:potassium ion transport|Molecular_function:cation transporter activity|Molecular_function:glycerol-3-phosphate dehydrogenase (NAD+) activity|Biological_process:glycerol-3-phosphate metabolism|Cellular_component:glycerol-3-phosphate dehydrogenase complex|Molecular_function:3-hydroxyacyl-CoA dehyd…	KOG2304	3-hydroxyacyl-CoA dehydrogenase
B0272.4	192135_at	WBGene00007130			1	1	Post-embryonic expression. All cells, higher level in hypodermis. Gravid adults high level of signal persists in hypodermal cells of vulva, rectum and surrounding buccal cavity.	vulva|rectum|all cells	Molecular_function:catalytic activity|Biological_process:metabolism|Molecular_function:naphthoate synthase activity|Biological_process:menaquinone biosynthesis	KOG0016	Enoyl-CoA hydratase/isomerase
B0273.1	181607_at	WBGene00015097								LSE0936	Unnamed protein
B0273.3	181679_s_at	WBGene00015098								KOG2664	Small nuclear RNA activating protein complex - 50kD subunit (SNAP50)
B0273.4	192494_s_at	WBGene00006745	unc-5	unc-5 encodes a netrin receptor; unc-5 activity is required cell autonomously for dorsalward cell and pioneer motor axon migrations along the body wall that are essential for normal locomotion and gonad development; unc-5 mRNAs are expressed throughout the entire life cycle, with increasing levels seen as animals progess to adulthood.	1	0	AS DAl DBl DD VD HMC EXC DTC ACm OLQ L2 RIA ASE [J. Culotti(personal communication to Shawn Lockery)]|Expression was observed in the hermaphrodite DTCs and MLCs as well as in all five classes of motorneurons that exhibit axon guidance defects in unc-5 mutants (DA, DB, DD, VD, AS). In addition, expression was observed in several classes of neurons in the head that are not visibly affected by unc-5…	neurons|DD neurons|VD neurons|outer labial quadrant sensilla|AS neurons|interneurons|DD neurons|VD neurons|DA neurons|DB neurons|sensory neurons|motor neurons|distal tip cells|IL2 neurons|AS neurons|motor neurons|ventral nerve cord|dorsal nerve cord|distal tip cells	Molecular_function:protein binding|Biological_process:signal transduction	KOG1480	Netrin transmembrane receptor unc-5
B0273.4	194180_x_at	WBGene00006745	unc-5	unc-5 encodes a netrin receptor; unc-5 activity is required cell autonomously for dorsalward cell and pioneer motor axon migrations along the body wall that are essential for normal locomotion and gonad development; unc-5 mRNAs are expressed throughout the entire life cycle, with increasing levels seen as animals progess to adulthood.	1	0	AS DAl DBl DD VD HMC EXC DTC ACm OLQ L2 RIA ASE [J. Culotti(personal communication to Shawn Lockery)]|Expression was observed in the hermaphrodite DTCs and MLCs as well as in all five classes of motorneurons that exhibit axon guidance defects in unc-5 mutants (DA, DB, DD, VD, AS). In addition, expression was observed in several classes of neurons in the head that are not visibly affected by unc-5…	neurons|DD neurons|VD neurons|outer labial quadrant sensilla|AS neurons|interneurons|DD neurons|VD neurons|DA neurons|DB neurons|sensory neurons|motor neurons|distal tip cells|IL2 neurons|AS neurons|motor neurons|ventral nerve cord|dorsal nerve cord|distal tip cells	Molecular_function:protein binding|Biological_process:signal transduction	KOG1480	Netrin transmembrane receptor unc-5
B0280.1	174763_s_at	WBGene00015099	B0280.1		1	0	This pattern shows expression in the large nuclei of the intestine. Expression can be seen in late larval stages and in adults. Staining most commonly occurs in a group of posterior intestinal nuclei, and the pattern sometimes can be seen to extend to the anterior nuclei (though rarely). The variability in the expression pattern is not due to mosaicism as staining was performed on an integrated l…	intestine|head|tail|intestine|tail neurons|nervous system	Molecular_function:catalytic activity|Biological_process:reproduction|Biological_process:embryonic development (sensu Metazoa)|Biological_process:cell death	KOG0366	Protein geranylgeranyltransferase type II, beta subunit
B0280.1	191040_at	WBGene00015099	B0280.1		1	0	This pattern shows expression in the large nuclei of the intestine. Expression can be seen in late larval stages and in adults. Staining most commonly occurs in a group of posterior intestinal nuclei, and the pattern sometimes can be seen to extend to the anterior nuclei (though rarely). The variability in the expression pattern is not due to mosaicism as staining was performed on an integrated l…	intestine|head|tail|intestine|tail neurons|nervous system	Molecular_function:catalytic activity|Biological_process:reproduction|Biological_process:embryonic development (sensu Metazoa)|Biological_process:cell death	KOG0366	Protein geranylgeranyltransferase type II, beta subunit
B0280.1	174762_at	WBGene00015099	B0280.1		1	0	This pattern shows expression in the large nuclei of the intestine. Expression can be seen in late larval stages and in adults. Staining most commonly occurs in a group of posterior intestinal nuclei, and the pattern sometimes can be seen to extend to the anterior nuclei (though rarely). The variability in the expression pattern is not due to mosaicism as staining was performed on an integrated l…	intestine|head|tail|intestine|tail neurons|nervous system	Molecular_function:catalytic activity|Biological_process:reproduction|Biological_process:embryonic development (sensu Metazoa)|Biological_process:cell death	KOG0366	Protein geranylgeranyltransferase type II, beta subunit
B0280.10	187581_at	WBGene00015105								InP_Cae_011274
B0280.12	190494_s_at	WBGene00001613	glr-2	glr-2 encodes an AMPA (non-NMDA)-type ionotropic glutamate receptor subunit; GLR-2 activity is required for mediating the behavioral response to light nose touch and for regulating the frequency with which animals change locomotory direction in response to sensory cues such as food; GLR-2 and GLR-1, a second AMPA-type ionotropic glutamate receptor, can interact to form functional heteromeric chan…	1	0	AVA, AVD, AVE, PVC, RMDV, RMDD, AIA, AIB, AVG, RIG, RIA, M1 pharynx, RIR(?)|Transgenic expression of either GFP::GLR-2(Q) or GFP::GLR-2(R) in both the wild-type laboratory strain N2 and in a glr-2 deletion strain resulted in GFP signal in 25 neurons, as reported previously (see Expr817), with one additional cell pair (the DVA neurons) consistently seen in the tail.	m1	Molecular_function:ionotropic glutamate receptor activity|Molecular_function:glutamate-gated ion channel activity|Cellular_component:membrane|Molecular_function:receptor activity|Molecular_function:ion channel activity|Biological_process:ion transport|Molecular_function:transporter activity|Biological_process:transport|Cellular_component:periplasmic space (sensu Proteobacteria)|Biological_process…	KOG1054	Glutamate-gated AMPA-type ion channel receptor subunit GluR2 and related subunits
B0280.12	189724_at	WBGene00001613	glr-2	glr-2 encodes an AMPA (non-NMDA)-type ionotropic glutamate receptor subunit; GLR-2 activity is required for mediating the behavioral response to light nose touch and for regulating the frequency with which animals change locomotory direction in response to sensory cues such as food; GLR-2 and GLR-1, a second AMPA-type ionotropic glutamate receptor, can interact to form functional heteromeric chan…	1	0	AVA, AVD, AVE, PVC, RMDV, RMDD, AIA, AIB, AVG, RIG, RIA, M1 pharynx, RIR(?)|Transgenic expression of either GFP::GLR-2(Q) or GFP::GLR-2(R) in both the wild-type laboratory strain N2 and in a glr-2 deletion strain resulted in GFP signal in 25 neurons, as reported previously (see Expr817), with one additional cell pair (the DVA neurons) consistently seen in the tail.	m1	Molecular_function:ionotropic glutamate receptor activity|Molecular_function:glutamate-gated ion channel activity|Cellular_component:membrane|Molecular_function:receptor activity|Molecular_function:ion channel activity|Biological_process:ion transport|Molecular_function:transporter activity|Biological_process:transport|Cellular_component:periplasmic space (sensu Proteobacteria)|Biological_process…	KOG1054	Glutamate-gated AMPA-type ion channel receptor subunit GluR2 and related subunits
B0280.13	187365_at	WBGene00015107							Molecular_function:structural constituent of cell wall|Molecular_function:structural molecule activity|Biological_process:cell adhesion|Cellular_component:actin cytoskeleton
B0280.17	190848_at	WBGene00044674							Molecular_function:nucleic acid binding|Biological_process:reproduction|Biological_process:embryonic development (sensu Metazoa)|Biological_process:cell death
B0280.3	187577_at	WBGene00015101			0	0	Larval Expression: intestine;	pharynx|intestine	Molecular_function:ribose-5-phosphate isomerase activity|Biological_process:pentose-phosphate shunt, non-oxidative branch|Biological_process:locomotory behavior	KOG3075	Ribose 5-phosphate isomerase
B0280.4	187380_at	WBGene00003845	odd-1	odd-1 encodes a C2H2-type zinc finger-containing transcription factor similar to Drosophila odd skipped which is required for embryonic patterning; ODD-1 is expressed in the gut during embryogenesis and appears to be essential for larval development.	0	0	This simple pattern shows expression in the E lineage in early embryos. Staining can be seen upto 16 E cells. No expression is observed beyond comma stage embryo.|Uniform expression of odd-1::GFP was detected in the intestine of embryos and larvae when the transgene was expressed from an extrachromosomal array. To more carefully assess odd-1::GFP localization, an integrated transgenic line was is…	E lineage|int_emb|intestine	Molecular_function:nucleic acid binding|Molecular_function:zinc ion binding|Cellular_component:intracellular|Cellular_component:nucleus	KOG1721	Zn-finger
B0280.5	187525_s_at	WBGene00015102	cpg-2	B0280.5 encodes a protein with a chitin binding peritrophin-A domain that is required, in conjunction with CEJ-1, for early embryonic development; B0280.5 mRNA is expressed specifically in the adult hermaphrodite germ line, is a direct target of GLD-1, and has an RNAi phenotype consistent with the hypothesis that B0280.5 is an effector of GLD-1 in the germline.					Molecular_function:chitin binding|Biological_process:chitin metabolism|Cellular_component:extracellular region|Molecular_function:alpha1-adrenergic receptor activity|Biological_process:G-protein coupled receptor protein signaling pathway|Cellular_component:integral to membrane	TWOG0222	Unnamed protein
B0280.5	194163_s_at	WBGene00015102	cpg-2	B0280.5 encodes a protein with a chitin binding peritrophin-A domain that is required, in conjunction with CEJ-1, for early embryonic development; B0280.5 mRNA is expressed specifically in the adult hermaphrodite germ line, is a direct target of GLD-1, and has an RNAi phenotype consistent with the hypothesis that B0280.5 is an effector of GLD-1 in the germline.					Molecular_function:chitin binding|Biological_process:chitin metabolism|Cellular_component:extracellular region|Molecular_function:alpha1-adrenergic receptor activity|Biological_process:G-protein coupled receptor protein signaling pathway|Cellular_component:integral to membrane	TWOG0222	Unnamed protein
B0280.7	187509_at	WBGene00015103			0	0	Larval Expression: pharyngeal gland cells;|Larval Expression: pharyngeal gland cells;	pharyngeal gland cells|pharyngeal gland cells		LSE0938	Unnamed protein
B0280.8	191884_s_at	WBGene00003609	nhr-10	nhr-10 encodes a predicted nuclear hormone receptor diverged from nuclear hormone receptors in other phyla; its mRNA is expressed throughout development with possibly lower expression from the L4 larval to adult stages, and the protein is expressed in neuronal processes.	1	0	Two nuclei express in precomma stage embryos. Expression is then seen in L3 and L4 larvae as a few neuronal cell bodies, probably lateral processes as they are seen often in pairs on either side of the animal. The most common pair seen are anterior to the vulva (possibly CANL/R). There are also some neurons expressing in the head and tail ganglia, and in the circumpharyngeal nerve ring. Expressio…	neuronal|intestinal|tail ganglia|circumpharyngeal nerve ring	Molecular_function:transcription factor activity|Molecular_function:zinc ion binding|Molecular_function:sequence-specific DNA binding|Biological_process:regulation of transcription, DNA-dependent|Cellular_component:nucleus|Molecular_function:steroid hormone receptor activity|Molecular_function:DNA binding|Molecular_function:ligand-dependent nuclear receptor activity	KOG3575	Hormone receptors
B0280.8	173903_at	WBGene00003609	nhr-10	nhr-10 encodes a predicted nuclear hormone receptor diverged from nuclear hormone receptors in other phyla; its mRNA is expressed throughout development with possibly lower expression from the L4 larval to adult stages, and the protein is expressed in neuronal processes.	1	0	Two nuclei express in precomma stage embryos. Expression is then seen in L3 and L4 larvae as a few neuronal cell bodies, probably lateral processes as they are seen often in pairs on either side of the animal. The most common pair seen are anterior to the vulva (possibly CANL/R). There are also some neurons expressing in the head and tail ganglia, and in the circumpharyngeal nerve ring. Expressio…	neuronal|intestinal|tail ganglia|circumpharyngeal nerve ring	Molecular_function:transcription factor activity|Molecular_function:zinc ion binding|Molecular_function:sequence-specific DNA binding|Biological_process:regulation of transcription, DNA-dependent|Cellular_component:nucleus|Molecular_function:steroid hormone receptor activity|Molecular_function:DNA binding|Molecular_function:ligand-dependent nuclear receptor activity	KOG3575	Hormone receptors
B0280.9	187341_s_at	WBGene00015104							Biological_process:larval development (sensu Nematoda)|Biological_process:growth|Biological_process:embryonic development (sensu Metazoa)|Biological_process:positive regulation of growth rate|Biological_process:physiological process	KOG2055	WD40 repeat protein
B0281.1	182103_at	WBGene00015108								KOG4185	Predicted E3 ubiquitin ligase
B0281.3	181632_at	WBGene00015110							Molecular_function:zinc ion binding|Cellular_component:intracellular|Molecular_function:protein binding	KOG4185	Predicted E3 ubiquitin ligase
B0281.4	181853_at	WBGene00015111							Molecular_function:voltage-gated potassium channel activity|Biological_process:potassium ion transport|Cellular_component:voltage-gated potassium channel complex|Cellular_component:membrane	KOG2716	Polymerase delta-interacting protein PDIP1 and related proteins, contain BTB/POZ domain
B0281.5	181676_at	WBGene00015112							Molecular_function:protein binding|Molecular_function:voltage-gated potassium channel activity|Biological_process:potassium ion transport|Cellular_component:voltage-gated potassium channel complex|Cellular_component:membrane	KOG2716	Polymerase delta-interacting protein PDIP1 and related proteins, contain BTB/POZ domain
B0281.6	181705_at	WBGene00015113							Molecular_function:protein binding|Molecular_function:voltage-gated potassium channel activity|Biological_process:potassium ion transport|Cellular_component:voltage-gated potassium channel complex|Cellular_component:membrane	KOG2716	Polymerase delta-interacting protein PDIP1 and related proteins, contain BTB/POZ domain
B0281.8	181729_at	WBGene00015114							Molecular_function:zinc ion binding|Cellular_component:intracellular|Molecular_function:protein binding	KOG4185	Predicted E3 ubiquitin ligase
B0284.1	179346_at	WBGene00007131			1	1	Larval Expression: pharynx; intestine; renal gland cells; rectal epithelium; Reproductive System; developing vulva; gonad sheath cells; body wall muscle; hypodermis; coelomocytes; Nervous System; head neurons;	pharynx|hypodermis|intestine|coelomocytes|rectal epithelium|head neurons|nervous system|rectal gland cells|Reproductive System|body wall muscle|developing vulva|spermatheca|vulva other|gonad sheath cells
B0284.2	179629_at	WBGene00007132								LSE0544	Uncharacterized protein
B0284.3	178525_at	WBGene00007133							Molecular_function:serine-type endopeptidase inhibitor activity
B0284.4	179522_at	WBGene00007134								LSE0544	Uncharacterized protein
B0285.1	193628_at	WBGene00007135			1	0	Larval Expression: arcade cells; intestine; renal gland cells; hypodermis; Nervous System; head neurons; labial sensilla; unidentified cells in head;	head|hypodermis|intestine|head neurons|nervous system|labial sensilla|rectal gland cells|arcade cells	Molecular_function:protein kinase activity|Molecular_function:ATP binding|Biological_process:protein amino acid phosphorylation|Molecular_function:protein serine/threonine kinase activity|Molecular_function:protein-tyrosine kinase activity|Molecular_function:magnesium ion binding|Molecular_function:non-membrane spanning protein tyrosine kinase activity|Cellular_component:cytoplasm|Biological_proc…	KOG0600	Cdc2-related protein kinase
B0285.1	175292_at	WBGene00007135			1	0	Larval Expression: arcade cells; intestine; renal gland cells; hypodermis; Nervous System; head neurons; labial sensilla; unidentified cells in head;	head|hypodermis|intestine|head neurons|nervous system|labial sensilla|rectal gland cells|arcade cells	Molecular_function:protein kinase activity|Molecular_function:ATP binding|Biological_process:protein amino acid phosphorylation|Molecular_function:protein serine/threonine kinase activity|Molecular_function:protein-tyrosine kinase activity|Molecular_function:magnesium ion binding|Molecular_function:non-membrane spanning protein tyrosine kinase activity|Cellular_component:cytoplasm|Biological_proc…	KOG0600	Cdc2-related protein kinase
B0285.10	189607_at	WBGene00000513	ckb-3	ckb-3 encodes a putative choline kinase; CKB-1 through CKB-4 comprise a related group ('B') of choline kinases.
B0285.3	186963_s_at	WBGene00007136			1	0	Larval Expression: intestine; Nervous System; head neurons; unidentified cells in head;	head|intestine|head neurons|nervous system		InP_Cae_011821
B0285.4	186897_at	WBGene00007137								KOG2918	Carboxymethyl transferase
B0285.5	186851_at	WBGene00002003	hse-5	hse-5 encodes a D-glucuronyl C5-epimerase.	0	0	Transcriptional reporters are broadly if not ubiqitously expressed during early embryonic stages; however, clear differences in expression levels can be observed in different regions of the embryo. During late embryonic and postembryonic stages, reporter gene fusions display more restricted and only partially overlapping expression patterns. The hse-5 reporter construct show expression in hypoder…	hypodermal	Molecular_function:racemase and epimerase activity, acting on carbohydrates and derivatives|Biological_process:glycosaminoglycan biosynthesis|Cellular_component:integral to membrane	KOG3760	Heparan sulfate-glucuronic acid C5-epimerase
B0285.6	190632_at	WBGene00007138			0	0	Expression is seen in the excretory cell and canals from early larval stages until adulthood. Particularly in older worms, expression is occasionally seen in two large unidentified structures on the dorsal side of the pharyngeal terminal bulb. This gene has similarity to sodium dependent dicarboxylate transporters.		Molecular_function:transporter activity|Biological_process:sodium ion transport|Cellular_component:membrane	KOG1281	Na+/dicarboxylate, Na+/tricarboxylate and phosphate transporters
B0285.7	174159_at	WBGene00007139			0	0	Larval Expression: intestine;	intestine	Molecular_function:membrane alanyl aminopeptidase activity|Biological_process:proteolysis|Biological_process:larval development (sensu Nematoda)|Biological_process:growth|Biological_process:locomotory behavior	KOG1046	Puromycin-sensitive aminopeptidase and related aminopeptidases
B0285.7	189450_at	WBGene00007139			0	0	Larval Expression: intestine;	intestine	Molecular_function:membrane alanyl aminopeptidase activity|Biological_process:proteolysis|Biological_process:larval development (sensu Nematoda)|Biological_process:growth|Biological_process:locomotory behavior	KOG1046	Puromycin-sensitive aminopeptidase and related aminopeptidases
B0285.8	189503_at	WBGene00000511	ckb-1	ckb-1 encodes a putative choline kinase; CKB-1 through CKB-4 comprise a related group ('B') of choline kinases.						KOG2686	Choline kinase
B0285.9	189460_at	WBGene00000512	ckb-2	ckb-2 encodes an isoform of choline kinase whose activity has been verified in vitro; CKB-1 through CKB-4 comprise a related group ('B') of choline kinases; purified CKB-2 has a strong preference for choline over ethanolamine, a specific activity of 2.4 micromol/min/mg protein and a pH optimum near 10.	0	0	Larval Expression: intestine; hypodermis; unidentified cells in head; unidentified cells in tail ;|Larval Expression: pharyngeal gland cells; intestine; Reproductive System; uterine-seam cell; excretory gland cells;	head|tail|hypodermis|intestine|head mesodermal cell|intestine|pharyngeal gland cells|Reproductive System|excretory gland cells|uterine-seam cell	Biological_process:embryonic development (sensu Metazoa)|Biological_process:reproduction	KOG2686	Choline kinase
B0286.1	187480_at	WBGene00015115								InP_Cae_011355
B0286.3	192786_s_at	WBGene00015116							Molecular_function:phosphoribosylaminoimidazole carboxylase activity|Biological_process:'de novo' IMP biosynthesis|Cellular_component:phosphoribosylaminoimidazole carboxylase complex|Molecular_function:phosphoribosylaminoimidazolesuccinocarboxamide synthase activity|Biological_process:purine nucleotide biosynthesis	KOG2835	Phosphoribosylamidoimidazole-succinocarboxamide synthase
B0286.4	171729_x_at	WBGene00003825	ntl-2		1	1	Larval Expression: pharynx; intestine; renal gland cells; rectal epithelium; Reproductive System; distal tip cell; developing vulva; developing uterus; gonad sheath cells; body wall muscle; hypodermis; seam cells; Nervous System; nerve ring; ventral nerve cord; dorsal nerve cord; lateral nerve cords; head neurons; neurons along body; tail neurons;	pharynx|hypodermis|intestine|rectal epithelium|head neurons|tail neurons|nerve ring|ventral nerve cord|dorsal nerve cord|vulval muscle|nervous system|seam cells|rectal gland cells|Reproductive System|body wall muscle|developing vulva|gonad sheath cells|neurons along body|developing uterus|distal tip cell|lateral nerve cords	Molecular_function:transcription regulator activity|Biological_process:regulation of transcription|Cellular_component:nucleus|Biological_process:morphogenesis of an epithelium|Biological_process:embryonic development (sensu Metazoa)|Biological_process:physiological process|Biological_process:determination of adult life span|Biological_process:locomotory behavior|Biological_process:positive regula…	KOG2151	Predicted transcriptional regulator
B0286.4	182822_s_at	WBGene00003825	ntl-2		1	1	Larval Expression: pharynx; intestine; renal gland cells; rectal epithelium; Reproductive System; distal tip cell; developing vulva; developing uterus; gonad sheath cells; body wall muscle; hypodermis; seam cells; Nervous System; nerve ring; ventral nerve cord; dorsal nerve cord; lateral nerve cords; head neurons; neurons along body; tail neurons;	pharynx|hypodermis|intestine|rectal epithelium|head neurons|tail neurons|nerve ring|ventral nerve cord|dorsal nerve cord|vulval muscle|nervous system|seam cells|rectal gland cells|Reproductive System|body wall muscle|developing vulva|gonad sheath cells|neurons along body|developing uterus|distal tip cell|lateral nerve cords	Molecular_function:transcription regulator activity|Biological_process:regulation of transcription|Cellular_component:nucleus|Biological_process:morphogenesis of an epithelium|Biological_process:embryonic development (sensu Metazoa)|Biological_process:physiological process|Biological_process:determination of adult life span|Biological_process:locomotory behavior|Biological_process:positive regula…	KOG2151	Predicted transcriptional regulator
B0286.5	191946_at	WBGene00001438	fkh-6	fkh-6 encodes one of 15 C. elegans forkhead transcription factors; fkh-6 is required for several aspects of male gonadogenesis including asymmetric cell division, cell migration and sex determination and appears to act downstream of tra-1; FKH-6 is specifically expressed in the gonad.	0	0	Expression was observed in all cells of the spermatheca from the L3 stage onwards and at a lower level in oviduct sheath cells.|Expression was observed in all cells of the spermatheca from the L3 stage onwards and at a lower level in oviduct sheath cells.|The two reporters have the same expression pattern. Both are expressed in Z1 and Z4 of XO and XX L1 larvae. However, later during L1, the timin…	spermathecae|sheath_cells|spermathecae|sheath_cells|gonad|spermathecae	Molecular_function:transcription factor activity|Molecular_function:sequence-specific DNA binding|Biological_process:regulation of transcription, DNA-dependent|Cellular_component:nucleus|Biological_process:morphogenesis of an epithelium|Biological_process:oviposition|Biological_process:reproduction|Biological_process:hermaphrodite genitalia development|Biological_process:gametogenesis|Biological_…	KOG2294	Transcription factor of the Forkhead/HNF3 family
B0286.6	179919_at	WBGene00023425							Molecular_function:serine-type endopeptidase activity|Biological_process:proteolysis	KOG3627	Trypsin
B0294.1	180998_at	WBGene00015117								LSE0698	Unnamed protein
B0294.3	181047_at	WBGene00015118		This gene encodes a protein containing an F-box, a motif predicted to mediate protein-protein interactions either with homologs of yeast Skp-1p or with other proteins.
B0294.3	180568_at	WBGene00015118		This gene encodes a protein containing an F-box, a motif predicted to mediate protein-protein interactions either with homologs of yeast Skp-1p or with other proteins.
B0302.1	192840_s_at	WBGene00002207	kin-25	Expression experimentally verified by RT-PCR.					Molecular_function:protein kinase activity|Molecular_function:ATP binding|Biological_process:protein amino acid phosphorylation|Molecular_function:protein-tyrosine kinase activity|Cellular_component:cytoskeleton|Biological_process:cell-matrix adhesion|Molecular_function:protein serine/threonine kinase activity|Molecular_function:magnesium ion binding|Molecular_function:non-membrane spanning prote…	KOG0199	ACK and related non-receptor tyrosine kinases
B0302.2	187364_at	WBGene00015119
B0302.4	187362_at	WBGene00015121
B0302.5	191379_at	WBGene00015122
B0303.11	187634_at	WBGene00015131			0	0	The lumen of the excretory duct stains L1 to adult.		Molecular_function:amino acid-polyamine transporter activity|Biological_process:amino acid transport|Cellular_component:integral to membrane|Biological_process:transport|Cellular_component:membrane
B0303.11	174792_s_at	WBGene00015131			0	0	The lumen of the excretory duct stains L1 to adult.		Molecular_function:amino acid-polyamine transporter activity|Biological_process:amino acid transport|Cellular_component:integral to membrane|Biological_process:transport|Cellular_component:membrane
B0303.14	173796_at	WBGene00015132								InP_Cae_007421
B0303.14	192179_s_at	WBGene00015132								InP_Cae_007421
B0303.15	190989_at	WBGene00015133							Molecular_function:structural constituent of ribosome|Biological_process:protein biosynthesis|Cellular_component:intracellular|Cellular_component:ribosome|Biological_process:larval development (sensu Nematoda)|Biological_process:growth|Biological_process:positive regulation of growth rate|Biological_process:embryonic development (sensu Metazoa)	KOG3257	Mitochondrial/chloroplast ribosomal protein L11
B0303.2	173920_at	WBGene00015124			0	1	Detected exclusively outside the nervous system.|Larval Expression: pharynx; intestine; body wall muscle;	pharynx|intestine|vulval muscle|uterine muscle|Reproductive System|body wall muscle	Molecular_function:methyltransferase activity	TWOG0173	Phenylethanolamine N-methyltransferase/indolethylamine N-methyltransferase/nicotinamide N-methyltransferase
B0303.2	187519_at	WBGene00015124			1	1	Detected exclusively outside the nervous system.|Larval Expression: pharynx; intestine; body wall muscle;	pharynx|intestine|vulval muscle|uterine muscle|Reproductive System|body wall muscle	Molecular_function:methyltransferase activity	TWOG0173	Phenylethanolamine N-methyltransferase/indolethylamine N-methyltransferase/nicotinamide N-methyltransferase
B0303.3	192152_s_at	WBGene00015125		B0303.3 is orthologous to the human gene 3-KETOACYL-COA THIOLASE BETA-SUBUNIT OF TRIFUNCTIONAL PROTEIN (HADHB; OMIM:143450), which when mutated leads to disease.	0	1	Larval Expression: intestine; body wall muscle; hypodermis; unidentified cells in tail ;|Larval Expression: intestine; body wall muscle;	tail|hypodermis|intestine|body wall muscle|intestine|body wall muscle	Molecular_function:transferase activity, transferring groups other than amino-acyl groups|Biological_process:protocatechuate catabolism|Biological_process:fatty acid metabolism|Molecular_function:acyltransferase activity|Biological_process:lipid catabolism|Molecular_function:transferase activity|Biological_process:embryonic development (sensu Metazoa)	KOG1392	Acetyl-CoA acetyltransferase
B0303.4	187466_at	WBGene00015126							Biological_process:protein modification	TWOG0575	Unnamed protein
B0303.7	173945_s_at	WBGene00015128							Molecular_function:ATP-dependent peptidase activity|Molecular_function:serine-type endopeptidase activity|Biological_process:proteolysis	KOG4225	Sorbin and SH3 domain-containing protein
B0303.8	187415_at	WBGene00015129	sdz-1		0	0	Expressed specifically and equally in both the MS and E lineages. sdz-1 continued to be detected exclusively in the EMS lineage throughout early embryogenesis.|Expressed not detected.			LSE0699	Unnamed protein
B0303.9	188553_at	WBGene00015130							Biological_process:vesicle docking during exocytosis|Biological_process:vesicle-mediated transport	KOG1302	Vacuolar sorting protein VPS33/slp1 (Sec1 family)
B0304.1	193759_at	WBGene00001948	hlh-1	hlh-1 encodes a basic helix-loop-helix (bHLH) transcription factor that is the sole C. elegans member of the myogenic regulatory factor (MRF) subgroup of bHLH proteins; in C. elegans, HLH-1 activity is required during embryonic development for the proper differentiation and function of body wall muscle cells, indicating that unlike its vertebrate counterparts, hlh-1 is not absolutely required for…	0	1	lacZ reporter gene expression: Multiple constructs with multiple lines. Transient expression in 2 MS daughters and the 4 MS granddaughters. Stable expression begins at ~90 cell stage in two daughters of D. Then on in C, MS lineages that give rise to body wall muscle precursors. At pretzel stage, hlh-1 is also expressed in the 6 GLR cells.|Staining in body muscle precursors at 60-cell through bean…	GLR|body wall muscle precursors|body wall muscle precursors|C lineage|D lineage|muscle|body wall muscle|body wall muscle	Cellular_component:nucleus|Molecular_function:transcription regulator activity|Biological_process:regulation of transcription|Biological_process:locomotory behavior|Biological_process:embryonic development (sensu Metazoa)|Biological_process:positive regulation of growth rate|Biological_process:larval development (sensu Nematoda)|Biological_process:physiological process|Biological_process:post-emb…
B0304.2	187515_at	WBGene00015134								InP_Cae_011264
B0304.3	171727_x_at	WBGene00015135	cyp-23A1	The B0304.3 gene encodes a homolog of the human gene CYP7B1, which when mutated leads to giant cell hepatitis (OMIM:231100).					Molecular_function:monooxygenase activity|Molecular_function:iron ion binding|Molecular_function:heme binding|Biological_process:electron transport|Molecular_function:oxidoreductase activity, acting on paired donors, with incorporation or reduction of molecular oxygen	KOG0156	Cytochrome P450 CYP2 subfamily
B0304.3	189390_at	WBGene00015135	cyp-23A1	The B0304.3 gene encodes a homolog of the human gene CYP7B1, which when mutated leads to giant cell hepatitis (OMIM:231100).					Molecular_function:monooxygenase activity|Molecular_function:iron ion binding|Molecular_function:heme binding|Biological_process:electron transport|Molecular_function:oxidoreductase activity, acting on paired donors, with incorporation or reduction of molecular oxygen	KOG0156	Cytochrome P450 CYP2 subfamily
B0304.4	187289_at	WBGene00015136								InP_Cae_012206
B0304.6	187347_at	WBGene00005059	sra-33						Molecular_function:transmembrane receptor activity|Biological_process:sensory perception of chemical stimulus|Cellular_component:integral to membrane	LSE0021	Sra family integral membrane protein
B0304.8	187396_at	WBGene00005061	sra-35		1	0	Larval Expression: Nervous System; head neurons;	head neurons|nervous system	Molecular_function:transmembrane receptor activity|Biological_process:sensory perception of chemical stimulus|Cellular_component:integral to membrane
B0304.9	187487_at	WBGene00005062	sra-36		1	0	Larval Expression: intestine; Nervous System; tail neurons;	intestine|tail neurons|nervous system	Molecular_function:transmembrane receptor activity|Biological_process:sensory perception of chemical stimulus|Cellular_component:integral to membrane
B0310.1	187546_at	WBGene00015137								KOG1418	Tandem pore domain K+ channel
B0310.2	191086_at	WBGene00015138							Molecular_function:nucleic acid binding|Molecular_function:zinc ion binding|Cellular_component:intracellular|Cellular_component:nucleus	KOG1721	Zn-finger
B0310.3	187505_at	WBGene00015139
B0310.5	173905_s_at	WBGene00015141	ugt-46						Molecular_function:transferase activity, transferring hexosyl groups|Biological_process:metabolism|Biological_process:antibiotic metabolism|Biological_process:carbohydrate metabolism|Molecular_function:carbohydrate binding|Biological_process:lipid glycosylation	KOG1192	UDP-glucuronosyl and UDP-glucosyl transferase
B0310.5	173204_s_at	WBGene00015141	ugt-46						Molecular_function:transferase activity, transferring hexosyl groups|Biological_process:metabolism|Biological_process:antibiotic metabolism|Biological_process:carbohydrate metabolism|Molecular_function:carbohydrate binding|Biological_process:lipid glycosylation	KOG1192	UDP-glucuronosyl and UDP-glucosyl transferase
B0310.6	187570_at	WBGene00015142								LSE1074	Unnamed protein
B0331.1	189142_at	WBGene00007140	cyp-29A4						Molecular_function:monooxygenase activity|Molecular_function:iron ion binding|Molecular_function:heme binding|Biological_process:electron transport|Molecular_function:oxidoreductase activity, acting on paired donors, with incorporation or reduction of molecular oxygen	KOG0157	Cytochrome P450 CYP4/CYP19/CYP26 subfamilies
B0331.2	173900_s_at	WBGene00007141							Molecular_function:inorganic phosphate transporter activity|Biological_process:phosphate transport|Cellular_component:membrane	KOG2493	Na+/Pi symporter
B0334.1	190955_s_at	WBGene00007142								LSE0506	Uncharacterized protein with conserved cysteine
B0334.10	180130_at	WBGene00007148								LSE0936	Unnamed protein
B0334.11	180068_s_at	WBGene00003868	ooc-3	ooc-3 encodes a nematode-specific protein with a predicted signal sequence, four predicted transmembrane domains, and two putative PEST sequences; OOC-3 is probably localized to the endoplasmic reticulum (ER), and is maternally required for correct localization of PAR-2 and PAR-3 in the P1 blastomere of the two-cell stage embryo; specifically, OOC-3 is required for restricting PAR-3 to the anteri…					Biological_process:embryonic development (sensu Metazoa)	InP_Cae_006039
B0334.2	173088_s_at	WBGene00006660	twk-5	twk-5 encodes one of 44 C. elegans TWK (two-P domain K+) potassium channel subunits that contain two pore-forming domains and four transmembrane domains; as loss of TWK-5 function via RNA-mediated interference (RNAi) does not result in any abnormalities, the precise role of TWK-5 in C. elegans development and/or behavior is not yet known; TWK-5 may, however, function redundantly with other TWK ch…					Molecular_function:potassium channel activity|Biological_process:potassium ion transport|Cellular_component:membrane|Molecular_function:voltage-gated potassium channel activity
B0334.2	192739_at	WBGene00006660	twk-5	twk-5 encodes one of 44 C. elegans TWK (two-P domain K+) potassium channel subunits that contain two pore-forming domains and four transmembrane domains; as loss of TWK-5 function via RNA-mediated interference (RNAi) does not result in any abnormalities, the precise role of TWK-5 in C. elegans development and/or behavior is not yet known; TWK-5 may, however, function redundantly with other TWK ch…					Molecular_function:potassium channel activity|Biological_process:potassium ion transport|Cellular_component:membrane|Molecular_function:voltage-gated potassium channel activity
B0334.3	194231_x_at	WBGene00007143	B0334.3						Molecular_function:carbon-carbon lyase activity|Molecular_function:thiamin pyrophosphate binding|Molecular_function:magnesium ion binding|Molecular_function:transferase activity|Molecular_function:catalytic activity|Molecular_function:2-oxoglutarate decarboxylase activity|Biological_process:menaquinone biosynthesis|Molecular_function:tartronate-semialdehyde synthase activity|Biological_process:gl…	KOG1185	Thiamine pyrophosphate-requiring enzyme
B0334.3	192109_s_at	WBGene00007143	B0334.3						Molecular_function:carbon-carbon lyase activity|Molecular_function:thiamin pyrophosphate binding|Molecular_function:magnesium ion binding|Molecular_function:transferase activity|Molecular_function:catalytic activity|Molecular_function:2-oxoglutarate decarboxylase activity|Biological_process:menaquinone biosynthesis|Molecular_function:tartronate-semialdehyde synthase activity|Biological_process:gl…	KOG1185	Thiamine pyrophosphate-requiring enzyme
B0334.4	193075_at	WBGene00007144			1	1	Larval Expression: intestine; Nervous System; tail neurons;|Larval Expression: pharynx; intestine; Reproductive System; developing vulva; body wall muscle; hypodermis; excretory cell; Nervous System; nerve ring; ventral nerve cord; head neurons; unidentified cells in tail ;	intestine|tail neurons|vulval muscle|nervous system|Reproductive System|excretory cell|tail|pharynx|hypodermis|intestine|head neurons|nerve ring|ventral nerve cord|dorsal nerve cord|nervous system|Reproductive System|body wall muscle|developing vulva|vulva other|excretory cell		KOG3337	Protein similar to predicted member of the intramitochondrial sorting protein family
B0334.5	174046_s_at	WBGene00007145							Biological_process:positive regulation of growth rate	KOG4411	Phytoene/squalene synthetase
B0334.5	191487_at	WBGene00007145							Biological_process:positive regulation of growth rate	KOG4411	Phytoene/squalene synthetase
B0334.6	193735_at	WBGene00007146							Molecular_function:rhodopsin-like receptor activity|Biological_process:G-protein coupled receptor protein signaling pathway|Cellular_component:integral to membrane	InP_met_024283
B0334.7	178816_at	WBGene00005267	srh-44							LSE0262	Predicted olfactory G-protein coupled receptor
B0334.8	171838_x_at	WBGene00000090	age-1	age-1 encodes the C. elegans ortholog of the phosphoinositide 3-kinase (PI3K) p110 catalytic subunit; AGE-1, supplied maternally and embryonically, is a central component of the C. elegans insulin-like signaling pathway, lying downstream of the DAF-2/insulin receptor and upstream of both the PDK-1 and AKT-1/AKT-2 kinases and the DAF-16 forkhead type transcription factor, whose negative regulation…	1	0	|Larval Expression: intestine; Nervous System; head neurons; amphids;	intestine|head neurons|nervous system|amphids	Molecular_function:phosphotransferase activity, alcohol group as acceptor|Molecular_function:phosphatidylinositol 3-kinase activity|Cellular_component:phosphoinositide 3-kinase complex|Biological_process:signal transduction|Molecular_function:inositol or phosphatidylinositol kinase activity	KOG0904	Phosphatidylinositol 3-kinase catalytic subunit (p110)
B0334.8	193074_s_at	WBGene00000090	age-1	age-1 encodes the C. elegans ortholog of the phosphoinositide 3-kinase (PI3K) p110 catalytic subunit; AGE-1, supplied maternally and embryonically, is a central component of the C. elegans insulin-like signaling pathway, lying downstream of the DAF-2/insulin receptor and upstream of both the PDK-1 and AKT-1/AKT-2 kinases and the DAF-16 forkhead type transcription factor, whose negative regulation…	1	0	|Larval Expression: intestine; Nervous System; head neurons; amphids;	intestine|head neurons|nervous system|amphids	Molecular_function:phosphotransferase activity, alcohol group as acceptor|Molecular_function:phosphatidylinositol 3-kinase activity|Cellular_component:phosphoinositide 3-kinase complex|Biological_process:signal transduction|Molecular_function:inositol or phosphatidylinositol kinase activity	KOG0904	Phosphatidylinositol 3-kinase catalytic subunit (p110)
B0334.9	178722_at
B0336.1	187995_s_at	WBGene00006943	wrm-1		5		|		Biological_process:embryonic development (sensu Metazoa)|Biological_process:spindle organization and biogenesis|Biological_process:embryonic cleavage	InP_Cae_003330
B0336.1	175615_s_at	WBGene00006943	wrm-1		5		|		Biological_process:embryonic development (sensu Metazoa)|Biological_process:spindle organization and biogenesis|Biological_process:embryonic cleavage	InP_Cae_003330
B0336.10	173275_s_at	WBGene00004435	rpl-23	rpl-23 encodes a large ribosomal subunit L23 protein.	1	1	Larval Expression: pharynx; intestine; body wall muscle; excretory cell; Nervous System; head neurons;	pharynx|intestine|head neurons|nervous system|body wall muscle|excretory cell	Molecular_function:structural constituent of ribosome|Biological_process:protein biosynthesis|Cellular_component:intracellular|Cellular_component:ribosome|Cellular_component:large ribosomal subunit|Biological_process:embryonic development (sensu Metazoa)|Biological_process:reproduction|Biological_process:physiological process|Biological_process:larval development (sensu Nematoda)|Biological_proce…	KOG0901	60S ribosomal protein L14/L17/L23
B0336.11	185243_at	WBGene00015148	B0336.11						Molecular_function:calcium ion binding|Cellular_component:endoplasmic reticulum|Molecular_function:structural molecule activity
B0336.12	185727_at	WBGene00015149
B0336.13	176733_at	WBGene00015150							Molecular_function:RNA polymerase II transcription factor activity|Biological_process:transcription initiation from RNA polymerase II promoter|Cellular_component:transcription factor TFIIA complex	KOG3463	Transcription initiation factor IIA, gamma subunit
B0336.2	187865_at	WBGene00000182	arf-1.2	arf-1 encodes an ADP-ribosylation factor homolog required in vivo for embryonic development, fertility, locomotion, vulval development, and cuticular synthesis; ARF proteins are N-myristoylated GTPases that regulate membrane traffic and the actin cytoskeleton, and that activate both phospholipase D1 (PLD1) and phosphatidylinositol 4-phosphate 5-kinase.	1	1	Arf-1::GFP or Arf1::gfp expression was first detectable in very young embryos with as few as 48-64 cells. Expressed in the ventral nerve cord, vulva, intestine, and body wall and pharyngeal muscle tissues. Arf-1::GFP was clearly seen in the uterus, spermatheca, and gonadal sheath,|Larval Expression: pharynx; intestine; stomato-intestinal muscle; body wall muscle; Nervous System; head neurons; lab…	pharynx|hypodermis|intestine|rectal epithelium|head neurons|tail neurons|nerve ring|ventral nerve cord|dorsal nerve cord|nervous system|seam cells|labial sensilla|Reproductive System|body wall muscle|spermatheca|vulva other|anal depressor muscle|stomato-intestinal muscle|gonad sheath cells|neurons along body|distal tip cell|lateral nerve cords	Molecular_function:GTP binding|Biological_process:small GTPase mediated signal transduction|Cellular_component:intracellular|Biological_process:protein transport|Biological_process:intracellular protein transport|Biological_process:reproduction|Biological_process:gametogenesis|Biological_process:embryonic development (sensu Metazoa)|Biological_process:morphogenesis of an epithelium|Biological_pro…	KOG0070	GTP-binding ADP-ribosylation factor Arf1
B0336.2	174943_at	WBGene00000182	arf-1.2	arf-1 encodes an ADP-ribosylation factor homolog required in vivo for embryonic development, fertility, locomotion, vulval development, and cuticular synthesis; ARF proteins are N-myristoylated GTPases that regulate membrane traffic and the actin cytoskeleton, and that activate both phospholipase D1 (PLD1) and phosphatidylinositol 4-phosphate 5-kinase.	1	1	Arf-1::GFP or Arf1::gfp expression was first detectable in very young embryos with as few as 48-64 cells. Expressed in the ventral nerve cord, vulva, intestine, and body wall and pharyngeal muscle tissues. Arf-1::GFP was clearly seen in the uterus, spermatheca, and gonadal sheath,|Larval Expression: pharynx; intestine; stomato-intestinal muscle; body wall muscle; Nervous System; head neurons; lab…	pharynx|hypodermis|intestine|rectal epithelium|head neurons|tail neurons|nerve ring|ventral nerve cord|dorsal nerve cord|nervous system|seam cells|labial sensilla|Reproductive System|body wall muscle|spermatheca|vulva other|anal depressor muscle|stomato-intestinal muscle|gonad sheath cells|neurons along body|distal tip cell|lateral nerve cords	Molecular_function:GTP binding|Biological_process:small GTPase mediated signal transduction|Cellular_component:intracellular|Biological_process:protein transport|Biological_process:intracellular protein transport|Biological_process:reproduction|Biological_process:gametogenesis|Biological_process:embryonic development (sensu Metazoa)|Biological_process:morphogenesis of an epithelium|Biological_pro…	KOG0070	GTP-binding ADP-ribosylation factor Arf1
B0336.3	174054_at	WBGene00015143			1	1	Broadly expressed in gonad.|Larval Expression: pharynx; pharyngeal gland cells; intestine; stomato-intestinal muscle; anal depressor muscle; anal sphincter; body wall muscle; hypodermis; seam cells; Nervous System; nerve ring; head neurons; labial sensilla; tail neurons; unidentified cells in tail ;	tail|pharynx|hypodermis|intestine|head neurons|tail neurons|nerve ring|nervous system|seam cells|labial sensilla|pharyngeal gland cells|Reproductive System|body wall muscle|anal depressor muscle|stomato-intestinal muscle|anal sphincter|uterine-seam cell	Molecular_function:nucleotide binding|Molecular_function:nucleic acid binding|Molecular_function:zinc ion binding|Molecular_function:ATP-dependent peptidase activity|Molecular_function:serine-type endopeptidase activity|Biological_process:proteolysis|Biological_process:positive regulation of growth rate|Biological_process:post-embryonic body morphogenesis	KOG2135	Proteins containing the RNA recognition motif
B0336.3	182452_at	WBGene00015143			1	1	Broadly expressed in gonad.|Larval Expression: pharynx; pharyngeal gland cells; intestine; stomato-intestinal muscle; anal depressor muscle; anal sphincter; body wall muscle; hypodermis; seam cells; Nervous System; nerve ring; head neurons; labial sensilla; tail neurons; unidentified cells in tail ;	tail|pharynx|hypodermis|intestine|head neurons|tail neurons|nerve ring|nervous system|seam cells|labial sensilla|pharyngeal gland cells|Reproductive System|body wall muscle|anal depressor muscle|stomato-intestinal muscle|anal sphincter|uterine-seam cell	Molecular_function:nucleotide binding|Molecular_function:nucleic acid binding|Molecular_function:zinc ion binding|Molecular_function:ATP-dependent peptidase activity|Molecular_function:serine-type endopeptidase activity|Biological_process:proteolysis|Biological_process:positive regulation of growth rate|Biological_process:post-embryonic body morphogenesis	KOG2135	Proteins containing the RNA recognition motif
B0336.4	181611_at	WBGene00004348	rgs-5	rgs-5 encodes a regulator of G protein signaling; by homology, RGS-5 is predicted to function as a GTPase-activating protein that binds G protein alpha subunits and negatively regulates heterotrimeric G protein signaling; loss of rgs-5 activity via RNAi or a deletion mutation results in no obvious defects, and likewise, rgs-5 overexpression has no measurable effect on egg-laying behavior, locomot…	1	0	Larval Expression: Nervous System; head neurons;	head neurons|nervous system	Molecular_function:signal transducer activity	KOG3590	Protein kinase A anchoring protein
B0336.5	184062_at	WBGene00015145	B0336.5
B0336.6	184146_s_at	WBGene00015146		B0336.6 encodes an Abl interactor ortholog, with an SH3 domain, required for embryonic development; mammalian Abl interactors are associated with synaptosomes, growth cone particles, and macropinocytic vesicles, and may regulate Rac-dependent cytoskeletal reorganization and Abl kinase activity; B0336.6's orthologs include human SSH3BP1 (ABI1; OMIM:603050, mutated in acute myeloid leukemia), ABI-2…					Biological_process:embryonic development (sensu Metazoa)|Biological_process:larval development (sensu Nematoda)|Biological_process:growth|Biological_process:physiological process|Biological_process:determination of adult life span|Biological_process:post-embryonic body morphogenesis|Biological_process:locomotory behavior|Biological_process:hermaphrodite genitalia development|Biological_process:ga…	KOG2546	Abl interactor ABI-1, contains SH3 domain
B0336.7	183642_s_at	WBGene00015147	B0336.7		1	0	Expression is seen in two components predominantly in young larvae, but also at other larval stages and in adults. The first component consists of diffuse expression throughout the intestine. The second component consists of intense expression in several neuronal cell bodies. Faint processes can be seen between the cell bodies and the buccal cavity indicating these cells to be amphid sensory neur…	neuronal|intestine	Molecular_function:nucleic acid binding
B0336.8	187993_at	WBGene00002982	lgg-3	lgg-3 encodes a hydrophilic protein that is orthologous to Saccharomyces cerevisiae autophagy protein Apg12p; by homology, LGG-3 is predicted to function as a modifier protein required for a protein conjugation system essential for autophagy; in the context of this conjugation system, LGG-3 is predicted to interact with Apg7p and Apg5p homologs (encoded by M7.5 and Y71G12B.12a, respectively) to e…					Biological_process:autophagic vacuole formation|Cellular_component:cytoplasm	KOG3439	Protein conjugation factor involved in autophagy
B0336.9	187991_s_at	WBGene00006359	swp-1	swp-1 encodes a protein containing two SWAP (Suppressor-of-White-APricot splicing regulator) domains that have been implicated in RNA binding; orthologous to C. briggsae CBG09000.					Molecular_function:RNA binding|Biological_process:RNA processing
B0336.9	172000_x_at	WBGene00006359	swp-1	swp-1 encodes a protein containing two SWAP (Suppressor-of-White-APricot splicing regulator) domains that have been implicated in RNA binding; orthologous to C. briggsae CBG09000.					Molecular_function:RNA binding|Biological_process:RNA processing
B0344.2	185567_at	WBGene00006955	wrt-9	wrt-9 encodes a hedgehog-like protein, with an N-terminal signal sequence, a Wart domain, and a C-terminal region of proline-rich, low-complexity sequence; the Wart domain is predicted to form a cysteine-crosslinked protein involved in intercellular signalling, and it has subtle similarity to the N-terminal Hedge domain of HEDGEHOG proteins; WRT-9 has no obvious function in RNAi assays.						KOG3638	Sonic hedgehog and related proteins
B0344.2	182172_at	WBGene00006955	wrt-9	wrt-9 encodes a hedgehog-like protein, with an N-terminal signal sequence, a Wart domain, and a C-terminal region of proline-rich, low-complexity sequence; the Wart domain is predicted to form a cysteine-crosslinked protein involved in intercellular signalling, and it has subtle similarity to the N-terminal Hedge domain of HEDGEHOG proteins; WRT-9 has no obvious function in RNAi assays.						KOG3638	Sonic hedgehog and related proteins
B0348.1	182084_at	WBGene00015151								LSE0687	Unnamed protein
B0348.2	183142_at	WBGene00015152								LSE0687	Unnamed protein
B0348.4	191075_s_at	WBGene00001177	egl-8	egl-8 encodes a phospholipase C beta homolog that affects pharyngeal pumping, defecation, and activity levels; it is genetically downstream of egl-30 with respect to aldicarb-induced paralysis, and is expressed in most or all neurons, with the strongest staining in the head and tail ganglia, and in the intestine.	1	0	In wild-type worms, EGL-8 staining primarily in the nervous system and the intestine. EGL-8 staining observed in most or all neurons, although the amount of staining varied between individual neurons. In general, neurons in the head and tail ganglia showed stronger staining than the motor neurons of the ventral cord. In the head ganglia, one pair of amphid neurons showed especially strong stainin…	neurons|intestinal|intestine|ventral nerve cord|nervous system|head ganglia|tail ganglia|neurons|intestine|ventral cord motor neurons	Molecular_function:phosphoinositide phospholipase C activity|Molecular_function:calcium ion binding|Biological_process:lipid metabolism|Biological_process:signal transduction|Biological_process:intracellular signaling cascade|Molecular_function:phospholipase C activity|Biological_process:positive regulation of growth rate|Biological_process:embryonic development (sensu Metazoa)	KOG1265	Phospholipase C
B0348.4	175785_at	WBGene00001177	egl-8	egl-8 encodes a phospholipase C beta homolog that affects pharyngeal pumping, defecation, and activity levels; it is genetically downstream of egl-30 with respect to aldicarb-induced paralysis, and is expressed in most or all neurons, with the strongest staining in the head and tail ganglia, and in the intestine.	1	0	In wild-type worms, EGL-8 staining primarily in the nervous system and the intestine. EGL-8 staining observed in most or all neurons, although the amount of staining varied between individual neurons. In general, neurons in the head and tail ganglia showed stronger staining than the motor neurons of the ventral cord. In the head ganglia, one pair of amphid neurons showed especially strong stainin…	neurons|intestinal|intestine|ventral nerve cord|nervous system|head ganglia|tail ganglia|neurons|intestine|ventral cord motor neurons	Molecular_function:phosphoinositide phospholipase C activity|Molecular_function:calcium ion binding|Biological_process:lipid metabolism|Biological_process:signal transduction|Biological_process:intracellular signaling cascade|Molecular_function:phospholipase C activity|Biological_process:positive regulation of growth rate|Biological_process:embryonic development (sensu Metazoa)	KOG1265	Phospholipase C
B0348.5	183144_at	WBGene00015153							Biological_process:positive regulation of growth rate	InP_Cae_008982
B0348.6	173994_at	WBGene00002061	ife-3	ife-3 encodes one of five C. elegans homologs of the mRNA cap-binding protein eIF4E; by homology, IFE-3 is predicted to bind capped mRNA and mediate its recruitment to ribosomes during translation initiation; in vitro, IFE-3 binds a monomethylated guanosine cap structure but does not bind a trimethylated guanosine cap, which suggests that IFE-3 likely mediates translation of those mRNAs that do n…	0	0	IFE-3 signals was detectable in eluates from wild type but not in eluates from glp-4 mutants, which are deficient in germline tissue, suggesting that it is predominantly present in the germline.	germ-line cells	Molecular_function:RNA binding|Molecular_function:translation initiation factor activity|Biological_process:translational initiation|Cellular_component:cytoplasm|Biological_process:embryonic development (sensu Metazoa)	KOG1670	Translation initiation factor 4F, cap-binding subunit (eIF-4E) and related cap-binding proteins
B0348.6	192017_s_at	WBGene00002061	ife-3	ife-3 encodes one of five C. elegans homologs of the mRNA cap-binding protein eIF4E; by homology, IFE-3 is predicted to bind capped mRNA and mediate its recruitment to ribosomes during translation initiation; in vitro, IFE-3 binds a monomethylated guanosine cap structure but does not bind a trimethylated guanosine cap, which suggests that IFE-3 likely mediates translation of those mRNAs that do n…	0	0	IFE-3 signals was detectable in eluates from wild type but not in eluates from glp-4 mutants, which are deficient in germline tissue, suggesting that it is predominantly present in the germline.	germ-line cells	Molecular_function:RNA binding|Molecular_function:translation initiation factor activity|Biological_process:translational initiation|Cellular_component:cytoplasm|Biological_process:embryonic development (sensu Metazoa)	KOG1670	Translation initiation factor 4F, cap-binding subunit (eIF-4E) and related cap-binding proteins
B0350.2	173125_s_at	WBGene00006780	unc-44	The unc-44 gene encodes an ankyrin-like protein required for proper sex myoblast and axonal guidance during development.	1	1	Larval Expression: intestine; anal depressor muscle; body wall muscle; Nervous System; nerve ring; ventral nerve cord; head neurons; pharyngeal neurons; tail neurons;	intestine|head neurons|tail neurons|nerve ring|ventral nerve cord|pharyngeal neurons|nervous system|body wall muscle|anal depressor muscle	Molecular_function:protein binding|Biological_process:signal transduction|Molecular_function:hydrolase activity, hydrolyzing O-glycosyl compounds|Biological_process:carbohydrate metabolism|Biological_process:positive regulation of locomotion|Biological_process:positive regulation of growth rate|Biological_process:positive regulation of body size|Biological_process:locomotory behavior	KOG4177	Ankyrin
B0350.2	172153_x_at	WBGene00006780	unc-44	The unc-44 gene encodes an ankyrin-like protein required for proper sex myoblast and axonal guidance during development.	1	1	Larval Expression: intestine; anal depressor muscle; body wall muscle; Nervous System; nerve ring; ventral nerve cord; head neurons; pharyngeal neurons; tail neurons;	intestine|head neurons|tail neurons|nerve ring|ventral nerve cord|pharyngeal neurons|nervous system|body wall muscle|anal depressor muscle	Molecular_function:protein binding|Biological_process:signal transduction|Molecular_function:hydrolase activity, hydrolyzing O-glycosyl compounds|Biological_process:carbohydrate metabolism|Biological_process:positive regulation of locomotion|Biological_process:positive regulation of growth rate|Biological_process:positive regulation of body size|Biological_process:locomotory behavior	KOG4177	Ankyrin
B0350.2	175561_s_at	WBGene00006780	unc-44	The unc-44 gene encodes an ankyrin-like protein required for proper sex myoblast and axonal guidance during development.	1	1	Larval Expression: intestine; anal depressor muscle; body wall muscle; Nervous System; nerve ring; ventral nerve cord; head neurons; pharyngeal neurons; tail neurons;	intestine|head neurons|tail neurons|nerve ring|ventral nerve cord|pharyngeal neurons|nervous system|body wall muscle|anal depressor muscle	Molecular_function:protein binding|Biological_process:signal transduction|Molecular_function:hydrolase activity, hydrolyzing O-glycosyl compounds|Biological_process:carbohydrate metabolism|Biological_process:positive regulation of locomotion|Biological_process:positive regulation of growth rate|Biological_process:positive regulation of body size|Biological_process:locomotory behavior	KOG4177	Ankyrin
B0350.2	175181_at	WBGene00006780	unc-44	The unc-44 gene encodes an ankyrin-like protein required for proper sex myoblast and axonal guidance during development.	1	1	Larval Expression: intestine; anal depressor muscle; body wall muscle; Nervous System; nerve ring; ventral nerve cord; head neurons; pharyngeal neurons; tail neurons;	intestine|head neurons|tail neurons|nerve ring|ventral nerve cord|pharyngeal neurons|nervous system|body wall muscle|anal depressor muscle	Molecular_function:protein binding|Biological_process:signal transduction|Molecular_function:hydrolase activity, hydrolyzing O-glycosyl compounds|Biological_process:carbohydrate metabolism|Biological_process:positive regulation of locomotion|Biological_process:positive regulation of growth rate|Biological_process:positive regulation of body size|Biological_process:locomotory behavior	KOG4177	Ankyrin
B0350.2	171738_x_at	WBGene00006780	unc-44	The unc-44 gene encodes an ankyrin-like protein required for proper sex myoblast and axonal guidance during development.	1	1	Larval Expression: intestine; anal depressor muscle; body wall muscle; Nervous System; nerve ring; ventral nerve cord; head neurons; pharyngeal neurons; tail neurons;	intestine|head neurons|tail neurons|nerve ring|ventral nerve cord|pharyngeal neurons|nervous system|body wall muscle|anal depressor muscle	Molecular_function:hydrolase activity, hydrolyzing O-glycosyl compounds|Biological_process:carbohydrate metabolism
B0350.2	172123_x_at	WBGene00006780	unc-44	The unc-44 gene encodes an ankyrin-like protein required for proper sex myoblast and axonal guidance during development.	1	1	Larval Expression: intestine; anal depressor muscle; body wall muscle; Nervous System; nerve ring; ventral nerve cord; head neurons; pharyngeal neurons; tail neurons;	intestine|head neurons|tail neurons|nerve ring|ventral nerve cord|pharyngeal neurons|nervous system|body wall muscle|anal depressor muscle	Molecular_function:hydrolase activity, hydrolyzing O-glycosyl compounds|Biological_process:carbohydrate metabolism
B0350.2	176663_s_at	WBGene00006780	unc-44	The unc-44 gene encodes an ankyrin-like protein required for proper sex myoblast and axonal guidance during development.	1	1	Larval Expression: intestine; anal depressor muscle; body wall muscle; Nervous System; nerve ring; ventral nerve cord; head neurons; pharyngeal neurons; tail neurons;	intestine|head neurons|tail neurons|nerve ring|ventral nerve cord|pharyngeal neurons|nervous system|body wall muscle|anal depressor muscle	Molecular_function:protein binding|Biological_process:signal transduction|Molecular_function:hydrolase activity, hydrolyzing O-glycosyl compounds|Biological_process:carbohydrate metabolism|Biological_process:positive regulation of locomotion|Biological_process:positive regulation of growth rate|Biological_process:positive regulation of body size|Biological_process:locomotory behavior	KOG4177	Ankyrin
B0350.2	181045_at	WBGene00006780	unc-44	The unc-44 gene encodes an ankyrin-like protein required for proper sex myoblast and axonal guidance during development.	1	1	Larval Expression: intestine; anal depressor muscle; body wall muscle; Nervous System; nerve ring; ventral nerve cord; head neurons; pharyngeal neurons; tail neurons;	intestine|head neurons|tail neurons|nerve ring|ventral nerve cord|pharyngeal neurons|nervous system|body wall muscle|anal depressor muscle	Molecular_function:protein binding|Biological_process:signal transduction|Molecular_function:hydrolase activity, hydrolyzing O-glycosyl compounds|Biological_process:carbohydrate metabolism|Cellular_component:extracellular matrix (sensu Metazoa)|Biological_process:cell adhesion|Biological_process:blood coagulation|Biological_process:positive regulation of locomotion|Biological_process:positive reg…	KOG4177	Ankyrin
B0350.2	174033_at	WBGene00006780	unc-44	The unc-44 gene encodes an ankyrin-like protein required for proper sex myoblast and axonal guidance during development.	1	1	Larval Expression: intestine; anal depressor muscle; body wall muscle; Nervous System; nerve ring; ventral nerve cord; head neurons; pharyngeal neurons; tail neurons;	intestine|head neurons|tail neurons|nerve ring|ventral nerve cord|pharyngeal neurons|nervous system|body wall muscle|anal depressor muscle	Molecular_function:hydrolase activity, hydrolyzing O-glycosyl compounds|Biological_process:carbohydrate metabolism
B0350.3	172362_x_at	WBGene00015154
B0353.1	187251_at	WBGene00015155								InP_Cae_009697
B0361.10	189182_at	WBGene00015164							Biological_process:vesicle-mediated transport|Cellular_component:integral to membrane|Biological_process:transport|Biological_process:larval development (sensu Nematoda)|Biological_process:growth|Biological_process:positive regulation of growth rate|Biological_process:physiological process|Biological_process:embryonic development (sensu Metazoa)|Biological_process:osmoregulation|Biological_proces…	KOG0861	SNARE protein YKT6, synaptobrevin/VAMP syperfamily
B0361.2	176710_at	WBGene00015156	B0361.2						Biological_process:reproduction	KOG2477	Uncharacterized conserved protein
B0361.2	172680_x_at	WBGene00015156	B0361.2						Biological_process:reproduction	KOG2477	Uncharacterized conserved protein
B0361.2	187739_at	WBGene00015156	B0361.2						Biological_process:reproduction	KOG2477	Uncharacterized conserved protein
B0361.3	187473_at	WBGene00015157								KOG0255	Synaptic vesicle transporter SVOP and related transporters (major facilitator superfamily)
B0361.4	187393_at	WBGene00015158
B0361.5	192698_at	WBGene00015159	psd-1						Molecular_function:phosphatidylserine decarboxylase activity|Biological_process:phospholipid biosynthesis|Biological_process:positive regulation of growth rate|Biological_process:osmoregulation	InP_uni_001222
B0361.6	187395_s_at	WBGene00015160			1	1	Larval Expression: pharynx; pharyngeal gland cells; intestine; body wall muscle; excretory cell; Nervous System; head neurons; tail neurons;	pharynx|intestine|head neurons|tail neurons|nervous system|pharyngeal gland cells|Reproductive System|body wall muscle|spermatheca|gonad sheath cells|excretory cell	Biological_process:larval development (sensu Nematoda)|Biological_process:growth|Biological_process:positive regulation of growth rate|Biological_process:embryonic development (sensu Metazoa)	KOG3925	Uncharacterized conserved protein
B0361.7	188107_at	WBGene00015161							Molecular_function:acid phosphatase activity	KOG3720	Lysosomal & prostatic acid phosphatases
B0361.8	176703_at	WBGene00015162							Biological_process:biosynthesis|Molecular_function:C3a anaphylatoxin receptor activity|Biological_process:chemotaxis|Biological_process:G-protein coupled receptor protein signaling pathway|Cellular_component:integral to membrane|Biological_process:larval development (sensu Nematoda)|Biological_process:growth|Biological_process:locomotory behavior	KOG1387	Glycosyltransferase
B0361.9	187438_s_at	WBGene00015163								InP_Cae_008759
B0361.9	173537_at	WBGene00015163								InP_Cae_008759
B0365.1	189522_at	WBGene00007150							Molecular_function:catalytic activity|Biological_process:metabolism|Cellular_component:cytoplasm|Biological_process:main pathways of carbohydrate metabolism|Molecular_function:transferase activity, transferring acyl groups, acyl groups converted into alkyl on transfer	KOG1254	ATP-citrate lyase
B0365.2	178407_at
B0365.3	194191_x_at	WBGene00001137	eat-6	eat-6 encodes an ortholog of the alpha subunit of a sodium/potassium ATPase, which in turn affects Na+,K(+)-ATPase activity of membranes by affecting the level of the phosphorylated intermediate of the Na+,K(+)-ATPase; EAT-6 affects relaxation of the pharyngeal muscles, fertility (and thus affects feeding); EAT-6 also affects body length, life span, and ASE, ASI and ASJ axonal outgrowth.					Molecular_function:ATPase activity, coupled to transmembrane movement of ions, phosphorylative mechanism|Biological_process:cation transport|Cellular_component:membrane|Molecular_function:ATP binding|Molecular_function:monovalent inorganic cation transporter activity|Molecular_function:hydrolase activity, acting on acid anhydrides, catalyzing transmembrane movement of substances|Biological_proces…	KOG0203	Na+/K+ ATPase, alpha subunit
B0365.3	193298_s_at	WBGene00001137	eat-6	eat-6 encodes an ortholog of the alpha subunit of a sodium/potassium ATPase, which in turn affects Na+,K(+)-ATPase activity of membranes by affecting the level of the phosphorylated intermediate of the Na+,K(+)-ATPase; EAT-6 affects relaxation of the pharyngeal muscles, fertility (and thus affects feeding); EAT-6 also affects body length, life span, and ASE, ASI and ASJ axonal outgrowth.					Molecular_function:ATPase activity, coupled to transmembrane movement of ions, phosphorylative mechanism|Biological_process:cation transport|Cellular_component:membrane|Molecular_function:ATP binding|Molecular_function:monovalent inorganic cation transporter activity|Molecular_function:hydrolase activity, acting on acid anhydrides, catalyzing transmembrane movement of substances|Biological_proces…	KOG0203	Na+/K+ ATPase, alpha subunit
B0365.3	171881_x_at	WBGene00001137	eat-6	eat-6 encodes an ortholog of the alpha subunit of a sodium/potassium ATPase, which in turn affects Na+,K(+)-ATPase activity of membranes by affecting the level of the phosphorylated intermediate of the Na+,K(+)-ATPase; EAT-6 affects relaxation of the pharyngeal muscles, fertility (and thus affects feeding); EAT-6 also affects body length, life span, and ASE, ASI and ASJ axonal outgrowth.					Molecular_function:ATPase activity, coupled to transmembrane movement of ions, phosphorylative mechanism|Biological_process:cation transport|Cellular_component:membrane|Molecular_function:ATP binding|Molecular_function:monovalent inorganic cation transporter activity|Molecular_function:hydrolase activity, acting on acid anhydrides, catalyzing transmembrane movement of substances|Biological_proces…	KOG0203	Na+/K+ ATPase, alpha subunit
B0365.5	189983_at	WBGene00007152	B0365.5
B0365.6	189915_s_at	WBGene00007153	clec-41						Molecular_function:sugar binding|Biological_process:positive regulation of growth rate|Biological_process:locomotory behavior|Biological_process:negative regulation of body size	KOG4297	C-type lectin
B0365.7	187966_at	WBGene00007154							Molecular_function:serine-type endopeptidase inhibitor activity|Cellular_component:extracellular matrix (sensu Metazoa)|Biological_process:cell adhesion|Biological_process:blood coagulation
B0379.1	179086_s_at	WBGene00007155								InP_Cae_007800
B0379.3	180781_s_at	WBGene00003508	mut-16	mut-16 encodes a glutamine/asparagine (Q/N)-rich domain-containing protein that lacks obvious homologs outside of other nematode species; MUT-16 activity is required for RNA-mediated interference (RNAi), transgene silencing in germ-line and somatic tissues, and for maintaining low levels of transposon mobilization; MUT-16 is thus predicted to play a role in chromatin organizataion and/or regulati…
B0379.4	178388_at	WBGene00007054	tag-188						Molecular_function:phosphoric monoester hydrolase activity|Molecular_function:phosphoprotein phosphatase activity|Cellular_component:nucleus|Biological_process:oviposition	KOG1605	TFIIF-interacting CTD phosphatase, including NLI-interacting factor (involved in RNA polymerase II regulation)
B0379.4	193257_at	WBGene00007054	tag-188						Molecular_function:phosphoric monoester hydrolase activity|Molecular_function:phosphoprotein phosphatase activity|Cellular_component:nucleus|Biological_process:oviposition	KOG1605	TFIIF-interacting CTD phosphatase, including NLI-interacting factor (involved in RNA polymerase II regulation)
B0379.6	178564_at	WBGene00007158
B0379.7	172288_x_at	WBGene00007159							Cellular_component:nucleosome|Molecular_function:DNA binding|Cellular_component:nucleus|Biological_process:nucleosome assembly	LSE0931	Unnamed protein
B0379.7	180415_s_at	WBGene00007159							Cellular_component:nucleosome|Molecular_function:DNA binding|Cellular_component:nucleus|Biological_process:nucleosome assembly	LSE0931	Unnamed protein
B0391.1	178908_at
B0391.10	172416_x_at	WBGene00007165
B0391.11	183031_at	WBGene00007166							Molecular_function:electron carrier activity|Molecular_function:protein disulfide oxidoreductase activity|Biological_process:cell redox homeostasis	LSE0146	Uncharacterized protein
B0391.12	178976_at	WBGene00006289	str-263
B0391.3	179592_at	WBGene00007161							Molecular_function:arsenite transporter activity|Cellular_component:integral to membrane	LSE0498	7-transmembrane olfactory receptor
B0391.5	179123_at	WBGene00007162								LSE0146	Uncharacterized protein
B0391.6	183219_s_at	WBGene00007163		This gene encodes a protein containing an F-box, a motif predicted to mediate protein-protein interactions either with homologs of yeast Skp-1p or with other proteins; this gene's encoded protein also contains an FTH/DUF38 motif, which may also mediate protein-protein interaction.						LSE0146	Uncharacterized protein
B0391.9	172249_x_at	WBGene00007164								LSE0146	Uncharacterized protein
B0393.1	172946_s_at	WBGene00004469	rps-0	rps-0 encodes a small ribosomal subunit SA protein that appears to function as both a ribosomal component and a laminin receptor; by homology, RPS-0 is predicted to play roles in protein biosynthesis and cell adhesion; in C. elegans, RPS-0 activity is required for embryonic and germline development, vulval morphogenesis, and the overall health of the animal.	1	1	Larval Expression: pharynx; intestine; anal depressor muscle; body wall muscle; hypodermis; unidentified cells in tail ;|Larval Expression: pharynx; intestine; anal depressor muscle; body wall muscle; hypodermis; Nervous System; tail neurons;	tail|pharynx|hypodermis|intestine|body wall muscle|anal depressor muscle|pharynx|hypodermis|intestine|tail neurons|nervous system|body wall muscle|anal depressor muscle|stomato-intestinal muscle	Molecular_function:structural constituent of ribosome|Biological_process:protein biosynthesis|Cellular_component:intracellular|Cellular_component:ribosome|Cellular_component:small ribosomal subunit|Biological_process:embryonic development (sensu Metazoa)|Biological_process:reproduction|Biological_process:physiological process|Biological_process:hermaphrodite genitalia development|Biological_proce…	KOG0830	40S ribosomal protein SA (P40)/Laminin receptor 1
B0393.1	192558_s_at	WBGene00004469	rps-0	rps-0 encodes a small ribosomal subunit SA protein that appears to function as both a ribosomal component and a laminin receptor; by homology, RPS-0 is predicted to play roles in protein biosynthesis and cell adhesion; in C. elegans, RPS-0 activity is required for embryonic and germline development, vulval morphogenesis, and the overall health of the animal.	1	1	Larval Expression: pharynx; intestine; anal depressor muscle; body wall muscle; hypodermis; unidentified cells in tail ;|Larval Expression: pharynx; intestine; anal depressor muscle; body wall muscle; hypodermis; Nervous System; tail neurons;	tail|pharynx|hypodermis|intestine|body wall muscle|anal depressor muscle|pharynx|hypodermis|intestine|tail neurons|nervous system|body wall muscle|anal depressor muscle|stomato-intestinal muscle	Molecular_function:structural constituent of ribosome|Biological_process:protein biosynthesis|Cellular_component:intracellular|Cellular_component:ribosome|Cellular_component:small ribosomal subunit|Biological_process:embryonic development (sensu Metazoa)|Biological_process:reproduction|Biological_process:physiological process|Biological_process:hermaphrodite genitalia development|Biological_proce…	KOG0830	40S ribosomal protein SA (P40)/Laminin receptor 1
B0393.2	190483_at	WBGene00007167	rbg-3		1	0	RBG-3::GFP is exclusively expressed in the amphid neurons in the head as well as the phasmid neurons . The expression is mostly cytoplasmic and correlates with the expression pattern of TUB-1::GFP (see Expr3658).			KOG1091	Ypt/Rab-specific GTPase-activating protein GYP6
B0393.3	193256_at	WBGene00007168							Molecular_function:protein binding	KOG1947	Leucine rich repeat proteins, some proteins contain F-box
B0393.4	177668_s_at	WBGene00007169								InP_Cae_001693
B0393.5	193885_at	WBGene00007170							Molecular_function:calcium ion binding|Biological_process:cell-matrix adhesion	KOG4291	Mucin/alpha-tectorin
B0393.6	192850_at	WBGene00007171			0	0	Larval Expression: intestine; renal gland cells; Reproductive System; developing vulva;	intestine|rectal gland cells|Reproductive System|developing vulva	Molecular_function:protein binding|Molecular_function:zinc ion binding|Biological_process:embryonic development (sensu Metazoa)	InP_Cae_006555
B0393.7	193699_at	WBGene00007172
B0393.8	172602_x_at	WBGene00007173							Biological_process:embryonic development (sensu Metazoa)|Biological_process:reproduction	LSE0816	Unnamed protein
B0395.1	190758_at	WBGene00003729	nhx-1	nhx-1 encodes a sodium/proton exchanger expressed intracellularly within hypodermal and muscle cells; NHX-1 is required for embryonic viability, and is thought to prevent intracellular acidification by catalysing the electroneutral exchange of vesicular sodium for an intracellular proton.	0	4	When GFP expression was driven by the promoter sequences upstream of the NHX-1-coding sequences, fluorescence was found nearly exclusively in the intestine of the worm. The entire intestine was labeled evenly in the nhx-1::GFP transgenic animals; however, the nhx-1::GFP labeling was most likely an artifact according to the results obtained from GFP translational construct. See Expr|In general, th…	intestine|muscle|hypodermal	Molecular_function:solute:hydrogen antiporter activity|Biological_process:regulation of pH|Cellular_component:integral to membrane|Molecular_function:sodium:hydrogen antiporter activity|Biological_process:sodium ion transport|Biological_process:embryonic development (sensu Metazoa)|Biological_process:positive regulation of growth rate|Biological_process:locomotory behavior	KOG1966	Sodium/hydrogen exchanger protein
B0395.2	190760_at	WBGene00007174			1	2	Larval Expression: seam cells; Nervous System; head neurons; unidentified cells in head; unidentified cells in tail ;	head|tail|head neurons|vulval muscle|nervous system|seam cells|Reproductive System	Biological_process:locomotory behavior	KOG0380	Sterol O-acyltransferase/Diacylglycerol O-acyltransferase
B0395.3	191306_s_at	WBGene00007175		B0395.3 is orthologous to the human gene CHOLINE ACETYLTRANSFERASE ISOFORM R (CHAT; OMIM:118490), which when mutated leads to disease.					Molecular_function:acyltransferase activity|Molecular_function:C3a anaphylatoxin receptor activity|Biological_process:chemotaxis|Biological_process:G-protein coupled receptor protein signaling pathway|Cellular_component:integral to membrane|Biological_process:locomotory behavior	KOG3717	Carnitine O-acyltransferase CRAT
B0399.1	179208_at	WBGene00007176	B0399.1						Molecular_function:calmodulin binding|Molecular_function:calcium-activated potassium channel activity|Biological_process:potassium ion transport|Cellular_component:integral to membrane
B0399.2	179597_at	WBGene00007177							Molecular_function:transferase activity, transferring groups other than amino-acyl groups	LSE0499	Integral membrane O-acyltransferase
B0403.2	187876_at	WBGene00006712	ubc-17						Molecular_function:ubiquitin-protein ligase activity|Biological_process:protein modification|Biological_process:ubiquitin cycle	KOG0895	Ubiquitin-conjugating enzyme
B0403.3	176071_at	WBGene00015167
B0403.4	173898_at	WBGene00015168	tag-320		1	1	Expressed in embryos/intestine.|Larval Expression: pharyngeal gland cells; intestine; excretory gland cells; coelomocytes; unidentified cells in head; unidentified cells in tail ;|Larval Expression: pharyngeal gland cells; intestine; body wall muscle; hypodermis;	head|tail|intestine|coelomocytes|pharyngeal gland cells|Reproductive System|excretory gland cells|uterine-seam cell|tail|hypodermis|intestine|tail neurons|nervous system|pharyngeal gland cells|body wall muscle	Molecular_function:isomerase activity|Molecular_function:electron carrier activity|Molecular_function:protein disulfide oxidoreductase activity|Biological_process:cell redox homeostasis|Biological_process:glycerol ether metabolism|Cellular_component:endoplasmic reticulum|Biological_process:larval development (sensu Nematoda)|Biological_process:growth|Biological_process:locomotory behavior	KOG0191	Thioredoxin/protein disulfide isomerase
B0403.4	192032_s_at	WBGene00015168	tag-320		1	1	Expressed in embryos/intestine.|Larval Expression: pharyngeal gland cells; intestine; excretory gland cells; coelomocytes; unidentified cells in head; unidentified cells in tail ;|Larval Expression: pharyngeal gland cells; intestine; body wall muscle; hypodermis;	head|tail|intestine|coelomocytes|pharyngeal gland cells|Reproductive System|excretory gland cells|uterine-seam cell|tail|hypodermis|intestine|tail neurons|nervous system|pharyngeal gland cells|body wall muscle	Molecular_function:isomerase activity|Molecular_function:electron carrier activity|Molecular_function:protein disulfide oxidoreductase activity|Biological_process:cell redox homeostasis|Biological_process:glycerol ether metabolism|Cellular_component:endoplasmic reticulum|Biological_process:larval development (sensu Nematoda)|Biological_process:growth|Biological_process:locomotory behavior	KOG0191	Thioredoxin/protein disulfide isomerase
B0410.1	181003_at	WBGene00015170
B0410.2	187781_s_at	WBGene00015171	vang-1	vang-1 encodes an ortholog of Drosophila VAN GOGH (also known as STRABISMUS); VANG-1 enables Wnt-directed planar cell polarity; VANG-1 is required for the fully asymmetrical division of B.a versus B.p cells, though this requirement is quantitatively weak.					Biological_process:development|Cellular_component:integral to membrane|Biological_process:embryonic development (sensu Metazoa)	KOG3814	Signaling protein van gogh/strabismus
B0410.3	175095_at	WBGene00015172								InP_Cae_010952
B0412.1	189843_at	WBGene00000895	dac-1		1	0	A GFP-tagged DAC-1 fusion protein is expressed strongly in the AFD and weakly in the AWC, ASE, and ASK chemosensory neurons in the head and is nuclear localized. Expression was also observed in the alae, which arise from fusion of the hypodermal seam cells as well as additional unidentified cells in the tail.|Larval Expression: seam cells;	seam cells	Cellular_component:nucleus	KOG3915	Transcription regulator dachshund, contains SKI/SNO domain
B0412.2	193876_at	WBGene00000903	daf-7	daf-7 encodes a member of the transforming growth factor beta superfamily that affects dauer larvae formation in a TGF-beta-mediated pathway and also affects egg laying; expressed in the ASI neurons.	1	0	Animals with either construct expressed daf-7::GFP in the cell body of one pair of bilaterally symmetric neurons in the lateral ganglia. Based on their positions in the L1, these were identified as the two ASI neurons. GFP was consistently expressed starting in the L1, and expression became stronger in the L2. After the L2, GFP fluorescence became progressively weaker and, by adulthood, was nearl…		Molecular_function:growth factor activity	KOG3900	Transforming growth factor beta, bone morphogenetic protein and related proteins
B0412.3	179796_at	WBGene00015173							Biological_process:positive regulation of growth rate|Biological_process:DNA repair	KOG4386	Uncharacterized conserved protein
B0412.3	173165_s_at	WBGene00015173							Biological_process:positive regulation of growth rate|Biological_process:DNA repair	KOG4386	Uncharacterized conserved protein
B0412.4	174300_s_at	WBGene00004498	rps-29	rps-29 encodes a small ribosomal subunit S29 protein; by homology, RPS-29 is predicted to function in protein biosynthesis; in C. elegans, RPS-29 activity is broadly required for embryonic and germline development, normal body coloration and morphology, normal postembryonic growth rates, and the overall health of the animal.	1	1	Larval Expression: pharynx; stomato-intestinal muscle; Reproductive System; developing vulva; gonad sheath cells; body wall muscle; Nervous System; ventral nerve cord; head neurons; neurons along body; tail neurons;	pharynx|head neurons|tail neurons|ventral nerve cord|nervous system|Reproductive System|body wall muscle|developing vulva|stomato-intestinal muscle|gonad sheath cells|neurons along body|excretory cell	Molecular_function:structural constituent of ribosome|Biological_process:protein biosynthesis|Cellular_component:intracellular|Cellular_component:ribosome|Biological_process:embryonic development (sensu Metazoa)|Biological_process:positive regulation of body size|Biological_process:reproduction|Biological_process:positive regulation of growth rate|Biological_process:physiological process|Biologic…	KOG3506	40S ribosomal protein S29
B0414.1	183726_at	WBGene00015175	srz-4						Biological_process:embryonic development (sensu Metazoa)|Biological_process:gastrulation (sensu Protostomia)|Biological_process:embryonic development	LSE0502	7-transmembrane receptor
B0414.2	188003_s_at	WBGene00004393	rnt-1	rnt-1 encodes a transcription factor that is the sole C. elegans member of the RUNX family of transcriptional regulators; rnt-1 activity is required for several developmental processes, including regulation of hypodermal seam cell proliferation and proper development of the male tail; RNT-1 can physically interact with SMA-4 and regulates, either directly or indirectly, expression of tlp-1 and ck…	0	1	Run is expressed in the lateral hypodermis and intestine of C. elegans. Reporter gene expression in embryos from all transformed lines was first detected exclusively in hypodermal seam cells at the bean stage of development. Reporter gene expression was observed in the nuclei of these cells, and expression persisted throughout embryogenesis. Expression of run in seam cell nuclei was detected up u…	intestine|lateral hypodermis|seam cells|intestine|seam cells	Molecular_function:DNA binding|Molecular_function:ATP binding|Biological_process:regulation of transcription, DNA-dependent|Cellular_component:nucleus|Molecular_function:transcription factor activity|Biological_process:embryonic development (sensu Metazoa)	KOG3982	Runt and related transcription factors
B0414.2	172032_x_at	WBGene00004393	rnt-1	rnt-1 encodes a transcription factor that is the sole C. elegans member of the RUNX family of transcriptional regulators; rnt-1 activity is required for several developmental processes, including regulation of hypodermal seam cell proliferation and proper development of the male tail; RNT-1 can physically interact with SMA-4 and regulates, either directly or indirectly, expression of tlp-1 and ck…	0	1	Run is expressed in the lateral hypodermis and intestine of C. elegans. Reporter gene expression in embryos from all transformed lines was first detected exclusively in hypodermal seam cells at the bean stage of development. Reporter gene expression was observed in the nuclei of these cells, and expression persisted throughout embryogenesis. Expression of run in seam cell nuclei was detected up u…	intestine|lateral hypodermis|seam cells|intestine|seam cells	Molecular_function:DNA binding|Molecular_function:ATP binding|Biological_process:regulation of transcription, DNA-dependent|Cellular_component:nucleus|Molecular_function:transcription factor activity|Biological_process:embryonic development (sensu Metazoa)	KOG3982	Runt and related transcription factors
B0414.3	188740_at	WBGene00001856	hil-5		3	0	All nuclei of the soma of all life stages as well as all nuclei of the germline were detected. In the male gonad, the germline-nuclei of mitotic and of meiotic regions were reactive with the antibody, as were spermatids and mature spermatozoa.	gonad|spermatids|male gonad|germ-line cells	Molecular_function:DNA binding|Biological_process:nucleosome assembly|Cellular_component:nucleosome|Cellular_component:nucleus|Biological_process:chromosome organization and biogenesis (sensu Eukaryota)|Biological_process:homoiothermy|Molecular_function:ice binding|Biological_process:response to freezing	KOG4012	Histone H1
B0414.5	192085_at	WBGene00000772	cpb-3	cpb-3 encodes a cytoplasmic polyadenylation element binding (CPEB) protein homolog; CPB-3 is dispensable for oogenesis, in contrast to CPEBs in vertebrates (Xenopus), arthropods (Drosophila), and molluscs (Spisula), which all participate in oogenesis.	0	1	Larval Expression: pharynx; intestine; body wall muscle;	pharynx|intestine|body wall muscle	Molecular_function:nucleotide binding|Molecular_function:nucleic acid binding|Biological_process:embryonic development (sensu Metazoa)|Biological_process:reproduction	KOG0129	Predicted RNA-binding protein (RRM superfamily)
B0414.5	174512_at	WBGene00000772	cpb-3	cpb-3 encodes a cytoplasmic polyadenylation element binding (CPEB) protein homolog; CPB-3 is dispensable for oogenesis, in contrast to CPEBs in vertebrates (Xenopus), arthropods (Drosophila), and molluscs (Spisula), which all participate in oogenesis.	0	1	Larval Expression: pharynx; intestine; body wall muscle;	pharynx|intestine|body wall muscle	Molecular_function:nucleotide binding|Molecular_function:nucleic acid binding|Biological_process:embryonic development (sensu Metazoa)|Biological_process:reproduction	KOG0129	Predicted RNA-binding protein (RRM superfamily)
B0414.6	191236_s_at	WBGene00001600	glh-3	glh-3 encodes a predicted DEAD-like RNA helicase; GLH-3 interacts with itself and with CSN-5, KGB-1, ZYX-1, and GLH-1 in vitro, and is expressed in association with P granules throughout development.	0	0	Antibody recognized P granules throughout the life of the worm: in the germline precursor cells of the embryo, in larvae, and surrounding the proliferating germ cells in the adult hermaphrodite and male gonads.		Molecular_function:nucleic acid binding|Molecular_function:ATP binding|Molecular_function:ATP-dependent helicase activity|Molecular_function:helicase activity|Molecular_function:zinc ion binding|Molecular_function:endodeoxyribonuclease activity|Biological_process:DNA repair|Biological_process:DNA recombination|Molecular_function:lipoate-protein ligase B activity	KOG0335	ATP-dependent RNA helicase
B0414.7	189122_s_at	WBGene00003472	mtk-1						Molecular_function:protein kinase activity|Molecular_function:ATP binding|Biological_process:protein amino acid phosphorylation|Molecular_function:protein serine/threonine kinase activity|Molecular_function:protein-tyrosine kinase activity|Molecular_function:atypical protein kinase C activity|Molecular_function:zinc ion binding|Molecular_function:non-membrane spanning protein tyrosine kinase acti…	KOG0198	MEKK and related serine/threonine protein kinases
B0414.7	174455_s_at	WBGene00003472	mtk-1						Molecular_function:protein kinase activity|Molecular_function:ATP binding|Biological_process:protein amino acid phosphorylation|Molecular_function:protein serine/threonine kinase activity|Molecular_function:protein-tyrosine kinase activity|Molecular_function:atypical protein kinase C activity|Molecular_function:zinc ion binding|Molecular_function:non-membrane spanning protein tyrosine kinase acti…	KOG0198	MEKK and related serine/threonine protein kinases
B0414.8	182175_s_at	WBGene00015176	B0414.8							KOG2346	Uncharacterized conserved protein
B0416.1	187459_at	WBGene00015177							Cellular_component:integral to membrane	TWOG0052	Membrane protein Tmc1, involved in hereditary deafness, and related proteins
B0416.2	187404_at	WBGene00015178								LSE0945	Unnamed protein
B0416.3	187512_at	WBGene00015179								InP_Cae_008478
B0416.4	187457_at	WBGene00015180							Molecular_function:protein binding|Molecular_function:zinc ion binding|Biological_process:intracellular signaling cascade	KOG4185	Predicted E3 ubiquitin ligase
B0416.5	187506_s_at	WBGene00015181	B0416.5		1	1	Larval Expression: pharynx; stomato-intestinal muscle; Nervous System; ventral nerve cord; head neurons; tail neurons;|Larval Expression: pharynx; hypodermis; Nervous System; nerve ring; ventral nerve cord; dorsal nerve cord; head neurons; tail neurons; unidentified cells;|Larval Expression: pharynx; excretory cell; Nervous System; ventral nerve cord; tail neurons;	pharynx|head neurons|tail neurons|ventral nerve cord|nervous system|stomato-intestinal muscle|pharynx|hypodermis|head neurons|tail neurons|nerve ring|ventral nerve cord|dorsal nerve cord|vulval muscle|nervous system|Reproductive System|body wall muscle|spermatheca|neurons along body|pharynx|tail neurons|ventral nerve cord|vulval muscle|nervous system|Reproductive System|excretory cell	Molecular_function:GABA-B receptor activity|Cellular_component:membrane|Biological_process:positive regulation of growth rate|Biological_process:gametogenesis	KOG2563	Permease of the major facilitator superfamily
B0416.5	173667_at	WBGene00015181	B0416.5		1	1	Larval Expression: pharynx; stomato-intestinal muscle; Nervous System; ventral nerve cord; head neurons; tail neurons;|Larval Expression: pharynx; hypodermis; Nervous System; nerve ring; ventral nerve cord; dorsal nerve cord; head neurons; tail neurons; unidentified cells;|Larval Expression: pharynx; excretory cell; Nervous System; ventral nerve cord; tail neurons;	pharynx|head neurons|tail neurons|ventral nerve cord|nervous system|stomato-intestinal muscle|pharynx|hypodermis|head neurons|tail neurons|nerve ring|ventral nerve cord|dorsal nerve cord|vulval muscle|nervous system|Reproductive System|body wall muscle|spermatheca|neurons along body|pharynx|tail neurons|ventral nerve cord|vulval muscle|nervous system|Reproductive System|excretory cell	Molecular_function:GABA-B receptor activity|Cellular_component:membrane|Biological_process:positive regulation of growth rate|Biological_process:gametogenesis	KOG2563	Permease of the major facilitator superfamily
B0416.5	171863_x_at	WBGene00015181	B0416.5		1	1	Larval Expression: pharynx; stomato-intestinal muscle; Nervous System; ventral nerve cord; head neurons; tail neurons;|Larval Expression: pharynx; hypodermis; Nervous System; nerve ring; ventral nerve cord; dorsal nerve cord; head neurons; tail neurons; unidentified cells;|Larval Expression: pharynx; excretory cell; Nervous System; ventral nerve cord; tail neurons;	pharynx|head neurons|tail neurons|ventral nerve cord|nervous system|stomato-intestinal muscle|pharynx|hypodermis|head neurons|tail neurons|nerve ring|ventral nerve cord|dorsal nerve cord|vulval muscle|nervous system|Reproductive System|body wall muscle|spermatheca|neurons along body|pharynx|tail neurons|ventral nerve cord|vulval muscle|nervous system|Reproductive System|excretory cell	Molecular_function:GABA-B receptor activity|Cellular_component:membrane|Biological_process:positive regulation of growth rate|Biological_process:gametogenesis	KOG2563	Permease of the major facilitator superfamily
B0416.6	175818_s_at	WBGene00001638	gly-13	gly-13 encodes an experimentally verified UDP-N-acetylglucosamine alpha-3-D-mannoside beta-1,2-N-acetylglucosaminyltransferase I (GnT I), that is the primary GnT I enzyme in vivo, and that can act on unusual substrates; gly-13 is expressed ?throughout development in many cell types; gly-13 has no obvious function in vivo, since a deletion allele of gly-13 is phenotypically normal even as a double…	1	0	beta-gal detected from late embryogenesis to adulthood. L1 expression restricted to gut cells (intestinal cells). L2-adult staining in gut, muscle, hypodermis, other epithelial cells, vulval cell and the nervous system (ganglia in the head and tail region and ventral nerve cord)|Major band ~1.9 kb, expressed at all developmental stages with no significant variation.	vulva|hypodermis|intestine|ventral nerve cord|head ganglia|tail ganglia	Molecular_function:alpha-1,3-mannosylglycoprotein 2-beta-N-acetylglucosaminyltransferase activity|Biological_process:protein amino acid N-linked glycosylation|Cellular_component:Golgi membrane	KOG1413	N-acetylglucosaminyltransferase I
B0416.6	193946_s_at	WBGene00001638	gly-13	gly-13 encodes an experimentally verified UDP-N-acetylglucosamine alpha-3-D-mannoside beta-1,2-N-acetylglucosaminyltransferase I (GnT I), that is the primary GnT I enzyme in vivo, and that can act on unusual substrates; gly-13 is expressed ?throughout development in many cell types; gly-13 has no obvious function in vivo, since a deletion allele of gly-13 is phenotypically normal even as a double…	1	0	beta-gal detected from late embryogenesis to adulthood. L1 expression restricted to gut cells (intestinal cells). L2-adult staining in gut, muscle, hypodermis, other epithelial cells, vulval cell and the nervous system (ganglia in the head and tail region and ventral nerve cord)|Major band ~1.9 kb, expressed at all developmental stages with no significant variation.	vulva|hypodermis|intestine|ventral nerve cord|head ganglia|tail ganglia	Molecular_function:alpha-1,3-mannosylglycoprotein 2-beta-N-acetylglucosaminyltransferase activity|Biological_process:protein amino acid N-linked glycosylation|Cellular_component:Golgi membrane	KOG1413	N-acetylglucosaminyltransferase I
B0416.7	187483_at	WBGene00015182	B0416.7							LSE0709	Unnamed protein
B0432.1	183979_at	WBGene00015183								InP_Cae_011404
B0432.10	186314_s_at	WBGene00015191								InP_Cae_006649
B0432.11	186140_at	WBGene00015192							Molecular_function:GTP binding|Biological_process:protein biosynthesis	LSE0749	Unnamed protein
B0432.12	185508_s_at	WBGene00015193							Molecular_function:sugar binding|Molecular_function:hyaluronic acid binding|Biological_process:cell adhesion|Biological_process:positive regulation of growth rate	LSE0565	Lectin C-type domain/CUB domain
B0432.13	190014_at	WBGene00015194							Molecular_function:protein binding|Molecular_function:zinc ion binding
B0432.2	183992_at	WBGene00015184	djr-1.1	djr-1.1 encodes an ortholog of DJ-1 (OMIM:602533, mutated in early-onset Parkinson disease); DJR-1.1 is required for resistance to rotenone, a mitochondrial complex I inhibitors that mimics Parkinson disease (PD); djr-1.1(RNAi) animals are partly rescued from PD-like sensitivity by D-beta-hydroxybutyrate or tauroursodeoxycholic acid, and fully rescued by both; by orthology with DJ-1, DJR-1.1 may …					Molecular_function:hydrolase activity, acting on glycosyl bonds	KOG2764	Putative transcriptional regulator DJ-1
B0432.3	183493_at	WBGene00015185							Biological_process:physiological process|Biological_process:embryonic development (sensu Metazoa)|Biological_process:larval development (sensu Nematoda)|Biological_process:growth|Biological_process:gametogenesis|Biological_process:positive regulation of growth rate|Biological_process:osmoregulation	KOG4756	Mitochondrial ribosomal protein L27
B0432.4	175152_s_at	WBGene00015186							Molecular_function:transporter activity|Biological_process:transport|Cellular_component:mitochondrial inner membrane|Molecular_function:binding|Cellular_component:membrane|Cellular_component:mitochondrion|Biological_process:mitochondrial transport	KOG0759	Mitochondrial oxoglutarate/malate carrier proteins
B0432.4	193796_at	WBGene00015186							Molecular_function:transporter activity|Biological_process:transport|Cellular_component:mitochondrial inner membrane|Molecular_function:binding|Cellular_component:membrane|Cellular_component:mitochondrion|Biological_process:mitochondrial transport	KOG0759	Mitochondrial oxoglutarate/malate carrier proteins
B0432.5	192414_at	WBGene00000296	cat-2	cat-2 encodes a putative tyrosine hydroxylase that affects dopamine levels that in turn affect locomotory slowing in response to food; expressed in dopamanergic as well as other neurons, male spicules, and male ray neurons.	1	0	? ~all dopaminergic neurons|In wild-type worms, expression of cat-2::gfp reporters was restricted to the 14 cells previously identified by a formaldehyde-induced fluorescence (FIF) assay for DA(CEPd, CEPv, ADE, PDE, R5A, R7A, R9A), plus 4 additional male-specific FIF-positive cells identified here for the first time. These are the four socket cells of the spicules.|cat-2-NLS-CFP was observed in e…	neurons|dopaminergic neurons|socket_cells|DA neurons|spicule socket cells|male tail|dopaminergic neurons
B0432.6	183075_at	WBGene00015187								InP_Cae_008708
B0432.7	183049_at	WBGene00015188								InP_met_024554
B0432.8	183967_at	WBGene00015189								KOG3020	TatD-related DNase
B0454.1	179961_at	WBGene00002997	lin-8	lin-8 is a class A synthetic multivulva (synMuv) gene that functions redundantly with class B synMuv genes to negatively regulate Ras-mediated signaling during vulval induction.						LSE0527	Uncharacterized protein
B0454.10	189389_at	WBGene00005542	sri-30							LSE0262	Predicted olfactory G-protein coupled receptor
B0454.2	191139_at	WBGene00005543	sri-31							LSE0262	Predicted olfactory G-protein coupled receptor
B0454.3	191121_at	WBGene00005540	sri-28		1	0	Larval Expression: Nervous System; head neurons;	head neurons|nervous system		LSE0262	Predicted olfactory G-protein coupled receptor
B0454.4	191131_at	WBGene00005541	sri-29							LSE0262	Predicted olfactory G-protein coupled receptor
B0454.5	182479_at	WBGene00015196
B0454.6	189900_at	WBGene00015197							Molecular_function:amino acid-polyamine transporter activity|Biological_process:amino acid transport|Cellular_component:membrane|Biological_process:transport|Cellular_component:integral to membrane|Molecular_function:amino acid permease activity|Molecular_function:L-gamma-aminobutyric acid transporter activity|Biological_process:gamma-aminobutyric acid transport	KOG1286	Amino acid transporters
B0454.7	181883_at	WBGene00015198	clec-2						Molecular_function:sugar binding	KOG4297	C-type lectin
B0454.8	179743_at	WBGene00015199								LSE3906	Unnamed protein
B0454.9	182605_s_at	WBGene00015200								LSE0527	Uncharacterized protein
B0457.1	192409_at	WBGene00002251	lat-1	lat-1 encodes a predicted latrophilin that affects embryonic elongation, pharyngeal development, and reproductive organ formation; apically localized in developing epithelia and localized to presynaptic surfaces in neurons.	1	1	In larval stages, expression was most evident in the pharyngeal muscle. There may also have been neuronal expression in the larva, but this was hard to discern in the pharynx region. However, in adults, lat-1 expression appeared to be lost from the muscle but was expressed in anterior neurons, both extra-pharyngeal and pharyngeal, including one neuron in the terminal bulb and neurons of the corpu…	intestine|head neurons|nervous system|neurons along body|hypodermis|intestine|head neurons|tail neurons|nervous system|Reproductive System|body wall muscle|spermatheca|vulva other|neurons along body|distal tip cell	Molecular_function:G-protein coupled receptor activity|Cellular_component:membrane|Molecular_function:latrotoxin receptor activity|Molecular_function:sugar binding|Biological_process:neuropeptide signaling pathway|Molecular_function:brain-specific angiogenesis inhibitor activity|Biological_process:defecation	KOG4193	G protein-coupled receptors
B0457.1	174738_at	WBGene00002251	lat-1	lat-1 encodes a predicted latrophilin that affects embryonic elongation, pharyngeal development, and reproductive organ formation; apically localized in developing epithelia and localized to presynaptic surfaces in neurons.	1	1	In larval stages, expression was most evident in the pharyngeal muscle. There may also have been neuronal expression in the larva, but this was hard to discern in the pharynx region. However, in adults, lat-1 expression appeared to be lost from the muscle but was expressed in anterior neurons, both extra-pharyngeal and pharyngeal, including one neuron in the terminal bulb and neurons of the corpu…	intestine|head neurons|nervous system|neurons along body|hypodermis|intestine|head neurons|tail neurons|nervous system|Reproductive System|body wall muscle|spermatheca|vulva other|neurons along body|distal tip cell	Molecular_function:G-protein coupled receptor activity|Cellular_component:membrane|Molecular_function:latrotoxin receptor activity|Molecular_function:sugar binding|Biological_process:neuropeptide signaling pathway|Molecular_function:brain-specific angiogenesis inhibitor activity|Biological_process:defecation	KOG4193	G protein-coupled receptors
B0457.2	173718_s_at	WBGene00007178								LSE0944	Unnamed protein
B0457.3	177703_at
B0457.4	177943_at	WBGene00007179								LSE0697	Unnamed protein
B0462.1	179395_at	WBGene00007181								LSE0552	Uncharacterized protein
B0462.2	179468_at
B0462.3	179501_at	WBGene00007182	fbxb-119						Biological_process:embryonic development (sensu Metazoa)	LSE0338	Predicted transposase
B0464.1	191243_s_at	WBGene00001094	drs-1	drs-1 encodes a putative aspartyl(D) tRNA synthetase					Molecular_function:aspartate-tRNA ligase activity|Molecular_function:ATP binding|Biological_process:aspartyl-tRNA aminoacylation|Cellular_component:cytoplasm|Molecular_function:nucleic acid binding|Molecular_function:aminoacyl-tRNA ligase activity|Biological_process:tRNA aminoacylation for protein translation|Molecular_function:lysine-tRNA ligase activity|Biological_process:lysyl-tRNA aminoacylat…	KOG0556	Aspartyl-tRNA synthetase
B0464.2	188900_at	WBGene00007184							Molecular_function:binding|Biological_process:embryonic development (sensu Metazoa)|Biological_process:larval development (sensu Nematoda)|Biological_process:growth	KOG2002	TPR-containing nuclear phosphoprotein that regulates K(+) uptake
B0464.3	172625_x_at	WBGene00007185	nlp-36							LSE0962	Unnamed protein
B0464.4	188054_at	WBGene00000268	bre-3	bre-3 encodes a protein similar to beta-glycosyltransferases from bacteria that is required for the toxicity of Bacillus thuringiensis Cry5B; BRE-3 may act in a pathway with bre-5 and is expressed and functions in the gut epithelium.	1	0	Five neural nuclei of the anterior ganglion in the head express in transgenic adults. Two are already expressing in late embryogenesis, the other three can be seen at later stages of (larval) development.||B0464.4::gfp gave expression in a small number of nerve cells in the head,	neurons		TWOG0798	Unnamed protein
B0464.5	193400_s_at	WBGene00004980	spk-1	spk-1 encodes a serine/threonine kinase orthologous to the highly conserved serine/arginine-rich protein kinases (SRPKs) that phosphorylate SR proteins, essential components of the pre-mRNA splicing machinery; SPK-1, required for embryogenesis and germline development, can directly bind and phosphorylate RSP-3 (CeSF2/ASF), an SR splicing factor homolog; SPK-1 is expressed predominantly in the adu…	1	1	Expression is extensive from young larvae to adults and is probably ubiquitous. Expression is seen throughout the worm in all bodywall muscle, hypodermal, neuronal, intestinal and pharyngeal cells. No expression is seen in embryos. This gene has homology to protein kinase.|Hybridization signal were detected specifically in the gonad.|Larval Expression: pharynx; pharyngeal-intestinal valve; intest…	all somatic cells|gonad|tail|pharynx|hypodermis|intestine|head neurons|tail neurons|nerve ring|nervous system|seam cells|Reproductive System|body wall muscle|vulva other|pharyngeal-intestinal valve	Molecular_function:protein kinase activity|Molecular_function:ATP binding|Biological_process:protein amino acid phosphorylation|Molecular_function:protein-tyrosine kinase activity|Molecular_function:protein serine/threonine kinase activity|Biological_process:embryonic development (sensu Metazoa)|Biological_process:larval development (sensu Nematoda)|Biological_process:physiological process|Biolog…	KOG1290	Serine/threonine protein kinase
B0464.5	174742_at	WBGene00004980	spk-1	spk-1 encodes a serine/threonine kinase orthologous to the highly conserved serine/arginine-rich protein kinases (SRPKs) that phosphorylate SR proteins, essential components of the pre-mRNA splicing machinery; SPK-1, required for embryogenesis and germline development, can directly bind and phosphorylate RSP-3 (CeSF2/ASF), an SR splicing factor homolog; SPK-1 is expressed predominantly in the adu…	1	1	Expression is extensive from young larvae to adults and is probably ubiquitous. Expression is seen throughout the worm in all bodywall muscle, hypodermal, neuronal, intestinal and pharyngeal cells. No expression is seen in embryos. This gene has homology to protein kinase.|Hybridization signal were detected specifically in the gonad.|Larval Expression: pharynx; pharyngeal-intestinal valve; intest…	all somatic cells|gonad|tail|pharynx|hypodermis|intestine|head neurons|tail neurons|nerve ring|nervous system|seam cells|Reproductive System|body wall muscle|vulva other|pharyngeal-intestinal valve	Molecular_function:protein kinase activity|Molecular_function:ATP binding|Biological_process:protein amino acid phosphorylation|Molecular_function:protein-tyrosine kinase activity|Molecular_function:protein serine/threonine kinase activity|Biological_process:embryonic development (sensu Metazoa)|Biological_process:larval development (sensu Nematoda)|Biological_process:physiological process|Biolog…	KOG1290	Serine/threonine protein kinase
B0464.6	186711_s_at	WBGene00007186								KOG4670	Uncharacterized conserved membrane protein
B0464.8	178222_at	WBGene00007187	tag-342							InP_Cae_008354
B0464.9	192752_at	WBGene00007188							Molecular_function:hydrolase activity|Biological_process:aromatic compound metabolism|Molecular_function:catalytic activity|Biological_process:biotin biosynthesis|Biological_process:embryonic development (sensu Metazoa)|Biological_process:gametogenesis|Biological_process:larval development (sensu Nematoda)|Biological_process:growth	KOG2564	Predicted acetyltransferases and hydrolases with the alpha/beta hydrolase fold
B0478.1	190415_s_at	WBGene00002178	jnk-1	jnk-1 encodes a serine/threonine kinase that is the sole C. elegans member of the c-Jun N-terminal kinase (JNK) subgroup of mitogen-activated protein (MAP) kinases; JNK-1 exhibits kinase activity in vitro that is dependent upon activation by the JKK-1 MAPKK; a JNK-1::GFP translational fusion protein is expressed in nearly all neuronal cell bodies and processes, including the nerve ring, head and …	1	0	BDU SDQ ALM CAN HSN PDE PVD AVM other|Expressed in most or all neurons and their processes, including the nerve ring, the head ganglions, the dorsal and ventral nerve cords, and the tail ganglions. Expressed in all stages of development.|Most abundant during embryo and L1, L2 larva stages. Decreased gradually from the early L3 to young adult worms.	neurons|ventral nerve cord|dorsal nerve cord|circumpharyngeal nerve ring|neurons|nerve ring|ventral nerve cord|dorsal nerve cord|head ganglia|tail ganglia	Molecular_function:protein kinase activity|Molecular_function:ATP binding|Biological_process:protein amino acid phosphorylation|Molecular_function:protein-tyrosine kinase activity|Molecular_function:protein serine/threonine kinase activity|Molecular_function:MAP kinase activity	KOG0665	Jun-N-terminal kinase (JNK)
B0478.1	175640_at	WBGene00002178	jnk-1	jnk-1 encodes a serine/threonine kinase that is the sole C. elegans member of the c-Jun N-terminal kinase (JNK) subgroup of mitogen-activated protein (MAP) kinases; JNK-1 exhibits kinase activity in vitro that is dependent upon activation by the JKK-1 MAPKK; a JNK-1::GFP translational fusion protein is expressed in nearly all neuronal cell bodies and processes, including the nerve ring, head and …	1	0	BDU SDQ ALM CAN HSN PDE PVD AVM other|Expressed in most or all neurons and their processes, including the nerve ring, the head ganglions, the dorsal and ventral nerve cords, and the tail ganglions. Expressed in all stages of development.|Most abundant during embryo and L1, L2 larva stages. Decreased gradually from the early L3 to young adult worms.	neurons|ventral nerve cord|dorsal nerve cord|circumpharyngeal nerve ring|neurons|nerve ring|ventral nerve cord|dorsal nerve cord|head ganglia|tail ganglia	Molecular_function:protein kinase activity|Molecular_function:ATP binding|Biological_process:protein amino acid phosphorylation|Molecular_function:protein-tyrosine kinase activity|Molecular_function:protein serine/threonine kinase activity|Molecular_function:MAP kinase activity	KOG0665	Jun-N-terminal kinase (JNK)
B0478.3	179773_at	WBGene00015202							Molecular_function:phospholipase A2 activity|Biological_process:phospholipid metabolism|Biological_process:lipid catabolism|Molecular_function:calcium ion binding	LSE0689	Unnamed protein
B0491.1	179343_at	WBGene00007189								KOG3893	Mannosyltransferase
B0491.2	192674_s_at	WBGene00005016	sqt-1	sqt-1 encodes a cuticle collagen; during larval and adult development, sqt-1 activity is required, likely redundantly, for normal cuticle, and hence organismal, morphology; sqt-1 mRNA abundance oscillates during larval development, peaking at one point during each larval stage and peaking again in adults; sqt-1 transcripts are also detected in animals at the L1-L2d molt; in the temporally distinc…	0	0	Postembryonic worms assayed by RT-PCR showed that transcripts oscillate, peaking once during each larval stage.|1.25kb transcript detected at L1, L2, L3 and L4 molts. Also detected in L1-L2d molt (L2 dauer)|SQT-1 was detected in L2, L3, and L4 larvae, and adult extracts, but not in L1 or dauer larvae extracts.		Molecular_function:structural constituent of cuticle|Biological_process:phosphate transport|Cellular_component:cytoplasm|Biological_process:cuticle biosynthesis (sensu Nematoda)|Biological_process:positive regulation of body size|Biological_process:embryonic development (sensu Metazoa)	KOG3544	Collagens (type IV and type XIII), and related proteins
B0491.3	179134_s_at	WBGene00007190							Molecular_function:binding	TWOG0214	Uncharacterized conserved protein
B0491.4	179339_s_at	WBGene00007191							Molecular_function:extracellular ligand-gated ion channel activity|Biological_process:transport|Cellular_component:membrane|Biological_process:ion transport|Cellular_component:integral to membrane|Cellular_component:postsynaptic membrane	KOG3645	Acetylcholine receptor
B0491.5	179494_s_at	WBGene00007192							Biological_process:embryonic development (sensu Metazoa)|Biological_process:larval development (sensu Nematoda)|Biological_process:physiological process|Biological_process:growth|Biological_process:post-embryonic body morphogenesis	InP_Cae_005182
B0491.5	171908_x_at	WBGene00007192							Biological_process:embryonic development (sensu Metazoa)|Biological_process:larval development (sensu Nematoda)|Biological_process:physiological process|Biological_process:growth|Biological_process:post-embryonic body morphogenesis	InP_Cae_005182
B0491.6	179604_at	WBGene00007193								InP_Cae_007869
B0491.6	179605_s_at	WBGene00007193								InP_Cae_007869
B0491.7	189623_at	WBGene00007194		B0491.7 encodes a putative diphthine synthase orthologous to S. cerevisiae DPH5; DPH5 is an S-adenosylmethionine:EF-2 methyltransferase required for the enzymatic conversion of 3-amino-3-carboxypropyl-histidine to diphthine; DPH5 adds at least the last two of the three methyl groups present in diphthine, and is homologous to bacterial AdoMet:uroporphyrinogen III methyltransferases.					Molecular_function:methyltransferase activity|Biological_process:metabolism|Molecular_function:diphthine synthase activity|Biological_process:peptidyl-diphthamide biosynthesis from peptidyl-histidine|Biological_process:cobalamin biosynthesis	KOG3123	Diphthine synthase
B0491.8	192675_s_at	WBGene00000529	clh-2	clh-2 encodes a chloride channel protein that is required for embryonic viability; may have two transcripts transcribed from alternative promoters, and the two transcripts might be expressed in different cell types.	1	1	Ventral and dorsal nerve cords, neurons in the head and tail ganglia, nerve ring, and the pharyngeal-intestinal valve.|Body wall muscle, posterior intestinal cells, and neurons in the head and tail ganglia|Fluorescence was found in some parts of the neuromuscular system. The nervous system was labeled to a large extent. Labeling was strong in the nerve ring (nr), and included the dorsal and ventr…	nerve ring|ventral nerve cord|dorsal nerve cord|pharyngo-intestinal valve|head ganglia|tail ganglia|intestinal|head ganglia|tail ganglia|tail neurons|nerve ring|ventral nerve cord|dorsal nerve cord|vulval muscle|pharyngo-intestinal valve|nervous system	Molecular_function:voltage-gated chloride channel activity|Biological_process:chloride transport|Cellular_component:membrane|Molecular_function:transporter activity|Biological_process:transport|Biological_process:physiological process|Biological_process:embryonic development (sensu Metazoa)|Biological_process:reproduction	KOG0476	Cl- channel CLC-2 and related proteins (CLC superfamily)
B0491.8	175763_at	WBGene00000529	clh-2	clh-2 encodes a chloride channel protein that is required for embryonic viability; may have two transcripts transcribed from alternative promoters, and the two transcripts might be expressed in different cell types.	1	1	Ventral and dorsal nerve cords, neurons in the head and tail ganglia, nerve ring, and the pharyngeal-intestinal valve.|Body wall muscle, posterior intestinal cells, and neurons in the head and tail ganglia|Fluorescence was found in some parts of the neuromuscular system. The nervous system was labeled to a large extent. Labeling was strong in the nerve ring (nr), and included the dorsal and ventr…	nerve ring|ventral nerve cord|dorsal nerve cord|pharyngo-intestinal valve|head ganglia|tail ganglia|intestinal|head ganglia|tail ganglia|tail neurons|nerve ring|ventral nerve cord|dorsal nerve cord|vulval muscle|pharyngo-intestinal valve|nervous system	Molecular_function:voltage-gated chloride channel activity|Biological_process:chloride transport|Cellular_component:membrane|Molecular_function:transporter activity|Biological_process:transport|Molecular_function:GABA-B receptor activity|Biological_process:physiological process|Biological_process:embryonic development (sensu Metazoa)|Biological_process:reproduction	KOG0476	Cl- channel CLC-2 and related proteins (CLC superfamily)
B0495.1	188427_at	WBGene00005149	sre-1		1	0	ADL ASJ faint	neurons	Molecular_function:transmembrane receptor activity|Biological_process:sensory perception of chemical stimulus|Cellular_component:integral to membrane
B0495.10	187622_s_at	WBGene00007044	tag-178		1	0	Expression is seen in the nuclei of eight neurons in the adult, two pairs in the head and two pairs in the tail. However, not each member of each pair is seen in every expressing worm. The identity of these neurons is uncertain. The head neurons may be ADLL/R or ASKL/R and IL1DL/R or IL1L/R. The tail neurons may be PVQL/R or PVCL/R and PVNR/L. This gene is similar to human copine I, a calcium-dep…	neuronal		KOG1327	Copine
B0495.2	188248_at	WBGene00015203							Molecular_function:protein kinase activity|Molecular_function:ATP binding|Biological_process:protein amino acid phosphorylation|Molecular_function:protein serine/threonine kinase activity|Molecular_function:protein-tyrosine kinase activity|Molecular_function:MAP kinase activity|Molecular_function:atypical protein kinase C activity|Molecular_function:zinc ion binding|Biological_process:embryonic d…	KOG0663	Protein kinase PITSLRE and related kinases
B0495.4	190293_at	WBGene00003730	nhx-2	nhx-2 encodes a sodium/proton exchanger expressed in the apical membranes of intestinal cells; NHX-2 is required for normally high growth rates, and for propagation or maintenance of the germline, NHX-2 is thought to prevent intracellular acidification by catalysing the electroneutral exchange of extracellular sodium for an intracellular proton.	0	0	Diffuse non-nuclear staining is seen in the intestine from the 3-fold embryonic stage onwards. Staining in young larvae is very strong and extends from the pharyngeo-intestinal valve to the anus. Expression is less frequently observed, and is less extensive, in L4 larvae and adults. Although non-nuclear localised, staining is centred on sub-cellular foci, possibly in intestinal granules. This gen…	intestine|intestine|intestine	Biological_process:sodium ion transport|Biological_process:regulation of pH|Molecular_function:sodium:hydrogen antiporter activity|Cellular_component:integral to membrane|Molecular_function:solute:hydrogen antiporter activity|Biological_process:positive regulation of growth rate|Biological_process:gametogenesis|Biological_process:larval development (sensu Nematoda)|Biological_process:growth|Biolo…	KOG1966	Sodium/hydrogen exchanger protein
B0495.5	187407_s_at	WBGene00015204							Molecular_function:carboxypeptidase A activity|Biological_process:proteolysis	KOG2244	Highly conserved protein containing a thioredoxin domain
B0495.6	187349_at	WBGene00015205							Biological_process:embryonic development (sensu Metazoa)|Biological_process:larval development (sensu Nematoda)|Biological_process:growth	KOG3485	Uncharacterized conserved protein
B0495.7	187297_s_at	WBGene00015206			1	0	Weak diffuse expression is seen in all somatic tissues of the worm, particularly in older larvae and adults, although similar expression is occasionally seen in younger larvae.	all somatic cells	Molecular_function:peptidase activity|Biological_process:proteolysis|Molecular_function:metallopeptidase activity|Biological_process:locomotory behavior	KOG2194	Aminopeptidases of the M20 family
B0495.8	187511_s_at	WBGene00015207	B0495.8							KOG0796	Spliceosome subunit
B0495.9	187295_at	WBGene00015208			0	0	This reporter fusion gives a highly mosaic pharyngeal expression pattern. Expression is seen predominantly in late larval and adult stages. However, faint expression has been observed in a few 3-fold embryos but no expression in L1 or L2 larvae has been observed. Intensity of expression is variable and often has a three fold symmetry associated with the muscle in the procorpus and metacorpus.	pharyngeal cells		InP_Cae_008174
B0496.1	180343_at	WBGene00015210							Molecular_function:protein binding	LSE1188	Unnamed protein
B0496.2	182496_at	WBGene00015211							Molecular_function:protein binding	LSE1188	Unnamed protein
B0496.3	187747_at	WBGene00015212	B0496.3						Molecular_function:protein kinase activity|Molecular_function:ATP binding|Biological_process:protein amino acid phosphorylation|Molecular_function:protein serine/threonine kinase activity|Molecular_function:protein-tyrosine kinase activity|Molecular_function:magnesium ion binding|Molecular_function:atypical protein kinase C activity|Molecular_function:zinc ion binding|Molecular_function:non-membr…
B0496.3	174396_at	WBGene00015212	B0496.3						Molecular_function:protein kinase activity|Molecular_function:ATP binding|Biological_process:protein amino acid phosphorylation|Molecular_function:protein serine/threonine kinase activity|Molecular_function:protein-tyrosine kinase activity|Molecular_function:magnesium ion binding|Molecular_function:atypical protein kinase C activity|Molecular_function:zinc ion binding|Molecular_function:non-membr…	LSE3859	Unnamed protein
B0496.4	182032_at	WBGene00015213								InP_Cae_009232
B0496.5	179814_at	WBGene00015214							Molecular_function:rhodopsin-like receptor activity|Biological_process:G-protein coupled receptor protein signaling pathway|Cellular_component:integral to membrane	InP_Cae_005064
B0496.6	182609_at	WBGene00015215								LSE0735	Unnamed protein
B0496.7	181555_at	WBGene00015216							Molecular_function:zinc ion binding	KOG1700	Regulatory protein MLP and related LIM proteins
B0496.8	189866_s_at	WBGene00015217	tag-224	tag-224 encodes an ortholog of Drosophila CG6522-PA and of human LMCD1 and TESTIN; TAG-224 is dispensable for Wnt-directed planar cell polarity and the fully asymmetrical division of B.a versus B.p cells.	1	2	Larval Expression: intestine; Nervous System; ventral nerve cord; head neurons; tail neurons;|Larval Expression: pharyngeal-intestinal valve; intestine; Nervous System; nerve ring; ventral nerve cord; head neurons; neurons along body; tail neurons;	intestine|head neurons|tail neurons|ventral nerve cord|vulval muscle|nervous system|Reproductive System|intestine|head neurons|tail neurons|nerve ring|ventral nerve cord|nervous system|neurons along body|pharyngeal-intestinal valve	Molecular_function:zinc ion binding	KOG1704	LIM domain
B0507.1	181415_at	WBGene00015218								KOG1216	von Willebrand factor and related coagulation proteins
B0507.1	173261_s_at	WBGene00015218								KOG1216	von Willebrand factor and related coagulation proteins
B0507.10	180569_at	WBGene00015227								LSE4131	Unnamed protein
B0507.2	181109_at	WBGene00015219								KOG2220	Predicted signal transduction protein
B0507.3	181431_at	WBGene00015220	B0507.3							InP_Cae_009141
B0507.4	181374_at	WBGene00015221							Cellular_component:endoplasmic reticulum	LSE0675	Unnamed protein
B0507.5	181029_at	WBGene00015222
B0507.6	181129_at	WBGene00015223								LSE0675	Unnamed protein
B0507.7	181165_at	WBGene00015224								LSE4131	Unnamed protein
B0507.8	174215_s_at	WBGene00015225								LSE1130	Unnamed protein
B0507.9	180935_s_at	WBGene00015226								LSE1130	Unnamed protein
B0511.1	187987_at	WBGene00001432	fkb-7	fkb-7 encodes a peptidylprolyl cis/trans isomerase homologous to mammalian FK506-binding proteins; by homology, FKB-7 could function in a number of different processes including protein folding, signal transduction, and regulation of muscle contraction; however, as loss of fkb-7 function via RNA-mediated interference (RNAi) does not result in any obvious abnormalities, the precise role of FKB-7 i…					Molecular_function:calcium ion binding|Cellular_component:endoplasmic reticulum|Biological_process:protein folding	KOG0549	FKBP-type peptidyl-prolyl cis-trans isomerase
B0511.10	187642_s_at	WBGene00001228	eif-3.E	eif-3.E encodes the C. elegans ortholog of the translation initiation factor 3 subunit e (eIF3e/Int-6); by homology, EIF-3.E is predicted to be a component of three different protein complexes, the eIF3 translation initiation factor, the 26S proteasome, and the COP9 signalosome; such association suggests that EIF-3.E may serve as a regulatory factor that coordinates the translational and degradat…	1	1	Larval Expression: pharynx; pharyngeal-intestinal valve; intestine; anal depressor muscle; rectal epithelium; Reproductive System; developing vulva; developing uterus; body wall muscle; hypodermis; seam cells; excretory cell; Nervous System; head neurons; unidentified cells in head; unidentified cells in tail ;	head|tail|pharynx|hypodermis|intestine|rectal epithelium|head neurons|nervous system|seam cells|Reproductive System|body wall muscle|developing vulva|spermatheca|vulva other|anal depressor muscle|excretory cell|developing uterus|pharyngeal-intestinal valve	Molecular_function:binding|Biological_process:reproduction|Biological_process:embryonic development (sensu Metazoa)|Biological_process:hermaphrodite genitalia development|Biological_process:larval development (sensu Nematoda)|Biological_process:physiological process|Biological_process:growth	KOG2758	Translation initiation factor 3, subunit e (eIF-3e)
B0511.10	173539_at	WBGene00001228	eif-3.E	eif-3.E encodes the C. elegans ortholog of the translation initiation factor 3 subunit e (eIF3e/Int-6); by homology, EIF-3.E is predicted to be a component of three different protein complexes, the eIF3 translation initiation factor, the 26S proteasome, and the COP9 signalosome; such association suggests that EIF-3.E may serve as a regulatory factor that coordinates the translational and degradat…	1	1	Larval Expression: pharynx; pharyngeal-intestinal valve; intestine; anal depressor muscle; rectal epithelium; Reproductive System; developing vulva; developing uterus; body wall muscle; hypodermis; seam cells; excretory cell; Nervous System; head neurons; unidentified cells in head; unidentified cells in tail ;	head|tail|pharynx|hypodermis|intestine|rectal epithelium|head neurons|nervous system|seam cells|Reproductive System|body wall muscle|developing vulva|spermatheca|vulva other|anal depressor muscle|excretory cell|developing uterus|pharyngeal-intestinal valve	Molecular_function:binding|Biological_process:reproduction|Biological_process:embryonic development (sensu Metazoa)|Biological_process:hermaphrodite genitalia development|Biological_process:larval development (sensu Nematoda)|Biological_process:physiological process|Biological_process:growth	KOG2758	Translation initiation factor 3, subunit e (eIF-3e)
B0511.11	185431_at	WBGene00015236								LSE0338	Predicted transposase
B0511.12	173715_s_at	WBGene00015237		B0511.12 encodes an ortholog of Drosophila PECANEX, and thus may participate in GLP-1/LIN-12 signalling.					Cellular_component:integral to membrane|Molecular_function:urotensin II receptor activity|Biological_process:G-protein coupled receptor protein signaling pathway	KOG3604	Pecanex
B0511.13	183925_at	WBGene00015238							Molecular_function:hydrolase activity	KOG3662	Cell division control protein/predicted DNA repair exonuclease
B0511.2	182369_at	WBGene00015228							Molecular_function:cysteine-tRNA ligase activity|Molecular_function:ATP binding|Biological_process:cysteinyl-tRNA aminoacylation
B0511.3	183736_at	WBGene00015229	fbxa-125	This gene encodes a protein containing an F-box, a motif predicted to mediate protein-protein interactions either with homologs of yeast Skp-1p or with other proteins; this gene's encoded protein also contains an FTH/DUF38 motif, which may also mediate protein-protein interaction.						LSE0146	Uncharacterized protein
B0511.4	189107_at	WBGene00015230	tag-344						Molecular_function:protein kinase activity|Molecular_function:ATP binding|Biological_process:protein amino acid phosphorylation|Molecular_function:protein serine/threonine kinase activity|Molecular_function:protein-tyrosine kinase activity|Molecular_function:atypical protein kinase C activity|Molecular_function:zinc ion binding	KOG0583	Serine/threonine protein kinase
B0511.5	183991_at	WBGene00015231								TWOG0200	Cuticulin precursor
B0511.6	171900_s_at	WBGene00015232			0	0	Larval Expression: pharynx; intestine; hypodermis; unidentified cells in head; unidentified cells in tail ;	head|tail|pharynx|hypodermis|intestine	Molecular_function:nucleic acid binding|Molecular_function:ATP binding|Molecular_function:ATP-dependent helicase activity|Molecular_function:helicase activity|Molecular_function:nucleotide binding|Molecular_function:nucleoside-triphosphatase activity|Biological_process:DNA recombination|Biological_process:larval development (sensu Nematoda)|Biological_process:growth	KOG0342	ATP-dependent RNA helicase pitchoune
B0511.6	188453_at	WBGene00015232			0	0	Larval Expression: pharynx; intestine; hypodermis; unidentified cells in head; unidentified cells in tail ;	head|tail|pharynx|hypodermis|intestine	Molecular_function:nucleic acid binding|Molecular_function:ATP binding|Molecular_function:ATP-dependent helicase activity|Molecular_function:helicase activity|Molecular_function:nucleotide binding|Molecular_function:nucleoside-triphosphatase activity|Biological_process:DNA recombination|Biological_process:larval development (sensu Nematoda)|Biological_process:growth	KOG0342	ATP-dependent RNA helicase pitchoune
B0511.7	182602_s_at	WBGene00015233								KOG1880	Nuclear inhibitor of phosphatase-1
B0511.9	183877_s_at	WBGene00015235	mat-4		0	0	Expressed in germline (faint).		Biological_process:embryonic cleavage|Biological_process:embryonic development (sensu Metazoa)|Biological_process:reproduction
B0513.1	174959_at	WBGene00001562	lin-66	lin-66 encodes an unfamiliar protein, with visible homologs only in nematodes, that was identified in screens for molecules that interact with GEX-3, a homolog of mammalian protein ligands of the small GTPase Rac1, that is essential for ventral enclosure during embryonic development; LIN-66 is expressed in body wall and vulval muscles, and is also detected in the intestine, neurons, and probably …	1	1	B0513.1 is clearly expressed in the bodywall and vulval muscle. Its GFP expression also includes a limited set of non-muscle tissue including intestine, neurons and, probably, hypodermis.|GFP expression in the cells and nuclei of body-wall muscle cells.	neurons|hypodermis|intestine		LSE0957	Unnamed protein
B0513.1	174892_at	WBGene00001562	lin-66	lin-66 encodes an unfamiliar protein, with visible homologs only in nematodes, that was identified in screens for molecules that interact with GEX-3, a homolog of mammalian protein ligands of the small GTPase Rac1, that is essential for ventral enclosure during embryonic development; LIN-66 is expressed in body wall and vulval muscles, and is also detected in the intestine, neurons, and probably …	1	1	B0513.1 is clearly expressed in the bodywall and vulval muscle. Its GFP expression also includes a limited set of non-muscle tissue including intestine, neurons and, probably, hypodermis.|GFP expression in the cells and nuclei of body-wall muscle cells.	neurons|hypodermis|intestine		LSE0957	Unnamed protein
B0513.1	187938_at	WBGene00001562	lin-66	lin-66 encodes an unfamiliar protein, with visible homologs only in nematodes, that was identified in screens for molecules that interact with GEX-3, a homolog of mammalian protein ligands of the small GTPase Rac1, that is essential for ventral enclosure during embryonic development; LIN-66 is expressed in body wall and vulval muscles, and is also detected in the intestine, neurons, and probably …	1	1	B0513.1 is clearly expressed in the bodywall and vulval muscle. Its GFP expression also includes a limited set of non-muscle tissue including intestine, neurons and, probably, hypodermis.|GFP expression in the cells and nuclei of body-wall muscle cells.	neurons|hypodermis|intestine		LSE0957	Unnamed protein
B0513.2	181454_s_at	WBGene00007195							Biological_process:embryonic development (sensu Metazoa)	KOG3215	Uncharacterized conserved protein
B0513.3	172911_x_at	WBGene00004443	rpl-29	rpl-29 encodes a large ribosomal subunit L29 protein; by homology, RPL-29 is predicted to function in protein biosynthesis; in C. elegans, loss of rpl-29 function via RNA-mediated interference (RNAi) does not result in any obvious abnormalities.					Molecular_function:structural constituent of ribosome|Biological_process:protein biosynthesis|Cellular_component:intracellular|Cellular_component:ribosome	KOG3504	60S ribosomal protein L29
B0513.4	179354_s_at	WBGene00007196								InP_Cae_012129
B0513.5	187116_s_at	WBGene00007197							Molecular_function:calcium ion binding|Molecular_function:proline dehydrogenase activity|Biological_process:glutamate biosynthesis|Biological_process:proline catabolism	KOG0186	Proline oxidase
B0513.7	179390_s_at
B0523.1	189739_at	WBGene00002212	kin-31	kin-31 encodes a predicted tyrosine protein kinase expressed in the nucleus and cytoplasm of body-wall muscle cells; the expression of kin-31 was experimentally verified by RT-PCR.	0	0	Expression is both nuclear and cytoplasmically located in bodywall muscle cells. Expression is most commonly seen in adults, but is also seen in elongating embryos and larvae.		Molecular_function:protein kinase activity|Molecular_function:ATP binding|Biological_process:protein amino acid phosphorylation|Biological_process:intracellular signaling cascade|Molecular_function:protein-tyrosine kinase activity|Molecular_function:protein serine/threonine kinase activity|Molecular_function:non-membrane spanning protein tyrosine kinase activity|Cellular_component:cytoplasm|Biolo…	KOG0194	Protein tyrosine kinase
B0523.3	187243_at	WBGene00003993	pgl-2		0	0	PGL-2 is associated with P granules only during postembryonic development; it is not detectable in embryos. PGL-2 is first detected in L1 larvae, and like its transcript, it is not significantly enriched in the germline in newly hatched L1's. PGL-2 appears to accumulate in P granules, with weak signal still remaining in somatic tissues. It remains associated with P granules in adult gonads in bot…			LSE0204	Uncharacterized protein
B0523.5	188452_s_at	WBGene00001443	fli-1	fli-1 encodes a homolog of Drosophila flightless-I; can interact with human Ha-Ras and human actin in vitro; mRNA levels are highest in embryos.					Molecular_function:actin binding|Molecular_function:protein binding	KOG0444	Cytoskeletal regulator Flightless-I (contains leucine-rich and gelsolin repeats)
B0523.5	171873_x_at	WBGene00001443	fli-1	fli-1 encodes a homolog of Drosophila flightless-I; can interact with human Ha-Ras and human actin in vitro; mRNA levels are highest in embryos.					Molecular_function:actin binding|Molecular_function:protein binding	KOG0444	Cytoskeletal regulator Flightless-I (contains leucine-rich and gelsolin repeats)
B0523.5	175718_s_at	WBGene00001443	fli-1	fli-1 encodes a homolog of Drosophila flightless-I; can interact with human Ha-Ras and human actin in vitro; mRNA levels are highest in embryos.					Molecular_function:actin binding|Molecular_function:protein binding	KOG0444	Cytoskeletal regulator Flightless-I (contains leucine-rich and gelsolin repeats)
B0524.2	180526_at	WBGene00015241							Biological_process:lipid metabolism
B0524.3	180868_at	WBGene00015242								LSE1193	Unnamed protein
B0524.4	180782_at	WBGene00015243								LSE0135	WSN domain
B0524.5	181044_s_at	WBGene00015244
B0524.6	180731_at	WBGene00015245								InP_Cae_011901
B0524.7	181095_at	WBGene00044647
B0545.1	191700_s_at	WBGene00006599	tpa-1		1	1	Larval Expression: intestine; body wall muscle; Nervous System; head neurons; tail neurons; unidentified cells;|Larval Expression: pharynx; hypodermis; Nervous System; head neurons; unidentified cells in tail ;	intestine|head neurons|tail neurons|nervous system|body wall muscle|tail|pharynx|hypodermis|head neurons|vulval muscle|nervous system|Reproductive System	Biological_process:intracellular signaling cascade|Molecular_function:protein serine/threonine kinase activity|Molecular_function:ATP binding|Biological_process:protein amino acid phosphorylation|Molecular_function:protein kinase activity|Molecular_function:protein-tyrosine kinase activity|Biological_process:cell wall organization and biogenesis (sensu Magnoliophyta)|Molecular_function:atypical p…	KOG0694	Serine/threonine protein kinase
B0545.1	174622_at	WBGene00006599	tpa-1		1	1	Larval Expression: intestine; body wall muscle; Nervous System; head neurons; tail neurons; unidentified cells;|Larval Expression: pharynx; hypodermis; Nervous System; head neurons; unidentified cells in tail ;	intestine|head neurons|tail neurons|nervous system|body wall muscle|tail|pharynx|hypodermis|head neurons|vulval muscle|nervous system|Reproductive System	Biological_process:intracellular signaling cascade|Molecular_function:protein serine/threonine kinase activity|Molecular_function:ATP binding|Biological_process:protein amino acid phosphorylation|Molecular_function:protein kinase activity|Molecular_function:protein-tyrosine kinase activity|Biological_process:cell wall organization and biogenesis (sensu Magnoliophyta)|Molecular_function:atypical p…	KOG0694	Serine/threonine protein kinase
B0545.3	190394_at	WBGene00015246							Cellular_component:extracellular region
B0545.4	188865_at	WBGene00015247							Molecular_function:protein dimerization activity|Biological_process:embryonic development (sensu Metazoa)	KOG1121	Tam3-transposase (Ac family)
B0546.1	190061_s_at	WBGene00015248	mai-2	mai-2/B0546.1 is orthologous to mitochondrial intrinsic ATPase inhibitor protein (IF(1)), which blocks reverse action (ATP hydrolysis) by F(0)F(1)-ATPase when its (normally required) proton gradient is lost; MAI-2 has a mitochondrial import signal at its N-terminus, and is transported to yeast mitochondria; MAI-2 can inhibit yeast F(0)F(1)-ATPase, and this inhibition is pH-dependent; MAI-2's tert…	1	1	Larval Expression: pharynx; intestine; renal gland cells; rectal epithelium; Reproductive System; distal tip cell; developing gonad; developing vulva; body wall muscle; hypodermis; seam cells; Nervous System; nerve ring; ventral nerve cord; head neurons; pharyngeal neurons; tail neurons; unidentified cells in tail ;	tail|pharynx|hypodermis|intestine|rectal epithelium|head neurons|tail neurons|nerve ring|ventral nerve cord|pharyngeal neurons|vulval muscle|nervous system|seam cells|rectal gland cells|Reproductive System|body wall muscle|developing vulva|spermatheca|vulva other|gonad sheath cells|distal tip cell|developing gonad	Molecular_function:enzyme inhibitor activity|Biological_process:negative regulation of nucleotide metabolism|Cellular_component:mitochondrion|Molecular_function:tumor necrosis factor receptor binding|Biological_process:immune response|Cellular_component:membrane	TWOG0226	ATPase inhibitory factor
B0546.1	190060_at	WBGene00015248	mai-2	mai-2/B0546.1 is orthologous to mitochondrial intrinsic ATPase inhibitor protein (IF(1)), which blocks reverse action (ATP hydrolysis) by F(0)F(1)-ATPase when its (normally required) proton gradient is lost; MAI-2 has a mitochondrial import signal at its N-terminus, and is transported to yeast mitochondria; MAI-2 can inhibit yeast F(0)F(1)-ATPase, and this inhibition is pH-dependent; MAI-2's tert…	1	1	Larval Expression: pharynx; intestine; renal gland cells; rectal epithelium; Reproductive System; distal tip cell; developing gonad; developing vulva; body wall muscle; hypodermis; seam cells; Nervous System; nerve ring; ventral nerve cord; head neurons; pharyngeal neurons; tail neurons; unidentified cells in tail ;	tail|pharynx|hypodermis|intestine|rectal epithelium|head neurons|tail neurons|nerve ring|ventral nerve cord|pharyngeal neurons|vulval muscle|nervous system|seam cells|rectal gland cells|Reproductive System|body wall muscle|developing vulva|spermatheca|vulva other|gonad sheath cells|distal tip cell|developing gonad	Molecular_function:enzyme inhibitor activity|Biological_process:negative regulation of nucleotide metabolism|Cellular_component:mitochondrion|Molecular_function:tumor necrosis factor receptor binding|Biological_process:immune response|Cellular_component:membrane	TWOG0226	ATPase inhibitory factor
B0546.2	181398_s_at	WBGene00015249
B0546.3	181352_at	WBGene00015250								KOG3399	Predicted Yippee-type zinc-binding protein
B0546.4	173485_s_at	WBGene00015251	B0546.4
B0546.5	172313_x_at	WBGene00015252								InP_Cae_008737
B0547.1	181157_at	WBGene00000817	csn-5	csn-5 encodes an ortholog of subunit 5 of the COP9 signalosome complex (CSN5), which in turn is a pan-eukaryotic multiprotein complex that positively regulates E3 ubiquitin ligases, physically interacts with SCF-type E3 ubiquitin ligases, and probably regulates protein degradation; CSN-5 (along with KGB-1 and ZYX-1) physically binds germline RNA helicases (GLH proteins), and csn-5(RNAi) results i…	0	1	Expressed in early embryos.|Larval Expression: pharynx; intestine; body wall muscle; unidentified cells in tail ;	tail|pharynx|intestine|vulval muscle|Reproductive System|body wall muscle|spermatheca	Biological_process:embryonic development (sensu Metazoa)|Biological_process:establishment of mitotic spindle orientation|Biological_process:embryonic cleavage|Biological_process:cytokinesis	KOG1554	COP9 signalosome, subunit CSN5
B0547.2	172361_at	WBGene00015253
B0547.4	190841_at	WBGene00005086	srd-8							LSE0147	Chemoreceptor/7TM receptor
B0554.1	172421_x_at	WBGene00015254
B0554.2	182185_at	WBGene00015255								LSE3906	Unnamed protein
B0554.3	172458_at	WBGene00015256
B0554.4	183163_at	WBGene00015257								LSE3906	Unnamed protein
B0554.5	182746_at	WBGene00015258							Molecular_function:transporter activity|Biological_process:transport|Cellular_component:integral to membrane|Biological_process:amino acid transport|Molecular_function:amino acid permease activity	KOG3098	Uncharacterized conserved protein
B0554.6	183146_at	WBGene00015259	dod-20						Biological_process:determination of adult life span	LSE0536	Uncharacterized protein
B0554.7	180408_s_at	WBGene00015260								KOG3098	Uncharacterized conserved protein
B0563.1	187399_at	WBGene00015261								InP_Cae_012143
B0563.2	190542_at	WBGene00006637	tsp-11						Cellular_component:integral to membrane
B0563.4	187510_at	WBGene00006479	tag-132							KOG2322	N-methyl-D-aspartate receptor glutamate-binding subunit
B0563.4	187397_at	WBGene00006479	tag-132							KOG2322	N-methyl-D-aspartate receptor glutamate-binding subunit
B0563.5	187434_at	WBGene00015262
B0563.6	187485_at	WBGene00015263	B0563.6						Molecular_function:rhodopsin-like receptor activity|Biological_process:G-protein coupled receptor protein signaling pathway|Cellular_component:integral to membrane	KOG3656	7 transmembrane receptor
B0563.7	189040_at	WBGene00015264							Molecular_function:calcium ion binding|Biological_process:ciliary or flagellar motility|Cellular_component:flagellum (sensu Bacteria)	KOG0027	Calmodulin and related proteins (EF-Hand superfamily)
B0563.8	187504_at	WBGene00015265
B0564.1	175754_s_at	WBGene00007201	B0564.1						Molecular_function:3'-5'-exoribonuclease activity|Molecular_function:RNA binding|Biological_process:RNA processing|Molecular_function:tRNA binding|Molecular_function:tRNA-specific ribonuclease activity|Biological_process:tRNA processing|Cellular_component:exosome (RNase complex)|Molecular_function:exoribonuclease activity, producing 5'-phosphomonoesters|Biological_process:larval development (sens…	KOG1068	Exosomal 3'-5' exoribonuclease complex, subunit Rrp41 and related exoribonucleases
B0564.1	190614_at	WBGene00007201	B0564.1						Molecular_function:3'-5'-exoribonuclease activity|Molecular_function:RNA binding|Biological_process:RNA processing|Molecular_function:tRNA binding|Molecular_function:tRNA-specific ribonuclease activity|Biological_process:tRNA processing|Cellular_component:exosome (RNase complex)|Molecular_function:exoribonuclease activity, producing 5'-phosphomonoesters|Biological_process:larval development (sens…	KOG1068	Exosomal 3'-5' exoribonuclease complex, subunit Rrp41 and related exoribonucleases
B0564.1	175753_at	WBGene00044083	tin-9.2	The tin-9.2 locus encodes two disjoint protein products by alternative splicing, an ortholog of S. cerevisiae Tin9p (for which the locus is names) and a putative Rrp41 subunit of the exosomal 3'-5' exoribonuclease complex (termed simply B0564.1); TIN-9.2 protein is mitochondrial; TIN-9.2 is required for normal locomotion and development, for mitochondrial import of the ADP/ATP carrier, and (by in…					Biological_process:protein targeting to mitochondrion|Biological_process:protein import into mitochondrial inner membrane|Cellular_component:mitochondrial intermembrane space protein transporter complex|Biological_process:positive regulation of growth rate|Biological_process:embryonic development (sensu Metazoa)|Biological_process:larval development (sensu Nematoda)|Biological_process:growth|Biol…
B0564.10	193622_at	WBGene00006766	unc-30	unc-30 encodes a homeodomain-containing protein that is orthologous to the Pitx family of homeodomain transcription factors; during develpoment, UNC-30 controls the terminal differentiation of all 19 type D GABA-ergic motor neurons by directly regulating the expression of UNC-25/GAD and UNC-47/VGAT, which regulate GABA formation and secretion, respectively; UNC-30 is expressed most strongly in ty…	1	0	UNC-30 is found in the nuclei of the D neurons. IN L1 worms anti-UNC-30 stained the 6 DD neurons and in L2 worm, stained 6 DD neurons and 13 VD neurons. UNC-30 protein were maintained at low level during L3 and later stages.Anti-UNC-30 also stained a pair of nuclei in the preanal ganglion of L1 and L2 animals, corresponding to the position of PVP. In addition, four nuclei in the head of L1 and L2…	neurons|DD neurons|VD neurons|preanal ganglion	Molecular_function:transcription factor activity|Molecular_function:sequence-specific DNA binding|Biological_process:regulation of transcription, DNA-dependent|Cellular_component:nucleus|Molecular_function:DNA binding|Biological_process:regulation of transcription	KOG0486	Transcription factor PTX1, contains HOX domain
B0564.10	174442_s_at	WBGene00006766	unc-30	unc-30 encodes a homeodomain-containing protein that is orthologous to the Pitx family of homeodomain transcription factors; during develpoment, UNC-30 controls the terminal differentiation of all 19 type D GABA-ergic motor neurons by directly regulating the expression of UNC-25/GAD and UNC-47/VGAT, which regulate GABA formation and secretion, respectively; UNC-30 is expressed most strongly in ty…	1	0	UNC-30 is found in the nuclei of the D neurons. IN L1 worms anti-UNC-30 stained the 6 DD neurons and in L2 worm, stained 6 DD neurons and 13 VD neurons. UNC-30 protein were maintained at low level during L3 and later stages.Anti-UNC-30 also stained a pair of nuclei in the preanal ganglion of L1 and L2 animals, corresponding to the position of PVP. In addition, four nuclei in the head of L1 and L2…	neurons|DD neurons|VD neurons|preanal ganglion	Molecular_function:transcription factor activity|Molecular_function:sequence-specific DNA binding|Biological_process:regulation of transcription, DNA-dependent|Cellular_component:nucleus|Molecular_function:DNA binding|Biological_process:regulation of transcription	KOG0486	Transcription factor PTX1, contains HOX domain
B0564.11	192873_s_at	WBGene00023421							Molecular_function:nucleic acid binding|Molecular_function:zinc ion binding|Cellular_component:intracellular|Molecular_function:protein binding
B0564.2	178851_at	WBGene00007202								KOG3200	Uncharacterized conserved protein
B0564.3	191581_at	WBGene00007203								KOG3547	Bestrophin (Best vitelliform macular dystrophy-associated protein)
B0564.4	191529_at	WBGene00007204								KOG3547	Bestrophin (Best vitelliform macular dystrophy-associated protein)
B0564.6	193231_s_at	WBGene00007206	B0564.6						Molecular_function:protein binding	KOG1947	Leucine rich repeat proteins, some proteins contain F-box
B0564.7	174142_s_at	WBGene00007207								LSE0943	Unnamed protein
BE10.1	177288_s_at	WBGene00007209								LSE0559	Uncharacterized protein
BE10.2	173030_at	WBGene00007210								KOG0872	Sterol C5 desaturase
BE10.2	177247_at	WBGene00007210								KOG0872	Sterol C5 desaturase
BE10.3	177286_at	WBGene00007211								LSE0017	Uncharacterized protein
BE10.4	177296_at	WBGene00007212								InP_Cae_009062
C01A2.1	177765_at	WBGene00007213
C01A2.2	177410_at	WBGene00007214								InP_Cae_007679
C01A2.3	193233_at	WBGene00007215							Biological_process:protein insertion into membrane|Cellular_component:integral to membrane|Biological_process:embryonic development (sensu Metazoa)|Biological_process:larval development (sensu Nematoda)|Biological_process:growth|Biological_process:positive regulation of growth rate
C01A2.4	177894_at	WBGene00007216							Biological_process:protein transport	KOG3231	Predicted assembly/vacuolar sorting protein
C01A2.5	173379_s_at	WBGene00007217							Biological_process:positive regulation of growth rate|Biological_process:physiological process|Biological_process:embryonic development (sensu Metazoa)|Biological_process:post-embryonic body morphogenesis|Biological_process:larval development (sensu Nematoda)|Biological_process:growth|Biological_process:locomotory behavior	KOG3113	Uncharacterized conserved protein
C01A2.5	193280_s_at	WBGene00007217							Biological_process:positive regulation of growth rate|Biological_process:physiological process|Biological_process:embryonic development (sensu Metazoa)|Biological_process:post-embryonic body morphogenesis|Biological_process:larval development (sensu Nematoda)|Biological_process:growth|Biological_process:locomotory behavior	KOG3113	Uncharacterized conserved protein
C01A2.6	177753_at	WBGene00007218
C01B10.1	185299_s_at	WBGene00001091	drh-2		0	0	No gfp expression detected.		Molecular_function:nucleic acid binding|Molecular_function:helicase activity|Molecular_function:ATP binding|Biological_process:RNA interference	KOG0354	DEAD-box like helicase
C01B10.10	173778_s_at	WBGene00015284							Molecular_function:aminopeptidase activity|Biological_process:proteolysis	KOG1516	Carboxylesterase and related proteins
C01B10.3	185295_s_at	WBGene00015278		C01B10.3 encodes a paralog of IPP-5, and thus may functionally overlap with ipp-5 in vivo.	0	0	Expressed in pharyngeal muscles and rectal epithelial cells		Molecular_function:inositol or phosphatidylinositol phosphatase activity	KOG1976	Inositol polyphosphate 5-phosphatase, type I
C01B10.4	184823_at	WBGene00015279							Molecular_function:peroxidase activity|Biological_process:response to oxidative stress	KOG1516	Carboxylesterase and related proteins
C01B10.5	172045_x_at	WBGene00001858	hil-7	hil-7 encodes a histone H1.1 isoform that is required in the germline for chromatin silencing (assayed by silencing of transgenic DNA), for proliferation and differentiation, and for fertility; hil-7(RNAi) phenotypes resemble the Mes phenotype resulting from the desilencing of genes required for somatic differentiation in the germline; HIL-7 is required in both the hermaphrodite and the male germ…	3	0	All nuclei of the soma of all life stages as well as all nuclei of the germline were detected. In the male gonad, the germline-nuclei of mitotic and of meiotic regions were reactive with the antibody, as were spermatids and mature spermatozoa.	gonad|spermatids|male gonad|germ-line cells	Cellular_component:nucleosome|Molecular_function:DNA binding|Cellular_component:nucleus|Biological_process:nucleosome assembly	LSE4029	Unnamed protein
C01B10.5	172675_x_at	WBGene00001858	hil-7	hil-7 encodes a histone H1.1 isoform that is required in the germline for chromatin silencing (assayed by silencing of transgenic DNA), for proliferation and differentiation, and for fertility; hil-7(RNAi) phenotypes resemble the Mes phenotype resulting from the desilencing of genes required for somatic differentiation in the germline; HIL-7 is required in both the hermaphrodite and the male germ…	3	0	All nuclei of the soma of all life stages as well as all nuclei of the germline were detected. In the male gonad, the germline-nuclei of mitotic and of meiotic regions were reactive with the antibody, as were spermatids and mature spermatozoa.	gonad|spermatids|male gonad|germ-line cells	Cellular_component:nucleosome|Molecular_function:DNA binding|Cellular_component:nucleus|Biological_process:nucleosome assembly	LSE4029	Unnamed protein
C01B10.5	171921_x_at	WBGene00001858	hil-7	hil-7 encodes a histone H1.1 isoform that is required in the germline for chromatin silencing (assayed by silencing of transgenic DNA), for proliferation and differentiation, and for fertility; hil-7(RNAi) phenotypes resemble the Mes phenotype resulting from the desilencing of genes required for somatic differentiation in the germline; HIL-7 is required in both the hermaphrodite and the male germ…	3	0	All nuclei of the soma of all life stages as well as all nuclei of the germline were detected. In the male gonad, the germline-nuclei of mitotic and of meiotic regions were reactive with the antibody, as were spermatids and mature spermatozoa.	gonad|spermatids|male gonad|germ-line cells	Cellular_component:nucleosome|Molecular_function:DNA binding|Cellular_component:nucleus|Biological_process:nucleosome assembly	LSE4029	Unnamed protein
C01B10.6	184599_at	WBGene00015280	C01B10.6							InP_Cae_006163
C01B10.6	184600_s_at	WBGene00015280	C01B10.6							InP_Cae_006163
C01B10.7	184810_at	WBGene00015281							Molecular_function:transferase activity, transferring hexosyl groups|Biological_process:metabolism	LSE0680	Unnamed protein
C01B10.8	184605_at	WBGene00015282			0	0	Substantial fluorescence was noted in the 20 intestinal cells of adult and larval stages. During the embryonic development GFP signals were first seen in eggs that are situated in the uterus close to the vulva, representing embryos at the time of gastrulation, approximately 3 h after fertilisation.		Molecular_function:catalytic activity|Biological_process:ubiquinone biosynthesis|Molecular_function:2-polyprenyl-6-methoxy-1,4-benzoquinone methyltransferase activity	KOG2352	Predicted spermine/spermidine synthase
C01B10.9	184884_s_at	WBGene00015283							Molecular_function:hydrolase activity|Biological_process:nucleotide metabolism	KOG2645	Type I phosphodiesterase/nucleotide pyrophosphatase
C01B12.1	190091_at	WBGene00005017	sqt-2	sqt-2 encodes a collagen required for normal alae formation and body morphology; sqt-2 mutants exhibit a slightly dumpy phenotype and the bodies of mutants are helically twisted.					Molecular_function:structural constituent of cuticle|Biological_process:phosphate transport|Cellular_component:cytoplasm|Molecular_function:signal transducer activity|Cellular_component:extracellular region|Biological_process:frizzled-2 signaling pathway|Biological_process:development	KOG3544	Collagens (type IV and type XIII), and related proteins
C01B12.2	186210_at	WBGene00015285							Molecular_function:DNA binding|Cellular_component:nucleus
C01B12.3	186473_at	WBGene00015286		C01B12.3 is orthologous to the human gene VITELLIFORM MACULAR DYSTROPHY PROTEIN (VMD2; OMIM:153700), which when mutated leads to disease.	0	1	Larval Expression: hypodermis; excretory cell;	hypodermis|Reproductive System|spermatheca|anal depressor muscle|excretory cell	Molecular_function:G-protein coupled receptor activity|Biological_process:G-protein coupled receptor protein signaling pathway	KOG3547	Bestrophin (Best vitelliform macular dystrophy-associated protein)
C01B12.4	186126_at	WBGene00015287								KOG2641	Predicted seven transmembrane receptor - rhodopsin family
C01B12.5	185631_at	WBGene00015288							Molecular_function:arsenite transporter activity|Cellular_component:integral to membrane	KOG3547	Bestrophin (Best vitelliform macular dystrophy-associated protein)
C01B12.7	185547_at	WBGene00015290								InP_Cae_010155
C01B12.8	186439_at	WBGene00015291							Biological_process:embryonic development (sensu Metazoa)	InP_Cae_011514
C01B4.1	176318_s_at	WBGene00006283	str-257
C01B4.1	172783_x_at	WBGene00006283	str-257
C01B4.2	181358_at
C01B4.3	189062_s_at	WBGene00006284	str-258							LSE0498	7-transmembrane olfactory receptor
C01B4.4	176325_at
C01B7.1	180621_at	WBGene00015274	C01B7.1						Molecular_function:nucleic acid binding|Molecular_function:zinc ion binding|Cellular_component:intracellular|Biological_process:positive regulation of growth rate|Biological_process:embryonic development (sensu Metazoa)|Biological_process:larval development (sensu Nematoda)|Biological_process:growth
C01B7.1	190099_at	WBGene00015274	C01B7.1						Molecular_function:nucleic acid binding|Molecular_function:zinc ion binding|Cellular_component:intracellular|Biological_process:positive regulation of growth rate|Biological_process:embryonic development (sensu Metazoa)|Biological_process:larval development (sensu Nematoda)|Biological_process:growth	KOG1721	Zn-finger
C01B7.3	181263_at	WBGene00015275
C01B7.4	189538_s_at	WBGene00006467	tag-117						Molecular_function:protein binding|Biological_process:embryonic development (sensu Metazoa)	KOG0609	Calcium/calmodulin-dependent serine protein kinase/membrane-associated guanylate kinase
C01B7.5	180705_at	WBGene00015276							Molecular_function:protein binding	KOG3528	PDZ domain
C01B7.6	181455_s_at	WBGene00004457	rpm-1		1	0	In transgenic animals that overexpressed the functional RPM-1::GFP, both the anti-RPM-1 and anti-GFP antibodies gave identical patterns and showed that RPM-1::GFP was localized in distinct subcellular regions of the nervous system. Strong RPM-1::GFP expression was seen in the nerve ring and nerve cords but not in commissural processes that do not form synapses. Costained the transgenic animals wi…	nerve ring|nervous system|nerve ring|neurons|pharynx|coelomocytes|distal tip cells|pharynx|tail neurons|nerve ring|ventral nerve cord|nervous system|neurons along body	Molecular_function:zinc ion binding|Cellular_component:intracellular|Molecular_function:protein binding|Biological_process:regulation of transcription, DNA-dependent|Molecular_function:hydrolase activity|Cellular_component:extracellular matrix (sensu Metazoa)|Biological_process:cell adhesion|Biological_process:blood coagulation	KOG1428	Inhibitor of type V adenylyl cyclases/Neuronal presynaptic protein Highwire/PAM/RPM-1
C01B7.6	173636_at	WBGene00004457	rpm-1		1	0	In transgenic animals that overexpressed the functional RPM-1::GFP, both the anti-RPM-1 and anti-GFP antibodies gave identical patterns and showed that RPM-1::GFP was localized in distinct subcellular regions of the nervous system. Strong RPM-1::GFP expression was seen in the nerve ring and nerve cords but not in commissural processes that do not form synapses. Costained the transgenic animals wi…	nerve ring|nervous system|nerve ring|neurons|pharynx|coelomocytes|distal tip cells|pharynx|tail neurons|nerve ring|ventral nerve cord|nervous system|neurons along body	Molecular_function:zinc ion binding|Cellular_component:intracellular|Molecular_function:protein binding|Biological_process:regulation of transcription, DNA-dependent|Molecular_function:hydrolase activity|Cellular_component:extracellular matrix (sensu Metazoa)|Biological_process:cell adhesion|Biological_process:blood coagulation	KOG1428	Inhibitor of type V adenylyl cyclases/Neuronal presynaptic protein Highwire/PAM/RPM-1
C01B7.7	180939_s_at	WBGene00015277								LSE0514	Predicted secreted cysteine rich protein found only in C.elegans
C01B9.1	172266_x_at	WBGene00007220							Biological_process:reproduction	LSE0550	Uncharacterized protein
C01C10.1	175730_at	WBGene00000523	clc-2	clc-2 encodes a claudin homolog, closely similar to CLC-1, that is required for normal cohesion of apical junctions in epithelia; claudins are integral membrane proteins with four transmembrane sequences that are found in mammalian tight junctions (TJs), induce TJs when transgenically expressed in cells normally lacking them, and can mediate the specific conductance of of specific ions (e.g., mag…	0	0	Expressed in all stages.|Expressed in all stages.|CLC-2-GFP was detected in hypodermal seam cells, which fuse to form a single elongated syncytium. However, in contrast to CLC-1-GFP, under the expression condition used in this study, GFP signals did not appear to be concentrated at the borders between the seam cell syncytium and surrounding hypodermal cells. When adult wild-type worms were whole-…	hypodermal|seam cells	Cellular_component:integral to membrane|Molecular_function:structural molecule activity|Cellular_component:tight junction	LSE0688	Unnamed protein
C01C10.1	175731_s_at	WBGene00000523	clc-2	clc-2 encodes a claudin homolog, closely similar to CLC-1, that is required for normal cohesion of apical junctions in epithelia; claudins are integral membrane proteins with four transmembrane sequences that are found in mammalian tight junctions (TJs), induce TJs when transgenically expressed in cells normally lacking them, and can mediate the specific conductance of of specific ions (e.g., mag…	0	0	Expressed in all stages.|Expressed in all stages.|CLC-2-GFP was detected in hypodermal seam cells, which fuse to form a single elongated syncytium. However, in contrast to CLC-1-GFP, under the expression condition used in this study, GFP signals did not appear to be concentrated at the borders between the seam cell syncytium and surrounding hypodermal cells. When adult wild-type worms were whole-…	hypodermal|seam cells	Cellular_component:integral to membrane|Molecular_function:structural molecule activity|Cellular_component:tight junction	LSE0688	Unnamed protein
C01C10.2	187718_at	WBGene00015294	C01C10.2						Molecular_function:GTPase activity|Molecular_function:GTP binding	InP_Cae_008777
C01C10.3	173737_at	WBGene00015295	acl-12						Molecular_function:acyltransferase activity|Biological_process:metabolism	KOG1505	Lysophosphatidic acid acyltransferase LPAAT and related acyltransferases
C01C10.3	187734_s_at	WBGene00015295	acl-12						Molecular_function:acyltransferase activity|Biological_process:metabolism	KOG1505	Lysophosphatidic acid acyltransferase LPAAT and related acyltransferases
C01C10.4	187721_s_at	WBGene00000526	clc-5	clc-5 encodes a claudin homolog that may be required for normal cohesion of apical junctions in epithelia; CLC-5 is worm-specific, with obvious homologs only in C. elegans; CLC-5 has no obvious function in mass RNAi assays; claudins are integral membrane proteins with four transmembrane sequences that are found in mammalian tight junctions (TJs), induce TJs when transgenically expressed in cells …					Cellular_component:integral to membrane	LSE0688	Unnamed protein
C01C10.4	175733_at	WBGene00000526	clc-5	clc-5 encodes a claudin homolog that may be required for normal cohesion of apical junctions in epithelia; CLC-5 is worm-specific, with obvious homologs only in C. elegans; CLC-5 has no obvious function in mass RNAi assays; claudins are integral membrane proteins with four transmembrane sequences that are found in mammalian tight junctions (TJs), induce TJs when transgenically expressed in cells …					Cellular_component:integral to membrane	LSE0688	Unnamed protein
C01C4.1	193825_at	WBGene00003739	nlp-1	nlp-1 encodes a predicted neuropeptide-like protein of the MSFamide family with similarity to Aplysia californica (sea hare) buccalin, a neuropeptide that regulates acetylcholine-induced muscle contraction; NLP-1 is expressed in the phasmid PHB tail sensory neuron, lateral neurons, head neurons, and the intestine; the precise role of NLP-1 in nervous system function and development is not yet kno…	1	1	Reporter construct is expressed primarily or exclusively in neurons or "endocrine/secretory" cells. GFP expression in non-neuronal tissues include the gut (frequently), specific somatic gonad cells, and in pharyngeal or vulval muscles (rarely). No expression is detected in hypodermal, body wall muscle or germ tissues. nlp-1::GFP is expressed in at least 5 classes of neurons located in the head an…	head neurons|tail neurons|lateral ganglia|intestine|head neurons		InP_Cae_010830
C01C4.2	187343_at	WBGene00015292								InP_Cae_011083
C01C4.3	192508_s_at	WBGene00015293	C01C4.3						Molecular_function:protein kinase activity|Molecular_function:ATP binding|Biological_process:protein amino acid phosphorylation|Molecular_function:protein serine/threonine kinase activity|Molecular_function:protein-tyrosine kinase activity	InP_met_002739
C01C7.1	174026_at	WBGene00000186	ark-1	ark-1 encodes a homolog of the nonreceptor tyrosine kinase ACK which inhibits signalling through the EGF receptor homolog LET-23, both in (RAS-dependent) vulval development and in (RAS-independent) ovulation.					Molecular_function:protein kinase activity|Molecular_function:ATP binding|Biological_process:protein amino acid phosphorylation|Molecular_function:protein-tyrosine kinase activity|Molecular_function:protein serine/threonine kinase activity|Molecular_function:non-membrane spanning protein tyrosine kinase activity|Cellular_component:cytoplasm|Biological_process:signal transduction	KOG0199	ACK and related non-receptor tyrosine kinases
C01C7.1	194031_at	WBGene00000186	ark-1	ark-1 encodes a homolog of the nonreceptor tyrosine kinase ACK which inhibits signalling through the EGF receptor homolog LET-23, both in (RAS-dependent) vulval development and in (RAS-independent) ovulation.					Molecular_function:protein kinase activity|Molecular_function:ATP binding|Biological_process:protein amino acid phosphorylation|Molecular_function:protein-tyrosine kinase activity|Molecular_function:protein serine/threonine kinase activity|Molecular_function:non-membrane spanning protein tyrosine kinase activity|Cellular_component:cytoplasm|Biological_process:signal transduction	KOG0199	ACK and related non-receptor tyrosine kinases
C01F1.1	190074_s_at	WBGene00015296							Molecular_function:DNA binding|Molecular_function:transcriptional activator activity|Biological_process:positive regulation of transcription|Cellular_component:nucleus|Biological_process:positive regulation of growth rate|Biological_process:embryonic development (sensu Metazoa)	KOG2393	Transcription initiation factor IIF, large subunit (RAP74)
C01F1.1	173313_s_at	WBGene00015296							Molecular_function:DNA binding|Molecular_function:transcriptional activator activity|Biological_process:positive regulation of transcription|Cellular_component:nucleus|Biological_process:positive regulation of growth rate|Biological_process:embryonic development (sensu Metazoa)	KOG2393	Transcription initiation factor IIF, large subunit (RAP74)
C01F1.2	182260_at	WBGene00015297		C01F1.2 is orthologous to the human gene SCO (CYTOCHROME OXIDASE DEFICIENT, YEAST) HOMOLOG 1 (SCO1; OMIM:603644), which when mutated leads to early-onset hepatic failure; the C01F1.2 protein is predicted to be mitochondrial with 68% accuracy.					Molecular_function:transporter activity|Molecular_function:binding|Biological_process:transport|Biological_process:electron transport|Molecular_function:protein tyrosine phosphatase activity|Biological_process:embryonic development (sensu Metazoa)|Biological_process:larval development (sensu Nematoda)|Biological_process:growth	KOG2792	Putative cytochrome C oxidase assembly protein
C01F1.3	184019_at	WBGene00015298	C01F1.3						Molecular_function:catalytic activity|Molecular_function:coenzyme binding|Biological_process:cellular metabolism|Molecular_function:3-beta-hydroxy-delta5-steroid dehydrogenase activity|Biological_process:steroid biosynthesis|Biological_process:biosynthesis|Molecular_function:UDP-glucose 4-epimerase activity|Biological_process:galactose metabolism|Molecular_function:dTDP-glucose 4,6-dehydratase ac…	KOG0747	Putative NAD+-dependent epimerases
C01F1.4	183943_at	WBGene00015299							Molecular_function:rhodopsin-like receptor activity|Biological_process:G-protein coupled receptor protein signaling pathway|Cellular_component:integral to membrane	KOG3656	7 transmembrane receptor
C01F1.5	184053_at	WBGene00015300							Molecular_function:astacin activity|Biological_process:proteolysis	InP_Cae_006184
C01F1.6	182049_at	WBGene00015301			1	0	Larval Expression: intestine; Nervous System; head neurons; unidentified cells;|Larval Expression: intestine; Nervous System; head neurons; tail neurons; unidentified cells in head;	intestine|head neurons|nervous system|head|intestine|head neurons|tail neurons|nervous system
C01F4.2	179957_at	WBGene00015303	C01F4.2		1	0	Larval Expression: intestine; Nervous System; nerve ring; ventral nerve cord; head neurons; neurons along body;|Larval Expression: intestine; Nervous System; head neurons; amphids; tail neurons; phasmids;	intestine|head neurons|nerve ring|ventral nerve cord|nervous system|neurons along body|intestine|head neurons|tail neurons|nervous system|amphids|phasmids	Biological_process:signal transduction|Cellular_component:intracellular|Biological_process:positive regulation of growth rate	KOG2710	Rho GTPase-activating protein
C01F4.2	180304_at	WBGene00015303	C01F4.2		1	0	Larval Expression: intestine; Nervous System; nerve ring; ventral nerve cord; head neurons; neurons along body;|Larval Expression: intestine; Nervous System; head neurons; amphids; tail neurons; phasmids;	intestine|head neurons|nerve ring|ventral nerve cord|nervous system|neurons along body|intestine|head neurons|tail neurons|nervous system|amphids|phasmids	Biological_process:signal transduction|Cellular_component:intracellular|Biological_process:positive regulation of growth rate	KOG2710	Rho GTPase-activating protein
C01F4.2	189146_at	WBGene00015303	C01F4.2		1	0	Larval Expression: intestine; Nervous System; nerve ring; ventral nerve cord; head neurons; neurons along body;|Larval Expression: intestine; Nervous System; head neurons; amphids; tail neurons; phasmids;	intestine|head neurons|nerve ring|ventral nerve cord|nervous system|neurons along body|intestine|head neurons|tail neurons|nervous system|amphids|phasmids	Biological_process:signal transduction|Cellular_component:intracellular|Biological_process:positive regulation of growth rate	KOG2710	Rho GTPase-activating protein
C01F4.2	180003_at	WBGene00015303	C01F4.2		1	0	Larval Expression: intestine; Nervous System; nerve ring; ventral nerve cord; head neurons; neurons along body;|Larval Expression: intestine; Nervous System; head neurons; amphids; tail neurons; phasmids;	intestine|head neurons|nerve ring|ventral nerve cord|nervous system|neurons along body|intestine|head neurons|tail neurons|nervous system|amphids|phasmids	Biological_process:signal transduction|Cellular_component:intracellular|Biological_process:positive regulation of growth rate	KOG2710	Rho GTPase-activating protein
C01F6.1	177919_s_at	WBGene00007221								KOG1327	Copine
C01F6.2	177495_at	WBGene00007222							Biological_process:embryonic development (sensu Metazoa)	InP_Cae_006433
C01F6.3	189117_s_at
C01F6.4	193456_at	WBGene00001413	fem-3	fem-3 encodes a novel protein that promotes male development in all tissues.	0	0	fem-3 mRNA is easily detectable in embryo, L4 and adult hermaphrodites but is also present at a low level in L1, L2 and L3 animals. The 1.62 kb and 1.55 kb transcripts are found in both L4 and adult hermaphrodites, though 1.62 kb transcript is increased relative to 1.55 kb transcript in adults. In embryos, the 1.55kb transcripts is missing, and a larger (1.7kb) fem-3 transcript is present.|GFP::F…		Molecular_function:DNA binding|Cellular_component:nucleus|Biological_process:embryonic development (sensu Metazoa)|Biological_process:reproduction|Biological_process:masculinization of hermaphroditic germ-line (sensu Nematoda)	InP_Cae_010556
C01F6.5	193736_at	WBGene00000120	aly-1						Molecular_function:nucleotide binding|Molecular_function:nucleic acid binding|Cellular_component:nucleosome|Molecular_function:DNA binding|Cellular_component:nucleus|Biological_process:nucleosome assembly	KOG0533	RRM motif-containing protein
C01F6.6	187600_at	WBGene00006438	tag-60		0	0	Larval Expression: pharynx; intestine; excretory cell; unidentified cells in tail ;	tail|pharynx|intestine|excretory cell	Molecular_function:protein binding
C01F6.6	191606_at	WBGene00006438	tag-60		0	0	Larval Expression: pharynx; intestine; excretory cell; unidentified cells in tail ;	tail|pharynx|intestine|excretory cell	Molecular_function:protein binding
C01F6.6	193008_at	WBGene00006438	tag-60		0	0	Larval Expression: pharynx; intestine; excretory cell; unidentified cells in tail ;	tail|pharynx|intestine|excretory cell	Molecular_function:protein binding
C01F6.6	187623_at	WBGene00006438	tag-60		0	0	Larval Expression: pharynx; intestine; excretory cell; unidentified cells in tail ;	tail|pharynx|intestine|excretory cell	Molecular_function:protein binding	KOG3528	PDZ domain
C01F6.6	175185_at	WBGene00006438	tag-60		0	0	Larval Expression: pharynx; intestine; excretory cell; unidentified cells in tail ;	tail|pharynx|intestine|excretory cell	Molecular_function:protein binding
C01F6.8	177684_s_at	WBGene00002046	icl-1	The icl-1 gene encodes, through alternative splicing, two alternative forms (ICL-1A, or 'IClnN1', and ICL-1B, or 'IClnN2'), with distinct electrophysiological properties, of an anion channel homolog.					Biological_process:chloride transport|Biological_process:regulation of cell volume|Biological_process:positive regulation of growth rate|Biological_process:embryonic development (sensu Metazoa)|Biological_process:larval development (sensu Nematoda)|Biological_process:growth|Biological_process:locomotory behavior|Biological_process:reproduction	KOG3238	Chloride ion current inducer protein
C01F6.9	177911_at	WBGene00007223		The C01F6.9 gene resides in an operon that also contains the genes icl-1 and lpl-1.					Molecular_function:nucleic acid binding|Molecular_function:zinc ion binding|Cellular_component:intracellular|Biological_process:positive regulation of growth rate	KOG4118	Uncharacterized conserved protein
C01G10.1	189120_at	WBGene00007230							Cellular_component:intracellular	LSE0136	Uncharacterized protein, contains BRCT, WSN domains and ankyrin repeats
C01G10.10	192524_s_at	WBGene00007237			0	0	Larval Expression: intestine;	intestine	Molecular_function:endopeptidase activity|Molecular_function:zinc ion binding|Molecular_function:O-sialoglycoprotein endopeptidase activity|Biological_process:proteolysis	KOG2707	Predicted metalloprotease with chaperone activity (RNAse H/HSP70 fold)
C01G10.11	175598_at	WBGene00006808	unc-76	unc-76 encodes a predicted coiled-coil protein that belongs to the FEZ (fasciculation and elongation protein; zygin/zeta-1) family of proteins; UNC-76 activity is required for normal axonal outgrowth and fasciculation and hence, normal locomotion; UNC-76 expression begins during embryogenesis and is present in all axons throughout development; UNC-76 localizes to both axons and cell bodies.	1	0	Intense staining showed in all major nerve bundles (the nerve ring and dorsal and ventral nerve cords) and all minor longitudinal and circumferential process tracts and bundles of sensory processes. Staining was visible in neuronal cell bodies but not in nuclei. Outside the pharynx, all neurons, but no other cells, stained with anti-UNC-76 antisera. Specifically, no staining was observed in cells…	neurons|nerve ring|ventral nerve cord|dorsal nerve cord
C01G10.11	191703_s_at	WBGene00006808	unc-76	unc-76 encodes a predicted coiled-coil protein that belongs to the FEZ (fasciculation and elongation protein; zygin/zeta-1) family of proteins; UNC-76 activity is required for normal axonal outgrowth and fasciculation and hence, normal locomotion; UNC-76 expression begins during embryogenesis and is present in all axons throughout development; UNC-76 localizes to both axons and cell bodies.	1	0	Intense staining showed in all major nerve bundles (the nerve ring and dorsal and ventral nerve cords) and all minor longitudinal and circumferential process tracts and bundles of sensory processes. Staining was visible in neuronal cell bodies but not in nuclei. Outside the pharynx, all neurons, but no other cells, stained with anti-UNC-76 antisera. Specifically, no staining was observed in cells…	neurons|nerve ring|ventral nerve cord|dorsal nerve cord
C01G10.12	189053_s_at	WBGene00001021	dnj-3	This gene encodes a protein containing a DnaJ ('J') domain.					Molecular_function:heat shock protein binding|Molecular_function:ATP binding|Biological_process:protein folding|Biological_process:response to heat|Molecular_function:unfolded protein binding	KOG0715	Molecular chaperone (DnaJ superfamily)
C01G10.13	184654_at
C01G10.14	184772_at	WBGene00007239							Molecular_function:structural molecule activity	LSE0516	Uncharacterized protein, contains major sperm protein (MSP) domain
C01G10.2	183813_at	WBGene00005970	srx-79
C01G10.3	183805_at	WBGene00005969	srx-78							LSE0534	G protein coupled protein
C01G10.4	182405_at	WBGene00007231
C01G10.5	183870_at	WBGene00007232								LSE4121	Unnamed protein
C01G10.6	182559_at	WBGene00007233								LSE4121	Unnamed protein
C01G10.7	190829_s_at	WBGene00007234			1	0	Larval Expression: pharynx; intestine; renal gland cells; head mesodermal cell; Nervous System; head neurons; unidentified cells in head;	head|pharynx|intestine|head neurons|nervous system|rectal gland cells|head mesodermal cell	Molecular_function:citrate (pro-3S)-lyase activity|Cellular_component:citrate lyase complex|Molecular_function:carbon-carbon lyase activity|Biological_process:aromatic compound metabolism|Cellular_component:cytoplasm|Biological_process:acetyl-CoA metabolism|Molecular_function:citryl-CoA lyase activity	TWOG0077	Citrate lyase, beta subunit
C01G10.8	182438_s_at	WBGene00007235								KOG2936	Uncharacterized conserved protein
C01G10.9	192030_at	WBGene00007236							Biological_process:cellular biosynthesis|Biological_process:cellular metabolism	KOG1468	Predicted translation initiation factor related to eIF-2B alpha/beta/delta subunits (CIG2/IDI2)
C01G12.1	175427_at	WBGene00007242							Molecular_function:DNA binding|Molecular_function:lysosphingolipid and lysophosphatidic acid receptor activity|Biological_process:G-protein coupled receptor protein signaling pathway|Cellular_component:integral to membrane	TWOG0493	Transcription factor
C01G12.1	184190_at	WBGene00007242							Molecular_function:DNA binding|Molecular_function:lysosphingolipid and lysophosphatidic acid receptor activity|Biological_process:G-protein coupled receptor protein signaling pathway|Cellular_component:integral to membrane	TWOG0493	Transcription factor
C01G12.13	181960_at	WBGene00044333
C01G12.3	184169_s_at	WBGene00007244								LSE0942	Unnamed protein
C01G12.5	193598_at	WBGene00007245							Molecular_function:oxidoreductase activity|Biological_process:metabolism|Molecular_function:alcohol dehydrogenase activity|Molecular_function:2,3-dihydro-2,3-dihydroxybenzoate dehydrogenase activity|Biological_process:enterobactin biosynthesis|Molecular_function:sepiapterin reductase activity|Biological_process:tetrahydrobiopterin biosynthesis|Cellular_component:cytoplasm|Molecular_function:aceto…	KOG0725	Reductases with broad range of substrate specificities
C01G12.6	172469_x_at	WBGene00007246	nspb-10							LSE1129	Unnamed protein
C01G12.7	181887_at	WBGene00007247								InP_Cae_002945
C01G12.8	192931_at	WBGene00007248							Molecular_function:ATPase activity, coupled to transmembrane movement of ions, phosphorylative mechanism|Biological_process:cation transport|Cellular_component:membrane|Molecular_function:ATP binding|Molecular_function:monovalent inorganic cation transporter activity|Molecular_function:hydrolase activity, acting on acid anhydrides, catalyzing transmembrane movement of substances|Biological_proces…	KOG0203	Na+/K+ ATPase, alpha subunit
C01G5.2	182814_at	WBGene00015304	tag-292						Biological_process:embryonic development (sensu Metazoa)	KOG1042	Germ-line stem cell division protein Hiwi/Piwi; negative developmental regulator
C01G5.3	182921_at	WBGene00015305								LSE0722	Unnamed protein
C01G5.4	184076_at	WBGene00015306							Molecular_function:oxidoreductase activity|Molecular_function:structural molecule activity|Cellular_component:viral capsid	LSE0135	WSN domain
C01G5.5	189716_at	WBGene00015307							Molecular_function:oxidoreductase activity|Molecular_function:voltage-gated potassium channel activity|Cellular_component:cytoplasm|Biological_process:potassium ion transport|Biological_process:embryonic development (sensu Metazoa)	KOG1577	Aldo/keto reductase family proteins
C01G5.6	183256_at	WBGene00015308								KOG0012	DNA damage inducible protein
C01G5.7	182908_at	WBGene00015309								InP_Cae_011547
C01G5.8	183635_s_at	WBGene00015310								KOG2143	Uncharacterized conserved protein
C01G5.9	184027_at	WBGene00015311								KOG4735	Extracellular protein with conserved cysteines
C01G6.1	192699_s_at	WBGene00000170	aqp-2						Molecular_function:transporter activity|Biological_process:transport|Cellular_component:integral to membrane|Cellular_component:membrane	KOG0224	Aquaporin (major intrinsic protein family)
C01G6.1	171910_x_at	WBGene00000170	aqp-2						Molecular_function:transporter activity|Biological_process:transport|Cellular_component:integral to membrane|Cellular_component:membrane	KOG0224	Aquaporin (major intrinsic protein family)
C01G6.2	178404_at	WBGene00007224							Molecular_function:neuropeptide hormone activity	LSE0539	Uncharacterized protein
C01G6.3	171833_x_at	WBGene00007225							Biological_process:embryonic development (sensu Metazoa)|Biological_process:reproduction
C01G6.3	178775_at	WBGene00007225							Biological_process:embryonic development (sensu Metazoa)|Biological_process:reproduction
C01G6.4	192803_at	WBGene00007226							Molecular_function:protein binding|Molecular_function:zinc ion binding	KOG0800	Predicted E3 ubiquitin ligase
C01G6.5	192582_at	WBGene00007227							Molecular_function:protein binding|Biological_process:regulation of transcription, DNA-dependent|Molecular_function:zinc ion binding|Cellular_component:nucleosome|Molecular_function:DNA binding|Cellular_component:nucleus|Biological_process:nucleosome assembly|Biological_process:embryonic development (sensu Metazoa)	InP_met_020296
C01G6.5	174328_at	WBGene00007227							Molecular_function:protein binding|Biological_process:regulation of transcription, DNA-dependent|Molecular_function:zinc ion binding|Cellular_component:nucleosome|Molecular_function:DNA binding|Cellular_component:nucleus|Biological_process:nucleosome assembly|Biological_process:embryonic development (sensu Metazoa)	InP_met_020296
C01G6.5	171818_x_at	WBGene00007227							Molecular_function:protein binding|Biological_process:regulation of transcription, DNA-dependent|Molecular_function:zinc ion binding|Cellular_component:nucleosome|Molecular_function:DNA binding|Cellular_component:nucleus|Biological_process:nucleosome assembly|Biological_process:embryonic development (sensu Metazoa)	InP_met_020296
C01G6.6	192200_at	WBGene00006510	tag-165	C01G6.6 encodes an ortholog of the human gene METHIONINE SYNTHASE REDUCTASE (MTRR), which when mutated leads to homocystinuria (OMIM:236270)					Molecular_function:oxidoreductase activity|Biological_process:electron transport|Molecular_function:iron ion binding|Molecular_function:electron carrier activity|Molecular_function:FMN binding|Molecular_function:ferredoxin-NADP+ reductase activity|Cellular_component:thylakoid membrane|Molecular_function:FAD binding|Molecular_function:NADP binding	KOG1158	NADP/FAD dependent oxidoreductase
C01G6.7	190359_at	WBGene00007228							Molecular_function:catalytic activity|Biological_process:metabolism|Molecular_function:ligase activity|Molecular_function:AMP binding|Biological_process:teichoic acid biosynthesis|Molecular_function:D-alanine-poly(phosphoribitol) ligase activity|Molecular_function:o-succinylbenzoate-CoA ligase activity|Biological_process:menaquinone biosynthesis|Molecular_function:acetate-CoA ligase activity|Mole…	KOG1176	Acyl-CoA synthetase
C01G6.8	174771_at	WBGene00000289	cam-1	The cam-1 gene encodes a receptor tyrosine kinase of the immunoglobulin superfamily that is orthologous to human ROR1 (OMIM:602336) and ROR2 (OMIM:602337, mutation of which leads to type B brachydactyly) and is required for locomotion, cell migration, asymmetric cell division, axon outgrowth, and dauer formation; CAM-1 is broadly expressed during embryogenesis and larval development with expressi…	1	1	CAM-1GFP expression appears at the 200-cell stage in most cells of the embryo. Migrating ALM, BDU, CAN, HSN and ccM cells, which migrate embryonically and require cam-1 function for their migration, are likely to express CAM-1GFP, as most cells of the embryo express the transgene while these cells migrate. During the first larval stage, V cells often express CAM-1GFP at the time that they divide,…	pharynx|hypodermal|intestinal|Q lineage|nervous system|V lineage|ring neurons|ventral ganglia|head body wall muscle|intestine|pharyngeal muscle|motor neurons|pharyngeal neurons|distal tip cells|retrovesicular ganglion|seam cells	Biological_process:carbohydrate metabolism|Molecular_function:protein kinase activity|Molecular_function:ATP binding|Biological_process:protein amino acid phosphorylation|Molecular_function:protein-tyrosine kinase activity|Molecular_function:protein serine/threonine kinase activity|Molecular_function:serine-type endopeptidase activity|Molecular_function:calcium ion binding|Biological_process:prot…	InP_uni_001590
C01G6.8	193362_at	WBGene00000289	cam-1	The cam-1 gene encodes a receptor tyrosine kinase of the immunoglobulin superfamily that is orthologous to human ROR1 (OMIM:602336) and ROR2 (OMIM:602337, mutation of which leads to type B brachydactyly) and is required for locomotion, cell migration, asymmetric cell division, axon outgrowth, and dauer formation; CAM-1 is broadly expressed during embryogenesis and larval development with expressi…	1	1	CAM-1GFP expression appears at the 200-cell stage in most cells of the embryo. Migrating ALM, BDU, CAN, HSN and ccM cells, which migrate embryonically and require cam-1 function for their migration, are likely to express CAM-1GFP, as most cells of the embryo express the transgene while these cells migrate. During the first larval stage, V cells often express CAM-1GFP at the time that they divide,…	pharynx|hypodermal|intestinal|Q lineage|nervous system|V lineage|ring neurons|ventral ganglia|head body wall muscle|intestine|pharyngeal muscle|motor neurons|pharyngeal neurons|distal tip cells|retrovesicular ganglion|seam cells	Biological_process:carbohydrate metabolism|Molecular_function:protein kinase activity|Molecular_function:ATP binding|Biological_process:protein amino acid phosphorylation|Molecular_function:protein-tyrosine kinase activity|Molecular_function:protein serine/threonine kinase activity|Molecular_function:serine-type endopeptidase activity|Molecular_function:calcium ion binding|Biological_process:prot…	InP_uni_001590
C01G6.9	178433_at	WBGene00007229								InP_Cae_005575
C01G8.1	182211_s_at	WBGene00015312			0	0	Expressed in medial germline.			InP_Cae_008042
C01G8.2	188354_s_at	WBGene00000540	cln-3.2	cln-3.2 encodes a predicted transmembrane protein that comprises one of three C. elegans homologs of human CLN3 (OMIM:607042, mutations are associated with Batten disease (also known as juvenile neuronal ceroid lipofuscinosis), a recessively inherited childhood neurodegenerative lysosomal storage disease); loss of cln-3.2 activity via large-scale RNAi screens has been reported to result in either…	1	0	Larval Expression: intestine; Nervous System; head neurons; tail neurons;	intestine|head neurons|tail neurons|nervous system	Cellular_component:membrane|Molecular_function:tetracycline:hydrogen antiporter activity|Biological_process:tetracycline transport|Cellular_component:integral to membrane|Biological_process:embryonic development (sensu Metazoa)	KOG3880	Predicted small molecule transporter involved in cellular pH homeostasis (Batten disease protein in human)
C01G8.3	189133_s_at	WBGene00000965	dhs-1						Molecular_function:oxidoreductase activity|Biological_process:metabolism|Molecular_function:alcohol dehydrogenase activity|Molecular_function:2,3-dihydro-2,3-dihydroxybenzoate dehydrogenase activity|Biological_process:enterobactin biosynthesis|Cellular_component:chloroplast|Biological_process:chlorophyll biosynthesis|Molecular_function:protochlorophyllide reductase activity|Biological_process:pho…	KOG1208	Dehydrogenases with different specificities (related to short-chain alcohol dehydrogenases)
C01G8.4	182096_at	WBGene00001022	dnj-4	This gene encodes a protein containing a DnaJ ('J') domain.	1	0	Larval Expression: Nervous System; head neurons;	head neurons|nervous system	Molecular_function:heat shock protein binding|Molecular_function:unfolded protein binding|Biological_process:protein folding|Molecular_function:ATP binding|Biological_process:response to heat	KOG0715	Molecular chaperone (DnaJ superfamily)
C01G8.5	189677_s_at	WBGene00001333	erm-1	The erm-1 gene encodes an ortholog of the ERM family of cytoskeletal linkers with approximately equal similarity to ezrin, radixin and moesin.	1	1	Expressed in embryos, larvae, and adults. ERM-1-GFP is enriched along the luminal surfaces of intestinal, excretory canal, and gonadal tubular epithelia, but not in the remaining organ lumina of the pharynx, rectum, and excretory pore cell, which all secrete cuticle.||Larval Expression: pharyngeal-intestinal valve; renal gland cells; anal sphincter; Reproductive System; developing uterus; develop…	intestinal|head neurons|nervous system|rectal gland cells|Reproductive System|developing spermatheca|neurons along body|excretory cell|anal sphincter|developing uterus|pharyngeal-intestinal valve	Cellular_component:cytoskeleton|Molecular_function:cytoskeletal protein binding|Cellular_component:cytoplasm|Cellular_component:membrane|Molecular_function:protein tyrosine phosphatase activity|Biological_process:protein amino acid dephosphorylation|Biological_process:positive regulation of growth rate|Biological_process:larval development (sensu Nematoda)|Biological_process:physiological process…	KOG3529	Radixin, moesin and related proteins of the ERM family
C01G8.5	175003_at	WBGene00001333	erm-1	The erm-1 gene encodes an ortholog of the ERM family of cytoskeletal linkers with approximately equal similarity to ezrin, radixin and moesin.	1	1	Expressed in embryos, larvae, and adults. ERM-1-GFP is enriched along the luminal surfaces of intestinal, excretory canal, and gonadal tubular epithelia, but not in the remaining organ lumina of the pharynx, rectum, and excretory pore cell, which all secrete cuticle.||Larval Expression: pharyngeal-intestinal valve; renal gland cells; anal sphincter; Reproductive System; developing uterus; develop…	intestinal|head neurons|nervous system|rectal gland cells|Reproductive System|developing spermatheca|neurons along body|excretory cell|anal sphincter|developing uterus|pharyngeal-intestinal valve	Cellular_component:cytoskeleton|Molecular_function:cytoskeletal protein binding|Cellular_component:cytoplasm|Cellular_component:membrane|Molecular_function:protein tyrosine phosphatase activity|Biological_process:protein amino acid dephosphorylation|Biological_process:positive regulation of growth rate|Biological_process:larval development (sensu Nematoda)|Biological_process:physiological process…	KOG3529	Radixin, moesin and related proteins of the ERM family
C01G8.6	182043_s_at	WBGene00015313							Biological_process:larval development (sensu Nematoda)|Biological_process:physiological process	InP_Cae_011629
C01G8.9	174425_at	WBGene00015314	lss-4						Molecular_function:DNA binding|Cellular_component:intracellular|Molecular_function:ligand-dependent nuclear receptor activity|Cellular_component:nucleus|Biological_process:regulation of transcription, DNA-dependent|Molecular_function:rhodopsin-like receptor activity|Biological_process:G-protein coupled receptor protein signaling pathway|Cellular_component:integral to membrane|Biological_process:p…	KOG2510	SWI-SNF chromatin-remodeling complex protein
C01G8.9	176722_at	WBGene00015314	lss-4						Molecular_function:DNA binding|Cellular_component:intracellular|Molecular_function:ligand-dependent nuclear receptor activity|Cellular_component:nucleus|Biological_process:regulation of transcription, DNA-dependent|Molecular_function:rhodopsin-like receptor activity|Biological_process:G-protein coupled receptor protein signaling pathway|Cellular_component:integral to membrane|Biological_process:p…	KOG2510	SWI-SNF chromatin-remodeling complex protein
C01H6.1	188275_at	WBGene00000637	col-61						Molecular_function:structural constituent of cuticle|Biological_process:phosphate transport|Cellular_component:cytoplasm	KOG3544	Collagens (type IV and type XIII), and related proteins
C01H6.2	190335_s_at	WBGene00007252								KOG0504	Ankyrin repeat
C01H6.3	178923_at	WBGene00007253								InP_Cae_009014
C01H6.4	192327_at	WBGene00007254			1	0	Larval Expression: intestine; Nervous System; head neurons;	intestine|head neurons|nervous system	Biological_process:electron transport|Molecular_function:monooxygenase activity|Molecular_function:oxidoreductase activity|Molecular_function:disulfide oxidoreductase activity|Molecular_function:dimethylaniline monooxygenase (N-oxide-forming) activity|Cellular_component:microsome|Cellular_component:intrinsic to endoplasmic reticulum membrane|Molecular_function:FAD binding|Molecular_function:NADP …	KOG1399	Flavin-containing monooxygenase
C01H6.5	194130_s_at	WBGene00003622	nhr-23	The nhr-23 gene encodes a nuclear hormone receptor homolog that is required in all larval molts; NHR-23 is highly similar to Drosophila DHR3, an ecdysone-inducible gene product involved in metamorphosis; NHR-23 is required for hypodermal expression of acn-1 and, probably, of dpy-7.	0	0	High level expression of CHR3(nhr-23) was observed in embryos and persisted in newly hatched larvae, then decreased to a minimum at 4-6 hours after synchronized-hatched L1 larvae were first fed, in the period preceding the first molt. Similarly, an elevation in nhr-23 expression was observed between successive molts, and minimal values were observed at each molt. nhr-23 transcript is present thro…	oocytes|germ-line cells|pharynx|intestine	Molecular_function:DNA binding|Molecular_function:ligand-dependent nuclear receptor activity|Cellular_component:nucleus|Biological_process:regulation of transcription, DNA-dependent|Molecular_function:transcription factor activity|Molecular_function:steroid hormone receptor activity|Molecular_function:zinc ion binding|Molecular_function:sequence-specific DNA binding|Molecular_function:thyroid hor…
C01H6.5	175831_s_at	WBGene00003622	nhr-23	The nhr-23 gene encodes a nuclear hormone receptor homolog that is required in all larval molts; NHR-23 is highly similar to Drosophila DHR3, an ecdysone-inducible gene product involved in metamorphosis; NHR-23 is required for hypodermal expression of acn-1 and, probably, of dpy-7.	0	0	High level expression of CHR3(nhr-23) was observed in embryos and persisted in newly hatched larvae, then decreased to a minimum at 4-6 hours after synchronized-hatched L1 larvae were first fed, in the period preceding the first molt. Similarly, an elevation in nhr-23 expression was observed between successive molts, and minimal values were observed at each molt. nhr-23 transcript is present thro…	oocytes|germ-line cells|pharynx|intestine	Molecular_function:transcription factor activity|Molecular_function:zinc ion binding|Molecular_function:sequence-specific DNA binding|Biological_process:regulation of transcription, DNA-dependent|Cellular_component:nucleus|Molecular_function:steroid hormone receptor activity|Molecular_function:DNA binding|Molecular_function:ligand-dependent nuclear receptor activity|Molecular_function:steroid bin…	KOG4216	Steroid hormone nuclear receptor
C01H6.6	178913_at	WBGene00007255		C01H6.6 encodes a predicted transmembrane protein orthologous to human ACDP1-ACDP4 and S. cerevisiae MAM3, and paralogous to C33D12.2, C52D10.12, M02F4.3, R04E5.2, and R13G10.4; by orthology with MAM3, C01H6.6 may participate in metal homoeostasis; C01H6.6, MAM3, and ACDP1-ACDP4 belong to a family of proteins (sharing an ACD domain) from bacteria, yeast, plants, and metazoa; murine Acdp1 is a pla…						KOG2118	Predicted membrane protein, contains two CBS domains
C01H6.7	188733_at	WBGene00007256	tag-298						Biological_process:positive regulation of growth rate|Biological_process:embryonic development (sensu Metazoa)|Biological_process:larval development (sensu Nematoda)|Biological_process:physiological process|Biological_process:post-embryonic body morphogenesis	KOG1828	IRF-2-binding protein CELTIX-1, contains BROMO domain
C01H6.8	178402_at	WBGene00007257								InP_Cae_010379
C01H6.9	192245_s_at	WBGene00007258		C01H6.9 encodes a homolog of haploid germ cell-specific nuclear protein kinase (haspin) that specifically binds GOA-1 in yeast two-hybrid assays; C01H6.9 is expressed in PHB sensory neurons and PVT interneurons in the tail, several unidentified neurons in the head (with projections to the nose and nerve ring), and intestinal cells, with mainly nuclear localization; C01H6.9 has no obvious function…	1	0	Expressed in sensory neurons (PHB) and interneurons (PVT) in tail, several uncharacterized neuronal cells in the head with projection to the nose and into the nerve ring, intestinal cells, weak expression in hypodermal seam cells.	intestinal|head neurons|hypodermal seam cells	Molecular_function:protein kinase activity|Molecular_function:ATP binding|Biological_process:protein amino acid phosphorylation|Molecular_function:protein-tyrosine kinase activity|Molecular_function:protein serine/threonine kinase activity	KOG2464	Serine/threonine kinase (haspin family)
C02A12.1	191414_s_at	WBGene00001781	gst-33		0	0	Larval Expression: pharynx; intestine; unidentified cells in tail ;	tail|pharynx|intestine		KOG1695	Glutathione S-transferase
C02A12.10	185751_at	WBGene00044090	srbc-33						Biological_process:protein secretion|Molecular_function:protein translocase activity|Cellular_component:membrane
C02A12.2	186285_at	WBGene00015315	srbc-29
C02A12.4	185557_s_at	WBGene00003096	lys-7	lys-7 encodes an enzyme homologous to an antimicrobial lysozyme encoded by the LYS4 gene of the protozoan parasite Entamoeba histolytica; by homology, LYS-7 is predicted to function as an antimicrobial enzyme that hydrolyzes the 1,4-beta-linkages between N-acetyl-D-glucosamine and N-acetylmuramic acid in peptidoglycan heteropolymers of prokaryotic cell walls; in C. elegans, lys-7 expression is si…	0	0	Expressed in intestine	intestine	Biological_process:determination of adult life span	LSE0574	N-acetylmuraminidase/lysozyme
C02A12.6	185093_at	WBGene00015318	srbc-36							LSE3897	Unnamed protein
C02A12.9	185766_at	WBGene00044089	srbc-31							LSE3897	Unnamed protein
C02B10.1	173508_at	WBGene00015326		The C02B10.1 gene encodes an isovaleryl-CoA dehydrogenase; this function has been verified by both sequence homology and direct biochemical assay.	0	2	Larval Expression: pharynx; unidentified cells in head;	head|pharynx|vulval muscle|Reproductive System|spermatheca	Molecular_function:acyl-CoA dehydrogenase activity|Biological_process:electron transport	KOG0141	Isovaleryl-CoA dehydrogenase
C02B10.1	190736_s_at	WBGene00015326		The C02B10.1 gene encodes an isovaleryl-CoA dehydrogenase; this function has been verified by both sequence homology and direct biochemical assay.	0	2	Larval Expression: pharynx; unidentified cells in head;	head|pharynx|vulval muscle|Reproductive System|spermatheca	Molecular_function:acyl-CoA dehydrogenase activity|Biological_process:electron transport	KOG0141	Isovaleryl-CoA dehydrogenase
C02B10.2	173709_at	WBGene00015327							Biological_process:embryonic development (sensu Metazoa)	InP_Cae_010934
C02B10.2	185977_s_at	WBGene00015327							Biological_process:embryonic development (sensu Metazoa)	InP_Cae_010934
C02B10.3	185942_at	WBGene00015328								KOG1225	Teneurin-1 and related extracellular matrix proteins, contain EGF-like repeats
C02B10.4	185817_at	WBGene00015329							Molecular_function:nucleotide binding|Molecular_function:nucleic acid binding	KOG0533	RRM motif-containing protein
C02B10.5	186367_at	WBGene00015330							Molecular_function:extracellular matrix structural constituent|Cellular_component:extracellular matrix (sensu Metazoa)|Biological_process:reproduction|Biological_process:physiological process|Biological_process:embryonic development (sensu Metazoa)|Biological_process:positive regulation of body size	InP_Cae_005009
C02B4.1	190550_at	WBGene00000082	adt-1	The adt-1 gene encodes a metalloproteinase with disintegrin-like and metalloproteinase with thrombospondin type I motifs (ADAMTS) that is required for male tail morphogenesis.	1	1	Weak expression is seen in the pharyngeal musculature and in body wall muscle cells of larvae and adults.|Adult hermaphrodites carrying this reporter gene were found to strongly express the GFP signal in a group of cells forming the vulva and in the area surrounding the pharynx, probably in the head ganglia. In addition, GFP expression was observed in the ventral nerve cord and in the amphid neur…	posterior body wall muscle|pharyngeal muscle|vulva|amphid neurons|ventral nerve cord|head ganglia	Molecular_function:metallopeptidase activity|Molecular_function:zinc ion binding|Biological_process:proteolysis|Molecular_function:metalloendopeptidase activity|Molecular_function:growth factor activity	KOG3538	Disintegrin metalloproteinases with thrombospondin repeats
C02B4.2	192635_at	WBGene00003616	nhr-17	nhr-17 encodes a member of the superfamily of nuclear receptors, which is one of the most abundant class of transcriptional regulators; nuclear receptors have a well conserved DNA binding domain and a less conserved C-terminal ligand binding domain.	1	1	Larval Expression: pharynx; intestine; renal gland cells; rectal epithelium; body wall muscle; excretory cell; Nervous System; nerve ring; ventral nerve cord; head neurons; tail neurons; unidentified cells in tail ;	tail|pharynx|intestine|rectal epithelium|head neurons|tail neurons|nerve ring|ventral nerve cord|nervous system|rectal gland cells|body wall muscle|excretory cell	Molecular_function:transcription factor activity|Molecular_function:zinc ion binding|Molecular_function:sequence-specific DNA binding|Biological_process:regulation of transcription, DNA-dependent|Cellular_component:nucleus|Molecular_function:steroid hormone receptor activity|Molecular_function:DNA binding|Molecular_function:ligand-dependent nuclear receptor activity	KOG3575	Hormone receptors
C02B4.3	179159_at	WBGene00007259
C02B8.1	187232_at	WBGene00015320								KOG0654	G2/Mitotic-specific cyclin A
C02B8.2	187168_s_at	WBGene00015321								LSE0263	F-box domain
C02B8.3	187199_at	WBGene00015322								LSE0721	Unnamed protein
C02B8.4	193985_at	WBGene00001953	hlh-8	The hlh-8 gene encodes a helix-loop-helix protein required for normal muscle development, and hence for normal defecation and egg-laying.	1	0	Immuno fluorescence staining with antisera to ceTwist indicated similar expression pattern to reporter fusion. CeTwist first detected in L1 in defecation-associated muscles and in small number of neuron-like cells in the head. In later larvae, CeTwist was detected in SMs and their descendants. Expression in M and its descendants prior to to the SM stage was detected with reporter fusion but not w…	coelomocytes|head neurons|SM lineage|coelomocytes|head neurons|SM lineage|intestine|body	Molecular_function:transcription regulator activity|Biological_process:regulation of transcription|Cellular_component:nucleus|Biological_process:oviposition	KOG4447	Transcription factor TWIST
C02B8.5	187192_at	WBGene00015323		C02B8.5 encodes a homolog of the functionally active Fmrf Receptor (FR; CG2114) of D. melanogaster; it is thus possible that C02B8.5 is a receptor for one of the FMRF-like neurotransmitters in C. elegans (e.g., FLP-1 through FLP-12).					Molecular_function:rhodopsin-like receptor activity|Biological_process:G-protein coupled receptor protein signaling pathway|Cellular_component:integral to membrane	LSE1090	Unnamed protein
C02B8.6	193294_at	WBGene00015324							Molecular_function:protein binding|Molecular_function:zinc ion binding	KOG0824	Predicted E3 ubiquitin ligase
C02B8.6	174210_at	WBGene00015324							Molecular_function:protein binding|Molecular_function:zinc ion binding	KOG0824	Predicted E3 ubiquitin ligase
C02B8.7	172652_x_at	WBGene00015325								LSE0721	Unnamed protein
C02C2.1	189065_at	WBGene00015332	tyr-1	C02C2.1 encodes a tyrosinase homolog with a glutamine/asparagine-rich domain.					Molecular_function:oxidoreductase activity|Biological_process:metabolism	TWOG0221	Predicted tyrosinase
C02C2.3	191104_at	WBGene00000845	cup-4	The primary phenotype of cup-4 animals is an accumulation of secreted GFP in the pseudocoelom, suggesting a decrease in, or the absence of, endocytosis in coelomocytes.					Molecular_function:extracellular ligand-gated ion channel activity|Biological_process:transport|Cellular_component:membrane|Biological_process:ion transport|Cellular_component:integral to membrane|Cellular_component:postsynaptic membrane	KOG3645	Acetylcholine receptor
C02C2.3	191105_s_at	WBGene00000845	cup-4	The primary phenotype of cup-4 animals is an accumulation of secreted GFP in the pseudocoelom, suggesting a decrease in, or the absence of, endocytosis in coelomocytes.					Molecular_function:extracellular ligand-gated ion channel activity|Biological_process:transport|Cellular_component:membrane|Biological_process:ion transport|Cellular_component:integral to membrane|Cellular_component:postsynaptic membrane	KOG3645	Acetylcholine receptor
C02C2.4	187497_at	WBGene00015333			1	0	Larval Expression: intestine; Nervous System; pharyngeal neurons;	intestine|pharyngeal neurons|nervous system	Molecular_function:transporter activity|Biological_process:transport|Cellular_component:integral to membrane|Molecular_function:drug transporter activity|Biological_process:drug transport|Biological_process:phosphate transport|Molecular_function:phosphate transporter activity	KOG2532	Permease of the major facilitator superfamily
C02C2.5	187209_at	WBGene00015334							Molecular_function:oxidoreductase activity|Biological_process:electron transport	KOG3936	Nitroreductases
C02C6.1	175673_s_at	WBGene00001130	dyn-1		1	1	Expressed in motor neurons in head and ventral nerve cord; sensory neurons and sensory interneurons around nerve ring and tail; pharyngeal-intestinal valve, intestinal-rectal valve, and intestine; in m3 and m4. Expressed in all stages embryo through adult.|Expressed in nerve ring, ventral nerve cord, dorsal nerve cord, pharyngeal neurons, spermathecae, coelomocytes and apical surface of intestina…	interneurons|intestine|m4|pharyngeal muscle|head neurons|sensory neurons|motor neurons|tail neurons|m3|nerve ring|ventral nerve cord|pharyngo-intestinal valve|intestino-rectal valve|spermathecae|coelomocytes|ventral nerve cord|dorsal nerve cord|pharyngeal neurons|pharynx|intestine|head neurons|tail neurons|ventral nerve cord|nervous system|seam cells|body wall muscle|neurons along body	Molecular_function:GTP binding|Molecular_function:GTPase activity|Molecular_function:rhodopsin-like receptor activity|Biological_process:G-protein coupled receptor protein signaling pathway|Cellular_component:integral to membrane|Biological_process:embryonic development (sensu Metazoa)|Biological_process:molting cycle (sensu Protostomia and Nematoda)|Biological_process:locomotory behavior|Biologi…	KOG0446	Vacuolar sorting protein VPS1, dynamin, and related proteins
C02C6.1	188161_s_at	WBGene00001130	dyn-1		1	1	Expressed in motor neurons in head and ventral nerve cord; sensory neurons and sensory interneurons around nerve ring and tail; pharyngeal-intestinal valve, intestinal-rectal valve, and intestine; in m3 and m4. Expressed in all stages embryo through adult.|Expressed in nerve ring, ventral nerve cord, dorsal nerve cord, pharyngeal neurons, spermathecae, coelomocytes and apical surface of intestina…	interneurons|intestine|m4|pharyngeal muscle|head neurons|sensory neurons|motor neurons|tail neurons|m3|nerve ring|ventral nerve cord|pharyngo-intestinal valve|intestino-rectal valve|spermathecae|coelomocytes|ventral nerve cord|dorsal nerve cord|pharyngeal neurons|pharynx|intestine|head neurons|tail neurons|ventral nerve cord|nervous system|seam cells|body wall muscle|neurons along body	Molecular_function:GTP binding|Molecular_function:GTPase activity|Molecular_function:rhodopsin-like receptor activity|Biological_process:G-protein coupled receptor protein signaling pathway|Cellular_component:integral to membrane|Biological_process:embryonic development (sensu Metazoa)|Biological_process:molting cycle (sensu Protostomia and Nematoda)|Biological_process:locomotory behavior|Biologi…	KOG0446	Vacuolar sorting protein VPS1, dynamin, and related proteins
C02C6.2	175354_at	WBGene00007260	C02C6.2
C02C6.2	179309_at	WBGene00007260	C02C6.2
C02C6.3	191991_s_at	WBGene00007261	C02C6.3						Molecular_function:protein binding	KOG0619	Leucine rich repeat
C02D4.1	177917_at	WBGene00007262								InP_Cae_009939
C02D4.2	190313_at	WBGene00004777	ser-2	ser-2 encodes at least four tyramine 7-transmembrane domain receptors (GPCRs), by alternative splicing from three different promoters, that have distinct but partially overlapping expression patterns; ser-2 has at least three alternative promoters that drive SER-2 expression in a set of sensory, inter- and motor neurons (e.g., AIY, AIZ, and RIA) adding up to ~10% of all neurons in the nervous sys…	1	1	ser-2prom1::gfp is expressed in the AIY interneuron class and a set of unidentified neurons. These neurons were identified as head and tail interneuron classes, namely AVHL/R, AUAL/R, AIYL/R, RICL/R, SABVL/R, RID, RIAL/R, SABD, SDQ, CANL/R, DA9, LUAL/R, ALNL/R, and PVCL/R. In addition to its expression in neurons, ser-2prom1::gfp is also expressed in pharyngeal cells (NSM neurons and pm1/6 muscle…	m6|CP neurons|m1|mu_male_diag	Molecular_function:rhodopsin-like receptor activity|Biological_process:G-protein coupled receptor protein signaling pathway|Cellular_component:integral to membrane|Molecular_function:octopamine receptor activity|Molecular_function:neuropeptide Y receptor activity|Molecular_function:dopamine receptor activity|Molecular_function:adrenoceptor activity
C02D5.1	187885_at	WBGene00015335							Molecular_function:acyl-CoA dehydrogenase activity|Biological_process:electron transport	KOG0139	Short-chain acyl-CoA dehydrogenase
C02D5.2	175943_at	WBGene00015336	C02D5.2							KOG3160	Gamma-interferon inducible lysosomal thiol reductase
C02D5.3	175985_at	WBGene00015337	C02D5.3						Molecular_function:glutathione transferase activity|Biological_process:metabolism|Cellular_component:cytoplasm|Molecular_function:structural molecule activity|Cellular_component:microtubule|Biological_process:microtubule-based movement|Molecular_function:catalytic activity|Biological_process:aromatic amino acid family metabolism
C02E11.1	185934_s_at	WBGene00015344	C02E11.1		1	1	Expressed in proximal germline.|Larval Expression: pharynx; intestine; body wall muscle; Nervous System; ventral nerve cord; head neurons; tail neurons;|Larval Expression: pharynx; intestine; anal depressor muscle; Reproductive System; developing vulva; body wall muscle; hypodermis; excretory cell; Nervous System; nerve ring; ventral nerve cord; head neurons; tail neurons; unidentified cells;|Lar…	pharynx|intestine|head neurons|tail neurons|ventral nerve cord|nervous system|Reproductive System|body wall muscle|spermatheca|anal depressor muscle|pharynx|hypodermis|intestine|head neurons|tail neurons|nerve ring|ventral nerve cord|vulval muscle|nervous system|Reproductive System|body wall muscle|developing vulva|spermatheca|anal depressor muscle|gonad sheath cells|excretory cell|pharynx|intest…		KOG1948	Metalloproteinase-related collagenase pM5
C02E7.1	193748_at	WBGene00015338							Molecular_function:ATPase activity, coupled to transmembrane movement of ions, phosphorylative mechanism|Biological_process:cation transport|Cellular_component:membrane|Molecular_function:ATP binding|Biological_process:transport|Molecular_function:catalytic activity|Biological_process:metabolism|Molecular_function:hydrolase activity, acting on acid anhydrides, catalyzing transmembrane movement of…	KOG0203	Na+/K+ ATPase, alpha subunit
C02E7.10	184910_at	WBGene00015342							Molecular_function:binding	LSE0956	Unnamed protein
C02E7.13	191584_at	WBGene00006244	str-211							LSE0498	7-transmembrane olfactory receptor
C02E7.2	173102_at	WBGene00005246	srh-21							LSE0262	Predicted olfactory G-protein coupled receptor
C02E7.2	191231_at	WBGene00005246	srh-21							LSE0262	Predicted olfactory G-protein coupled receptor
C02E7.3	191029_at	WBGene00005245	srh-20							LSE0262	Predicted olfactory G-protein coupled receptor
C02E7.4	191035_at	WBGene00005247	srh-22							LSE0262	Predicted olfactory G-protein coupled receptor
C02E7.5	191045_at	WBGene00005248	srh-23							LSE0262	Predicted olfactory G-protein coupled receptor
C02E7.6	171796_x_at	WBGene00015339								LSE0941	Unnamed protein
C02E7.6	172353_x_at	WBGene00015339								LSE0941	Unnamed protein
C02E7.7	172325_x_at	WBGene00015340								LSE0941	Unnamed protein
C02E7.7	171807_x_at	WBGene00015340								LSE0941	Unnamed protein
C02E7.8	180937_at	WBGene00015341
C02E7.9	191241_at	WBGene00006238	str-205							LSE0498	7-transmembrane olfactory receptor
C02F12.1	188871_at	WBGene00006643	tsp-17						Cellular_component:integral to membrane	KOG3882	Tetraspanin family integral membrane protein
C02F12.3	176757_at	WBGene00015354								InP_Cae_011515
C02F12.4	193535_s_at	WBGene00006431	tag-52		1	2	Larval Expression: pharynx; Nervous System; ventral nerve cord; head neurons; neurons along body; tail neurons;	pharynx|head neurons|tail neurons|ventral nerve cord|vulval muscle|nervous system|Reproductive System|neurons along body	Molecular_function:guanyl-nucleotide exchange factor activity|Biological_process:intracellular signaling cascade|Molecular_function:Rho guanyl-nucleotide exchange factor activity|Biological_process:regulation of Rho protein signal transduction|Cellular_component:intracellular	KOG4424	Predicted Rho/Rac guanine nucleotide exchange factor/faciogenital dysplasia protein 3
C02F12.5	192268_at	WBGene00015355			1	0	Larval Expression: Reproductive System; developing spermatheca; Nervous System; tail neurons;	tail neurons|nervous system|Reproductive System|developing spermatheca	Molecular_function:transcription factor activity|Molecular_function:sequence-specific DNA binding|Biological_process:regulation of transcription, DNA-dependent|Cellular_component:nucleus|Molecular_function:DNA binding|Biological_process:regulation of transcription|Molecular_function:serine-type endopeptidase inhibitor activity	KOG4295	Serine proteinase inhibitor (KU family)
C02F12.7	176818_s_at	WBGene00015356	tag-278							InP_met_009773
C02F12.8	193313_s_at	WBGene00015357								InP_Cae_011112
C02F4.1	191080_s_at	WBGene00000419	ced-5	The ced-5 gene a homolog of the human protein DOCK180 that is required for the cell engulfment stage of programmed cell death.					Molecular_function:binding	KOG1998	Signaling protein DOCK180
C02F4.1	175635_at	WBGene00000419	ced-5	The ced-5 gene a homolog of the human protein DOCK180 that is required for the cell engulfment stage of programmed cell death.					Molecular_function:binding	KOG1998	Signaling protein DOCK180
C02F4.2	192749_at	WBGene00006527	tax-6	tax-6 encodes an ortholog of calcineurin A that is required for inhibition and adaptation of several sensory neurons and for the normal regulation of egg-laying by serotonin; TAX-6 stimulates transcription of rcn-1, and binds RCN-1 protein if free Ca[2+] is present; in general, calcineurin positively regulates calcium-dependent signaling.	1	1	pAK13 drove TAX-6 expression mostly in sensory neurons, including the thermosensory AFD neurons, the chemosensory ASE, AWA, and AWC neurons, and the osmosensory ASH neurons.|When introduced into wildtype animals, pAK43 drove TAX-6 expression in many sensory neurons, as well as interneurons including AIY and AIZ, and most, if not all, muscle cells.|Both pAK5 and pAK6 failed to drive TAX-6 expressi…	sensory neurons|muscle|sensory neurons|spermathecae|head neurons|tail neurons|vulval muscle|hypodermal|spermathecae|head neurons|tail neurons|seam cells|tail|pharynx|intestine|head neurons|tail neurons|nerve ring|ventral nerve cord|nervous system	Molecular_function:bis(5'-nucleosyl)-tetraphosphatase (symmetrical) activity|Molecular_function:hydrolase activity|Molecular_function:phosphoprotein phosphatase activity|Cellular_component:nucleus|Cellular_component:cytoplasm|Biological_process:protein amino acid dephosphorylation|Molecular_function:iron ion binding|Molecular_function:calcium ion binding|Molecular_function:manganese ion binding|B…
C02F4.3	177893_at	WBGene00007263
C02F4.4	177870_at	WBGene00007264								InP_Cae_009506
C02F4.5	178227_at	WBGene00007265
C02F5.1	187307_at	WBGene00002231	knl-1	knl-1 encodes a novel acidic protein with a coiled-coil region at its C-terminus; KNL-1 is an essential kinetochore component that is required for proper spindle elongation and chromosome separation, and in the kinetochore assembly pathway, plays a key role in linking the initiation of kinetochore formation with the construction of a functional microtubule-binding interface; in the assembly pathw…	5		|		Biological_process:embryonic development (sensu Metazoa)|Biological_process:hermaphrodite genitalia development|Biological_process:reproduction	InP_Cae_009261
C02F5.1	174889_s_at	WBGene00002231	knl-1	knl-1 encodes a novel acidic protein with a coiled-coil region at its C-terminus; KNL-1 is an essential kinetochore component that is required for proper spindle elongation and chromosome separation, and in the kinetochore assembly pathway, plays a key role in linking the initiation of kinetochore formation with the construction of a functional microtubule-binding interface; in the assembly pathw…	5		|		Biological_process:embryonic development (sensu Metazoa)|Biological_process:hermaphrodite genitalia development|Biological_process:reproduction	InP_Cae_009261
C02F5.10	187726_at	WBGene00015351								LSE0940	Unnamed protein
C02F5.11	188927_at	WBGene00006628	tsp-2						Cellular_component:integral to membrane	KOG3882	Tetraspanin family integral membrane protein
C02F5.12	190743_at	WBGene00015352							Molecular_function:nucleic acid binding|Molecular_function:zinc ion binding|Cellular_component:intracellular|Biological_process:embryonic development (sensu Metazoa)
C02F5.13	190452_at	WBGene00015353								KOG4272	Predicted GTP-binding protein
C02F5.2	187305_at	WBGene00015345								LSE0940	Unnamed protein
C02F5.3	174055_s_at	WBGene00015346							Molecular_function:GTP binding|Cellular_component:intracellular	KOG1486	GTP-binding protein DRG2 (ODN superfamily)
C02F5.4	187492_at	WBGene00015347			1	1	Larval Expression: pharynx; Reproductive System; developing vulva; Nervous System; head neurons; tail neurons;	pharynx|head neurons|tail neurons|vulval muscle|nervous system|Reproductive System|body wall muscle|developing vulva
C02F5.5	187390_at	WBGene00015348								LSE0955	Unnamed protein
C02F5.6	187285_at	WBGene00015349	C02F5.6							KOG1045	Uncharacterized conserved protein HEN1/CORYMBOSA2
C02F5.7	191772_at	WBGene00015350	C02F5.7	This gene encodes a protein containing an F-box, a motif predicted to mediate protein-protein interactions either with homologs of yeast Skp-1p or with other proteins.					Molecular_function:protein binding	KOG4341	F-box protein containing LRR
C02F5.8	191038_at	WBGene00006627	tsp-1						Cellular_component:integral to membrane|Molecular_function:voltage-gated potassium channel activity|Biological_process:potassium ion transport|Cellular_component:voltage-gated potassium channel complex	KOG3882	Tetraspanin family integral membrane protein
C02F5.9	175565_s_at	WBGene00003952	pbs-6	The pbs-6 gene encodes a homolog of mammalian PSMB1.	0	0	Expressed in sphincter(?) and pharynx.		Molecular_function:endopeptidase activity|Biological_process:ubiquitin-dependent protein catabolism|Cellular_component:proteasome core complex (sensu Eukaryota)|Molecular_function:threonine endopeptidase activity|Biological_process:embryonic development (sensu Metazoa)|Biological_process:oviposition|Biological_process:locomotory behavior|Biological_process:reproduction|Biological_process:osmoregu…	KOG0179	20S proteasome, regulatory subunit beta type PSMB1/PRE7
C02G6.1	188581_at	WBGene00015359							Molecular_function:metalloendopeptidase activity|Biological_process:proteolysis|Molecular_function:cysteine-type peptidase activity|Molecular_function:zinc ion binding|Biological_process:pyrroloquinoline quinone biosynthesis	KOG0959	N-arginine dibasic convertase NRD1 and related Zn2+-dependent endopeptidases, insulinase superfamily
C02G6.2	188568_at	WBGene00015360							Molecular_function:metalloendopeptidase activity|Biological_process:proteolysis|Molecular_function:cysteine-type peptidase activity|Molecular_function:zinc ion binding|Biological_process:pyrroloquinoline quinone biosynthesis	KOG0959	N-arginine dibasic convertase NRD1 and related Zn2+-dependent endopeptidases, insulinase superfamily
C02H6.1	180539_at	WBGene00015361							Molecular_function:galactosyltransferase activity|Biological_process:protein amino acid glycosylation|Cellular_component:membrane	KOG2246	Galactosyltransferases
C02H6.2	182323_at	WBGene00015362	fbxa-105	This gene encodes a protein containing an F-box, a motif predicted to mediate protein-protein interactions either with homologs of yeast Skp-1p or with other proteins; this gene's encoded protein also contains an FTH/DUF38 motif, which may also mediate protein-protein interaction.						LSE0146	Uncharacterized protein
C02H7.1	181073_at	WBGene00015363			1	0	Expressed in ADF, ADL, AFD, ASG, ASH, ASI, ASJ, ASK, AWB, PHA, PHB, URX.|Larval Expression: Nervous System; head neurons; amphids; tail neurons; phasmids;|Larval Expression: intestine; Nervous System; head neurons; amphids; tail neurons; phasmids;	head neurons|tail neurons|nervous system|amphids|phasmids|intestine|head neurons|tail neurons|nervous system|amphids|phasmids		KOG3809	Microtubule-binding protein MIP-T3
C02H7.2	180996_at	WBGene00015364							Molecular_function:rhodopsin-like receptor activity|Biological_process:G-protein coupled receptor protein signaling pathway|Cellular_component:integral to membrane	KOG3656	7 transmembrane receptor
C02H7.3	188458_s_at	WBGene00000086	aex-3	The aex-3 gene encodes a guanine nucleotide exchange factor for the rab-3 GTPase that is orthologous to human MAP kinase activating protein containing death domain (MADD, OMIM:603584); AEX-3 is required for intracellular vesicle trafficking as well as synaptic vesicle release and interacts with CAB-1 and RAB-3 to regulate separate pathways for neural activities such as defecation and male mating,…	1	0	~all neurons|~all neurons|Expr203 have shown that aex-3 is expressed in nearly all neurons in adults. The Gene Catchr-derived GFP::AEX-3 expression pattern extends these results by demonstrating that AEX-3 accumulates in many neurons at all stages of the C.elegans life cycle.|Larval Expression: intestine;	neurons|all neurons|intestine		KOG3570	MAPK-activating protein DENN
C02H7.3	173456_at	WBGene00000086	aex-3	The aex-3 gene encodes a guanine nucleotide exchange factor for the rab-3 GTPase that is orthologous to human MAP kinase activating protein containing death domain (MADD, OMIM:603584); AEX-3 is required for intracellular vesicle trafficking as well as synaptic vesicle release and interacts with CAB-1 and RAB-3 to regulate separate pathways for neural activities such as defecation and male mating,…	1	0	~all neurons|~all neurons|Expr203 have shown that aex-3 is expressed in nearly all neurons in adults. The Gene Catchr-derived GFP::AEX-3 expression pattern extends these results by demonstrating that AEX-3 accumulates in many neurons at all stages of the C.elegans life cycle.|Larval Expression: intestine;	neurons|all neurons|intestine		KOG3570	MAPK-activating protein DENN
C03A3.1	178705_at	WBGene00007266	C03A3.1							InP_Cae_008574
C03A3.2	178751_at	WBGene00007267			1	1	Larval Expression: pharynx; body wall muscle; seam cells; Nervous System; nerve ring; ventral nerve cord; head neurons; tail neurons;|Larval Expression: pharynx; seam cells; Nervous System; head neurons; tail neurons; unidentified cells;	pharynx|head neurons|tail neurons|nerve ring|ventral nerve cord|vulval muscle|nervous system|seam cells|Reproductive System|body wall muscle|pharynx|head neurons|tail neurons|ventral nerve cord|vulval muscle|nervous system|seam cells|Reproductive System		KOG3832	Predicted amino acid transporter
C03A3.3	178980_at	WBGene00007268							Molecular_function:subtilase activity|Biological_process:proteolysis	InP_met_011960
C03A7.1	180826_at	WBGene00015365								KOG0017	Transposon-encoded proteins with TYA, reverse transcriptase, integrase domains in various combinations
C03A7.10	186208_at	WBGene00015368	srt-65		1	0	Larval Expression: intestine; Nervous System; head neurons; tail neurons; unidentified cells in head;	head|intestine|head neurons|tail neurons|nervous system		LSE0499	Integral membrane O-acyltransferase
C03A7.11	173620_s_at	WBGene00015369	ugt-51						Molecular_function:transferase activity, transferring hexosyl groups|Biological_process:metabolism|Biological_process:antibiotic metabolism	KOG1192	UDP-glucuronosyl and UDP-glucosyl transferase
C03A7.12	186249_at	WBGene00015370							Molecular_function:transferase activity, transferring hexosyl groups|Biological_process:metabolism	KOG1192	UDP-glucuronosyl and UDP-glucosyl transferase
C03A7.13	186028_at	WBGene00015371							Molecular_function:calcium ion binding|Molecular_function:transferase activity, transferring hexosyl groups|Biological_process:metabolism	KOG1192	UDP-glucuronosyl and UDP-glucosyl transferase
C03A7.14	194211_x_at	WBGene00000031	abu-8	abu-8 encodes a transmembrane protein with a predicted signal sequence, a glutamine/asparagine-rich domain and multiple cysteine-rich repeats (DUF139); abu-8 expression is induced by blockage of the unfolded-protein response in the endoplasmic reticulum, and ABU-8 may help protect the organism from damage by improperly folded nascent protein.						LSE0126	Uncharacterized protein
C03A7.14	172587_x_at	WBGene00000031	abu-8	abu-8 encodes a transmembrane protein with a predicted signal sequence, a glutamine/asparagine-rich domain and multiple cysteine-rich repeats (DUF139); abu-8 expression is induced by blockage of the unfolded-protein response in the endoplasmic reticulum, and ABU-8 may help protect the organism from damage by improperly folded nascent protein.						LSE0126	Uncharacterized protein
C03A7.2	180266_s_at	WBGene00015366							Biological_process:morphogenesis of an epithelium|Biological_process:positive regulation of body size|Biological_process:oviposition|Biological_process:locomotory behavior|Biological_process:hermaphrodite genitalia development|Biological_process:gametogenesis	LSE1128	Unnamed protein
C03A7.2	180265_at	WBGene00015366							Biological_process:morphogenesis of an epithelium|Biological_process:positive regulation of body size|Biological_process:oviposition|Biological_process:locomotory behavior|Biological_process:hermaphrodite genitalia development|Biological_process:gametogenesis	LSE1128	Unnamed protein
C03A7.3	180947_at	WBGene00005887	srw-140		0	0	Expressed in male sensory rays.	male sensory rays	Molecular_function:rhodopsin-like receptor activity|Biological_process:G-protein coupled receptor protein signaling pathway|Cellular_component:integral to membrane	LSE0501	7-transmembrane olfactory receptor
C03A7.4	172360_x_at	WBGene00004099	pqn-5	The protein product of this gene is predicted to contain a glutamine/asparagine (Q/N)-rich ('prion') domain, by the algorithm of Michelitsch and Weissman (as of the WS77 release of WormBase, i.e., in wormpep77).						LSE0126	Uncharacterized protein
C03A7.5	180446_at	WBGene00005929	srx-38						Molecular_function:rhodopsin-like receptor activity|Biological_process:G-protein coupled receptor protein signaling pathway|Cellular_component:integral to membrane	LSE0505	7-transmembrane receptor
C03A7.6	180651_at	WBGene00005930	srx-39						Molecular_function:rhodopsin-like receptor activity|Biological_process:G-protein coupled receptor protein signaling pathway|Cellular_component:integral to membrane	LSE0505	7-transmembrane receptor
C03A7.7	172323_x_at	WBGene00000029	abu-6	abu-6 encodes a transmembrane protein with a predicted signal sequence, a glutamine/asparagine-rich domain and multiple cysteine-rich repeats (DUF139); abu-6 expression is induced by blockage of the unfolded-protein response in the endoplasmic reticulum, and ABU-6 may help protect the organism from damage by improperly folded nascent protein.						LSE0126	Uncharacterized protein
C03A7.8	172321_x_at	WBGene00000030	abu-7	abu-7 encodes a transmembrane protein with a predicted signal sequence, a glutamine/asparagine-rich domain and multiple cysteine-rich repeats (DUF139); abu-7 expression is induced by blockage of the unfolded-protein response in the endoplasmic reticulum, and ABU-7 may help protect the organism from damage by improperly folded nascent protein.						LSE0126	Uncharacterized protein
C03A7.9	180674_at	WBGene00015367	srt-64							LSE0499	Integral membrane O-acyltransferase
C03B1.1	187386_at	WBGene00015372
C03B1.12	173193_s_at	WBGene00003053	lmp-1	lmp-1 encodes a protein with similarity to vertebrate lysosome-associated membrane proteins CD68, and appears to be the only protein in C. elegans that has a GYXX (phi) vertebrate lysosomal targeting sequence at its carboxy terminus; localized to the periphery of a large population of membrane bound organelles (granules) seen throughout the early embryos and restricted to the cells of the intesti…	0	0	In early embryos, immune serum stained granules broadly distributed throughout the embryo. In latter embryonic stages, staining became restricted to intestinal cells. Intestine-specific labeling was first observed at the lima bean stage embryos, when the gut precursors are located along the dorsal posterior quadrant and autofluorescent intestinal granules first appear. Intestinal granules are lab…	intestinal	Cellular_component:membrane|Biological_process:osmoregulation	KOG4818	Lysosomal-associated membrane protein
C03B1.12	187660_s_at	WBGene00003053	lmp-1	lmp-1 encodes a protein with similarity to vertebrate lysosome-associated membrane proteins CD68, and appears to be the only protein in C. elegans that has a GYXX (phi) vertebrate lysosomal targeting sequence at its carboxy terminus; localized to the periphery of a large population of membrane bound organelles (granules) seen throughout the early embryos and restricted to the cells of the intesti…	0	0	In early embryos, immune serum stained granules broadly distributed throughout the embryo. In latter embryonic stages, staining became restricted to intestinal cells. Intestine-specific labeling was first observed at the lima bean stage embryos, when the gut precursors are located along the dorsal posterior quadrant and autofluorescent intestinal granules first appear. Intestinal granules are lab…	intestinal	Cellular_component:membrane|Biological_process:osmoregulation	KOG4818	Lysosomal-associated membrane protein
C03B1.13	176798_s_at	WBGene00015381							Molecular_function:transporter activity|Biological_process:transport|Cellular_component:integral to membrane|Cellular_component:membrane|Molecular_function:arsenite transporter activity|Molecular_function:sugar porter activity|Biological_process:carbohydrate transport|Molecular_function:drug transporter activity|Biological_process:drug transport
C03B1.13	176797_at	WBGene00015381							Molecular_function:transporter activity|Biological_process:transport|Cellular_component:integral to membrane|Cellular_component:membrane|Molecular_function:arsenite transporter activity|Molecular_function:sugar porter activity|Biological_process:carbohydrate transport|Molecular_function:drug transporter activity|Biological_process:drug transport
C03B1.14	176803_at	WBGene00015382								LSE0560	Uncharacterized protein
C03B1.2	187279_at	WBGene00015373
C03B1.3	187320_at	WBGene00015374								LSE0939	Unnamed protein
C03B1.4	187303_at	WBGene00015375								LSE0939	Unnamed protein
C03B1.5	189644_at	WBGene00015376							Molecular_function:protein kinase activity|Molecular_function:ATP binding|Biological_process:protein amino acid phosphorylation|Molecular_function:protein-tyrosine kinase activity|Molecular_function:protein serine/threonine kinase activity	KOG0201	Serine/threonine protein kinase
C03B1.6	187326_at	WBGene00015377
C03B1.7	187322_at	WBGene00015378								InP_uni_012586
C03B1.9	187324_at	WBGene00015379								InP_Cae_012751
C03B8.1	172658_x_at	WBGene00015384							Biological_process:larval development (sensu Nematoda)|Biological_process:growth|Biological_process:negative regulation of vulval development (sensu Nematoda)|Biological_process:hermaphrodite genitalia development
C03B8.2	172657_x_at	WBGene00015385							Biological_process:embryonic development (sensu Metazoa)|Biological_process:larval development (sensu Nematoda)|Biological_process:growth|Biological_process:negative regulation of vulval development (sensu Nematoda)|Biological_process:hermaphrodite genitalia development	KOG0654	G2/Mitotic-specific cyclin A
C03B8.3	187263_at	WBGene00015386							Biological_process:larval development (sensu Nematoda)|Biological_process:growth|Biological_process:negative regulation of vulval development (sensu Nematoda)|Biological_process:hermaphrodite genitalia development	InP_Cae_011113
C03B8.4	189214_s_at	WBGene00003002	lin-13	Gene Function : lin-13 encodes a large (2248-residue) nuclear protein with multiple zinc fingers of the C2H2 class and a LXCXE retinoblastoma protein-binding motif, that is required for survival through larval development and for negative regulation of vulval fates during postembryonic development.	1	1	L3 hermaphrodites showed consistent expression of LacZ in hyp7 nuclei. Consistent expression was also seen in body wall muscles, intestinal nuclei, distal tip cells, and many neurons. In contrast, only occasional expression was observed in the VPCs.|Significant GFP fluorescence seen in embryos of living animals (not determined the cell types). In living larvae, however, expression is very low, an…	neurons|hyp7|intestinal|VPC|distal tip cells|hyp7|VPC|seam cells|intestine|head neurons|tail neurons|ventral nerve cord|nervous system|Reproductive System|body wall muscle|developing vulva|excretory cell|arcade cells	Molecular_function:nucleic acid binding|Cellular_component:intracellular|Molecular_function:zinc ion binding|Cellular_component:extracellular matrix (sensu Metazoa)|Biological_process:cell adhesion|Biological_process:blood coagulation|Biological_process:post-embryonic body morphogenesis|Biological_process:larval development (sensu Nematoda)|Biological_process:growth|Biological_process:negative re…	KOG1721	Zn-finger
C03B8.4	173462_s_at	WBGene00003002	lin-13	Gene Function : lin-13 encodes a large (2248-residue) nuclear protein with multiple zinc fingers of the C2H2 class and a LXCXE retinoblastoma protein-binding motif, that is required for survival through larval development and for negative regulation of vulval fates during postembryonic development.	1	1	L3 hermaphrodites showed consistent expression of LacZ in hyp7 nuclei. Consistent expression was also seen in body wall muscles, intestinal nuclei, distal tip cells, and many neurons. In contrast, only occasional expression was observed in the VPCs.|Significant GFP fluorescence seen in embryos of living animals (not determined the cell types). In living larvae, however, expression is very low, an…	neurons|hyp7|intestinal|VPC|distal tip cells|hyp7|VPC|seam cells|intestine|head neurons|tail neurons|ventral nerve cord|nervous system|Reproductive System|body wall muscle|developing vulva|excretory cell|arcade cells	Molecular_function:nucleic acid binding|Cellular_component:intracellular|Molecular_function:zinc ion binding|Cellular_component:extracellular matrix (sensu Metazoa)|Biological_process:cell adhesion|Biological_process:blood coagulation|Biological_process:post-embryonic body morphogenesis|Biological_process:larval development (sensu Nematoda)|Biological_process:growth|Biological_process:negative re…	KOG1721	Zn-finger
C03C10.1	189878_at	WBGene00002202	kin-19	kin-19 encodes a serine/threonine kinase orthologous to human casein kinase I, alpha 1 (CSNK1A1, OMIM:600505); KIN-19 appears to be a component of the non-canonical Wnt signaling pathway that regulates endoderm formation in the early embryo; kin-19(RNAi) and mom-2(RNAi) enhance apr-1(RNAi), but not RNAi of each other.	1	1	Larval Expression: pharynx; intestine; anal depressor muscle; body wall muscle; hypodermis; Nervous System; nerve ring; ventral nerve cord; head neurons; tail neurons; unidentified cells;|Larval Expression: pharynx; intestine; anal depressor muscle; body wall muscle; excretory cell; unidentified cells in head; unidentified cells in tail ;	pharynx|hypodermis|intestine|head neurons|tail neurons|nerve ring|ventral nerve cord|vulval muscle|nervous system|Reproductive System|body wall muscle|spermatheca|anal depressor muscle|head|tail|pharynx|intestine|vulval muscle|Reproductive System|body wall muscle|spermatheca|anal depressor muscle|gonad sheath cells|excretory cell	Molecular_function:protein kinase activity|Molecular_function:ATP binding|Biological_process:protein amino acid phosphorylation|Molecular_function:protein serine/threonine kinase activity|Molecular_function:protein-tyrosine kinase activity|Biological_process:embryonic development (sensu Metazoa)|Biological_process:reproduction|Biological_process:spindle organization and biogenesis|Biological_proc…	KOG1163	Casein kinase (serine/threonine/tyrosine protein kinase)
C03C10.1	174850_at	WBGene00002202	kin-19	kin-19 encodes a serine/threonine kinase orthologous to human casein kinase I, alpha 1 (CSNK1A1, OMIM:600505); KIN-19 appears to be a component of the non-canonical Wnt signaling pathway that regulates endoderm formation in the early embryo; kin-19(RNAi) and mom-2(RNAi) enhance apr-1(RNAi), but not RNAi of each other.	1	1	Larval Expression: pharynx; intestine; anal depressor muscle; body wall muscle; hypodermis; Nervous System; nerve ring; ventral nerve cord; head neurons; tail neurons; unidentified cells;|Larval Expression: pharynx; intestine; anal depressor muscle; body wall muscle; excretory cell; unidentified cells in head; unidentified cells in tail ;	pharynx|hypodermis|intestine|head neurons|tail neurons|nerve ring|ventral nerve cord|vulval muscle|nervous system|Reproductive System|body wall muscle|spermatheca|anal depressor muscle|head|tail|pharynx|intestine|vulval muscle|Reproductive System|body wall muscle|spermatheca|anal depressor muscle|gonad sheath cells|excretory cell	Molecular_function:protein kinase activity|Molecular_function:ATP binding|Biological_process:protein amino acid phosphorylation|Molecular_function:protein serine/threonine kinase activity|Molecular_function:protein-tyrosine kinase activity|Biological_process:embryonic development (sensu Metazoa)|Biological_process:reproduction|Biological_process:spindle organization and biogenesis|Biological_proc…	KOG1163	Casein kinase (serine/threonine/tyrosine protein kinase)
C03C10.2	191291_at	WBGene00007269							Molecular_function:protein kinase activity|Molecular_function:ATP binding|Biological_process:protein amino acid phosphorylation|Molecular_function:protein serine/threonine kinase activity|Molecular_function:protein-tyrosine kinase activity	KOG1164	Casein kinase (serine/threonine/tyrosine protein kinase)
C03C10.3	193141_s_at	WBGene00004392	rnr-2		0	0	Broadly expressed in gonad.|Larval Expression: intestine;	intestine	Molecular_function:oxidoreductase activity|Molecular_function:ribonucleoside-diphosphate reductase activity|Biological_process:deoxyribonucleoside diphosphate metabolism|Biological_process:embryonic development (sensu Metazoa)|Biological_process:morphogenesis of an epithelium|Biological_process:physiological process|Biological_process:determination of adult life span|Biological_process:hermaphrod…	KOG1567	Ribonucleotide reductase, beta subunit
C03C10.4	187274_at	WBGene00007270								KOG2008	BTK-associated SH3-domain binding protein SAB
C03C10.5	172651_x_at	WBGene00007271
C03C10.6	187248_at	WBGene00007272								KOG3685	Uncharacterized conserved protein
C03C11.1	180724_at	WBGene00007274								LSE0539	Uncharacterized protein
C03C11.2	187972_at	WBGene00001483	fog-3	fog-3 encodes a protein that has similarity, in its N-terminus, to the vertebrate Tob, BTG1, and BTG2 proteins that function in growth control and/or differentiation; in C. elegans, FOG-3 activity is required in the germ line throughout development for initiation and maintenance of spermatogenesis; fog-3 mRNA is expressed at highest levels in the L3, L4, and young adult stages of development, whe…	0	0	High levels of fog-3 expression are first seen in L3 larvae. These high levels continue through the L4 larval stage, when animals begin to produce sperm, and decline after young adulthood, when spermatogenesis stops. Similar studies using mixed populations of males and hermaphrodites.		Biological_process:masculinization of hermaphrodite soma (sensu Nematoda)|Biological_process:masculinization of hermaphroditic germ-line (sensu Nematoda)|Biological_process:gametogenesis|Biological_process:regulation of meiosis	KOG4006	Anti-proliferation factor BTG1/TOB
C03D6.1	178448_at	WBGene00007275							Biological_process:positive regulation of growth rate|Biological_process:larval development (sensu Nematoda)|Biological_process:growth|Biological_process:embryonic development (sensu Metazoa)|Biological_process:positive regulation of body size|Biological_process:hermaphrodite genitalia development|Biological_process:gametogenesis|Biological_process:reproduction	KOG1041	Translation initiation factor 2C (eIF-2C) and related proteins
C03D6.3	192337_at	WBGene00000466	cel-1	cel-1 encodes a mRNA capping enzyme, with a N-terminal region with RNA triphosphatase activity and a C-terminal region containing motifs found in yeast and vaccinia virus capping enzyme guanylytransferases; cel-1 is required for embryonic viability, body morphology, and vulval development.	1	0	Larval Expression: pharynx; intestine; hypodermis; Nervous System; nerve ring; head neurons; unidentified cells in tail ;|Larval Expression: pharynx; intestine; hypodermis; Nervous System; nerve ring; head neurons; unidentified cells in tail ;	tail|pharynx|hypodermis|intestine|head neurons|nerve ring|nervous system|tail|pharynx|hypodermis|intestine|head neurons|nerve ring|nervous system	Molecular_function:protein tyrosine/serine/threonine phosphatase activity|Biological_process:protein amino acid dephosphorylation|Molecular_function:mRNA guanylyltransferase activity|Biological_process:mRNA capping|Biological_process:mRNA processing|Molecular_function:phosphoprotein phosphatase activity|Molecular_function:protein tyrosine phosphatase activity|Molecular_function:DNA ligase (ATP) a…	KOG2386	mRNA capping enzyme, guanylyltransferase (alpha) subunit
C03D6.3	172222_at	WBGene00000466	cel-1	cel-1 encodes a mRNA capping enzyme, with a N-terminal region with RNA triphosphatase activity and a C-terminal region containing motifs found in yeast and vaccinia virus capping enzyme guanylytransferases; cel-1 is required for embryonic viability, body morphology, and vulval development.	1	0	Larval Expression: pharynx; intestine; hypodermis; Nervous System; nerve ring; head neurons; unidentified cells in tail ;|Larval Expression: pharynx; intestine; hypodermis; Nervous System; nerve ring; head neurons; unidentified cells in tail ;	tail|pharynx|hypodermis|intestine|head neurons|nerve ring|nervous system|tail|pharynx|hypodermis|intestine|head neurons|nerve ring|nervous system	Molecular_function:protein tyrosine/serine/threonine phosphatase activity|Biological_process:protein amino acid dephosphorylation|Molecular_function:mRNA guanylyltransferase activity|Biological_process:mRNA capping|Biological_process:mRNA processing|Molecular_function:phosphoprotein phosphatase activity|Molecular_function:protein tyrosine phosphatase activity|Molecular_function:DNA ligase (ATP) a…	KOG2386	mRNA capping enzyme, guanylyltransferase (alpha) subunit
C03D6.4	173670_s_at	WBGene00003800	npp-14	npp-14 is orthologous to the human gene NUCLEOPORIN, 214-KD (NUP214; OMIM:114350), which encodes part of the nucleopore complex mediating nucleocytoplasmic transport; NUP214, as a fusion gene with DEK (OMIM:125264), is found in a subset of acute myeloid leukemia.						KOG3630	Nuclear pore complex, Nup214/CAN component
C03D6.5	190381_at	WBGene00007277			0	0	Larval Expression: intestine;	intestine	Biological_process:embryonic development (sensu Metazoa)	KOG3265	Histone chaperone involved in gene silencing
C03D6.6	179017_at	WBGene00007278							Biological_process:embryonic development (sensu Metazoa)	InP_Cae_012219
C03D6.8	189887_at	WBGene00004437	rpl-24.2	rpl-24.2 encodes a large ribosomal subunit L24 protein paralog; its orthologs include ribosomal protein L30 isologs from mammals and 'Ribosomal Like Protein 24' (Rlp24p) from S. cerevisiae; it therefore appears to actually represent an ancient paralogy between two varieties of eukaryotic L24 protein.					Molecular_function:structural constituent of ribosome|Biological_process:protein biosynthesis|Cellular_component:intracellular|Cellular_component:ribosome|Biological_process:positive regulation of growth rate|Biological_process:larval development (sensu Nematoda)|Biological_process:growth|Biological_process:embryonic development (sensu Metazoa)|Biological_process:positive regulation of body size|…	KOG1723	60s ribosomal protein L30 isolog
C03E10.1	183152_at	WBGene00007279								LSE0954	Unnamed protein
C03E10.3	183839_at	WBGene00007281
C03E10.4	173502_s_at	WBGene00001645	gly-20	gly-20 is orthologous to the human gene MANNOSYL (ALPHA-1,6-)-GLYCOPROTEIN BETA-1,2-N-ACETYLGLUCOSAMINYLTRANSFERASE (MGAT2; OMIM:602616), which when mutated leads to carbohydrate-deficient glycoprotein syndrome, type II.					Molecular_function:alpha-1,6-mannosylglycoprotein 2-beta-N-acetylglucosaminyltransferase activity|Biological_process:oligosaccharide biosynthesis|Cellular_component:Golgi stack|Cellular_component:integral to membrane	KOG2791	N-acetylglucosaminyltransferase
C03E10.5	182545_at	WBGene00007282			0	0	Expressed in spermatheca.		Molecular_function:sugar binding	KOG4297	C-type lectin
C03E10.6	182881_at	WBGene00007283							Biological_process:embryonic development (sensu Metazoa)	LSE0974	Unnamed protein
C03F11.1	193447_at	WBGene00015387							Molecular_function:calmodulin binding|Molecular_function:calcium-activated potassium channel activity|Biological_process:potassium ion transport|Cellular_component:integral to membrane|Molecular_function:voltage-gated potassium channel activity|Cellular_component:voltage-gated potassium channel complex	KOG3684	Ca2+-activated K+ channel proteins (intermediate/small conductance classes)
C03F11.2	187693_at	WBGene00015388								KOG4736	Uncharacterized conserved protein
C03F11.3	189515_s_at	WBGene00015389							Biological_process:cell adhesion|Cellular_component:membrane	KOG3776	Plasma membrane glycoprotein CD36 and related membrane receptors
C03F11.4	175240_at	WBGene00015390
C03F11.4	176779_s_at	WBGene00015390
C03G5.1	193475_s_at	WBGene00015391	sdha-1	C03G5.1 is orthologous to the human gene SUCCINATE DEHYDROGENASE COMPLEX, SUBUNIT A, FLAVOPROTEIN (SDHA; OMIM:600857), which when mutated leads to complex II mitochondrial respiratory chain deficiency presenting as Leigh syndrome.	1	1	Larval Expression: pharynx; intestine; Nervous System; tail neurons;|Larval Expression: pharynx; intestine; body wall muscle; Nervous System; ventral nerve cord; head neurons; neurons along body; tail neurons;|Larval Expression: pharynx; intestine; body wall muscle; hypodermis; excretory cell; Nervous System; head neurons; tail neurons; unidentified cells in head;|Larval Expression: pharynx; inte…	pharynx|intestine|tail neurons|nervous system|excretory cell|pharynx|intestine|head neurons|tail neurons|ventral nerve cord|nervous system|body wall muscle|neurons along body|head|pharynx|hypodermis|intestine|head neurons|tail neurons|nervous system|body wall muscle|excretory cell|pharynx|hypodermis|intestine|head neurons|tail neurons|nerve ring|ventral nerve cord|nervous system|body wall muscle|…	Molecular_function:oxidoreductase activity|Biological_process:electron transport|Molecular_function:oxidoreductase activity, acting on the CH-CH group of donors|Molecular_function:FAD binding|Biological_process:tricarboxylic acid cycle|Cellular_component:cytoplasm|Molecular_function:L-aspartate oxidase activity|Biological_process:NAD biosynthesis|Biological_process:anaerobic respiration|Molecular…	KOG2403	Succinate dehydrogenase, flavoprotein subunit
C03G5.13	194223_x_at	WBGene00044357	nspc-6
C03G5.7	180535_at	WBGene00001448	flp-5	flp-5 encodes a predicted FMRFamide-like peptide neurotransmitter that increases action potential frequency in the pharyngeal muscle when applied to the pharynx of dissected worms; expressed in the sensory neurons ASE and PVM.	1	0	Expressed in all stages|Nerve ring and other neuronal processes.|GFP expressed cells are only seen in the anterior head region.|Expressed in ASE, PVT, RMG, I4, M4, pharyngeal muscle. Faint or variable expression observed in P8 and I2. Male specific expression in Rays 1, 5, 7, HOB.|Expressed in R1B, R5B and R7B neurons.|Larval Expression: Nervous System; head neurons;	nerve ring|head|intestine|head neurons|nervous system	Biological_process:neuropeptide signaling pathway	InP_Cae_011653
C03G6.1	183096_at
C03G6.10	191722_at	WBGene00015396	nhr-148		0	0	Larval Expression: intestine; rectal epithelium; Reproductive System; developing vulva; seam cells; unidentified cells in head;	head|intestine|rectal epithelium|seam cells|Reproductive System|developing vulva|vulva other	Molecular_function:transcription factor activity|Molecular_function:zinc ion binding|Molecular_function:sequence-specific DNA binding|Biological_process:regulation of transcription, DNA-dependent|Cellular_component:nucleus|Molecular_function:steroid hormone receptor activity|Molecular_function:DNA binding|Molecular_function:ligand-dependent nuclear receptor activity	LSE0562	Nuclear hormone receptor
C03G6.11	191551_at	WBGene00005439	srh-231						Biological_process:G-protein coupled receptor protein signaling pathway|Biological_process:blood coagulation|Molecular_function:thrombin receptor activity|Cellular_component:integral to membrane	LSE0262	Predicted olfactory G-protein coupled receptor
C03G6.12	191749_at	WBGene00015397	nhr-149						Molecular_function:transcription factor activity|Molecular_function:zinc ion binding|Molecular_function:sequence-specific DNA binding|Biological_process:regulation of transcription, DNA-dependent|Cellular_component:nucleus|Molecular_function:steroid hormone receptor activity|Molecular_function:DNA binding|Molecular_function:ligand-dependent nuclear receptor activity	LSE0562	Nuclear hormone receptor
C03G6.13	185286_at	WBGene00015398	tag-293							LSE0503	Secreted surface protein
C03G6.14	185525_at	WBGene00015399	cyp-35A1						Molecular_function:monooxygenase activity|Molecular_function:iron ion binding|Molecular_function:heme binding|Biological_process:electron transport|Molecular_function:copper-exporting ATPase activity|Molecular_function:ATP binding|Biological_process:copper ion transport|Cellular_component:membrane|Molecular_function:oxidoreductase activity, acting on paired donors, with incorporation or reduction…	KOG0156	Cytochrome P450 CYP2 subfamily
C03G6.15	189512_at	WBGene00015400	cyp-35A2		0	0	In the control worms a slight but distinct label was visible at the anterior and posterior part of the intestine. In beta-naphthoflavone-treated worms the total gut emitted a very strong GFP fluorescence. The label was exclusively restricted to the intestine with the strongest fluorescence in the anterior. The fold increase in comparison to the control worms was at least 10 times. GFP was present…	intestine	Molecular_function:monooxygenase activity|Molecular_function:iron ion binding|Molecular_function:heme binding|Biological_process:electron transport|Molecular_function:oxidoreductase activity, acting on paired donors, with incorporation or reduction of molecular oxygen	KOG0156	Cytochrome P450 CYP2 subfamily
C03G6.16	191027_at	WBGene00015401	srsx-24						Molecular_function:rhodopsin-like receptor activity|Biological_process:G-protein coupled receptor protein signaling pathway|Cellular_component:integral to membrane	LSE0518	7-transmembrane receptor
C03G6.17	185999_at	WBGene00015402								LSE0535	Uncharacterized protein
C03G6.18	192994_s_at	WBGene00005646	srp-5	srp-5 encodes an ovalbumin-like serpin (ov-serpin) member of the serine protease inhibitor superfamily; by homology, SRP-5 is predicted to function as a suicide substrate that inhibits the proteolytic activity of serine proteases; however, as loss of srp-5 function via RNA-mediated interference (RNAi) does not result in any obvious abnormalities, the precise role of SRP-5 in C. elegans developmen…					Molecular_function:serine-type endopeptidase inhibitor activity	InP_met_002624
C03G6.19	172942_x_at	WBGene00005647	srp-6	srp-6 encodes a functional serpin (serine protease inhibitor)					Molecular_function:serine-type endopeptidase inhibitor activity	KOG2392	Serpin
C03G6.2	184101_at	WBGene00005947	srx-56						Molecular_function:rhodopsin-like receptor activity|Biological_process:G-protein coupled receptor protein signaling pathway|Cellular_component:integral to membrane	LSE0505	7-transmembrane receptor
C03G6.20	184119_at
C03G6.3	188210_at	WBGene00005602	srj-14							LSE0498	7-transmembrane olfactory receptor
C03G6.6	183537_at	WBGene00015394								LSE0016	Predicted secreted small molecules methylase
C03G6.7	191381_at	WBGene00005480	srh-275							LSE0262	Predicted olfactory G-protein coupled receptor
C03G6.8	183651_at	WBGene00015395	nhr-147						Molecular_function:transcription factor activity|Molecular_function:zinc ion binding|Molecular_function:sequence-specific DNA binding|Biological_process:regulation of transcription, DNA-dependent|Cellular_component:nucleus|Molecular_function:steroid hormone receptor activity|Molecular_function:DNA binding|Molecular_function:ligand-dependent nuclear receptor activity	LSE0562	Nuclear hormone receptor
C03G6.9	191397_at	WBGene00005450	srh-244							LSE0262	Predicted olfactory G-protein coupled receptor
C03H12.1	180577_at	WBGene00007284							Molecular_function:DNA binding|Cellular_component:nucleus	InP_met_007432
C03H5.1	181946_at	WBGene00015403	clec-10						Molecular_function:sugar binding|Molecular_function:transporter activity|Molecular_function:binding|Biological_process:transport	KOG4297	C-type lectin
C03H5.1	181947_s_at	WBGene00015403	clec-10						Molecular_function:sugar binding|Molecular_function:transporter activity|Molecular_function:binding|Biological_process:transport	KOG4297	C-type lectin
C03H5.2	181965_at	WBGene00015404			1	1	Larval Expression: pharynx; pharyngeal gland cells; intestine; Reproductive System; developing vulva; developing spermatheca; gonad sheath cells; body wall muscle; head mesodermal cell; hypodermis; seam cells; excretory gland cells; Nervous System; head neurons; tail neurons; unidentified cells in head; unidentified cells in tail ;	head|tail|pharynx|hypodermis|intestine|head neurons|tail neurons|vulval muscle|uterine muscle|nervous system|seam cells|pharyngeal gland cells|Reproductive System|body wall muscle|developing spermatheca|developing vulva|spermatheca|gonad sheath cells|head mesodermal cell|excretory gland cells	Molecular_function:sugar porter activity|Biological_process:carbohydrate transport|Cellular_component:Golgi membrane|Cellular_component:integral to membrane|Molecular_function:nucleotide-sugar transporter activity|Biological_process:nucleotide-sugar transport|Biological_process:reproduction	KOG2234	Predicted UDP-galactose transporter
C03H5.3	183368_at	WBGene00015405							Molecular_function:hormone activity|Cellular_component:extracellular region	InP_Cae_010895
C03H5.3	174673_s_at	WBGene00015405							Molecular_function:hormone activity|Cellular_component:extracellular region	InP_Cae_010895
C03H5.4	189091_at	WBGene00015406							Molecular_function:phospholipase A2 activity|Biological_process:phospholipid metabolism|Biological_process:lipid catabolism|Molecular_function:calcium ion binding	KOG4087	Phospholipase A2
C03H5.5	183809_at	WBGene00015407								KOG3677	RNA polymerase I-associated factor - PAF67
C03H5.6	183272_at	WBGene00015408							Molecular_function:protein binding	LSE0150	Uncharacterized protein, contains BTB/POZ domain
C03H5.7	181871_at	WBGene00015409							Biological_process:dicarboxylic acid transport|Cellular_component:membrane|Molecular_function:sodium:dicarboxylate symporter activity
C04A11.1	175540_at	WBGene00007285								InP_Cae_007995
C04A11.1	182478_at	WBGene00007285								InP_Cae_007995
C04A11.2	182241_s_at	WBGene00007286								InP_Cae_006108
C04A11.3	190685_at	WBGene00007287	gck-4		0	0	Larval Expression: pharynx; intestine; excretory cell; unidentified cells in head; unidentified cells in tail ;	head|tail|pharynx|intestine|excretory cell	Molecular_function:protein kinase activity|Molecular_function:ATP binding|Biological_process:protein amino acid phosphorylation|Molecular_function:protein serine/threonine kinase activity|Molecular_function:protein-tyrosine kinase activity|Molecular_function:magnesium ion binding|Biological_process:locomotory behavior|Biological_process:positive regulation of growth rate	KOG0579	Ste20-like serine/threonine protein kinase
C04A11.4	192244_s_at	WBGene00000074	adm-2	adm-2 encodes a protein containing a snake venom disintegrin-domain and a metalloprotease-like domain (i.e., a protein of the ADAM family); like ADM-1, ADM-2 is homologous to a mammalian sperm glycoprotein (PH-30/fertilin) implicated in sperm-egg fusion, and ADM-2 might thus be a fusogenic protein mediating the merging of plasma membranes during development.					Molecular_function:metallopeptidase activity|Molecular_function:zinc ion binding|Biological_process:proteolysis|Molecular_function:metalloendopeptidase activity	KOG3607	Meltrins, fertilins and related Zn-dependent metalloproteinases of the ADAMs family
C04A2.1	187191_at	WBGene00015410								KOG2058	Ypt/Rab GTPase activating protein
C04A2.3	187748_s_at	WBGene00001194	egl-27	egl-27 encodes a homolog of human MTA1, part of an ATP-dependent complex with nucleosome remodelling and histone deacetylation activities that may promote tumor metastasis; in conjunction with its paralog egr-1, egl-27 is required for proper organization in all parts of the embryo, and for the embryonic expression of hlh-8.	1	1	Expressed in somatic nuclei of most or all cells from the 50-cell stage of embryogenesis through adulthood.|The 4.3 kb and 2.7 kb transcripts were expressed at all stages. The 2.8 kb transcript was not detected in the embryo, L1 or L2 stages but was detected in the L3 through young adult stages.|The construct appeared to be expressed in all somatic nuclei from mid-embryogenesis through adulthood.	all somatic cells|all somatic cells	Molecular_function:transcription factor activity|Cellular_component:nucleus|Biological_process:regulation of transcription, DNA-dependent|Molecular_function:zinc ion binding|Molecular_function:sequence-specific DNA binding|Molecular_function:DNA binding|Biological_process:larval development (sensu Nematoda)|Biological_process:physiological process|Biological_process:post-embryonic body morphogene…	KOG2133	Transcriptional corepressor Atrophin-1/DRPLA
C04A2.3	188531_s_at	WBGene00001194	egl-27	egl-27 encodes a homolog of human MTA1, part of an ATP-dependent complex with nucleosome remodelling and histone deacetylation activities that may promote tumor metastasis; in conjunction with its paralog egr-1, egl-27 is required for proper organization in all parts of the embryo, and for the embryonic expression of hlh-8.	1	1	Expressed in somatic nuclei of most or all cells from the 50-cell stage of embryogenesis through adulthood.|The 4.3 kb and 2.7 kb transcripts were expressed at all stages. The 2.8 kb transcript was not detected in the embryo, L1 or L2 stages but was detected in the L3 through young adult stages.|The construct appeared to be expressed in all somatic nuclei from mid-embryogenesis through adulthood.	all somatic cells|all somatic cells	Molecular_function:transcription factor activity|Cellular_component:nucleus|Biological_process:regulation of transcription, DNA-dependent|Molecular_function:zinc ion binding|Molecular_function:sequence-specific DNA binding|Molecular_function:DNA binding|Biological_process:larval development (sensu Nematoda)|Biological_process:physiological process|Biological_process:post-embryonic body morphogene…	KOG2133	Transcriptional corepressor Atrophin-1/DRPLA
C04A2.3	188530_at	WBGene00001194	egl-27	egl-27 encodes a homolog of human MTA1, part of an ATP-dependent complex with nucleosome remodelling and histone deacetylation activities that may promote tumor metastasis; in conjunction with its paralog egr-1, egl-27 is required for proper organization in all parts of the embryo, and for the embryonic expression of hlh-8.	1	1	Expressed in somatic nuclei of most or all cells from the 50-cell stage of embryogenesis through adulthood.|The 4.3 kb and 2.7 kb transcripts were expressed at all stages. The 2.8 kb transcript was not detected in the embryo, L1 or L2 stages but was detected in the L3 through young adult stages.|The construct appeared to be expressed in all somatic nuclei from mid-embryogenesis through adulthood.	all somatic cells|all somatic cells	Molecular_function:transcription factor activity|Cellular_component:nucleus|Biological_process:regulation of transcription, DNA-dependent|Molecular_function:zinc ion binding|Molecular_function:sequence-specific DNA binding|Molecular_function:DNA binding|Biological_process:larval development (sensu Nematoda)|Biological_process:physiological process|Biological_process:post-embryonic body morphogene…	KOG2133	Transcriptional corepressor Atrophin-1/DRPLA
C04A2.3	175679_at	WBGene00001194	egl-27	egl-27 encodes a homolog of human MTA1, part of an ATP-dependent complex with nucleosome remodelling and histone deacetylation activities that may promote tumor metastasis; in conjunction with its paralog egr-1, egl-27 is required for proper organization in all parts of the embryo, and for the embryonic expression of hlh-8.	1	1	Expressed in somatic nuclei of most or all cells from the 50-cell stage of embryogenesis through adulthood.|The 4.3 kb and 2.7 kb transcripts were expressed at all stages. The 2.8 kb transcript was not detected in the embryo, L1 or L2 stages but was detected in the L3 through young adult stages.|The construct appeared to be expressed in all somatic nuclei from mid-embryogenesis through adulthood.	all somatic cells|all somatic cells	Molecular_function:transcription factor activity|Cellular_component:nucleus|Biological_process:regulation of transcription, DNA-dependent|Molecular_function:zinc ion binding|Molecular_function:sequence-specific DNA binding|Molecular_function:DNA binding|Biological_process:larval development (sensu Nematoda)|Biological_process:physiological process|Biological_process:post-embryonic body morphogene…	KOG2133	Transcriptional corepressor Atrophin-1/DRPLA
C04A2.7	187648_s_at	WBGene00001023	dnj-5	This gene encodes a protein containing a DnaJ ('J') domain.					Molecular_function:heat shock protein binding|Molecular_function:carboxypeptidase A activity|Biological_process:proteolysis	InP_uni_010690
C04A2.7	172072_x_at	WBGene00001023	dnj-5	This gene encodes a protein containing a DnaJ ('J') domain.					Molecular_function:heat shock protein binding|Molecular_function:carboxypeptidase A activity|Biological_process:proteolysis	InP_uni_010690
C04B4.1	178985_at	WBGene00007289								LSE0957	Unnamed protein
C04B4.2	179273_at	WBGene00007290			1	0	Larval Expression: intestine; Nervous System; head neurons; unidentified cells in head;	head|intestine|head neurons|nervous system	Molecular_function:calcium ion binding	LSE0957	Unnamed protein
C04B4.3	188025_at	WBGene00007291							Molecular_function:lipase activity|Biological_process:lipid catabolism	LSE0529	Triacylglycerol lipase
C04B4.4	178528_at	WBGene00007292								LSE0957	Unnamed protein
C04B4.5	179193_at	WBGene00007293
C04B4.6	179005_at	WBGene00007294
C04C11.1	180874_at	WBGene00007295	C04C11.1						Cellular_component:extracellular region	InP_Cae_008107
C04C11.2	180849_at	WBGene00007296								KOG3780	Thioredoxin binding protein TBP-2/VDUP1
C04C3.1	180107_at	WBGene00015411	srz-60							LSE0502	7-transmembrane receptor
C04C3.2	189368_at	WBGene00015412							Molecular_function:neurotransmitter receptor activity|Biological_process:ion transport|Cellular_component:membrane|Molecular_function:extracellular ligand-gated ion channel activity|Biological_process:transport|Cellular_component:integral to membrane|Cellular_component:postsynaptic membrane	KOG3645	Acetylcholine receptor
C04C3.3	190522_at	WBGene00015413			1	1	Larval Expression: pharynx; Reproductive System; distal tip cell; body wall muscle; Nervous System; head neurons; tail neurons;|Larval Expression: pharynx; anal depressor muscle; body wall muscle; hypodermis; unidentified cells in head;	pharynx|head neurons|tail neurons|nervous system|Reproductive System|body wall muscle|distal tip cell|head|pharynx|hypodermis|Reproductive System|body wall muscle|spermatheca|vulva other|anal depressor muscle|gonad sheath cells	Molecular_function:1-deoxy-D-xylulose-5-phosphate synthase activity|Biological_process:terpenoid biosynthesis|Biological_process:positive regulation of growth rate|Biological_process:embryonic development (sensu Metazoa)	KOG0524	Pyruvate dehydrogenase E1, beta subunit
C04C3.3	194166_s_at	WBGene00015413			1	1	Larval Expression: pharynx; Reproductive System; distal tip cell; body wall muscle; Nervous System; head neurons; tail neurons;|Larval Expression: pharynx; anal depressor muscle; body wall muscle; hypodermis; unidentified cells in head;	pharynx|head neurons|tail neurons|nervous system|Reproductive System|body wall muscle|distal tip cell|head|pharynx|hypodermis|Reproductive System|body wall muscle|spermatheca|vulva other|anal depressor muscle|gonad sheath cells	Molecular_function:1-deoxy-D-xylulose-5-phosphate synthase activity|Biological_process:terpenoid biosynthesis|Biological_process:positive regulation of growth rate|Biological_process:embryonic development (sensu Metazoa)	KOG0524	Pyruvate dehydrogenase E1, beta subunit
C04C3.4	172251_x_at	WBGene00015414							Biological_process:embryonic development (sensu Metazoa)	KOG0654	G2/Mitotic-specific cyclin A
C04C3.5	179795_s_at	WBGene00001119	dyf-3	dyf-3 encodes an ortholog of zebrafish cluap1 (also qilin, and like PKD2 required to suppress kidney cysts) and human clusterin-associated protein 1 (CLUAP1); DYF-3 is predicted to have two coiled-coil domains; DYF-3 is required for normal assembly of middle and distal ciliary segments, with dyf-3 mutants showing truncated sensory cilia; DYF-3 is required cell-autonomously for dye uptake; dyf-3 i…	1	0	GFP expression from this fusion was observed in eight pairs of amphid neurons (ASE, ADF, ASG, ASH, ASJ, ASK, ASI and ADL), six inner labial neurons (IL2s) and two pairs of phasmid neurons (PHA, PHB).||Larval Expression: Nervous System; nerve ring; head neurons; neurons along body; tail neurons;	head neurons|tail neurons|nerve ring|nervous system|neurons along body
C04C3.6	179938_at	WBGene00015416							Molecular_function:rhodopsin-like receptor activity|Biological_process:G-protein coupled receptor protein signaling pathway|Cellular_component:integral to membrane	LSE0748	Unnamed protein
C04C3.7	179899_s_at	WBGene00015417								LSE0498	7-transmembrane olfactory receptor
C04D8.1	189101_at	WBGene00015418			1	0	The M2 interneurons and m7 muscles in the terminal bulb of the pharynx express ZC21.4 in adulthood only. A neuronal cell abutting the mass of the nerve ring also stains, but expression here is weaker (marked * in the image).	muscle|pharynx|interneurons|m7	Biological_process:homoiothermy|Molecular_function:ice binding|Biological_process:response to freezing|Cellular_component:intracellular|Biological_process:signal transduction	KOG4407	Predicted Rho GTPase-activating protein
C04D8.1	174038_at	WBGene00015418			1	0	The M2 interneurons and m7 muscles in the terminal bulb of the pharynx express ZC21.4 in adulthood only. A neuronal cell abutting the mass of the nerve ring also stains, but expression here is weaker (marked * in the image).	muscle|pharynx|interneurons|m7	Biological_process:homoiothermy|Molecular_function:ice binding|Biological_process:response to freezing|Cellular_component:intracellular|Biological_process:signal transduction	KOG4407	Predicted Rho GTPase-activating protein
C04E12.1	184317_at
C04E12.10	186856_at	WBGene00015439								LSE0723	Unnamed protein
C04E12.12	186900_at	WBGene00015441							Biological_process:signal transduction|Biological_process:sensory perception
C04E12.2	185812_at	WBGene00015433								LSE0514	Predicted secreted cysteine rich protein found only in C.elegans
C04E12.4	184579_at	WBGene00015434								LSE0530	Predicted peptide:N-glycanase
C04E12.4	185367_at	WBGene00015434								LSE0530	Predicted peptide:N-glycanase
C04E12.5	184312_at	WBGene00015435								LSE0530	Predicted peptide:N-glycanase
C04E12.6	185801_at	WBGene00015436								KOG4755	Predicted pyroglutamyl peptidase
C04E12.7	184285_at	WBGene00015437	plsc-1	C04E12.7 encodes a homolog of human scramblase (PLSCR1; OMIM:604170), which is activated by a rise of intracellular calcium, and which promotes the exposure of phosphatidylserine on the surface of cells undergoing activation, injury, or apoptosis; closely related paralogs of C04E12.7 include T22H2.5 and ZK1053.5.	1	1	Expression is seen older larvae and adults and is predominantly neuronal. Expression is seen in all ganglia, the ventral and dorsal nerve cords, all commissures, and the circumpharyngeal nerve ring. Occasionally expression is seen in bodywall muscle cells, including the muscle arms which form the neuro-muscular junction. This gene has similarity to human phospholipid scramblase (PLSCR1).|Larval E…	neuronal|posterior body wall muscle|head neurons|tail neurons|nerve ring|ventral nerve cord|nervous system|anal depressor muscle		KOG0621	Phospholipid scramblase
C04E12.8	184371_at	WBGene00006012	srx-121							LSE0513	7-transmembrane receptor
C04E12.9	184390_at	WBGene00015438	srbc-2							LSE3897	Unnamed protein
C04E6.10	191448_at	WBGene00005093	srd-15		1	0	Larval Expression: intestine; Reproductive System; Nervous System; head neurons; tail neurons; phasmids; unidentified cells in body ;	pharynx|intestine|head neurons|tail neurons|nervous system|Reproductive System|phasmids|body|spermatheca uterine valve	Molecular_function:rhodopsin-like receptor activity|Biological_process:G-protein coupled receptor protein signaling pathway|Cellular_component:integral to membrane	LSE0147	Chemoreceptor/7TM receptor
C04E6.11	184995_s_at	WBGene00015425								KOG4318	Bicoid mRNA stability factor
C04E6.12	184857_at	WBGene00015426								InP_Cae_010407
C04E6.2	180242_at	WBGene00015419	srsx-18						Molecular_function:rhodopsin-like receptor activity|Biological_process:G-protein coupled receptor protein signaling pathway|Cellular_component:integral to membrane	LSE0518	7-transmembrane receptor
C04E6.3	180287_at	WBGene00015420
C04E6.4	181597_at	WBGene00015421								InP_Cae_010991
C04E6.5	180260_at	WBGene00015422							Molecular_function:cysteine-type endopeptidase activity|Molecular_function:ubiquitin thiolesterase activity|Biological_process:ubiquitin-dependent protein catabolism	KOG1864	Ubiquitin-specific protease
C04E6.6	188073_at	WBGene00001698	grd-9	grd-9 encodes a hedgehog-like protein, with an N-terminal signal sequence, a central low-complexity proline-rich domain, and a C-terminal Ground domain; the Ground domain is predicted to form a cysteine-crosslinked protein involved in intercellular signalling, and it has subtle similarity to the N-terminal Hedge domain of HEDGEHOG proteins; GRD-9 is weakly required for normal molting; GRD-9 is al…	0	0	No expression.			LSE3908	Unnamed protein
C04E6.7	180233_s_at	WBGene00015423							Molecular_function:catalytic activity|Biological_process:metabolism|Molecular_function:DNA ligase (ATP) activity|Molecular_function:ATP binding|Biological_process:DNA replication|Biological_process:DNA repair|Biological_process:DNA recombination|Molecular_function:hydrolase activity	KOG3085	Predicted hydrolase (HAD superfamily)
C04E6.8	179747_at	WBGene00015424								LSE0953	Unnamed protein
C04E6.9	191199_at	WBGene00005094	srd-16						Molecular_function:rhodopsin-like receptor activity|Biological_process:G-protein coupled receptor protein signaling pathway|Cellular_component:integral to membrane	LSE0147	Chemoreceptor/7TM receptor
C04E7.1	187370_at	WBGene00015428
C04E7.2	187388_at	WBGene00015429								LSE0929	Unnamed protein
C04E7.3	187405_at	WBGene00015430
C04F12.1	182922_s_at	WBGene00007297							Biological_process:physiological defense response	KOG1041	Translation initiation factor 2C (eIF-2C) and related proteins
C04F12.10	192758_s_at	WBGene00001405	fce-1	fce-1 encodes an ortholog of 'farnesylated-proteins converting enzyme 1' (FACE-1), and thus probably enables post-translational processing of proteins (such as LET-60/RAS) carrying a C-terminal CaaX motif; FCE-1 protein probably accounts for the EDTA-sensitive, tosylphenylalanylchloromethane-insensitive component of CaaX-proteolytic activity in membrane extracts from C. elegans, and FCE-1 can cle…	0	0	Larval Expression: intestine; unidentified cells in head;	head|intestine	Molecular_function:metalloendopeptidase activity|Biological_process:proteolysis|Cellular_component:membrane	KOG2719	Metalloprotease
C04F12.10	173202_s_at	WBGene00001405	fce-1	fce-1 encodes an ortholog of 'farnesylated-proteins converting enzyme 1' (FACE-1), and thus probably enables post-translational processing of proteins (such as LET-60/RAS) carrying a C-terminal CaaX motif; FCE-1 protein probably accounts for the EDTA-sensitive, tosylphenylalanylchloromethane-insensitive component of CaaX-proteolytic activity in membrane extracts from C. elegans, and FCE-1 can cle…	0	0	Larval Expression: intestine; unidentified cells in head;	head|intestine	Molecular_function:metalloendopeptidase activity|Biological_process:proteolysis|Cellular_component:membrane	KOG2719	Metalloprotease
C04F12.3	188690_at	WBGene00002069	ikb-1	ikb-1 encodes an ortholog of human BCL3 (OMIM:109560) that physically interacts with the checkpoint protein MRT-2; ikb-1(nr2019) and ikb-1(nr2027) mutants display no obvious phenotype other than shortened lifespan; mutation of BCL3 is frequently associated with recurring translocations found in the neoplastic cells of patients with chronic lymphocytic leukemia, and has been implicated in cell cyc…					Molecular_function:protein binding|Biological_process:signal transduction	KOG0504	Ankyrin repeat
C04F12.4	188181_at	WBGene00004426	rpl-14	rpl-14 encodes a large ribosomal subunit L14 protein.					Molecular_function:structural constituent of ribosome|Biological_process:protein biosynthesis|Cellular_component:intracellular|Cellular_component:ribosome|Biological_process:positive regulation of growth rate|Biological_process:embryonic development (sensu Metazoa)|Biological_process:larval development (sensu Nematoda)|Biological_process:growth|Biological_process:reproduction	KOG3421	60S ribosomal protein L14
C04F12.5	184193_at	WBGene00007299			1	0	Larval Expression: Nervous System; nerve ring; ventral nerve cord; dorsal nerve cord; lateral nerve cords; head neurons; mechanosensory neurons; neurons along body; tail neurons;	mechanosensory neurons|head neurons|tail neurons|nerve ring|ventral nerve cord|dorsal nerve cord|nervous system|neurons along body|lateral nerve cords
C04F12.6	172436_x_at	WBGene00007300								LSE0539	Uncharacterized protein
C04F12.7	183211_s_at	WBGene00007301								LSE0928	Unnamed protein
C04F12.8	193574_at	WBGene00007302							Molecular_function:protein tyrosine/serine/threonine phosphatase activity|Biological_process:protein amino acid dephosphorylation|Molecular_function:phosphoprotein phosphatase activity|Molecular_function:protein tyrosine phosphatase activity	KOG1718	Dual specificity phosphatase
C04F12.9	184160_at	WBGene00007303	rnh-1.3						Molecular_function:nucleic acid binding|Molecular_function:ribonuclease H activity	KOG3752	Ribonuclease H
C04F2.1	191214_at	WBGene00005300	srh-79		1	0	Larval Expression: Nervous System; head neurons; amphids; tail neurons; phasmids;	head neurons|tail neurons|nervous system|amphids|phasmids	Molecular_function:neurotransmitter:sodium symporter activity|Cellular_component:integral to plasma membrane|Biological_process:neurotransmitter transport|Cellular_component:membrane	LSE0262	Predicted olfactory G-protein coupled receptor
C04F2.4	191254_at	WBGene00005437	srh-229							LSE0262	Predicted olfactory G-protein coupled receptor
C04F5.1	182975_s_at	WBGene00004795	sid-1	The sid-1 gene encodes a predicted transmembrane protein with conserved human (OMIM:606816) and mouse homologs of unknown function and is required cell autonomously for systemic RNA interference (RNAi); a SID-1::GFP fusion is enriched at the cell periphery of most nonneuronal cells from late embryogenesis through adulthood with highest levels detected in cells exposed to the environment.	1	0	A transgene that includes only the sid-1 promoter region fused to GFP (sid-1 pro::GFP), is expressed in late embryos and continues to be detected in nearly all nonneuronal cell types through adulthood. The highest levels of GFP expression in the adult are in the cells and tissues in direct contact with the environment. These environment-exposed cells also show expression of a transgene construct …	nonneuronal cells	Molecular_function:serine-type endopeptidase inhibitor activity	TWOG0216	Unnamed protein
C04F5.2	182233_at	WBGene00015444								InP_Cae_011037
C04F5.3	183262_at	WBGene00006782	unc-46	unc-46 encodes a novel protein with a single predicted transmembrane domain; UNC-46 and UNC-47, a novel transmembrane vesicular GABA transporter, are required in GABAergic neurons for all GABA neurotransmission, specifically for loading of GABA into synaptic vesicles, where UNC-46 is localized; UNC-46 localization requires UNC-47, which when overexpressed can rescue unc-46 mutant animals.						InP_Cae_007819
C04F5.3	175506_s_at	WBGene00006782	unc-46	unc-46 encodes a novel protein with a single predicted transmembrane domain; UNC-46 and UNC-47, a novel transmembrane vesicular GABA transporter, are required in GABAergic neurons for all GABA neurotransmission, specifically for loading of GABA into synaptic vesicles, where UNC-46 is localized; UNC-46 localization requires UNC-47, which when overexpressed can rescue unc-46 mutant animals.						InP_Cae_007819
C04F5.4	183347_at	WBGene00015446	srab-1		1	0	C04F5.4 exclusively expressed in a pair of the head amphid neurons.		Molecular_function:transmembrane receptor activity|Cellular_component:membrane	LSE0021	Sra family integral membrane protein
C04F5.5	183047_at	WBGene00015447	srab-2						Molecular_function:DNA binding|Cellular_component:nucleus|Molecular_function:nucleic acid binding|Molecular_function:zinc ion binding|Cellular_component:intracellular|Molecular_function:transmembrane receptor activity|Cellular_component:membrane	LSE0021	Sra family integral membrane protein
C04F5.6	183164_at	WBGene00015448	srab-3		1	0	Larval Expression: intestine; Nervous System; head neurons;	intestine|head neurons|nervous system	Molecular_function:transmembrane receptor activity|Cellular_component:membrane
C04F5.7	190744_at	WBGene00015449	ugt-63						Molecular_function:transferase activity, transferring hexosyl groups|Biological_process:metabolism|Biological_process:antibiotic metabolism	KOG1192	UDP-glucuronosyl and UDP-glucosyl transferase
C04F5.8	183065_at	WBGene00015450			0	0	Mosaic expression in the intestine, pharynx, and hypodermis is seen from the 3-fold embryo stage onwards. At its most extensive expression is seen in most (or all) cells of these tissue types, but frequently only a few cells show expression.	pharynx|hypodermis|intestine	Molecular_function:calcium ion binding|Molecular_function:calcium-dependent phospholipid binding|Biological_process:embryonic development (sensu Metazoa)	InP_uni_001859
C04F5.9	182816_s_at	WBGene00015451							Molecular_function:nucleic acid binding|Molecular_function:zinc ion binding|Cellular_component:intracellular	KOG1721	Zn-finger
C04F6.1	172696_x_at	WBGene00006929	vit-5	vit-5 encodes a vitellogenin, a lipid-binding protein precursor related to vertebrate vitellogenins and mammalian ApoB-100, a core LDL particle constituent; by homology, VIT-5 is predicted to function as a lipid transport protein; loss of vit-5 activity via large-scale RNA-mediated interference (RNAi) screens indicates that VIT-5 is required for embryogenesis and normal rates of postembryonic gro…	0	0	Larval Expression: intestine;	intestine	Molecular_function:lipid transporter activity|Biological_process:lipid transport|Biological_process:positive regulation of growth rate|Biological_process:embryonic development (sensu Metazoa)|Biological_process:determination of adult life span	KOG4338	Predicted lipoprotein
C04F6.2	187413_at	WBGene00015452
C04F6.3	171912_x_at	WBGene00000503	cht-1	cht-1 encodes a chitinase orthologous to human chitinase-1 (OMIM:600031, mutations are associated with chitotriosidase deficiency); CHT-1 is predicted to function as an extracellular O-glycosyl hydrolase that hydrolyzes the glycosidic bond between two or more carbohydrates; in C. elegans, CHT-1 may play a role in embryogenesis, and may also be required for cuticle degradation during molting and d…	0	0	Broadly expressed in gonad.		Molecular_function:chitinase activity|Biological_process:chitin catabolism|Molecular_function:hydrolase activity, hydrolyzing O-glycosyl compounds|Biological_process:carbohydrate metabolism|Molecular_function:chitin binding|Biological_process:chitin metabolism|Cellular_component:extracellular region|Biological_process:embryonic development (sensu Metazoa)	KOG2806	Chitinase
C04F6.3	193466_s_at	WBGene00000503	cht-1	cht-1 encodes a chitinase orthologous to human chitinase-1 (OMIM:600031, mutations are associated with chitotriosidase deficiency); CHT-1 is predicted to function as an extracellular O-glycosyl hydrolase that hydrolyzes the glycosidic bond between two or more carbohydrates; in C. elegans, CHT-1 may play a role in embryogenesis, and may also be required for cuticle degradation during molting and d…	0	0	Broadly expressed in gonad.		Molecular_function:chitinase activity|Biological_process:chitin catabolism|Molecular_function:hydrolase activity, hydrolyzing O-glycosyl compounds|Biological_process:carbohydrate metabolism|Molecular_function:chitin binding|Biological_process:chitin metabolism|Cellular_component:extracellular region|Biological_process:embryonic development (sensu Metazoa)	KOG2806	Chitinase
C04F6.4	192068_s_at	WBGene00006810	unc-78	The unc-78 gene encodes a homolog of actin-interacting protein 1 (AIP1) that regulates the ordered assembly of actin and cofilin in myofibrils.	0	1	Immunolocalization of UNC-78 revealed that UNC-78 is expressed in a tissue-specific manner. In embryos, faint staining of UNC-78 was first detected in a subset of cells at the 1.5-fold stage (~350 minutes after the first cell division). In the later embryonic stages, UNC-78 was expressed in the body wall muscle and also more strongly in the pharynx. In adults, UNC-78 was expressed in the body wal…	pharynx|spermathecae|pharynx|vulval muscle|Reproductive System|body wall muscle|spermatheca|anal depressor muscle	Biological_process:oviposition|Biological_process:locomotory behavior|Biological_process:positive regulation of locomotion|Biological_process:positive regulation of growth rate|Biological_process:larval development (sensu Nematoda)|Biological_process:physiological process	KOG0318	WD40 repeat stress protein/actin interacting protein
C04F6.5	192332_s_at	WBGene00000990	dhs-27	dhs-27 encodes a short-chain dehydrogenase predicted to be mitochondrial.					Molecular_function:oxidoreductase activity|Biological_process:metabolism|Cellular_component:cytoplasm|Molecular_function:acetoacetyl-CoA reductase activity|Biological_process:poly-hydroxybutyrate biosynthesis|Molecular_function:3-oxoacyl-[acyl-carrier-protein] reductase activity|Biological_process:fatty acid biosynthesis|Molecular_function:NAD binding|Molecular_function:3-hydroxybutyrate dehydrog…	TWOG0192	Predicted small molecule kinase
C04G2.1	190896_at	WBGene00007304								LSE0506	Uncharacterized protein with conserved cysteine
C04G2.10	181712_at	WBGene00007309							Molecular_function:protein kinase activity|Molecular_function:ATP binding|Biological_process:protein amino acid phosphorylation|Molecular_function:protein serine/threonine kinase activity
C04G2.11	182372_at	WBGene00007310							Molecular_function:transmembrane receptor protein tyrosine kinase activity|Molecular_function:epidermal growth factor receptor activity|Cellular_component:membrane	LSE0023	Predicted receptor
C04G2.2	190592_at	WBGene00007305							Molecular_function:protein kinase activity|Molecular_function:ATP binding|Biological_process:protein amino acid phosphorylation|Molecular_function:protein serine/threonine kinase activity|Molecular_function:protein-tyrosine kinase activity	KOG1164	Casein kinase (serine/threonine/tyrosine protein kinase)
C04G2.4	172853_x_at	WBGene00003432	msp-36	msp-36 encodes a protein that belongs to a family of proteins called the Major Sperm Proteins (MSPs) that is conserved in nematodes; this family comprises of closely related, small, basic proteins that make up 15% of sperm protein; this multigene family consists of over fifty genes, including many pseudogenes; MSP is involved in both extracellular signaling and cytoskeletal functions during repro…					Molecular_function:structural molecule activity|Biological_process:embryonic development (sensu Metazoa)	LSE0579	Major sperm protein domain
C04G2.5	177500_at	WBGene00007306								LSE0697	Unnamed protein
C04G2.6	173306_s_at	WBGene00001001	dis-3		1	1	Larval Expression: pharynx; anal depressor muscle; rectal epithelium; Reproductive System; developing vulva; body wall muscle; hypodermis; Nervous System; nerve ring; head neurons;	pharynx|hypodermis|coelomocytes|rectal epithelium|head neurons|nerve ring|vulval muscle|nervous system|Reproductive System|body wall muscle|developing vulva|spermatheca|anal depressor muscle|excretory cell	Molecular_function:RNA binding|Molecular_function:ribonuclease activity|Molecular_function:transcription factor activity|Cellular_component:nucleus|Biological_process:regulation of transcription, DNA-dependent|Molecular_function:sequence-specific DNA binding|Biological_process:RNA metabolism|Molecular_function:iron ion binding|Biological_process:electron transport|Molecular_function:electron carr…	KOG2102	Exosomal 3'-5' exoribonuclease complex, subunit Rrp44/Dis3
C04G2.6	193043_at	WBGene00001001	dis-3		1	1	Larval Expression: pharynx; anal depressor muscle; rectal epithelium; Reproductive System; developing vulva; body wall muscle; hypodermis; Nervous System; nerve ring; head neurons;	pharynx|hypodermis|coelomocytes|rectal epithelium|head neurons|nerve ring|vulval muscle|nervous system|Reproductive System|body wall muscle|developing vulva|spermatheca|anal depressor muscle|excretory cell	Molecular_function:RNA binding|Molecular_function:ribonuclease activity|Molecular_function:transcription factor activity|Cellular_component:nucleus|Biological_process:regulation of transcription, DNA-dependent|Molecular_function:sequence-specific DNA binding|Biological_process:RNA metabolism|Molecular_function:iron ion binding|Biological_process:electron transport|Molecular_function:electron carr…	KOG2102	Exosomal 3'-5' exoribonuclease complex, subunit Rrp44/Dis3
C04G2.7	193140_at	WBGene00001204	egl-38	The egl-38 gene encodes a Pax5 homolog.	0	0	These transgenes express in the vulF cells of the vulva, and the uv1 cells of the uterus.		Cellular_component:nucleus|Biological_process:development	KOG3862	Transcription factor PAX2/5/8, contains PAX domain
C04G2.8	177577_s_at	WBGene00007307			0	0	High levels on sperm DNA during and after meiotic divisions.			LSE0930	Unnamed protein
C04G2.9	177777_at	WBGene00007308
C04G6.1	190545_at	WBGene00003402	mpk-2	mpk-2 encodes a mitogen activated protein (MAP) kinase; by homology, MPK-2 is predicted to function as a serine/threonine kinase that acts downstream of a receptor tyrosine kinase in a cell signaling pathway; however, as loss of mpk-2 activity via large-scale RNAi screens does not produce any obvious abnormalities, the precise role of MPK-2 in C. elegans development and/or behavior is not yet kno…					Molecular_function:MAP kinase activity|Molecular_function:ATP binding|Biological_process:protein amino acid phosphorylation|Molecular_function:protein kinase activity|Molecular_function:protein serine/threonine kinase activity|Molecular_function:protein-tyrosine kinase activity	KOG0660	Mitogen-activated protein kinase
C04G6.1	185635_at	WBGene00003402	mpk-2	mpk-2 encodes a mitogen activated protein (MAP) kinase; by homology, MPK-2 is predicted to function as a serine/threonine kinase that acts downstream of a receptor tyrosine kinase in a cell signaling pathway; however, as loss of mpk-2 activity via large-scale RNAi screens does not produce any obvious abnormalities, the precise role of MPK-2 in C. elegans development and/or behavior is not yet kno…					Molecular_function:MAP kinase activity|Molecular_function:ATP binding|Biological_process:protein amino acid phosphorylation|Molecular_function:protein kinase activity|Molecular_function:protein serine/threonine kinase activity|Molecular_function:protein-tyrosine kinase activity|Molecular_function:magnesium ion binding	InP_Cae_002581
C04G6.2	181876_at	WBGene00015453								LSE0545	Uncharacterized protein
C04G6.3	191396_s_at	WBGene00004040	pld-1		1	1	Larval Expression: pharynx; body wall muscle; hypodermis; Nervous System; nerve ring; ventral nerve cord; tail neurons;|Larval Expression: pharynx; intestine; body wall muscle; hypodermis; Nervous System; nerve ring; tail neurons;|Larval Expression: pharynx; pharyngeal-intestinal valve; body wall muscle; Nervous System; head neurons; unidentified cells in tail ;|Larval Expression: pharynx; intest…	pharynx|hypodermis|tail neurons|nerve ring|ventral nerve cord|nervous system|body wall muscle|pharynx|hypodermis|intestine|tail neurons|nerve ring|nervous system|body wall muscle|tail|pharynx|uterus|head neurons|nervous system|Reproductive System|body wall muscle|pharyngeal-intestinal valve|pharynx|hypodermis|intestine|head neurons|tail neurons|nerve ring|ventral nerve cord|dorsal nerve cord|nerv…	Molecular_function:catalytic activity|Biological_process:metabolism|Molecular_function:protein binding|Molecular_function:phosphoinositide binding|Biological_process:cell communication|Molecular_function:phospholipase D activity|Molecular_function:calcium ion binding|Cellular_component:membrane|Biological_process:phosphatidylcholine metabolism	KOG1329	Phospholipase D1
C04G6.3	175702_s_at	WBGene00004040	pld-1		1	1	Larval Expression: pharynx; body wall muscle; hypodermis; Nervous System; nerve ring; ventral nerve cord; tail neurons;|Larval Expression: pharynx; intestine; body wall muscle; hypodermis; Nervous System; nerve ring; tail neurons;|Larval Expression: pharynx; pharyngeal-intestinal valve; body wall muscle; Nervous System; head neurons; unidentified cells in tail ;|Larval Expression: pharynx; intest…	pharynx|hypodermis|tail neurons|nerve ring|ventral nerve cord|nervous system|body wall muscle|pharynx|hypodermis|intestine|tail neurons|nerve ring|nervous system|body wall muscle|tail|pharynx|uterus|head neurons|nervous system|Reproductive System|body wall muscle|pharyngeal-intestinal valve|pharynx|hypodermis|intestine|head neurons|tail neurons|nerve ring|ventral nerve cord|dorsal nerve cord|nerv…	Molecular_function:catalytic activity|Biological_process:metabolism|Molecular_function:protein binding|Molecular_function:phosphoinositide binding|Biological_process:cell communication|Molecular_function:phospholipase D activity|Molecular_function:calcium ion binding|Cellular_component:membrane|Biological_process:phosphatidylcholine metabolism	KOG1329	Phospholipase D1
C04G6.4	191620_at	WBGene00015454							Molecular_function:pyruvate kinase activity|Biological_process:glycolysis	TWOG0033	Uncharacterized conserved protein
C04G6.5	191543_at	WBGene00015455							Cellular_component:integral to membrane	KOG1773	Stress responsive protein
C04G6.6	181756_at	WBGene00015456
C04G6.7	179940_at	WBGene00015457							Biological_process:defense response|Cellular_component:extracellular region|Molecular_function:metal ion binding|Molecular_function:iron ion binding|Biological_process:electron transport|Molecular_function:electron carrier activity	LSE0890	Unnamed protein
C04H5.1	179529_at	WBGene00007312								KOG1088	Uncharacterized conserved protein
C04H5.2	179598_s_at	WBGene00007313							Molecular_function:sugar binding	KOG4297	C-type lectin
C04H5.3	179518_at	WBGene00007314	gcy-29						Molecular_function:phosphorus-oxygen lyase activity|Biological_process:intracellular signaling cascade|Biological_process:cyclic nucleotide biosynthesis|Molecular_function:protein kinase activity|Molecular_function:ATP binding|Biological_process:protein amino acid phosphorylation|Molecular_function:protein-tyrosine kinase activity|Molecular_function:protein serine/threonine kinase activity	KOG1023	Natriuretic peptide receptor, guanylate cyclase
C04H5.3	194124_s_at	WBGene00007314	gcy-29						Molecular_function:phosphorus-oxygen lyase activity|Biological_process:intracellular signaling cascade|Biological_process:cyclic nucleotide biosynthesis|Molecular_function:protein kinase activity|Molecular_function:ATP binding|Biological_process:protein amino acid phosphorylation|Molecular_function:protein-tyrosine kinase activity|Molecular_function:protein serine/threonine kinase activity	KOG1023	Natriuretic peptide receptor, guanylate cyclase
C04H5.6	193103_s_at	WBGene00003392	mog-4	The mog-4 gene encodes a DEAH helicase orthologous to the Drosophila CG10689 and the S. cerevisiae PRP2 proteins.					Molecular_function:nucleic acid binding|Molecular_function:ATP binding|Molecular_function:ATP-dependent helicase activity|Molecular_function:helicase activity|Molecular_function:nucleotide binding|Molecular_function:nucleoside-triphosphatase activity|Biological_process:embryonic development (sensu Metazoa)|Biological_process:larval development (sensu Nematoda)|Biological_process:growth|Biological…	KOG0923	mRNA splicing factor ATP-dependent RNA helicase
C04H5.7	175102_at	WBGene00007315
C05A2.1	192670_at	WBGene00004083	pph-1						Molecular_function:hydrolase activity|Molecular_function:bis(5'-nucleosyl)-tetraphosphatase (symmetrical) activity|Molecular_function:phosphoprotein phosphatase activity|Cellular_component:nucleus|Cellular_component:cytoplasm|Biological_process:protein amino acid dephosphorylation|Molecular_function:iron ion binding|Molecular_function:calcium ion binding|Molecular_function:manganese ion binding|B…	KOG0374	Serine/threonine specific protein phosphatase PP1, catalytic subunit
C05A9.1	188998_s_at	WBGene00003999	pgp-5	pgp-5 encodes a transmembrane protein that is a member of the P-glycoprotein subclass of the ATP-binding cassette (ABC) transporter superfamily; by homology, PGP-5 is predicted to function as an ATP-dependent efflux pump that protects C. elegans by exporting exogenous toxins; however, as loss of pgp-5 activity via large-scale RNAi screens does not result in any obvious abnormalities, the precise …	0	0	Expressed weakly in gut, 1 isolate.|Expressed weakly in gut, 3 isolate.		Molecular_function:nucleotide binding|Molecular_function:nucleoside-triphosphatase activity|Molecular_function:ATP binding|Molecular_function:ATPase activity, coupled to transmembrane movement of substances|Biological_process:transport|Cellular_component:integral to membrane|Molecular_function:ATPase activity|Molecular_function:permease activity|Molecular_function:transporter activity|Cellular_co…	KOG0055	Multidrug/pheromone exporter, ABC superfamily
C05A9.2	178948_at	WBGene00007317								InP_Cae_011459
C05A9.3	188827_at	WBGene00007318								InP_Cae_008356
C05B10.1	193185_at	WBGene00003043	lip-1	lip-1 encodes a mitogen-activated protein (MAP) kinase phosphatase homologous to the vertebrate dual specificity phosphatase MKP-3; during development, LIP-1 negatively regulates MAP kinase activity to control the extent of germline proliferation and oocyte meiotic cell cycle progression; lip-1 activity is also required redundantly with dep-1 to negatively regulate MAPK signaling during vulval in…	1	0	LIP-1::GFP expression was observed in most somatic cells starting during embryogenesis and persisting throughout larval development and adulthood. LIP-1::GFP was uniformly expressed at a low level in all VPCs until the L2 stage. In early L3, LIP-1::GFP expression was up-regulated in the secondary VPCs P5.p and P7.p in 71% of [lip-1::nls::gfp] animals. At later stages, LIP-1::GFP expression remain…	VPC|germ-line cells|head neurons|tail neurons|nervous system	Molecular_function:protein tyrosine/serine/threonine phosphatase activity|Biological_process:protein amino acid dephosphorylation|Molecular_function:MAP kinase phosphatase activity|Molecular_function:phosphoprotein phosphatase activity|Molecular_function:protein tyrosine phosphatase activity	KOG1717	Dual specificity phosphatase
C05B5.1	186869_at	WBGene00007319								InP_Cae_012839
C05B5.2	186859_at	WBGene00007320								LSE1127	Unnamed protein
C05B5.3	186853_s_at	WBGene00004100	pqn-8	The protein product of this gene is predicted to contain a glutamine/asparagine (Q/N)-rich ('prion') domain, by the algorithm of Michelitsch and Weissman (as of the WS77 release of WormBase, i.e., in wormpep77).	0	0	From early larval stages until adults, weak expression is seen in the g1 gland cell of the pharynx.	g1 gland cell		InP_uni_012545
C05B5.4	186804_at	WBGene00007321							Biological_process:positive regulation of growth rate	LSE0952	Unnamed protein
C05B5.6	173062_at	WBGene00007323								LSE0146	Uncharacterized protein
C05B5.7	190600_s_at	WBGene00004344	rgs-1	rgs-1 encodes a regulator of G protein signaling; by homology, RGS-1 is predicted to function as a GTPase-activating protein for heterotrimeric G-protein alpha-subunits, and in vitro RGS-1 can stimulate the GTPase activity of purified GOA-1; in vivo, rgs-1 appears to function redundantly with rgs-2 to regulate egg-laying behavior when animals are refed following starvation; rgs-1 is expressed in …	1	2	Observed rgs-1::GFP expression in most or all neurons.|Larval Expression: Nervous System; nerve ring; ventral nerve cord; unidentified cells in head; unidentified cells in tail ;|Larval Expression: Nervous System; nerve ring; ventral nerve cord; head neurons; tail neurons;	neurons|head|tail|nerve ring|ventral nerve cord|vulval muscle|nervous system|Reproductive System|excretory cell|head neurons|tail neurons|nerve ring|ventral nerve cord|nervous system	Molecular_function:signal transducer activity	KOG3589	G protein signaling regulators
C05B5.7	175626_at	WBGene00004344	rgs-1	rgs-1 encodes a regulator of G protein signaling; by homology, RGS-1 is predicted to function as a GTPase-activating protein for heterotrimeric G-protein alpha-subunits, and in vitro RGS-1 can stimulate the GTPase activity of purified GOA-1; in vivo, rgs-1 appears to function redundantly with rgs-2 to regulate egg-laying behavior when animals are refed following starvation; rgs-1 is expressed in …	1	2	Observed rgs-1::GFP expression in most or all neurons.|Larval Expression: Nervous System; nerve ring; ventral nerve cord; unidentified cells in head; unidentified cells in tail ;|Larval Expression: Nervous System; nerve ring; ventral nerve cord; head neurons; tail neurons;	neurons|head|tail|nerve ring|ventral nerve cord|vulval muscle|nervous system|Reproductive System|excretory cell|head neurons|tail neurons|nerve ring|ventral nerve cord|nervous system	Molecular_function:signal transducer activity	KOG3589	G protein signaling regulators
C05B5.8	186950_at	WBGene00007324								InP_Cae_010404
C05B5.9	189071_at	WBGene00023482
C05C10.1	189960_at	WBGene00007328							Molecular_function:acid phosphatase activity	KOG3720	Lysosomal & prostatic acid phosphatases
C05C10.2	188899_s_at	WBGene00007329	C05C10.2						Molecular_function:DNA binding|Molecular_function:ATP binding	KOG1801	tRNA-splicing endonuclease positive effector (SEN1)
C05C10.3	191886_s_at	WBGene00007330		C05C10.3 is orthologous to the human gene 3-OXOACID COA TRANSFERASE (also called succinyl-CoA:3-ketoacid CoA transferase; OXCT; OMIM:245050), which when mutated leads to episodic ketoacidosis.	0	1	Larval Expression: pharynx; anal depressor muscle; body wall muscle;	pharynx|vulval muscle|Reproductive System|body wall muscle|anal depressor muscle	Molecular_function:CoA-transferase activity|Biological_process:metabolism	KOG3822	Succinyl-CoA:alpha-ketoacid-CoA transferase
C05C10.4	189921_at	WBGene00007331							Molecular_function:acid phosphatase activity	KOG3720	Lysosomal & prostatic acid phosphatases
C05C10.5	187292_s_at	WBGene00007332	C05C10.5		0	0	Expressed in medial germline.		Biological_process:embryonic development (sensu Metazoa)|Biological_process:chromosome segregation|Biological_process:post-embryonic body morphogenesis	InP_Cae_010432
C05C10.6	192335_at	WBGene00007333	ufd-3		1	0	Larval Expression: intestine; Nervous System; head neurons; tail neurons; phasmids;	intestine|head neurons|tail neurons|nervous system|phasmids	Biological_process:embryonic development (sensu Metazoa)	KOG0301	Phospholipase A2-activating protein (contains WD40 repeats)
C05C12.1	190745_at	WBGene00007335							Molecular_function:protein kinase activity|Molecular_function:ATP binding|Biological_process:protein amino acid phosphorylation|Molecular_function:protein serine/threonine kinase activity|Biological_process:positive regulation of growth rate|Biological_process:physiological process|Biological_process:larval development (sensu Nematoda)|Biological_process:growth	KOG1164	Casein kinase (serine/threonine/tyrosine protein kinase)
C05C12.3	183355_s_at	WBGene00001795	gtl-1	gtl-1 encodes a TRPM subfamily member of the TRP channel family that affects the periodicity of the defecation cycle in combination with gon-2; expression includes the intestine.	1	0	Strongly expressed in the intestine.|Larval Expression: intestine; renal gland cells; Nervous System; head neurons;	intestine|head neurons|nervous system|rectal gland cells	Molecular_function:ion channel activity|Biological_process:ion transport|Cellular_component:membrane|Biological_process:positive regulation of growth rate|Biological_process:physiological process|Biological_process:larval development (sensu Nematoda)|Biological_process:growth|Biological_process:gametogenesis	KOG3614	Ca2+/Mg2+-permeable cation channels (LTRPC family)
C05C12.5	182200_at	WBGene00007337								InP_Cae_012307
C05C12.6	183472_at	WBGene00007338
C05C8.1	180465_at	WBGene00015460			1	0	Larval Expression: intestine; renal gland cells; Nervous System; head neurons; amphids;	intestine|head neurons|nervous system|rectal gland cells|amphids		KOG3864	Uncharacterized conserved protein
C05C8.1	180466_s_at	WBGene00015460			1	0	Larval Expression: intestine; renal gland cells; Nervous System; head neurons; amphids;	intestine|head neurons|nervous system|rectal gland cells|amphids		KOG3864	Uncharacterized conserved protein
C05C8.2	180824_at	WBGene00015461			0	1	Larval Expression: pharynx; intestine; Reproductive System; developing vulva; body wall muscle; unidentified cells in head; unidentified cells in tail ;	head|tail|pharynx|intestine|Reproductive System|body wall muscle|developing vulva	Molecular_function:nucleic acid binding|Biological_process:positive regulation of growth rate|Biological_process:positive regulation of body size|Biological_process:oviposition|Biological_process:larval development (sensu Nematoda)|Biological_process:growth	KOG2874	rRNA processing protein
C05C8.3	192137_at	WBGene00001428	fkb-3	fkb-3 encodes a peptidylprolyl cis/trans isomerase homologous to mammalian FK506 immunosuppressant-binding protein 9; FKB-3 expression is positively regulated by signaling through the DAF-2 insulin receptor-like pathway and the activity of the DAF-16 fork-head transcription factor suggesting that FKB-3 could play a role in metabolism and longevity; however, as loss of FKB-3 function via RNA-media…					Cellular_component:endoplasmic reticulum|Biological_process:protein folding	KOG0549	FKBP-type peptidyl-prolyl cis-trans isomerase
C05C8.4	187975_s_at	WBGene00001563	gei-6							InP_Cae_002894
C05C8.5	181382_s_at	WBGene00015462							Molecular_function:exonuclease activity|Cellular_component:intracellular	KOG2248	3'-5' exonuclease
C05C8.6	173565_s_at	WBGene00015463			1	0	Larval Expression: pharynx; intestine; hypodermis; seam cells; Nervous System; head neurons;	pharynx|hypodermis|intestine|head neurons|nervous system|seam cells	Molecular_function:protein binding|Biological_process:embryonic development (sensu Metazoa)|Biological_process:larval development (sensu Nematoda)|Biological_process:physiological process|Biological_process:growth	KOG4350	Uncharacterized conserved protein, contains BTB/POZ domain
C05C8.7	191957_at	WBGene00015464			0	0	Larval Expression: seam cells;	seam cells	Molecular_function:mannose-6-phosphate isomerase activity|Molecular_function:zinc ion binding|Biological_process:carbohydrate metabolism|Biological_process:positive regulation of growth rate|Biological_process:physiological process|Biological_process:larval development (sensu Nematoda)|Biological_process:reproduction|Biological_process:embryonic development (sensu Metazoa)|Biological_process:grow…	KOG2757	Mannose-6-phosphate isomerase
C05C8.8	181094_at	WBGene00015465								KOG4735	Extracellular protein with conserved cysteines
C05C8.9	175266_s_at	WBGene00015466	C05C8.9							TWOG0986	Unnamed protein
C05C9.1	190601_at	WBGene00007325							Molecular_function:lipid binding	KOG4160	BPI/LBP/CETP family protein
C05C9.2	179640_at	WBGene00007326								InP_Cae_011380
C05C9.3	189611_at	WBGene00007327		The protein product of this gene is predicted to contain a glutamine/asparagine (Q/N)-rich ('prion') domain, by the algorithm of Michelitsch and Weissman (as of the WS77 release of WormBase, i.e., in wormpep77).						InP_uni_012549
C05D10.1	173637_s_at	WBGene00015477	C05D10.1
C05D10.2	187692_at	WBGene00015478	C05D10.2						Molecular_function:MAP kinase activity|Molecular_function:ATP binding|Biological_process:protein amino acid phosphorylation|Molecular_function:protein kinase activity|Molecular_function:protein serine/threonine kinase activity|Molecular_function:protein-tyrosine kinase activity|Biological_process:embryonic development (sensu Metazoa)|Biological_process:larval development (sensu Nematoda)|Biologic…
[truncated: 20,958 more rows]
