# Supplementary material for: The embryonic muscle transcriptome of Caenorhabditis elegans
Source: Genome Biol. 2007 Sep 12;8(9):R188. doi: 10.1186/gb-2007-8-9-r188 (PMC2375026; doi:10.1186/gb-2007-8-9-r188)
Supplement: Additional data file 7 — Provided is a master annotation file of all genes represented on the C. elegans Affymetrix microarray, based on WormBase Release WS170. Annotation of known muscle expressed genes is included. [file gb-2007-8-9-r188-S7.xls]

## Sheet: no dups
All Annotation for all genes on Affymetrix array (duplicate Affy spots removed) based on WormBase Release WS170. Includes neural and muscle calls
						Neuron expression Key	Muscle Key
						0 = Not annotated as expressed in neurons	0 = not expressed in muscle
						1 = In neurons	1 = expressed in bwm, anal depressor, head muscle, anal muscle, or all cells
						3 = In all cells	2 = expressed only in vulval muscle
						4 = male specific	3 = expressed in early embryo only
						5 = No spatial expression data	4 = described in literature as expressed in body wall muscle
All cosmids	Affy id	WormBase ID	Common name	Brief id	Mutant	Neural Expression	Muscle expression	Expression Patterns	Cell Groups	GO list	KOG ID	KOG
F56A8.7	187680_s_at	WBGene00006798	unc-64	unc-64 encodes syntaxin, an plasma membrane receptor for intracellular vesicles that is orthologous to vertebrate syntaxin 1A (OMIM:186590) and Drosophila Syx1A; UNC-64 is required for normal locomotion and possibly also for insulin secretion; as an essential component of the core synaptic vesicle fusion machinery, UNC-64 interacts with UNC-13, a diacylglycerol-binding protein, and SNB-1/synaptob…	js21|md1259|e246|md130|js115|snp_F56A8[3]	1	0	~all neurons [M.Nonet(personal communication to Shawn Lockery)]|Syntaxin was detected in the nervous system. Syntaxin immunoreactivity was very strong and distributed uniformly along the major process bundles: the nerve ring, ventral cord, and dorsal cord. Syntaxin was also detected in the pharyngeal nervous system. Furthermore, syntaxin was detected outside the nervous system. Immunoreactivity w…	neurons|vulva|spermathecae|intestine|nerve ring|ventral nerve cord|dorsal nerve cord|pharyngeal neurons|nervous system|vulva|spermathecae|intestinal|all neurons|neurons|vulva|spermathecae|intestinal|distal tip cells|neurons	Molecular_function:protein transporter activity|Biological_process:intracellular protein transport|Cellular_component:membrane	KOG0810	SNARE protein Syntaxin 1 and related proteins
Y92C3B.2	177034_s_at	WBGene00006697	uaf-1	uaf-1 encodes the large subunit of U2AF, the U2 small nuclear ribonucleoparticle (snRNP) auxiliary factor and is a homolog of mammalian and fly U2AF65; UAF-1 has been shown to bind RNA and this binding is enhanced by UAF-2; the abundance of one alternative transcript appears to be increased during starvation and this transcript is retained in the nucleus; uaf-1 affects embryonic viability, based …	gk392	0	0	Transcript accumulate at low levels in most stages, but at higher levels in L1.		Molecular_function:nucleic acid binding|Molecular_function:RNA binding|Cellular_component:nucleus|Biological_process:mRNA processing|Biological_process:larval development (sensu Nematoda)|Biological_process:physiological process|Biological_process:reproduction|Biological_process:hermaphrodite genitalia development|Biological_process:embryonic development (sensu Metazoa)	KOG0120	Splicing factor U2AF, large subunit (RRM superfamily)
C52B9.9	192198_s_at	WBGene00003179	mec-18	mec-18 encodes a protein similar to firefly luciferase and plant protein 4-coumarate coA ligase; mec-18 is involved in sensory mechanotransduction; genetic interactions with other mec genes suggest that mec-18 maybe involved in negative regulation of the degenerin channel in the touch receptor neurons; mec-18 is expressed exclusively in the touch cells.	u228	1	0	touch cells [ggu & mchalfie(personal communication to Shawn Lockery)]	touch cells	Molecular_function:catalytic activity|Biological_process:metabolism|Molecular_function:ligase activity|Molecular_function:AMP binding|Biological_process:teichoic acid biosynthesis|Molecular_function:D-alanine-poly(phosphoribitol) ligase activity|Molecular_function:o-succinylbenzoate-CoA ligase activity|Biological_process:menaquinone biosynthesis|Molecular_function:acetate-CoA ligase activity|Mole…	KOG1176	Acyl-CoA synthetase
C14B1.1	174408_s_at	WBGene00003962	pdi-1		gk271	0	0	The cuticle synthesizing hypodermal cells consistently stain. The lateral hypodermal syncytial cell nuclei staining was found in early larval through to adult life cycle stages. This staining pattern was predominantly restricted to the mid-body and posterior end of the nematodes, and was reproducibly found with both vectors pPD21-28 and pPD95-03. The lateral hypodermal expression pattern was foun…	hypodermal	Molecular_function:isomerase activity|Cellular_component:endoplasmic reticulum|Molecular_function:electron carrier activity|Molecular_function:protein disulfide oxidoreductase activity|Biological_process:cell redox homeostasis|Biological_process:glycerol ether metabolism	KOG0190	Protein disulfide isomerase (prolyl 4-hydroxylase beta subunit)
C05E4.1	192863_at	WBGene00005643	srp-2	srp-2 encodes an ovalbumin-like serpin (ov-serpin) member of the serine protease inhibitor superfamily that is orthologous to human NEUROSERPIN (OMIM:602445, mutated in familial encephalopathy with neuroserpin inclusion bodies); SRP-2 is predicted to function as a suicide substrate that inhibits the proteolytic activity of serine proteases, and in vitro, recombinant SRP-2 is able to inhibit granz…	ok350|tm744	1	0	Nuclear localised expression in a restricted subset of hypodermal cells. A strain generated with a pool of plasmids gave expression in the anterior and posterior seam cells only.|SRP-2 expression is evident in numerous cells of the C. elegans embryo in the early stages of development (36-100-cell stage). However, in the later stages of embryonic development, expression is confined to a few cells …	seam|hypodermis|intestinal|sheath_cells|socket_cells|seam cells|phasmid neurons|hypodermis|amphid socket cells	Molecular_function:serine-type endopeptidase inhibitor activity	KOG2392	Serpin
ZK637.3	186613_s_at	WBGene00014023	tag-256		gk367|cxTi10273	1	0	Larval Expression: rectal epithelium; Reproductive System; distal tip cell; developing vulva; hypodermis; excretory cell; Nervous System; nerve ring; head neurons; neurons along body; tail neurons;	hypodermis|rectal epithelium|head neurons|tail neurons|nerve ring|nervous system|Reproductive System|developing vulva|vulva other|neurons along body|excretory cell|distal tip cell	Biological_process:embryonic development (sensu Metazoa)|Biological_process:larval development (sensu Nematoda)|Biological_process:growth	KOG4550	Predicted membrane protein
ZK792.2	190835_at	WBGene00002130	inx-8	inx-8 encodes a predicted member of the innexin family that affects fertility; expressed in sheath cells.	gk42	0	0	Sheath cell, esp. in contact with proximal oocyte.	sheath_cells	Cellular_component:gap junction|Biological_process:reproduction|Biological_process:embryonic development (sensu Metazoa)|Biological_process:larval development (sensu Nematoda)|Biological_process:physiological process	TWOG0193	Innexin-type channels
C50E10.3	185546_at	WBGene00016827	sre-53		pkP2111	0	0	Larval Expression: intestine; hypodermis; unidentified cells in head;	head|hypodermis|intestine	Molecular_function:transmembrane receptor activity|Biological_process:sensory perception of chemical stimulus|Cellular_component:integral to membrane|Molecular_function:mating-type factor pheromone receptor activity|Cellular_component:membrane	LSE0020	Sre G protein-coupled chemoreceptor
C56A3.7	190439_s_at	WBGene00000302	cav-2	cav-2 encodes one of two C. elegans proteins related to caveolins, integral transmembrane proteins that are believed to function in regulation of signal transduction and that are the major component of caveolae, specialized lipid rafts found in the plasma membrane of most cell types; as loss of cav-2 function via large-scale RNA-mediated interference (RNAi) screens does not result in any obvious …	hc191|tm394	1	0	Similar levels of cav-2 message were detected in eggs and mixed-stage animals|Larval Expression: pharynx; pharyngeal gland cells; intestine; rectal epithelium; Reproductive System; developing vulva; hypodermis; Nervous System; nerve ring; head neurons;	pharynx|hypodermis|intestine|rectal epithelium|head neurons|nerve ring|nervous system|pharyngeal gland cells|Reproductive System|developing vulva|gonad sheath cells	Cellular_component:caveolar membrane	TWOG0057	Caveolin
F56F3.3	177551_at	WBGene00010154			uCE2-2360	1	0	Larval Expression: Nervous System; head neurons; tail neurons;	head neurons|tail neurons|nervous system
K09H11.3	185078_at	WBGene00019600	rga-3		ok1889	1	0	Expression is seen from early larval stages until adulthood. Strongest expression is seen in the pharyngeal musculature (expression is seen in all muscle cells, excluding m6 and m7, but including m8). Weak expression is seen in a few cells in the head and tail, which are probably neuronal.	neuronal|pharynx|m2|m5|m4|pharyngeal muscle|m3|m1|m8	Biological_process:signal transduction|Cellular_component:intracellular|Biological_process:G-protein coupled receptor protein signaling pathway|Molecular_function:peptide receptor activity, G-protein coupled|Cellular_component:membrane|Biological_process:embryonic development (sensu Metazoa)|Biological_process:reproduction|Biological_process:cytokinesis|Biological_process:embryonic cleavage	KOG1453	Chimaerin and related Rho GTPase activating proteins
K02B2.4	183562_s_at	WBGene00002129	inx-7		tm2738	0	0	No GFP detected.		Cellular_component:gap junction	TWOG0193	Innexin-type channels
W02B9.1	177321_at	WBGene00001980	hmr-1	hmr-1 encodes two isoforms of a classical cadherin that contain extracellular cadherin, EGF-like, and laminin G domains as well as a highly conserved intracellular domain that binds beta-catenin; by homology, the HMR-1 proteins are predicted to function as calcium-dependent, homophilic cell-cell adhesion receptors; in vivo, HMR-1A activity is required for mediating the cell migrations, cell shape…	zu248|zu389|cxTi2524|ttTi2810|ttTi2814|snp_W02B9[1]|snp_W02B9[3]|snp_W02B9[4]|snp_W02B9[2]|uCE1-1139	1	0	|Expression was confined to the nervous system in all developmental stages, including the DD, VD, and AS class of motor neurons.	DD neurons|VD neurons	Molecular_function:calcium ion binding|Biological_process:homophilic cell adhesion|Cellular_component:membrane|Cellular_component:extracellular matrix (sensu Metazoa)|Biological_process:cell adhesion|Biological_process:blood coagulation|Biological_process:embryonic development (sensu Metazoa)|Biological_process:post-embryonic body morphogenesis|Biological_process:positive regulation of body size|…	KOG3594	Cadherin repeats
Y56A3A.19	172842_x_at	WBGene00013237			ok1566	0	0	Larval Expression: intestine;	pharynx|intestine	Molecular_function:acyl carrier activity|Biological_process:fatty acid biosynthesis|Molecular_function:cofactor binding|Biological_process:positive regulation of growth rate|Biological_process:larval development (sensu Nematoda)|Biological_process:growth	KOG1748	Acyl carrier protein/NADH-ubiquinone oxidoreductase, NDUFAB1/SDAP subunit
F56D5.1	188313_s_at	WBGene00000695	col-121	col-121 encodes a cuticle collagen required for resistance to the endocrine disrupting chemical bisphenol A (BPA); col-121(nx3) and col-121(RNAi) animals are hypersensitive to BPA, but are otherwise wild-type (e.g., they have normal body shape); BPA hypersensitivity has also been observed for dpy-2(e8), dpy-7(e88) and dpy-10(e128) mutants.	nx3	0	0	GFP fluorescence of the transgenic animals carrying pbis-1/GFP was observed in hyp-7 and P-cells but not in seam cells. In addition, the fluorescence of pbis-1 /GFP was detected from early embryo to L2 stage in almost all transgenic animals, but some of them showed the fluorescence until L3 stage.		Molecular_function:structural constituent of cuticle|Biological_process:phosphate transport|Cellular_component:cytoplasm|Biological_process:response to stress|Biological_process:dauer larval development	KOG3544	Collagens (type IV and type XIII), and related proteins
B0238.3	182070_at	WBGene00015068	srt-68		tm649|tm650|ok1313|cxTi7242	1	0	Larval Expression: intestine; renal gland cells; Nervous System; head neurons;	intestine|head neurons|nervous system|rectal gland cells		LSE0499	Integral membrane O-acyltransferase
F41H10.8	173725_s_at	WBGene00001244	elo-6	The elo-6 gene encodes a paralog of elo-1 and elo-2, each of which encodes a polyunsaturated fatty acid (PUFA) elongase; ELO-6 may be required for a normally high growth rate.	gk233	1	0	GFP fluorescence was detected in the gut and several head neurons, including amphid neurons. --precise ends.|Exclusive intestinal expression.		Cellular_component:integral to membrane|Biological_process:positive regulation of growth rate	KOG3072	Long chain fatty acid elongase
F01D4.4	190244_s_at	WBGene00001189	egl-21	egl-21 encodes a putative carboxypeptidase (whose homologs include human enkephalin convertase/carboxypeptidase E); EGL-21 is expressed throughout the nervous system; EGL-21 is required for normal synthesis of FMRFamide-like peptides, and for egg-laying, locomotion, and defecation; EGL-23 promotes acetylcholine release at neuromuscular junctions; egl-21 mutant defects resemble those seen for muta…	n576|n476|n611	1	0	Immunostaining in wild-type animals showed that EGL-21::GFP is expressed widely in the nervous system, with particularly strong expression in the neuronal processes of the nerve ring. EGL-21::GFP was not expressed in any non-neuronal tissues.	preanal ganglion|ventral cord motor neurons|head neurons|tail neurons|nerve ring	Molecular_function:carboxypeptidase A activity|Biological_process:proteolysis	KOG2649	Zinc carboxypeptidase
F27D4.1	193547_at	WBGene00009187		The F27D4.1 gene encodes an ortholog of the human gene ELECTRON-TRANSFER-FLAVOPROTEIN, ALPHA POLYPEPTIDE (ETFA), which when mutated leads to glutaricaciduria type IIA (OMIM:231680).	tm1533|tm2418|uCE1-1037	0	0	Larval Expression: intestine;	intestine	Molecular_function:electron carrier activity|Molecular_function:FAD binding|Biological_process:electron transport|Biological_process:embryonic development (sensu Metazoa)|Biological_process:gametogenesis	KOG3954	Electron transfer flavoprotein, alpha subunit
T26A8.3	183394_at	WBGene00020826			snp_K07E3[5]|snp_K07E3[4]|snp_K07E3[3]|snp_K07E3[2]	0	0	Expressed in male vas deferens.			LSE0709	Unnamed protein
F21D5.9	190385_at	WBGene00009014			t1443|t1462|t1526|t1604|t1634|t1533|hc69	0	0	Expressed in embryonic epithelia.		Molecular_function:nucleic acid binding|Molecular_function:zinc ion binding|Cellular_component:intracellular	InP_Cae_010849
F45D3.5	175610_at	WBGene00004759	sel-1	sel-1 encodes two isoforms of a highly conserved transmembrane protein orthologous to human SEL1 (OMIM:602329) and Saccharomyces cerevisiae HRD3, a member of the HMG-CoA Reductase Degradation (HRD) complex that degrades malfolded endoplasmic reticulum (ER)-resident proteins; SEL-1 functions as a negative regulator of the LIN-12/GLP-1 Notch-like signaling pathway in C. elegans where it appears to …	ar23|ar29|ar75|ar77|ar166|ar167|e1948	0	0	SEL-1 appeared in all tissues except the pharynx at L1 larva through adult.|Punctate staining observed in cytoplasm strongest near apical surface and cell-cell boundaries of intestinal cells. Staining observed in P5.p and P7.p at the time cell fate decision. Staining observed in the tight junctions of all six vulval precursor cells.	intestine	Molecular_function:binding	KOG1550	Extracellular protein SEL-1 and related proteins
F38B6.4	189208_at	WBGene00018174			ok1483	0	0	Strong expression is seen in the large posterior nuclei of the intestine, in adults and late larval stages. There is some variability in the number of nuclei staining. Usually the extreme posterior nuclei stain first. Occasionally in 3-fold embryos a few nuclei show b-galactosidase expression. All injected lines show this expression. This fusion contains all the intergenic region, though this reg…	intestinal	Molecular_function:catalytic activity|Molecular_function:ATP binding|Molecular_function:hydroxymethyl-, formyl- and related transferase activity|Biological_process:biosynthesis|Molecular_function:phosphoribosylamine-glycine ligase activity|Biological_process:purine base biosynthesis|Molecular_function:phosphoribosylformylglycinamidine cyclo-ligase activity|Biological_process:'de novo' IMP biosynt…	KOG3076	5'-phosphoribosylglycinamide formyltransferase
T01A4.1	177148_s_at	WBGene00020131	gcy-28		ttTi2736|tm2411	0	0	Head|Adult Expression: Reproductive System; vulva other;	head|Reproductive System|vulva other	Molecular_function:phosphorus-oxygen lyase activity|Biological_process:intracellular signaling cascade|Biological_process:cyclic nucleotide biosynthesis|Molecular_function:peptide receptor activity, G-protein coupled|Cellular_component:membrane|Molecular_function:protein kinase activity|Molecular_function:ATP binding|Biological_process:protein amino acid phosphorylation|Molecular_function:protein…	InP_met_000191
C05D2.4	192695_at	WBGene00000239	bas-1	bas-1 encodes a serotonin- and dopamine-synthetic aromatic amino acid decarboxylase (AAADC) that is required for the synthesis of serotonin from 5-hydroxytryptophan in vivo; mutations of bas-1 impair the turning step in male mating, the migration of AVM, SDQR, ALM, and BDU neurons during development.	n2948|n3008|pa4|tm351|ad446|cxTi5830	1	0	The reporter was reliably expressed in several easily identified cells including the paired serotonergic neurons NSM and HSN and the dopaminergic PDE postdeirid sensory neurons. NSM processes studded with varicosities were apparent in the isthmus of the pharynx labeled with GFP. The egg-laying neuron HSN normally expresses serotonin only in adulthood, and the reporter was found to be expressed in…		Molecular_function:carboxy-lyase activity|Biological_process:amino acid and derivative metabolism|Biological_process:carboxylic acid metabolism|Molecular_function:transcription factor activity|Cellular_component:intracellular|Biological_process:regulation of transcription, DNA-dependent	InP_Cae_002237
R07H5.2	192251_at	WBGene00011122	cpt-2	R07H5.2 is orthologous to the human gene CARNITINE PALMITOYLTRANSFERASE II (CPT2; OMIM:600650), which when mutated leads to disease.	eh8|ok165	0	0	Larval Expression: intestine;	intestine	Molecular_function:acyltransferase activity
F35C5.2	178217_at	WBGene00005040	sra-14		tm1825	1	0	Larval Expression: intestine; Reproductive System; gonad sheath cells; Nervous System; head neurons; amphids; tail neurons; phasmids;	intestine|head neurons|tail neurons|nervous system|Reproductive System|gonad sheath cells|amphids|phasmids	Molecular_function:transmembrane receptor activity|Biological_process:sensory perception of chemical stimulus|Cellular_component:integral to membrane|Cellular_component:membrane	LSE0021	Sra family integral membrane protein
C04F5.4	183347_at	WBGene00015446	srab-1		uCE5-1283	1	0	C04F5.4 exclusively expressed in a pair of the head amphid neurons.		Molecular_function:transmembrane receptor activity|Cellular_component:membrane	LSE0021	Sra family integral membrane protein
F44C8.6	192231_at	WBGene00003646	nhr-56	nhr-56 encodes a member of the superfamily of nuclear receptors, which is one of the most abundant class of transcriptional regulators; nuclear receptors have a well conserved DNA binding domain and a less conserved C-terminal ligand binding domain.	tm1076	0	0	Larval Expression: pharynx;	pharynx	Molecular_function:transcription factor activity|Molecular_function:zinc ion binding|Molecular_function:sequence-specific DNA binding|Biological_process:regulation of transcription, DNA-dependent|Cellular_component:nucleus|Molecular_function:steroid hormone receptor activity|Molecular_function:DNA binding|Molecular_function:ligand-dependent nuclear receptor activity	KOG3575	Hormone receptors
W04C9.1	189262_at	WBGene00001814	haf-4	haf-4 encodes a member of the ABC transporter family.	ok1042|gk240|uCE1-542	0	0	Expressed in medium in gut, 2 isolates.|Detected exclusively outside the nervous system.|Larval Expression: intestine;	intestine	Molecular_function:nucleotide binding|Molecular_function:nucleoside-triphosphatase activity|Molecular_function:ATP binding|Molecular_function:ATPase activity, coupled to transmembrane movement of substances|Biological_process:transport|Cellular_component:integral to membrane|Molecular_function:ATPase activity|Molecular_function:transporter activity|Cellular_component:membrane|Molecular_function:i…	KOG0058	Peptide exporter, ABC superfamily
ZK484.4	187763_at	WBGene00022750	ZK484.4		ttTi5917|CE1-163|snp_ZK484[1]	0	0	Broadly expressed in gonad.		Biological_process:embryonic development (sensu Metazoa)|Biological_process:gametogenesis	LSE4035	Unnamed protein
K02E11.2	181267_at	WBGene00010511	sre-7		snp_F16F9[2]|snp_F16F9[1]	1	0	Larval Expression: intestine; hypodermis; Nervous System; head neurons;	hypodermis|intestine|head neurons|nervous system	Molecular_function:transmembrane receptor activity|Biological_process:sensory perception of chemical stimulus|Cellular_component:integral to membrane	LSE0020	Sre G protein-coupled chemoreceptor
B0348.4	175785_at	WBGene00001177	egl-8	egl-8 encodes a phospholipase C beta homolog that affects pharyngeal pumping, defecation, and activity levels; it is genetically downstream of egl-30 with respect to aldicarb-induced paralysis, and is expressed in most or all neurons, with the strongest staining in the head and tail ganglia, and in the intestine.	md153|md1933|md2243|n2659|sa32|sa47|tm774|n488|ok934|md1971|snp_B0348[3]|uCE5-500|snp_B0348[4]|snp_B0348[5]|snp_B0348[2]	1	0	In wild-type worms, EGL-8 staining primarily in the nervous system and the intestine. EGL-8 staining observed in most or all neurons, although the amount of staining varied between individual neurons. In general, neurons in the head and tail ganglia showed stronger staining than the motor neurons of the ventral cord. In the head ganglia, one pair of amphid neurons showed especially strong stainin…	neurons|intestinal|intestine|ventral nerve cord|nervous system|head ganglia|tail ganglia|neurons|intestine|ventral cord motor neurons	Molecular_function:phosphoinositide phospholipase C activity|Molecular_function:calcium ion binding|Biological_process:lipid metabolism|Biological_process:signal transduction|Biological_process:intracellular signaling cascade|Molecular_function:phospholipase C activity|Biological_process:positive regulation of growth rate|Biological_process:embryonic development (sensu Metazoa)	KOG1265	Phospholipase C
Y41D4B.10	176055_at	WBGene00001105	dsl-3	dsl-3 encodes a putative secreted protein with single DSL and EGF domains in series, somewhat like Delta/LAG-2; DSL-3 belongs to a nematode-specific family of Delta/LAG-2-like proteins that includes DSL-1, -2, -3, -5, -6, and -7.	snp_Y41D4B[3]|snp_Y41D4B[4]	0	0	No expression observed in VPCs.		Biological_process:cell communication|Cellular_component:membrane	KOG1218	Proteins containing Ca2+-binding EGF-like domains
R11G10.1	193518_s_at	WBGene00000233	avr-15	avr-15 encodes, via alternative splicing, two glutamate-gated chloride channel subunit homologs; these proteins mediate fast inhibitory glutamatergic neuromuscular transmission, as well as ivermectin sensitivity, and are required for normal pharyngeal function.	nr395|ad1051|gk402|gk407	1	0	The transformed animals exhibited fluorescence in all of the muscles of the metacorpus (pm4) and the isthmus (pm5), precisely those muscles onto which M3 synapses. The GFP staining of pharyngeal muscle began shortly before hatching and persisted throughout adulthood. Strong staining was also seen in a few neurons of the head, including RMED, RMEV and the bilaterally symmetric RMGs. Weak staining …	m5|m4|pharyngeal muscle|head neurons|ventral nerve cord|dorsal nerve cord|pharynx	Molecular_function:GABA-A receptor activity|Molecular_function:extracellular ligand-gated ion channel activity|Biological_process:ion transport|Cellular_component:integral to membrane|Cellular_component:postsynaptic membrane|Molecular_function:neurotransmitter receptor activity|Cellular_component:membrane|Biological_process:transport	KOG3644	Ligand-gated ion channel
VF13D12L.1	192666_s_at	WBGene00012148			tm2466	0	0	Expressed in germline (faint).		Molecular_function:inositol-3-phosphate synthase activity|Biological_process:myo-inositol biosynthesis|Biological_process:phospholipid biosynthesis|Biological_process:locomotory behavior|Biological_process:positive regulation of growth rate|Biological_process:larval development (sensu Nematoda)|Biological_process:physiological process|Biological_process:embryonic development (sensu Metazoa)	KOG0693	Myo-inositol-1-phosphate synthase
B0213.2	172388_x_at	WBGene00003765	nlp-27	nlp-27 encodes a predicted neuropeptide with homology to C. elegans nlp-28 through nlp-31.	CE2-151|uCE2-1676	1	0	Expressed in ASI, 3 head neurons, spermathecae, hypoderm, intestine.	hypodermis|spermathecae|intestine|head neurons		LSE4106	Unnamed protein
R06F6.6	189665_at	WBGene00011069			tm479|uCE2-1935	1	0	Expression is seen in a few neuronal cells around the pharynx of elongated embryos and young larvae. Expression is also seen in a few cells in early embryos.|Larval Expression: Nervous System; head neurons;	neuronal|head neurons|nervous system	Molecular_function:transcription factor activity|Molecular_function:sequence-specific DNA binding|Biological_process:regulation of transcription, DNA-dependent|Cellular_component:nucleus|Molecular_function:DNA binding|Biological_process:regulation of transcription	KOG0489	Transcription factor zerknullt and related HOX domain proteins
D1046.5	175297_at	WBGene00008366			or301|ok1445|cxTi6011|snp_C34F11[5]|snp_C34F11[4]|snp_C34F11[3]	1	0	Expressed in head neurons and tail cells.			KOG4536	Predicted membrane protein
F28C12.7	190250_at	WBGene00005048	sra-22		tm1692|uCE2-1480|uCE2-1473|uCE2-1481|uCE2-1479|uCE2-1471|uCE2-1482|uCE2-1475|uCE2-1470|uCE2-1476|uCE2-1469|uCE2-1474	1	0	Larval Expression: Nervous System; head neurons; amphids;	head neurons|nervous system|amphids	Molecular_function:transmembrane receptor activity|Biological_process:sensory perception of chemical stimulus|Cellular_component:integral to membrane|Molecular_function:sodium:amino acid symporter activity|Biological_process:sodium ion transport|Cellular_component:membrane	LSE0021	Sra family integral membrane protein
B0495.10	187622_s_at	WBGene00007044	tag-178		tm716|gk282|ok1091	1	0	Expression is seen in the nuclei of eight neurons in the adult, two pairs in the head and two pairs in the tail. However, not each member of each pair is seen in every expressing worm. The identity of these neurons is uncertain. The head neurons may be ADLL/R or ASKL/R and IL1DL/R or IL1L/R. The tail neurons may be PVQL/R or PVCL/R and PVNR/L. This gene is similar to human copine I, a calcium-dep…	neuronal		KOG1327	Copine
F26A1.1	174585_at	WBGene00017801			uCE4-1119	0	0	Larval Expression: intestine;	intestine		InP_Cae_010306
W03D2.1	182930_at	WBGene00004157	pqn-75	The protein product of this gene is predicted to contain a glutamine/asparagine (Q/N)-rich ('prion') domain, by the algorithm of Michelitsch and Weissman (as of the WS77 release of WormBase, i.e., in wormpep77).	snp_W03D2[5]	0	0	Expression consists of a single cell in the posterior of the pharyngeal terminal bulb of larvae and adults.	pharynx	Cellular_component:chromatin|Molecular_function:DNA binding|Cellular_component:nucleus|Biological_process:regulation of transcription, DNA-dependent|Biological_process:chromosome organization and biogenesis (sensu Eukaryota)|Molecular_function:hormone activity|Cellular_component:extracellular region|Molecular_function:rhodopsin-like receptor activity|Biological_process:G-protein coupled receptor …
C34H3.2	191970_at	WBGene00003846	odd-2	odd-2 encodes a protein with homology to the Drosophila ODD-SKIPPED family members and affects larval viability; expressed in the intestine.	tm1128	0	0	Transgenic lines expressing odd-2::GFP also contained signal within the intestine of embryos, larvae, and adults. At all stages, transgenic animals expressed the highest levels of GFP in the most anterior and most posterior portions of the intestine, as well as signal in cells that appeared to be outside the intestine, near the anus.	intestine	Molecular_function:nucleic acid binding|Molecular_function:zinc ion binding|Cellular_component:intracellular|Cellular_component:nucleus|Biological_process:positive regulation of growth rate|Biological_process:locomotory behavior|Biological_process:larval development (sensu Nematoda)|Biological_process:growth	KOG1721	Zn-finger
C15H9.6	189828_s_at	WBGene00002007	hsp-3	hsp-3 encodes a heat shock response 70 (hsp70) protein orthologous to human glucose regulated protein 78 (grp78/BiP, OMIM:138120); HSP-3 likely functions as a molecular chaperone, and is expressed constitutively (expression is not heat inducible) throughout development with greatest abundance during the L1 larval stage; HSP-3 contains a long hydrophobic amino terminus and a carboxyl terminal KDEL…	tm832|ok1083	1	0	Broadly expressed in soma/germline?|Larval Expression: pharyngeal gland cells; intestine; stomato-intestinal muscle; Nervous System; head neurons; tail neurons; unidentified cells in tail ;	tail|intestine|coelomocytes|head neurons|tail neurons|nervous system|pharyngeal gland cells|stomato-intestinal muscle	Cellular_component:endoplasmic reticulum|Molecular_function:ATP binding|Biological_process:cell morphogenesis|Biological_process:iron-sulfur cluster assembly|Molecular_function:ATPase activity|Molecular_function:unfolded protein binding|Biological_process:protein folding|Biological_process:larval development (sensu Nematoda)|Biological_process:growth|Biological_process:positive regulation of body…	KOG0100	Molecular chaperones GRP78/BiP/KAR2, HSP70 superfamily
F53C11.6	193323_at	WBGene00006684	twk-32		pkP976	1	0	Subset of interneurons.	interneurons	Molecular_function:potassium channel activity|Biological_process:potassium ion transport|Cellular_component:membrane|Molecular_function:chloride channel activity|Biological_process:ion transport	KOG1418	Tandem pore domain K+ channel
F32B6.1	194123_s_at	WBGene00003603	nhr-4	nhr-4 is predicted to encode a nuclear hormone receptor (NHR); expression may peak during the late larval stages, based on mRNA expression analysis.	tm1068	1	0	Larval Expression: Nervous System; head neurons; amphids; tail neurons; phasmids;	head neurons|tail neurons|nervous system|amphids|phasmids	Molecular_function:transcription factor activity|Molecular_function:zinc ion binding|Molecular_function:sequence-specific DNA binding|Biological_process:regulation of transcription, DNA-dependent|Cellular_component:nucleus|Molecular_function:steroid hormone receptor activity|Molecular_function:DNA binding|Molecular_function:ligand-dependent nuclear receptor activity	KOG3575	Hormone receptors
C44E12.3	175825_s_at	WBGene00006671	twk-17		mg50|mg53|mg87|mgDf50|mu84|mu86|mu100|m26|m27|mg54|cxTi8911|ttTi4314|ttTi4320|ttTi6763|uCE1-1092	1	0	Subset of neurons.	neurons	Molecular_function:potassium channel activity|Biological_process:potassium ion transport|Cellular_component:membrane
R148.1	178484_at	WBGene00020100	xbx-7		tm2705|snp_R148[2]|snp_R148[1]	1	0	xbx-7::gfp is expressed in a subset of amphid and innerlabial neurons.			KOG4446	Uncharacterized conserved protein
C07H6.2	176087_at	WBGene00015579			snp_Y41D4B[11]|snp_Y41D4B[12]	0	0	Larval Expression: pharynx; intestine;	pharynx|intestine	Biological_process:positive regulation of growth rate|Biological_process:embryonic development (sensu Metazoa)	KOG4102	Uncharacterized conserved protein
T06H11.1	188242_at	WBGene00006792	unc-58	unc-58 encodes one of 44 C. elegans TWK (two-P domain K+) potassium channel subunits that contain two pore-forming domains and four transmembrane domains; unc-58 was originally defined by gain-of-function (gf) mutations that result in paralysis and a shortened (dumpy) body morphology due to hypercontraction of body wall muscle; unc-58 gf mutations also result in constitutive egg-laying; as loss o…	e415|e665n273|e665n290|e757|e778|e1320|n272|n276|n278|n284|n286|n288|n495n1273|e665|e2112|n273|n290|n495|n1273|cxTi9968	1	0	Expressed in motor neurons and interneurons.	interneurons|motor neurons	Molecular_function:potassium channel activity|Biological_process:potassium ion transport|Cellular_component:membrane
T04A11.8	188875_at	WBGene00005682	sru-19		pkP574	1	0	Larval Expression: Nervous System; amphids; amphid socket cells;	nervous system|amphids|amphid socket cells		LSE0509	Uncharacterized protein
C50H11.2	185994_at	WBGene00016850	srt-8		pkP730|snp_C50H11[17]|snp_C50H11[18]	1	0	Larval Expression: intestine; Nervous System; head neurons;	intestine|head neurons|nervous system		LSE0504	7-transmembrane receptor
F55G1.10	172649_x_at	WBGene00001935	his-61	his-61 encodes an H2A histone.	uCE3-609|uCE3-610	1	0	Larval Expression: intestine; Nervous System; head neurons;	intestine|head neurons|nervous system	Molecular_function:DNA binding|Biological_process:nucleosome assembly|Biological_process:chromosome organization and biogenesis (sensu Eukaryota)|Cellular_component:nucleosome|Cellular_component:nucleus|Cellular_component:intracellular|Molecular_function:sequence-specific DNA binding|Biological_process:embryonic development (sensu Metazoa)|Biological_process:nuclear organization and biogenesis|Bi…	KOG1756	Histone 2A
ZK1127.1	188236_s_at	WBGene00003784	nos-2	nos-2 encodes one of three genes in C. elegans that contains a putative zinc-binding domain similar to the one found in Drosophila nanos; nos-2 affects incorporation of primordial germ cells into the somatic gonad, is required redundantly with nos-1 to prevent primordial germ cells from dividing in starved animals and to maintain germ cell viability during larval development in hermaphrodites and…	ok230	0	0	maternal RNAs are preferentially maintained in germline blastomeres. In some embryos hybridized to the nos-2 probe, in situ signal appeared concentrated in small dots around the nuclei of germline blastomeres. The majority of nos-2 positive foci were also recognized by the K76 antibody for P granules. Not all nos-2 transcripts, however, appear to be localized on P granules, since significant leve…		Molecular_function:RNA binding|Molecular_function:zinc ion binding|Biological_process:regulation of translation	LSE0964	Unnamed protein
C06G8.2	192953_s_at	WBGene00003876	opt-1	opt-1 encodes a high-affinity, proton-coupled oligopeptide transporter; when expressed in Xenopus ooctyes, OPT-1 exhibits proton-coupled transport activity for a broad spectrum of peptide substrates; opt-1 mRNA is detected at all stages of development, but is expressed at highest levels in late larval and adult stages; additionally, an opt-1::GFP reporter exhibits expression primarily in vulval, …	tm664|ok1192|snp_C06G8[1]	0	0	A gradual increase in the expression level of CPTA during the development from embryo through larva L1-2 and L3-4 to adults was clearly evident. The relative intensities of the CPTA-specific product with respect to actin IV were 2.7, 2.7, 7.0 and 7.8 for the eggs, L1-2, L3-4 and mixed stage animals respectively.		Molecular_function:oligopeptide transporter activity|Biological_process:oligopeptide transport|Cellular_component:integral to membrane|Molecular_function:transporter activity|Cellular_component:membrane	KOG1237	H+/oligopeptide symporter
T01C3.3	192830_s_at	WBGene00011320			uCE1-1004|uCE1-1005	0	0	Expressed in medial germline.		Molecular_function:protein binding|Molecular_function:zinc ion binding	KOG4185	Predicted E3 ubiquitin ligase
C05C10.6	192335_at	WBGene00007333	ufd-3		uCE2-1871	1	0	Larval Expression: intestine; Nervous System; head neurons; tail neurons; phasmids;	intestine|head neurons|tail neurons|nervous system|phasmids	Biological_process:embryonic development (sensu Metazoa)	KOG0301	Phospholipase A2-activating protein (contains WD40 repeats)
H22D14.1	192548_s_at	WBGene00010410	nhr-267		tm1820	0	0	Larval Expression: seam cells;|Larval Expression: seam cells;	seam cells|seam cells	Molecular_function:transcription factor activity|Molecular_function:zinc ion binding|Molecular_function:sequence-specific DNA binding|Biological_process:regulation of transcription, DNA-dependent|Cellular_component:nucleus|Molecular_function:steroid hormone receptor activity|Molecular_function:DNA binding|Molecular_function:ligand-dependent nuclear receptor activity	KOG3575	Hormone receptors
F08H9.3	189643_at	WBGene00008591		F08H9.3 encodes a heat shock protein (HSP) of the HSP16 class; unlike most HSP16s in C. elegans, it is specifically expressed in a particular tissue (the larval pharynx and the anterior adult pharynx), and its expression is not strongly induced by heat shock; however, F08H9.3 expression is increased by heat shock (with adult expression in the full pharynx) and probably aids heat shock resistance,…	uCE2-2106|uCE2-2107	0	0	Under normal conditions, F08H9.3 was expressed only in the pharynx, from the time the respective tissues emerged during development throughout adulthood.	pharynx	Molecular_function:structural constituent of eye lens	KOG3591	Alpha crystallins
F01F1.1	187798_s_at	WBGene00017158	F01F1.1		snp_F53C3[2]|snp_F53C3[1]	1	0	Very weak expression is seen in many cells, possibly all somatic cells, throughout the worm from early embryonic stages to adulthood.	all somatic cells		KOG1861	Leucine permease transcriptional regulator
F42A10.2	175443_at	WBGene00003593	nfm-1	nfm-1 encodes a homolog of human merlin/schwannomin (NF2), which when mutated leads to neurofibromatosis, type 2 (OMIM:101000); at the same time, it is also homologous to the ERM family of cytoskeletal linkers with approximately equal similarity to ezrin, radixin and moesin.	ok754|cxTi7030	0	0	Expression is seen from elongated embryos until adulthood in two components. The first component consists of expression in the excretory gland cells, although due to mosaicism expression is in only one of the two gland cells. The second component consists of faint expression in the musculature of the pharynx, particularly the anterior pharynx.|Expressed in embryos, larvae, and adults. NFM-1-GFP/L…	pharyngeal muscle	Cellular_component:cytoskeleton|Molecular_function:cytoskeletal protein binding|Cellular_component:cytoplasm|Cellular_component:membrane|Molecular_function:protein tyrosine phosphatase activity|Biological_process:protein amino acid dephosphorylation	KOG3529	Radixin, moesin and related proteins of the ERM family
C54G7.4	181811_at	WBGene00016935	ifta-1		cxTi2402|cxTi5003|snp_C54G7[2]|snp_C54G7[3]	1	0	Strong GFP signals in most ciliated cells, including amphid, phasmid, and labial-quadrant neurons.|Larval Expression: Nervous System; nerve ring; head neurons;	head neurons|nerve ring|nervous system	Molecular_function:zinc ion binding	KOG2041	WD40 repeat protein
H01G02.2	192753_at	WBGene00010349			ok200	1	0	Strong GFP signals in most ciliated cells, including amphid, phasmid, and labial-quadrant neurons.|Larval Expression: Nervous System; tail neurons; unidentified cells in head;	head|head neurons|tail neurons|nervous system	Molecular_function:protein kinase activity|Molecular_function:ATP binding|Biological_process:protein amino acid phosphorylation|Molecular_function:protein serine/threonine kinase activity|Molecular_function:protein-tyrosine kinase activity|Molecular_function:MAP kinase activity	KOG0659	Cdk activating kinase (CAK)/RNA polymerase II transcription initiation/nucleotide excision repair factor TFIIH/TFIIK, kinase subunit CDK7
F26A3.5	179038_at	WBGene00009143			tm1763	1	0	Expression consists of two main components, that are both highly mosaic and are seen from early larval to adult stages. One component consists of two pairs of neurons in the dorso-rectal ganglion, between one and four pairs of neurons either side of the pharynx, and a single neuron in the mid-body region of the worm. As staining of these neurons is purely nuclear, i.e. no processes are visible, t…	neuronal|intestine
C47E12.10	185741_at	WBGene00008153			ttTi7778	0	0	Larval Expression: intestine;	intestine		LSE0539	Uncharacterized protein
Y69A2AR.4	176529_at	WBGene00004878	smf-3		tm908|ok1035|cxTi8042	0	0	Larval Expression: intestine;	intestine	Molecular_function:transporter activity|Biological_process:transport|Cellular_component:membrane|Biological_process:response to stress	KOG1291	Mn2+ and Fe2+ transporters of the NRAMP family
M110.5	190192_s_at	WBGene00000894	dab-1	dab-1 encodes an ortholog of the cytoplasmic adaptor protein DISABLED, required for normal molting and meiotic arrest; DAB-1 is also required for EGL-17 secretion from vulval cells, and thus indirectly for normal sex myoblast (SM) migration and egg-laying; DAB-1 contains a conserved PTB domain and signals that confer localization to Golgi-proximal vesicles, and DAB-1 localizes to vesicular struct…	gk291	0	0	L2 stage worms showed GFP fluorescence in the ventral hypodermis. Expression of Ce-dab-1 within the VPCs and their descendants continued through vulval development, and became restricted to the descendants of P5.p and P7.p by mid-L4. Ce-dab-1 was also expressed in the anchor cell (AC), sheath cells surrounding the amphid neurons in the head, the gut, and several unidentified cells in the anus and…	hypodermis|intestine|sheath_cells|VPC descendants	Biological_process:positive regulation of growth rate|Biological_process:embryonic development (sensu Metazoa)|Biological_process:locomotory behavior|Biological_process:positive regulation of locomotion|Biological_process:molting cycle (sensu Protostomia and Nematoda)|Biological_process:oviposition|Biological_process:cell migration	KOG3535	Adaptor protein Disabled
D1022.6	188752_at	WBGene00005641	sro-1		cxTi6818	1	0	ADL SIA	neurons|SIA neurons	Molecular_function:rhodopsin-like receptor activity|Biological_process:G-protein coupled receptor protein signaling pathway|Cellular_component:integral to membrane	KOG3656	7 transmembrane receptor
F53H8.3	189883_at	WBGene00018779			gk23|ttTi5922	0	0	Expression is seen in the E-cell lineage and intestinal cells throughout embryonic development and in early larval stages. This gene has homology to hexose transporters.	intestine|E lineage	Molecular_function:transporter activity|Biological_process:transport|Cellular_component:integral to membrane|Cellular_component:membrane|Molecular_function:sugar porter activity|Biological_process:carbohydrate transport|Molecular_function:drug transporter activity|Biological_process:drug transport	KOG0569	Permease of the major facilitator superfamily
H28G03.4	188944_at	WBGene00019252			uCE1-1500|CE1-220|uCE1-1501	0	0	All six ORFs (C52D10.5, F26H9.3, H28G03.4, K03H6.3, T14G12.1 and W04G5.1) are transcribed throughout the development of C. elegans in all tissues examined,			TWOG0028	Transposase
F52E10.1	193642_at	WBGene00004745	sdc-1	sdc-1 encodes a zinc-finger protein of the C2H2-type that affects egg laying and vulval development, and hermaphrodite sex determination; expressed at highest levels in embryos and in adults.	e2426|e2496|e2497|y4|y67|n485	0	0	sdc-1 transcript is preferentially expressed at embryo stages. The expression level decrease as development proceeds through the larval stages and then increase in adults.		Molecular_function:nucleic acid binding|Cellular_component:intracellular|Molecular_function:zinc ion binding	KOG1721	Zn-finger
Y17G7B.9	193667_at	WBGene00000892	cyn-16	cyp-1 encodes a functional cyclophilin that is predicted to be secreted; expression increases as worms progress from the L1 larval stage to the adult stage	snp_Y17G7B[16]|snp_Y17G7B[14]|snp_Y17G7B[13]|snp_Y17G7B[15]|snp_Y17G7B[12]	1	0	Consistent GFP expression patterns were observed throughout the intestine, with particularly strong fluorescence in the anterior and posterior ends, in all the larval stages and adults. An exception was found in the dauer stage, where fluorescence was observed in both the cell bodies and processes of the ventral chord motor neurons but was absent from the intestine.	intestine	Biological_process:protein folding	KOG0885	Peptidyl-prolyl cis-trans isomerase
Y53C12B.3	186756_s_at	WBGene00003785	nos-3	nos-3 encodes a homolog of Drosophila NANOS that physically interacts with FBF-1 (similar, though not orthologous, to Drosophila PUMILIO); NOS-3 is required in development of the hermaphrodite germ-line to promote the switch from sperm to oocyte production, perhaps by forming a complex with FBF-1 that controls fem-3 mRNA.	oz235|oz233|oz239|oz240|oz231|q650	0	0	nos-3 mRNA was present throughout development, increasing in abundance at the L4 larval stage, just before oocytes first appear.|NOS-3 protein detected throughout the germ-line tissue during larval development. In addition to staining in the larval gonad, NOS-3 expression was also observed in embryos. Specifically, NOS-3 was found in P1P4, and later in germ-line progenitor cells, Z2 and Z3.	germ-line cells	Molecular_function:RNA binding|Molecular_function:zinc ion binding|Biological_process:regulation of translation|Biological_process:masculinization of hermaphrodite soma (sensu Nematoda)|Biological_process:masculinization of hermaphroditic germ-line (sensu Nematoda)	LSE4036	Unnamed protein
F10G2.1	182508_at	WBGene00017362			uCE5-1058|uCE5-1052|snp_R08E5[4]|snp_R08E5[2]|uCE5-1053|uCE5-1061|uCE5-1054|uCE5-1050|uCE5-1059|uCE5-1060|uCE5-1051|snp_R08E5[1]|snp_R08E5[5]|uCE5-1057|uCE5-1056|snp_R08E5[3]	0	0	Expressed in coelomocytes.			LSE0514	Predicted secreted cysteine rich protein found only in C.elegans
ZK20.6	188537_s_at	WBGene00013926	nep-1	ZK20.6 encodes a neprilysin; neprilysins are thermolysin-like zinc metallopeptidases, found on the outer surface of animal cells, that negatively regulate small signalling peptides (e.g., enkephalin, tachykinin, insulin, and natriuretic peptides) by cleaving them; ZK20.6 is closely paralogous to F18A12.8, and orthologous to CG9761 in Drosophila melanogaster; more generally, ZK20.6 falls into a gr…	by159	1	0	The nep-1::GFP construct was specifically expressed in the pharyngeal cells of transgenic animals, first detectable during late embryogenesis and remaining until adulthood. In some, but not all, F1 and F2 generation adult nematodes, GFP expression was detected in the single head interneuron RIH.		Molecular_function:metallopeptidase activity|Molecular_function:zinc ion binding|Biological_process:proteolysis|Molecular_function:neprilysin activity|Cellular_component:membrane|Biological_process:reproduction
C17G10.1	185395_at	WBGene00015915			tm2569	1	0	This mosaic expression pattern is seen in late larvae and adults in a number of nuclei of the head and tail hypodermis.|Larval Expression: intestine; Nervous System; head neurons;	hypodermis|intestine|head neurons|nervous system	Molecular_function:oxidoreductase activity, acting on paired donors, with incorporation or reduction of molecular oxygen, 2-oxoglutarate as one donor, and incorporation of one atom each of oxygen into both donors|Biological_process:protein metabolism|Molecular_function:oxidoreductase activity|Biological_process:metabolism	KOG3844	Predicted component of NuA3 histone acetyltransferase complex
R74.5	175168_at	WBGene00011279	asd-1	R74.5 encodes a putative RNA-binding protein, with both an RNA recognition motif and a glutamine/asparagine-rich domain.	ok544	0	0	Larval Expression: pharynx;	pharynx	Molecular_function:nucleotide binding|Molecular_function:nucleic acid binding	KOG0125	Ataxin 2-binding protein (RRM superfamily)
T04A8.12	193884_at	WBGene00007045	tag-189		gk285	0	0	No transgenic line obtained.			KOG3979	FGF receptor activating protein 1
F13A2.4	181861_at	WBGene00017413			cxTi10747	1	0	Neuronal expression: tail neurons.|			InP_Cae_012473
K08E7.9	193007_s_at	WBGene00003995	pgp-1	pgp-1 encodes a transmembrane protein that is a member of the P-glycoprotein subclass of the ATP-binding cassette (ABC) transporter superfamily; along with PGP-3, PGP-1 is required for defense against the pathogenic Pseudomonas aeruginosa strain PA14, and may facilitate ATP-dependent efflux of the toxic phenazine compounds produced by the bacteria; PGP-1 is expressed in the apical membrane of int…	pk17|pk28|pk29|cxTi8132|uCE4-1190|snp_K08E7[3]	0	0	Staining of large nuclei localized alongside intestine, posteriorly of the pharyngo-intestinal valve and anteriorly of the anus. pPD26pgp3.BP strains are detectable in embryonic intestinal cells. pPD26pgp1.X stains with low intensity. Most uniform staining seen in early larval stages. The fraction of L3 and L4 and adult animals that are stained is smaller and staining is of less intensity. Nuclei…	intestine|anus|pharyngo-intestinal valve|intestinal|pharynx|intestinal	Molecular_function:nucleotide binding|Molecular_function:nucleoside-triphosphatase activity|Molecular_function:ATP binding|Molecular_function:ATPase activity, coupled to transmembrane movement of substances|Biological_process:transport|Cellular_component:integral to membrane|Molecular_function:ATPase activity|Molecular_function:permease activity|Molecular_function:transporter activity|Cellular_co…	KOG0055	Multidrug/pheromone exporter, ABC superfamily
R151.2	172975_at	WBGene00020107	R151.2	R151.2 is orthologous to the human gene PHOSPHORIBOSYL PYROPHOSPHATE SYNTHETASE 1 (PRPS1; OMIM:311850), which when mutated leads to disease	pkP598	1	0	Larval Expression: intestine; hypodermis; Nervous System; nerve ring; ventral nerve cord; head neurons; amphids; mechanosensory neurons; tail neurons; phasmids;	hypodermis|intestine|mechanosensory neurons|head neurons|tail neurons|nerve ring|ventral nerve cord|nervous system|Reproductive System|spermatheca|amphids|phasmids	Molecular_function:ribose phosphate diphosphokinase activity|Molecular_function:lipoate-protein ligase B activity|Biological_process:ribonucleoside monophosphate biosynthesis|Biological_process:nucleoside metabolism|Biological_process:nucleotide biosynthesis|Molecular_function:adenine phosphoribosyltransferase activity|Biological_process:adenine salvage|Biological_process:embryonic development (s…	KOG1448	Ribose-phosphate pyrophosphokinase
T22H9.4	181961_at	WBGene00020708			ok1294|uCE5-514	1	0	Expression is seen in all larval stages and adults in a pair of amphid sensory neurons located midway between the pharyngeal metacorpus and grinder.	amphid sensory neurons	Molecular_function:DNA binding|Molecular_function:transcription factor activity|Biological_process:regulation of transcription, DNA-dependent|Biological_process:sex differentiation|Cellular_component:nucleus	KOG3815	Transcription factor Doublesex
C06A8.9	190059_at	WBGene00001615	glr-4	glr-4 encodes a putative non-NMDA ionotropic glutamate receptor subunit, most closely related to GLR-3 and less so to GLR-7, possibly of the kainate subfamily; glr-4 is expressed in various sensory neurons and interneurons from embyrogenesis onward; glr-4 expression requires UNC-42, as well as CFI-1 in URA cells.	snp_C06A8[2]	1	0	AVA (faint), RMD (all), SMD (all), SAA (all), SIB (all), RIB, RIM, AVH, FLP, RMG, DVA, AUA, PVD, URY, URA, SAB, RIF, DB in ventral cord(?), PVU(?)	DB neurons	Molecular_function:ionotropic glutamate receptor activity|Molecular_function:glutamate-gated ion channel activity|Cellular_component:membrane|Molecular_function:receptor activity|Molecular_function:ion channel activity|Biological_process:ion transport|Molecular_function:transporter activity|Biological_process:transport|Cellular_component:periplasmic space (sensu Proteobacteria)	KOG1052	Glutamate-gated kainate-type ion channel receptor subunit GluR5 and related subunits
W02A2.6	187949_s_at	WBGene00004333	rec-8	rec-8 encodes a meiosis-specific cohesin complex subunit orthologous to Saccharomyces cerevisiae and Schizosaccharomyces pombe Rec8p; REC-8 is essential for pairing of homologoues and sister chromatids during meiosis and thus for proper chromosome disjunction; in the germline, REC-8 associates with chromatin of transition zone nuclei, and co-localizes with SMC-1 along the longitudinal axes of syn…	ok978	0	0	The protein was absent from somatic cells. Expressed in the gonad.	gonad	Biological_process:embryonic development (sensu Metazoa)|Biological_process:chromosome segregation|Biological_process:meiosis	InP_Cae_007064
C05E11.8	188353_s_at	WBGene00001455	flp-12	flp-12 encodes a predicted FMRFamide-like peptide neurotransmitter that affects locomotion when injected into A. suum; expressed in the ASE and PVM sensory neurons.	snp_T21B4[2]|uCE2-2113	1	0	Expressed in all stages|Nerve ring and other neuronal processes.|Expressed in AVH/AVJ, BAG, PDA, PVR, SAA, SDQ, SMB. Faint or variable expression observed in BDU. Male specific expression in Rays 1, 4, 5, 7, CP9.	nerve ring		InP_Cae_012071
M6.3	189007_at	WBGene00004011	pha-2		ad472	0	0	The earliest unambiguous expression of pPHA2::GFP-A began in 4 to 8 cells of the pharyngeal primordium at around 280 to 300 min of embryonic development, which is after gastrulation and at a time when the pharyngeal primordium becomes clearly defined but before the formation of a surrounding basal lamina. Just before the comma stage (approximately 350 min), expression is observed in two groups of…		Molecular_function:transcription factor activity|Molecular_function:sequence-specific DNA binding|Biological_process:regulation of transcription, DNA-dependent|Cellular_component:nucleus|Molecular_function:DNA binding|Biological_process:regulation of transcription
C50F2.8	180089_at	WBGene00016841			ok533	0	0	Larval Expression: pharynx; intestine; unidentified cells in tail ;	tail|pharynx|intestine	Molecular_function:protein binding	KOG0609	Calcium/calmodulin-dependent serine protein kinase/membrane-associated guanylate kinase
F01F1.5	181108_at	WBGene00001057	dpf-4		tm619	0	0	Expression is seen in a few unidentified cells in early and late stage embryos.		Molecular_function:serine-type peptidase activity|Biological_process:proteolysis	KOG2100	Dipeptidyl aminopeptidase
C09B8.1	187538_at	WBGene00002146	ipp-5	ipp-5 encodes a type I inositol 5-phosphatase homolog; ipp-5 acts downstream of let-23 to negatively regulate IP3 signaling and is involved in spermathecal contractions during ovulation; an ipp-5::gfp transcriptional reporter is expressed in the adult distal spermatheca and weakly in the proximal sheath.	sy605|snp_C09B8[3]	0	0	Expressed in the adult distal spermatheca and weakly in the proximal sheath in transgenic animals.	spermathecae	Molecular_function:inositol or phosphatidylinositol phosphatase activity	KOG1976	Inositol polyphosphate 5-phosphatase, type I
C09F12.1	184003_s_at	WBGene00000522	clc-1	clc-1 encodes a claudin homolog, closely similar to CLC-2, that is required for normal cohesion of apical junctions in epithelia; claudins are integral membrane proteins with four transmembrane sequences that are found in mammalian tight junctions (TJs), induce TJs when transgenically expressed in cells normally lacking them, and can mediate the specific conductance of of specific ions (e.g., mag…	uCE2-1516	0	0	Intense GFP signals were detected as lines from the pharyngeal region of the digestive tubes in addition to other types of cells. The pharyngeal region of the digestive tubes can be subdivided into four portions: procorpus, metacorpus, isthmus, and terminal bulb. Among them, the procorpus and isthmus portions are elongated. In both portions, three parallel GFP-positive lines (occasionally one or …	pharynx		LSE0920	Unnamed protein
F47G4.3	193659_at	WBGene00009824	gpdh-1	gpdh-1 encodes one of two C. elegans glycerol 3-phosphate dehydrogenases; although loss of gpdh-1 activity via large-scale RNAi screens results in no obvious defects, gpdh-1 mRNA expression is upregulated in response to hypertonicity, suggesting that GPDH-1 does play a role in osmotic stress adaptation in C. elegans.	ok1558|ttTi2512	0	0	Pgpdh-1::GFP expression was virtually undetectable under control conditions but showed dramatic up-regulation in the intestine and hypodermis in worms exposed to hypertonicity.		Molecular_function:glycerol-3-phosphate dehydrogenase (NAD+) activity|Biological_process:glycerol-3-phosphate metabolism|Cellular_component:glycerol-3-phosphate dehydrogenase complex|Molecular_function:oxidoreductase activity, acting on CH-OH group of donors|Biological_process:carbohydrate metabolism|Molecular_function:oxidoreductase activity, acting on the CH-OH group of donors, NAD or NADP as a…	KOG2711	Glycerol-3-phosphate dehydrogenase/dihydroxyacetone 3-phosphate reductase
R12G8.2	179423_at	WBGene00006688	twk-36		ttTi1935	0	0	Excretory cell.		Molecular_function:potassium channel activity|Biological_process:potassium ion transport|Cellular_component:membrane	KOG1418	Tandem pore domain K+ channel
ZK1320.3	187245_s_at	WBGene00014253			bn123|ok333|tm1015|tm323	0	0	Intestine	intestine		LSE1142	Unnamed protein
C26H9A.1	173717_s_at	WBGene00006916	vha-7	vha-7 encodes an ortholog of subunit a of the membrane-bound (V0) domain of vacuolar proton-translocating ATPase (V-ATPase); VHA-7 is orthologous to human ATP6N1A (OMIM:192130), ATP6V0A2, ATP6V0A4 (OMIM:605239, mutated in distal renal tubular acidosis), and TCIRG1 (OMIM:604592, mutated in osteopetrosis); vha-7 is expressed in hypodermis and uterus; VHA-7 is dispensable for viability, since vha-7(…	cxTi9716|cxTi8141	0	0	The vha-7 gene was silent during embryogenesis and the first larval stages. Its expression was first observed at the L3 stage and was limited to areas of the developing and mature gonad corresponding to the spermatheca and the region where meiotic oocytes are in the pachytene and early diakinesis stages. It vanished abruptly in mature oocytes.	gonad|spermathecae|oocytes	Molecular_function:oxidoreductase activity|Biological_process:proton transport|Cellular_component:membrane	KOG2189	Vacuolar H+-ATPase V0 sector, subunit a
B0280.8	173903_at	WBGene00003609	nhr-10	nhr-10 encodes a predicted nuclear hormone receptor diverged from nuclear hormone receptors in other phyla; its mRNA is expressed throughout development with possibly lower expression from the L4 larval to adult stages, and the protein is expressed in neuronal processes.	tm1022	1	0	Two nuclei express in precomma stage embryos. Expression is then seen in L3 and L4 larvae as a few neuronal cell bodies, probably lateral processes as they are seen often in pairs on either side of the animal. The most common pair seen are anterior to the vulva (possibly CANL/R). There are also some neurons expressing in the head and tail ganglia, and in the circumpharyngeal nerve ring. Expressio…	neuronal|intestinal|tail ganglia|circumpharyngeal nerve ring	Molecular_function:transcription factor activity|Molecular_function:zinc ion binding|Molecular_function:sequence-specific DNA binding|Biological_process:regulation of transcription, DNA-dependent|Cellular_component:nucleus|Molecular_function:steroid hormone receptor activity|Molecular_function:DNA binding|Molecular_function:ligand-dependent nuclear receptor activity	KOG3575	Hormone receptors
F22F7.2	181290_at	WBGene00017720			ttTi3269	0	0	Larval Expression: intestine;	intestine		KOG2733	Uncharacterized membrane protein
M02B7.5	180232_at	WBGene00019726			pkP4070|uCE4-813	1	0	Larval Expression: intestine; Reproductive System; developing vulva; hypodermis; Nervous System; nerve ring; ventral nerve cord; head neurons; tail neurons; phasmids;	hypodermis|intestine|head neurons|tail neurons|nerve ring|ventral nerve cord|nervous system|Reproductive System|developing vulva|phasmids	Molecular_function:ARF guanyl-nucleotide exchange factor activity|Biological_process:regulation of ARF protein signal transduction|Cellular_component:intracellular
C04E6.10	191448_at	WBGene00005093	srd-15		pkP521|ttTi6475|tm2735|tm2714	1	0	Larval Expression: intestine; Reproductive System; Nervous System; head neurons; tail neurons; phasmids; unidentified cells in body ;	pharynx|intestine|head neurons|tail neurons|nervous system|Reproductive System|phasmids|body|spermatheca uterine valve	Molecular_function:rhodopsin-like receptor activity|Biological_process:G-protein coupled receptor protein signaling pathway|Cellular_component:integral to membrane	LSE0147	Chemoreceptor/7TM receptor
F57B10.12	173443_s_at	WBGene00003184	mei-2	mei-2 encodes a novel protein that contains a region similar to the p80-targeting subunit of katanin that is required for embryonic viability, alignment of chromosomes at the metaphase plate, and establishment of the oocyte meiotic spindle together with MEI-1; can interact with MEI-1 in HeLa cells and this complex can function to disassemble microtubules, expressed in the germ line, throughout th…	ct98|sb31|sb39|ct102	0	0	mei-2 expression was highest in the gravid adult stage, with very low levels present in L1 and L4 larval stages.		Biological_process:embryonic development (sensu Metazoa)|Biological_process:meiosis	LSE1108	Unnamed protein
F28B12.2	193230_at	WBGene00001208	egl-44	The egl-44 gene encodes a putative transcription regulatory protein of 471 amino acids similar to vertebrate transcription enhancer factor (TEF) proteins.	n998|n1087|n1080|ttTi1420|uCE2-1649|snp_F28B12[1]|snp_F28B12[2]	1	0	GFP was detected in various nuclei starting from before gastrulation through adulthood. Newly hatched larvae expressed GFP in nuclei of the hypodermis (hyp3, hyp4, hyp6, and hyp7), intestine, pharyngeal muscle cells, and neurons (in the head and in the ventral, retrovesicular, preanal, and lumbar ganglia). In the second larval stage (L2), more hypodermal nuclei fluoresced in the body and the tail…	head|tail|hypodermal|hyp4|hyp6|hyp7|intestinal|intestine|preanal ganglion|pharyngeal muscle|tail neurons|ventral ganglia|retrovesicular ganglion|lumbar neurons|hyp3	Molecular_function:transcription factor activity|Cellular_component:nucleus|Biological_process:regulation of transcription, DNA-dependent	KOG3841	TEF-1 and related transcription factor, TEAD family
K03C7.2	174978_at	WBGene00001441	fkh-9	fkh-9 encodes a member of the forkhead domain transcription factor family.	uCE6-840	1	0	Expression in the nervous system was extensive, possibly including all nerve cells in the head and tail ganglia and the nerve cord. Expression was also observed throughout the digestive system: in all cells of the pharynx, in the pharyngeal-intestinal valve, in all cells of the intestine and in the intestinal-rectal valve. Both neuronal and non-neuronal expression was observed through all larval …	pharynx|intestine|head neurons|tail neurons|pharyngo-intestinal valve|intestino-rectal valve	Molecular_function:transcription factor activity|Molecular_function:sequence-specific DNA binding|Biological_process:regulation of transcription, DNA-dependent|Cellular_component:nucleus	InP_Cae_007943
T04G9.2	190766_s_at	WBGene00003534	nas-15		tm574	0	0	The reporter gene fusion NAS-15::GFP failed to give detectable expression in any life stage.|		Molecular_function:metallopeptidase activity|Molecular_function:zinc ion binding|Biological_process:proteolysis|Molecular_function:astacin activity|Molecular_function:meprin A activity|Cellular_component:membrane
F26G5.10	184426_at	WBGene00017845	srsx-9		cxTi1407	1	0	Larval Expression: Nervous System; head neurons;	head neurons|nervous system	Molecular_function:rhodopsin-like receptor activity|Biological_process:G-protein coupled receptor protein signaling pathway|Cellular_component:integral to membrane
C54A12.4	190105_at	WBGene00016911	drn-1		ok400	1	0	Larval Expression: Nervous System; nerve ring; head neurons; tail neurons;	head neurons|tail neurons|nerve ring|nervous system	Molecular_function:GTP binding|Biological_process:small GTPase mediated signal transduction|Biological_process:protein transport|Cellular_component:intracellular
T22C8.8	177583_at	WBGene00006875	vab-9	vab-9 encodes a claudin homolog orthologous to human brain cell membrane protein 1 (BCMP1) and Drosophila CG6982; VAB-9 colocalizes with HMP-1 to an apical layer of the adherens junctions of all epithelial cells, one layer more apically than AJM-1; vab-9 mutants have disorganized F-actin at the adherens junction, implying that VAB-9 links junctions to circumferential actin filaments; VAB-9 is als…	e1775|e2016|ju6|e1744|ttTi7933	1	0	VAB-9 was expressed at the apical region of the lateral membrane region in all epithelia, including hypodermis, pharynx, intestine, vulva, uterus, spermatheca and hindgut.|VAB-9GFP was expressed in the nerve ring. VAB-9 expression was undetectable when epithelia initially form, was weakly expressed in dorsal and ventral hypodermis, and ultimately was more strongly expressed in the lateral (seam) …	vulva|pharynx|hypodermis|spermathecae|uterus|intestine|hypodermis|nerve ring	Biological_process:physiological defense response	KOG4671	Brain cell membrane protein 1 (BCMP1)
C48D1.3	189868_s_at	WBGene00000501	cho-1	cho-1 encodes a high-affinity choline transporter orthologous to members of the sodium-dependent glucose transporter family; CHO-1 is expressed in cholinergic neurons.	ok1069|tm373	1	0	Expression of GFP detected in the nervous system, including the nerve ring and cholinergic motor neurons of the ventral nerve cord.|CHO-1:GFP was expressed exclusively in cholinergic neurons, including motor neurons of the nerve cord and central neurons of the nerve ring.	motor neurons|nerve ring|ventral nerve cord|nervous system	Molecular_function:transporter activity|Biological_process:transport|Cellular_component:membrane|Biological_process:sodium ion transport|Cellular_component:cell wall (sensu Proteobacteria)|Molecular_function:sodium ion transporter activity|Molecular_function:pantothenate transporter activity|Biological_process:pantothenate transport|Cellular_component:integral to membrane|Molecular_function:sodiu…	KOG3761	Choline transporter
C26E6.3	181146_at	WBGene00016139			ok1728	0	0	Broadly expressed in gonad.		Molecular_function:carboxypeptidase A activity|Biological_process:proteolysis|Biological_process:embryonic development (sensu Metazoa)	KOG3036	Protein involved in cell differentiation/sexual development
Y71F9B.5	173399_s_at	WBGene00003006	lin-17	lin-17 encodes one of four C. elegans Frizzled homologs, integral membrane proteins that contain an external cysteine rich domain (CRD) and seven transmembrane domains and that function in a wide variety of species as receptors for Wnt glycoprotein signaling molecules; LIN-17 activity is required for specifying the polarity of a number of asymmetric cell divisions that, in C. elegans, are essenti…	e2257|n669|e1456|n671|n677|n698|n3091|sy277	0	0	Weak expression of lin-17 detected in the vulva cells that form the vulva only after the vulva precursor cells had divided twice, i.e., in all Pn.pxx cells. lin-17 expression was also observed in the male tail throughout development, with the expression strong particularly at later L3 stage in most descendants of the V6 and T cells in the lateral hypodermis. lin-17 was detected in the P11.p and B…	vulva|lateral hypodermis|T lineage|V lineage	Molecular_function:non-G-protein coupled 7TM receptor activity|Biological_process:cell surface receptor linked signal transduction|Cellular_component:membrane|Molecular_function:G-protein coupled receptor activity	KOG3577	Smoothened and related G-protein-coupled receptors
K02F2.6	191976_at	WBGene00004778	ser-3	ser-3 encodes a putative homolog of mammalian 5-HT4 metabotropic serotonin receptors; SER-3 is required for normal inhibition of movement by 5-HT, with ser-3 mutants being hyperactive and excessively curling their male tails (but this phenotype is reversed by exogenous 5-HT, with ser-3 mutants then becoming sluggish); SER-3 activity is required for normally high brood sizes and for embryonic deve…	ad1774|ok1995|ok2007	1	0	The reporter gene construct showed a very restricted expression pattern almost exclusively in a subset of head and tail neurons.|Larval Expression: intestine; Nervous System; nerve ring; head neurons; tail neurons;	head neurons|tail neurons|intestine|head neurons|tail neurons|nerve ring|nervous system	Molecular_function:rhodopsin-like receptor activity|Biological_process:G-protein coupled receptor protein signaling pathway|Cellular_component:integral to membrane|Molecular_function:muscarinic acetylcholine receptor activity|Cellular_component:membrane|Molecular_function:adrenoceptor activity|Biological_process:embryonic development (sensu Metazoa)|Biological_process:reproduction	KOG3656	7 transmembrane receptor
T13H5.6	178778_s_at	WBGene00011760			uCE2-1794	1	0	Larval Expression: pharynx; intestine; head mesodermal cell; seam cells; Nervous System; head neurons;	pharynx|intestine|head neurons|nervous system|seam cells|head mesodermal cell	Biological_process:larval development (sensu Nematoda)|Biological_process:growth	KOG4556	Predicted membrane protein
W04G3.5	192446_s_at	WBGene00012258			ttTi3268|snp_Y38F1[16]|uCE2-2165|ok1904|ttTi8290|uCE2-2163	0	0	Adult Expression: pharynx; intestine; unidentified cells;	pharynx|intestine	Biological_process:nucleoside metabolism|Molecular_function:ribose phosphate diphosphokinase activity|Biological_process:nucleotide biosynthesis	KOG1503	Phosphoribosylpyrophosphate synthetase-associated protein
Y48G8AL.11	173341_at	WBGene00001816	haf-6		ok688|uCE1-1205|uCE1-1204	0	0	No observable expression, 1 isolate.|Fail to generate transgenic worm.		Molecular_function:nucleotide binding|Molecular_function:nucleoside-triphosphatase activity|Molecular_function:ATP binding|Molecular_function:ATPase activity, coupled to transmembrane movement of substances|Biological_process:transport|Cellular_component:integral to membrane|Molecular_function:ATPase activity|Molecular_function:transporter activity|Cellular_component:membrane|Molecular_function:i…
R09F10.4	192484_at	WBGene00002127	inx-5	inx-5 encodes a predicted member of the innexin family; expressed in the embryonic hypodermis, developing vulva, seam cells, and spermatheca.	ok1053|uCE6-1082	0	0	2-8 cell embryos: emb. hypodermis: seam; developing vulva; spermetheca	vulva|hypodermis|spermathecae|seam cells	Cellular_component:gap junction	TWOG0193	Innexin-type channels
F23F12.9	171733_x_at	WBGene00017755	F23F12.9		tm721|cxTi8140	0	0	Larval Expression: intestine;	intestine	Molecular_function:DNA binding|Biological_process:regulation of transcription, DNA-dependent|Cellular_component:nucleus|Molecular_function:transcription factor activity|Molecular_function:sequence-specific DNA binding|Molecular_function:protein dimerization activity	KOG3119	Basic region leucine zipper transcription factor
T06E4.3	172042_x_at	WBGene00000226	atl-1	The atl-1 gene encodes a large, 2514-residue protein of the ATM family, homologous to human AT (OMIM:208900, mutated in ataxia telangiectasia); the C-terminal sequence of ATL-1 contains a PI-3 kinase-like domain; ATL-1 is required for survival through early embryogenesis and normal chromosomal segregation; atl-1 is expressed in both the mitotic and meiotic cells of adult gonads.	tm853|uCE5-1784	0	0	Ce-atl-1 mRNA was expressed in all larval stages and levels increased about fivefold in the adult stage.|Ce-atl-1 is expressed in both the mitotic and meiotic cells of wild-type adult gonads.|	gonad	Molecular_function:phosphotransferase activity, alcohol group as acceptor|Cellular_component:extracellular matrix (sensu Metazoa)|Biological_process:cell adhesion|Biological_process:blood coagulation|Biological_process:embryonic development (sensu Metazoa)	KOG0890	Protein kinase of the PI-3 kinase family involved in mitotic growth, DNA repair and meiotic recombination
C01B10.5	171921_x_at	WBGene00001858	hil-7	hil-7 encodes a histone H1.1 isoform that is required in the germline for chromatin silencing (assayed by silencing of transgenic DNA), for proliferation and differentiation, and for fertility; hil-7(RNAi) phenotypes resemble the Mes phenotype resulting from the desilencing of genes required for somatic differentiation in the germline; HIL-7 is required in both the hermaphrodite and the male germ…	uCE4-815	3	0	All nuclei of the soma of all life stages as well as all nuclei of the germline were detected. In the male gonad, the germline-nuclei of mitotic and of meiotic regions were reactive with the antibody, as were spermatids and mature spermatozoa.	gonad|spermatids|male gonad|germ-line cells	Cellular_component:nucleosome|Molecular_function:DNA binding|Cellular_component:nucleus|Biological_process:nucleosome assembly	LSE4029	Unnamed protein
C46E1.2	194062_at	WBGene00001556	gcy-36	gcy-36 encodes a predicted soluble guanylate cyclase that genetically interacts with npr-1 with respect to feeding behavior; expressed in AQR, PQR, and URX3.	db42|db66|db65|db67|db110|db39|cxTi1031	1	0	gcy-36 was expressed in the body cavity neurons AQR, PQR, and URX,|Expressed in AQR, PQR, and URX.|Expression of gcy-36 was consistently observed in URX, AQR, and PQR sensory neurons.		Molecular_function:phosphorus-oxygen lyase activity|Biological_process:intracellular signaling cascade|Biological_process:cyclic nucleotide biosynthesis|Molecular_function:guanylate cyclase activity|Biological_process:cGMP biosynthesis|Molecular_function:heme binding
ZC416.6	188470_s_at	WBGene00022610			uCE4-781	0	0	Larval Expression: intestine;	intestine	Molecular_function:actin binding|Molecular_function:membrane alanyl aminopeptidase activity|Biological_process:proteolysis|Molecular_function:metallopeptidase activity|Molecular_function:zinc ion binding|Molecular_function:leukotriene-A4 hydrolase activity	KOG1047	Bifunctional leukotriene A4 hydrolase/aminopeptidase LTA4H
W10G6.2	192233_at	WBGene00004789	sgk-1		ok538	1	0	In transgenic animals, sgk-1::gfp expression starts in late embryos just before hatching. At postembryonic stages, sgk-1::gfp is expressed in sensory (e.g., ASK, ADL, ASI) and many other neurons. In the tail, sgk-1::gfp is expressed in the sensory neurons PHA and PHB and in the interneurons LUA (identified by costaining with DiI). sgk-1::gfp expression was also observed in the motor neurons of th…	intestine|ventral cord motor neurons	Molecular_function:protein serine/threonine kinase activity|Molecular_function:ATP binding|Biological_process:protein amino acid phosphorylation|Molecular_function:protein kinase activity|Molecular_function:protein-tyrosine kinase activity|Molecular_function:protein binding|Biological_process:cell communication|Molecular_function:phosphoinositide binding|Molecular_function:atypical protein kinase…
T07C5.1	192148_at	WBGene00011564	ugt-50		e2076|k128|qm63|sc27|e88|e1324|m38	1	0	Expressed in AFD, ASG, AUA, PVQ, intestine.		Biological_process:metabolism|Molecular_function:transferase activity, transferring hexosyl groups|Biological_process:antibiotic metabolism
F59A2.5	179523_at	WBGene00010305			cxTi9049|cxTi10318|snp_C04H5[5]|uCE2-2332|snp_C04H5[4]|snp_C04H5[6]	0	0	No gfp epxression detected.		Biological_process:embryonic development (sensu Metazoa)|Biological_process:reproduction	InP_Cae_011575
T07D4.4	192369_s_at	WBGene00011580	T07D4.4		ok783	0	0	Larval Expression: rectal epithelium; hypodermis; unidentified cells in tail ;	tail|hypodermis|rectal epithelium|excretory cell	Molecular_function:nucleic acid binding|Molecular_function:ATP binding|Molecular_function:ATP-dependent helicase activity|Molecular_function:helicase activity	KOG0332	ATP-dependent RNA helicase
F31A3.4	179991_s_at	WBGene00001968	hlh-29		tm284	0	0	Expressed in: early MS, E lineage.		Molecular_function:transcription regulator activity|Biological_process:regulation of transcription|Cellular_component:nucleus	LSE0725	Unnamed protein
C02F12.5	192268_at	WBGene00015355			tm541	1	0	Larval Expression: Reproductive System; developing spermatheca; Nervous System; tail neurons;	tail neurons|nervous system|Reproductive System|developing spermatheca	Molecular_function:transcription factor activity|Molecular_function:sequence-specific DNA binding|Biological_process:regulation of transcription, DNA-dependent|Cellular_component:nucleus|Molecular_function:DNA binding|Biological_process:regulation of transcription|Molecular_function:serine-type endopeptidase inhibitor activity	KOG4295	Serine proteinase inhibitor (KU family)
F25B5.2	187277_s_at	WBGene00017774			tm1767	0	0	Expression is only observed in pre-comma-stage embryos. From approximately the 100 cell-stage cells throughout the embryo are seen to express. In some embryos expression is restricted to the anterior region, possibly in cells of the AB lineage.	AB cells	Biological_process:reproduction|Biological_process:hermaphrodite genitalia development	InP_Cae_003285
T05C3.2	180593_at	WBGene00020254		The T05C3.2 gene encodes a protein that may be involved in apoptosis.	tm2672	0	0	Older larvae (L3 and L4) and adults show expression in two pairs of nuclei located just behind the metacorpus of the pharynx. These cells are probably neuronal but have not been definitively identified.		Molecular_function:nucleotide binding|Molecular_function:nucleoside-triphosphatase activity	KOG3602	WD40 repeat-containing protein
M04D8.1	188457_at	WBGene00002104	ins-21	ins-21 encodes an insulin-like peptide.	n2843|n2847|n2850|n2851|n3036|r1131|n2825|n2822|mn63	1	0	Expressed in four-fold elongated embryo, L1-L4, adult. Expressed in the nerve ring: 2 symmetric pairs of neurons. Expressed in sensory neurons: amphid sensory neurons. Expressed in other neurons: ventral nerve cord, tail neurons.	tail neurons|nerve ring|ventral nerve cord|amphid sensory neurons	Molecular_function:hormone activity|Biological_process:physiological process|Cellular_component:extracellular region	InP_Cae_012548
ZK337.1	193133_s_at	WBGene00013969	ZK337.1		pkP646|cxTi4409|ttTi2741|ttTi8644	1	0	Larval Expression: rectal epithelium; Reproductive System; developing vulva; hypodermis; Nervous System; nerve ring; head neurons; tail neurons;	hypodermis|rectal epithelium|head neurons|tail neurons|nerve ring|nervous system|Reproductive System|developing vulva|vulva other|spermatheca uterine valve	Molecular_function:endopeptidase inhibitor activity|Molecular_function:transferase activity|Biological_process:metabolism	KOG1366	Alpha-macroglobulin
W01F3.1	179782_s_at	WBGene00012184	W01F3.1		pkP591|uCE5-3396|snp_W01F3[2]|snp_W01F3[1]|uCE5-3397	1	0	Larval Expression: intestine; Reproductive System; developing vulva; hypodermis; excretory cell; Nervous System; head neurons;	hypodermis|intestine|head neurons|nervous system|Reproductive System|developing vulva|excretory cell		KOG3748	Uncharacterized conserved protein
F58E6.10	191585_at	WBGene00006778	unc-42	unc-42 encodes a paired-like homeodomain protein of the Q50 class; UNC-42 is required to specify the fate of ASH sensory neurons, AVA, AVD, and AVE interneurons, and a subset of motor neurons; unc-42 mutants fail to express cell-surface receptors required for differentiated neuronal function (sra-6, srb-6, glr-1, glr-5, and glr-6); UNC-42 is also required for AVKR and HSNL growth cones to follow …	e2325|e2700|gm23|m435|n25|e270|e419|e623	1	0	UNC-42 expression was detected with a mouse antiserum in several cells as early as 260 minutes of embryogenesis and in neurons at high levels in the head by comma stage, the time when these neurons extend axons and establish connections. Expression in head neurons continues into adulthood. UNC-42 was strongly expressed in at least 20 pairs of neurons of the head, including the AVA, AVD and AVE in…	hypodermis|DD neurons|P11 lineage|ventral cord motor neurons|head neurons	Molecular_function:transcription factor activity|Molecular_function:sequence-specific DNA binding|Biological_process:regulation of transcription, DNA-dependent|Cellular_component:nucleus|Molecular_function:DNA binding|Biological_process:regulation of transcription|Biological_process:development|Biological_process:locomotory behavior
F44F4.13	188569_at	WBGene00005037	sra-11	sra-11 encodes an orphan, G protein-coupled seven-transmembrane receptor; SRA-11 is expressed in three classes of interneurons, AIA, AIY, and AVB throughout larval and adult stages, and analysis of sra-11 mutations indicates that sra-11 activity in AIY is essential for olfactory imprinting; sra-11 expression in AIY is positively regulated by the TTX-3 and CEH-23 homeodomain proteins, with TTX-3 r…	ok630|ok898|ok899|ttTi3692	1	0	AIY AVB (and 1 pharyngeal neuron)|Larval Expression: intestine; Nervous System; nerve ring; head neurons; tail neurons;	neurons|interneurons|intestine|head neurons|tail neurons|nerve ring|nervous system	Molecular_function:transmembrane receptor activity|Biological_process:sensory perception of chemical stimulus|Cellular_component:integral to membrane|Cellular_component:membrane	LSE0021	Sra family integral membrane protein
C29H12.3	190864_at	WBGene00004346	rgs-3	rgs-3 encodes a protein with two highly similar RGS domains with highest similarity to human RGS8.	vs19|tm2601	1	0	Expression is seen from elongating embryos until adulthood in several anterior nuclei around the pharynx, which are probably neuronal.	neuronal	Molecular_function:signal transducer activity	KOG3589	G protein signaling regulators
B0207.12	176660_s_at	WBGene00000232	avr-14	avr-14 encodes an alpha-type subunit of a glutamate-gated chloride channel homologous to human GLRA2, which when mutated leads to hyperekplexia (OMIM:149400); AVR-14 affects sensitivity to the antiparisitic drug, ivermectin, in parallel with avr-15 and glc-1 and in a genetic pathway with unc-9; it functions in the extrapharyngeal nervous system, and is expressed in a subset of neurons in the ring…	ad1305|tm661|ad1302	1	0	The avr-14::GFP fusion was expressed exclusively in a subset of 40 extrapharyngeal neurons. Most of the neurons were in the ring ganglia of the head, but some motor neurons in the ventral cord and mechanosensory neurons also expressed GFP.	neurons|mechanosensory neurons|ventral cord motor neurons|nerve ring	Molecular_function:GABA-A receptor activity|Molecular_function:extracellular ligand-gated ion channel activity|Biological_process:ion transport|Cellular_component:integral to membrane|Cellular_component:postsynaptic membrane|Molecular_function:neurotransmitter receptor activity|Cellular_component:membrane|Biological_process:transport	KOG3644	Ligand-gated ion channel
F08F3.9	183209_at	WBGene00017265	F08F3.9		ok1410	0	0	Broadly expressed in gonad.			KOG4746	Small nuclear RNA activating complex (SNAPc), subunit SNAP43
Y53C12C.1	192900_at	WBGene00013147		Y53C12C.1 encodes a divergent paired-like homeodomain protein that does not belong to the Q50, K50, or S50 classes; it has no obvious function in mass RNAi assays.	ok1815	0	0	Larval Expression: unidentified cells in head;	head	Molecular_function:transcription factor activity|Molecular_function:sequence-specific DNA binding|Biological_process:regulation of transcription, DNA-dependent|Cellular_component:nucleus|Molecular_function:DNA binding|Biological_process:regulation of transcription|Biological_process:development	KOG0849	Transcription factor PRD and related proteins, contain PAX and HOX domains
Y45G5AM.1	177144_at	WBGene00003704	nhr-114	nhr-114 encodes, by alternative splicing, two isoforms of a nuclear hormone receptor that specifically binds GPA-13 in yeast two-hybrid assays; the interaction of NHR-114 with GPA-13 is independent of whether GPA-13 is constitutively activated or not; NHR-114 is expressed in intestine (and weakly in hypodermal cells), with mainly nuclear localization; NHR-114 has no obvious function or phenotype …	ok160|s2624|ok247|s2795|pk1351	0	0	Expressed in intestine, weak in hypodermal cells.	hypodermal|intestine	Molecular_function:transcription factor activity|Molecular_function:zinc ion binding|Molecular_function:sequence-specific DNA binding|Biological_process:regulation of transcription, DNA-dependent|Cellular_component:nucleus|Molecular_function:steroid hormone receptor activity|Molecular_function:DNA binding|Molecular_function:ligand-dependent nuclear receptor activity
Y34B4A.3	177043_at	WBGene00002031	hst-6		ot17|ot19|ok273	1	0	Transcriptional reporters are broadly if not ubiqitously expressed during early embryonic stages; however, clear differences in expression levels can be observed in different regions of the embryo. During late embryonic and postembryonic stages, reporter gene fusions display more restricted and only partially overlapping expression patterns. The hst-6 reporter displays expression in neuronal tiss…	neuronal		KOG3955	Heparan sulfate 6-O-sulfotransferase
T26E3.3	175652_at	WBGene00003921	par-6	par-6 encodes a PDZ-domain-containing protein that is conserved in Drosophila and mammals; during development, maternally provided PAR-6 is required for establishing anterior-posterior polarity in the early C. elegans embryo; par-6 activity is also essential for determining proper apicobasal asymmetries associated with cell adhesion and gastrulation; PAR-6 localizes to the periphery of the newly …	zu170|zu174|zu222|tm1425	0	0	Expression scored from zygote til 50 cell embryo|The apical-basal polarity of the PAR proteins persists through early gastrulation, cells in the interior of the embryo accumulate PAR-6 on their blastocoel-facing surfaces; these and later changes in PAR distribution were not analyzed further.|Before pronuclear formation, GFP:PAR-2 and GFP:PAR-6 were distributed uniformly throughout the embryo.|		Molecular_function:protein binding|Biological_process:embryonic development (sensu Metazoa)|Biological_process:establishment of mitotic spindle localization|Biological_process:embryonic cleavage|Biological_process:larval development (sensu Nematoda)|Biological_process:growth|Biological_process:positive regulation of growth rate
W02H5.8	183045_s_at	WBGene00020962			uCE5-815|uCE5-816	0	0	Larval Expression: intestine;	intestine	Molecular_function:glycerone kinase activity|Biological_process:glycerol metabolism|Molecular_function:ATP binding	KOG2426	Dihydroxyacetone kinase/glycerone kinase
ZK1067.1	194046_s_at	WBGene00002299	let-23	The let-23 gene encodes a member of the EGF-receptor family of transmembrane tyrosine kinases that affects viability, inductive signaling during development of the vulva, male spicule formation, posterior development of the epidermis, and ovulation; it is genetically upstream of the let-60/RAS pathway with respect to viability and vulval development, is upstream of the IP3 pathway with respect to…	m721|mn216|mn224|n2020|sy5|sy14|sy16|sy278|sy608|sy621|sy97|n1045|sa62|sy1|sy10|sy15|sy17|mn23|snp_ZK1067[2]|uCE2-1825|uCE2-1826	0	0	let-23 expression is first observed in the early L3 larvae (1-3 h after L2 molt, 1.5-3.5 h before division of the Pn.p cells), in all six Pn.p cells and is concentrated in a lateral ring. let-23 appears to be specifically associated with the cell junction. Let-23 expression decreases rapidly in the 2o cells (P5.p and P7.p) starting at 3 h and disappearing completely by 3.5 h after L2 molt. Expres…	VPC|uterine	Molecular_function:transmembrane receptor protein tyrosine kinase activity|Molecular_function:epidermal growth factor receptor activity|Cellular_component:membrane|Molecular_function:protein kinase activity|Molecular_function:ATP binding|Biological_process:protein amino acid phosphorylation|Molecular_function:protein-tyrosine kinase activity|Molecular_function:protein serine/threonine kinase acti…	KOG1025	Epidermal growth factor receptor EGFR and related tyrosine kinases
F57A10.2	180205_at	WBGene00010184			ttTi3114|ttTi6891|snp_F35E12[2]|snp_F35E12[1]|pkP5124	0	0	Expressed in proximal germline.		Molecular_function:structural molecule activity	KOG0439	VAMP-associated protein involved in inositol metabolism
K08C7.2	191850_s_at	WBGene00001476	fmo-1	The fmo-11 gene encodes a flavin-containing monoxygenase; fmo-11 is homologous to the human genes FMO1, FMO2, and FMO3, which when mutated lead to trimethylaminuria (OMIM:602079).	ok405	0	0	Larval and adult worms transgenic for fmo-1::LacZ displayed discrete nuclear expression of beta-Gal in the majority of intestinal cells with additional expression in the head area in the region of the excretory gland.|Larval Expression: intestine;|Larval Expression: intestine; renal gland cells; unidentified cells in head;	intestine|head|intestine|rectal gland cells	Molecular_function:dimethylaniline monooxygenase (N-oxide-forming) activity|Molecular_function:FAD binding|Molecular_function:NADP binding|Cellular_component:microsome|Cellular_component:intrinsic to endoplasmic reticulum membrane|Molecular_function:monooxygenase activity|Biological_process:electron transport|Molecular_function:oxidoreductase activity|Molecular_function:thioredoxin-disulfide redu…	KOG1399	Flavin-containing monooxygenase
M195.3	174714_at	WBGene00000135	amt-3	amt-3 encodes one of four C. elegans homologs of AMT1 (AT11_ARATH), a high-affinity ammonium transporter from Arabidopsis thaliana; AMT-3 is closely similar to its paralog AMT-2, with somewhat more distant paralogy to AMT-1 and AMT-4.	ok1113|ok1146	1	0	Larval Expression: head neurons; unidentified cells in head; unidentified cells in tail ;|Larval Expression: intestine; Nervous System; nerve ring; tail neurons;	head|tail|head neurons|intestine|tail neurons|nerve ring|nervous system	Molecular_function:ammonium transporter activity|Biological_process:transport|Cellular_component:membrane	KOG0682	Ammonia permease
F43E2.4	191424_s_at	WBGene00001812	haf-2	haf-2 encodes a predicted transmembrane protein of the ATP-binding cassette (ABC) transporter superfamily; by homology, HAF-2 is proposed to function in ATP-dependent transport of molecules across plasma and intracellular membranes; however, as loss of HAF-2 function via RNA-mediated interference (RNAi) does not result in any abnormalities, the precise role of HAF-2 in C. elegans development and/…	gk13|uCE2-1739|uCE2-1738|uCE2-1737	0	0	Expressed in embryo, adult muscle.|Larval Expression: intestine - anterior cells;	intestine	Molecular_function:nucleotide binding|Molecular_function:nucleoside-triphosphatase activity|Molecular_function:ATP binding|Molecular_function:ATPase activity, coupled to transmembrane movement of substances|Biological_process:transport|Cellular_component:integral to membrane|Molecular_function:ATPase activity|Molecular_function:transporter activity|Cellular_component:membrane|Molecular_function:i…	KOG0058	Peptide exporter, ABC superfamily
Y32H12A.1	186637_at	WBGene00021310			ttTi5828	1	0	Larval Expression: seam cells;|Larval Expression: Nervous System; head neurons;	head neurons|nervous system|seam cells|head neurons|nervous system
K06H7.4	189841_s_at	WBGene00001743	grp-1		tm1956	1	0	Larval Expression: intestine; renal gland cells; Nervous System; head neurons; unidentified cells;	intestine|head neurons|nervous system|rectal gland cells	Molecular_function:ARF guanyl-nucleotide exchange factor activity|Biological_process:regulation of ARF protein signal transduction|Cellular_component:intracellular	KOG0930	Guanine nucleotide exchange factor Cytohesin, contains PH and Sec7 domains
F35H10.4	192521_at	WBGene00006914	vha-5	vha-5 encodes an ortholog of subunit a of the membrane-bound (V0) domain of vacuolar proton-translocating ATPase (V-ATPase); VHA-5 is orthologous to human ATP6N1A (OMIM:192130), ATP6V0A2, ATP6V0A4 (OMIM:605239, mutated in distal renal tubular acidosis), and TCIRG1 (OMIM:604592, mutated in osteopetrosis); VHA-5 is expressed broadly in embryos (in dot- or cup-like perinuclear compartments in each c…	mc37|mc38|ok1588	0	0	Precocious and widespread embryonic expression, followed by a more restricted pattern in larvae and adults. mRNAs are present in many tissues where unc-32 is also expressed, but the detailed patterns were different, because the gene is also expressed in the excretory cell and canals and probably some somatic gonad cells.|In transgenic worms carrying the vha-5::GFP construct, a fluorescent signal …	somatic gonad|pharynx|hypodermal	Biological_process:proton transport|Cellular_component:membrane|Molecular_function:calcium ion binding|Biological_process:positive regulation of growth rate|Biological_process:embryonic development (sensu Metazoa)|Biological_process:post-embryonic body morphogenesis|Biological_process:locomotory behavior|Biological_process:osmoregulation|Biological_process:larval development (sensu Nematoda)|Biol…	KOG2189	Vacuolar H+-ATPase V0 sector, subunit a
Y54E10BL.4	187458_at	WBGene00001046	dnj-28	This gene encodes a protein containing a DnaJ ('J') domain.	ttTi7432|snp_C08B11[1]	0	0	Larval Expression: intestine; hypodermis; unidentified cells in head; unidentified cells in tail ;	head|tail|hypodermis|intestine	Molecular_function:heat shock protein binding|Molecular_function:binding|Molecular_function:phosphoprotein phosphatase activity|Cellular_component:nucleus|Cellular_component:cytoplasm|Biological_process:protein amino acid dephosphorylation|Molecular_function:ATP binding|Biological_process:protein folding|Biological_process:response to heat|Molecular_function:unfolded protein binding	KOG0624	dsRNA-activated protein kinase inhibitor P58, contains TPR and DnaJ domains
F02D8.2	179333_at	WBGene00001701	grd-12	grd-12 encodes a hedgehog-like protein, with an N-terminal signal sequence, a central low-complexity proline-rich domain, and a C-terminal Ground domain; GRD-12 is expressed in intestine, rectal epithelium, undefined head and tail cells, vulva, and hypodermis; the Ground domain is predicted to form a cysteine-crosslinked protein involved in intercellular signalling, and it has subtle similarity t…	uCE5-2446|CE5-238|uCE5-2436|uCE5-2442|uCE5-2437|uCE5-2447	0	0	Larval Expression: intestine; rectal epithelium; hypodermis; unidentified cells in head; unidentified cells in tail ;|Larval Expression: intestine; rectal epithelium; Reproductive System; developing vulva; hypodermis; unidentified cells in tail ;	head|tail|hypodermis|intestine|rectal epithelium|tail|hypodermis|intestine|rectal epithelium|Reproductive System|developing vulva|vulva other		LSE3908	Unnamed protein
D1054.15	173852_s_at	WBGene00006481	tag-135		ok752	1	0	Larval Expression: intestine; unidentified cells in head; unidentified cells in tail ;|Larval Expression: intestine; Nervous System; head neurons; tail neurons;	head|tail|intestine|intestine|head neurons|tail neurons|nervous system	Cellular_component:nucleus|Biological_process:frizzled signaling pathway|Biological_process:regulation of transcription|Biological_process:embryonic development (sensu Metazoa)|Biological_process:reproduction|Biological_process:larval development (sensu Nematoda)|Biological_process:physiological process|Biological_process:growth	KOG0285	Pleiotropic regulator 1
Y108G3AL.2	176553_s_at	WBGene00022434			uCE5-510	1	0	Larval Expression: Nervous System; head neurons; amphids; tail neurons; phasmids;	head neurons|tail neurons|nervous system|amphids|phasmids		KOG2888	Putative RNA binding protein
F23H12.4	172801_x_at	WBGene00005018	sqt-3		sc80|e2809|e2889|e2896|e2901|sc8|e2888|e2890|e2911|e2906|sc42|sc63|e24|e2117|b238|e2924	0	0	Using poly (A+) RNA, the col-1 specific probe hybridizes to a single size transcript of 1400 nucleotides, most abundant in L2-dauer RNA getting progressively less abundant in embryo, L4, adult and dauer-L4 RNAs. Using total RNA, similar result except that col-1 transcript is more abundant in embryo RNA than L2-dauer RNA.|Postembryonic worms assayed by RT-PCR showed that transcripts oscillate, pea…		Molecular_function:structural constituent of cuticle|Cellular_component:cytoplasm|Biological_process:phosphate transport|Biological_process:larval development (sensu Nematoda)|Biological_process:physiological process|Biological_process:positive regulation of body size|Biological_process:embryonic development (sensu Metazoa)|Biological_process:growth|Biological_process:post-embryonic body morphoge…	KOG3544	Collagens (type IV and type XIII), and related proteins
ZC404.5	191101_at	WBGene00005251	srh-28		snp_R05D8[8]|pkP5103|snp_R05D8[7]	1	0	Larval Expression: Nervous System; head neurons;	head neurons|nervous system		LSE0262	Predicted olfactory G-protein coupled receptor
Y54G11A.5	188687_s_at	WBGene00000831	ctl-2	ctl-2 encodes one of three C. elegans catalases; CTL-2 exhibits catalase and peroxidase activity in vitro, and thus likely functions in vivo as an antioxidant enzyme that protects cells from reactive oxygen species; ctl-2 activity is required for normal lifespan as well as for the extended lifespan seen in daf-2 mutant animals; in addition, ctl-2 is required for normal egg-laying capacity and for…	ua90|ok1137	0	0	|mRNA level remains constant at all developmental stages		Molecular_function:catalase activity|Biological_process:electron transport|Biological_process:response to oxidative stress|Biological_process:determination of adult life span	KOG0047	Catalase
Y102E9.1	175752_s_at	WBGene00003851	odr-4	odr-4 encodes a novel type II membrane protein required for the localization of a subset of seven transmembrane domain odorant receptors, including ODR-10, to the cilia of olfactory neurons, it affects response to a subset of AWA- and AWC- mediated olfactory responses, and is required for social feeding of npr-1 mutant animals; expressed in 12 pairs of chemosensory neurons.	n2144	1	0	chemosensory neurons	sensory neurons		InP_met_024624
C04F5.8	183065_at	WBGene00015450			CE2-150|uCE2-1673	0	0	Mosaic expression in the intestine, pharynx, and hypodermis is seen from the 3-fold embryo stage onwards. At its most extensive expression is seen in most (or all) cells of these tissue types, but frequently only a few cells show expression.	pharynx|hypodermis|intestine	Molecular_function:calcium ion binding|Molecular_function:calcium-dependent phospholipid binding|Biological_process:embryonic development (sensu Metazoa)	InP_uni_001859
Y71H2B.10	173376_s_at	WBGene00000160	apb-1	The apt-3 gene encodes an adaptin: specifically, it encodes an ortholog of the beta1/2 subunit of adaptor protein complex 1 (AP-1) that affects fertility and embryonic viability.	tm1369|ttTi4290|tm1487|uCE3-771|uCE3-770|snp_Y71H2B[1]	1	0	|Larval Expression: pharynx; Nervous System; nerve ring; ventral nerve cord; head neurons; tail neurons;	pharynx|head neurons|tail neurons|nerve ring|ventral nerve cord|nervous system	Biological_process:protein complex assembly|Biological_process:intracellular protein transport|Cellular_component:clathrin coat of trans-Golgi network vesicle|Molecular_function:binding|Biological_process:embryonic development (sensu Metazoa)|Biological_process:physiological process|Biological_process:reproduction|Biological_process:larval development (sensu Nematoda)|Biological_process:growth	InP_uni_000044
Y56A3A.31	186408_at	WBGene00013243			snp_Y56A3[18]	0	0	embryo image only		Molecular_function:oxidoreductase activity	InP_Cae_006051
F57B9.6	188535_s_at	WBGene00002083	inf-1	inf-1 encodes a protein with high similarity to eukaryotic initiation factor 4A.	ok644|cxTi5909	0	0	Larval Expression: pharynx;	pharynx	Molecular_function:nucleic acid binding|Molecular_function:ATP binding|Molecular_function:ATP-dependent helicase activity|Molecular_function:helicase activity|Biological_process:embryonic development (sensu Metazoa)|Biological_process:larval development (sensu Nematoda)|Biological_process:growth|Biological_process:locomotory behavior	KOG0327	Translation initiation factor 4F, helicase subunit (eIF-4A) and related helicases
F11A5.2	177990_at	WBGene00005484	srh-279		uCE1-1155	1	0	Larval Expression: Nervous System; head neurons;	head neurons|nervous system		LSE0262	Predicted olfactory G-protein coupled receptor
C55C3.5	174319_at	WBGene00016955			ttTi3855|uCE2-749|uCE2-750|uCE2-751	1	0	Expression is confined to the vulC cells (P7.papr, P7.papl, P5.ppar, P5.ppal) of the vulval hypodermis in L4 and adult worms.|C55C3.5::gfp was expressed in vulF cells, starting from the late-L4 and continuing into the adult stage.|Expressed in 2 head neurons. Strong expression in gonadal sheath cell pair 1 to 5. Possible expression in uterus cells.	vulva|vulvaC	Molecular_function:lipid binding|Biological_process:embryonic development (sensu Metazoa)|Biological_process:oocyte construction	InP_Cae_002617
C49D10.6	192292_s_at	WBGene00003665	nhr-75		tm1157	0	0	Lateral seam cells.	seam cells	Molecular_function:transcription factor activity|Molecular_function:zinc ion binding|Molecular_function:sequence-specific DNA binding|Biological_process:regulation of transcription, DNA-dependent|Cellular_component:nucleus|Molecular_function:steroid hormone receptor activity	KOG3575	Hormone receptors
T25E12.5	173804_s_at	WBGene00012020			e1918|e1927|e1944|e1945|e1949|e1964|e1966|e1967|e1968|e1969|e1970|e1971|e1972|e1973|e1974|e1987|e1988|e1989|e1990|e1994|e2002|e2003|e2044|e2066|e2108|e2177|e2179|e2180|e2195|e2196|e2197|e2265|e2266|e2267|e2268|e2287|e2288|e2290|e2350|e2362|e2365|e2367|e2382|hc17|e1965|e1991	0	0	Expressed in medial germline.		Molecular_function:transferase activity, transferring hexosyl groups|Biological_process:carbohydrate biosynthesis	KOG1950	Glycosyl transferase, family 8 - glycogenin
Y56A3A.6	183857_s_at	WBGene00013227			uCE3-1284|uCE3-1283|uCE3-1287|uCE3-1282	0	0	Expressed in germline (faint).		Molecular_function:DNA binding|Molecular_function:ligand-dependent nuclear receptor activity|Cellular_component:nucleus|Biological_process:regulation of transcription, DNA-dependent|Biological_process:positive regulation of growth rate|Biological_process:reproduction|Biological_process:hermaphrodite genitalia development	InP_Cae_003413
ZC395.3	188006_s_at	WBGene00006590	toc-1	toc-1 encodes an integral membrane protein with similarity to divalent metal ion transporters; by homology, TOC-1 is predicted to function in regulation of intracellular metal ion (particularly zinc) homeostasis; toc-1 is the upstream gene in an operon with clk-1, a timing gene that is necessary for ubiquinone biosynthesis; RNAi experiments directed against toc-1 sequences result in egg-laying de…	cx24|cx38|cx36|tm1671|uCE1-593|snp_F47G6[2]|snp_F47G6[1]	1	0	Larval Expression: Nervous System; head neurons;	head neurons|nervous system	Molecular_function:cation transporter activity|Biological_process:cation transport|Cellular_component:membrane|Biological_process:positive regulation of growth rate|Biological_process:physiological process|Biological_process:osmoregulation|Biological_process:oviposition
F36D3.4	178127_s_at	WBGene00009470			tm1957|tm1958	0	0	Expressed in spermatheca.		Molecular_function:structural molecule activity|Cellular_component:nucleosome|Molecular_function:DNA binding|Cellular_component:nucleus|Biological_process:nucleosome assembly	LSE0516	Uncharacterized protein, contains major sperm protein (MSP) domain
C49G7.4	182712_at	WBGene00016782	phat-3		tm1572	0	0	Expressed in pharyngeal glands, confirmed by co-staining with a gland-specific antibody, J126.			LSE0503	Secreted surface protein
C50F4.5	188692_at	WBGene00001915	his-41	his-41 encodes an H2B histone.	tm905	0	0	Larval Expression: intestine;	intestine	Molecular_function:DNA binding|Biological_process:nucleosome assembly|Biological_process:chromosome organization and biogenesis (sensu Eukaryota)|Cellular_component:nucleosome|Cellular_component:nucleus|Cellular_component:chromatin|Biological_process:reproduction|Biological_process:embryonic development (sensu Metazoa)|Biological_process:larval development (sensu Nematoda)|Biological_process:grow…	KOG1744	Histone H2B
T09F3.2	174036_at	WBGene00011662			uCE2-1891	1	0	Larval Expression: pharynx; intestine; hypodermis; Nervous System; head neurons; unidentified cells in head; unidentified cells in body ;unidentified cells in tail ;	head|tail|pharynx|hypodermis|intestine|head neurons|nervous system|body	Molecular_function:binding|Biological_process:transport|Cellular_component:mitochondrial inner membrane|Biological_process:mitochondrial transport|Cellular_component:mitochondrion|Cellular_component:membrane|Molecular_function:transporter activity	KOG0757	Mitochondrial carrier protein - Rim2p/Mrs12p
F26D2.2	187982_at	WBGene00006375	syp-1		me17|uCE5-2369|uCE5-2370|uCE5-2368	0	0	Expressed in germ-line cells.	germ-line cells	Biological_process:embryonic development (sensu Metazoa)|Biological_process:chromosome segregation	LSE1054	Unnamed protein
T25C12.1	193913_s_at	WBGene00003003	lin-14	lin-14 encodes a novel protein whose activity is required for specifying the division timings of a specific group of cells during postembryonic development; lin-14 loss-of-function mutations result in the premature appearance of later larval lineages, while gain-of-function mutations result in reiteration of L1 larval stages lineages; in addition, lin-14 acts as a positive regulator of AVM, PVM, …	e536|ma135|n355n407|n355n534|n355n679|n355n840|n530|n531|n532|n535|n536n538|n536n540|n536n838|n538|n538n536|n539|n726|n837|n839|n840|n841|n842|ve17|ve21|ve23|ve34|ve35|n179|n355|n360|n407|n534|n536|n540|n679|n838|n727|uCE6-1218|uCE6-1219|uCE6-1221|uCE6-1220	1	0	In embryo, first observed in embryo at 7h after fertilization (half way through embryogenesis). Strong staining in intestinal and hypodermal nuclei.|lin-14 protein is first observed in embryos at ~7 hours after fertilization where most intense staining is seen in intestinal and hypodermal nuclei. ~9 h after fertilization, additional weak staining is observed. lin-14 protein is expressed at high l…	neurons|hypodermis|hyp7|intestine|neuroblasts|neurons|hypodermis|hyp7|intestine|neuroblasts|nerve ring|ventral nerve cord	Biological_process:physiological process|Biological_process:positive regulation of body size|Biological_process:oviposition|Biological_process:locomotory behavior|Biological_process:hermaphrodite genitalia development|Biological_process:gametogenesis	LSE4059	Unnamed protein
M01D7.2	176728_s_at	WBGene00004743	scm-1		hd30	1	0	SCAMP SCM-1 is present in an amphidial neuron of the right side, in coelomocytes, and in the spermatheca.		Molecular_function:oxidoreductase activity|Biological_process:protein transport|Cellular_component:integral to membrane	KOG3088	Secretory carrier membrane protein
T09B4.9	187556_s_at	WBGene00020383			ok1792	1	0	Larval Expression: pharynx; intestine; Reproductive System; developing gonad; developing uterus; Nervous System; head neurons; unidentified cells in tail ;	tail|pharynx|intestine|head neurons|nervous system|Reproductive System|developing uterus|developing gonad	Molecular_function:protein translocase activity|Biological_process:intracellular protein transport|Cellular_component:mitochondrial inner membrane presequence translocase complex|Biological_process:positive regulation of growth rate|Biological_process:embryonic development (sensu Metazoa)|Biological_process:embryonic development|Biological_process:reproduction|Biological_process:larval developmen…	KOG2580	Mitochondrial import inner membrane translocase, subunit TIM44
C52D10.9	172781_x_at	WBGene00004814	skr-8	skr-8 encodes a homolog of Skp1 in S. cerevisiae, a component of the SCF (Skp1, Cullin, F-box) ubiquitin-ligase complex that regulates ubiquitin-mediated protein degradation; SKR-8 is required for is required for posterior body morphogenesis, embryonic and larval development, and cell proliferation; SKR-8 can interact with CUL-1, a C. elegans cullin homolog.	n112|n942|n943	0	0	Expression of SKR-8::GFP was detected only in the tip and end regions of the intestine.	intestine	Biological_process:positive regulation of growth rate|Biological_process:embryonic development (sensu Metazoa)|Biological_process:larval development (sensu Nematoda)|Biological_process:growth|Biological_process:post-embryonic body morphogenesis|Biological_process:reproduction	KOG1724	SCF ubiquitin ligase, Skp1 component
R06C7.4	178717_at	WBGene00011063	cpg-3		uCE5-2021|uCE5-2022	0	0	Expressed in medial germline.			LSE1204	Unnamed protein
Y56A3A.18	184994_s_at	WBGene00013236			ok1839	0	0	Larval Expression: intestine; unidentified cells in head;	head|intestine	Molecular_function:nucleic acid binding|Molecular_function:zinc ion binding|Cellular_component:intracellular|Cellular_component:nucleus|Biological_process:embryonic development (sensu Metazoa)|Biological_process:positive regulation of growth rate|Biological_process:gametogenesis|Biological_process:larval development (sensu Nematoda)|Biological_process:growth	KOG3408	U1-like Zn-finger-containing protein, probabl erole in RNA processing/splicing
C28A5.4	193833_s_at	WBGene00000463	ceh-43	A homeobox protein of the Distal-less (Dll) class that is required for development of the anterior hypdermis during embryonic morphogenesis for cell adhesion; also affects embryonic and larval viability; it is predominantly expressed in the head hypdodermis, neuronal support cells and CAN neurons.	ok479|tm480	0	0	ceh-43::gfp expression starts around gastrulation in several superficial cells. By following cell divisions, almost all fifth generation descendants of the AB blastomere were identified as GFP positive. Shortly before morphogenesis, GFP expressing cells lie anteriorly, laterally, and anterodorsally at the surface of the embryo. These positions are characteristic for clones of AB descendants. Not …	hyp4|AB lineage|sheath_cells|socket_cells|hyp3	Molecular_function:transcription factor activity|Molecular_function:sequence-specific DNA binding|Biological_process:regulation of transcription, DNA-dependent|Cellular_component:nucleus|Molecular_function:DNA binding|Biological_process:regulation of transcription|Biological_process:larval development (sensu Nematoda)|Biological_process:growth|Biological_process:locomotory behavior|Biological_pro…	KOG0850	Transcription factor DLX and related proteins with LIM Zn-binding and HOX domains
F11H8.3	188406_s_at	WBGene00000597	col-8	col-8 encodes a collagen, individually dispensable for viability and gross morphology, which is specifically expressed in dauers and adults but not in eggs or L4 larvae, like col-7, col-18, and col-19; the amino- and carboxyl-terminal cysteine-rich regions of COL-8 are most closely related to those of COL-19, COL-35, and COL-39.	cxTi1087|cxTi10870|uCE2-1135|uCE2-1136|uCE2-1132|uCE2-1133|uCE2-1134	0	0	Expressed in adult.		Molecular_function:structural constituent of cuticle|Biological_process:phosphate transport|Cellular_component:cytoplasm	KOG3544	Collagens (type IV and type XIII), and related proteins
C55C2.1	192307_at	WBGene00016948			ok1228|tm509	0	0	Click the movie links below for interactive 4D movies of a fluorescence reporter.		Molecular_function:nucleic acid binding|Molecular_function:zinc ion binding|Cellular_component:intracellular|Cellular_component:nucleus	KOG2462	C2H2-type Zn-finger protein
C04E6.6	188073_at	WBGene00001698	grd-9	grd-9 encodes a hedgehog-like protein, with an N-terminal signal sequence, a central low-complexity proline-rich domain, and a C-terminal Ground domain; the Ground domain is predicted to form a cysteine-crosslinked protein involved in intercellular signalling, and it has subtle similarity to the N-terminal Hedge domain of HEDGEHOG proteins; GRD-9 is weakly required for normal molting; GRD-9 is al…	uCE5-1410	0	0	No expression.			LSE3908	Unnamed protein
C07A12.1	190176_at	WBGene00001821	ham-2	The ham-2 gene encodes a C2H2 zinc finger-containing protein required for proper migration of the hermaphrodite-specific neurons (HSNs) and proper attachment of the pharynx to the nose; HAM-2 is expressed in the nuclei of the HSNs during migration, and acts downstream of EGL-5, a posterior group Hox protein, in HSN specification; HAM-2 acts redundantly with UNC-86 to downregulate UNC-43 expressio…	gm48|mu1|n1332|gm16	1	0	HSN, other neurons in head and tail|HAM-2 is nuclear localized and is expressed in HSN before and during the cells migration from tail to the gonad primordium of the embryo. HAM-2 expression continues in larval HSN. HAM-2 expression in hypodermis nuclei ceases at comma stage embryo 410 min after first cleavage (before HSN migration out of the tail). Staining is seen in nuclei of HSN. HAM-2 is exp…	neurons|head neurons|tail neurons|head|neurons|hypodermis
C04F12.5	184193_at	WBGene00007299			tm1112	1	0	Larval Expression: Nervous System; nerve ring; ventral nerve cord; dorsal nerve cord; lateral nerve cords; head neurons; mechanosensory neurons; neurons along body; tail neurons;	mechanosensory neurons|head neurons|tail neurons|nerve ring|ventral nerve cord|dorsal nerve cord|nervous system|neurons along body|lateral nerve cords
F52D2.4	193879_s_at	WBGene00001569	gei-12	gei-12 encodes a novel protein that affects embryonic viability and development of the hypodermis; interacts with GEX-3 in yeast two-hybrid assays, and is expressed in all somatic cells.	cxTi9732	1	0	Expression begins in pre-comma stage embryos and is seen in all somatic cells. In larvae and adults expression is mosaic but is still seen in all cell types.	all somatic cells	Biological_process:embryonic development (sensu Metazoa)	LSE1044	Unnamed protein
T03G11.8	193741_at	WBGene00006983	zig-6	zig-6 encodes a predicted membrane-associated protein containing two C2-type immunoglobulin domains and a GPI (glycosylated phosphatidylinositol) anchor site, but no transmembrane domain; ZIG-6 is predicted to function in cell adhesion and/or signaling, and as loss of zig-6 activity via RNA-mediated interference results in a Clear phenotype, zig-6 appears also to be required for maintenance of bo…	ok723	0	0	Expression is activated postembryonically in the first larval (L1) stage.		Molecular_function:interleukin-1 receptor activity|Biological_process:osmoregulation
F35D11.2	185356_at	WBGene00004122	pqn-35	The protein product of this gene is predicted to contain a glutamine/asparagine (Q/N)-rich ('prion') domain, by the algorithm of Michelitsch and Weissman (as of the WS77 release of WormBase, i.e., in wormpep77).	gk535|pkP691|pkP674	0	0	Expression is seen from the L2 larval stage until adulthood, and is generally seen as diffuse expression within the pharyngeal musculature (predominantly in the terminal bulb, the metacorpus, and the procorpus). Expression is sometimes more nuclear-localised within the pharynx and is also sometimes seen in the pharyngeo-intestinal valve.	pharynx|pharyngo-intestinal valve		InP_Cae_005144
W08D2.7	193145_at	WBGene00012342			pk228|sy287|s1775|sy294|n578	0	0	Larval Expression: pharynx; intestine;	pharynx|intestine	Molecular_function:nucleic acid binding|Molecular_function:ATP binding|Molecular_function:ATP-dependent helicase activity|Molecular_function:helicase activity|Molecular_function:calcium ion binding|Molecular_function:nucleotide binding|Molecular_function:nucleoside-triphosphatase activity|Biological_process:positive regulation of growth rate|Biological_process:embryonic development (sensu Metazoa…	KOG0948	Nuclear exosomal RNA helicase MTR4, DEAD-box superfamily
F47C12.2	186051_at	WBGene00018547	clec-78		ev454|gm67|rh40|rh108|u782|e936|gm33|gm123|gm40|ok322|ok936|cxTi10197|tm1197	0	0	Weak expression is seen throughout the musculature of the pharynx. This expression is predominantly seen in young larvae, but is occasionally seen in late embryos (1.5 fold onwards) and older larvae and adults.	pharynx	Molecular_function:sugar binding	KOG4297	C-type lectin
C40D2.4	183997_at	WBGene00016557			uCE1-881|uCE1-880	0	0	Larval Expression: intestine;	intestine	Molecular_function:transcription factor activity|Molecular_function:sequence-specific DNA binding|Biological_process:regulation of transcription, DNA-dependent|Cellular_component:nucleus|Molecular_function:DNA binding|Biological_process:regulation of transcription
C18A11.5	188134_at	WBGene00006962	xol-1		y138|y9|y70|mn467	0	0	The 2.2 kb transcript is 5 times more abundant in in XO than XX mixed-stage embryos and ten times more abundant in pre-comma stage XO embryos, when xol-1 expression reaches its peak. Throughout larval development, xol-1 transcript are present at low levels in XO animals, but are undetectable in XX larvae and adults of both sexes.|xol-1 only expressed in him-8; yIs2 but not yIs2 embryos. Seems exp…		Molecular_function:ATP binding|Molecular_function:subtilase activity|Biological_process:proteolysis
F10C1.5	192453_at	WBGene00017326	dmd-5		tm1760|ok1394	1	0	Larval Expression: Nervous System; head neurons; amphids; tail neurons; phasmids;	head neurons|tail neurons|nervous system|amphids|phasmids	Molecular_function:DNA binding|Molecular_function:transcription factor activity|Biological_process:regulation of transcription, DNA-dependent|Biological_process:sex differentiation|Cellular_component:nucleus|Biological_process:morphogenesis of an epithelium|Biological_process:oviposition|Biological_process:locomotory behavior|Biological_process:hermaphrodite genitalia development	KOG3815	Transcription factor Doublesex
C27C12.3	174239_at	WBGene00007773			snp_T06F4[2]|snp_T06F4[5]|pkP6146|snp_T06F4[3]|uCE6-852|snp_T06F4[1]	0	0	Expressed in proximal germline.			LSE0746	Unnamed protein
F20B6.3	189342_at	WBGene00003412	mrp-6		ok1027	1	0	Larval Expression: hypodermis;|Larval Expression: intestine; Nervous System; ventral nerve cord; head neurons; tail neurons; unidentified cells;	hypodermis|intestine|head neurons|tail neurons|ventral nerve cord|nervous system|amphids	Molecular_function:nucleotide binding|Molecular_function:nucleoside-triphosphatase activity|Molecular_function:ATP binding|Molecular_function:ATPase activity, coupled to transmembrane movement of substances|Biological_process:transport|Cellular_component:integral to membrane|Molecular_function:ATPase activity|Molecular_function:chloride channel activity|Biological_process:ion transport|Cellular_c…	KOG0054	Multidrug resistance-associated protein/mitoxantrone resistance protein, ABC superfamily
F54D8.6	175946_at	WBGene00018802			cxTi10637|snp_Y105E8[6]	0	0	Larval Expression: intestine; unidentified cells in head;	head|intestine		InP_Cae_007741
F47B8.6	179158_at	WBGene00009807			tm1176|tm1242|tm1405	0	0	This construct gives expression in the vulval labia, in the vulC cells. There is some mosaicism as sometimes only the anterior or posterior vulC cell gives expression. Staining is rather weak and only infrequently observed. Only in strain UL553 was this expression consistently observed. In UL468 expression was only observed intermittently, and in UL554 not at all.|F47B8.6::gfp was expressed in vu…	vulvaC|vulvaE|vulvaC|vulvaD|vulvaF		LSE1010	Unnamed protein
F27C8.6	188355_s_at	WBGene00009186			gk41	0	0	Expressed in medial germline.		Biological_process:embryonic development (sensu Metazoa)|Biological_process:oviposition	KOG1515	Arylacetamide deacetylase
C39D10.7	193947_s_at	WBGene00016534			ok712	0	0	Expressed in proximal germline.		Molecular_function:chitin binding|Biological_process:chitin metabolism|Cellular_component:extracellular region	TWOG0222	Unnamed protein
K07A1.2	193612_at	WBGene00010609	dut-1		cxTi10146|uCE1-1031	0	0	This expression pattern consists of two components, both of which are only seen in very small number of examined worms. One component consists of nuclear-localised expression in intestinal cells (particularly posterior intestinal cells) of adult worms. The other component consists of expression in 2 or 3 unidentified cells in pre-comma stage embryos.	intestine	Biological_process:dUTP metabolism|Molecular_function:hydrolase activity|Biological_process:reproduction|Biological_process:embryonic development (sensu Metazoa)|Biological_process:cytokinesis|Biological_process:embryonic cleavage	KOG3370	dUTPase
T01G9.5	193816_at	WBGene00003183	mei-1	mei-1 encodes, by alternative splicing, two slightly different isoforms of an ortholog of the catalytic subunit of katanin (OMIM:606696) that is required for oocyte meiotic spindle formation, for stable association of the meiosis I spindle with the oocyte cortex, and for microtubule severing; MEI-1 exists in a physical complex with MEI-2 at the polar ends of meiotic spindle microtubules and meiot…	ct46ct101|ct46sb82|ct82|ct101|ct103|b284|ct46|ttTi2179	0	0	A single transcript of 1.7 kb was expressed at all stages. The highest level of mRNA was seen in gravid adults as well as oocytes and embryos. By L3 stage, mRNA level decreased to less than 10% of the level in gravid adults. Expression level start to increase by L4 stage.||		Molecular_function:nucleotide binding|Molecular_function:nucleoside-triphosphatase activity|Molecular_function:ATP binding|Molecular_function:metalloendopeptidase activity|Cellular_component:membrane|Biological_process:protein catabolism|Cellular_component:nucleus|Cellular_component:cytoplasm|Molecular_function:hydrolase activity|Biological_process:embryonic development (sensu Metazoa)|Biological…	InP_uni_003072
ZK328.1	194075_s_at	WBGene00000874	cyk-3	cyk-3 encodes a functional ubiquitin C-terminal hydrolase required for embryonic viability and for cellular osmotic regulation; osmotic regulation defects in mutants contribute at least partially to cytokinesis defects in mutant embryos.	t1525|t1535	1	0	GFP was shown to express in the excretory cells, coelomocytes, head neurons, hypodermal cells, and in the pharynx of C. elegans. This expression pattern was further confirmed by antibody staining using polyclonal antibodies against UCH/CeUBP130. Excretory cells were identified by the 'I-i' shape GFP expression in the head region). GFP was also shown to express in coelomocytes.	pharynx|hypodermal|coelomocytes|head neurons	Molecular_function:calcium ion binding|Biological_process:ubiquitin cycle|Molecular_function:cysteine-type endopeptidase activity|Molecular_function:ubiquitin thiolesterase activity|Biological_process:ubiquitin-dependent protein catabolism|Biological_process:embryonic development (sensu Metazoa)	KOG1870	Ubiquitin C-terminal hydrolase
F34H10.3	175556_at	WBGene00009380			m85|sa233|sa234|e1393	0	0	Post-embryonic expression. All cells in larvae and vulva of young adult. Higher levels in hypodermis and at orifices (anus, buccal cavity, vulva).			InP_Cae_008973
B0205.7	175013_at	WBGene00002191	kin-3	kin-3 encodes an ortholog of the catalytic subunit of casein kinase II alpha, which in Drosophila and mammals is required for normal circadian rhythms, and which directly phosphorylates the Drosophila PERIOD protein (which itself regulates circadian rhythms); by analogy, KIN-3 might be expected to help regulate heterochronic functions dependent on such proteins as LIN-42.	tm1640|gk389|ok1516	0	0	mRNA level declined as animals enter L1. A low level of mRNA was maintained for the rest of the development. mRNA level in embryos and egg-laying adults was more than 2.5-4 folds higher than the other stages.		Molecular_function:protein kinase activity|Molecular_function:ATP binding|Biological_process:protein amino acid phosphorylation|Molecular_function:protein serine/threonine kinase activity|Molecular_function:protein-tyrosine kinase activity|Biological_process:reproduction|Biological_process:embryonic development (sensu Metazoa)	KOG0668	Casein kinase II, alpha subunit
F41D3.1	193508_at	WBGene00003672	nhr-82		tm1101	0	0	Lateral seam cells.	seam cells	Molecular_function:transcription factor activity|Molecular_function:zinc ion binding|Molecular_function:sequence-specific DNA binding|Biological_process:regulation of transcription, DNA-dependent|Cellular_component:nucleus|Molecular_function:steroid hormone receptor activity|Molecular_function:DNA binding|Molecular_function:ligand-dependent nuclear receptor activity	KOG3575	Hormone receptors
C50E10.9	184686_at	WBGene00016832	sre-49		uCE6-955	0	0	Larval Expression: intestine;	intestine	Molecular_function:transmembrane receptor activity|Biological_process:sensory perception of chemical stimulus|Cellular_component:integral to membrane	LSE0020	Sre G protein-coupled chemoreceptor
ZC487.5	182245_at	WBGene00001717	grl-8	grl-8 encodes a hedgehog-like protein, with an N-terminal signal sequence and a C-terminal Ground-like (Grl) domain; the Grl domain is predicted to form a cysteine-crosslinked protein involved in intercellular signalling, and it has subtle similarity to the N-terminal Hedge domain of HEDGEHOG proteins.	uCE1-790	1	0	Larval Expression: Nervous System; nerve ring; head neurons;	head neurons|nerve ring|nervous system		LSE0519	GROUND domains (extracellular cysteine-containing domain sometimes associated with HOG domains)
C41G6.10	180847_at	WBGene00005537	sri-25		ok825	0	0	Adult Expression: intestine;	intestine		LSE0262	Predicted olfactory G-protein coupled receptor
T01C3.10	192557_s_at	WBGene00003775	nmr-2		ok1987	1	0	AVA, AVD, AVE, RIM, AVG, PVC		Molecular_function:ionotropic glutamate receptor activity|Molecular_function:glutamate-gated ion channel activity|Cellular_component:membrane|Molecular_function:receptor activity|Molecular_function:ion channel activity|Biological_process:ion transport|Molecular_function:transporter activity|Biological_process:transport|Cellular_component:periplasmic space (sensu Proteobacteria)	KOG1053	Glutamate-gated NMDA-type ion channel receptor subunit GRIN2A and related subunits
B0478.1	175640_at	WBGene00002178	jnk-1	jnk-1 encodes a serine/threonine kinase that is the sole C. elegans member of the c-Jun N-terminal kinase (JNK) subgroup of mitogen-activated protein (MAP) kinases; JNK-1 exhibits kinase activity in vitro that is dependent upon activation by the JKK-1 MAPKK; a JNK-1::GFP translational fusion protein is expressed in nearly all neuronal cell bodies and processes, including the nerve ring, head and …	gk7|ttTi2261	1	0	BDU SDQ ALM CAN HSN PDE PVD AVM other|Expressed in most or all neurons and their processes, including the nerve ring, the head ganglions, the dorsal and ventral nerve cords, and the tail ganglions. Expressed in all stages of development.|Most abundant during embryo and L1, L2 larva stages. Decreased gradually from the early L3 to young adult worms.	neurons|ventral nerve cord|dorsal nerve cord|circumpharyngeal nerve ring|neurons|nerve ring|ventral nerve cord|dorsal nerve cord|head ganglia|tail ganglia	Molecular_function:protein kinase activity|Molecular_function:ATP binding|Biological_process:protein amino acid phosphorylation|Molecular_function:protein-tyrosine kinase activity|Molecular_function:protein serine/threonine kinase activity|Molecular_function:MAP kinase activity	KOG0665	Jun-N-terminal kinase (JNK)
C09G12.1	189632_at	WBGene00015651		C09G12.1 encodes a paired-like homeodomain protein of the K50 class, which has no obvious function in mass RNAi assays.	tm508|uCE4-765|uCE4-764	1	0	Larval Expression: intestine; Nervous System; head neurons;	intestine|head neurons|nervous system	Molecular_function:transcription factor activity|Molecular_function:sequence-specific DNA binding|Biological_process:regulation of transcription, DNA-dependent|Cellular_component:nucleus|Molecular_function:DNA binding|Biological_process:regulation of transcription	KOG3105	DNA-binding centromere protein B (CENP-B)
ZK795.3	186614_at	WBGene00014083			gk367|cxTi10273	1	0	Adult Expression: Reproductive System; spermatheca; excretory cell; Nervous System; head neurons;	head neurons|nervous system|Reproductive System|spermatheca|excretory cell	Biological_process:positive regulation of growth rate|Biological_process:embryonic development (sensu Metazoa)|Biological_process:gametogenesis|Biological_process:larval development (sensu Nematoda)|Biological_process:growth	KOG2781	U3 small nucleolar ribonucleoprotein (snoRNP) component
C37A2.5	180036_s_at	WBGene00004111	pqn-21	The protein product of this gene is predicted to contain a glutamine/asparagine (Q/N)-rich ('prion') domain, by the algorithm of Michelitsch and Weissman (as of the WS77 release of WormBase, i.e., in wormpep77).	tm883|ok486	1	0	Expression is observed from precomma stage embryos until the L1 larval stage. Expression of varying strength is seen in most somatic cells throughout these stages.|Expression is seen at all stages from early embryo to adult, and is seen in probably all somatic cells.	somatic cells|all somatic cells	Molecular_function:nucleic acid binding|Molecular_function:zinc ion binding|Cellular_component:intracellular	InP_Cae_003957
C35B1.1	171783_x_at	WBGene00006701	ubc-1	ubc-1 encodes an E2 ubiquitin-conjugating enzyme that contains a novel 40 amino acid C-terminal tail, and is homologous to Saccharomyces cerevisiae RAD6/UBC2 which is involved in DNA repair; although loss of UBC-1 activity via RNA-mediated interference (RNAi) does not result in any abnormalities, UBC-1 is able to complement the DNA repair defects of a Saccharomyces cerevisiae rad6 null mutant, su…	gk14	1	0	Larval Expression: intestine; Nervous System; head neurons;|Larval Expression: intestine; renal gland cells; hypodermis; seam cells; Nervous System; head neurons; neurons along body; PVT interneuron; tail neurons; unidentified cells in head; unidentified cells in tail ;	intestine|head neurons|nervous system|head|tail|hypodermis|intestine|head neurons|tail neurons|nervous system|seam cells|rectal gland cells|neurons along body|PVT interneuron	Molecular_function:ubiquitin-protein ligase activity|Biological_process:protein modification|Biological_process:ubiquitin cycle|Biological_process:physiological process|Biological_process:larval development (sensu Nematoda)|Biological_process:growth	KOG0419	Ubiquitin-protein ligase
ZK970.2	190263_at	WBGene00014172		ZK970.2 encodes an ortholog of the proteolytic subunit of ATP-dependent Clp protease; ZK970.2 shares an operon with vha-9, and thus might be a previously undescribed V-ATPase component or ancillary protein.	uCE6-543	0	0	Exclusive intestinal expression.		Molecular_function:endopeptidase Clp activity|Biological_process:proteolysis|Biological_process:embryonic development (sensu Metazoa)|Biological_process:larval development (sensu Nematoda)|Biological_process:growth|Biological_process:positive regulation of body size|Biological_process:positive regulation of locomotion|Biological_process:positive regulation of growth rate|Biological_process:hermap…	KOG0840	ATP-dependent Clp protease, proteolytic subunit
K09A9.3	177953_s_at	WBGene00010701	ent-2		ok235	0	0	The CeENT2 fusion protein showed a temporal and spatial pattern of expression very similar to that of ZK809.4::GFP (see Expr3055). The chief difference was that the CeENT2-GFP fusion protein was more abundant in the isthmus and metacorpus regions of the pharynx than the CeENT1-GFP fusion protein.		Molecular_function:nucleoside transporter activity|Biological_process:transport|Cellular_component:membrane|Biological_process:morphogenesis of an epithelium|Biological_process:oviposition|Biological_process:reproduction|Biological_process:hermaphrodite genitalia development	KOG1479	Nucleoside transporter
K02D7.1	189003_s_at	WBGene00019298		K02D7.1 is orthologous to the human gene PURINE NUCLEOSIDE PHOSPHORYLASE (NP; OMIM:164050), which when mutated leads to disease.	or6|zu142|zu166|zu171|zu176|zu203|zu205|zu208|zu211|or20|zu155|snp_F53G12[10]|snp_F53G12[9]|snp_F53G12[11]|snp_F53G12[12]|snp_F53G12[8]	0	0	Larval Expression: intestine;	intestine	Molecular_function:transferase activity, transferring pentosyl groups|Molecular_function:purine-nucleoside phosphorylase activity|Biological_process:nucleobase, nucleoside, nucleotide and nucleic acid metabolism|Biological_process:locomotory behavior	KOG3984	Purine nucleoside phosphorylase
F09B12.1	184828_s_at	WBGene00008605	mlt-9		ok1980|pkP6167	0	0	Fluorescence was observed in epithelial cells that synthesize cuticle. Expressed in the hypodermis, including the major body syncytium, hyp7, and hypodermal cells in the head and tail. Also expressed in the lateral seam cells. Fluorescence in seam cells was observed, predominantly, before larval-to-larval molts, when the cells divide. A pulse of fluorescence was observed in the hypodermis prior t…		Cellular_component:membrane|Biological_process:physiological process|Biological_process:molting cycle (sensu Protostomia and Nematoda)|Biological_process:locomotory behavior|Biological_process:locomotion|Biological_process:positive regulation of growth rate|Biological_process:larval development (sensu Nematoda)|Biological_process:growth	LSE3929	Unnamed protein
C06G3.7	175761_s_at	WBGene00015553	trxr-1	C06G3.7 encodes an homolog of the mammalian thioredoxin reductase isozymes TR1 and TR2; like its mammalian homologs, C06G3.7 has a TGA-encoded C-terminal penultimate selenocysteine (Sec) residue; labelling of C. elegans with selenium-75 demonstrates that TR-Se is the major naturally occurring selenoprotein in C. elegans, and computational analysis indicates that it is probably the only selenoprot…	q750|k201|k206|tk51|hd43|tk45|gk295|tm1253	0	0	Broadly expressed.		Molecular_function:oxidoreductase activity|Molecular_function:FAD binding|Biological_process:electron transport|Biological_process:cell redox homeostasis|Cellular_component:cytoplasm|Molecular_function:disulfide oxidoreductase activity|Molecular_function:oxidoreductase activity, acting on NADH or NADPH, disulfide as acceptor|Molecular_function:NADP binding|Molecular_function:thioredoxin-disulfide…	KOG4716	Thioredoxin reductase
ZK856.8	173841_s_at	WBGene00014109			ttTi7253|pkP5067|uCE5-1886|uCE5-1887|snp_D2023[2]	0	0	Larval Expression: intestine; unidentified cells in head; unidentified cells in tail ;	head|tail|intestine	Molecular_function:calcium ion binding|Biological_process:ciliary or flagellar motility|Cellular_component:flagellum (sensu Bacteria)|Biological_process:locomotory behavior	KOG0034	Ca2+/calmodulin-dependent protein phosphatase (calcineurin subunit B), EF-Hand superfamily protein
C54G4.8	173823_at	WBGene00000869	cyc-1	cyc-1 encodes a component of complex III ( cytochrome c reductase) required for normal ATP production; reduction of ATP production by cyc-1(RNAi) decreases growth rate and body size, slows behavior, and increases lifespan; cyc-1 encodes a protein predicted by Eisenberg and coworkers, with 52% accuracy, to be mitochondrial	ok1258	0	0	Expressed in distal germline/soma .		Molecular_function:iron ion binding|Molecular_function:electron carrier activity|Molecular_function:heme binding|Biological_process:electron transport|Biological_process:positive regulation of growth rate|Biological_process:positive regulation of embryonic development|Biological_process:embryonic development (sensu Metazoa)|Biological_process:larval development (sensu Nematoda)|Biological_process…	KOG3052	Cytochrome c1
R07E5.4	188853_at	WBGene00011112			snp_R11D1[3]	0	0	Larval Expression: pharynx; hypodermis; excretory cell;	pharynx|hypodermis|excretory cell
ZK265.1	190389_at	WBGene00013955	kri-1		ok1251	0	0	In wild-type animals, expression of kri-1::gfp was observed in the intestine and pharynx throughout all stages of postembryonic development and adulthood.		Cellular_component:cytoskeleton
F21H11.2	184861_at	WBGene00004728	sax-2		ot10|cy13|ky216|bx130	1	0	sax-2 reporter transgenes are widely expressed in neurons in the head and tail and along the ventral nerve cord.		Molecular_function:binding|Cellular_component:extracellular matrix (sensu Metazoa)|Biological_process:cell adhesion|Biological_process:blood coagulation	KOG1825	Fry-like conserved proteins
F45H10.1	192937_at	WBGene00000113	alh-7	alh-7 encodes an ortholog of the human gene DJ73M23.2 (NAD+-DEPENDENT SUCCINIC SEMIALDEHYDE DEHYDROGENASE; ALDH5A1), which when mutated leads to SSADH deficiency (OMIM:271980).	tm2151	1	0	Larval Expression: intestine; renal gland cells; hypodermis; Nervous System; head neurons;	hypodermis|intestine|head neurons|nervous system|rectal gland cells	Molecular_function:oxidoreductase activity|Biological_process:metabolism|Molecular_function:1-pyrroline-5-carboxylate dehydrogenase activity|Cellular_component:mitochondrial matrix|Biological_process:proline biosynthesis|Molecular_function:methylmalonate-semialdehyde dehydrogenase (acylating) activity|Biological_process:valine metabolism|Molecular_function:oxidoreductase activity, acting on the a…	KOG2451	Aldehyde dehydrogenase
Y62F5A.1	185066_s_at	WBGene00007013	mdt-8		ttTi4702	0	0	Larval Expression: pharynx; intestine;	pharynx|intestine	Biological_process:positive regulation of growth rate|Biological_process:gametogenesis|Biological_process:embryonic development (sensu Metazoa)	KOG3583	Uncharacterized conserved protein
B0228.7	187261_s_at	WBGene00015064			ok988|ttTi7624|snp_Y71F9AL[2]|snp_Y71F9AL[3]	1	0	Highly mosaic expression is seen in early E lineage. Expression stretches from the 2 E cell stage until shortly after elongation begins when a few cells can still stain (is this specific expression, or due to a high degree of mosaicism in the strain?)|Larval Expression: intestine; Nervous System; head neurons;	E lineage|intestine|head neurons|nervous system	Molecular_function:transferase activity, transferring pentosyl groups|Molecular_function:purine-nucleoside phosphorylase activity|Biological_process:nucleobase, nucleoside, nucleotide and nucleic acid metabolism	KOG3985	Methylthioadenosine phosphorylase MTAP
Y105C5B.13	188418_at	WBGene00004816	skr-10	skr-10 encodes a homolog of Skp1 in S. cerevisiae, a core component of the SCF (Skp1p, Cullin, F-box) ubiquitin-ligase complex that facilitates ubiquitin-mediated protein degradation; SKR-10 is required for posterior body morphogenesis, embryonic and larval development, and cell proliferation; SKR-10 is expressed in the tip and end regions of the intestine and can interact in vivo with CUL-1 and …	qm11|qm47|qm51|e2519|qm30|ok1247	0	0	Expression of SKR-10::GFP was detected only in the tip and end regions of the intestine.	intestine	Biological_process:positive regulation of growth rate|Biological_process:embryonic development (sensu Metazoa)|Biological_process:larval development (sensu Nematoda)|Biological_process:growth|Biological_process:post-embryonic body morphogenesis|Biological_process:reproduction	KOG1724	SCF ubiquitin ligase, Skp1 component
Y40B10A.9	176828_s_at	WBGene00021493			snp_Y50D7[2]|snp_Y50D7[1]	0	0	Occasional mosaic expression is seen older worms in bodywall muscle cells.			KOG3670	Phospholipase
B0303.11	174792_s_at	WBGene00015131			e1873|e1874|e1885|e1802|e1753|cxTi3311|ttTi3024|pkP1110|CE1-123|snp_T03A1[1]	0	0	The lumen of the excretory duct stains L1 to adult.		Molecular_function:amino acid-polyamine transporter activity|Biological_process:amino acid transport|Cellular_component:integral to membrane|Biological_process:transport|Cellular_component:membrane
C18H7.2	181726_at	WBGene00002140	inx-18	inx-18 encodes a predicted member of the innexin family.	uCE5-1746|uCE5-1745	0	0	No GFP detected.		Cellular_component:gap junction	InP_met_003175
T10A3.1	191935_s_at	WBGene00006750	unc-10	unc-10 encodes a protein with zinc-finger, Q/N-rich, PDZ, and C2 domains that is homologous to vertebrate Rim1, a presynaptic protein which binds, and effects the activity of, synaptic vesicle-associated GTP-Rab3; UNC-10 is required for normal locomotion and synaptic transmission, and localizes to a subdomain of presynaptic termini, where it probably acts to regulate the priming step of presynapt…	cn257|e126|js244|js318|md293|md330|md1995|md2122|ox110|ox120|e102|ad591|md1117	1	0	Rim staining was restricted to discrete puncta in synapse-rich regions of the nervous system including the nerve ring, the ventral nerve cord and the dorsal nerve cord. Localized Rim protein was observed in all larval stages.	nerve ring|ventral nerve cord|dorsal nerve cord	Molecular_function:zinc ion binding|Molecular_function:protein binding|Biological_process:intracellular protein transport|Molecular_function:Rab GTPase binding	KOG3799	Rab3 effector RIM1 and related proteins, contain Rab3a binding domain
ZK637.10	190956_at	WBGene00014028	trxr-2		tm2047|snp_ZK637[3]	1	0	Larval Expression: intestine; Nervous System; head neurons; tail neurons;	intestine|head neurons|tail neurons|nervous system	Molecular_function:oxidoreductase activity|Molecular_function:FAD binding|Biological_process:electron transport|Biological_process:cell redox homeostasis|Cellular_component:cytoplasm|Molecular_function:disulfide oxidoreductase activity|Molecular_function:oxidoreductase activity, acting on NADH or NADPH, disulfide as acceptor|Molecular_function:NADP binding|Molecular_function:glycerol-3-phosphate …	KOG4716	Thioredoxin reductase
C46H11.2	184396_at	WBGene00016728			uCE1-869|uCE1-867|uCE1-868	0	0	Intestine	intestine	Biological_process:electron transport|Molecular_function:monooxygenase activity|Molecular_function:disulfide oxidoreductase activity|Molecular_function:oxidoreductase activity|Molecular_function:thioredoxin-disulfide reductase activity|Cellular_component:cytoplasm|Biological_process:removal of superoxide radicals|Molecular_function:dimethylaniline monooxygenase (N-oxide-forming) activity|Cellular…	KOG1399	Flavin-containing monooxygenase
ZK892.7	190430_at	WBGene00014131	sdz-38		tm1676|tm1827	0	0	Fluorescence were first detected at the 14-cell stage. sdz-38 was detected primarily in MS descendants and very weakly in the E descendants.		Molecular_function:nucleic acid binding|Molecular_function:zinc ion binding|Cellular_component:intracellular|Biological_process:embryonic development (sensu Metazoa)	KOG1721	Zn-finger
M176.2	173115_s_at	WBGene00010941		M176.2 is orthologous to the human gene GLUTATHIONE SYNTHETASE (GSS; OMIM:601002), which when mutated leads to 5-oxoprolinuria, or to GSS deficiency restricted to erythrocytes and associated only with hemolytic anemia.	tm672	1	0	Larval Expression: pharynx; intestine;|Larval Expression: intestine; renal gland cells; Nervous System; head neurons; unidentified cells in head;|Larval Expression: pharynx; intestine; unidentified cells in head;	pharynx|intestine|head neurons|nervous system|head|intestine|head neurons|nervous system|rectal gland cells|head|pharynx|intestine	Molecular_function:glutathione synthase activity|Molecular_function:ATP binding|Biological_process:glutathione biosynthesis|Biological_process:metabolism|Molecular_function:transferase activity|Biological_process:positive regulation of growth rate|Biological_process:embryonic development (sensu Metazoa)|Biological_process:osmoregulation|Biological_process:larval development (sensu Nematoda)|Biolo…	KOG0021	Glutathione synthetase
F22B7.5	175860_s_at	WBGene00001028	dnj-10	This gene encodes a protein containing a DnaJ ('J') domain that is predicted to be mitochondrial.	uCE3-1078	0	0	Expression is confined to pre-comma stage embryos in a number (2-6) of centrally located nuclei of unidentified type.|Larval Expression: intestine; unidentified cells in head; unidentified cells in tail ;	head|tail|pharynx|intestine	Molecular_function:unfolded protein binding|Biological_process:protein folding|Molecular_function:heat shock protein binding|Molecular_function:ATP binding|Biological_process:response to heat|Biological_process:physiological process|Biological_process:embryonic development (sensu Metazoa)|Biological_process:larval development (sensu Nematoda)|Biological_process:growth	KOG0715	Molecular chaperone (DnaJ superfamily)
C41G7.5	193149_at	WBGene00000096	ahr-1	ahr-1 encodes an aryl hydrocarbon receptor (ligand-activated basic helix-loop-helix transcription factor) ortholog that biochemically resembles its vertebrate relatives (OMIM:600253) which mediate the carcinogenic and teratogenic effects of environmental toxins; AHR-1 binds HSP90 tightly, and forms a dimer with AHA-1 that binds DNA fragments containing the mammalian xenobiotic response element; A…	ia03|ju145|ia30|ttTi1284|tm1722	1	0	This transgene was expressed in many neurons. Pahr-1 GFP was expressed in RMEL and RMER, but not in RMED and RMEV, cells.|Both ahr-1:GFP reporters are expressed during embryonic and larval development. Expression is first detected in two cells 260 min after the first cleavage. By midembryogenesis (pre-comma stage), 14 cells express the pJ360 ahr-1:GFP fusion gene. At the 2-fold stage of embryogen…	neurons	Molecular_function:signal transducer activity|Biological_process:signal transduction|Molecular_function:transcription factor activity|Cellular_component:nucleus|Biological_process:regulation of transcription, DNA-dependent|Molecular_function:transcription regulator activity|Biological_process:regulation of transcription	KOG3560	Aryl-hydrocarbon receptor
F54G2.1	174865_at	WBGene00018837	F54G2.1		cxTi8913|cxTi9898|tm1934|uCE6-767|snp_C09B7[1]|uCE6-766	1	0	Larval Expression: intestine; excretory gland cells; Nervous System; head neurons;	intestine|head neurons|nervous system|excretory gland cells
D2045.6	191843_s_at	WBGene00000836	cul-1	cul-1 encodes a cullin, orthologous to Cdc53/Cul1 in S. cerevisiae and CUL-1 in humans (OMIM:603134), that is required both maternally and zygotically for developmentally programmed transitions from the G1 phase of the cell cycle to the GO phase or the apoptotic pathway, and that is probably also required for normally slow G1-to-S phase progression; CUL-1 physically interacts with eight Skp1-rela…	e1756|uCE3-1162	0	0	Staining in somatic cells at 15 to 60-cell stage.|mRNA are present at their highest levels in embryos and at lower levels in larvae and adults.		Biological_process:cell cycle|Biological_process:embryonic development (sensu Metazoa)|Biological_process:negative regulation of body size|Biological_process:larval development (sensu Nematoda)|Biological_process:growth|Biological_process:DNA repair	KOG2166	Cullins
F56F4.6	181893_at	WBGene00018982		F56F4.6 encodes a protein that contains an ATP-binding cassette (ABC) that is most closely related to that of the ABCA subfamily of ABC transport proteins; as the product of F56F4.6 lacks a predicted transmembrane domain, and as loss of F56F4.6 activity via RNAi results in no obvious defects, the precise role of this gene in C. elegans development and/or behavior is not yet known.	uCE2-2364|uCE2-2363	0	0	No observable expression, 3 isolates.		Molecular_function:nucleotide binding|Molecular_function:nucleoside-triphosphatase activity|Molecular_function:ATP binding|Molecular_function:ATPase activity|Biological_process:defense response|Biological_process:transport|Cellular_component:membrane|Molecular_function:ATPase activity, coupled to transmembrane movement of substances|Biological_process:cobalt ion transport|Cellular_component:cell …	KOG0059	Lipid exporter ABCA1 and related proteins, ABC superfamily
C09E10.2	192531_s_at	WBGene00000958	dgk-1	The dgk-1 gene encodes an ortholog of diacylglyerol kinase that affects movement, egg laying, and synaptic transmission; it genetically interacts with the goa-1 and egl-30 signaling pathways, and is expressed in neurons.	md1777|n892|n2949|nu62|nu76|nu199|sy428|sy429|sy453|sy422|sy425|sy426|sy456|sy436|sy435|sy424|sy454|sy455|vs55|vs71|vs9|vs8|vs24|vs67|sa748|ok1462	1	0	Expressed in most neurons, including the ventral cord motor neurons. In addition to the neurons, the GFP reporters were also expressed in the excretory canals.|Larval Expression: excretory cell; Nervous System; nerve ring; ventral nerve cord; head neurons; neurons along body; tail neurons;	neurons|ventral cord motor neurons|head neurons|tail neurons|nerve ring|ventral nerve cord|nervous system|Reproductive System|vulva other|neurons along body|excretory cell	Biological_process:signal transduction|Molecular_function:nucleic acid binding|Molecular_function:diacylglycerol kinase activity|Biological_process:protein kinase C activation|Molecular_function:protein binding|Biological_process:regulation of transcription, DNA-dependent|Molecular_function:zinc ion binding|Biological_process:intracellular signaling cascade
Y56A3A.20	187619_s_at	WBGene00000369	ccf-1	a homolog of subunit 7 of CCR4-NOT transcription complex from S. cerevisiae.	gk40|cxTi1052|cxTi10529	0	0	Compared to wild-type expression, ccf-1 is present at a higher level (148%) in fem-1(lf) adults that produce oocytes but no sperm. ccf-1 expression is reduced in fem-3(gf) (52%) and glp-4(lf) (31%) which produce sperm but no oocytes and have a severely reduced and undifferentiated germline, respectively. The higher expression of ccf-1 in fem-3(gf) than in glp-4 adults could suggest a weak express…		Cellular_component:nucleus|Biological_process:embryonic development (sensu Metazoa)|Biological_process:reproduction	KOG0304	mRNA deadenylase subunit
F22A3.3	189837_at	WBGene00001619	glr-8	glr-8 encodes a highly divergent putative ionotropic glutamate receptor subunit, unclassifiable as NMDA or non-NMDA (though possibly of the Delta subfamily), and without any clear close homologs in metazoa or plants; glr-8 is expressed in the pharyngeal nervous system, the body wall mechanoreceptors ALM and PLM, and two other neurons (BDU and URB); glr-8 is expressed from embryogenesis to adultho…	ttTi2411	1	0	I1, I2, MC, NSM, M3 (left/right), I3, MI M4, M3 (left/right), I6, M5, BDU, ALM, PLM, URB (left/right)	m5|m4|m3	Molecular_function:ionotropic glutamate receptor activity|Molecular_function:glutamate-gated ion channel activity|Cellular_component:membrane	KOG1052	Glutamate-gated kainate-type ion channel receptor subunit GluR5 and related subunits
T19D2.1	174878_at	WBGene00020567			ok923|uCE6-842	0	0	Larval Expression: renal gland cells; rectal epithelium; unidentified cells;	rectal epithelium|rectal gland cells	Molecular_function:metalloendopeptidase activity|Biological_process:proteolysis|Cellular_component:extracellular matrix (sensu Metazoa)|Molecular_function:metallopeptidase activity|Molecular_function:zinc ion binding	KOG3538	Disintegrin metalloproteinases with thrombospondin repeats
Y56A3A.27	192346_s_at	WBGene00006596	top-3	top-3 encodes DNA topoisomerase IIIalpha.	tm792	0	0	In the gonads of wild-type hermaphrodites, a mid-to-proximal region including pachytene stage cells and oocytes was strongly stained. This strong expression was retained in early embryos and decreased gradually after the 200 cell stage until complete disappearance at the 2-fold stage.	gonad	Molecular_function:DNA binding|Molecular_function:DNA topoisomerase type I activity|Biological_process:DNA topological change|Biological_process:DNA unwinding during replication|Cellular_component:chromosome|Molecular_function:DNA topoisomerase activity|Molecular_function:nucleic acid binding|Biological_process:DNA modification|Molecular_function:zinc ion binding	KOG1956	DNA topoisomerase III alpha
F23B12.9	175845_at	WBGene00001170	egl-1	egl-1 encodes a novel protein that contains a region similar to the BH3 (Bcl-2 homology region 3) domain of mammalian cell death activators; EGL-1 functions as an upstream activator in the general programmed cell death pathway and positively regulates programmed cell death by interacting directly with CED-9 to induce CED-4 release from CED-4/CED-9 complexes and ultimately activate the CED-3 caspa…	n987|n1084n3082|n2164|n2248|sm157|n487|n1084|n3082|n4065|n986|ok1418	1	0	In wild-type transgenic hermaphrodites, expression of the reporter in the posterior ventral nerve cord matches the wild-type pattern of programmed cell deaths, with expression of gfp in one nucleus each generated by the P9 and P10 lineages, two nuclei generated by the P11 lineage, and three nuclei generated by the P12 lineage.|Pegl-1gfp is expressed in 0% of the HSNs in wild-type XX animals (n = …			InP_Cae_012541
Y59A8B.14	175844_at	WBGene00003919	par-4	par-4 encodes a serine-threonine kinase that is homologous to the human LKB1 kinase, mutations in which are associated with the cancer predisposition Peutz-Jeghers syndrome; par-4 activity is required for several distinct development processes, including establishment of embryonic asymmetry, lifespan extension, and dauer larval development, particularly inhibition of germline proliferation during…	it75|it83|it138|lw38|zu187|it33|it47|it57|uCE5-2768	0	0	Detected PAR-4 in extracts of adult hermaphrodites, males, embryos and L4 larvae.|PAR-4 protein is apparent in the gonads of adult hermaphrodites and in oocytes. 1-cell embryos show cytoplasmic staining and faint cortical staining. No asymmetry in the distribution of PAR-4 protein in the cytoplasm or at the cell periphery was observed. Cortical staining is stronger at the time of first cleavage, …	gonad	Molecular_function:protein kinase activity|Molecular_function:ATP binding|Biological_process:protein amino acid phosphorylation|Molecular_function:protein-tyrosine kinase activity|Molecular_function:protein serine/threonine kinase activity|Molecular_function:magnesium ion binding|Molecular_function:atypical protein kinase C activity|Molecular_function:zinc ion binding	KOG0583	Serine/threonine protein kinase
T23G4.1	187904_at	WBGene00006580	tlp-1	The tlp-1 gene encodes a C2H2-type zinc finger of the Sp-1-like protein family, which is required for normal asymmetry in the divisions of the T.p and T.ap cells; such asymmetry, in turn, is required for normal, rounded tail morphology in adult males.	bx85|mh17	0	0	tlp-1::gfp expression begins to be barely detectable at the beginning of gastrulation at about 100 minutes of embryonic development. Shortly after the gastrulation begins, the level of expression increases and is detectable in the nuclei of most embryonic cells. This pattern appears to persist through gastrulation. However, at about 260 minutes, expression in the anterior of the embryo fades and …	tail|intestinal|T lineage	Molecular_function:nucleic acid binding|Molecular_function:zinc ion binding|Cellular_component:intracellular	InP_met_003782
F54H12.1	184052_s_at	WBGene00000041	aco-2	aco-2 encodes an aconitase homolog that is required for embryonic viability, fertility, locomotion, and vulval morphogenesis, and perhaps for normal lifespan; ACO-2 is predicted to be mitochondrial.	uCE1-1408|uCE1-1410|uCE1-1409|uCE1-1411|uCE1-1412|uCE1-1413	0	0	Broadly expressed in soma.		Molecular_function:iron ion binding|Molecular_function:hydro-lyase activity|Biological_process:metabolism|Molecular_function:aconitate hydratase activity|Biological_process:tricarboxylic acid cycle|Cellular_component:mitochondrion|Molecular_function:lyase activity|Molecular_function:homoaconitate hydratase activity|Biological_process:lysine biosynthesis|Molecular_function:3-isopropylmalate dehydr…	KOG0453	Aconitase/homoaconitase (aconitase superfamily)
ZK1236.2	173863_s_at	WBGene00000414	cec-1	cec-1 encodes a nuclear protein with a chromodomain that is ubiquitously expressed in somatic cells, but is dispensable for embryonic survival or gross adult morphology.	pk80|ok1005	1	0	No CEC-1 could be detected in zygotes and early embryos. The protein was first detected in embryos at about the 50- to 80-cell stage. At this stage, weak immunostaining appeared in all somatic nuclei. Again, the specificity of the antibodies was confirmed by preincubating the serum with the purified cec-1-antigen which abolished all observed signals. Later in development, nuclear staining becomes…	all somatic	Molecular_function:chromatin binding|Biological_process:chromatin assembly or disassembly|Cellular_component:chromatin|Cellular_component:nucleus|Molecular_function:DNA binding|Molecular_function:DNA topoisomerase (ATP-hydrolyzing) activity|Molecular_function:ATP binding|Cellular_component:chromosome|Biological_process:DNA topological change	KOG2748	Uncharacterized conserved protein, contains chromo domain
C09E7.8	180151_s_at	WBGene00015642	C09E7.8		CE5-134	0	0	Larval Expression: pharynx; intestine; renal gland cells; unidentified cells in head;	head|pharynx|intestine|rectal gland cells	Molecular_function:protein binding|Molecular_function:zinc ion binding	LSE0577	Predicted E3 ubiquitin ligase
R10H1.2	187501_at	WBGene00019999	srab-14		uCE3-1122	1	0	Larval Expression: excretory cell; Nervous System; nerve ring; ventral nerve cord; dorsal nerve cord; lateral nerve cords; head neurons; amphids; mechanosensory neurons; pharyngeal neurons; neurons along body; tail neurons; phasmids;	mechanosensory neurons|head neurons|tail neurons|nerve ring|ventral nerve cord|dorsal nerve cord|pharyngeal neurons|nervous system|neurons along body|excretory cell|amphids|phasmids|lateral nerve cords	Molecular_function:rhodopsin-like receptor activity|Biological_process:G-protein coupled receptor protein signaling pathway|Cellular_component:integral to membrane|Molecular_function:transmembrane receptor activity|Biological_process:sensory perception of chemical stimulus
H24K24.5	189169_s_at	WBGene00001480	fmo-5	fmo-15 encodes a flavin-containing monooxygenase (FMO) homologous to various human FMOs mutated in trimethylaminuria (OMIM:602079).	tm2438|ttTi5602	0	0	Larval and adult worms transgenic for fmo-5::LacZ displayed discrete nuclear expression of beta-Gal in the majority of intestinal cells with additional expression in the head area in the region of the excretory gland.		Molecular_function:dimethylaniline monooxygenase (N-oxide-forming) activity|Molecular_function:FAD binding|Molecular_function:NADP binding|Cellular_component:microsome|Cellular_component:intrinsic to endoplasmic reticulum membrane|Molecular_function:monooxygenase activity|Biological_process:electron transport|Molecular_function:oxidoreductase activity	KOG1399	Flavin-containing monooxygenase
F52E4.6	188061_s_at	WBGene00006948	wrt-2	wrt-2 encodes a hedgehog-like protein, with an N-terminal signal sequence, a Wart domain, and a C-terminal region of low-complexity sequence; WRT-2 is expressed in seam cells and hypodermal syncytia; the Wart domain is predicted to form a cysteine-crosslinked protein involved in intercellular signalling, and it has subtle similarity to the N-terminal Hedge domain of HEDGEHOG proteins; WRT-2 is we…	pkP6119|snp_F52E4[3]	0	0	wrt-2 is expressed in seam cells from 1.8-fold stage embryo to adults. At seam cell division GFP is initially detected in both daughter cells and then there is no GFP fluorescence in nonseam descendants. Most animals express GFP in hypodermal syncytia.	hypodermis|hyp6|hyp7|hyp10|hyp8|seam cells|hyp9	Molecular_function:nutrient reservoir activity	KOG3638	Sonic hedgehog and related proteins
R01H2.3	181312_at	WBGene00019811	egg-2		tm1537	0	0	EGG-2:GFP driven by its own promoter is restricted to the adult germ line.			KOG1215	Low-density lipoprotein receptors containing Ca2+-binding EGF-like domains
C37H5.4	180708_at	WBGene00000861	cwp-3	cwp-3 encodes an unfamiliar protein predicted to be secreted and alleged to be coexpressed with polycystins; CWP-3 is dispensable for viability and gross morphology in mass RNAi screens.	ok1366|uCE5-1246	0	0	Expressed in male sensory rays.	male sensory rays
F56D6.2	181565_at	WBGene00018971	clec-67		uCE5-1525	0	0	Intestine	intestine	Molecular_function:sugar binding	KOG4297	C-type lectin
T19C4.6	193462_at	WBGene00001663	gpa-1	gpa-1 encodes a member of the G protein alpha subunit family of heterotrimeric GTPases that is involved in chemotaxis to water-soluble odorants; it is expressed in sensory neurons and in the spicule and phasmid neurons of the male tail.	pk1|pk14|pk45|pk15	1	0	SPD SPV SPC (males only?)|Expressed in SPD cells and phasmids at adult. In head region also.|ADL, ASH, ASI (faint), ASJ, PHA, PHB, 1 or 2 pairs of p.c.s. neurons in the male tail	neurons|head|phasmid neurons|male nervous system	Molecular_function:signal transducer activity|Molecular_function:guanyl nucleotide binding|Biological_process:G-protein coupled receptor protein signaling pathway|Biological_process:signal transduction|Molecular_function:GTP binding|Cellular_component:intracellular|Biological_process:small GTPase mediated signal transduction	KOG0082	G-protein alpha subunit (small G protein superfamily)
F18C5.8	181177_at	WBGene00005055	sra-29		ok1108|CE1-157	1	0	Larval Expression: intestine; head neurons; amphids;	intestine|head neurons|amphids	Molecular_function:transmembrane receptor activity|Biological_process:sensory perception of chemical stimulus|Cellular_component:integral to membrane	LSE0021	Sra family integral membrane protein
C26D10.5	175006_at	WBGene00001159	eff-1	The eff-1 gene encodes a novel, type I transmembrane glycoprotein that is required for cell fusion during development; eff-1(hy21) mutants are viable, but have severe body morphology defects associated with cell fusion failure.	ku434|zz10|zz11|zz19|zz8|ku433|hy21|ok1021|oj55	1	0	Expression of eff-1p::gfp was silent through the first third of embryogenesis, first appearing about 230 min after first cleavage in a subset of epidermal precursor cells. Over the next 3 hr, these and additional fluorescent cells were observed to migrate over the ventral and dorsal surfaces of the embryo, and the majority of GFP-positive cells fused to form the hyp6 and hyp7 syncytia. As elongat…	pharynx|hyp6|hyp7|uterus|seam cells|syncytial hypoderm|male tail|tail spike	Molecular_function:phospholipase A2 activity|Biological_process:phospholipid metabolism|Biological_process:lipid catabolism|Biological_process:embryonic development (sensu Metazoa)|Biological_process:post-embryonic body morphogenesis|Biological_process:oviposition|Biological_process:hermaphrodite genitalia development
CC4.2	177120_s_at	WBGene00003753	nlp-15		ok1512|ttTi1966|ttTi1974|ttTi3485|ttTi3486|ttTi3492|ttTi3494|ttTi3551|ttTi3557|ttTi3569|ttTi3570|ttTi3614|ttTi3615|ttTi3617|ttTi3623|ttTi3624|ttTi3629|ttTi3637|ttTi3643|ttTi3665|ttTi3669|ttTi3671|ttTi3674|ttTi3676|ttTi3681|ttTi3689|ttTi3734|ttTi3752|ttTi3754|ttTi3776|ttTi3821|ttTi8233	1	0	Reporter construct is expressed primarily or exclusively in neurons or "endocrine/secretory" cells. GFP expression in non-neuronal tissues include the gut (frequently), specific somatic gonad cells, and in pharyngeal or vulval muscles (rarely). No expression is detected in hypodermal, body wall muscle or germ tissues. nlp-15 is expressed in the neurons with cell body on the lateral surface of the…	vulva|pharynx|head neurons|tail neurons|ventral nerve cord|lateral ganglia|intestine|head neurons|tail neurons|ventral nerve cord|retrovesicular ganglion neurons		LSE0850	Unnamed protein
Y57G11C.37	174920_at	WBGene00013326			uCE4-1368|uCE4-1369	1	0	Larval Expression: Nervous System; tail neurons;	tail neurons|nervous system
F58G4.1	188129_s_at	WBGene00019064			ttTi4620	0	0	Larval Expression: pharynx;	pharynx	Molecular_function:motor activity|Molecular_function:ATP binding|Cellular_component:myosin complex|Molecular_function:cysteine-type endopeptidase activity|Biological_process:proteolysis	KOG0161	Myosin class II heavy chain
ZK154.3	171793_x_at	WBGene00003171	mec-7	mec-7 encodes a beta-tubulin required for touch sensitivity along the body wall, and for normal levels of locomotor activity; it is strongly expressed in six touch receptor neurons, with weak expression in FLP, PVD, and BDU cells.	e1477|e1505|e1522|e1523|u10|u88|u234|u305|u382|u388|u428|u431|u443|e1343|e1506|e1527|n434	1	0	In situ: mRNA is detected only in the six touch receptor neurons in wild-type animals.|Expression was confined to the touch neurons ALML/R, AVM, PVM, PLML/R. In addition, two pairs of faintly stained cells were detected in the integrated transgenic line. One pair is likely to correspond to FLPL/R, the other to the ALNL/R|Express in the six touch-receptor neurons.|High levels of expression are fou…	neurons|touch cells	Molecular_function:GTP binding|Cellular_component:cytoplasm|Molecular_function:structural molecule activity|Cellular_component:microtubule|Biological_process:microtubule-based movement|Molecular_function:GTPase activity|Cellular_component:protein complex|Biological_process:protein polymerization|Biological_process:embryonic development (sensu Metazoa)|Biological_process:larval development (sensu …	KOG1375	Beta tubulin
F20D12.6	192315_at	WBGene00000442	ceh-19	ceh-19 encodes a homeobox protein similar to Bar-like homeoproteins from Drosophila and vertebrates; it has no known function or expression pattern.	tm452|tm461	0	0	Larval Expression: intestine;	intestine	Molecular_function:transcription factor activity|Molecular_function:sequence-specific DNA binding|Biological_process:regulation of transcription, DNA-dependent|Cellular_component:nucleus|Molecular_function:DNA binding|Biological_process:regulation of transcription
M01E11.6	188638_s_at	WBGene00002225	klp-15		ok1958	0	0	The klp-15 expression signal appears in the periphery of embryos, apparently in the hypodermal cells during development.|In situ hybridization shows that klp-15 and/or klp-16 mRNAs are concentrated in the germline at all stages, from L1 to adult. In L3, L4, and very young adults, transcripts accumulate in a specific region of the gonad, dorsal, and preturn, corresponding to the prophase of meiosi…	hypodermal	Molecular_function:microtubule motor activity|Molecular_function:ATP binding|Biological_process:microtubule-based movement|Cellular_component:microtubule associated complex|Biological_process:embryonic development (sensu Metazoa)|Biological_process:meiosis|Biological_process:chromosome segregation|Biological_process:positive regulation of growth rate|Biological_process:cytokinesis|Biological_proc…	KOG0239	Kinesin (KAR3 subfamily)
F58A4.5	175024_s_at	WBGene00010228			ttTi600	0	0	Expressed in male vas deferens.|Expressed in germline (Adult).		Molecular_function:sugar binding	KOG1075	Reverse transcriptase
T01C1.2	177795_at	WBGene00011315	mbr-1		qa5901|tm1235	1	0	In strains that carry Pmbr-1::gfp, GFP expression was observed in restricted sets of interneurons in the head ganglia: AIM, RIC, RIH (or RIR), RIF (or RIG), and a pair of interneurons tentatively identified as AIN. Expression was also observed in three interneurons of the tail ganglia: PVP and an interneuron tentatively identified as DVA or DVC. In contrast, mbr-1::gfp was expressed in several mo…		Molecular_function:transcription factor activity|Biological_process:regulation of transcription, DNA-dependent|Cellular_component:intracellular|Molecular_function:DNA binding|Cellular_component:nucleus
F52A8.4	188718_at	WBGene00009917			tm397|ok1945	1	0	Larval Expression: excretory gland cells; Nervous System; nerve ring; ventral nerve cord; dorsal nerve cord; lateral nerve cords; head neurons; pharyngeal neurons; neurons along body; tail neurons;	head neurons|tail neurons|nerve ring|ventral nerve cord|dorsal nerve cord|pharyngeal neurons|nervous system|Reproductive System|spermatheca|vulva other|neurons along body|excretory gland cells|lateral nerve cords	Molecular_function:binding|Biological_process:transport|Molecular_function:heme binding|Biological_process:oxygen transport	LSE1186	Unnamed protein
C27D6.4	176715_at	WBGene00016162	C27D6.4		tm297|uCE2-1607	1	0	Larval Expression: pharynx; intestine; hypodermis; Nervous System; head neurons; tail neurons; unidentified cells in tail ;|Larval Expression: Nervous System; nerve ring;|	tail|pharynx|hypodermis|intestine|head neurons|tail neurons|ventral nerve cord|nervous system|nerve ring|nervous system	Molecular_function:transcription factor activity|Molecular_function:sequence-specific DNA binding|Molecular_function:protein dimerization activity|Biological_process:regulation of transcription, DNA-dependent|Cellular_component:nucleus|Molecular_function:DNA binding
F09G8.9	176160_at	WBGene00017323	mps-4		tm2596	1	0	MPS-4 was present in the neurons tentatively identified as AIA and AUA. Less intense but perceptible MPS-4 signals were also detected in enteric muscle and PVC neurons.			InP_Cae_012727
T10F2.4	187371_at	WBGene00020423			cxTi2303|cxTi2306|uCE6-533	0	0	Larval Expression: intestine;	intestine	Molecular_function:ubiquitin-protein ligase activity|Biological_process:protein ubiquitination|Cellular_component:ubiquitin ligase complex|Biological_process:embryonic development (sensu Metazoa)|Biological_process:morphogenesis of an epithelium|Biological_process:reproduction|Biological_process:hermaphrodite genitalia development|Biological_process:cuticular attachment to epithelium (sensu Nemat…	KOG0289	mRNA splicing factor
F43D9.4	192672_s_at	WBGene00004798	sip-1		ok1561	0	0	Northern gel analysis revealed that SIP-1 mRNA content is subject to stringent developmental/temporal control. C. elegans embryos contain SIP-1 mRNA, but the transcript is not detected as postembryonic development (larval stages L1L4) proceeds. As expected, SIP-1 mRNA accumulates in adult C. elegans that contain developing embryos.|C. elegans engaged in early and middle phases of embryogenesis st…	gonad	Molecular_function:structural constituent of eye lens|Biological_process:determination of adult life span	KOG3591	Alpha crystallins
C25F6.2	191562_at	WBGene00001006	dlg-1	dlg-1 encodes a MAGUK protein, orthologous to Drosophila disks large, that is physically located to adherens junctions in all epithelia and that is genetically required for organization of the embryonic gut epithelium into an coherent tube.	ok318	1	0	In wild-type embryos double labelling with mabMH27 reveals complete colocalisation of both antigens in adherens junctions of hypodermis, pharynx, and gut. In the early lima bean stage, both antigens first appear as a discontinuous punctate staining at the dorsal hypodermal cell borders. During more advanced morphogenesis (e.g., plum stage), they form a rectilinear intestine.|DLG-1::GFP was first …	pharynx|hypodermis|alimentary system|gut|neurons|vulva|pharynx|spermathecae|uterus|intestine|intestine|pharyngeal epithelium	Molecular_function:protein binding|Biological_process:embryonic development (sensu Metazoa)	KOG0708	Membrane-associated guanylate kinase MAGUK (contains PDZ, SH3, HOOK and GUK domains)
F43C1.4	193638_s_at	WBGene00003619	nhr-20		tm1059	1	0	Ubiquitous|Larval Expression: intestine; Nervous System; head neurons; unidentified cells; unidentified cells in tail ;|Larval Expression: pharynx; pharyngeal-intestinal valve; intestine; Nervous System; nerve ring; head neurons; amphids; tail neurons; phasmids; unidentified cells in head;	tail|intestine|head neurons|nervous system|seam cells|Reproductive System|spermatheca|head|pharynx|intestine|head neurons|tail neurons|nerve ring|uterine muscle|nervous system|Reproductive System|spermatheca|amphids|phasmids|distal tip cell|pharyngeal-intestinal valve|intestine - . cells	Molecular_function:transcription factor activity|Molecular_function:zinc ion binding|Molecular_function:sequence-specific DNA binding|Biological_process:regulation of transcription, DNA-dependent|Cellular_component:nucleus|Molecular_function:steroid hormone receptor activity|Molecular_function:DNA binding|Molecular_function:ligand-dependent nuclear receptor activity	KOG3575	Hormone receptors
F43C9.4	175728_s_at	WBGene00003245	mig-13	mig-13 encodes a novel single-pass transmembrane protein with a N-terminal signal sequence and two motifs that have been implicated in protein-protein interactions: a CUB domain and a LDL receptor repeat; mig-13 affects the migration and thus the positioning of the Q neuroblasts and their descendants and also the anterior migration of the BDU neuron and may be a component of a global anterior/pos…	mu31|mu225|uCE6-877	1	0	during Q cell migration : ~10 v-cord neurons in anterior 2/3 rds of cord, pharyngeal-intestinal valve cells|mig-13::GFP was first seen during embryogenesis in pharyngeal, hypodermal, and neuronal precursors located in the anterior body region. At hatching, mig-13::GFP was expressed in the pharyngeal-intestinal valve cells, as well as in the cell bodies and axons of a number of neurons in the retr…	neurons|pharyngo-intestinal valve|anterior ventral cord neurons|ventral cord neurons|retrovesicular ganglion|pharyngo-intestinal valve		InP_Cae_004739
C01F6.6	175185_at	WBGene00006438	tag-60		ok297	0	0	Larval Expression: pharynx; intestine; excretory cell; unidentified cells in tail ;	tail|pharynx|intestine|excretory cell	Molecular_function:protein binding
Y18D10A.20	190548_at	WBGene00003989	pfn-1		ok808	1	0	Consistent with a previous report, expression of PFN-1 was detected from early embryonic stages. During the late embryonic stage and in the L1 larva, PFN-1 was found in the nerve ring. PFN-1 also expressed in adult worms. Immunostaining of adult worms with anti-PFN-1 antibody showed diffuse staining throughout the body.|The pfn-1 promoter activity was found in many neurons, vulva, spermatheca and…		Molecular_function:actin binding|Biological_process:cytoskeleton organization and biogenesis|Cellular_component:actin cytoskeleton|Biological_process:actin cytoskeleton organization and biogenesis|Biological_process:embryonic development (sensu Metazoa)|Biological_process:cytokinesis|Biological_process:embryonic cleavage|Biological_process:locomotory behavior|Biological_process:gametogenesis	KOG1755	Profilin
C14C10.5	192532_s_at	WBGene00007588			md1777|n892|n2949|nu62|nu76|nu199|sy428|sy429|sy453|sy422|sy425|sy426|sy456|sy436|sy435|sy424|sy454|sy455|vs55|vs71|vs9|vs8|vs24|vs67|sa748|ok1462	0	0	Larval Expression: pharynx;	pharynx	Molecular_function:binding	KOG1851	Uncharacterized conserved protein
W04E12.8	193836_s_at	WBGene00012253	clec-50		cxTi1039|cxTi10390|uCE5-3066|uCE5-3073|uCE5-3081|uCE5-3058|uCE5-3074|uCE5-3069|uCE5-3057|uCE5-3076|uCE5-3075|uCE5-3082|uCE5-3056|uCE5-3061|uCE5-3079|uCE5-3068|uCE5-3063|uCE5-3078|uCE5-3067|uCE5-3060|uCE5-3077|uCE5-3080|uCE5-3062|uCE5-3059	0	0	Expressed in intestine	intestine	Molecular_function:sugar binding|Molecular_function:nutrient reservoir activity	KOG4297	C-type lectin
F37B12.2	191226_s_at	WBGene00001527	gcs-1	gcs-1 encodes the C. elegans ortholog of gamma-glutamine cysteine synthetase heavy chain (GCS(h)); GCS-1 is predicted to function, in a conserved oxidative stress response pathway, as a phase II detoxification enzyme that catalyzes the rate-limiting first step in glutathione biosynthesis; a GCS-1::GFP reporter fusion is expressed in larvae and adults in the pharynx, ASI chemosensory neurons, and …	ok436	1	0	In a wild-type background, during larval and adult stages GCS-1 GFP was readily detectable in the pharynx, and in nearby cells that appeared to be neurons. By soaking gcs-1 gfp lines in DiI, a dye that fills amphid sensory neurons, two GCS-1 GFP-expressing cells was identified adjacent to the posterior pharynx correspond to the ASI chemosensory neurons. GCS-1 GFP expression was also apparent ante…	pharynx|intestine	Molecular_function:glutamate-cysteine ligase activity|Biological_process:glutathione biosynthesis	KOG3754	Gamma-glutamylcysteine synthetase
D1007.1	191721_at	WBGene00000440	ceh-17	ceh-17 encodes a phox-2-like homeodomain protein that is a member of the Q50 paired-like class of homeobox proteins and the vertebrate orthologue of Phox2a and Phox2b; that affects ALA and SIA axonal development; ceh-17 affects ALA and SIA antero-posterior axonal growth and navigation, and is expressed in five neurons of the ring ganglia (ALA and the 4 SIAs) with strongest expression in embryos a…	tm250|np1|uCE1-845	1	0	Antibody staining: CEH-17 expression was strong at the 3-fold to L1 stage and decreased thereafter to reach barely detectable levels in adults. At the L1 stage, CEH-17 was detected exclusively in the nuclei of five neurons of the ring ganglia. One of the five CEH-17+ neurons was dorsal and just posterior to the nerve ring, while the four others were ventral and close to the posterior bulb of the …	tail|ring neurons	Molecular_function:transcription factor activity|Cellular_component:nucleus|Biological_process:regulation of transcription, DNA-dependent|Molecular_function:sequence-specific DNA binding	KOG0484	Transcription factor PHOX2/ARIX, contains HOX domain
T06G6.9	192285_at	WBGene00006889	pfd-3		uCE1-1359|uCE1-1357|uCE1-1358|uCE1-1360	0	0	The gene expression of VBP-1 was limited to oocytes and early embryos.	oocytes	Molecular_function:protein binding|Biological_process:protein folding|Cellular_component:prefoldin complex|Cellular_component:cytoplasm|Molecular_function:unfolded protein binding|Biological_process:embryonic development (sensu Metazoa)|Biological_process:pronuclear migration|Biological_process:morphogenesis of an epithelium|Biological_process:hermaphrodite genitalia development|Biological_proces…	KOG3313	Molecular chaperone Prefoldin, subunit 3
F34D10.5	175830_at	WBGene00003033	lin-48	lin-48 encodes a C2H2-type zinc-finger transcription factor that is orthologous to Drosophila OVO and mouse OVO1; LIN-48 is required for development of the hindgut, the male tail, and the excretory duct cell; in hindgut and male tail development, LIN-48 activity is essential for proper fate specification of the U, F, and K' blast cells and B blast cell descendants, and in excretory duct cell deve…	sy548|tm590|sa469|sy234	1	0	In the hindgut, these transgenes are expressed in U, F, K' and K cells.	head|intestine|phasmid sensilla|male tail|labial sensilla	Molecular_function:nucleic acid binding|Cellular_component:nucleus|Molecular_function:zinc ion binding|Cellular_component:intracellular	KOG3576	Ovo and related transcription factors
C24F3.5	189277_at	WBGene00000019	abt-1	abt-1 encodes a predicted ATP-binding cassette (ABC) transporter that is a member of the ABCA subfamily of transport proteins; ABT-1 is predicted to function as a transmembrane protein that couples energy to transport of various molecules across membranes, but as loss of abt-1 activity via RNAi results in no obvious defects, the precise role of abt-1 in C. elegans development and/or behavior is n…	tm703	0	0	No observable expression, 5 isolates.		Molecular_function:ATP binding|Molecular_function:ATPase activity|Molecular_function:nucleotide binding|Molecular_function:nucleoside-triphosphatase activity|Biological_process:transport|Cellular_component:membrane|Molecular_function:ATPase activity, coupled to transmembrane movement of substances|Biological_process:cobalt ion transport|Cellular_component:cell wall (sensu Proteobacteria)|Molecula…
R12E2.1	180893_s_at	WBGene00020030			snp_R12E2[6]	1	0	Larval Expression: intestine; Nervous System; head neurons;	intestine|head neurons|nervous system	Molecular_function:protein binding	KOG4441	Proteins containing BTB/POZ and Kelch domains, involved in regulatory/signal transduction processes
B0024.6	193170_at	WBGene00001533	gcy-6	gcy-6 encodes a predicted guanylate cyclase; expressed in the ASEL neurons.	ok1293|tm1449	1	0	Expressed in ASEL at unspecified postembryonic stage.		Molecular_function:phosphorus-oxygen lyase activity|Biological_process:intracellular signaling cascade|Biological_process:cyclic nucleotide biosynthesis|Molecular_function:protein kinase activity|Molecular_function:ATP binding|Biological_process:protein amino acid phosphorylation|Molecular_function:peptide receptor activity, G-protein coupled|Cellular_component:membrane|Molecular_function:protein…	KOG1023	Natriuretic peptide receptor, guanylate cyclase
F09E8.6	189899_at	WBGene00003533	nas-14		ok773	0	0	Larval Expression: pharynx;	pharynx	Molecular_function:metallopeptidase activity|Molecular_function:zinc ion binding|Biological_process:proteolysis|Molecular_function:astacin activity|Molecular_function:meprin A activity|Cellular_component:membrane	KOG3714	Meprin A metalloprotease
ZK381.1	180696_s_at	WBGene00001862	him-3	him-3 encodes a homolog of the S. cerevisiae HOP1 protein which is required for the formation of the synaptonemal complex during meiosis; him-3 is required for synapsis and chiasma formation during meiotic recombination and for chromosome segregation; him-3 mutants show a high frequency of males in the population as well as a high frequency of arrested embryos due to defects in X-chromosome segre…	me80|vv6|e1147|e1256|gk149	0	0	All three gamete types of C. elegans (oocyte, male spermatocyte, and hermaphrodite spermatocyte) show meiosis-specific expression of HIM-3. No protein could be detected in somatic nuclei at any stage of development or in the distal tip nuclei that are undergoing mitotic divisions. A strong signal first appears in the transition zone where HIM-3 is associated with the chromatin of early meiotic pr…	oocytes|spermatocytes	Biological_process:embryonic development (sensu Metazoa)|Biological_process:chromosome segregation	KOG4652	HORMA domain
T07A9.5	180654_at	WBGene00001332	eri-1		mg388|mg366|snp_T07A9[1]|uCE4-505	1	0	In three independent lines, GFP expression was observed in the developing somatic gonad and in a subset of neurons. In adults, ERI-1 was expressed in neurons and gonadal expression was restricted to the spermatheca. The expression and the cytoplasmic localization of the eri-1::GFP fusion was not markedly altered by exposure to dsRNA.	neurons|spermathecae|somatic gonad	Molecular_function:exonuclease activity|Cellular_component:intracellular|Molecular_function:nucleic acid binding|Molecular_function:ATP binding|Biological_process:ATP synthesis coupled proton transport|Cellular_component:proton-transporting two-sector ATPase complex|Molecular_function:hydrogen-transporting ATP synthase activity, rotational mechanism|Molecular_function:hydrogen-transporting ATPase…	InP_uni_007899
F09C12.1	193182_at	WBGene00001588	ggr-3	ggr-3 encodes a predicted member of the GABA/ glycine receptor family of ligand-gated chloride channels; expressed in the AVA, AVB, SMDD, DVA, SIAD, and in some other neurons of the nerve ring.	ut210|ttTi5479	1	0	Larval Expression: Nervous System; head neurons;	head neurons|nervous system	Molecular_function:GABA-A receptor activity|Molecular_function:extracellular ligand-gated ion channel activity|Biological_process:ion transport|Cellular_component:integral to membrane|Cellular_component:postsynaptic membrane|Molecular_function:neurotransmitter receptor activity|Cellular_component:membrane|Biological_process:transport|Molecular_function:ion channel activity
R13G10.1	188603_s_at	WBGene00001086	dpy-27	dpy-27 encodes an ATP-binding protein that is a homolog of the SMC4 subunit of mitotic condensin; DPY-27, in combination with other proteins including MIX-1, act as a unit to repress X-linked gene expression during hermaphrodite dosage compensation; in XX oocytes and early embryos, DPY-27 exhibits diffuse nuclear localization, but by the 30-cell stage of embryogenesis, DPY-27 specifically localiz…	rh18|y57|y167|y56|uCE3-842|uCE3-843	0	0	A single transcript of 4.6 kb preferentially expressed in embryos. The transcript level decrease dramatically in L1 and L2, and become almost undetectable at L3, L4 and non-gravid adult hermaphrodites.		Molecular_function:ATP binding|Cellular_component:chromosome|Biological_process:DNA metabolism|Molecular_function:nucleotide binding|Molecular_function:nucleoside-triphosphatase activity|Biological_process:DNA repair|Biological_process:DNA recombination|Molecular_function:protein binding|Biological_process:chromosome organization and biogenesis|Biological_process:chromosome organization and bioge…	KOG0996	Structural maintenance of chromosome protein 4 (chromosome condensation complex Condensin, subunit C)
F07B10.1	190778_at	WBGene00000539	cln-3.1	cln-3.1 encodes a predicted transmembrane protein that comprises one of three C. elegans homologs of human CLN3, (OMIM:607042, mutations are associated with Batten disease (also known as juvenile neuronal ceroid lipofuscinosis), a recessively inherited childhood neurodegenerative lysosomal storage disease); as loss of cln-3.1 activity via deletion mutation results in no obvious abnormalities, the…	pk479|ok1726	0	0	Expressed in embryo, larva, adult. Expressed in intestinal cells, most likely int2 to int8. The cln-3::GFP transgenic hermaphrodite and male nematodes displayed fluorescence in the intestine, most likely in cells designated int2 to int8, whereas the most anterior and posterior segments of the intestine remained negative from the embryonic comma-stage on throughout adult life. Intestinal cells of …	intestine	Cellular_component:membrane	KOG3880	Predicted small molecule transporter involved in cellular pH homeostasis (Batten disease protein in human)
F26B1.3	192711_at	WBGene00002073	ima-2	ima-2 encodes one of three C. elegans importin alpha proteins; IMA-2 is predicted to function as an adaptor protein that regulates import of nuclear proteins; during development, ima-2 activity is required for normal germline and embryonic mitoses, specifically for proper chromosome segregration and nuclear reassembly; IMA-2 expression is detected in germ cells, oocytes, and early embryonic cells…	tm1303|ok256	0	0	ima-2 expressed weakly during early larval stages of development, but their expression increased dramatically in adult worms when germ cells are continually proliferating.|Within the adult germline, IMA-2 was detected in the common cytoplasm of the rachis and in association with the nuclei throughout the germline, regardless of hermaphrodite age. IMA-2 was detected in embryos and in adult germlin…	germ-line cells|germ-line cells	Molecular_function:binding|Molecular_function:protein transporter activity|Biological_process:protein import into nucleus|Biological_process:intracellular protein transport|Biological_process:embryonic development (sensu Metazoa)|Biological_process:larval development (sensu Nematoda)|Biological_process:physiological process|Biological_process:pronuclear envelope synthesis|Biological_process:spind…	KOG0166	Karyopherin (importin) alpha
W02B12.7	190397_s_at	WBGene00002227	klp-17	klp-17 encodes a C-terminal kinesin motor protein orthologous to Drosophila NCD and Saccharomyces cerevisiae KAR3; by homology, KLP-17 is predicted to function as a minus-end directed motor; loss of klp-17 activity via RNAi results in embryonic lethality generally at the one- or two-cell stage with disorganized mitotic spindles and polyploid nuclei, suggesting that KLP-17 plays a role in chromoso…	ok204|ok1630	0	0	klp-17 RNA is expressed quite specifically in the nucleus of the cells during C. elegans embryogenesis. The nuclear expression of klp-17 appears as early as the one-cell stage embryo, and it continues through 2-cell and 4-cell stages, very strongly. Hybridization signal remains fairly strong during subsequent development, including the cell proliferation and morphogenesis.|The expression of klp-1…		Molecular_function:microtubule motor activity|Molecular_function:ATP binding|Biological_process:microtubule-based movement|Cellular_component:microtubule associated complex	KOG0239	Kinesin (KAR3 subfamily)
T13H2.5	192113_s_at	WBGene00020496	spat-3		gk22|snp_T13H2[1]	1	0	Larval Expression: Nervous System; head neurons; amphids;	head neurons|nervous system|amphids	Molecular_function:catalytic activity|Biological_process:metabolism|Molecular_function:protein binding|Molecular_function:zinc ion binding|Cellular_component:extracellular matrix (sensu Metazoa)|Biological_process:cell adhesion|Biological_process:blood coagulation
ZC13.4	187901_s_at	WBGene00003104	mab-7	mab-7 encodes a protein with a hydrophobic type II transmembrane region at the N-terminus, an EGF-like motif, a ShKT motif and a long C-terminus; mab-7 is involved in morphogenesis of the mail tail, specifically affecting the structural cells, neuronal processes and the hypodermal sheath of the sensory rays, as such, it affects mating in males; a mab-7 promoter-gfp construct is expressed in hypod…	e2150|e1599|uCE6-559	0	0	GFP was not detected.		Molecular_function:calcium ion binding|Molecular_function:serine-type endopeptidase activity|Biological_process:blood coagulation	KOG3371	Uncharacterized conserved protein
T10H9.5	189402_s_at	WBGene00004062	pmp-5		cxTi1060|cxTi10601	0	0	Larval Expression: intestine; hypodermis;|Larval Expression: intestine; hypodermis;	hypodermis|intestine|hypodermis|intestine	Molecular_function:ATP binding|Molecular_function:ATPase activity, coupled to transmembrane movement of substances|Biological_process:transport|Cellular_component:integral to membrane|Molecular_function:ATPase activity|Molecular_function:GTP binding|Biological_process:small GTPase mediated signal transduction|Biological_process:dicarboxylic acid transport|Cellular_component:membrane|Molecular_fun…	KOG0060	Long-chain acyl-CoA transporter, ABC superfamily (involved in peroxisome organization and biogenesis)
R11.3	177174_at	WBGene00011228			tm2009	1	0	Larval Expression: Reproductive System; developing vulva; hypodermis; excretory cell; Nervous System; nerve ring; ventral nerve cord; head neurons; pharyngeal neurons; tail neurons;	hypodermis|head neurons|tail neurons|nerve ring|ventral nerve cord|pharyngeal neurons|nervous system|Reproductive System|developing vulva|vulva other|excretory cell		InP_Cae_011592
EEED8.7	190239_s_at	WBGene00004701	rsp-4		tm837	1	0	GFP fluorescence began to be detected as early as 20-30 cell stage of embryogenesis, and was confined to almost all somatic nuclei in adult hermaphrodites.	all somatic	Molecular_function:nucleic acid binding	KOG4207	Predicted splicing factor, SR protein superfamily
F49E10.3	188180_at	WBGene00001450	flp-7	flp-7 encodes an MVRFamide-containing peptide that, upon injection into A. suum, produces paralysis and loss of locomotory waveforms, increased body length, and decreased cAMP production.	pk366	1	0	Expressed in all stages|Nerve ring and other neuronal processes.|Expressed in ALA, AVG, PHB, PDA, PVW, RIC, SAA. Faint or variable expression observed in RMDV/SMDV, PHA). No male specific expression.	nerve ring		TWOG0210	Unnamed protein
B0280.4	187380_at	WBGene00003845	odd-1	odd-1 encodes a C2H2-type zinc finger-containing transcription factor similar to Drosophila odd skipped which is required for embryonic patterning; ODD-1 is expressed in the gut during embryogenesis and appears to be essential for larval development.	tm848|ttTi1991|ttTi3731|ttTi4357|ttTi4363	0	0	This simple pattern shows expression in the E lineage in early embryos. Staining can be seen upto 16 E cells. No expression is observed beyond comma stage embryo.|Uniform expression of odd-1::GFP was detected in the intestine of embryos and larvae when the transgene was expressed from an extrachromosomal array. To more carefully assess odd-1::GFP localization, an integrated transgenic line was is…	E lineage|int_emb|intestine	Molecular_function:nucleic acid binding|Molecular_function:zinc ion binding|Cellular_component:intracellular|Cellular_component:nucleus	KOG1721	Zn-finger
C16E9.4	187959_s_at	WBGene00002123	inx-1	inx-1 encodes a predicted member of the innexin family; expressed in 4-6 anterior neurons.	t1460|cxTi8004|uCE6-1006|uCE6-1007	1	0	Few neurons.	neurons	Cellular_component:gap junction	TWOG0193	Innexin-type channels
K08D9.3	175612_at	WBGene00000168	apx-1	apx-1 encodes one of ten C. elegans DSL (Delta, Serrate, LAG-2) proteins, integral transmembrane and secreted proteins that function as signaling ligands for the Notch family receptors GLP-1 and LIN-12; in the 4-cell embryo, maternally supplied APX-1 functions as a GLP-1 ligand for an inductive interaction that specifies the fate of the ABp blastomere; later in embryogenesis, APX-1 is required fo…	t2063|t2176|or3|or15|or22|zu183|snp_K08D9[10]|snp_K08D9[5]|snp_K08D9[11]|snp_K08D9[12]|uCE5-927|snp_K08D9[15]|snp_K08D9[18]|snp_K08D9[14]|snp_K08D9[17]|uCE5-928|snp_K08D9[7]|snp_K08D9[8]|snp_K08D9[19]|uCE5-924|snp_K08D9[9]|snp_K08D9[13]|uCE5-929|uCE5-925|snp_K08D9[16]|uCE5-926|snp_K08D9[6]	0	0	Between the newly-fertilized 1-cell stage and the 8-cell stage, apx-1 mRNA is present in all blastomeres at equivalent levels. After the 8-cell stage, apx-1 mRNA rapidly disappears from somatic blastomeres; in 12-cell stage embryos, apx-1 mRNA is visible in the P3 blastomere, but disappears from MS and all other blastomeres. In the 36-cell stage and later embryos, apx-1 mRNA was detected in one t…	P6 lineage	Biological_process:cell communication|Cellular_component:membrane|Molecular_function:neurohypophyseal hormone activity|Cellular_component:extracellular region|Molecular_function:calcium ion binding|Biological_process:embryonic development (sensu Metazoa)	KOG1217	Fibrillins and related proteins containing Ca2+-binding EGF-like domains
F46F2.2	174885_at	WBGene00002203	kin-20		ok505|uCE6-1540|snp_F46F2[4]|uCE6-1541|snp_F46F2[5]	1	0	Three kin-20 mRNAs are expressed at all developmental stages.|In four independent lines, KIN-20/GFP expression was observed throughout larval development and into the adult stage in both hypodermal seam cells and the hermaphrodite-specific neuron (HSN). The spatial pattern of KIN-20::GFP expression overlaps with LIN-42::GFP expression.		Molecular_function:protein kinase activity|Molecular_function:ATP binding|Biological_process:protein amino acid phosphorylation|Molecular_function:protein serine/threonine kinase activity|Molecular_function:protein-tyrosine kinase activity|Biological_process:positive regulation of growth rate|Biological_process:embryonic development (sensu Metazoa)|Biological_process:larval development (sensu Nem…
F13G3.5	173847_s_at	WBGene00008765			ok1743|tm513|ok1638	1	0	Expressed in head/tail neurons, ventral nerve cord and hypodermis		Molecular_function:inositol or phosphatidylinositol phosphatase activity	KOG2951	Inositol monophosphatase
D1009.5	181224_at	WBGene00017014	dylt-2		tm2097|tm2326	1	0	The xbx-2::gfp promoter fusion was strongly expressed in most of the ciliated sensory organs of the worm amphids, phasmids, inner and outer labial quadrants.|Strong GFP signals in most ciliated cells, including amphid, phasmid, and labial-quadrant neurons.|Larval Expression: Nervous System; head neurons; amphids; phasmids;	head neurons|nervous system|amphids|phasmids		KOG4108	Dynein light chain
Y43F4A.1	192483_at	WBGene00012796	Y43F4A.1		tm627	1	0	Larval Expression: pharynx; intestine;|Larval Expression: pharynx; Nervous System; head neurons; tail neurons;	pharynx|intestine|pharynx|head neurons|tail neurons|nervous system|seam cells	Molecular_function:metalloendopeptidase activity|Molecular_function:zinc ion binding|Biological_process:proteolysis|Biological_process:cell adhesion|Cellular_component:membrane|Molecular_function:metallopeptidase activity	KOG2556	Leishmanolysin-like peptidase (Peptidase M8 family)
W03C9.4	193019_s_at	WBGene00003015	lin-29	lin-29 encodes a zinc finger transcription factor of the C2H2 type that affects the heterochronic development of the vulva, egg laying system, cuticle, and the molting cycle; expressed in uterine and vulval muscle cells, seam cells, pharynx, head neurons, ventral cord neurons, preanal ganglion, distal tip cells, anchor cell, vulval cells, and cells in the tail.	ga93|ga94|n836|n1368|n1440|sy292|sy531|sy532|ty13|n333|n482|ve5|n546|tm798|snp_W03C9[2]|snp_Y17G7[2]|snp_W03C9[3]|snp_W03C9[1]|snp_Y17G7[1]|snp_W03C9[4]	1	0	LIN-29 accumulates in the linker cell. The first male-specific LIN-29 accumulation is detected in the nucleus of the linker cell (LC) positioned at the tip of the growing end of the gonad. LIN-29 accumulates in the LC during the L3 stage, after the gonad arm has completed the 180 turn. LIN-29 remains detectable until the late L4 stage when its disappearance is presumably due to LC destruction.|A …	gonad|P11 lineage|preanal ganglion|ventral cord neurons|seam cells|B lineage|vulva|pharynx|hypodermal|hyp4|hyp6|hyp7|hyp10|hyp8|hyp5|hyp1|head neurons|distal tip cells|seam cells|hyp2|hyp3|hyp9|hyp11|SM lineage	Molecular_function:nucleic acid binding|Molecular_function:zinc ion binding|Cellular_component:intracellular|Cellular_component:nucleus|Biological_process:morphogenesis of an epithelium|Biological_process:oviposition|Biological_process:hermaphrodite genitalia development|Biological_process:locomotory behavior|Biological_process:larval development (sensu Nematoda)|Biological_process:physiological …	KOG1721	Zn-finger
ZK287.8	191422_at	WBGene00001842	her-1	The autosomal gene her-1 is repressed by SDC-2 to elicit hermaphrodite differentiation; SDC-2 also represses transcription of X chromosomes to achieve dosage compensation.	e1519|e1520|e1558|e1559|e1564|e1574|e1807|e1821|e1914|e1917|e2296|n826|n827|y8|y10|y14|y101hv1|y101|hv1|e1518|e1561|n695	1	0	male specific neuron CP9|her-1 is present in XO animals at all developmental stages. Eggs and L1 appear to have the highest expression level. Transcript is not observed in XX animals. her-1 transcript is observed in XX animals carrying gain-of-function her-1 mutants.	neurons		InP_Cae_010929
H22K11.1	191956_at	WBGene00000216	asp-3	asp-3 encodes an aspartyl protease homolog that is required, in parallel with ASP-4 but downstream of CLP-1 and TRA-3, for degenerative (necrotic-like) cell death in neurons induced by mutations such as mec-4(d), deg-3(d), or gsa-1(gf).	gk508|gk477|ttTi579	0	0	Weak expression is seen throughout the intestines of older larvae and adults. Expression is generally cytoplasmic and excluded from intestinal cell nuclei. Weak cytoplasmic expression is also seen within the uterus of adult worms. This gene has homology to aspartyl proteases.	uterus|intestine	Molecular_function:aspartic-type endopeptidase activity|Biological_process:proteolysis|Molecular_function:pepsin A activity|Biological_process:cell death|Biological_process:determination of adult life span	KOG1339	Aspartyl protease
R06F6.2	192841_at	WBGene00011067			ok1664|ok1015	0	0	Broadly expressed in gonad.		Molecular_function:protein binding|Molecular_function:zinc ion binding|Biological_process:larval development (sensu Nematoda)|Biological_process:physiological process|Biological_process:post-embryonic body morphogenesis|Biological_process:molting cycle (sensu Protostomia and Nematoda)|Biological_process:positive regulation of growth rate|Biological_process:embryonic development (sensu Metazoa)|Bi…	KOG2114	Vacuolar assembly/sorting protein PEP5/VPS11
F48E8.3	192170_s_at	WBGene00018610			tm1932|uCE3-904|uCE3-903	0	0	Larval Expression: excretory cell;	excretory cell	Molecular_function:oxidoreductase activity|Biological_process:electron transport|Molecular_function:succinate dehydrogenase activity|Cellular_component:cytoplasm|Molecular_function:L-aspartate oxidase activity|Biological_process:NAD biosynthesis|Biological_process:tricarboxylic acid cycle|Molecular_function:oxidoreductase activity, acting on the CH-CH group of donors|Molecular_function:FAD binding	KOG2404	Fumarate reductase, flavoprotein subunit
ZK1290.2	193952_at	WBGene00006600	tph-1	tph-1 encodes tryptophan hydroxylase, the enzyme that catalyzes the rate-limiting first step in serotonin biosynthesis; in vivo, tph-1 activity is required for serotonin biosynthesis, and well-fed animals mutant for tph-1 exhibit changes in behavioral and metabolic processes similar to those caused by starvation: slower rates of egg laying and pharyngeal pumping, dauer larval arrest, increased fa…	mg280	1	0	Expressed in C. elegans serotonergic neurons: NSM, ADF, hermaphrodite-specific HSN, male-specific CP, and, rarely, AIM and RIH. tph-1::GFP expression in most of these neurons is observed by the L1 stage but expression in the late-maturing HSN and CP neurons is observed in the adult stage.|Expressed in pharynx.|Observed many worms staining of cell bodies and processes of NSMs, identified as seroto…	CP neurons|pharynx|CP neurons	Molecular_function:monooxygenase activity|Molecular_function:iron ion binding|Biological_process:aromatic amino acid family metabolism|Molecular_function:tryptophan 5-monooxygenase activity|Biological_process:serotonin biosynthesis|Molecular_function:phenylalanine 4-monooxygenase activity|Biological_process:L-phenylalanine catabolism|Molecular_function:tyrosine 3-monooxygenase activity|Biological…
F46F3.1	192317_at	WBGene00000449	ceh-27	ceh-27 encodes a homeodomain protein of the NK-2 class that contains Drosophila scarecrow and human NKX-2 (OMIM:606727); CEH-27 activity is essential for embryogenesis and appears to be required for maintaining hypodermal integrity during movement as embryos lacking CEH-27 burst at a breach in the ventral hypodermis upon commencement of muscle contractions; CEH-27 expression is first detected in …	tm1365|ok1655	1	0	Larval Expression: intestine - posterior cells; Nervous System; head neurons;	intestine|head neurons|nervous system	Molecular_function:transcription factor activity|Molecular_function:sequence-specific DNA binding|Biological_process:regulation of transcription, DNA-dependent|Cellular_component:nucleus|Molecular_function:DNA binding|Biological_process:regulation of transcription|Biological_process:embryonic development (sensu Metazoa)	KOG0842	Transcription factor tinman/NKX2-3, contains HOX domain
H12I13.4	190187_at	WBGene00001401	fbf-1	fbf-1 encodes an RNA-binding protein that is one of 11 C. elegans members of the PUF family (Pumilio and FBF) of translational regulators; FBF-1 is nearly identical to FBF-2 with which it is largely redundant in regulating two aspects of germline development: 1)maintenance of stem cell proliferation, and 2)the hermaphroditic switch between spermatogenesis and oogenesis; in maintaining germline st…	ok91|q662|q678|ok224	0	0	fbf mRNA increases in abundance during post-embryonic development and peaks during the fourth larval stage, when the sperm/oocyte switch occurs.|FBF was detected only in the germ line.|FBF-1 is present uniformly in germline cytoplasm during early larval stages, and becomes enriched in the mitotic region of L4 larval and adult germ lines. There is no detectable staining in an fbf-1 single mutant. …	germ-line cells|germ-line cells	Molecular_function:binding|Molecular_function:RNA binding|Biological_process:locomotory behavior|Biological_process:gametogenesis|Biological_process:feminization of hermaphroditic germ-line (sensu Nematoda)|Biological_process:germline cell cycle switching, mitotic to meiotic cell cycle|Biological_process:masculinization of hermaphrodite soma (sensu Nematoda)|Biological_process:masculinization of …	KOG1488	Translational repressor Pumilio/PUF3 and related RNA-binding proteins (Puf superfamily)
K07E3.4	187806_s_at	WBGene00019492	K07E3.4		uCE6-1076	0	0	Larval Expression: pharynx; intestine; unidentified cells;	pharynx|hypodermis|intestine	Molecular_function:formate-tetrahydrofolate ligase activity|Molecular_function:ATP binding|Biological_process:folic acid and derivative biosynthesis	TWOG0051	Formyltetrahydrofolate synthetase
K01A2.8	194188_x_at	WBGene00019282	mps-2		ok1631|ttTi2593|tm2049	1	0	Strong MPS-2 signals were detected in the ADF amphid sensory neurons. MPS-2 was expressed in the enteric muscle, albeit signals were fainter compared with those of ADF cells.
R11G11.1	190237_at	WBGene00003722	nhr-132		gk523|uCE5-541|uCE5-538|uCE5-531|uCE5-526|uCE5-529|uCE5-535|uCE5-522|uCE5-539|uCE5-519|uCE5-527|uCE5-523|uCE5-520|uCE5-536|uCE5-540|uCE5-530|uCE5-533|uCE5-528|uCE5-521|uCE5-537|uCE5-534	0	0	Click the movie links below for interactive 4D movies of a fluorescence reporter.		Molecular_function:transcription factor activity|Molecular_function:zinc ion binding|Molecular_function:sequence-specific DNA binding|Biological_process:regulation of transcription, DNA-dependent|Cellular_component:nucleus|Molecular_function:DNA binding|Molecular_function:ligand-dependent nuclear receptor activity	KOG3575	Hormone receptors
T13A10.5	185109_at	WBGene00003754	nlp-16	nlp-16 encodes a predicted neuropeptide that does not belong to a multigene family in C. elegans and is not clearly related to well-characterized neuropeptides; the peptide encoded by nlp-16 has been isolated from Ascaris suum.	snp_Y64G10[4]|snp_Y64G10[5]	1	0	Expressed in 7 head neurons, 1 lateral neuron, intestine.	intestine|head neurons|lateral ganglia		InP_Cae_006628
Y54F10AL.2	177285_at	WBGene00001339	est-1	est-1 encodes two isoforms of a putative telomerase subunit orthologous to human EST1A (KIAA0732), Drosophila CG6369, and (more distantly) to S. cerevisiae EST1; EST-1A/B proteins have, from their N- to C-termini, an EST domain, one and a half tetratricopeptide repeats (TPRs), and a PilT amino-terminal (PIN) domain; the first two domains are shared with both metazoan and fungal EST1 orthologs, wh…	tm1308|ttTi4501	0	0	Larval Expression: intestine;	intestine
C27H5.7	176157_at	WBGene00001129	dyf-13	dyf-13 encodes a ciliary protein, belonging to a conserved but unfamiliar protein family, that is required for cilial function and formation, undergoes IFT, and might represent a core component of the OSM-3 kinesin IFT pathway; dyf-13 is expressed in AWB neurons; dyf-13 mutations affect morphology of the amphid and phasmid neurons, chemotaxis, dauer formation, growth, male mating, and hermaphrodi…	tm1952|pk1745|mn396	1	0	Strong GFP signals in most ciliated cells, including amphid, phasmid, and labial-quadrant neurons.|		Molecular_function:binding
R09H10.5	188852_s_at	WBGene00011182			snp_R11D1[3]	0	0	Intestine	intestine		LSE0762	Unnamed protein
T28D9.2	171761_x_at	WBGene00004702	rsp-5		ok324	1	0	GFP fluorescence began to be detected as early as 20-30 cell stage of embryogenesis, and was confined to almost all somatic nuclei in adult hermaphrodites.	all somatic	Molecular_function:nucleic acid binding|Biological_process:embryonic development (sensu Metazoa)	KOG0106	Alternative splicing factor SRp55/B52/SRp75 (RRM superfamily)
F22E10.2	190218_at	WBGene00004007	pgp-13	pgp-13 encodes a member of the ABC transporter family with high similarity to the vertebrate MDR (multidrug resistance) family; PGP-13 is predicted to function as a transmembrane protein that couples energy to transport of various molecules across membranes, but as loss of pgp-13 activity via large-scale RNAi screens does not result in any obvious defects, the precise role of pgp-13 in C. elegans…	ok747	0	0	Medium expression in adult and larval posterior gut,amphid, 2 isolates.|No observable expression, 2 isolates.		Molecular_function:uridine kinase activity|Molecular_function:ATP binding|Biological_process:transport|Cellular_component:integral to membrane|Molecular_function:ATPase activity, coupled to transmembrane movement of substances|Molecular_function:ATPase activity|Molecular_function:nucleotide binding|Molecular_function:nucleoside-triphosphatase activity|Molecular_function:permease activity|Molecula…
T23D8.1	193720_at	WBGene00003397	mom-5		ne12|or57|zu193|cxTi9810	0	0	Broadly expressed in gonad.		Molecular_function:non-G-protein coupled 7TM receptor activity|Biological_process:cell surface receptor linked signal transduction|Cellular_component:membrane|Molecular_function:G-protein coupled receptor activity|Molecular_function:NADH dehydrogenase (ubiquinone) activity|Biological_process:ATP synthesis coupled electron transport|Biological_process:post-embryonic body morphogenesis|Biological_p…	KOG3577	Smoothened and related G-protein-coupled receptors
C51E3.7	192571_s_at	WBGene00001172	egl-3	The egl-3 gene encodes a homolog of a mammalian proprotein convertase that participates in peptide secretion.	nr2090|nu349|tm1377|n150|n588|n589|n729|gk238|ok979	1	0	Signal was seen in the pharyngeal region and in the tail. Adult worms showed intense signal in a group of cells circumscribing the isthmus and terminal bulb regions of the pharynx, as well as another group in the tail. Staining was very consistent in adults, but more variable in larvae.|Many neurons in both the head (mean, 46.6 head cells per animal) and tail ganglia (mean, 12 tail cells per anim…	tail|pharynx|head neurons|tail neurons|ventral nerve cord|nerve ring|intestine|head neurons|tail neurons|nerve ring|ventral nerve cord|dorsal nerve cord|nervous system|neurons along body|head|intestine|head neurons|tail neurons|nerve ring|ventral nerve cord|nervous system|neurons along body	Molecular_function:subtilase activity|Biological_process:proteolysis	KOG3526	Subtilisin-like proprotein convertase
F11C7.4	191677_at	WBGene00000792	crb-1	crb-1 encodes a homolog of Drosophila CRUMBS that affects dauer formation and feeding behavior; CRB-1 can bind cyclic AMP-response element (CRE) sites and be phosphorylated by PKA in vitro, and is expressed immediately apical to the zonula adherens in embryos and then ubiquitously later during development and in adults; CRB-1 is homologous to human CRB1 (OMIM:604210, mutated in retinitis pigmento…	ok931|ttTi2715	0	0	Staining in the gut epithelium.	alimentary system|gut	Molecular_function:calcium ion binding|Molecular_function:aminoacyl-tRNA ligase activity|Molecular_function:ATP binding|Biological_process:tRNA aminoacylation for protein translation	KOG1217	Fibrillins and related proteins containing Ca2+-binding EGF-like domains
M7.13	177121_at	WBGene00006071	str-3	str-3 encodes a seven transmembrane chemosensory receptor; STR-3 is expressed in the ASI chemosensory neurons; STR-3 expression in ASI is repressed in the presence of dauer pheromone at concentrations lower than that which induces dauer formation.	tm2483	1	0	Expressed strongly in the ASI neurons of dauer larva, non-dauer larva and adults.			LSE0498	7-transmembrane olfactory receptor
Y113G7A.6	186833_s_at	WBGene00006652	ttx-1		p767|oy26|oy29|snp_Y113G7[17]|uCE5-3103|snp_Y113G7[20]|uCE5-3104|snp_Y113G7[15]|snp_Y113G7[13]|uCE5-3100|uCE5-3098|uCE5-3101|snp_Y113G7[14]|snp_Y113G7[19]|uCE5-3099|pkP5136|snp_Y113G7[18]	1	0	Transgenic animals carrying this fusion gene expressed GFP in the bilateral AFD neurons as well as in the nine pharyngeal marginal cells.|This construct drives GFP expression exclusively in the AFD neurons. Expression of ttx-1 was first observed well after the time when the AFD neurons were born and was maintained throughout development.|Transgenic animals carrying this fusion gene showed GFP exp…	pharyngeal marginal cells|pharyngeal marginal cells	Molecular_function:transcription factor activity|Molecular_function:sequence-specific DNA binding|Biological_process:regulation of transcription, DNA-dependent|Cellular_component:nucleus|Molecular_function:DNA binding|Biological_process:regulation of transcription	KOG2251	Homeobox transcription factor
W06H3.3	193982_at	WBGene00012316			cxTi10465|snp_Y102A5[1]	0	0	Larval Expression: intestine;	intestine	Molecular_function:catalytic activity|Molecular_function:CTP synthase activity|Biological_process:pyrimidine nucleotide biosynthesis|Molecular_function:structural constituent of ribosome|Biological_process:protein biosynthesis|Cellular_component:intracellular|Cellular_component:ribosome|Molecular_function:GMP synthase (glutamine-hydrolyzing) activity|Molecular_function:ATP binding|Biological_proc…	KOG2387	CTP synthase (UTP-ammonia lyase)
F15A2.2	189832_at	WBGene00006610	tre-4		tm2068	1	0	Larval Expression: pharynx; intestine; hypodermis; excretory cell; Nervous System; head neurons; tail neurons; unidentified cells in tail ;	tail|pharynx|hypodermis|intestine|head neurons|tail neurons|nervous system|Reproductive System|spermatheca|vulva other|excretory cell	Cellular_component:endoplasmic reticulum|Molecular_function:alpha,alpha-trehalase activity|Biological_process:trehalose metabolism	KOG0602	Neutral trehalase
F19H6.1	190573_at	WBGene00008956			gk506	1	0	Larval Expression: hypodermis; Nervous System; nerve ring; head neurons; tail neurons; phasmids;	hypodermis|head neurons|tail neurons|nerve ring|nervous system|phasmids	Molecular_function:protein kinase activity|Molecular_function:ATP binding|Biological_process:protein amino acid phosphorylation|Molecular_function:protein serine/threonine kinase activity|Molecular_function:protein-tyrosine kinase activity|Biological_process:locomotory behavior|Biological_process:positive regulation of growth rate|Biological_process:morphogenesis of an epithelium|Biological_proce…	KOG0591	NIMA (never in mitosis)-related G2-specific serine/threonine protein kinase
T01D3.5	179068_s_at	WBGene00011329			ok876|snp_T01D3[1]|uCE5-2037	0	0	Expressed in hypodermal seam cells.		Molecular_function:metal ion transporter activity|Biological_process:metal ion transport|Cellular_component:membrane	KOG3907	ZIP-like zinc transporter proteins
B0285.1	175292_at	WBGene00007135			h1356|ju281|pkP806|e698|mc44|gk45|ok817|cxTi10719|ttTi2314|ttTi2315|uCE1-1191|snp_F53B8[2]|uCE1-1194|snp_F53B8[4]|uCE1-1190|snp_F53B8[1]|uCE1-1193|pkP1068|snp_F53B8[3]|uCE1-1198|uCE1-1188|uCE1-1189|uCE1-1196|snp_ZK1151[2]|uCE1-1197|uCE1-1192|uCE1-1195|uCE1-1187	1	0	Larval Expression: arcade cells; intestine; renal gland cells; hypodermis; Nervous System; head neurons; labial sensilla; unidentified cells in head;	head|hypodermis|intestine|head neurons|nervous system|labial sensilla|rectal gland cells|arcade cells	Molecular_function:protein kinase activity|Molecular_function:ATP binding|Biological_process:protein amino acid phosphorylation|Molecular_function:protein serine/threonine kinase activity|Molecular_function:protein-tyrosine kinase activity|Molecular_function:magnesium ion binding|Molecular_function:non-membrane spanning protein tyrosine kinase activity|Cellular_component:cytoplasm|Biological_proc…	KOG0600	Cdc2-related protein kinase
Y67D8C.5	176931_at	WBGene00022069			cxTi8966|ok1575|uCE4-707|snp_Y67D8C[1]|uCE4-708|uCE4-709|uCE4-706	1	0	Neuronal expression: cholinergic & GABAergic motor neurons, head & tail.|		Molecular_function:ubiquitin-protein ligase activity|Biological_process:ubiquitin cycle|Biological_process:mRNA transport|Cellular_component:cytoplasm|Biological_process:protein modification|Cellular_component:intracellular|Cellular_component:extracellular matrix (sensu Metazoa)|Biological_process:cell adhesion|Biological_process:blood coagulation|Biological_process:embryonic development (sensu M…	KOG0939	E3 ubiquitin-protein ligase/Putative upstream regulatory element binding protein
F58E10.5	193616_at	WBGene00001311	end-3	end-3 encodes a GATA zinc finger protein, paralogous to end-1, that helps specify mesoendodermal (as opposed to mesectodermal) lineages derived from the E blastomere.	zu247|ok1448	0	0	Expressed in: early E lineage.|Both in situ hybridization and reporter transgene fusions revealed that end-3 is expressed in the early E lineage. The end-3 reporter is not expressed in maternal mutants in which E fate is not specified and is ectopically expressed in the predicted cells in mutants in which endoderm is made ectopically; in all cases, end-3 expression marks cells that are specified …		Molecular_function:transcription factor activity|Molecular_function:zinc ion binding|Molecular_function:sequence-specific DNA binding|Biological_process:regulation of transcription, DNA-dependent|Cellular_component:nucleus	KOG1601	GATA-4/5/6 transcription factors
F53B1.7	193568_at	WBGene00001667	gpa-5	gpa-5 encodes a member of the G protein alpha subunit family of heterotrimeric GTPases; it is expressed in AWA, with faint expression in ASI.	pk377|pk378|pk375|pk376	1	0	single cell-type labelled with constructs using this promoter = AWA|AWA, ASI (faint)|	neurons|amphid neurons|sensory neurons	Molecular_function:signal transducer activity|Molecular_function:guanyl nucleotide binding|Biological_process:G-protein coupled receptor protein signaling pathway|Biological_process:signal transduction	KOG0082	G-protein alpha subunit (small G protein superfamily)
C11D2.6	174211_s_at	WBGene00003557	nca-1		tm1851|gk9	1	0	Larval Expression: intestine; Nervous System; ventral nerve cord; head neurons; tail neurons;	intestine|head neurons|tail neurons|ventral nerve cord|nervous system	Molecular_function:ion channel activity|Biological_process:ion transport|Cellular_component:membrane|Molecular_function:structural constituent of ribosome|Biological_process:protein biosynthesis|Cellular_component:intracellular|Cellular_component:ribosome|Molecular_function:voltage-gated calcium channel activity|Cellular_component:voltage-gated calcium channel complex|Biological_process:calcium i…
C36H8.3	173466_s_at	WBGene00001452	flp-9	flp-9 encodes a predicted FMRFamide-like peptide neurotransmitter that inhibits action potentials in the pharyngeal muscle when applied to the pharynx of dissected worms and inhibits movement when injected into A. suum; expressed at highest levels prior to adulthood.	pk369	1	0	Expressed in eggs and larva, but not from adult.|Nerve ring and other neuronal processes.	nerve ring	Biological_process:neuropeptide signaling pathway
R07B1.9	186788_s_at	WBGene00011081			ok1096|cxTi8122	0	0	R07B1.9 was activated during 3-fold stages of pharynx development, and its expression was maintained throughout the life of the animal.|R07B1.9::GFP was first activated 104 min after the comma stage in the wild type.			InP_Cae_001031
ZK1193.1	192163_at	WBGene00000608	col-19	col-19 encodes a member of the collagen superfamily containing collagen triple helix repeats (20 copies) that is required for normal structure of the alae; expressed during the L2-to-dauer and L4-to-adult molts with strongest expression in adult animals.	ot74|s1198|sa470|sy238	0	0	Adult-specific expression in the hypodermis. No expression in embryos or larvae.|First appears in vulval cells L4-Adult molt, then in seam cells young adult, and non-vulval ventral hypodermal cells of older adults.|Strong expressed in adult, faint in dauer.|Expressed adult specifically.|COL-19::GFP is expressed exclusively in the adult cuticle, with a distinctive spatial expression pattern. The t…	hypodermis|seam cells|vulva|cuticle	Molecular_function:structural constituent of cuticle|Biological_process:phosphate transport|Cellular_component:cytoplasm|Molecular_function:alpha2-adrenergic receptor activity|Biological_process:G-protein coupled receptor protein signaling pathway|Cellular_component:integral to membrane	KOG3544	Collagens (type IV and type XIII), and related proteins
ZK822.3	190184_at	WBGene00003736	nhx-9	nhx-9 encodes a sodium/proton exchanger expressed intracellularly within the excretory cell, in distinct, large aggregates; nhx-9 has no known mutant or RNAi phenotype; NHX-9 is thought to prevent intracellular acidification by catalysing the electroneutral exchange of vesicular sodium for an intracellular proton.	ok847	0	0	nhx-9::GFP resulted in the labeling of the large H-shaped excretory cell.|In general, the expression patterns found for the translational fusion constructs were similar to those reported above for the transcriptional fusions.		Molecular_function:solute:hydrogen antiporter activity|Biological_process:regulation of pH|Cellular_component:integral to membrane|Molecular_function:sodium:hydrogen antiporter activity|Biological_process:sodium ion transport	KOG1966	Sodium/hydrogen exchanger protein
R12C12.5	186150_s_at	WBGene00020025			uCE3-1374	0	0	Expressed in germline (faint).		Biological_process:protein transport	KOG1656	Protein involved in glucose derepression and pre-vacuolar endosome protein sorting
ZK381.5	181271_s_at	WBGene00022727	ZK381.5	ZK381.5 encodes a homolog of Drosophila ESPINAS and PRICKLE, and of human PRICKLE1, PRICKLE2, and LMO6; ZK381.5 enables Wnt-directed planar cell polarity; ZK381.5 is required for the fully asymmetrical division of B.a versus B.p cells, though this requirement is quantitatively weak.	ttTi5167	0	0	Larval Expression: intestine; unidentified cells in head; unidentified cells in tail ;	head|tail|intestine	Molecular_function:zinc ion binding|Biological_process:embryonic development (sensu Metazoa)	KOG1704	LIM domain
ZK1127.5	187704_at	WBGene00022852			mg187|bx37|bx42|ma104|n2914|cxTi2623|ttTi4210|uCE1-1025	0	0	Larval Expression: intestine; renal gland cells;	intestine|rectal gland cells	Molecular_function:RNA-3'-phosphate cyclase activity|Biological_process:positive regulation of growth rate|Biological_process:embryonic development (sensu Metazoa)|Biological_process:larval development (sensu Nematoda)|Biological_process:growth|Biological_process:positive regulation of body size|Biological_process:oviposition|Biological_process:hermaphrodite genitalia development|Biological_proce…	KOG3980	RNA 3'-terminal phosphate cyclase
C25D7.3	192294_s_at	WBGene00004747	sdc-3	sdc-3 encodes a protein that contains two mutationally separable domains: a zinc finger motif required for dosage compensation and a myosin- like putative ATP- binding region required for her-1 regulation of sex determination; SDC-3 activates dosage compensation by directing the dosage compensation protein complex to the hermaphrodite X chromosomes, and is functionally redundant with SDC-2 with r…	y52y180|y62|y100|y126|y129|y144|y52|y180|y132|y128	0	0	A single 7 kb transcript was detected in embryo, L1 and L2 stages at approximately equal levels. sdc-3 transcript disappear within the first 5 hours of L2.|	oocytes|germ-line cells	Molecular_function:nucleic acid binding|Cellular_component:intracellular|Molecular_function:zinc ion binding|Biological_process:morphogenesis of an epithelium|Biological_process:positive regulation of body size	InP_Cae_008255
R12A1.4	191666_s_at	WBGene00001578	ges-1	ges-1 encodes a gut-specific type B carboxylesterase; by homology, GES-1 hydrolyzes carboxylic ester substrates to yield an alcohol and a carboxylic anion, however, loss of GES-1 activity via mutation or RNAi does not result in any obvious abnormalities; GES-1 is expressed solely in the intestinal, or E, lineage from the 4 E-cell stage of gut development through adulthood; GES-1 contains a C-term…	pk47|ca1|ca6|ca7|snp_R12A1[4]	0	0	~1800 nucleotide transcript detected at all stages. Level of intensity increases from L2/L3-adults.|At 8 E cell stage, staining seen in developing intestine through to morphogenesis. In hatched L1 larvae, beta-gal detected only weakly and sporadically in the intestine.	intestine	Cellular_component:endoplasmic reticulum|Molecular_function:cholinesterase activity|Biological_process:determination of adult life span	KOG1516	Carboxylesterase and related proteins
R05H5.3	188696_at	WBGene00011038			tm1693|cxTi9790|ttTi7235|ok1736|uCE1-1440	0	0	Expressed in medial germline.		Molecular_function:electron carrier activity|Molecular_function:protein disulfide oxidoreductase activity|Biological_process:cell redox homeostasis|Biological_process:electron transport|Biological_process:embryonic development (sensu Metazoa)	KOG2501	Thioredoxin, nucleoredoxin and related proteins
C39E6.4	173754_at	WBGene00003377	mls-2		cc615|tm252	1	0	The GFP::MLS-2 fusion construct and antibody staining showed identical expression patterns. Expression of MLS-2 was first detectable in one or two cells in embryos at the 50-cell stage and is localized in the nucleus. MLS-2 continued to be expressed in proliferating cells that are primarily located at the anterior of the embryo and are presumably derived from the AB lineage. During morphogenesis,…		Molecular_function:transcription factor activity|Molecular_function:sequence-specific DNA binding|Biological_process:regulation of transcription, DNA-dependent|Cellular_component:nucleus|Molecular_function:DNA binding|Biological_process:regulation of transcription	KOG0485	Transcription factor NKX-5.1/HMX1, contains HOX domain
F59B2.12	187170_at	WBGene00010314			cxTi9712|tm1380	0	0	Post-embryonic expression. L2-L4-- punctate signal in 6 cells in the body (coelomocytes), 2 ventral at level of Int3, 2 ventral anterior to developing gonad, 2 left and right subdorsal posterior to gonad. Weaker signal in muscle. Head-- 6 cells closely apposed to pharynx at the level of the nerve ring, 2 subdorsal, 4 ventral-subventral; single cell dorsal to second bulb of the pharynx. Pharynx-- …	head|pharynx|coelomocytes	Molecular_function:cysteine-type endopeptidase activity|Biological_process:proteolysis	InP_met_007227
Y76A2A.2	194091_s_at	WBGene00000834	cua-1	The cua-1 gene encodes a putative E1-E2 ATPase orthologous to the human gene KIAA1347 (ATP7A; OMIM:604384), which when mutated leads to Hailey-Hailey disease.	gk107|ok904|pkP3115	0	0	In L1 larvae, strong expression observed in nuclei of hypodermal cells of head and body regions. In adult, strong expression in nuclei of intestine (anterior portion) and pharyngeal muscle cells (pm6) in the terminal bulb. In dauer larvae, predominant expression observed in hypodermal cells and expression repressed in intestinal cells.	hypodermis|intestine|pharyngeal muscle	Molecular_function:ATPase activity, coupled to transmembrane movement of ions, phosphorylative mechanism|Biological_process:metal ion transport|Cellular_component:integral to membrane|Molecular_function:ATP binding|Biological_process:transport|Cellular_component:membrane|Molecular_function:copper-exporting ATPase activity|Molecular_function:metal ion binding|Molecular_function:metal ion transport…	KOG0207	Cation transport ATPase
T21E8.3	189037_at	WBGene00004002	pgp-8	pgp-8 encodes an ATP-binding protein that is a member of the P-glycoprotein subclass of the ATP-binding cassette (ABC) transporter superfamily; PGP-8 is predicted to function as a transmembrane protein that couples energy to transport of various molecules across membranes, but as loss of pgp-8 activity via RNAi results in no obvious defects, the precise role of PGP-8 in C. elegans development and…	uCE6-1198	1	0	Expressed in head neuron.|Expressed in head neurons.		Molecular_function:nucleotide binding|Molecular_function:nucleoside-triphosphatase activity|Molecular_function:ATP binding|Molecular_function:ATPase activity, coupled to transmembrane movement of substances|Biological_process:transport|Cellular_component:integral to membrane|Molecular_function:ATPase activity|Molecular_function:permease activity|Molecular_function:transporter activity|Cellular_co…	KOG0055	Multidrug/pheromone exporter, ABC superfamily
C13B9.1	187197_s_at	WBGene00015732			ttTi7228	0	0	No GFP expression detected.
M28.7	188309_s_at	WBGene00010898	nph-1	nph-1 encodes a novel, SH3 domain-containing protein that is orthologous to mammalian nephrocystin-1.	tm1701|ok500|cxTi5008	1	0	Expressed in ADF, ADL, AFD, ASE, ASG, ASH, ASI, ASJ, ASK, AWA, AWB, AWC, PHA, PHB, URX, labial neurons.|Pnphp-1::GFP is expressed in both male and hermaphrodite. Pnphp-1::GFP is expressed in the amphid neurons in the head and the male-specific CEM neurons. Pnphp-1::GFP is also expressed in the male and hermaphrodite tail. Pnphp-1::GFP is expressed in the ADL amphid neurons, both pairs of phasmids…	head neurons|tail neurons|nervous system|amphids|phasmids		TWOG0597	Unnamed protein
H30A04.1	175674_s_at	WBGene00001148	eat-20	eat-20 encodes a paralog of the C. elegans and Drosophila genes crb-1 and crumbs, expressed in pharynx, head neurons, hypodermis, and developing embryos.	nc2|nc3|nc4|nc5|nc6	1	0	In embryos, GFP expression was first detected at the 2-fold stage. Sometimes eight cells in the anterior half of the body expressed GFP. At the 3-fold stage, several cells around the pharynx expressed GFP in most embryos. About half of the embryos also expressed GFP weakly in the pharynx. At L1, GFP was detected in a subset of neurons. About half of the larvae also expressed GFP in the pharynx; e…	neurons|pharynx|coelomocytes|m6|m4|pharyngeal muscle|m3|IL1 neurons|head|pharynx|hypodermal|coelomocytes|ventral cord motor neurons|nerve ring|ventral nerve cord|male sensory rays|pharynx|pharynx	Molecular_function:calcium ion binding|Biological_process:cell adhesion|Biological_process:cell-matrix adhesion|Cellular_component:integrin complex|Biological_process:hermaphrodite genitalia development	KOG1217	Fibrillins and related proteins containing Ca2+-binding EGF-like domains
Y113G7A.11	186983_at	WBGene00013748	ssu-1	ssu-1 encodes, by alternative splicing, two isoforms of a cytosolic alcohol sulfotransferase that interacts in the ASJ amphid neurons with the stomatins UNC-1 and UNC-24; the longer SSU-1 isoform is required for normal anesthetic sensitivity and unc-1 phenotypes; ssu-1(fc73) suppresses the anesthetic sensitivity and uncoordinated phenotypes of unc-1 and unc-24 mutants; ssu-1(fc73), along with daf…	tm1117	1	0	Expression of the ceST1 gene was detected throughout development, but higher expression was evident in both the embryo and adult stages. Moreover, ceST1 transcript levels increased 29-fold in dauer larvae, which were induced by culturing daf-2 mutants at 25 centigrades, compared to embryos. This augmented expression was not observed when L3 larvae of the daf-2 mutant were cultured at 25 centigrad…		Molecular_function:sulfotransferase activity	KOG1584	Sulfotransferase
F32A6.4	188296_at	WBGene00000092	ags-3	ags-3 encodes an ortholog of mammalian AGS3, a receptor independent activator of G protein signalling, and of Drosophila RAPSYNOID; AGS-3 proteins have four GoLoco motifs; AGS-3 is involved in polarity and spindle orientation during early embryogenesis; a region of AGS-3 encompassing three GoLoco motifs specifically binds GOA-1 in yeast two-hybrid assays; AGS-3 is expressed in all muscles, intest…	tm1891|ok1169|gk517|tm2375|tm2342	1	0	Expressed in all muscles (body wall, pharyngeal, sphincter, vulval), intestine, weak expression in a set of neurons in the head and neurons in the ventral.|Larval Expression: pharynx; intestine; Nervous System; tail neurons; unidentified cells;|Larval Expression: pharynx; intestine; unidentified cells in head; unidentified cells in tail ;	intestine|head neurons|ventral nerve cord|all muscle cells|pharynx|intestine|tail neurons|nervous system|head|tail|pharynx|intestine	Molecular_function:GTPase activator activity|Biological_process:signal transduction|Molecular_function:binding	KOG1130	Predicted G-alpha GTPase interaction protein, contains GoLoco domain
R13A5.6	176118_at	WBGene00020049			tm1879|tm1908|cxTi5206|snp_T24D8[5]|pkP6144|snp_T24D8[1]|snp_T24D8[2]|snp_T24D8[3]	1	0	Detected exclusively outside the nervous system.|Larval Expression: hypodermis;|Larval Expression: hypodermis; Nervous System; head neurons;	hypodermis|tail neurons|nervous system|hypodermis|head neurons|nervous system		LSE0506	Uncharacterized protein with conserved cysteine
C14A4.12	183270_at	WBGene00007562	C14A4.12		snp_C14A4[2]	0	0	This multicomponent pattern expresses from late embryogenesis through to adulthood. Staining is first observed in the pharynx of 1.5-fold embryos. In 3-fold embryos, expression is seen in the pharyngo-intestinal valve and in the intestino-rectal valve, in addition to the pharyngeal staining. In adults, expression in the excretory cell is also apparent, with the anterior canals staining and about …	pharyngo-intestinal valve|intestino-rectal valve|pharyngeal cells
R05H5.6	188287_at	WBGene00005071	srb-6		ok1269	1	0	ADL ADFf ASH PHx|gmIs12 animals contain only two GFP expressing cells, one PHA and one PHB, on each side of the tail.|Larval Expression: unidentified cells in head; unidentified cells in tail ;	neurons|PHx|head|tail|pharynx|tail neurons|nervous system|phasmids	Molecular_function:transmembrane receptor activity|Biological_process:sensory perception of chemical stimulus|Cellular_component:integral to membrane|Cellular_component:membrane	LSE0021	Sra family integral membrane protein
F09C8.1	171932_x_at	WBGene00008621			pk3307|pk3327|pk2014|tm1429|pkP4061|uCE4-1253|pkP4060	0	0	Intestine	intestine	Molecular_function:hydrolase activity, acting on ester bonds|Biological_process:lipid metabolism	KOG3670	Phospholipase
Y44E3A.2	191822_s_at	WBGene00000036	ace-2	An acetylcholineesterase involved in the termination of cholinergic nerve transmission; it is predominantly expressed in motoneurons.	g73|zz1|g72|g202	1	0	GFP was expressed in several head neurons located on the sides of the pharynx anterior bulb, around the isthmus and on the sides of the pharynx posterior bulb. Some neuronal processes were fluorescent in the ventral cord down to the tail ganglion, where several neurons expressed GFP as well as several nuclei of hypodermal cells at the tip of the tail. Histochemical staining of mutant ace-1 reveal…	hyp10|m5|hyp8|ventral cord neurons|head neurons|motor neurons|nerve ring|pharyngo-intestinal valve|tail ganglia|hyp9|hyp11|tail hypodermis|inner labial neurons	Molecular_function:cholinesterase activity	KOG4389	Acetylcholinesterase/Butyrylcholinesterase
B0491.2	192674_s_at	WBGene00005016	sqt-1	sqt-1 encodes a cuticle collagen; during larval and adult development, sqt-1 activity is required, likely redundantly, for normal cuticle, and hence organismal, morphology; sqt-1 mRNA abundance oscillates during larval development, peaking at one point during each larval stage and peaking again in adults; sqt-1 transcripts are also detected in animals at the L1-L2d molt; in the temporally distinc…	e1584|e1587|n1350|sc33|sc114|sc143|su1005|sc1|sc13|sc97|sc99|sc100|sc101|sc103|sc104|sc107|e1350	0	0	Postembryonic worms assayed by RT-PCR showed that transcripts oscillate, peaking once during each larval stage.|1.25kb transcript detected at L1, L2, L3 and L4 molts. Also detected in L1-L2d molt (L2 dauer)|SQT-1 was detected in L2, L3, and L4 larvae, and adult extracts, but not in L1 or dauer larvae extracts.		Molecular_function:structural constituent of cuticle|Biological_process:phosphate transport|Cellular_component:cytoplasm|Biological_process:cuticle biosynthesis (sensu Nematoda)|Biological_process:positive regulation of body size|Biological_process:embryonic development (sensu Metazoa)	KOG3544	Collagens (type IV and type XIII), and related proteins
R11G11.5	185922_at	WBGene00005855	srw-108		uCE3-1160|uCE3-1161	1	0	Larval Expression: Nervous System; head neurons; amphids;	head neurons|nervous system|amphids		LSE0501	7-transmembrane olfactory receptor
Y75B8A.20	185468_at	WBGene00001724	grl-15	grl-15 encodes a hedgehog-like protein, with an N-terminal signal sequence, a central proline-rich low-complexity region, and a C-terminal Ground-like (Grl) domain; GRL-15 is expressed in the reproductive system, vulva, and larval hypodermis; the Grl domain is predicted to form a cysteine-crosslinked protein involved in intercellular signalling, and it has subtle similarity to the N-terminal Hedg…	pkP1083	0	0	Larval Expression: Reproductive System; developing vulva; hypodermis;	hypodermis|Reproductive System|developing vulva|vulva other		LSE0519	GROUND domains (extracellular cysteine-containing domain sometimes associated with HOG domains)
C05D9.1	183545_s_at	WBGene00004927	snx-1		tm847|uCE6-574	1	0	Larval Expression: pharynx; pharyngeal gland cells; arcade cells; intestine; head mesodermal cell; coelomocytes; Nervous System; head neurons; pharyngeal neurons; unidentified cells in head; unidentified cells in tail ;	head|tail|pharynx|intestine|coelomocytes|head neurons|pharyngeal neurons|nervous system|pharyngeal gland cells|Reproductive System|arcade cells|head mesodermal cell|spermatheca uterine valve	Molecular_function:protein binding|Molecular_function:phosphoinositide binding|Biological_process:cell communication	KOG2273	Membrane coat complex Retromer, subunit VPS5/SNX1, Sorting nexins, and related PX domain-containing proteins
M04F3.4	188979_at	WBGene00019770			ok981	0	0	Adult Expression: Reproductive System; spermatheca;	Reproductive System|spermatheca	Molecular_function:calcium ion binding|Biological_process:ciliary or flagellar motility|Cellular_component:flagellum (sensu Bacteria)
C48D5.1	175833_s_at	WBGene00003605	nhr-6	nhr-6 encodes a nuclear receptor of the NR4A4 subfamily that is orthologous to the mammalian NGFI-B receptors and the Drosophila HR38 nuclear receptor (DHR38) that has been implicated in molting and metamorphosis; by homology, NHR-6 likely functions as a transcription factor that, based upon RNAi experiments, is required for normal ovulation and/or spermathecal development or function; an nhr-6 r…	lg6001|tm870|snp_C48D5[8]|snp_C48D5[1]|uCE3-836|snp_C48D5[7]|uCE3-835|snp_C48D5[5]|snp_C48D5[2]|snp_C48D5[4]|snp_C48D5[6]|uCE3-837|snp_C48D5[3]	1	0	CNR8 showed greatest expression in L3, weak bands were also detected in L4 and adults after long time exposure. Only a single band of 3.1 kb was detected, except in L4 stage a 2.1 kb band is visible.|Expression of the nhr-6DGFP reporter was limited; robust expression was only observed in the posterior and anterior spermatheca during the L3 and L4 stages. Weak expression in two chemosensory neuron…	spermathecae|chemosensory neurons	Molecular_function:transcription factor activity|Molecular_function:zinc ion binding|Molecular_function:sequence-specific DNA binding|Biological_process:regulation of transcription, DNA-dependent|Cellular_component:nucleus|Molecular_function:steroid hormone receptor activity|Molecular_function:DNA binding|Molecular_function:ligand-dependent nuclear receptor activity|Molecular_function:steroid bin…	KOG4217	Nuclear receptors of the nerve growth factor-induced protein B type
F38A6.3	183824_s_at	WBGene00001851	hif-1	hif-1 encodes an ortholog of the mammalian hypoxia-induced factor HIF-1, and is required for survival in hypoxic environments (1% oxygen) that have no effect on wild-type C. elegans.	ia04|nu469|ia4|cxTi5208|snp_F38A6[4]	1	0	Express high levels of GFP in every somatic cell.	all somatic	Molecular_function:signal transducer activity|Biological_process:signal transduction|Cellular_component:nucleus|Molecular_function:transcription regulator activity|Biological_process:regulation of transcription|Biological_process:regulation of transcription, DNA-dependent	KOG3558	Hypoxia-inducible factor 1/Neuronal PAS domain protein NPAS1
F58D5.4	181445_s_at	WBGene00002240	ksr-2		dx8|oz245|dx27|cxTi9694|uCE1-1212|uCE1-1211|snp_F58D5[10]|snp_F58D5[7]|snp_F58D5[9]|uCE1-1210|snp_F58D5[8]|snp_F58D5[6]	0	0	Expression was higher at L3 and lower at the young adult stage than other stages: embryo, L1, L2, L4 and egg-laying adults.		Biological_process:intracellular signaling cascade|Molecular_function:protein kinase activity|Molecular_function:ATP binding|Biological_process:protein amino acid phosphorylation|Molecular_function:protein-tyrosine kinase activity|Molecular_function:protein serine/threonine kinase activity|Molecular_function:non-membrane spanning protein tyrosine kinase activity|Cellular_component:cytoplasm|Biolo…	KOG0193	Serine/threonine protein kinase RAF
K04F10.2	184482_at	WBGene00019395			tm1830	1	0	Larval Expression: Nervous System; amphids; phasmids;	nervous system|amphids|phasmids		TWOG0066	Unnamed protein
F35E8.8	191382_at	WBGene00001786	gst-38		snp_C09H5[1]	1	0	Larval Expression: intestine; Nervous System; head neurons; amphids; tail neurons; phasmids;	intestine|head neurons|tail neurons|nervous system|amphids|phasmids		KOG1695	Glutathione S-transferase
C04B4.2	179273_at	WBGene00007290			ok1212	1	0	Larval Expression: intestine; Nervous System; head neurons; unidentified cells in head;	head|intestine|head neurons|nervous system	Molecular_function:calcium ion binding	LSE0957	Unnamed protein
C54D2.5	193918_at	WBGene00000367	cca-1	cca-1 encodes a calcium channel alpha subunit that is homologous to vertebrate T-type calcium channel alpha 1 subunits; CCA-1 is required for regulation of pharyngeal pumping, specifically for the efficient initiation of action potentials in the pharynx in response to excitatory inputs; a CCA-1::GFP fusion protein is expressed strongly in pharyngeal muscle as well as in many neurons, including pa…	ad1650	1	0	Detected primarily in neurons.|Larval Expression: Nervous System; nerve ring; ventral nerve cord; head neurons; tail neurons;	head neurons|tail neurons|nerve ring|ventral nerve cord|nervous system	Molecular_function:voltage-gated calcium channel activity|Biological_process:calcium ion transport|Cellular_component:voltage-gated calcium channel complex|Molecular_function:ion channel activity|Biological_process:ion transport|Cellular_component:membrane|Cellular_component:integral to membrane|Molecular_function:neurotransmitter:sodium symporter activity|Cellular_component:integral to plasma me…
K03H1.2	193315_s_at	WBGene00003389	mog-1	The mog-1 gene encodes a DEAH helicase orthologous to the Drosophila CG1375/1405, the human PRP16, and the S. cerevisiae PRP16 proteins.	q151|q376|q473|q223	1	0	The steady-state level of mog-1 mRNA varied during development. It peaks in L4 just before the germ line switches from spermatogenesis to oogenesis at the molt from L4 to adult, and it continues in the adult and embryo.|The MOG-1::GFP fusion protein was detected in all somatic tissues, including the intestine.	all somatic	Molecular_function:nucleic acid binding|Molecular_function:ATP binding|Molecular_function:ATP-dependent helicase activity|Molecular_function:helicase activity|Molecular_function:nucleotide binding|Molecular_function:nucleoside-triphosphatase activity|Biological_process:embryonic development (sensu Metazoa)|Biological_process:larval development (sensu Nematoda)|Biological_process:physiological pro…	KOG0924	mRNA splicing factor ATP-dependent RNA helicase
D2007.3	172087_x_at	WBGene00017043			snp_Y41D4B[11]|snp_Y41D4B[12]	1	0	Larval Expression: intestine; Nervous System; ventral nerve cord; head neurons; tail neurons; unidentified cells in head;	head|intestine|head neurons|tail neurons|ventral nerve cord|nervous system
F47C12.5	191684_at	WBGene00005430	srh-220		tm1511|pk65	1	0	Two symmetric nuclei located dorsally and just anterior to the terminal bulb of the pharynx express in 3-fold embryos, L1, and L2 larvae. These cells are chemosensory amphid neurons, probably ADLL and ADLR (but possibly ASKL and ASKR, or ASIL and ASIR). This gene has similarity to ODR-10-like receptor proteins.	amphid neurons		LSE0262	Predicted olfactory G-protein coupled receptor
ZK973.1	182136_at	WBGene00022830			ttTi3526	1	0	Expression is seen in late embryos and early larevae in cells around the pharynx, that are probably neuronal.	neuronal	Molecular_function:RNA binding|Molecular_function:hydrolase activity, acting on ester bonds|Biological_process:nucleobase, nucleoside, nucleotide and nucleic acid metabolism|Molecular_function:DNA binding|Cellular_component:intracellular|Cellular_component:integral to membrane|Biological_process:establishment of competence for transformation	KOG1857	Transcription accessory protein TEX, contains S1 domain
W09C2.1	192655_s_at	WBGene00001249	elt-1	The elt-1 gene encodes a GATA transcription factor expressed in the embryonic hypodermis, and is essential for the production of most hypodermal cells.	pk60|u180|zu180|ok1002|snp_W09C2[1]	0	0	elt-1 (1.75 kb) detected exclusively in embryos.		Molecular_function:transcription factor activity|Molecular_function:zinc ion binding|Molecular_function:sequence-specific DNA binding|Biological_process:regulation of transcription, DNA-dependent|Cellular_component:nucleus|Biological_process:embryonic development (sensu Metazoa)|Biological_process:physiological process|Biological_process:determination of adult life span|Biological_process:oviposi…
K06H7.1	187921_at	WBGene00019455			tm2673|tm2648	0	0	Larval Expression: intestine;	intestine	Biological_process:embryonic development (sensu Metazoa)	InP_Cae_010351
T06E6.2	175681_at	WBGene00000868	cyb-3	cyb-3 encodes a member of the cyclin B family that is required for embryonic viability, and may be involved with sister chromatid segregation.	gk195	0	0	|Expressed in medial germline.		Biological_process:regulation of progression through cell cycle|Cellular_component:nucleus|Biological_process:embryonic development (sensu Metazoa)|Biological_process:cytokinesis|Biological_process:embryonic cleavage|Biological_process:reproduction|Biological_process:hermaphrodite genitalia development	KOG0653	Cyclin B and related kinase-activating proteins
C08F8.8	192717_at	WBGene00003657	nhr-67		tm2172|tm2217|ok631|snp_C08F8[2]	1	0	nhr-67DGFP exhibited a restricted expression pattern. nhr-67DGFP expression was only observed in six or seven head neurons. There was no vulval GFP expression in the nhr-67DGFP reporter line.|The mRNAs for lin-42, nhr-23, and nhr-41a exhibit a low-high (peak)-low profile during the L1 intermolt that is precisely reiterated at later stages. The mRNAs for nhr-25a, nhr-25b, and nhr-41b have a high-l…	head neurons	Molecular_function:transcription factor activity|Molecular_function:zinc ion binding|Molecular_function:sequence-specific DNA binding|Biological_process:regulation of transcription, DNA-dependent|Cellular_component:nucleus|Molecular_function:DNA binding|Molecular_function:ligand-dependent nuclear receptor activity|Biological_process:positive regulation of growth rate|Biological_process:physiologi…	KOG3575	Hormone receptors
F27C8.1	192458_at	WBGene00000002	aat-1	aat-1 encodes an amino acid transporter catalytic subunit; when co-expressed in Xenopus oocytes with the ATG-2 glycoprotein subunit, AAT-1 is able to facilitate amino acid uptake and exchange, showing a relatively high affinity for small and some large neutral amino acids; in addition, AAT-1 is able to covalently associate with ATG-2 or ATG-1 to form heterodimers in the Xenopus expression system;…	tm1351	1	0	Larval Expression: pharynx; pharyngeal gland cells; intestine; renal gland cells; Reproductive System; excretory cell; excretory gland cells; Nervous System; nerve ring; ventral nerve cord; head neurons; pharyngeal neurons; unidentified cells in tail ;	tail|pharynx|intestine|head neurons|nerve ring|ventral nerve cord|pharyngeal neurons|nervous system|pharyngeal gland cells|rectal gland cells|Reproductive System|gonad sheath cells|excretory cell|excretory gland cells	Molecular_function:amino acid-polyamine transporter activity|Biological_process:amino acid transport|Cellular_component:membrane|Biological_process:transport|Cellular_component:integral to membrane|Molecular_function:amino acid permease activity|Molecular_function:L-gamma-aminobutyric acid transporter activity|Biological_process:gamma-aminobutyric acid transport	KOG1287	Amino acid transporters
C01B10.3	185295_s_at	WBGene00015278		C01B10.3 encodes a paralog of IPP-5, and thus may functionally overlap with ipp-5 in vivo.	tm2415|ttTi4241	0	0	Expressed in pharyngeal muscles and rectal epithelial cells		Molecular_function:inositol or phosphatidylinositol phosphatase activity	KOG1976	Inositol polyphosphate 5-phosphatase, type I
F39H12.4	186202_s_at	WBGene00018215	igcm-1		ok711|snp_F39H12[4]	1	0	Neuronal expression in: labial sensory neurons + sheath & socket|Larval Expression: intestine - anterior cells; Nervous System; head neurons; tail neurons; unidentified cells;	pharynx|lateral hypodermis|sheath_cells|socket_cells|sensory neurons|intestine|head neurons|tail neurons|nervous system		KOG3515	Predicted transmembrane protein of the immunoglobulin family of cell adhesion molecules
T15D6.3	193135_at	WBGene00001642	gly-17	gly-17 encodes a protein similar to 2/I N-acetylglucosaminyltransferase.	snp_T15D6[1]	0	0	Fluoresence rarely observed in any samples. The few cases that did display GFP were all malformed embryos.		Molecular_function:acetylglucosaminyltransferase activity|Cellular_component:membrane	KOG0799	Branching enzyme
F35E8.11	191611_at	WBGene00000412	cdr-1	cdr-1 encodes a member of the cadmium-inducible lysosomal family that affects susceptibility to cadmium toxicity; expressed in intestinal cells.	tm723	0	0	Following cadmium exposure, cdr-1 promoter activity is evident exclusively in the intestinal cells of C. elegans. Transcription was observed in all post-embryonic stages of development, and not in developing embryos. In the absence of cadmium, reporter transgene activity was not observed.|When cadmium-exposed C. elegans were hybridized to an antisense CDR-1 cDNA probe, CDR-1 mRNA was observed thr…	intestinal|intestine		KOG4244	Failed axon connections (fax) protein/glutathione S-transferase-like protein
Y43F4B.6	173808_s_at	WBGene00002229	klp-19	klp-19 encodes a plus-end-directed microtubule motor protein that is most closely related to motors of the kinesin-4 family; KLP-19 activity is essential for embryonic and larval development and is required for generating a force that aligns sister chromatid kinetochores directly opposite the spindle poles thus ensuring proper holocentric chromosome segregation; KLP-19 expression is detected in e…	bn126	0	0	Strong antibody staining was seen primarily in areas with dividing cells; i.e., the gonad and embryos.		Molecular_function:microtubule motor activity|Molecular_function:ATP binding|Biological_process:microtubule-based movement|Cellular_component:microtubule associated complex|Biological_process:embryonic development (sensu Metazoa)|Biological_process:larval development (sensu Nematoda)|Biological_process:growth|Biological_process:spindle organization and biogenesis|Biological_process:embryonic clea…	KOG0244	Kinesin-like protein
F33D4.1	193749_at	WBGene00003607	nhr-8	The nhr-8 gene encodes a nuclear hormone receptor homolog; nhr-8(ok186) mutants have abnormally low resistance to the toxins colchicine and chloroquine.	tm1800|ok186|uCE4-1012|uCE4-1011	0	0	Transgenic animals bearing this reporter express GFP exclusively in intestinal cells, beginning in embryos shortly after cellular differentiation and continuing throughout the life of the transgenic animals.	intestinal|embryos	Molecular_function:transcription factor activity|Molecular_function:zinc ion binding|Molecular_function:sequence-specific DNA binding|Biological_process:regulation of transcription, DNA-dependent|Cellular_component:nucleus|Molecular_function:steroid hormone receptor activity|Molecular_function:DNA binding|Molecular_function:ligand-dependent nuclear receptor activity|Biological_process:positive re…	KOG3575	Hormone receptors
T03D8.4	177520_at	WBGene00001723	grl-14	grl-14 encodes a hedgehog-like protein, with an N-terminal signal sequence and a C-terminal Ground-like (Grl) domain; GRL-14 is expressed in intestine, head mesodermal cell, hypodermis, seam cells, and uterine muscle, larval arcade cells and reproductive system, and the developing vulva; the Grl domain is predicted to form a cysteine-crosslinked protein involved in intercellular signalling, and i…	snp_T28F3[1]	0	0	Larval Expression: arcade cells; Reproductive System; developing vulva;	Reproductive System|developing vulva|arcade cells		LSE0519	GROUND domains (extracellular cysteine-containing domain sometimes associated with HOG domains)
R07E3.3	188428_at	WBGene00011104	cut-5		ok2005	0	0	Animals transformed with this construct showed GFP expression only in seam cells in embryos at the threefold stage and in dauer larvae.		Biological_process:positive regulation of body size
F35G12.12	184803_s_at	WBGene00009445			tm1208	0	0	Larval Expression: intestine;	intestine	Biological_process:embryonic development (sensu Metazoa)	InP_met_020539
F11E6.5	189318_at	WBGene00001240	elo-2	The elo-2 gene encodes a palmitic acid elongase, homologous to polyunsaturated fatty acid (PUFA) elongases such as ELO-1, that is required for normally rapid growth, normally large body size, fertility, and for the quantitative regulation of the ultradian defecation rhythm; the joint action of ELO-2 with ELO-1 is strongly required for 20-carbon PUFA production and for general viability; elo-2 is …	cxTi6213	1	0	While being detected in various tissues and parts of the body, including the ventral cord, pharyngeal muscles, uterus, and the tail, the reporter is most strongly expressed in intestinal cells. In the intestinal cells, GFP fluorescence could be detected from the late embryonic stage onward. In very old (30 days) and even dead worms the intestinal fluorescence stays bright, suggesting that the ELO…	tail|uterus|intestinal|pharyngeal muscle|ventral cord neurons	Cellular_component:integral to membrane|Biological_process:positive regulation of growth rate|Biological_process:physiological process	KOG3072	Long chain fatty acid elongase
M02B1.1	191963_at	WBGene00005153	srf-3		yj10|br6|e2797|e2689|e2680	0	0	To determine the cellular expression pattern of srf-3, constructs were generated, which fused GFP to the N terminus of SRF-3 and {beta}-galactosidase to the C terminus. Animals transgenic for either of these reporters expressed the fusion genes exclusively in the pharyngeal cells g1 and g2, the lateral seam cells, and the spermatheca. Expression was first visible in the seam cells of late embryos…		Molecular_function:nucleotide-sugar transporter activity|Biological_process:nucleotide-sugar transport|Cellular_component:integral to membrane|Cellular_component:Golgi membrane|Molecular_function:sugar porter activity|Biological_process:carbohydrate transport	KOG2234	Predicted UDP-galactose transporter
ZK525.1	188030_s_at	WBGene00001458	flp-15	flp-15 encodes two FMRFamide-related short peptide neurotransmitter; the precise roles for these peptides in C. elegans neurotransmission are not yet known.	ttTi6537	1	0	Nerve ring and other neuronal processes.|Expressed in PHA, I2, socket/sheath cells. Faint or variable expression observed in pharyngeal muscle and several cells in the head. No male specific expression.	nerve ring		InP_Cae_012099
Y47D3B.10	173395_s_at	WBGene00001077	dpy-18	An alpha subunit of prolyl-4-hydroxylase which is a procollagen modifying enzyme required for exoskeleton formation, morphogenesis and maintenance of body shape; it is expressed throughout the hypodermis and certain head and posterior neurons.	e1096|e1270|e1862|s361|s1304|s1305|s1306|e364|e346|e354|h662|e499|ok162|uCE3-1233|uCE3-1232|uCE3-1234	1	0	GFP expression was first observed at the 3-fold embryonic stage and was continuously expressed thereafter throughout embryonic and postembryonic development and into adulthood. The GFP signal was observed in the hypodermis, two pairs of bilaterally symmetrical head neurons that extend processes to the tip of the pharynx, and one posteriorly located neuron that sends a process along the ventral ne…	pharynx|hypodermis|head neurons|hypodermal|hypodermal	Molecular_function:oxidoreductase activity, acting on paired donors, with incorporation or reduction of molecular oxygen, 2-oxoglutarate as one donor, and incorporation of one atom each of oxygen into both donors|Biological_process:protein metabolism|Biological_process:positive regulation of body size|Biological_process:locomotory behavior	KOG1591	Prolyl 4-hydroxylase alpha subunit
ZK177.6	188097_at	WBGene00001511	fzy-1	fzy-1 encodes an ortholog of S. cerevisiae Cdc20p that is required for the metaphase-to-anaphase transition, the deposition of extra meiotic chromosomes to polar bodies, and postembryonic vulval development; on the basis of orthology, FZY-1 is predicted to regulate anaphase-promoting complex (APC); FZY-1 protein is found in early embryonic cells at prometaphase and metaphase of mitosis and meiosi…	h1983|ok312	0	0	Expressed in early-stage embryonic cells. No details on expression pattern in other life stages.		Biological_process:embryonic development (sensu Metazoa)|Biological_process:post-embryonic body morphogenesis|Biological_process:hermaphrodite genitalia development|Biological_process:gametogenesis	KOG0305	Anaphase promoting complex, Cdc20, Cdh1, and Ama1 subunits
C01G10.11	191703_s_at	WBGene00006808	unc-76	unc-76 encodes a predicted coiled-coil protein that belongs to the FEZ (fasciculation and elongation protein; zygin/zeta-1) family of proteins; UNC-76 activity is required for normal axonal outgrowth and fasciculation and hence, normal locomotion; UNC-76 expression begins during embryogenesis and is present in all axons throughout development; UNC-76 localizes to both axons and cell bodies.	e911|ky258|n2397|n2398|n2457|rh116|ev424	1	0	Intense staining showed in all major nerve bundles (the nerve ring and dorsal and ventral nerve cords) and all minor longitudinal and circumferential process tracts and bundles of sensory processes. Staining was visible in neuronal cell bodies but not in nuclei. Outside the pharynx, all neurons, but no other cells, stained with anti-UNC-76 antisera. Specifically, no staining was observed in cells…	neurons|nerve ring|ventral nerve cord|dorsal nerve cord
C42D8.2	191323_at	WBGene00006926	vit-2	The vit-2 gene encodes the vitellogenin homolog YP170.	uCE2-2056|uCE2-2057	0	0	Expressed in late-stage oocytes. Pseudocoelomic expression in very young and very old hermaphrodites.		Molecular_function:lipid transporter activity|Biological_process:lipid transport|Biological_process:determination of adult life span	KOG4338	Predicted lipoprotein
R05D3.4	187366_s_at	WBGene00007008	rfp-1		ok572|tm946	1	0	Protein extracts from five C. elegans developmental stages were analyzed by Western blotting for the presence of the 97.6-kDa RFP-1 using anti-RFP-1 antibodies. RFP-1 is expressed in all life stages of C. elegans. RFP-1 expression is high in embryos, L1, and L2 animals and appears to decrease slightly in the L4 and young adult stages. Extracts of the L2 larval stage appear to have enhanced proteo…	pharynx|intestinal|oocytes|nerve ring|germ cells	Molecular_function:protein binding|Molecular_function:zinc ion binding|Molecular_function:electron carrier activity|Molecular_function:protein disulfide oxidoreductase activity|Biological_process:cell redox homeostasis|Biological_process:positive regulation of growth rate|Biological_process:larval development (sensu Nematoda)|Biological_process:growth|Biological_process:morphogenesis of an epithe…
C24H10.5	193392_at	WBGene00006861	uvt-2	uvt-2 encodes a protein that contains four EF-hand calcium binding motifs with similarity to human calmodulin; mRNA weakly expressed in L1 through L4 larval stages and in the adult hermaphrodite.	ct61sb4|sb45|tm1664|or184|or543|ct61|sb4	0	0	Weak expression at L1-L4 larva. Weak expression at adult hermaphrodite.		Molecular_function:calcium ion binding	KOG0027	Calmodulin and related proteins (EF-Hand superfamily)
W07A8.3	172017_x_at	WBGene00001043	dnj-25	The dnj-25 (Ce-auxilin) gene is required in vivo for clathrin-mediated endocytosis and for normal development.	ok422|uCE5-3403|uCE5-3402	0	0	Larval Expression: pharynx; hypodermis; seam cells;	pharynx|hypodermis|seam cells	Molecular_function:heat shock protein binding|Biological_process:positive regulation of growth rate|Biological_process:larval development (sensu Nematoda)|Biological_process:growth|Biological_process:molting cycle (sensu Protostomia and Nematoda)|Biological_process:DNA repair	KOG0431	Auxilin-like protein and related proteins containing DnaJ domain
E01F3.1	191961_at	WBGene00008443	pde-3		tm2274|tm1998|uCE2-2385|uCE2-2380|uCE2-2387|uCE2-2384|uCE2-2388|uCE2-2383|uCE2-2382|uCE2-2381|uCE2-2386	1	0	Larval Expression: hypodermis; Nervous System; tail neurons;	hypodermis|head neurons|tail neurons|nervous system|intestine - . cells	Molecular_function:catalytic activity|Molecular_function:3',5'-cyclic-nucleotide phosphodiesterase activity|Biological_process:signal transduction
C32D5.2	192084_s_at	WBGene00004860	sma-6	sma-6 encodes a serine/threonine protein kinase that is orthologous to type I TGF-beta receptors; sma-6 activity is required for regulating body length and for proper development of the male tail; sma-6 expression first begins at the 1.5-fold stage of embryogenesis and continues through adulthood; sma-6 is expressed in dorsal and ventral hypodermis, pharyngeal muscle, and the intestine; expressio…	wk8|wk9|wk10|wk11|e1482|wk7	0	0	Head, posterior and intestine.|sma-6 is expressed during embryonic, larval and adult stages. During the early larval stages (L1-L2), sma-6 is extensively expressed in the anterior pharyngeal and distal posterior regions of the animal. Soon afterwards, expression begins in the posterior intestinal nuclei and advances more anteriorly. Expression is seen in the pairs of intestinal nuclei as they div…	head|intestine|tail|pharynx|intestinal|pharyngeal muscle|hyp6|hyp7|intestine|pharyngeal muscle	Molecular_function:transmembrane receptor protein serine/threonine kinase activity|Molecular_function:transforming growth factor beta receptor activity|Cellular_component:membrane|Molecular_function:receptor signaling protein serine/threonine kinase activity|Molecular_function:ATP binding|Biological_process:transmembrane receptor protein serine/threonine kinase signaling pathway|Molecular_functio…	KOG2052	Activin A type IB receptor, serine/threonine protein kinase
C17G10.4	174820_s_at	WBGene00000383	cdc-14	cdc-14 encodes a dual-specificity phosphatase, homologous to Cdc14p in S. cerevisiae; CDC-14 localizes to the central spindle in anaphase and to the midbody in telophase, and is required for cytokinesis and embryonic viability.	he118|he141|ok1407|snp_C17G10[1]	0	0	Mosaic expression is seen in embryos, with from 2 to many cells showing expression. Expression is seen in both pre- and post-comma stage embryos.|The localization of CeCDC-14 was analyzed in wild-type C. elegans embryos, using the affinity-purified anti-CeCDC-14 antibodies for immunofluorescence microscopy.|		Molecular_function:phosphoprotein phosphatase activity|Biological_process:protein amino acid dephosphorylation|Molecular_function:protein tyrosine phosphatase activity|Molecular_function:nucleic acid binding|Molecular_function:protein tyrosine/serine/threonine phosphatase activity|Biological_process:positive regulation of growth rate|Biological_process:DNA repair	KOG1720	Protein tyrosine phosphatase CDC14
T02C5.5	174819_at	WBGene00006742	unc-2	unc-2 encodes a calcium channel alpha subunit required for desensitization to dopamine, normal flexion and speed during movement, normally low sensitivity of whole animals to serotonin, and neuronal migrations promoted by humoral serotonin; UNC-2 is orthologous to human CACNA1A (OMIM:601011, mutated in familiar hemiplegic migraine or episodic ataxia 2) and to Drosophila CACOPHONY; UNC-2 is expres…	e97|e129|e2342|e2379|md1186|mu74|pk95|ra605|ra606|ra609|ra610|ra614|lj1|e55|ra612|mf29|gk366|ttTi2424|snp_Y76F7[2]|snp_Y76F7[3]|uCE6-772|uCE6-770|snp_Y76F7[1]|CE6-120	1	0	GFP fluorescence was found to be primarily localized within the nervous system. Expression was first observed late in embryogenesis at ~450 min of development when most neurons have been generated, and continued throughout development to the adult stage. GFP expression was observed only a subset of pharyngeal muscle cells but not in other types of muscle tissues. The unc-2 reporter gene was expre…	pharyngeal muscle|ventral cord motor neurons|nerve ring|touch cells|head neurons|nervous system|head
K08E3.7	179259_at	WBGene00003967	pdr-1	pdr-1 encodes an ortholog of human parkin (PARK2; OMIM:602544), which when mutated leads to the juvenile 2 form of Parkinson disease (OMIM:600116).	lg103|ok965|gk448|lg101|tm598|tm395|snp_K08E3[2]|snp_K08E3[3]|snp_K08E3[1]	1	0	Expression starts in embryogenesis and is maintained throughout development until adulthood. The translational fusion gfp::pdr-1 is highly expressed in most neurons. A strong GFP signal was observed in all muscle cells, and is also detectable in other, probably all, tissues.|Northern blot analyses using total RNA from each single developmental stage of C. elegans confirmed the temporal expression…		Molecular_function:ubiquitin-protein ligase activity|Biological_process:ubiquitin cycle|Biological_process:protein modification|Molecular_function:zinc ion binding|Molecular_function:protein binding|Biological_process:embryonic development (sensu Metazoa)|Biological_process:cytokinesis|Biological_process:embryonic cleavage	KOG0006	E3 ubiquitin-protein ligase (Parkin protein)
F45H7.2	174756_at	WBGene00001559	gei-1	gei-1 encodes a protein containing a RhoGAP domain and a START (StAR-related lipid-transfer) domain and interacts with GEX-2 in yeast two-hybrid assays.	uCE3-829|uCE3-827|CE3-127|uCE3-828	0	0	Larval Expression: pharynx;	pharynx	Biological_process:signal transduction|Cellular_component:intracellular	KOG2200	Tumour suppressor protein p122-RhoGAP/DLC1
C34B7.2	192744_at	WBGene00007912			ca201|ca201sb54|h509|n783|n835|sb93|sb95|sb103|sb106|sb107|sb108|sb109|h392|ok1283	1	0	Neuronal expression: GABAergic motor neurons, head & tail.|			KOG1888	Putative phosphoinositide phosphatase
E01H11.1	175780_at	WBGene00004033	pkc-2	pkc-2 is orthologous to the human gene PROTEIN KINASE C ALPHA (AA 1-672) (PRKCA; OMIM:176960), which when mutated leads to disease.	tm409|ok328|uCE6-1119|uCE6-1118|uCE6-1120|uCE6-1121	0	0	A high proportion of PKC2 polypeptides is associated with the particulate fraction in newly-hatched (early L1) C. elegans and L3 and L4 larvae.		Biological_process:intracellular signaling cascade|Molecular_function:protein serine/threonine kinase activity|Molecular_function:ATP binding|Biological_process:protein amino acid phosphorylation|Molecular_function:protein kinase activity|Molecular_function:protein-tyrosine kinase activity|Molecular_function:transporter activity|Biological_process:transport|Cellular_component:synaptic vesicle|Cel…
F45E4.9	187989_at	WBGene00001975	hmg-5		uCE1-1089	0	0	HMG-5 was found to be highly expressed in oocytes and all of the cells of the early and late embryos. Its expression rapidly disappeared at the time of hatching, and hardly any expression of HMG-5 in the larval and adult stages was observed.	oocytes	Molecular_function:DNA binding|Biological_process:regulation of transcription, DNA-dependent|Biological_process:gametogenesis	KOG0381	HMG box-containing protein
C30H6.6	193454_at	WBGene00001811	haf-1	haf-1 encodes a predicted transmembrane protein of the ATP-binding cassette (ABC) transporter superfamily; by homology, HAF-1 is proposed to function in ATP-dependent transport of molecules across plasma and intracellular membranes; however, as loss of HAF-1 function via RNA-mediated interference (RNAi) does not result in any abnormalities, the precise role of HAF-1 in C. elegans development and/…	ok705|tm843	0	0	No observable expression, 2 isolates.		Molecular_function:nucleotide binding|Molecular_function:nucleoside-triphosphatase activity|Molecular_function:ATP binding|Molecular_function:ATPase activity, coupled to transmembrane movement of substances|Biological_process:transport|Cellular_component:integral to membrane|Molecular_function:ATPase activity|Molecular_function:transporter activity|Cellular_component:membrane|Molecular_function:i…
R144.11	178633_at	WBGene00020099			snp_F14B6[1]|CE1-205	1	0	Larval Expression: intestine; unidentified cells in head;|Larval Expression: intestine; renal gland cells; Nervous System; head neurons; neurons along body; PVT interneuron;	head|intestine|intestine|head neurons|nervous system|rectal gland cells|neurons along body|PVT interneuron		InP_met_020510
B0213.6	172343_x_at	WBGene00003769	nlp-31	nlp-31 encodes five predicted neuropeptide-like proteins; in C. elegans, nlp-31 is part of the YGGWamide neuropeptide family that also contains nlp-24, nlp-25, and nlp-27-32; nlp-31 is expressed in the hypodermis, suggesting that the peptides it encodes may have a non-neuronal function; nlp-31 expression is also detected in precomma-stage embryos; as loss of nlp-31 activity via large-scale RNAi s…	snp_F42F12[1]	0	0	Expressed in hypoderm, embryos.	hypodermis|embryos		LSE4106	Unnamed protein
C47F8.8	193507_at	WBGene00003671	nhr-81		tm816	0	0	Lateral seam cells.	seam cells	Molecular_function:transcription factor activity|Molecular_function:zinc ion binding|Molecular_function:sequence-specific DNA binding|Biological_process:regulation of transcription, DNA-dependent|Cellular_component:nucleus|Molecular_function:steroid hormone receptor activity|Molecular_function:DNA binding|Molecular_function:ligand-dependent nuclear receptor activity	KOG3575	Hormone receptors
C50C3.8	173114_s_at	WBGene00016803	bath-42	The C50C3.8 gene encodes a protein with a meprin-associated Traf homology (MATH) domain that may be involved in apoptosis.	ttTi6868|tm2360	1	0	Adult Expression: Nervous System; head neurons; unidentified cells;	head neurons|nervous system	Molecular_function:protein binding	KOG1987	Speckle-type POZ protein SPOP and related proteins with TRAF, MATH and BTB/POZ domains
K08F11.5	194204_x_at	WBGene00019544			tm1966	0	0	Larval Expression: pharynx; intestine;	pharynx|intestine	Molecular_function:calcium ion binding|Molecular_function:GTP binding|Biological_process:small GTPase mediated signal transduction|Cellular_component:intracellular|Biological_process:protein transport|Biological_process:larval development (sensu Nematoda)|Biological_process:physiological process	KOG1707	Predicted Ras related/Rac-GTP binding protein
R03E9.3	190520_at	WBGene00019844	abts-4		tm701|ok953|ok954	1	0	The abts-4 gene fusion was restricted to the intestine, with the highest expression observed in cells of the posterior- and anterior-most gut region.||Larval Expression: intestine; Nervous System; head neurons; tail neurons;	intestine|head neurons|tail neurons|nervous system	Molecular_function:anion exchanger activity|Biological_process:anion transport|Cellular_component:integral to membrane|Molecular_function:inorganic anion exchanger activity|Cellular_component:membrane
F42G8.3	191073_s_at	WBGene00004056	pmk-2	The pmk-2 gene encodes a homolog of p38, a type of mitogen-activated protein kinase (MAPK) that in mammals is generally activated by diverse cellular stresses and ligands.	gk21	0	0	expressed throughout the intestine but was not localized to the nuclei under any tested conditions.|no staining	intestine	Molecular_function:protein kinase activity|Molecular_function:ATP binding|Biological_process:protein amino acid phosphorylation|Molecular_function:protein-tyrosine kinase activity|Molecular_function:protein serine/threonine kinase activity|Molecular_function:MAP kinase activity	KOG0660	Mitogen-activated protein kinase
C15H9.9	181509_at	WBGene00015803			tm2627	0	0	Expressed in pharyngeal marginal cells.		Molecular_function:peroxidase activity|Biological_process:electron transport	TWOG0230	Unnamed protein
B0432.5	192414_at	WBGene00000296	cat-2	cat-2 encodes a putative tyrosine hydroxylase that affects dopamine levels that in turn affect locomotory slowing in response to food; expressed in dopamanergic as well as other neurons, male spicules, and male ray neurons.	tm346|e1112|tm2261	1	0	? ~all dopaminergic neurons|In wild-type worms, expression of cat-2::gfp reporters was restricted to the 14 cells previously identified by a formaldehyde-induced fluorescence (FIF) assay for DA(CEPd, CEPv, ADE, PDE, R5A, R7A, R9A), plus 4 additional male-specific FIF-positive cells identified here for the first time. These are the four socket cells of the spicules.|cat-2-NLS-CFP was observed in e…	neurons|dopaminergic neurons|socket_cells|DA neurons|spicule socket cells|male tail|dopaminergic neurons
R09B3.5	173444_s_at	WBGene00003123	mag-1		tm645|uCE1-1206	0	0	No expression in the gonads. In the embryos produced by these animals, first observed consistent expression of the reporter transgene just prior to morphogenesis. At this stage, staining is most intense in the anterior region, but stripes of stained cells also appear to extend to the posterior of the embryo. As morphogenesis begins, staining is seen primarily in the head and tail regions. Just pr…	head|tail|pharynx	Cellular_component:nucleus|Biological_process:positive regulation of growth rate|Biological_process:embryonic development (sensu Metazoa)|Biological_process:positive regulation of body size|Biological_process:gastrulation (sensu Protostomia)|Biological_process:embryonic development|Biological_process:larval development (sensu Nematoda)|Biological_process:growth|Biological_process:feminization of …	KOG3392	Exon-exon junction complex, Magoh component
ZK675.2	190980_at	WBGene00014066	rev-1		snp_F37B1[1]	1	0	Expressed in vm1, 6 pairs of head neurons, gut cells and tail neurons.		Cellular_component:intracellular|Molecular_function:magnesium ion binding|Molecular_function:damaged DNA binding|Molecular_function:nucleotidyltransferase activity|Biological_process:DNA repair|Biological_process:embryonic development (sensu Metazoa)|Biological_process:positive regulation of growth rate	KOG2093	Translesion DNA polymerase - REV1 deoxycytidyl transferase
Y56A3A.3	184164_at	WBGene00003234	mif-1		ok2009	0	0	Transcribed by each of the major developmental stages.|Ce-mif-1 mRNA transcription did not change significantly in the presence of dauer pheromone.			KOG1759	Macrophage migration inhibitory factor
F49C12.11	173244_at	WBGene00009880			ok335	1	0	Larval Expression: intestine; Nervous System; head neurons;	intestine|head neurons|nervous system	Biological_process:positive regulation of body size|Biological_process:locomotory behavior|Biological_process:larval development (sensu Nematoda)|Biological_process:physiological process|Biological_process:growth|Biological_process:embryonic development (sensu Metazoa)|Biological_process:positive regulation of growth rate|Biological_process:post-embryonic body morphogenesis	KOG4766	Uncharacterized conserved protein
Y102A11A.6	176476_s_at	WBGene00022416			CE1-238|CE1-239	1	0	Larval Expression: pharynx; Nervous System; head neurons;	pharynx|head neurons|nervous system		KOG2667	COPII vesicle protein
C01B10.8	184605_at	WBGene00015282			uCE4-963|uCE4-962	0	0	Substantial fluorescence was noted in the 20 intestinal cells of adult and larval stages. During the embryonic development GFP signals were first seen in eggs that are situated in the uterus close to the vulva, representing embryos at the time of gastrulation, approximately 3 h after fertilisation.		Molecular_function:catalytic activity|Biological_process:ubiquinone biosynthesis|Molecular_function:2-polyprenyl-6-methoxy-1,4-benzoquinone methyltransferase activity	KOG2352	Predicted spermine/spermidine synthase
C38C10.1	193134_at	WBGene00006576	tkr-1	tkr-1 encodes a G protein-coupled receptor that is the C. elegans tachykinin-like neuropeptide receptor homolog; by homology, TKR-1 is predicted to function in modulation of excitatory neurotransmission; as loss of tkr-1 activity via RNAi results in moderate reduction of fat content, TKR-1 may play a specific role in regulating lipid metabolism; a tkr-1 reporter gene fusion is reportedly expresse…	fg2|qa100|tm1765	1	0	The nuclei of ADEsoL/R and PDEsoL/R stain from L2(birth?) to adult.	deirid sensilla|postdeirid sensilla	Molecular_function:rhodopsin-like receptor activity|Biological_process:G-protein coupled receptor protein signaling pathway|Cellular_component:integral to membrane|Molecular_function:tachykinin receptor activity|Cellular_component:plasma membrane|Molecular_function:neuropeptide Y receptor activity|Molecular_function:neuropeptide receptor activity	KOG4219	G protein-coupled receptor
F10E9.8	176147_s_at	WBGene00004726	sas-4	sas-4 encodes a predicted coiled-coil protein and centriole component recruited to the centrosome once per cell cycle at the time of organelle duplication and is required for centriole duplication and spindle assembly, levels dictate centrosome size, and also affects germ cell proliferation and locomotion; colocalizes with gamma-tubulin to centrosomes both in sperm and in the syncitial part of th…	ttTi3735|ttTi4990|uCE5-1276|uCE5-1272|uCE5-1275|uCE5-1262|uCE5-1259|uCE5-1268|uCE5-1278|uCE5-1271|uCE5-1261|CE5-142|uCE5-1267|uCE5-1274|uCE5-1266|uCE5-1279|uCE5-1270|uCE5-1264|uCE5-1269|uCE5-1273|uCE5-1260|uCE5-1265	0	0	|In worms, SAS-4 colocalized with gamma-tubulin to centrosomes both in sperm and in the syncytial part of the gonad. SAS-4 staining in the gonad disappeared as the meiotic nuclei cellularized to form oocytes, presumably marking the point at which the centrioles are lost during oogenesis.||||	gonad|sperm	Biological_process:embryonic development (sensu Metazoa)|Biological_process:positive regulation of growth rate|Biological_process:morphogenesis of an epithelium|Biological_process:positive regulation of body size|Biological_process:locomotory behavior	InP_Cae_004963
Y40C5A.2	190399_at	WBGene00003841	ocr-4		tm2173	1	0	ocr-4::gfp was expressed in the four mechanosensory OLQ neurons.		Molecular_function:ion channel activity|Biological_process:ion transport|Cellular_component:membrane|Cellular_component:integral to membrane	KOG3676	Ca2+-permeable cation channel OSM-9 and related channels (OTRPC family)
C37C3.3	172257_x_at	WBGene00016497			uCE5-2554	1	0	|Larval Expression: pharynx; pharyngeal-intestinal valve; rectal epithelium; Nervous System; nerve ring; ventral nerve cord; tail neurons;	pharynx|rectal epithelium|tail neurons|nerve ring|ventral nerve cord|nervous system|pharyngeal-intestinal valve	Biological_process:protein transport|Biological_process:embryonic development (sensu Metazoa)|Biological_process:larval development (sensu Nematoda)|Biological_process:physiological process|Biological_process:post-embryonic body morphogenesis|Biological_process:locomotion|Biological_process:growth|Biological_process:locomotory behavior|Biological_process:positive regulation of growth rate
C23H4.6	190741_at	WBGene00007694			ttTi2446	1	0	Larval Expression: pharynx; pharyngeal gland cells; intestine; renal gland cells; Reproductive System; developing vulva; developing spermatheca; gonad sheath cells; head mesodermal cell; Nervous System; head neurons; neurons along body; unidentified cells in tail ;	tail|pharynx|intestine|head neurons|nervous system|pharyngeal gland cells|rectal gland cells|Reproductive System|developing spermatheca|developing vulva|spermatheca|gonad sheath cells|neurons along body|head mesodermal cell|distal tip cell	Molecular_function:ATP binding|Molecular_function:ATPase activity|Biological_process:DNA metabolism|Cellular_component:chromosome	KOG0250	DNA repair protein RAD18 (SMC family protein)
C09E7.3	180340_at	WBGene00003859	oig-1		ok1687	1	0	Neuronal expression in: 4-6 cells in RVG; several classes of VNC-MNs; 4 labial sensory neurons|Larval Expression: Nervous System; nerve ring; ventral nerve cord;	ventral cord motor neurons|sensory neurons|retrovesicular ganglion neurons|nerve ring|ventral nerve cord|nervous system		TWOG0505	Unnamed protein
Y50D7A.7	176769_s_at	WBGene00000081	ads-1	ads-1 encodes an ortholog of human ALKYL-DIHYDROXYACETONEPHOSPHATE SYNTHASE PRECURSOR (AGPS; OMIM:603051) that is required for normal larval development; mutation of human AGPS leads to type 3 rhizomelic chondrodysplasia punctata (OMIM:600121).	nr2033|nr2013|ttTi5516|snp_C07F11[2]	0	0	Larval Expression: intestine;|Larval Expression: intestine;	intestine|intestine	Biological_process:electron transport|Molecular_function:glycolate oxidase activity|Cellular_component:glycolate oxidase complex|Biological_process:biosynthesis|Molecular_function:oxidoreductase activity, acting on the CH-OH group of donors, oxygen as acceptor|Biological_process:larval development (sensu Nematoda)|Biological_process:growth|Biological_process:embryonic development (sensu Metazoa)	KOG1233	Alkyl-dihydroxyacetonephosphate synthase
C26F1.5	184091_at	WBGene00001719	grl-10	grl-10 encodes a hedgehog-like protein, with an N-terminal signal sequence and a C-terminal Ground-like (Grl) domain; the Grl domain is predicted to form a cysteine-crosslinked protein involved in intercellular signalling, and it has subtle similarity to the N-terminal Hedge domain of HEDGEHOG proteins.	uCE2-1807	1	0	Larval Expression: rectal epithelium; hypodermis; seam cells; amphid socket cells; unidentified cells in tail ;	tail|hypodermis|rectal epithelium|seam cells|amphid socket cells		LSE0519	GROUND domains (extracellular cysteine-containing domain sometimes associated with HOG domains)
F18C12.1	189823_s_at	WBGene00000485	che-3	The dynein heavy chain (DHC) 1b isoform that affects the establishment and maintainance of the structural integrity of sensory cilia and also has a role in intraflagellar transport; it is expressed in ciliated sensory neurons.	nr2288|pk359|pk388|pk448|e1124|e1253|e1378|e1379|hf5|p801|ok1574|cxTi8009|sa129|m202|m171|m198|n1512|m444|m508|m167|m220|m535|m536|m195|mn388|m194|m123|m531|mn394|m443|m532|uCE1-955|uCE1-956	1	0	The highest and most consistent expression was observed with several independent strains derived from the largest expression construct (DYNGFP1B-7). Expression was nearly exclusive to neurons which possessed ciliated sensory specializations. The extent and level of expression correlated roughly with the growth of the ciliated endings of these neurons. Since neurulation (and presumably cilia growt…	neurons|tail|pharynx|coelomocytes|nerve ring	Molecular_function:ATP-dependent peptidase activity|Molecular_function:serine-type endopeptidase activity|Biological_process:proteolysis|Molecular_function:nucleotide binding|Molecular_function:nucleoside-triphosphatase activity|Molecular_function:microtubule motor activity|Biological_process:microtubule-based movement|Cellular_component:dynein complex|Molecular_function:ATP binding|Molecular_fun…	KOG3595	Dyneins, heavy chain
T28B8.2	193494_at	WBGene00002101	ins-18	The ins-18 gene encodes an insulin/IGF-like peptide that may act in a common pathway with daf-2 to regulate lifespan.	ttTi3027|tm339	1	0	Expressed in four-fold elongated embryo, L1-L4, adult. Expressed in the nerve ring: 4-8 symmetric pairs of neurons. Expressed in sensory neurons: amphid sensory neurons. Expressed in other neurons: ventral nerve cord, tail neurons, pharynx. Expressed in non-neuronal tissues: intestine.|Ceinsulin-1 was detected at embryonic and larval stages except for at the L1 (larval 1) stage, while the peptide…	pharynx|intestine|tail neurons|nerve ring|ventral nerve cord|amphid sensory neurons	Molecular_function:hormone activity|Biological_process:physiological process|Cellular_component:extracellular region|Biological_process:determination of adult life span	LSE0996	Unnamed protein
Y76B12C.2	187080_at	WBGene00022296	xpc-1		ok734|snp_Y76B12C[5]|snp_Y76B12C[3]|snp_Y76B12C[1]|snp_Y76B12C[7]|snp_Y76B12C[2]|snp_Y76B12C[6]|snp_Y76B12C[4]	1	0	Larval Expression: intestine; Nervous System; head neurons;	intestine|head neurons|nervous system	Molecular_function:damaged DNA binding|Biological_process:nucleotide-excision repair|Cellular_component:nucleus	KOG2179	Nucleotide excision repair complex XPC-HR23B, subunit XPC/DPB11
K03E6.4	182203_at	WBGene00019364			gk119|ok252	1	0	Larval Expression: Nervous System; head neurons; tail neurons;|Larval Expression: Nervous System; head neurons; pharyngeal neurons; tail neurons;	head neurons|tail neurons|nervous system|head neurons|tail neurons|pharyngeal neurons|nervous system		KOG4027	Uncharacterized conserved protein
C24A8.1	191377_s_at	WBGene00016037		C24A8.1 encodes an homolog of mammalian D2 or D3 dopamine receptors, and a paralog of DOP-2/-3; C24A8.1 is expressed in the nervous system; because of its paralogy, C24A8.1 might act redundantly with DOP-2 to promote the basal slowing response to bacterial feeding, or it might account for the residual response to excess dopamine seen in triple dop-1/-2/-3 mutants; but C24A8.1 otherwise has no obv…	ok1040|gk407|cxTi9831|tm933|snp_T10G3[1]|snp_T10G3[2]	1	0	Larval Expression: Nervous System; head neurons; unidentified cells in tail ;	tail|head neurons|nervous system	Molecular_function:rhodopsin-like receptor activity|Biological_process:G-protein coupled receptor protein signaling pathway|Cellular_component:integral to membrane
T23F6.4	193951_at	WBGene00004315	rbd-1		tm264|CE6-103	0	0	Western blot analyses with anti-RBD-1 antibody reveal that RBD-1 is expressed constantly during the four larval stages and the adult stage, whereas the RBD-1 expression level in embryos is significantly lower than that at other stages. This suggests that RBD-1 expression is downregulated during embryogenesis.|Immunostaining of embryos shows that RBD-1 expression is limited to late embryonic stage…		Molecular_function:nucleotide binding|Molecular_function:nucleic acid binding|Molecular_function:RNA binding|Cellular_component:nucleus|Biological_process:mRNA processing|Biological_process:positive regulation of growth rate|Biological_process:larval development (sensu Nematoda)|Biological_process:growth|Biological_process:physiological process|Biological_process:reproduction|Biological_process:m…	KOG0110	RNA-binding protein (RRM superfamily)
R13D11.6	184376_at	WBGene00020060	srab-16		ttTi8518	1	0	Larval Expression: Nervous System; head neurons; amphids;	head neurons|nervous system|amphids	Molecular_function:transmembrane receptor activity|Biological_process:sensory perception of chemical stimulus|Cellular_component:integral to membrane
C44C3.5	180857_at	WBGene00005865	srw-118		tm1431|tm1556|tm1602|ok772|cxTi9997	0	0	Larval Expression: hypodermis;	hypodermis	Molecular_function:rhodopsin-like receptor activity|Biological_process:G-protein coupled receptor protein signaling pathway|Cellular_component:integral to membrane	LSE0501	7-transmembrane olfactory receptor
Y76A2B.1	193613_s_at	WBGene00004075	pod-1	The pod-1 gene encodes a coronin-like protein required for asymmetry along the anterior-posterior axis at the beginning of embryonic development.	ye11|ttTi348|ttTi1048|uCE3-1398|uCE3-1400|snp_Y76A2B[1]|gk516|uCE3-1401|uCE3-1399	0	0	POD-1 localization in P cells is cell cycle dependent. In the earliest one-cell embryos before pronuclear meeting (P0), cortical POD-1 is either anteriorly enriched (12/24 embryos), posteriorly enriched (5/24 embryos), or uniformly localized (7/24 embryos). From pronuclear meeting to metaphase, cortical POD-1 is almost always anteriorly enriched (30/39 embryos). At anaphase, POD-1 begins to trans…		Biological_process:embryonic development (sensu Metazoa)|Biological_process:gametogenesis	KOG1445	Tumor-specific antigen (contains WD repeats)
Y37D8A.22	184318_at	WBGene00012559			tm348	0	0	Larval Expression: pharynx; intestine;	pharynx|intestine		KOG1109	Vacuole membrane protein VMP1
F55G1.6	181332_at	WBGene00018902			snp_Y40H7[2]|snp_Y40H7[5]|snp_Y40H7[3]|snp_Y40H7[4]	0	0	Expression is first seen in 3-fold embryos prior to hatching and then in L1 larvae. In these young worms, the expression appears in both cells of the intestino-rectal valve. We next see expression in young adults and throughout adulthood. In these adults the staining seems predominantly in only one cell of the valve, as the valve appears less three dimensional in aspect. All strains injected show…	intestino-rectal valve	Molecular_function:protein binding|Molecular_function:zinc ion binding	LSE1002	Unnamed protein
F10E7.9	193378_at	WBGene00017350			snp_F10E7[1]	1	0	Expression is seen from the 2-fold embryonic stage until adulthood and is confined to neuronal cells of the nerve-ring, retrovesicular ganglion and the tail region. This gene has homology to Na+/K+/Cl- transporters.	neuronal|retrovesicular ganglion|circumpharyngeal nerve ring	Molecular_function:amino acid-polyamine transporter activity|Biological_process:amino acid transport|Cellular_component:membrane|Biological_process:transport	KOG2083	Na+/K+ symporter
F43E2.8	192010_s_at	WBGene00002008	hsp-4	hsp-4 encodes a predicted homolog of the mammalian ER chaperone BiP that affects embryonic and larval viability; expression is most prominent in the spermatheca and transcription of hsp-4 is induced in the gut and in the hypodermis upon ER stress.	gk514	0	0	Expressed in the postmitotic intestinal cells during development and adulthood,|Larval Expression: intestine; distal tip cell; developing spermatheca; hypodermis; seam cells;	hypodermis|intestine|seam cells|Reproductive System|developing spermatheca|spermatheca|distal tip cell	Cellular_component:endoplasmic reticulum|Molecular_function:ATP binding|Biological_process:cell morphogenesis|Biological_process:iron-sulfur cluster assembly|Molecular_function:ATPase activity|Molecular_function:unfolded protein binding|Biological_process:protein folding|Biological_process:larval development (sensu Nematoda)|Biological_process:growth|Biological_process:positive regulation of body…	KOG0100	Molecular chaperones GRP78/BiP/KAR2, HSP70 superfamily
C35D10.12	186702_at	WBGene00016448			tm1138|n4077|cxTi8919|ttTi6447|tm1280|uCE3-1362|pkP3113	1	0	Larval Expression: Nervous System; nerve ring; ventral nerve cord; head neurons; neurons along body; PVT interneuron;|Larval Expression: Nervous System; nerve ring; ventral nerve cord; head neurons; neurons along body; tail neurons;	head neurons|nerve ring|ventral nerve cord|nervous system|neurons along body|PVT interneuron|head neurons|tail neurons|nerve ring|ventral nerve cord|nervous system|neurons along body		KOG1331	Predicted methyltransferase
ZK353.6	191227_s_at	WBGene00002249	lap-1	The lap-1 gene encodes a homolog of the zinc metalloprotease leucine aminopeptidase LAP that is predicted to be mitochondrial.	pk486|CE3-171	0	0	In all larval and adult stages stained cells are intestinal with some variation in the staining pattern between stages. Thus, in all stages, paired nuclei posterior to the pharyngealintestinal valve are stained and either paired or single nuclei along the length of the intestine. In adult worms, three paired rectal nuclei are stained which are not all seen in larval stages. That stained nuclei ar…	alimentary system|intestinal|intestine|gut|rectal epithelium|pharyngo-intestinal valve|buccal cavity	Molecular_function:leucyl aminopeptidase activity|Molecular_function:manganese ion binding|Biological_process:protein metabolism|Cellular_component:cytoplasm|Molecular_function:aminopeptidase activity|Biological_process:proteolysis|Cellular_component:intracellular	KOG2597	Predicted aminopeptidase of the M17 family
Y119D3B.17	176130_at	WBGene00003978	pes-4	pes-4 encodes a protein that contains two type 1 KH domains, RNA-binding domains that are present in a diverse group of nucleic acid-binding proteins; pes-4 was identified in promoter-trapping screens and by homology, is predicted to function as an RNA-binding protein; however, the precise role of PES-4 in C. elegans development and/or behavior is not yet known; a pes-4 reporter is expressed in t…	snp_Y119D3B[7]	0	0	This plasmid gave nuclear localised b-galactosidase expression in the three cells of the rectal epithelium which form a ring situated posterior to the intestinal rectal valve. Staining in this region was present from L1 larvae through to adult and never observed in embryos. b-galactosidase expression was also detected dispersed throughout the pharynx in all postembryonic stages.	pharynx|rectal epithelium	Molecular_function:nucleic acid binding|Molecular_function:structural constituent of ribosome|Cellular_component:intracellular|Cellular_component:ribosome|Biological_process:protein biosynthesis|Biological_process:G-protein coupled receptor protein signaling pathway|Biological_process:blood coagulation|Molecular_function:thrombin receptor activity|Cellular_component:integral to membrane	InP_met_006332
ZC376.4	189113_at	WBGene00013876			ttTi3122|tm1793	1	0	Larval Expression: Reproductive System; developing vulva; developing uterus; head mesodermal cell; hypodermis; Nervous System; nerve ring; ventral nerve cord; head neurons; pharyngeal neurons; tail neurons;	hypodermis|head neurons|tail neurons|nerve ring|ventral nerve cord|pharyngeal neurons|nervous system|Reproductive System|developing vulva|head mesodermal cell|developing uterus	Molecular_function:transcription factor activity|Molecular_function:sequence-specific DNA binding|Biological_process:regulation of transcription, DNA-dependent|Cellular_component:nucleus|Molecular_function:DNA binding|Biological_process:regulation of transcription	LSE0715	Unnamed protein
H42K12.1	185997_s_at	WBGene00003965	pdk-1	pdk-1 encodes the C. elegans 3-phosphoinositide-dependent kinase 1 ortholog; PDK-1 is a component of the DAF-2/insulin receptor-like signaling pathway and accordingly, functions to regulate such processes as dauer larvae formation, longevity, and salt chemotaxis learning; genetic analyses indicate that, in regulating dauer arrest, PDK-1 acts downstream of AGE-1/PI3K and upstream of the AKT-1 and …	sn709|mg142|sa709|sa680	1	0	PDK-1/GFP expression is observed in late stage embryos and throughout the life of the animal. In postembryonic animals, PDK-1/GFP expression is observed in the cell bodies and processes of the majority of neurons in the head and tail, in the motor neurons of the ventral nerve cord and neuronal processes along the body of the animal, in the cells and neurons of the pharynx, in intestinal cells, an…	pharynx|hypodermal|intestinal|somatic gonad|head neurons|tail neurons|ventral nerve cord	Molecular_function:protein kinase activity|Molecular_function:ATP binding|Biological_process:protein amino acid phosphorylation|Molecular_function:protein serine/threonine kinase activity|Molecular_function:protein-tyrosine kinase activity|Molecular_function:magnesium ion binding|Molecular_function:atypical protein kinase C activity|Molecular_function:zinc ion binding	KOG0592	3-phosphoinositide-dependent protein kinase (PDK1)
F18E2.3	178399_s_at	WBGene00004738	scc-3	scc-3 encodes a cohesin complex subunit homologous to Saccharomyces cerevisiae Irr1p/Scc3p; SCC-3 is required during meiosis for synaptonemal complex formation and sister chromatid cohesion, proper localization of REC-8 to chromosomes, mitotic chromosome segregation, embryonic development, and vulval morphogenesis; in embryos, SCC-3 forms a cohesin complex with SCC-1, SMC-1, SMC-3, and TIM-1, a H…	ku263|snp_F18E2[1]	0	0	In embryos and in mitotic cells of the gonad, SCC-3 was found dispersed within nuclei. Beginning in the transition zone and most clearly in pachytene, linear structures were highlighted by the antiserum. Double immunostaining for SCC-3 and its putative partner REC-8 showed that the two proteins colocalize on pachytene bivalents. In diplotene to diakinesis, SCC-3 was localized within nuclei but wa…	gonad	Biological_process:embryonic development (sensu Metazoa)|Biological_process:larval development (sensu Nematoda)|Biological_process:physiological process|Biological_process:reproduction|Biological_process:hermaphrodite genitalia development|Biological_process:locomotory behavior|Biological_process:meiosis	KOG2011	Sister chromatid cohesion complex Cohesin, subunit STAG/IRR1/SCC3
R11A5.1	191561_s_at	WBGene00000163	apb-3	apt-6 encodes an adaptin, orthologous to the beta3 subunit of adaptor protein complex 3 (AP-3); based on structural similarity, APT-6 may be involved in the formation of intracellular transport vesicles.	ok429	1	0	Larval Expression: intestine; renal gland cells; hypodermis; Nervous System; head neurons;	hypodermis|intestine|head neurons|nervous system|rectal gland cells	Molecular_function:binding|Biological_process:embryonic development (sensu Metazoa)|Biological_process:larval development (sensu Nematoda)|Biological_process:growth|Biological_process:positive regulation of body size	KOG1060	Vesicle coat complex AP-3, beta subunit
T05G5.10	190791_at	WBGene00002064	iff-1	iff-1 encodes an eIF-5A homolog that affects fertility and is required for germ cell proliferation and for some P granule components to localize properly; expression is germline specific and mRNA is expressed in the distal region of gonads where germ cells actively proliferate.	tm483	0	0	Northern analysis using developmentally synchronous populations of animals showed that iff-1 mRNA is present in worms at late larval stages and adults, when the germline represents a large proportion of the body.|The staining pattern after in situ hybridization not only confirmed our interpretation of these northern analyses that iff-1 is expressed in the gonad, but also revealed that iff-1 is mo…	gonad|germ-line cells	Molecular_function:translation initiation factor activity|Biological_process:translational initiation|Biological_process:embryonic development (sensu Metazoa)|Biological_process:gametogenesis|Biological_process:reproduction	KOG3271	Translation initiation factor 5A (eIF-5A)
F25G6.5	189526_at	WBGene00006435	tag-57		ok543	0	0	Larval Expression: pharynx;	pharynx	Molecular_function:oxidoreductase activity|Biological_process:metabolism|Molecular_function:peroxidase activity|Biological_process:response to oxidative stress|Molecular_function:alcohol dehydrogenase activity|Molecular_function:2,3-dihydro-2,3-dihydroxybenzoate dehydrogenase activity|Biological_process:enterobactin biosynthesis|Molecular_function:sepiapterin reductase activity|Biological_process…	KOG1014	17 beta-hydroxysteroid dehydrogenase type 3, HSD17B3
C04F2.1	191214_at	WBGene00005300	srh-79		gk400	1	0	Larval Expression: Nervous System; head neurons; amphids; tail neurons; phasmids;	head neurons|tail neurons|nervous system|amphids|phasmids	Molecular_function:neurotransmitter:sodium symporter activity|Cellular_component:integral to plasma membrane|Biological_process:neurotransmitter transport|Cellular_component:membrane	LSE0262	Predicted olfactory G-protein coupled receptor
C25A1.2	190179_at	WBGene00001442	fkh-10	fkh-10 encodes one of 15 forkhead transcriptional regulators encoded by the C. elegans genome; by homology, FKH-10 is predicted to function as a transcription factor that regulates gene expression during development; however, as loss of fkh-10 activity via RNA-mediated interference (RNAi) does not result in any obvious abnormalities, the precise role of FKH-10 in C. elegans development and/or beh…	ok733|snp_C25A1[1]	1	0	Expression was observed in approximately six pairs of neuronal nuclei around the terminal bulb of the pharynx, through all larval stages and into the adult. Infrequently, expression was also observed in the developing gonad at the L4 stage.	gonad|pharyngeal neurons	Molecular_function:transcription factor activity|Molecular_function:sequence-specific DNA binding|Biological_process:regulation of transcription, DNA-dependent|Cellular_component:nucleus	KOG2294	Transcription factor of the Forkhead/HNF3 family
F36A4.14	188348_at	WBGene00003668	nhr-78		snp_C54E10[10]|snp_C54E10[9]	0	0	Ubiquitous		Molecular_function:transcription factor activity|Molecular_function:zinc ion binding|Molecular_function:sequence-specific DNA binding|Biological_process:regulation of transcription, DNA-dependent|Cellular_component:nucleus|Molecular_function:steroid hormone receptor activity|Molecular_function:DNA binding|Molecular_function:ligand-dependent nuclear receptor activity	KOG3575	Hormone receptors
Y47D3B.7	192735_s_at	WBGene00004735	sbp-1	sbp-1 encodes a basic helix-loop-helix (bHLH) transcription factor homologous to the mammalian Sterol Regulatory Element Binding Proteins (SREBPs, OMIM:184756, overexpression of nuclear form of SREBP-1c is associated with insulin resistance and features of congenital generalized lipodystrophy); in C. elegans, SBP-1 activity is required for normal lipid metabolism and wild-type levels of lipogenic…	cxTi10101|uCE3-1237|snp_Y47D3B[13]|snp_Y47D3B[14]|snp_Y47D3B[12]|CE3-195	1	0	Strong GFP expression, exclusively in the intestine.|Evaluation of the expression from an lpd-1Prom::GFP fusion construct in transgenic animals revealed that, in addition to the previously reported expression in intestinal cells (See Expr2348), the construct is strongly expressed in a subset of head neurons . Using a lipophilic dye, DiI, which highlights chemosensory ciliated neurons, these neuro…	intestine	Molecular_function:transcription regulator activity|Biological_process:regulation of transcription|Cellular_component:nucleus|Biological_process:positive regulation of growth rate|Biological_process:post-embryonic body morphogenesis|Biological_process:physiological process|Biological_process:osmoregulation|Biological_process:gametogenesis|Biological_process:lipid metabolism|Biological_process:lar…	KOG2588	Predicted DNA-binding protein
F54D5.3	178724_s_at	WBGene00010049			ttTi4507	0	0	In C. elegans, the F54D5.3 gene was expressed at undetectable or very low levels compared to the control ama-1 target throughout post-embryonic development. The highest detected levels, based on the intensity of the bands, were of F54D5.4 in L4 nematodes just prior to the L4-adult moult. However, elevated expression was observed in dauer stage nematodes.			LSE1003	Unnamed protein
T05B11.3	173562_s_at	WBGene00020246	clic-1		uCE5-1694	1	0	Larval Expression: pharynx; Nervous System; tail neurons;	head|pharynx|tail neurons|nervous system	Biological_process:intracellular protein transport|Cellular_component:clathrin vesicle coat	KOG4031	Vesicle coat protein clathrin, light chain
Y87G2A.8	191977_at	WBGene00013597	gpi-1	Y87G2A.8 is orthologous to the human gene GLUCOSE PHOSPHATE ISOMERASE (GPI; OMIM:172400), which when mutated leads to disease.	ttTi4414	1	0	Larval Expression: intestine; Nervous System; head neurons; unidentified cells in head;	head|intestine|head neurons|nervous system	Molecular_function:glucose-6-phosphate isomerase activity|Biological_process:gluconeogenesis|Biological_process:glycolysis|Biological_process:embryonic development (sensu Metazoa)	KOG2446	Glucose-6-phosphate isomerase
F31F6.4	175166_at	WBGene00001451	flp-8	flp-8 encodes three copies of a FMRFamide-related short peptide neurotransmitter; although the FLP-8 peptide can increase pharyngeal action potential frequency, loss of FLP-8 function does not result in a mutant phenotype, suggesting that FLP-8 may function redundantly with other FMRFamide-like peptides in the nervous system; FLP-8 expression is detected in embryos and larval stages, but not in a…	pk360|pk365	1	0	Expressed in eggs and larva, but not from adult.|Nerve ring and other neuronal processes.|flp-8-expressing cells are seen in the anterior head and posterior tail regions.|Expressed in AUA, PVM, URX. Faint or variable expression observed in RMG, ADA, and an extra pair of cells in the head. Male specific expression in CP9.	nerve ring|head|tail	Biological_process:neuropeptide signaling pathway
C36C9.1	175018_at	WBGene00016485			tm1801	1	0	Expression is seen in pairs of nuclei around the isthmus of the pharynx. These nuclei are probably neuronal. In older larvae and adults weak expression is seen in the pharynx.	neuronal|pharynx		LSE1044	Unnamed protein
D2096.6	187176_s_at	WBGene00017073			ax161|ax144|ye121	0	0	Expressed in pharynx.	pharynx	Molecular_function:nutrient reservoir activity	LSE0846	Unnamed protein
T07D4.3	174440_at	WBGene00004355	rha-1	rha-1 encodes an ATP-dependent DEAD/H box RNA helicase orthologous to human RNA helicase A and Drosophila Maleless, an essential component of the dosage compensation machinery required for increased X-linked transcription in males; by homology, RHA-1 is predicted to function in regulation of transcription, translation, RNA processing, and/or RNA replication; in C. elegans, RHA-1 is required for g…	tm329|cxTi3605	0	0	rha-1 is expressed in the pachytene region of the gonad and in the oocytes.|Quantitative RT-PCR (qRT-PCR) reactions were also performed on wild type, rha-1(tm329), and glp-4(bn2ts) worms. The latter strain develops with a very small, underproliferated gonad at the restrictive temperature of 25 centigrades. rha-1 expression is strongly enriched in the germline since little rha-1 mRNA was detected …		Molecular_function:nucleic acid binding|Molecular_function:ATP binding|Molecular_function:ATP-dependent helicase activity|Molecular_function:double-stranded RNA binding|Cellular_component:intracellular|Molecular_function:helicase activity|Molecular_function:nucleotide binding|Molecular_function:nucleoside-triphosphatase activity
F09G8.4	176571_at	WBGene00003562	ncr-2	ncr-2 encodes a homolog of human NPC1, which when mutated leads to Niemann-Pick disease, type C (OMIM:257220).	nr2023	0	0	The expression of ncr-2p::gfp was restricted to the XXX cells and the somatic gonad. It was strongly expressed in the proximal gonadal sheath cells and weakly in the spermatheca. The XXX expression of ncr-2p::gfp was seen throughout development, while the gonadal expression was observed only in adults.		Molecular_function:hedgehog receptor activity|Cellular_component:membrane|Cellular_component:integral to membrane|Biological_process:cholesterol transport	KOG1933	Cholesterol transport protein (Niemann-Pick C disease protein)
F54F2.8	187518_s_at	WBGene00004201	prx-19	prx-19 is orthologous to the human gene PEROXISOMAL FARNESYLATED PROTEIN (PXF; OMIM:600279), which when mutated leads to peroxisome biogenesis (Zellweger) syndrome of complementation group J.	uCE6-1113	0	0	Diffuse expression is seen predominantly throughout the pharynx from 3-fold embryo to the adult stage. Mosaic expression is also seen in several cells in the body and tail.	pharynx	Cellular_component:peroxisome|Biological_process:larval development (sensu Nematoda)|Biological_process:growth|Biological_process:positive regulation of growth rate|Biological_process:embryonic development (sensu Metazoa)	KOG3133	40 kDa farnesylated protein associated with peroxisomes
K09C8.1	190075_at	WBGene00003943	pbo-4	pbo-4 encodes a sodium/proton exchanger (also known as nhx-7), with a potential Ca[2+]/calmodulin binding domain in its C-terminal cytosolic region that could mediate calcium signaling; PBO-4 is expressed in the basolateral membrane of posterior intestinal cells; PBO-4 is required for normal posterior body muscle contraction (pBoc) during the defecation cycle; PBO-4 is thought to prevent intracel…	ox10|ok583	0	0	The nhx-7::GFP reporter resulted in fluorescence specifically and exclusively in the posterior cells of the intestine. Similarly, GFP expression was restricted primarily to a single cell or cell type in a surprisingly large number of transgenic strains.|In general, the expression patterns found for the translational fusion constructs were similar to those reported above for the transcriptional fu…	intestine|intestine	Molecular_function:solute:hydrogen antiporter activity|Biological_process:regulation of pH|Cellular_component:integral to membrane|Molecular_function:sodium:hydrogen antiporter activity|Biological_process:sodium ion transport	KOG1966	Sodium/hydrogen exchanger protein
Y102A5C.18	173791_at	WBGene00001161	efl-1	efl-1 encodes a homolog of mammalian E2F that is required for embryonic asymmetry and that functions as a transcriptional repressor; during vulval development, efl-1, a class B synMuv gene, acts with class B synMuv genes dpl-1 and lin-35/Rb to antagonize receptor tyrosine kinase and Ras-mediated signaling; EFL-1 also negatively regulates the G1 to S phase cell cycle transition.	n3639|se1|n3318	0	0	Broadly expressed in gonad.		Molecular_function:transcription factor activity|Biological_process:regulation of progression through cell cycle|Biological_process:regulation of transcription, DNA-dependent|Cellular_component:transcription factor complex	KOG2577	Transcription factor E2F/dimerization partner (TDP)
K10C3.3	193265_at	WBGene00006978	zig-1		ok784	0	0	Expression is activated postembryonically in the first larval (L1) stage.		Cellular_component:extracellular region|Biological_process:pathogenesis|Molecular_function:interleukin-1 receptor activity	LSE0546	Uncharacterized protein
C49F8.2	174609_at	WBGene00008214			ttTi8612	1	0	Expression is seen in a number of components in all larval stages and adults. Diffuse expression is seen in three muscle types-- body wall, pharyngeal, and vulval. Diffuse expression is also seen in cells of the somatic gonad. The final component consists of weak expression in a few cells surrounding the pharynx that may correspond to neuronal sheath cells.	neuronal|pharynx|pharyngeal muscle|somatic gonad	Molecular_function:drug transporter activity|Biological_process:drug transport|Cellular_component:integral to membrane|Molecular_function:monocarboxylate porter activity|Biological_process:organic anion transport	KOG2504	Monocarboxylate transporter
F55C5.4	177592_at	WBGene00010093			tm1833	0	0	Expression is confined to pre-comma stage embryos and consists of diffuse expression in a few unidentified cells.|		Molecular_function:binding|Biological_process:embryonic development (sensu Metazoa)|Biological_process:positive regulation of growth rate|Biological_process:locomotory behavior|Biological_process:hermaphrodite genitalia development|Biological_process:cuticular attachment to epithelium (sensu Nematoda)	KOG1949	Uncharacterized conserved protein
K02F2.2	193627_at	WBGene00019322			tm2314|tm884	0	0	Larval Expression: intestine; unidentified cells in head;	head|pharynx|intestine	Molecular_function:adenosylhomocysteinase activity|Biological_process:one-carbon compound metabolism|Biological_process:L-serine biosynthesis|Molecular_function:oxidoreductase activity, acting on the CH-OH group of donors, NAD or NADP as acceptor|Biological_process:negative regulation of body size|Biological_process:embryonic development (sensu Metazoa)|Biological_process:larval development (sens…	KOG1370	S-adenosylhomocysteine hydrolase
F47F6.1	179896_at	WBGene00018572	lin-42	lin-42 encodes a PAS domain-containing protein orthologous to the insect and mammalian Period proteins that function in the timing of circadian rhythms; during postembryonic development, lin-42 activity is required for the switch from larval to adult fates that occurs in the hypodermal seam cells during the fourth and final molt; as a component of the heterochronic pathway, genetic analysis sugge…	mg152|ve11|ve16|ve20|tm2099|n1089|snp_F47F6[1]|CE2-107|uCE2-729|uCE2-730	0	0	First detected in late embryonic stage and continues to be detected through to adulthood. Intensity is higher in animals undergoing ecdysis. Subcellular accumulation generally enriched in nuclei relative to cytoplasm. Cytoplasmic signal is enhanced in lateral seam cells during the molt periods. There is a period of cytokinesis where LIN-42::GFP is not observed. L3 molt: Higher intensity in seam c…	hypodermis|hyp7|seam cells|head|pharynx|seam cells	Molecular_function:signal transducer activity|Biological_process:signal transduction|Biological_process:positive regulation of body size|Biological_process:oviposition|Biological_process:hermaphrodite genitalia development|Biological_process:morphogenesis of an epithelium|Biological_process:locomotory behavior
Y48G10A.1	173221_s_at	WBGene00013018			km13	1	0	Larval Expression: intestine; renal gland cells; Nervous System; head neurons;	intestine|head neurons|nervous system|rectal gland cells		KOG3101	Esterase D
C40C9.5	174997_at	WBGene00006412	nlg-1		ok259|tm474	1	0	Larval Expression: Nervous System; ventral nerve cord; head neurons;|Larval Expression: Nervous System; nerve ring; ventral nerve cord; head neurons; unidentified cells in tail ;	head neurons|ventral nerve cord|nervous system|tail|head neurons|nerve ring|ventral nerve cord|nervous system		KOG1516	Carboxylesterase and related proteins
F52C12.5	175050_at	WBGene00001253	elt-6		uCE4-609|uCE4-610	1	0	pKK41 is expressed in the same groups of cells as the elt-5 translational reporter (pKK52), but the relative expression levels are different. Whereas the elt-5 reporter is strongly expressed in both seam cells and the nervous system during the comma through pretzel stages, the elt-6 reporter is strongly expressed only in the nervous system. Only weak expression of the elt-6 reporter is apparent i…	head|nervous system|seam cells|head|seam cells	Molecular_function:transcription factor activity|Molecular_function:zinc ion binding|Molecular_function:sequence-specific DNA binding|Biological_process:regulation of transcription, DNA-dependent|Cellular_component:nucleus	KOG1601	GATA-4/5/6 transcription factors
C06C3.4	177717_s_at	WBGene00007375			uCE2-1842|uCE2-1841	0	0	Expressed in hypodermal cells in head, body, and tail.		Molecular_function:rhodopsin-like receptor activity|Biological_process:G-protein coupled receptor protein signaling pathway|Cellular_component:integral to membrane	LSE0146	Uncharacterized protein
T12C9.3	179971_at	WBGene00006657	twk-2	twk-2 encodes one of 44 C. elegans TWK (two-P domain K+) potassium channel subunits that contain two pore-forming domains and four transmembrane domains; the precise role of TWK-2 in C. elegans development and/or behavior is not yet known, but TWK-2 may function redundantly with other TWK channels; TWK-2 is expressed in a subset of neurons.	pkP632|cxTi4205|snp_T12C9[1]	1	0	Subset of neurons	neurons	Molecular_function:potassium channel activity|Biological_process:potassium ion transport|Cellular_component:membrane
F44D12.1	191627_at	WBGene00009678			ok484|ttTi5905	1	0	The first component of expression consists of much diffuse and nuclear-localised staining which persists from post-comma-stage embryos through to the L2 stage. In young larvae expression is seen in many cells, including hypodermis, intestinal, neuronal and pharyngeal. In older larvae and adults staining is less extensive and is confined to a subset of hypodermal cells of the head and body, the vu…	neuronal|pharynx|hypodermis|spermathecae|vulvaC|vulvaD	Molecular_function:protein binding	KOG0708	Membrane-associated guanylate kinase MAGUK (contains PDZ, SH3, HOOK and GUK domains)
C17C3.4	173224_s_at	WBGene00002094	ins-11	ins-11 encodes an insulin-like peptide of the insulin superfamily of proteins (OMIM:176730, 147440); INS-11 is one of 38 insulin-like peptides in C. elegans and is expressed in the labial sensory neurons, the nerve ring, and other neurons; although the precise role of INS-11 in C. elegans development is not yet clear, loss of INS-11 function via RNA-mediated interference can result in animals tha…	tm1053	1	0	Expressed in four-fold elongated embryo, L1-L4, adult. Expressed in the nerve ring: 2 symmetric pairs of neurons. Expressed in sensory neurons: labial neurons. Expressed in other neurons: ventral nerve cord, tail neurons.	tail neurons|nerve ring|ventral nerve cord|labial sensilla	Molecular_function:hormone activity|Biological_process:physiological process|Cellular_component:extracellular region|Biological_process:positive regulation of body size	InP_Cae_012735
Y75B12B.5	193776_at	WBGene00000879	cyn-3	cyp-3 encodes an abundantly expressed cyclophilin A isoform with peptidyl-prolyl isomerase activity in vitro, which closely resembles the prototypical CypA and is thus likely to be a member of the cytosolic CsA-binding cyclophilin subfamily; cyp-3 is exclusively expressed in the single anterior excretory cell, and is dispensable for viability and gross morphology in mass RNAi screens.	tm2573	0	0	The semi-quantitative RT-PCR analysis of the post-embryonic temporal expression pattern of cyp-3 indicates that this transcript is most abundant during early larval development, peaking at the second larval stage, and dropping off in later development.|Very specific tissue localization for this highly conserved cyclophilin, being expressed exclusively in larval stages in the single celled anterio…	excretory system	Biological_process:protein folding	KOG0865	Cyclophilin type peptidyl-prolyl cis-trans isomerase
C04A11.3	190685_at	WBGene00007287	gck-4		ok1352	0	0	Larval Expression: pharynx; intestine; excretory cell; unidentified cells in head; unidentified cells in tail ;	head|tail|pharynx|intestine|excretory cell	Molecular_function:protein kinase activity|Molecular_function:ATP binding|Biological_process:protein amino acid phosphorylation|Molecular_function:protein serine/threonine kinase activity|Molecular_function:protein-tyrosine kinase activity|Molecular_function:magnesium ion binding|Biological_process:locomotory behavior|Biological_process:positive regulation of growth rate	KOG0579	Ste20-like serine/threonine protein kinase
ZK512.6	192325_s_at	WBGene00001135	eat-4	eat-4 encodes an ortholog of the mammalian BNPI vesicular glutamate transporter that affects chemotaxis, feeding, foraging and thermotaxis; eat-4 is expressed in specific neurons, including M3L and M3R which are known to be glutamatergic.	ad537|ad613|ad801|ad818|ad572|ad819|ky5|n2474	1	0	20 extraphar neurons incl ALM PLM AVM|Expressed in a subset of neurons in the pharynx and in the extrapharyngeal nervous system. Expression was also noticed in intestine cells(int1-int9). In the pharynx, eat-4 was found to be expressed in M3, NSM neurons, and possibly I5, but not in muscle. Clear and consistent eat-4 reporter expression was found in 15 different anatomical types. ADA, ALM, ASH, A…	neurons|neurons|pharynx|intestine|pharyngeal neurons|intestine|head neurons|tail neurons|nerve ring|nervous system|neurons along body	Molecular_function:transporter activity|Biological_process:transport|Cellular_component:integral to membrane|Biological_process:phosphate transport|Molecular_function:phosphate transporter activity|Molecular_function:glycerol-3-phosphate transporter activity|Biological_process:glycerol-3-phosphate transport|Biological_process:reproduction	KOG2532	Permease of the major facilitator superfamily
T05F1.2	177935_at	WBGene00011489			uCE2-2377|uCE2-2378	0	0	Expressed in medial germline.			InP_Cae_009839
Y37D8A.15	186207_at	WBGene00001457	flp-14	flp-14 encodes four copies of a single FMRFamide-related short peptide neurotransmitter; FLP-14 can increase pharyngeal action potential frequency, although its exact role in C. elegans neurotransmission is not yet clear.	tm409|ok328|uCE6-1119|uCE6-1118|uCE6-1120|uCE6-1121	1	0	Nerve ring and other neuronal processes.	nerve ring	Biological_process:neuropeptide signaling pathway
C24A1.3	182192_s_at	WBGene00016030	C24A1.3		tm364|uCE3-614	1	0	Embryo Expression: head neurons;	head neurons|nervous system	Molecular_function:protein kinase activity|Molecular_function:ATP binding|Biological_process:protein amino acid phosphorylation|Molecular_function:protein-tyrosine kinase activity|Molecular_function:mating-type factor pheromone receptor activity|Cellular_component:membrane|Molecular_function:protein serine/threonine kinase activity|Molecular_function:non-membrane spanning protein tyrosine kinase …	KOG0192	Tyrosine kinase specific for activated (GTP-bound) p21cdc42Hs
F31C3.3	177790_at	WBGene00009285			cxTi9422|cxTi9439|snp_F57G8[3]|snp_F57G8[2]	1	0	Larval Expression: intestine; Nervous System; nerve ring; ventral nerve cord; head neurons; amphids; pharyngeal neurons; tail neurons; phasmids;	intestine|head neurons|tail neurons|nerve ring|ventral nerve cord|pharyngeal neurons|nervous system|amphids|phasmids	Molecular_function:hydrolase activity, hydrolyzing O-glycosyl compounds|Biological_process:carbohydrate metabolism
W01A11.2	185830_at	WBGene00020910			qm57|ok1592	1	0	Larval Expression: Nervous System; head neurons; amphids; tail neurons; phasmids;	head neurons|tail neurons|nervous system|amphids|phasmids	Biological_process:embryonic development (sensu Metazoa)	KOG0831	Acyl-CoA:diacylglycerol acyltransferase (DGAT)
C37H5.11	185653_at	WBGene00000860	cwp-2	cwp-2 encodes a nematode-specific protein that is coexpressed with lov-1 and pkd-2.	uCE5-1245	0	0	Expressed in male sensory rays.	male sensory rays		LSE0875	Unnamed protein
Y54G2A.4	174251_s_at	WBGene00021870			tm260|u781	0	0	Larval Expression: pharyngeal gland cells; intestine; seam cells;	intestine|seam cells|pharyngeal gland cells	Molecular_function:transporter activity|Biological_process:transport|Cellular_component:integral to membrane|Molecular_function:drug transporter activity|Biological_process:drug transport|Molecular_function:inorganic anion transporter activity|Biological_process:inorganic anion transport|Cellular_component:membrane	KOG4332	Predicted sugar transporter
C30H6.2	177861_at	WBGene00006487	tag-141	tag-141/C30H6.2 encodes a putative zinc transporter orthologous to human SLC39A4 (OMIM:607059, mutated in acrodermatitis enteropathica).	ok745|gk254	1	0	Expressed in hypodermis and pharyngeal muscle.|Detected exclusively outside the nervous system.|Larval Expression: pharynx; intestine; hypodermis;|Larval Expression: pharynx; intestine; renal gland cells; Reproductive System; developing vulva; hypodermis; unidentified cells in body ;	pharynx|hypodermis|intestine|pharynx|hypodermis|intestine|rectal gland cells|Reproductive System|developing vulva|spermatheca|vulva other|gonad sheath cells|body	Molecular_function:metal ion transporter activity|Biological_process:metal ion transport|Cellular_component:membrane	KOG2693	Putative zinc transporter
C44B11.3	191281_s_at	WBGene00003175	mec-12	mec-12 encodes a novel C. elegans alpha-tubulin that is unique amongst C. elegans alpha tubulins in that it may be subject to post-translational acetylation; MEC-12 is required for normal mechanosensory response to gentle touch, and specifically for formation of the 15-protofilament microtubule bundle present in the touch receptor neurons; mec-12 interacts genetically with mec-5, which encodes a …	e1607|u67|u76|u94|u159|u204|u241|u279|e1605	1	0	Strong levels of expression in the six touch receptor neurons. In addition, staining was detectable in several other neurons, including motorneurons of the ventral cord such as members of the DB class, various neurons of the nerve ring region, and a few neurons of the lumbar ganglion such as PVR. No expression was detected in ALN and FLP neurons.|Larval Expression: intestine; Nervous System; nerv…	neurons|ventral cord motor neurons|DB neurons|touch receptor neurons|nerve ring|lumbar neurons|intestine|head neurons|tail neurons|nerve ring|ventral nerve cord|nervous system|neurons along body|lateral nerve cords	Molecular_function:GTP binding|Cellular_component:cytoplasm|Molecular_function:structural molecule activity|Cellular_component:microtubule|Biological_process:microtubule-based movement|Molecular_function:GTPase activity|Cellular_component:protein complex|Biological_process:protein polymerization|Biological_process:embryonic development (sensu Metazoa)|Biological_process:spindle organization and b…	KOG1376	Alpha tubulin
C43E11.6	187830_s_at	WBGene00003516	nab-1	nab-1 encodes a PDZ and SAM domain-containing protein that is the sole C. elegans ortholog of the mammalian Neurabin/Spinophilin proteins; by homology, NAB-1 is predicted to interact with F-actin, ZYG-8/Doublecortin and the SAD-1 serine/threonine kinase to regulate interactions between the actin and microtubule networks during cell migration, growth cone guidance, and cell division; loss of nab-1…	ok943|gk164|ttTi6300|uCE1-813|uCE1-814|uCE1-815	1	0	Neuronal expression: cholinergic & GABAergic motor neurons, head & tail.|		Molecular_function:protein binding	KOG1945	Protein phosphatase 1 binding protein spinophilin/neurabin II
B0523.3	187243_at	WBGene00003993	pgl-2		bn123|ok333|tm1015|tm323	0	0	PGL-2 is associated with P granules only during postembryonic development; it is not detectable in embryos. PGL-2 is first detected in L1 larvae, and like its transcript, it is not significantly enriched in the germline in newly hatched L1's. PGL-2 appears to accumulate in P granules, with weak signal still remaining in somatic tissues. It remains associated with P granules in adult gonads in bot…			LSE0204	Uncharacterized protein
Y113G7A.3	185913_at	WBGene00004754	sec-23		ij13|cxTi8307	0	0	Expressed in hypodermis.	hypodermis	Molecular_function:protein binding|Biological_process:intracellular protein transport|Biological_process:ER to Golgi vesicle-mediated transport|Cellular_component:COPII vesicle coat|Molecular_function:zinc ion binding|Biological_process:physiological process|Biological_process:reproduction|Biological_process:embryonic development (sensu Metazoa)|Biological_process:larval development (sensu Nemato…	KOG1986	Vesicle coat complex COPII, subunit SEC23
C34E11.1	174664_at	WBGene00004682	rsd-3		pk2010|pk2013|snp_C34E11[1]	0	0	Two independent transgenic lines expressing RSD-3 under its own promoter showed widespread expression but with particularly high expression in the coelomocytes.	coelomocytes		KOG2057	Predicted equilibrative nucleoside transporter protein
Y38F1A.9	183759_at	WBGene00003860	oig-2		uCE4-1052	0	0	Non-neuronal expression in: hypodermis	hypodermis		InP_Cae_010994
K02E10.2	175333_s_at	WBGene00001844	hid-1	hid-1 encodes a putative transmembrane protein, evolutionarily conserved among eukaryotes but unfamiliar, that is required for negative regulation of dauer formation, along with normal locomotion and defecation; HID-1 is paralogous to C47D12.2 and dymeclin (OMIM:607461); hid-1 is expressed in neurons of the head, tail, and ventral nerve cord; hid-1 mutations are suppressed by akt-1 and daf-16 mut…	sa691|sa1056|sa722|sa1058|uCE6-760	1	0	This neuronal pattern gives expression throughout all life stages of C. elegans. Staining is first seen in precomma stage embryos. In 3-fold embryos expression appears to be localised in nuclei around the pharynx and tail. In young larvae there is extensive staining in all of the head ganglia and the anal ganglion. The ventral nerve cord and its cell bodies also show strong expression. As the wor…	neuronal|preanal ganglion|ventral nerve cord|retrovesicular ganglion|head ganglia|circumpharyngeal nerve ring|head neurons|tail neurons|nerve ring	Biological_process:positive regulation of growth rate|Biological_process:reproduction	KOG2226	Proteins containing regions of low-complexity
Y57A10C.4	186447_at	WBGene00013282	sre-26		snp_Y57A10C[1]|snp_Y57A10C[2]	1	0	Larval Expression: intestine; Nervous System; head neurons;	intestine|head neurons|nervous system	Molecular_function:transmembrane receptor activity|Biological_process:sensory perception of chemical stimulus|Cellular_component:integral to membrane	LSE0020	Sre G protein-coupled chemoreceptor
F55D10.1	189740_at	WBGene00018877		F55D10.1 is orthologous to the human gene MANNOSIDASE, ALPHA, CLASS 2B, MEMBER 1 (MAN2B1; OMIM:248500), which when mutated leads to disease.	tm323	1	0	Larval Expression: intestine; Nervous System; ventral nerve cord; head neurons;	intestine|head neurons|tail neurons|ventral nerve cord|nervous system|neurons along body	Molecular_function:alpha-mannosidase activity|Biological_process:carbohydrate metabolism|Molecular_function:mannosidase activity|Biological_process:mannose metabolism	KOG1959	Glycosyl hydrolase, family 38 - alpha-mannosidase
F22A3.1	192249_at	WBGene00017687	ets-4		eh8|ok165	0	0	In adult hermaphrodites, F22A3.1 reporter expression was observed in the inner and outer labial socket cells of the head. F22A3.1 is expressed strongly in the seam cells within the hypodermal ridges, which extend bilaterally along the length of the exterior body wall. During the first larval stage, F22A3.1 also demonstrated expression in P-cells, the ventral hypodermal precursors, some of which f…	hypodermal|P lineage|socket_cells|seam cells|head|tail|pharynx|intestine|body	Molecular_function:transcription factor activity|Molecular_function:sequence-specific DNA binding|Biological_process:regulation of transcription, DNA-dependent|Cellular_component:nucleus	KOG3805	ERG and related ETS transcription factors
F15B9.1	193272_s_at	WBGene00001387	far-3		ok313	0	0	Strong expression (>1.0X of control ama-1 expression): adult male.|No gfp epxression detected.|Larval Expression: intestine; hypodermis;	hypodermis|intestine		LSE0706	Unnamed protein
C06E7.6	188560_at	WBGene00004973	spe-27	spe-27 encodes a novel, hydrophilic protein; spe-27 is required for sperm activation (morphogenesis of sperm to crawling spermatozoa), and may act in a common signaling pathway with spe-12 and spe-29 to initiate sperm activation, based on genetic analysis.	it110|hc161|it132|uCE4-936	0	0	The single 0.5kb transcripts were only detected in animals that produce sperm.|spe-27 message were detected in the testis. The transcript seems to be absent in spermatogonial cells undergoing mitosis, but is present in the spermatocytes. The message is also present in the residual bodies but absent in the spermatids. No hybridization to somatic tissues was observed.	sperm|spermatocytes|testis		InP_Cae_011710
C01G8.2	188354_s_at	WBGene00000540	cln-3.2	cln-3.2 encodes a predicted transmembrane protein that comprises one of three C. elegans homologs of human CLN3 (OMIM:607042, mutations are associated with Batten disease (also known as juvenile neuronal ceroid lipofuscinosis), a recessively inherited childhood neurodegenerative lysosomal storage disease); loss of cln-3.2 activity via large-scale RNAi screens has been reported to result in either…	gk41	1	0	Larval Expression: intestine; Nervous System; head neurons; tail neurons;	intestine|head neurons|tail neurons|nervous system	Cellular_component:membrane|Molecular_function:tetracycline:hydrogen antiporter activity|Biological_process:tetracycline transport|Cellular_component:integral to membrane|Biological_process:embryonic development (sensu Metazoa)	KOG3880	Predicted small molecule transporter involved in cellular pH homeostasis (Batten disease protein in human)
DH11.3	191297_at	WBGene00004005	pgp-11	pgp-11 encodes an ATP-binding protein that is a member of the P-glycoprotein subclass of the ATP-binding cassette (ABC) transporter superfamily; pgp-11 is predicted to function as a transmembrane protein that couples energy to transport of various molecules across membranes, but as loss of pgp-11 activity via large-scale RNAi screens does not result in any obvious defects, the precise role of pgp…	tm333	0	0	Expressed in excretory cell, gut, 2 isolates.|Larval Expression: intestine; renal gland cells; excretory cell;	intestine|rectal gland cells|excretory cell	Molecular_function:nucleotide binding|Molecular_function:nucleoside-triphosphatase activity|Molecular_function:ATP binding|Molecular_function:ATPase activity, coupled to transmembrane movement of substances|Biological_process:transport|Cellular_component:integral to membrane|Molecular_function:ATPase activity|Molecular_function:permease activity|Molecular_function:transporter activity|Cellular_co…	KOG0055	Multidrug/pheromone exporter, ABC superfamily
W04D2.3	191047_at	WBGene00002133	inx-11	inx-11 encodes a predicted member of the innexin family; expressed in the pharynx, a few head neurons, the tail hypodermis, posterior intestine and in some vulval and uterine muscles.	uCE5-2428|uCE5-2429	1	0	Corpus and terminal bulb of pharynx; few head neurons; tail hypodermis; posterior intestine; some vulva, uterine muscles.	vulva|pharynx|intestine|head neurons|uterine muscle|tail hypodermis	Cellular_component:gap junction	TWOG0193	Innexin-type channels
R07E5.14	189726_at	WBGene00004387	rnp-4	rnp-4 encodes a putative member of the exon-exon junction complex, orthologous to Y14 in S. cerevisiae and TSUNAGI in D. melanogaster; RNP-4 is required for embryonic viability, fertility, vulval development, and cuticular integrity; however, rnp-4(RNAi) animals show no accumulation of poly(A)+ mRNA in their nuclei, indicating that RNP-4 is dispensable for mRNA export.	ok622	0	0	The transgenic animals expressed GFP in most, if not all, somatic cells and germline cells. GFP expression was first visible in embryos at the 2030 cell stage and persisted through adulthood.	germ-line cells|somatic cells	Molecular_function:nucleotide binding|Molecular_function:RNA binding|Biological_process:RNA processing|Cellular_component:nucleus|Cellular_component:cytoplasm|Molecular_function:nucleic acid binding|Biological_process:morphogenesis of an epithelium|Biological_process:embryonic development (sensu Metazoa)|Biological_process:reproduction|Biological_process:hermaphrodite genitalia development|Biolog…	KOG0130	RNA-binding protein RBM8/Tsunagi (RRM superfamily)
F09B12.6	175622_at	WBGene00001468	flr-4	flr-4 encodes a predicted Ser/Thr protein kinase that affects sensitivity to fluoride ion, growth, defecation cycle periods, dauer formation; expressed in the intestine, the AUA neurons, the pharyngeal isthmus, and in the excretory canal in larval stages.	n2259|sa201|ut3|ut7|snp_F09B12[3]|snp_F09B12[2]|snp_F09B12[1]|snp_F09B12[5]|snp_F09B12[4]	1	0	AUA? other head neurons?|Comma-stage embryos began to express the GFP-tagged protein in intestinal cells, and animals retained the intestinal expression through the adult stage, although the intestinal expression became weaker after the L1 stage. The fusion protein was also detected in the muscles of the pharyngeal isthmus from the 3-fold embryonic stage, and in a pair of head neurons, which were…	neurons|intestine	Molecular_function:protein kinase activity|Molecular_function:ATP binding|Biological_process:protein amino acid phosphorylation|Molecular_function:protein serine/threonine kinase activity|Molecular_function:protein-tyrosine kinase activity	KOG0198	MEKK and related serine/threonine protein kinases
R02E12.4	193931_at	WBGene00019828			snp_D2089[5]|snp_D2089[3]	1	0	Larval Expression: intestine; Nervous System; nerve ring; ventral nerve cord; head neurons; PVT interneuron; tail neurons;	intestine|head neurons|tail neurons|nerve ring|ventral nerve cord|nervous system|PVT interneuron	Biological_process:microtubule cytoskeleton organization and biogenesis|Cellular_component:microtubule|Molecular_function:protein binding|Molecular_function:zinc ion binding	KOG2685	Cystoskeletal protein Tektin
F21F8.1	183153_at	WBGene00005190	srg-33		uCE4-1022	1	0	Larval Expression: intestine; developing uterus; Nervous System; head neurons;	intestine|head neurons|nervous system|developing uterus|intestine - . cells	Molecular_function:transmembrane receptor activity|Biological_process:signal transduction|Cellular_component:membrane	LSE0260	Receptor-like protein, Srg family
F52D10.1	174450_at	WBGene00009929	abts-2	The F52D10.1 gene encodes a protein that is homologous to the Arabidopsis and Saccharomyces boron exporters, BOR1 and YNL275w, and similar to the to the human BOR1/YNL275w ortholog, BTS1; like BOR1 and YNL275w, F52D10.1 protein might act to export borate ions.	tm921	1	0	The abts-2 promoter expressed GFP in a single neuron in the tail ganglion. This pattern may indicate remarkable specificity but also may represent inappropriate expression of an incomplete gene.||Larval Expression: intestine; renal gland cells; excretory cell;	intestine|rectal gland cells|excretory cell	Molecular_function:inorganic anion exchanger activity|Biological_process:anion transport|Cellular_component:membrane|Molecular_function:sugar porter activity|Biological_process:transport|Biological_process:phosphoenolpyruvate-dependent sugar phosphotransferase system|Molecular_function:anion exchanger activity|Cellular_component:integral to membrane
W02F12.3	186203_at	WBGene00020948			ok711|snp_F39H12[4]	0	0	Expressed in medial germline.
T12G3.6	178833_s_at	WBGene00011741			cxTi10395|cxTi7532|uCE2-2253|pkP2154|uCE2-2254|snp_C31C9[2]|uCE2-2255|uCE2-2256	0	0	Broadly expressed in soma.			InP_Cae_012370
ZK75.2	188243_at	WBGene00002085	ins-2	ins-2 encodes an insulin-like peptide.	e415|e665n273|e665n290|e757|e778|e1320|n272|n276|n278|n284|n286|n288|n495n1273|e665|e2112|n273|n290|n495|n1273|cxTi9968	1	0	Expressed in bean-stage embryo, two-fold elongated embryo, four-fold elongated embryo, L1-L3. Expressed in the nerve ring: more than 8 symmetric pairs of neurons. Expressed in sensory neurons: amphid sensory neurons, labial neurons. Expressed in other neurons: ventral nerve cord, tail neurons. Expressed in non-neuronal tissues: pharynx, vulva.	vulva|pharynx|tail neurons|nerve ring|ventral nerve cord|amphid sensory neurons|labial sensilla	Molecular_function:hormone activity|Biological_process:physiological process|Cellular_component:extracellular region	LSE0554	Insulin-like peptides
F52F12.6	191399_s_at	WBGene00009939	ekl-2		tm1527|tm2315|ok646|cxTi9780	1	0	Expression is seen in a number of components. Firstly, in embryos expression is seen from the ~20 cell stage until after elongation in most cells (excluding the E-cell lineage). Secondly, in larvae and adults expression is seen in the pharyngeal g1 gland cell. Finally, in larvae and adults two neuronal cell bodies located anteriorly to the terminal bulb show expression. This gene has similarity t…	neurons|pharynx|g1 gland cell	Molecular_function:transcription factor activity|Molecular_function:zinc ion binding|Biological_process:regulation of transcription, DNA-dependent|Cellular_component:nucleus|Biological_process:embryonic development (sensu Metazoa)|Biological_process:locomotory behavior	KOG3803	Transcription factor containing C2HC type Zn finger
C38C6.6	179686_at	WBGene00007999	tag-297		ok1336	1	0	Expressed in hypodermal cells, and several head neurons.		Biological_process:locomotory behavior|Biological_process:locomotion|Biological_process:osmoregulation|Biological_process:larval development (sensu Nematoda)|Biological_process:physiological process|Biological_process:growth|Biological_process:molting cycle (sensu Protostomia and Nematoda)	InP_Cae_001534
F28D9.1	187907_s_at	WBGene00004706	rsr-1		tm1393|ok1665|uCE1-1142|uCE1-1141	0	0	Expression is seen in late embryo and early larval stages. A number of hypodermal nuclei along the length of the worm are seen to express.	hypodermis	Biological_process:mRNA processing|Molecular_function:dopamine receptor activity|Biological_process:G-protein coupled receptor protein signaling pathway|Cellular_component:integral to membrane|Cellular_component:nucleosome|Molecular_function:DNA binding|Cellular_component:nucleus|Biological_process:nucleosome assembly|Biological_process:physiological process|Biological_process:gastrulation (sensu…	KOG2146	Splicing coactivator SRm160/300, subunit SRm160 (contains PWI domain)
B0280.3	187577_at	WBGene00015101			ttTi914	0	0	Larval Expression: intestine;	pharynx|intestine	Molecular_function:ribose-5-phosphate isomerase activity|Biological_process:pentose-phosphate shunt, non-oxidative branch|Biological_process:locomotory behavior	KOG3075	Ribose 5-phosphate isomerase
F23F1.8	188424_s_at	WBGene00004504	rpt-4	rpt-4 encodes a predicted ATPase subunit of the 19S regulatory complex of the proteasome that affects body morphology, embryonic viability, growth, movement, and fertility; interacts with itself in yeast two-hybrid assays.	zn67|zu67|zu135|zu169|zu129|or19|or12|or13|cxTi1030|cxTi10301	1	0	Larval Expression: pharynx; Nervous System; head neurons; tail neurons;	pharynx|head neurons|tail neurons|nervous system	Molecular_function:hydrolase activity|Biological_process:protein catabolism|Cellular_component:nucleus|Cellular_component:cytoplasm|Molecular_function:nucleotide binding|Molecular_function:nucleoside-triphosphatase activity|Molecular_function:ATP binding|Molecular_function:protein binding|Biological_process:protein transport|Molecular_function:ATPase activity|Molecular_function:DNA binding|Biolog…	KOG0651	26S proteasome regulatory complex, ATPase RPT4
C53B7.1	174334_at	WBGene00004370	rig-3		snp_F10D11[2]|snp_F10D11[1]	1	0	Neuronal expression in: strong, consistent AVAL/R; 2 strong pharyngeal neurons; amphid sheath; weak inconsistent PVT.	sheath_cells|pharyngeal neurons		KOG3510	Immunoglobulin C-2 Type/fibronectin type III domains
C36F7.4	172392_x_at	WBGene00004372	rig-5		CE2-151|uCE2-1676	1	0	Neuronal expression in: RMD motor neurons			KOG3510	Immunoglobulin C-2 Type/fibronectin type III domains
ZK899.4	189317_at	WBGene00006534	tba-8	tba-8 encodes a member of the alpha tubulin family with high similarity to the human tubulin alpha-6 chain; expressed in some neurons with occasional expression in the hypodermis.	ok182|ok180|ok205	1	0	Post-embryonic expression. Neurons. Higher levels in cells that express mec-7. In larvae, cell bodies in RVG, ventral cord and posterior lateral ganglia. Other cells seen less frequently, including cells in lateral hypodermis. Germ cells in adult hermaphrodites.	neurons|ventral nerve cord|retrovesicular ganglion|germ cells|posterior lateral ganglia	Molecular_function:structural molecule activity|Biological_process:microtubule-based movement|Cellular_component:microtubule|Molecular_function:GTPase activity|Molecular_function:GTP binding|Biological_process:protein polymerization|Cellular_component:protein complex|Cellular_component:cytoplasm	KOG1376	Alpha tubulin
C50B6.2	190557_s_at	WBGene00008218	nasp-2		snp_C50B6[1]	1	0	Expressed in medial germline.|Larval Expression: intestine; Nervous System; head neurons;	intestine|head neurons|nervous system	Molecular_function:binding|Biological_process:embryonic development (sensu Metazoa)|Biological_process:locomotory behavior	KOG4563	Cell cycle-regulated histone H1-binding protein
R12C12.1	190616_at	WBGene00020022	R12C12.1	R12C12.1 is orthologous to human GLYCINE DECARBOXYLASE (GLDC; OMIM:238300), which when mutated leads to glycine encephalopathy.	ok1267|ttTi4481|ttTi4490	0	0	Larval Expression: intestine; hypodermis; unidentified cells in head;	head|hypodermis|intestine	Molecular_function:glycine dehydrogenase (decarboxylating) activity|Biological_process:glycine metabolism|Cellular_component:glycine dehydrogenase complex (decarboxylating)	KOG2040	Glycine dehydrogenase (decarboxylating)
T08G5.10	194151_x_at	WBGene00003474	mtl-2	mtl-2 encodes a metallothionein, a small, cysteine-rich, metal-binding protein; MTL-2 functions in metal detoxification and homeostasis and stress adaptation; MTL-2 expression is induced in larval and adult intestinal cells following exposure to cadmium or heat stress; MTL-2 intestinal expression is dependent upon ELT-2, an intestine-specific GATA-type transcription factor.	gk125	0	0	More than 90% of the JF2.1 transgenic nematodes expressed reporter gene activity in all intestinal cell nuclei.|In uninduced animals, mtl-2 was inactive in all cells.|The major location of the cadmium inducible metallothionein expression was strictly confined to the intestine.	intestinal|intestine	Molecular_function:metal ion binding|Molecular_function:calcium ion binding|Molecular_function:phospholipase A2 activity|Biological_process:phospholipid metabolism|Biological_process:lipid catabolism|Biological_process:determination of adult life span	KOG4738	Predicted metallothionein
Y57A10C.3	184838_at	WBGene00013281	sre-27		cxTi8977	1	0	Larval Expression: intestine; Nervous System; head neurons; amphids; tail neurons; phasmids;	intestine|head neurons|tail neurons|nervous system|amphids|phasmids	Molecular_function:transmembrane receptor activity|Biological_process:sensory perception of chemical stimulus|Cellular_component:integral to membrane	LSE0020	Sre G protein-coupled chemoreceptor
F56H9.4	193497_at	WBGene00001671	gpa-9	gpa-9 encodes a member of the G protein alpha subunit family of heterotrimeric GTPases; it is expressed in ASJ, PHB, PVQ, pharyngeal muscle, and the spermatheca.	pk308|pk438	1	0	ASJ, PHB, PVQ, pharynx muscle, spermatheca	spermathecae|pharyngeal muscle	Molecular_function:signal transducer activity|Molecular_function:guanyl nucleotide binding|Biological_process:G-protein coupled receptor protein signaling pathway|Biological_process:signal transduction|Molecular_function:GTP binding	KOG0082	G-protein alpha subunit (small G protein superfamily)
F58B3.4	178199_s_at	WBGene00010231			cxTi10404	1	0	Larval Expression: intestine; Nervous System; head neurons;	intestine|head neurons|nervous system	Biological_process:physiological process|Biological_process:larval development (sensu Nematoda)|Biological_process:positive regulation of growth rate|Biological_process:growth|Biological_process:gametogenesis	KOG2318	Uncharacterized conserved protein
F46F6.2	192159_at	WBGene00009793			ok1673	1	0	Larval Expression: pharynx; intestine; Nervous System; ventral nerve cord; head neurons;	pharynx|intestine|head neurons|ventral nerve cord|nervous system	Molecular_function:heat shock protein binding|Molecular_function:protein serine/threonine kinase activity|Molecular_function:ATP binding|Biological_process:protein amino acid phosphorylation|Molecular_function:protein kinase activity|Biological_process:signal transduction|Cellular_component:intracellular|Molecular_function:protein-tyrosine kinase activity|Molecular_function:atypical protein kinas…	KOG0694	Serine/threonine protein kinase
C12D5.11	184113_at	WBGene00015712	sre-11		cxTi9216|tm1125|uCE2-1576	1	0	Larval Expression: intestine; Nervous System; head neurons; PVT interneuron;	intestine|head neurons|nervous system|PVT interneuron	Molecular_function:transmembrane receptor activity|Biological_process:sensory perception of chemical stimulus|Cellular_component:integral to membrane
W06A7.3	190792_s_at	WBGene00004336	ret-1		tm390|gk242|snp_W06A7[5]|uCE5-2090|snp_W06A7[4]|snp_W06A7[2]|uCE5-2091|snp_W06A7[3]|snp_W06A7[1]	0	0	Immunofluorescent staining of aged worms indicated that nRTN-C protein was expressed in some embryos in the uterus but not in oocytes or somatic tissues. nRTN-C protein was produced throughout embryogenesis after fertilization. All blastomeres seemed to express the protein evenly. However, no staining was observed in hatched worms nor even in gonadal primordium.||N26-GFP was not expressed in the …	gonad|oocytes	Cellular_component:endoplasmic reticulum
C39D10.3	193855_at	WBGene00016531	C39D10.3		e183|e1072|e2283|e2311|h1|h2|x29|x415|x513|x554|e193|e293|e330|e403|e522|x520|x522|x544|x30|x545|ttTi3155|snp_T08G11[2]|snp_T08G11[3]	0	0	Diffuse mosaic expression in bodywall muscle cells of all larval stages and adults.|Expression is confined to bodywall muscle cells and is generally quite mosaic. Staining is both cytoplasmic and nuclear and in larvae and adults predominantly seen in posterior bodywall muscle cells, although staining in anterior bodywall muscle cells is occasionally seen. Extensive expression is also seen in all …		Biological_process:biosynthesis|Molecular_function:nucleotidyltransferase activity|Molecular_function:catalytic activity|Cellular_component:cytoplasm|Biological_process:teichoic acid biosynthesis|Molecular_function:metal ion binding|Molecular_function:glycerol-3-phosphate cytidylyltransferase activity|Biological_process:carbohydrate metabolism|Molecular_function:phosphotransferase activity, alcoh…	KOG2803	Choline phosphate cytidylyltransferase/Predicted CDP-ethanolamine synthase
T08H4.1	181776_s_at	WBGene00006476	tag-127		gk216|uCE2-1548|uCE2-1544|uCE2-1547|uCE2-1546|uCE2-1545	1	0	Some neuronal expression.|Larval Expression: Nervous System; head neurons; unidentified cells in tail ;|Larval Expression: Nervous System; head neurons;	tail|head neurons|nervous system|head neurons|nervous system	Molecular_function:Rho guanyl-nucleotide exchange factor activity|Biological_process:regulation of Rho protein signal transduction|Cellular_component:intracellular|Biological_process:embryonic development (sensu Metazoa)	KOG3521	Predicted guanine nucleotide exchange factor
F41G3.12	188445_at	WBGene00018304	agr-1		tm2051|snp_F41G3[1]|CE2-151|uCE2-1679|uCE2-1676|uCE2-1678|uCE2-1677	1	0	Larval Expression: intestine; Nervous System; head neurons; amphids; unidentified cells;|Larval Expression: intestine; Nervous System; head neurons;	intestine|head neurons|nervous system|amphids|intestine|head neurons|nervous system	Molecular_function:serine-type endopeptidase inhibitor activity
F56D1.6	192450_at	WBGene00023407	cex-1		ok1043|tm799|tm1118	1	0	Expressed in 2 head neurons, 2 tail neurons behind anus, and gonadal sheath cells.|Larval Expression: intestine; Reproductive System; gonad sheath cells; Nervous System; head neurons; tail neurons;	intestine|head neurons|tail neurons|nervous system|Reproductive System|gonad sheath cells	Molecular_function:calcium ion binding	TWOG0804	Unnamed protein
D2013.9	186829_at	WBGene00008405			snp_Y105C5[10]	0	0	Larval Expression: intestine; renal gland cells;	intestine|rectal gland cells	Cellular_component:nucleus|Molecular_function:tubulin-tyrosine ligase activity|Biological_process:protein modification	KOG2155	Tubulin-tyrosine ligase-related protein
ZK1248.14	186735_s_at	WBGene00001509	fzo-1		tm1133	1	0	Larval Expression: intestine; Nervous System; head neurons; tail neurons;	tail|pharynx|intestine|head neurons|tail neurons|nervous system	Molecular_function:GTPase activity|Biological_process:mitochondrial fusion|Cellular_component:mitochondrial outer membrane|Cellular_component:integral to membrane|Molecular_function:signal transducer activity|Biological_process:G-protein coupled receptor protein signaling pathway|Molecular_function:guanyl nucleotide binding|Biological_process:positive regulation of growth rate|Biological_process:…	KOG0448	Mitofusin 1 GTPase, involved in mitochondrila biogenesis
W07G1.2	179633_at	WBGene00012329	sre-44		cxTi3609	1	0	Larval Expression: intestine; Nervous System; head neurons; amphids;	intestine|head neurons|nervous system|amphids	Molecular_function:transmembrane receptor activity|Biological_process:sensory perception of chemical stimulus|Cellular_component:integral to membrane	LSE0020	Sre G protein-coupled chemoreceptor
C17G1.6	190032_s_at	WBGene00003553	nas-37	nas-37 encodes a Astacin-class metalloprotease required for full ecdysis that is expressed in hypodermal cells 4 hours before each ecdysis; NAS-37 protein has an N-terminal signal sequence followed by an Astacin protease domain and three protein-binding domains (EGF-like, CUB, and thrombospondin); NAS-37 accumulates in anterior cuticle, being shed with it after ecdysis; nas-37 mutants fail to com…	ox190|ox196|ox197|ox199|tm410	0	0	In the nas-37p::gfp-transformed animals, GFP was observed to be expressed in the hypoderma cells except the seam cells and in the rectal gland cells throughout the larval stages. When the -879 to +5 region instead of the -3679 to +5 region of nas-37 was used, a faint fluorescence of GFP was detected in the hypodermal seam cells but not in the other hypodermal cells. Therefore, it is thought that …	hypodermis|rectal epithelium|seam cells|Reproductive System|vulva other	Biological_process:proteolysis|Molecular_function:astacin activity|Molecular_function:metallopeptidase activity|Molecular_function:meprin A activity|Cellular_component:membrane|Biological_process:post-embryonic body morphogenesis|Biological_process:negative regulation of body size|Biological_process:molting cycle (sensu Protostomia and Nematoda)
T02G5.9	190443_s_at	WBGene00002238	krs-1		uCE2-899|uCE2-903|uCE2-896|uCE2-914|CE2-112|uCE2-915|uCE2-910|uCE2-902|uCE2-907|uCE2-906|uCE2-898|uCE2-911|uCE2-905|uCE2-912|uCE2-909|uCE2-904|uCE2-913|uCE2-897|uCE2-908	1	0	Larval Expression: pharynx; intestine; rectal epithelium; Reproductive System; developing vulva; hypodermis; seam cells; Nervous System; head neurons; unidentified cells in tail ;	tail|pharynx|hypodermis|intestine|rectal epithelium|head neurons|nervous system|seam cells|Reproductive System|developing vulva	Molecular_function:nucleic acid binding|Molecular_function:aminoacyl-tRNA ligase activity|Molecular_function:ATP binding|Biological_process:tRNA aminoacylation for protein translation|Cellular_component:cytoplasm|Molecular_function:lysine-tRNA ligase activity|Biological_process:lysyl-tRNA aminoacylation|Molecular_function:aspartate-tRNA ligase activity|Biological_process:aspartyl-tRNA aminoacylat…
C23H5.3	180809_at	WBGene00016025	xbx-4		tm438|ok635|ok651	1	0	xbx-4::gfp is expressed in a subset of amphid neurons.			InP_Cae_012325
C50E10.5	185493_at	WBGene00016828	sre-52		snp_C50E10[4]|snp_C50E10[5]	1	0	Larval Expression: intestine; Nervous System; head neurons; tail neurons;	intestine|head neurons|tail neurons|nervous system	Molecular_function:transmembrane receptor activity|Biological_process:sensory perception of chemical stimulus|Cellular_component:integral to membrane|Molecular_function:potassium channel activity|Biological_process:potassium ion transport	LSE0020	Sre G protein-coupled chemoreceptor
F56D1.4	175703_s_at	WBGene00000548	clr-1	A receptor tyrosine phosphatase that negatively regulates the FGF receptorsignaling pathway; it localizes to the plasma membrane.	n1635|e1745|n1992|e2530|cy14|cxTi9428	1	0	To ask where CLR-1 acts to regulate AVM attraction to netrin, a clr-1 cDNA was expressed under the mec-7 promoter, which is expressed only in AVM, ALM, PVM, and PLM neurons. mec-7::clr-1 rescued the effect of the clr-1 mutation in a clr-1; slt-1 double mutant, indicating that CLR-1 acts cell-autonomously in AVM to inhibit UNC-40 activity. mec-7::clr-1 did not cause AVM defects by itself or in a s…		Molecular_function:protein tyrosine phosphatase activity|Biological_process:protein amino acid dephosphorylation|Molecular_function:receptor activity|Molecular_function:cytoskeletal protein binding|Biological_process:cuticular attachment to epithelium (sensu Nematoda)|Biological_process:larval development (sensu Nematoda)|Biological_process:physiological process	KOG4228	Protein tyrosine phosphatase
C07A12.4	172947_at	WBGene00003963	pdi-2		tm689|gk313|gk375	0	0	Exclusively expressed in the hypodermal cells that synthesize cuticle collagens.|Immunostaining patterns in the hypodermal cells were observed at pre-elongated 1.5-fold embryo stage when the collagenous cuticle has not been formed. In elongated embryos the first larval cuticle has been synthesized, the hypodermal ER location was maintained.|Broadly expressed in soma/germline?	hypodermal|hypodermal	Molecular_function:isomerase activity|Cellular_component:endoplasmic reticulum|Molecular_function:electron carrier activity|Molecular_function:protein disulfide oxidoreductase activity|Biological_process:cell redox homeostasis|Biological_process:glycerol ether metabolism|Biological_process:embryonic development (sensu Metazoa)|Biological_process:locomotory behavior|Biological_process:positive reg…	KOG0190	Protein disulfide isomerase (prolyl 4-hydroxylase beta subunit)
Y48B6A.14	171878_s_at	WBGene00001971	hmg-1.1	hmg-1.1 encodes a member of the high mobility group (HMG) family of proteins.	tm1660|tm1407|tm2142|tm1121	3	0	GFP is expressed in all tissues at all stages, strongest in the pharynx, ventral nerve cord and vulva, and several neurons in head and tail.		Molecular_function:DNA binding|Biological_process:regulation of transcription, DNA-dependent|Cellular_component:chromatin|Cellular_component:nucleus	KOG0381	HMG box-containing protein
F10B5.4	192971_s_at	WBGene00006655	tub-1	tub-1 encodes a tubby homolog that affects fat storage in C. elegans and may function in a parallel pathway with kat-1 to affect lipid accumulation based on genetic analysis; expressed primarily in sensory neurons.	nr2004|nr2044|ok1972	1	0	tub-1::gfp is expressed in most or all ciliated sensory neurons.|GFP expression was found in several neurons, including the ciliated amphid neurons (ASI, ADL, ASK, AWB, ASH, ASJ) in the head region and ciliated phasmid neurons (PHA and PHB) in the tail, as judged by colocalization of GFP with DiI as well as in PDE and several labial neurons in the head. Expression in neurons was visible early in …			KOG2502	Tub family proteins
W05B10.4	192780_at	WBGene00012279			cxTi602|snp_W01B11[2]|CE1-161	0	0	The most common and obvious component of this expression pattern is the strong staining in the terminal bulb of the pharynx (m6 and m7). Other less frequently observed components are-- vulC and vulD in L4 and adult worms, nuclei in the head and tail which are most likely hypodermis, m2 nuclei in the procorpus, and unidentified patches of staining in elongating embryos.	vulva|pharynx|m2|m6|m7|vulvaC|vulvaD	Biological_process:signal transduction	TWOG0738	Unnamed protein
K03B8.7	178290_at	WBGene00001712	grl-3	grl-3 encodes a hedgehog-like protein, with an N-terminal signal sequence, a central low-complexity region, and a C-terminal Ground-like (Grl) domain; GRL-3 is expressed in intestine, larval renal gland cells, and larval neurons; the Grl domain is predicted to form a cysteine-crosslinked protein involved in intercellular signalling, and it has subtle similarity to the N-terminal Hedge domain of H…	pkP5121	1	0	Larval Expression: intestine; renal gland cells; Nervous System; head neurons;|Larval Expression: intestine; renal gland cells; Nervous System; head neurons;	intestine|head neurons|nervous system|rectal gland cells|intestine|head neurons|nervous system|rectal gland cells		LSE0519	GROUND domains (extracellular cysteine-containing domain sometimes associated with HOG domains)
C29F7.5	172877_x_at	WBGene00001436	fkh-4	fkh-4 encodes a member of the forkhead domain transcription factor family.	tm1164	0	0	Expression was observed in most cells of the cleavage stage embryo, apart from a few cells at the posterior pole, from the 20 cell stage to the 200 cell stage.		Molecular_function:transcription factor activity|Molecular_function:sequence-specific DNA binding|Biological_process:regulation of transcription, DNA-dependent|Cellular_component:nucleus	KOG2294	Transcription factor of the Forkhead/HNF3 family
T04G9.5	173895_at	WBGene00020216			tm1359	0	0	Adult Expression: pharynx;	pharynx	Cellular_component:endoplasmic reticulum|Cellular_component:integral to membrane|Biological_process:embryonic development (sensu Metazoa)	KOG3317	Translocon-associated complex TRAP, beta subunit
F41D9.5	173740_s_at	WBGene00018283	sulp-3	sulp-3 encodes one of eight C. elegans members of the sulfate permease family of anion transporters; by homology, SULP-3 is predicted to function as an anion transporter that regulates cellular pH and volume via transmembrane movement of electrolytes and fluids; a sulp-3::GFP transcriptional fusion is expressed exclusively in the pharyngeal muscles.	cxTi9492	0	0	The sulp-3 promoter restricted expression exclusively to the pharynx, including pharyngeal muscle (pm) segments pm3, pm4, pm5, pm6, and pm7.		Molecular_function:sulfate porter activity|Biological_process:sulfate transport|Cellular_component:membrane|Molecular_function:transporter activity|Biological_process:transport|Cellular_component:integral to membrane
F47D2.6	184046_at	WBGene00018557	srt-38		tm1421	0	0	Larval Expression: intestine;	intestine		LSE0504	7-transmembrane receptor
C50C10.7	175756_s_at	WBGene00006070	str-2		tm445	1	0	str-2::GFP First expressed in the late embryo, where GFP expression could be detected in approximately ten cells. Expression became more restricted after hatching and by late L1 was present strongly in AWC olfactory neurons and faintly in the ASI chemosensory neurons.|In well-fed larva and adults, str-2 was expressed strongly in the AWC neurons and weakly in the ASI neurons. In dauer larva, str-2…			LSE0498	7-transmembrane olfactory receptor
ZK1193.5	185625_at	WBGene00022861	ZK1193.5	ZK1193.5 encodes, by alternative splicing, three proteins with a COMPASS (CMP) domain and two homeodomains; ZK1193.5 interacts with two or more components of the EGF/RAS signalling pathway, and is required for such signalling in vulval development; the CMP domain is found in the N-terminus of SATB-class CUT homeodomain proteins (e.g. human SATB1), and in Drosophila DEFECTIVE PROVENTRICULUS (DVE),…	cxTi6309|tm259	1	0	Larval Expression: pharynx; arcade cells; intestine; rectal epithelium; Nervous System; head neurons; tail neurons; unidentified cells in tail ;	tail|pharynx|intestine|rectal epithelium|head neurons|tail neurons|nervous system|arcade cells	Molecular_function:transcription factor activity|Molecular_function:sequence-specific DNA binding|Biological_process:regulation of transcription, DNA-dependent|Cellular_component:nucleus|Molecular_function:DNA binding|Biological_process:regulation of transcription|Biological_process:positive regulation of growth rate|Biological_process:larval development (sensu Nematoda)|Biological_process:physio…
F09B9.2	190640_s_at	WBGene00006839	unc-115	unc-115 encodes a protein that binds actin filaments and that is required for RAS signalling and UNC-40/netrin activity during axon pathfinding.	ky275|mn490|e2225|mn481	1	0	~all neurons, excretory-canal, pharynx, hypodermis|SAD-1::GFP fluorescence was most prominent in the nerve ring and the ventral and dorsal cords, regions of the axon where the majority of synapses are made. Little or no staining was observed in the sensory dendrites or the axonal commissures, which are devoid of synapses. Weaker fluorescence was also visible in the neuronal cell bodies excluded f…	neurons|pharynx|hypodermis|nerve ring|ventral nerve cord|dorsal nerve cord|head|tail|vulva|pharynx|hyp7|all neurons	Molecular_function:iron ion binding|Molecular_function:electron carrier activity|Molecular_function:heme binding|Biological_process:electron transport|Molecular_function:zinc ion binding|Molecular_function:actin binding|Biological_process:cytoskeleton organization and biogenesis|Biological_process:negative regulation of body size|Biological_process:locomotory behavior|Biological_process:positive …	KOG1044	Actin-binding LIM Zn-finger protein Limatin involved in axon guidance
C36B1.12	173547_s_at	WBGene00007979	imp-1		tm827	1	0	Expressed in intestine and neurons.|Larval Expression: intestine; Nervous System; head neurons;	intestine|head neurons|nervous system	Cellular_component:integral to membrane|Molecular_function:D-alanyl-D-alanine endopeptidase activity
ZC168.5	178129_at	WBGene00001730	grl-21	grl-21 encodes a hedgehog-like protein, with an N-terminal signal sequence, a central proline-rich low-complexity region, and a C-terminal Ground-like (Grl) domain; GRL-21 is expressed in arcade cells and hypodermis; the Grl domain is predicted to form a cysteine-crosslinked protein involved in intercellular signalling, and it has subtle similarity to the N-terminal Hedge domain of HEDGEHOG prote…	tm1957|tm1958	0	0	Larval Expression: arcade cells; hypodermis;	hypodermis|arcade cells		LSE0519	GROUND domains (extracellular cysteine-containing domain sometimes associated with HOG domains)
K10B3.7	173608_s_at	WBGene00001685	gpd-3	gpd-3 encodes a predicted glyceraldehyde 3-phosphate dehydrogenase that affects embryonic viability; GPD-3 interacts with LIN-2 in two-hybrid assays.	snp_K10B3[1]|snp_K10B3[2]	0	0	mRNA transcript 1.1kb detected in embryo, L1, L2 and L4. Level of mRNA increases by tenfold from embryo to L4.|Broadly expressed in soma.		Molecular_function:glyceraldehyde-3-phosphate dehydrogenase (phosphorylating) activity|Molecular_function:NAD binding|Biological_process:glycolysis|Molecular_function:glyceraldehyde-3-phosphate dehydrogenase activity|Biological_process:glucose metabolism|Molecular_function:aspartate-semialdehyde dehydrogenase activity|Biological_process:methionine biosynthesis|Biological_process:threonine biosynt…	KOG0657	Glyceraldehyde 3-phosphate dehydrogenase
C25H3.9	194185_x_at	WBGene00016118	C25H3.9	C25H3.9 encodes the C. elegans ortholog of the NDUFB5/SGDH subunit of the mitochondrial NADH dehydrogenase (ubiquinone) complex (complex I).	tm1049|uCE4-1145|pkP4083	0	0	Nuclear expression is seen from early larval stages until adulthood, in hypodermal cells (particularly the anterior hypodermis), the pharynx, and intestinal cells.	pharynx|hypodermis|intestine	Biological_process:embryonic development (sensu Metazoa)	KOG4632	NADH:ubiquinone oxidoreductase, NDUFB5/SGDH subunit
D1009.2	188894_s_at	WBGene00000884	cyn-8	cyp-8 encodes a peptidyl-propyl cis-trans isomerase of the cyclophilin family; cyclophilins are implicated in protein folding, however the precise role of cyp-8 is not known; a CYP-8-fusion protein localises specifically to gut cell nuclei.	pk203|tm405	0	0	cyp-8 protein as expression of beta-galactosidase was localized specifically in the gut cell nuclei. Expression is detected at all stages from embryo through to adult. Promoter region of Ce-CYP-8 examined with downstream coding sequence either including or excluding the NLS containing tail domain of cyp-8. This shows that non-cyclophilin tail domain directs the localization of this enzyme to the …	pharynx|intestine	Biological_process:protein folding	KOG0546	HSP90 co-chaperone CPR7/Cyclophilin
Y9C9A.6	181184_at	WBGene00006212	str-168		ttTi1711	0	0	Larval Expression: hypodermis;	hypodermis
C17E4.3	178932_at	WBGene00007643			tm1626	0	0	Larval Expression: intestine;	intestine	Molecular_function:protein binding|Molecular_function:zinc ion binding|Biological_process:embryonic development (sensu Metazoa)	KOG1609	Protein involved in mRNA turnover and stability
C05D11.6	190861_at	WBGene00003523	nas-4	nas-4 encodes a predicted extracellular matrix metalloprotease of the M12A (astacin) family that contains an N-terminal signal sequence and a catalytic domain, but no recognizable regulatory domains in the C-terminus; as loss of nas-4 activity via RNAi results in no obvious abnormalities, the precise role of NAS-4 in C. elegans development and/or behavior is not yet known; however, an NAS-4 trans…	ttTi2060|uCE3-955|uCE3-954|CE3-151	0	0	The fusion protein NAS-4::GFP showed extensive GFP fluorescence throughout the digestive tract in larval stages and in adult worms. At higher magnification, GFP staining was seen within pharynx cells of the procorpus, metacorpus, isthmus and terminal bulb.	pharynx|intestine	Molecular_function:metallopeptidase activity|Molecular_function:zinc ion binding|Biological_process:proteolysis|Molecular_function:astacin activity	KOG3714	Meprin A metalloprotease
F42G2.6	181119_s_at	WBGene00018355			tm240	0	0	Larval Expression: intestine;	intestine	Molecular_function:transcription factor activity|Molecular_function:sequence-specific DNA binding|Biological_process:regulation of transcription, DNA-dependent|Cellular_component:nucleus|Molecular_function:DNA binding|Biological_process:regulation of transcription	LSE3926	Unnamed protein
F57B1.2	179485_s_at	WBGene00006311	sun-1	sun-1 encodes a paralog of UNC-84, also called matefin, whose general domain organization (one or more central transmembrane and coiled-coil domains, followed by a C-terminal SUN domain) is shared by Sad1p from Schizosaccharomyces pombe and UNC-84 from C. elegans; SUN-1 is a nuclear envelope receptor for CED-4 during apoptosis, and is bound by CED-4 in vitro; SUN-1 is partially required for apopt…	ok1282|gk199	0	0	In late embryos (after the comma stage) matefin staining decreased in all somatic cells but intensified in the nuclear envelopes of the two primordial germ cells, Z2 and Z3. The identity of Z2 and Z3 cells was verified by double labeling with antibodies against PGL-1, which is specific to germ cells. Throughout larva stages L1-L4 and in adults, matefin was present only in germ cells. Matefin sign…	all embryonic cells|germ cells	Biological_process:embryonic development (sensu Metazoa)|Biological_process:post-embryonic body morphogenesis|Biological_process:positive regulation of growth rate	KOG2687	Spindle pole body protein, contains UNC-84 domain
F42A10.6	185494_at	WBGene00018342			snp_C50E10[4]|snp_C50E10[5]	0	0	Larval Expression: intestine;	intestine		LSE0263	F-box domain
F40F8.1	189876_at	WBGene00009575			cxTi7042	1	0	Larval Expression: Nervous System; head neurons;|Larval Expression: pharynx; intestine; hypodermis; Nervous System;|Larval Expression: pharynx; intestine - posterior cells; Nervous System; head neurons; unidentified cells in head;	head neurons|nervous system|pharynx|hypodermis|intestine|nervous system|head|pharynx|intestine|head neurons|nervous system	Molecular_function:ATP binding|Molecular_function:nucleotide kinase activity|Biological_process:nucleobase, nucleoside, nucleotide and nucleic acid metabolism|Molecular_function:phosphotransferase activity, phosphate group as acceptor|Molecular_function:thymidylate kinase activity|Biological_process:dTDP biosynthesis|Biological_process:dTTP biosynthesis|Molecular_function:shikimate kinase activit…	KOG3079	Uridylate kinase/adenylate kinase
T01D3.1	189369_at	WBGene00011326			cxTi9467|cxTi2525	1	0	Larval Expression: Nervous System; nerve ring; head neurons; mechanosensory neurons; tail neurons;	mechanosensory neurons|head neurons|tail neurons|nerve ring|nervous system	Molecular_function:calcium ion binding|Biological_process:homophilic cell adhesion|Cellular_component:membrane|Biological_process:cell communication|Cellular_component:extracellular matrix (sensu Metazoa)|Biological_process:cell adhesion|Biological_process:blood coagulation|Biological_process:embryonic development (sensu Metazoa)	KOG1225	Teneurin-1 and related extracellular matrix proteins, contain EGF-like repeats
C10C6.5	191824_at	WBGene00007513			bx5|e111|e101|fc16|ec27|hs6|hs7|hs8|cxTi4108	1	0	Larval Expression: intestine;|Larval Expression: intestine; Nervous System; head neurons; pharyngeal neurons; unidentified cells in head;	intestine|head neurons|nervous system|head|intestine|head neurons|pharyngeal neurons|nervous system	Molecular_function:nucleotide binding|Molecular_function:nucleoside-triphosphatase activity|Molecular_function:ATP binding|Molecular_function:ATPase activity|Biological_process:defense response|Molecular_function:cytochrome-c oxidase activity|Biological_process:electron transport|Cellular_component:membrane|Biological_process:transport|Molecular_function:permease activity|Molecular_function:ATPas…	KOG0061	Transporter, ABC superfamily (Breast cancer resistance protein)
F21G4.1	192451_s_at	WBGene00009023			ok1043|tm799|tm1118	1	0	Larval Expression: intestine; Nervous System; head neurons; tail neurons;	intestine|head neurons|tail neurons|nervous system	Molecular_function:transporter activity|Biological_process:transport|Cellular_component:integral to membrane|Cellular_component:membrane|Molecular_function:non-G-protein coupled 7TM receptor activity|Biological_process:cell surface receptor linked signal transduction|Biological_process:dicarboxylic acid transport|Molecular_function:sodium:dicarboxylate symporter activity
ZK632.3	173913_s_at	WBGene00014012			snp_T14D7[1]	0	0	Larval Expression: intestine;	intestine	Molecular_function:protein kinase activity|Molecular_function:ATP binding|Biological_process:protein amino acid phosphorylation|Molecular_function:protein serine/threonine kinase activity|Molecular_function:protein-tyrosine kinase activity	KOG2269	Serine/threonine protein kinase
F46E10.2	185733_at	WBGene00018489			ok1963	0	0	Expressed in embyro.		Biological_process:metabolism|Molecular_function:lyase activity	InP_uni_008403
Y49E10.19	173976_at	WBGene00013038	ani-1		tm1542	0	0	Localized to cortical surfaces in the gonad, but distribution was distinct from that of ANI-2 (See Expr3281). Expression was less specific for the rachis surface and also localized prominently to the lateral surfaces of the developing oocytes.		Biological_process:embryonic development (sensu Metazoa)|Biological_process:larval development (sensu Nematoda)|Biological_process:physiological process|Biological_process:growth	KOG3640	Actin binding protein Anillin
H27A22.1	189612_at	WBGene00010418	H27A22.1		snp_T15H9[1]	0	0	Larval Expression: pharynx; pharyngeal gland cells; hypodermis; unidentified cells in head; unidentified cells in tail ;	head|tail|pharynx|hypodermis|pharyngeal gland cells	Molecular_function:peptidase activity|Biological_process:proteolysis	KOG3946	Glutaminyl cyclase
C34B2.5	181949_s_at	WBGene00016390			snp_F58A6[2]	1	0	Larval Expression: intestine; Nervous System; head neurons;|Larval Expression: intestine; renal gland cells; Nervous System; head neurons;	intestine|head neurons|nervous system|intestine|head neurons|nervous system|rectal gland cells	Molecular_function:binding|Molecular_function:phosphoprotein phosphatase activity|Cellular_component:nucleus|Cellular_component:cytoplasm|Biological_process:protein amino acid dephosphorylation	KOG4234	TPR repeat-containing protein
W05E10.3	174236_at	WBGene00000453	ceh-32	ceh-32 encodes a Six/sine oculis-type homeodomain protein most closely related to the Six3/6 subfamily that contains Drosophila OPTIX and human SIX3 (OMIM:603714, which when mutated leads to holoprosencephaly 2); CEH-32 appears to be essential for development and required for proper head morphogenesis; during embryogenesis, CEH-32 is expressed in hypodermal and neuronal precursors, and at later s…	ok343|tm245	1	0	The expression of ceh-32 begins during the embryonic development, during the gastrulation stage (in 100-min-old embryos), and persists until adults. Embryonic expression of ceh-32 is detected in the anterior part of the embryos in head hypodermal and neuronal precursor cells. Upon hatching, ceh-32 is expressed in the hypodermal and neuronal cells of the head as well as in the somatic gonad. The h…	hyp4|hyp6|hyp5|sheath_cells|somatic gonad|head hypodermis|hyp3|head neuronal precursors	Molecular_function:transcription factor activity|Cellular_component:nucleus|Biological_process:regulation of transcription, DNA-dependent|Molecular_function:sequence-specific DNA binding|Biological_process:physiological process|Biological_process:embryonic development (sensu Metazoa)|Biological_process:larval development (sensu Nematoda)|Biological_process:growth|Biological_process:locomotory beh…	KOG0775	Transcription factor SIX and related HOX domain proteins
F10C1.2	175020_at	WBGene00002053	ifb-1	ifb-1 (also known as vab-21) encodes two isoforms of an essential intermediate filament protein that is coexpressed with the essential IF proteins IFA-1, IFA-2, and IFA-3, along with IFA-4; IFB-1 is required for embryonic development and epidermal morphogenesis; IFB-1 forms heteropolymeric intermediate filaments in vitro with an equimolar mixture of IFA-1, IFA-2, or IFA-3, and binds IFA-4 in blot…	ju71|ok1317|cxTi10878	1	0	The B1 promoter-driven GFP staining was seen in cells associated with the amphid sensory neurons, the excretory cells, the vulva, and the uterus and, finally, in the rectum and some neurons of the tail. In the pharynx, staining localized to the marginal cells and the pharyngeal-intestinal valve.|The B1a promoter/gfp reporter was strongly expressed in the embryonic and the early larval hypodermis.…	vulva|pharynx|uterus|rectum|excretory system|tail neurons|pharyngo-intestinal valve|amphid sensory neurons|vulva|hypodermis|rectum|tail neurons|ventral nerve cord|dorsal nerve cord|amphid sensory neurons|pharyngeal muscle|pharyngeal marginal cells|uterine epithelial cells|hypodermis|rectal epithelium|seam cells|excretory cell	Molecular_function:structural molecule activity|Biological_process:embryonic development (sensu Metazoa)|Biological_process:physiological process|Biological_process:determination of adult life span|Biological_process:molting cycle (sensu Protostomia and Nematoda)|Biological_process:locomotion|Biological_process:larval development (sensu Nematoda)|Biological_process:growth|Biological_process:locom…	KOG0977	Nuclear envelope protein lamin, intermediate filament superfamily
C07A9.3	174853_at	WBGene00006579	tlk-1	tlk-1 encodes, through alternative splicing, two isoforms of a Tousled-class serine/threonine protein kinase; TLK-1A/B are orthologous to Tousled from A. thaliana; tlk-1(RNAi) embryos have, compared to normal embryos, reduced phosphorylation of the RNA polymerase II C-terminal domain at Serine-2 and methylation of histone H3 at Lysine-36 (posttranslational modifications associated with transcript…	ttTi7456|tm2395|uCE3-1115	0	0	TLK-1 protein was exclusively found in nuclei from the 2-cell stage until morphogenesis. TLK-1 was also detectable in adult germline nuclei, suggesting that the TLK-1 protein is maternally expressed.|Larval Expression: pharynx; intestine; hypodermis; unidentified cells in head;	germ-line cells|head|pharynx|hypodermis|intestine	Molecular_function:protein kinase activity|Molecular_function:ATP binding|Biological_process:protein amino acid phosphorylation|Molecular_function:protein-tyrosine kinase activity|Molecular_function:protein serine/threonine kinase activity|Molecular_function:atypical protein kinase C activity|Molecular_function:zinc ion binding|Molecular_function:non-membrane spanning protein tyrosine kinase acti…	KOG1151	Tousled-like protein kinase
F48C1.7	176606_at	WBGene00004965	spe-11	spe-11 encodes a novel protein that is required for early embryonic development and for regulating the dynamic morphology of sperm pseudopods; although the precise biological role of SPE-11 is not yet known, SPE-11 is one of the few paternally provided proteins known to be essential for embryogenesis, and may constitute a sperm-associated factor required for oocyte activation; SPE-11 is first det…	hc90|hc77	0	0	In hermaphrodites, expression is most abundant in L4 and present at low levels in adults.			InP_Cae_008932
F23H11.5	172599_x_at	WBGene00000263		The bra-2 gene encodes a homolog of the human BMP receptor-associated molecule (BRAM1), paralogous to bra-1, that may act upon the SMA-6 TGF-beta signalling pathway.	tm896|tm994|snp_F23H11[1]	0	0	Expressed in pharyngeal muscle, hypodermis and intestine.	hypodermis|intestine|pharyngeal muscle	Biological_process:positive regulation of growth rate|Biological_process:embryonic development (sensu Metazoa)|Biological_process:post-embryonic body morphogenesis|Biological_process:larval development (sensu Nematoda)|Biological_process:growth	InP_Cae_011517
F48C11.1	193531_at	WBGene00001668	gpa-6	gpa-6 encodes a member of the G protein alpha subunit family of heterotrimeric GTPases that affects response to water-soluble odorants; it is expressed in AWA amphid neurons, the PHB sensory cell, and (at low levels) in ASI amphid neurons.	pk480	1	0	AWA, ASI (faint), PHB||Larval Expression: intestine; Nervous System; head neurons;	intestine|head neurons|nervous system	Molecular_function:signal transducer activity|Molecular_function:guanyl nucleotide binding|Biological_process:G-protein coupled receptor protein signaling pathway|Biological_process:signal transduction|Molecular_function:GTP binding|Cellular_component:intracellular|Biological_process:small GTPase mediated signal transduction	KOG0082	G-protein alpha subunit (small G protein superfamily)
F44G3.6	187985_at	WBGene00004809	skr-3	The skr-3 gene encodes a homolog of Skp1 in S. cerevisiae that has no known function in vivo, since skr-3(RNAi) animals are at least superficially normal.	ok365	0	0	SKR-3::GFP was expressed in the pharynx and intestine.	pharynx|intestine	Biological_process:physiological defense response	KOG1724	SCF ubiquitin ligase, Skp1 component
C42D4.3	180540_at	WBGene00016596			cxTi6318	0	0	Expressed in vulval epithelial cells, hypodermis and spermatheca.			TWOG0197	Fibronectin
F02E8.6	187969_s_at	WBGene00003561	ncr-1	ncr-1 encodes a large transmembrane glycoprotein with a patched-like domain that is orthologous to human NPC1 (OMIM:257220, mutated in Niemann-Pick type C disease); NCR-1 and NPC1 are eukaryotic members of the resistance-nodulation-division (RND) family of membrane permeases, and have a putative sterol-sensing domain; by homology, NCR-1 is predicted to function in intracellular cholesterol and gl…	nr2022|sa1421|sa1420|tm599|snp_F02E8[2]	1	0	Three reporter constructs, ncr-1Ap(s)::gfp, ncr-1Ap(l)::gfp and ncr-1Bp::gfp were made for ncr-1 because of its complex gene structure. The results indicate that ncr-1 expression is widespread and largely coincides with the reported distribution pattern of cholesterol in C. elegans, which includes the following tissues: intestine, pharynx, excretory gland cell, nerve ring, spermatheca and germ ce…		Molecular_function:hedgehog receptor activity|Cellular_component:membrane|Cellular_component:integral to membrane|Biological_process:cholesterol transport|Biological_process:embryonic development (sensu Metazoa)	KOG1933	Cholesterol transport protein (Niemann-Pick C disease protein)
K03B8.9	193534_at	WBGene00000951	deg-3	deg-3 encodes an alpha subunit of a nicotinic acetylcholine receptor (nAChR); originally defined by a gain-of-function mutation that results in neuronal degeneration and uncoordinated movement, DEG-3 can form heteromeric channels with a second alpha subunit, DES-2, and in vivo these channels appear to be required for chemosensation of choline; deg-3 and des-2 reside in an operon, and consistent w…	hm10|hm12|hm16|hm24|hm30|hm39|hm40|hm52|hm59|hm60|hm61|u662	1	0	PVC AVG IL1, touch cells.	neurons|touch cells|IL1 neurons	Molecular_function:neurotransmitter receptor activity|Biological_process:ion transport|Cellular_component:membrane|Molecular_function:extracellular ligand-gated ion channel activity|Biological_process:transport|Cellular_component:integral to membrane|Cellular_component:postsynaptic membrane|Molecular_function:nicotinic acetylcholine-activated cation-selective channel activity|Molecular_function:i…	KOG3645	Acetylcholine receptor
M176.6	193979_s_at	WBGene00002199	kin-15		ju53|ky281|ky289|ky326|ky330|ky332|ky344|cxTi1000|cxTi10419	0	0	Expressed at hyp6 and hyp7, similar to kin-16 expression pattern.	hyp6|hyp7	Molecular_function:protein kinase activity|Molecular_function:ATP binding|Biological_process:protein amino acid phosphorylation|Molecular_function:protein-tyrosine kinase activity|Molecular_function:protein serine/threonine kinase activity|Molecular_function:non-membrane spanning protein tyrosine kinase activity|Cellular_component:cytoplasm|Biological_process:signal transduction	KOG0200	Fibroblast/platelet-derived growth factor receptor and related receptor tyrosine kinases
Y50E8A.4	188230_s_at	WBGene00006795	unc-61	unc-61, by alternative splicing, encodes two septin isoforms required (like the septin UNC-59) for normal axonal migration, distal tip cell migration, and postembryonic cytokinesis (at the cellular level) and for normal locomotion and formation of the postembryonic vulva, somatic gonad, and male tail (at the organismal level); both UNC-61A/B and UNC-59 are dispensable for embryonic cytokinesis an…	e228|n3169|cxTi10396|ok616	1	0	|UNC-61 localized in embryos of later developmental stages. UNC-61 was enriched in the developing nervous system. In 1.5-fold embryos, localization to the developing nerve ring (not yet a complete ring) was apparent, with faint staining also seen in the ventral cord. In 3-fold embryos, enrichment was seen in the now completely ring-shaped nerve ring, and in some associated neuronal processes.|UNC…	ventral cord neurons|nerve ring|ventral cord neurons|nerve ring	Molecular_function:GTP binding|Biological_process:cell cycle|Molecular_function:microtubule motor activity|Molecular_function:ATP binding|Cellular_component:microtubule associated complex|Biological_process:microtubule-based movement|Biological_process:hermaphrodite genitalia development	KOG3859	Septins (P-loop GTPases)
ZK970.6	191609_at	WBGene00001532	gcy-5	gcy-5 encodes a predicted guanylate cyclase with strong similarity to rat atrial natriuretic peptide receptor A; expressed in ASER.	ok921|ok930|tm897|uCE2-1884	1	0	Expressed in ASER at unspecified postembryonic stage.|Larval Expression: Nervous System; head neurons; amphids;	head neurons|nervous system|amphids	Molecular_function:phosphorus-oxygen lyase activity|Biological_process:intracellular signaling cascade|Biological_process:cyclic nucleotide biosynthesis|Molecular_function:protein kinase activity|Molecular_function:ATP binding|Biological_process:protein amino acid phosphorylation|Molecular_function:protein-tyrosine kinase activity|Molecular_function:protein serine/threonine kinase activity	KOG1023	Natriuretic peptide receptor, guanylate cyclase
D2030.2	192909_at	WBGene00008412	D2030.2		ttTi6638|tm2183	0	0	Larval Expression: intestine; renal gland cells;	intestine|rectal gland cells	Molecular_function:nucleotide binding|Molecular_function:nucleoside-triphosphatase activity|Molecular_function:protein binding|Molecular_function:ATP binding|Molecular_function:ATPase activity|Biological_process:protein transport|Biological_process:defense response|Cellular_component:cytoplasm|Cellular_component:HslUV protease complex|Molecular_function:HslUV protease activity	KOG0745	Putative ATP-dependent Clp-type protease (AAA+ ATPase superfamily)
W07E11.2	193247_at	WBGene00001446	flp-3	flp-3 encodes nine copies of a GTMRFamide-containing peptide that is predicted to function as a neuropeptide that inhibits pharyngeal action potential in a manner similar to octopamine without having a significant effect on basal resting membrane potential; expressed in three pairs of neurons IL1D, OL1, URB.	pk361	1	0	Expressed in all stages|Nerve ring and other neuronal processes.|GFP expressed cells are only seen in the anterior head region.|Expressed in IL1 and PQR. Male specific expression in SP and CP9.	nerve ring|head	Molecular_function:hormone activity|Cellular_component:extracellular region	TWOG0210	Unnamed protein
T19A5.5	189928_at	WBGene00020555	nhr-219		tm1363	0	0	Larval Expression: pharynx;|Larval Expression: pharynx;	pharynx|pharynx	Molecular_function:transcription factor activity|Molecular_function:zinc ion binding|Molecular_function:sequence-specific DNA binding|Biological_process:regulation of transcription, DNA-dependent|Cellular_component:nucleus|Molecular_function:steroid hormone receptor activity	KOG3575	Hormone receptors
F35B12.6	191213_at	WBGene00009386	tag-290		gk400	0	0	Larval Expression: pharynx; arcade cells;	pharynx|arcade cells	Molecular_function:serine-type endopeptidase inhibitor activity|Cellular_component:extracellular region|Biological_process:blood coagulation|Molecular_function:protease inhibitor activity	KOG4295	Serine proteinase inhibitor (KU family)
Y48B6A.4	181528_at	WBGene00001133	eat-2	eat-2 encodes a ligand-gated ion channel subunit most closely related to the non-alpha-subunits of nicotinic acetylcholine receptors (nAChR); EAT-2 functions postsynaptically in pharyngeal muscle to regulate the rate of pharyngeal pumping; eat-2 is also required for normal life span and defecation; a functional EAT-2::GFP fusion protein localizes to two small dots near the junction of pharyngeal …	ad451|ad453|ad459|ad465|ad570|ad692|ad1093|ad1114|ad1115|ad1113|ad1116	0	0	Expressed in pm4 and pm5.	m5|m4	Molecular_function:neurotransmitter receptor activity|Biological_process:ion transport|Cellular_component:membrane|Molecular_function:extracellular ligand-gated ion channel activity|Biological_process:transport|Cellular_component:integral to membrane|Cellular_component:postsynaptic membrane|Molecular_function:nicotinic acetylcholine-activated cation-selective channel activity|Molecular_function:i…	KOG3646	Acetylcholine receptor
C01F1.6	182049_at	WBGene00015301			ttTi6935	1	0	Larval Expression: intestine; Nervous System; head neurons; unidentified cells;|Larval Expression: intestine; Nervous System; head neurons; tail neurons; unidentified cells in head;	intestine|head neurons|nervous system|head|intestine|head neurons|tail neurons|nervous system
F20D12.3	184942_at	WBGene00000242	bbs-2	bbs-2 is orthologous to human BBS2 (OMIM:606151, mutated in Bardet-Biedl syndrome 2); while the function of BBS-2 is unknown, it shares conserved domains with its human paralogs BBS1 and BBS7, which also are mutated in other Bardet-Biedl syndromes.	uCE5-949|uCE5-948|uCE5-952|uCE5-950|uCE5-951	1	0	|Expression in hermaphrodites was most prominent in the head region (amphid and inner/outer labial neurons), in the tail region (in both phasmid neurons), and in the mid-body ciliated neuronal cell PDE. Strong GFP signals were also detected in the male tail-ray neurons, all of which are ciliated. GFP expression was not detected in non-ciliated interneurons or motor neurons of the hermaphrodite ta…	head neurons|tail neurons|nervous system|amphids|phasmids		TWOG0087	Bardet-Biedl syndrome protein BBS2
F44A2.5	184050_s_at	WBGene00018405	F44A2.5		uCE1-1408|uCE1-1410|uCE1-1409|uCE1-1411|uCE1-1412|uCE1-1413	0	0	Diffuse expression is seen in the anterior pharynx (procorpus and metacorpus) from the 3-fold embryo stage until adulthood. Occasionally more general staining throughout the pharynx is seen.	pharynx	Molecular_function:RNA binding	KOG3942	MIF4G domain-containing protein
K10D2.3	174130_at	WBGene00019629	cid-1		rf34|tm1021|tm936	0	0	Expressed in the postmitotic intestinal cells during development and adulthood,		Molecular_function:nucleic acid binding|Molecular_function:zinc ion binding|Cellular_component:intracellular|Biological_process:gametogenesis	KOG2277	S-M checkpoint control protein CID1 and related nucleotidyltransferases
C34F6.2	188400_s_at	WBGene00000751	col-178		pkP972|pkP5252|ttTi3732|ttTi3836|snp_Y105C5B[30]|snp_Y105C5B[31]|snp_Y105C5B[29]|snp_Y105C5B[28]|snp_Y105C5B[27]|uCE4-1520|uCE4-1521|uCE4-1519|uCE4-1522	0	0	Broadly expressed in soma.		Molecular_function:structural constituent of cuticle|Biological_process:phosphate transport|Cellular_component:cytoplasm	KOG3544	Collagens (type IV and type XIII), and related proteins
Y111B2A.8	173615_s_at	WBGene00013732		Y111B2A.8 is orthologous to the human gene AMP-ACTIVATED PROTEIN KINASE GAMMA SUBUNIT (PRKAG2; OMIM:602743), which when mutated leads to disease.	snp_Y111B2[11]	1	0	Larval Expression: Nervous System; head neurons; labial sensilla;	head neurons|nervous system|labial sensilla		KOG1764	5'-AMP-activated protein kinase, gamma subunit
AH6.10	188086_at	WBGene00005032	sra-6		tm2275	1	0	ASIf ASH SPDm/SPVm PVQ|Larval Expression: Nervous System; head neurons; mechanosensory neurons;|Larval Expression: unidentified cells in head; unidentified cells in tail ;	neurons|mechanosensory neurons|head neurons|nervous system|head|tail	Molecular_function:transmembrane receptor activity|Biological_process:sensory perception of chemical stimulus|Cellular_component:integral to membrane	LSE0021	Sra family integral membrane protein
C38H2.2	177499_at	WBGene00008019		C38H2.2 encodes a core 1 UDP-Gal:GalNAcalpha1-Ser/Thr beta1,3-galactosyltransferase (core 1 beta3-Gal-T or T-synthase, EC2.4.1.122); C38H2.2 protein is predicted to be primarily extracellular, with an N-terminal transmembrane domain; C38H2.2 shares 6 conserved cysteine residues with all known T-synthases, and is ubiquitously expressed; enzymatically active C38H2.2 can be generated from insect but…	snp_C38H2[3]|snp_C38H2[4]	1	0	Ce-T-synthase was expressed in every cell and at all stages of Caenorhabditis elegans.|Larval Expression: pharynx; pharyngeal gland cells; intestine; renal gland cells; Reproductive System; developing vulva; Nervous System; head neurons; unidentified cells in body ;unidentified cells in tail ;	tail|pharynx|intestine|head neurons|nervous system|pharyngeal gland cells|rectal gland cells|Reproductive System|developing vulva|spermatheca|vulva other|body		KOG2246	Galactosyltransferases
C43C3.3	186972_at	WBGene00001124	dyf-8	dyf-8 encodes a protein predicted to form a cell-surface ligand with a zona pellucida domain; DYF-8 is required for permeability of amphid and phasmid neurons to external dyes, chemotaxis to ammonium chloride, avoidance of high osmotic stimuli, male mating, and dauer formation.	ox195|m539	1	0	Larval Expression: excretory cell; Nervous System; nerve ring; tail neurons;|Larval Expression: excretory cell; Nervous System; head neurons; tail neurons;|Larval Expression: seam cells; Nervous System; nerve ring; head neurons;	tail neurons|nerve ring|nervous system|excretory cell|head neurons|tail neurons|nervous system|excretory cell|head neurons|nerve ring|nervous system|seam cells		InP_Cae_003624
CD4.2	177336_at	WBGene00000795	crn-2	crn-2 encodes a cell death-related nuclease, homologous to the magnesium-dependant TatD nuclease of E. coli; CRN-2 is required for normal levels of DNA degradation during apoptosis; crn-2(RNAi) 1.5-fold stage embryos display TUNEL labelling of nuclei that is five-fold higher than that seen in untreated N2 animals; CRN-2 promotes both DNA degradation and cell corpse engulfment, in a partially redu…	ok1797|snp_VC5[1]|pkP5097	0	0	Larval Expression: intestine - posterior cells;|Larval Expression: intestine; unidentified cells in head; unidentified cells in tail ;	intestine|head|tail|intestine		KOG3020	TatD-related DNase
Y32H12A.8	173594_at	WBGene00021316			tm419|tm422	1	0	Embryo Expression: hypodermis;	head|tail|pharynx|hypodermis|head neurons|nerve ring|ventral nerve cord|nervous system|Reproductive System|spermatheca|vulva other|neurons along body|pharyngeal-intestinal valve|body	Cellular_component:extracellular matrix (sensu Metazoa)|Biological_process:cell adhesion|Biological_process:blood coagulation	KOG0269	WD40 repeat-containing protein
F41E7.3	190770_at	WBGene00009619			ttTi3548|tm1497|snp_F41E7[3]|snp_F41E7[1]|snp_F41E7[2]	1	0	Larval Expression: Nervous System; head neurons; tail neurons;|Larval Expression: Nervous System; head neurons; unidentified cells;	head neurons|tail neurons|nervous system|head neurons|nervous system	Molecular_function:rhodopsin-like receptor activity|Biological_process:G-protein coupled receptor protein signaling pathway|Cellular_component:integral to membrane|Molecular_function:neuropeptide Y receptor activity	KOG3656	7 transmembrane receptor
R08D7.3	187125_s_at	WBGene00001227	eif-3.D	eif-3.D encodes the C. elegans ortholog of the translation initiation factor 3 subunit d (eIF3d/Moe1); by homology, EIF-3.D is predicted to function as part of the eIF3 translation initiation complex but also as part of a Ras-mediated pathway that regulates mitotic spindle formation; in C. elegans, large-scale RNAi screens indicate that eif-3.D is required for embryonic and germline development, …	snp_K01A2[1]	0	0	Late embryonic staining can be seen in the pharynx.	pharynx	Molecular_function:translation initiation factor activity|Biological_process:translational initiation|Biological_process:embryonic development (sensu Metazoa)|Biological_process:positive regulation of growth rate|Biological_process:reproduction|Biological_process:locomotory behavior|Biological_process:hermaphrodite genitalia development	KOG2479	Translation initiation factor 3, subunit d (eIF-3d)
K05B2.3	193214_s_at	WBGene00002052	ifa-4	IFA-4 encodes a nonessential intermediate filament protein that is coexpressed with the essential IF protein IFB-1; IFA-4 binds IFB-1 in blot overlay assays; ifa-4 is expressed in larvae in the pharyngeal-intestinal valve, the rectum, some neurons of the tail, the excretory cell, and the intestine of dauer (but not nondauer) larvae; IFA-4 has no function in RNAi assays.	ok1734|ok1717	1	0	This construct was detected in the larva in the pharyngeal-intestinal valve, the rectum and some neurons of the tail. In the adult additional expression was seen in the excretory cells and in some unidentified cells in the middle of the body. Interestingly, the A4 promoter/gfp reporter was strongly up-regulated in the intestine of the newly formed dauer larva, while the intestine of the normal de…	intestine|rectum|tail neurons|pharyngo-intestinal valve	Molecular_function:structural molecule activity	KOG0977	Nuclear envelope protein lamin, intermediate filament superfamily
T01B11.3	188842_at	WBGene00006374	syn-4	syn-4 encodes a Type-I transmembrane protein that is orthologous to mammalian Syntaxin 1, a t-SNARE (soluble N-ethylmaleimide-sensitive factor attachment protein (SNAP) receptor); by homology, SYN-4 is predicted to function as a receptor for intracellular transport vesicles during membrane fusion reactions; in C. elegans, SYN-4 activity is essential for three aspects of early embryogenesis: polar…	ok264|ok372|gk300	0	0	Expressed in early embryos. The staining in the embryos was specific because it was largely reduced in syn-4(RNAi) embryos compared with wild-type embryos. In L1-stage larvae, prominent staining was detected in two rows of cells, which appeared to be the cuticle-secreting seam cells. In the adult hermaphrodite, Syn-4 was largely confined to the gonad.	gonad|seam cells	Molecular_function:protein transporter activity|Biological_process:intracellular protein transport|Cellular_component:membrane|Biological_process:embryonic development (sensu Metazoa)|Biological_process:reproduction|Biological_process:cytokinesis|Biological_process:embryonic cleavage	KOG0810	SNARE protein Syntaxin 1 and related proteins
M60.5	173782_at	WBGene00002234	kqt-2	kqt-2 encodes a predicted M-type potassium channel for which mutations in humans are associated with heredity diseases that affect epithelial cells, cardiac muscle and neurons, and affects defecation cycle intervals in C. elegans; may function as a heterotrimeric channel with KQT-3 based on genetic evidence and is expressed in intestinal cells.	tm642|ok732	0	0	Translational fusions of kqt-2 gene with GFP revealed prominent expression in a variety of C. elegans tissues including intestinal cells.		Molecular_function:ion channel activity|Biological_process:ion transport|Cellular_component:membrane|Molecular_function:voltage-gated potassium channel activity|Biological_process:potassium ion transport|Cellular_component:voltage-gated potassium channel complex	KOG1419	Voltage-gated K+ channel KCNQ
C41C4.8	189021_at	WBGene00008053	cdc-48.2		tm659	0	0	In adult worms C41C4.8 was expressed mainly in the intestine.	intestine	Molecular_function:nucleotide binding|Molecular_function:nucleoside-triphosphatase activity|Molecular_function:ATP binding|Molecular_function:hydrolase activity|Molecular_function:DNA binding|Biological_process:DNA repair|Biological_process:DNA recombination|Molecular_function:Holliday junction helicase activity|Molecular_function:metalloendopeptidase activity|Cellular_component:membrane|Biologic…	KOG0730	AAA+-type ATPase
[truncated: 18,081 more rows]
