# Supplementary material for: The embryonic muscle transcriptome of Caenorhabditis elegans
Source: Genome Biol. 2007 Sep 12;8(9):R188. doi: 10.1186/gb-2007-8-9-r188 (PMC2375026; doi:10.1186/gb-2007-8-9-r188)
Supplement: Additional data file 8 — Provided are comparisons with other datasets (germline enriched or mRNA tagging isolated intestine enriched [GI] versus total muscle, L1 mRNA-tagging isolated muscle transcripts versus total muscle). Reannotated mRNA-tagging data for genes represented on the C. elegans Affymetrix microarray are provided. Also included are embryonic pan-neural (EP), embryonic A-class (EA), and GI datasets. [file gb-2007-8-9-r188-S8.xls]

## Sheet: L1 muscle enriched
Reannotation of genes from the L1 mRNA-tagging derived muscle dataset (Roy et al, Nature 2002)
									Neuron expression Key		Muscle Key
									0 = Not annotated as expressed in neurons		0 = not expressed in muscle
									1 = In neurons		1 = expressed in bwm, anal depressor, head muscle, anal muscle, or all cells
									3 = In all cells		2 = expressed only in vulval muscle
									4 = male specific		3 = expressed in early embryo only
									5 = No spatial expression data		4 = described in literature as expressed in body wall muscle
All cosmids	Affy id	Affy Cosmid	WB Cosmid	WormBase ID	Other Cosmid Names	Common name	Brief id	Mutant	Neural Expression	RNAi phenotype	Muscle expression	Expression Patterns	Cell Groups	MicroArray map positions	GO list	KOG ID	KOG	Blast Hits (hit|species|description|E_val)
R02F2.1	174817_at	R02F2.1	R02F2.1c	WBGene00019831	R02F2.1b|R02F2.1a|R02F2.1d	R02F2.1		uCE3-908|uCE3-909	1	WBPhenotype0000031|WBPhenotype0000049|WBPhenotype0000050|WBPhenotype0000054|WBPhenotype0000059|WBPhenotype0000689|WBPhenotype0000886|WBPhenotype0001037|WBPhenotype0000050|WBPhenotype0000535|WBPhenotype0000689|WBPhenotype0000886|WBPhenotype0000049|WBPhenotype0000749|WBPhenotype0000886|WBPhenotype0000049|WBPhenotype0000062|WBPhenotype0000886	0	Larval Expression: intestine; Nervous System; nerve ring; ventral nerve cord; head neurons; amphids; mechanosensory neurons; tail neurons;	intestine|mechanosensory neurons|head neurons|tail neurons|nerve ring|ventral nerve cord|nervous system|amphids		Biological_process:regulation of progression through cell cycle
B0222.8	172723_x_at	B0222.8		WBGene00000599		col-10	col-10 encodes a collagen protein; expressed exclusively in hypodermal cells	tm1426	0	WBPhenotype0000049|WBPhenotype0000062|WBPhenotype0000886|WBPhenotype0000031|WBPhenotype0000049|WBPhenotype0000050|WBPhenotype0000054|WBPhenotype0000059|WBPhenotype0000689|WBPhenotype0000886|WBPhenotype0001037|WBPhenotype0000031|WBPhenotype0000049|WBPhenotype0000050|WBPhenotype0000054|WBPhenotype0000059|WBPhenotype0000689|WBPhenotype0000886|WBPhenotype0001037|WBPhenotype0000050|WBPhenotype0000535|…	0	Stong expression in egg, L4, adult. Weak expression in dauer.		16	Molecular_function:structural constituent of cuticle|Biological_process:phosphate transport|Cellular_component:cytoplasm	KOG3544	Collagens (type IV and type XIII), and related proteins	ENSEMBL:ENSP00000271069:human:alpha 1 type XVI collagen precursor:E=39.4949 | ENSEMBL:ENSP00000315243:human:COL3A1 protein:E=39.0223 | ENSEMBL:ENSP00000304408:human:Collagen alpha-1(III) chain precursor:E=38.301 | ENSEMBL:ENSP00000347458:human:184 kDa protein:E=38.2518 | ENSEMBL:ENSP00000327520:human:Collagen alpha-1(V) chain precursor:E=38.2518 | ENSEMBL:ENSP00000225964:human:Collagen alpha-1(I)…
Y116A8A.9	184978_at	Y116A8A.9		WBGene00003130		map-2		tm2458	0	WBPhenotype0000050|WBPhenotype0000031|WBPhenotype0000049|WBPhenotype0000050|WBPhenotype0000054|WBPhenotype0000059|WBPhenotype0000689|WBPhenotype0000886|WBPhenotype0001037|WBPhenotype0000684|WBPhenotype0000691|WBPhenotype0000031|WBPhenotype0001037|WBPhenotype0000049|WBPhenotype0000062|WBPhenotype0000886|WBPhenotype0000031|WBPhenotype0000049|WBPhenotype0000050|WBPhenotype0000054|WBPhenotype0000059|…	0	Larval Expression: intestine;	intestine|rectal gland cells	2	Molecular_function:methionyl aminopeptidase activity|Biological_process:proteolysis|Molecular_function:metalloexopeptidase activity|Biological_process:positive regulation of growth rate|Biological_process:gametogenesis|Biological_process:embryonic development (sensu Metazoa)|Biological_process:gonad development	KOG2775	Metallopeptidase	ENSEMBL:ENSP00000325312:human:Methionine aminopeptidase 2:E=151.469 | ENSEMBL:ENSP00000261220:human:CDNA FLJ34411 fis, clone HEART2002220, highly similar to METHIONINE AMINOPEPTIDASE 2:E=148.268 | ENSEMBL:ENSP00000302886:human:Proliferation-associated protein 2G4:E=21.699 | FLYBASE:CG4008-PA:fly:Flybase gene name is und-PA:E=143.071 | FLYBASE:CG10576-PA:fly:Flybase gene name is CG10576-PA:E=22.58…
T25E12.4	185595_at	T25E12.4a	T25E12.4	WBGene00012019	T25E12.4b	T25E12.4		eh11|pkP5327|ok1704|cxTi1074|cxTi10740|cxTi5932|cxTi7905|snp_F14D1[1]|uCE5-2459|uCE5-2462|uCE5-2458|uCE5-2465|uCE5-2454|uCE5-2466|snp_F14D1[2]|snp_F14D1[3]|uCE5-2455|uCE5-2463|uCE5-2451|uCE5-2467|uCE5-2460|uCE5-2456|uCE5-2452|uCE5-2464|uCE5-2457|uCE5-2461|uCE5-2453	0	WBPhenotype0000050|WBPhenotype0000535|WBPhenotype0000689|WBPhenotype0000886|WBPhenotype0000017|WBPhenotype0000031|WBPhenotype0000049|WBPhenotype0000050|WBPhenotype0000054|WBPhenotype0000059|WBPhenotype0000689|WBPhenotype0000886|WBPhenotype0001037|WBPhenotype0000049|WBPhenotype0000062|WBPhenotype0000886|WBPhenotype0000017|WBPhenotype0000017|WBPhenotype0000017|WBPhenotype0000017|WBPhenotype0000017|…	0	Expression is seen in a toroidal structure of the spermathecal-uterine junction of late larval and adult stages. This gene has homology to serine/threonine protein kinases.|Larval Expression: pharynx; intestine;|Larval Expression: pharynx; intestine;	spermathecal valves|gon_herm_sujn_A|gon_herm_sujn_P|pharynx|intestine|pharynx|intestine		Biological_process:intracellular signaling cascade|Molecular_function:protein kinase activity|Molecular_function:ATP binding|Biological_process:protein amino acid phosphorylation|Molecular_function:protein serine/threonine kinase activity|Molecular_function:protein-tyrosine kinase activity|Molecular_function:atypical protein kinase C activity|Molecular_function:zinc ion binding|Molecular_function…	KOG4236	Serine/threonine protein kinase PKC mu/PKD and related proteins	ENSEMBL:ENSP00000234179:human:Serine/threonine-protein kinase D3:E=224.854 | ENSEMBL:ENSP00000333568:human:Protein kinase D1:E=211.523 | ENSEMBL:ENSP00000374634:human:Serine/threonine-protein kinase D1:E=211.301 | ENSEMBL:ENSP00000291281:human:Serine/threonine-protein kinase D2:E=208.678 | ENSEMBL:ENSP00000331602:human:protein kinase C, delta:E=46.0915 | ENSEMBL:ENSP00000263125:human:Isoform 1 of…
Y49E10.6	171960_x_at	Y49E10.6		WBGene00001946		his-72	his-72 encodes an H3 histone required for embryonic viability.	tm2147|tm2066	0	WBPhenotype0000689|WBPhenotype0000050|WBPhenotype0000059|WBPhenotype0000050|WBPhenotype0000059|WBPhenotype0000535|WBPhenotype0000050|WBPhenotype0000050|WBPhenotype0000050|WBPhenotype0000050|WBPhenotype0000059|WBPhenotype0000031|WBPhenotype0000049|WBPhenotype0000050|WBPhenotype0000054|WBPhenotype0000059|WBPhenotype0000689|WBPhenotype0000886|WBPhenotype0001037|WBPhenotype0000050|WBPhenotype0000059|…	0	HIS-72::GFP displayed a similar expression pattern in almost all larval and adult nuclei , except that intestinal nuclei showed only low levels of expression. In crosses where sperm bearing the YFP::his-72 transgene fertilized wild-type oocytes, fluorescence from embryonic expression was detected at the approximately 26-cell stage (embryos with two E blastomeres).|			Molecular_function:DNA binding|Biological_process:nucleosome assembly|Biological_process:chromosome organization and biogenesis (sensu Eukaryota)|Cellular_component:nucleosome|Cellular_component:nucleus|Biological_process:embryonic development (sensu Metazoa)|Biological_process:positive regulation of growth rate|Biological_process:larval development (sensu Nematoda)|Biological_process:growth|Biol…	KOG1745	Histones H3 and H4	ENSEMBL:ENSP00000254810:human:Histone H3.3:E=65.301 | ENSEMBL:ENSP00000305245:human:similar to H3 histone, family 3B:E=64.5528 | ENSEMBL:ENSP00000333277:human:Histone H3.2:E=63.8239 | ENSEMBL:ENSP00000230495:human:Histone H3.1:E=63.284 | ENSEMBL:ENSP00000358175:human:Novel protein similar to histone 2, H3c:E=62.3372 | ENSEMBL:ENSP00000305353:human:Histone H3.1t:E=61.7959 | ENSEMBL:ENSP00000339835…
F26F4.6	183785_at	F26F4.6		WBGene00017828				ttTi5007|uCE4-891|snp_ZK185[1]|snp_ZK185[2]	1	WBPhenotype0000050|WBPhenotype0000031|WBPhenotype0000049|WBPhenotype0000050|WBPhenotype0000054|WBPhenotype0000059|WBPhenotype0000689|WBPhenotype0000886|WBPhenotype0001037|WBPhenotype0000049|WBPhenotype0000062|WBPhenotype0000886|WBPhenotype0000049|WBPhenotype0000749|WBPhenotype0000886|WBPhenotype0000050|WBPhenotype0000535|WBPhenotype0000689|WBPhenotype0000886	0	Larval Expression: intestine; hypodermis; Nervous System; head neurons; unidentified cells in head;	head|hypodermis|intestine|head neurons|nervous system	2		InP_Cae_010700
C08E3.13	172565_x_at	C08E3.13		WBGene00015605				ok1631|ttTi2593|tm2049	0	WBPhenotype0000031|WBPhenotype0000049|WBPhenotype0000050|WBPhenotype0000054|WBPhenotype0000059|WBPhenotype0000689|WBPhenotype0000886|WBPhenotype0001037|WBPhenotype0000031|WBPhenotype0000049|WBPhenotype0000050|WBPhenotype0000054|WBPhenotype0000059|WBPhenotype0000689|WBPhenotype0000886|WBPhenotype0001037|WBPhenotype0000049|WBPhenotype0000062|WBPhenotype0000886|WBPhenotype0000049|WBPhenotype0000062|…	0	Intestine and vulva	vulva|intestine	8		LSE0922	Unnamed protein
K10C2.5	183124_at	K10C2.5		WBGene00001715		grl-6	grl-6 encodes a hedgehog-like protein, with an N-terminal signal sequence, a central proline-rich low-complexity region, and a C-terminal Ground-like (Grl) domain; GRL-6 is expressed in larval intestine, amphid socket cells, and neurons; the Grl domain is predicted to form a cysteine-crosslinked protein involved in intercellular signalling, and it has subtle similarity to the N-terminal Hedge dom…	cxTi1422|snp_C45E5[4]|snp_C45E5[3]|snp_C45E5[2]	1	WBPhenotype0000031|WBPhenotype0000049|WBPhenotype0000050|WBPhenotype0000054|WBPhenotype0000059|WBPhenotype0000689|WBPhenotype0000886|WBPhenotype0001037|WBPhenotype0000049|WBPhenotype0000062|WBPhenotype0000886|WBPhenotype0000050|WBPhenotype0000535|WBPhenotype0000689|WBPhenotype0000886	0	Larval Expression: intestine; Nervous System; head neurons; amphid socket cells; tail neurons;	intestine|head neurons|tail neurons|nervous system|amphid socket cells	1	Molecular_function:nutrient reservoir activity|Molecular_function:structural constituent of cell wall	LSE0519	GROUND domains (extracellular cysteine-containing domain sometimes associated with HOG domains)	ENSEMBL:ENSP00000324524:human:Isoform 2 of Proline-rich protein 12:E=13.6198 | ENSEMBL:ENSP00000246798:human:similar to CG17233-PA, isoform A isoform 2:E=13.5528 | ENSEMBL:ENSP00000366602:human:Isoform 5 of Splicing factor 1:E=11.6021 | ENSEMBL:ENSP00000050961:human:Zinc finger homeodomain 4 protein:E=11.4685 | ENSEMBL:ENSP00000327442:human:Isoform 2 of Formin-like protein 1:E=11.0458 | ENSEMBL:E…
K11D12.1	190271_at	K11D12.1		WBGene00000862		cwp-4	cwp-4 encodes a protein with some similarity to mucins that is predicted to be secreted, and is alleged to be coexpressed with polycystins; CWP-4 is dispensable for viability and gross morphology in mass RNAi screens.	cxTi8217	0	WBPhenotype0000061|WBPhenotype0000031|WBPhenotype0000049|WBPhenotype0000050|WBPhenotype0000054|WBPhenotype0000059|WBPhenotype0000689|WBPhenotype0000886|WBPhenotype0001037|WBPhenotype0000050|WBPhenotype0000535|WBPhenotype0000689|WBPhenotype0000886	0	Expressed in male sensory rays.	male sensory rays	6		KOG1721	Zn-finger	ENSEMBL:ENSP00000354885:human:Mucin-2 precursor:E=15.0269 | ENSEMBL:ENSP00000351956:human:Intestinal mucin:E=13.7696 | ENSEMBL:ENSP00000343037:human:591 kDa protein:E=12.3279 | ENSEMBL:ENSP00000371671:human:132 kDa protein:E=11.6383 | ENSEMBL:ENSP00000371654:human:32 kDa protein:E=11.2219 | ENSEMBL:ENSP00000304549:human:similar to R09H10.5:E=10.0223 | FLYBASE:CG31439-PA:fly:Flybase gene name is C…
C17H11.6	174311_at	C17H11.6	C17H11.6b	WBGene00015926	C17H11.6a|C17H11.6c	C17H11.6		pkP5205|snp_C47D2[1]|uCE6-1078|snp_C47D2[2]|pkP5023|pkP5244	1	WBPhenotype0000050|WBPhenotype0000535|WBPhenotype0000689|WBPhenotype0000886|WBPhenotype0000031|WBPhenotype0000049|WBPhenotype0000050|WBPhenotype0000054|WBPhenotype0000059|WBPhenotype0000689|WBPhenotype0000886|WBPhenotype0001037|WBPhenotype0000050|WBPhenotype0000535|WBPhenotype0000689|WBPhenotype0000886	0	Larval Expression: pharynx; pharyngeal-intestinal valve; intestine; rectal epithelium; hypodermis; Nervous System; ventral nerve cord; head neurons; tail neurons; unidentified cells in tail ;	tail|pharynx|hypodermis|uterus|intestine|rectal epithelium|head neurons|tail neurons|ventral nerve cord|nervous system|Reproductive System|vulva other|pharyngeal-intestinal valve		Molecular_function:zinc ion binding|Molecular_function:protein binding	KOG1815	Predicted E3 ubiquitin ligase	ENSEMBL:ENSP00000342667:human:Isoform 1 of E3 ubiquitin-protein ligase RNF19:E=119.284 | ENSEMBL:ENSP00000235150:human:IBR domain-containing protein 3:E=113.959 | ENSEMBL:ENSP00000355357:human:IBRDC3 protein:E=95.7959 | ENSEMBL:ENSP00000321330:human:Ubiquitin-conjugating enzyme 7-interacting protein 4:E=24.3872 | ENSEMBL:ENSP00000259939:human:E3 ubiquitin-protein ligase IBRDC2:E=21.8239 | ENSEMBL…
F10C1.5	192453_at	F10C1.5		WBGene00017326		dmd-5		tm1760|ok1394	1	WBPhenotype0000049|WBPhenotype0000062|WBPhenotype0000886|WBPhenotype0000031|WBPhenotype0000049|WBPhenotype0000050|WBPhenotype0000054|WBPhenotype0000059|WBPhenotype0000060|WBPhenotype0000062|WBPhenotype0000689|WBPhenotype0000886|WBPhenotype0001037|WBPhenotype0000031|WBPhenotype0000049|WBPhenotype0000050|WBPhenotype0000054|WBPhenotype0000059|WBPhenotype0000689|WBPhenotype0000886|WBPhenotype0001037|…	0	Larval Expression: Nervous System; head neurons; amphids; tail neurons; phasmids;	head neurons|tail neurons|nervous system|amphids|phasmids	1	Molecular_function:DNA binding|Molecular_function:transcription factor activity|Biological_process:regulation of transcription, DNA-dependent|Biological_process:sex differentiation|Cellular_component:nucleus|Biological_process:morphogenesis of an epithelium|Biological_process:oviposition|Biological_process:locomotory behavior|Biological_process:hermaphrodite genitalia development	KOG3815	Transcription factor Doublesex	ENSEMBL:ENSP00000270830:human:similar to doublesex and mab-3 related transcription factor like family A2:E=34.7696 | ENSEMBL:ENSP00000319651:human:Doublesex- and mab-3-related transcription factor A1:E=30.7959 | ENSEMBL:ENSP00000190165:human:Doublesex and mab-3 related transcription factor 3:E=26.4318 | ENSEMBL:ENSP00000223955:human:Doublesex- and mab-3-related transcription factor 1:E=24.6198 | …
C29F7.3	189385_s_at	C29F7.3		WBGene00007812				uCE4-966	0	WBPhenotype0000050|WBPhenotype0000535|WBPhenotype0000689|WBPhenotype0000886|WBPhenotype0000049|WBPhenotype0000062|WBPhenotype0000886|WBPhenotype0000031|WBPhenotype0000049|WBPhenotype0000050|WBPhenotype0000054|WBPhenotype0000059|WBPhenotype0000689|WBPhenotype0000886|WBPhenotype0001037	0	Strong expression is seen in many cells in adults and probably include all hypodermal cells and intestinal cells. This gene has homology to uridylate kinases.	hypodermis|intestine	24	Molecular_function:ATP binding|Molecular_function:nucleotide kinase activity|Biological_process:nucleobase, nucleoside, nucleotide and nucleic acid metabolism|Molecular_function:phosphotransferase activity, phosphate group as acceptor|Molecular_function:uridine kinase activity|Molecular_function:adenylate kinase activity|Cellular_component:cytoplasm|Biological_process:ATP metabolism|Molecular_fun…	KOG3079	Uridylate kinase/adenylate kinase	ENSEMBL:ENSP00000294340:human:cytidylate kinase:E=52.3872 | ENSEMBL:ENSP00000360936:human:UMP-CMP kinase:E=33.0706 | ENSEMBL:ENSP00000360937:human:UMP-CMP kinase:E=32.2291 | ENSEMBL:ENSP00000223836:human:Adenylate kinase 1:E=31.8861 | ENSEMBL:ENSP00000362249:human:Adenylate kinase isoenzyme 1:E=31.8539 | ENSEMBL:ENSP00000341430:human:Adenylate kinase 5:E=26.5686 | ENSEMBL:ENSP00000346577:human:Hy…
F45H11.2	172739_at	F45H11.2		WBGene00003587		ned-8	The ned-8 gene encodes a ubiquitin-like protein that is required for both embryogenesis and terminal hypodermal differentiation.	tm2027	0	WBPhenotype0000689|WBPhenotype0001011|WBPhenotype0000022|WBPhenotype0000697|WBPhenotype0000031|WBPhenotype0000038|WBPhenotype0000643|WBPhenotype0000697|WBPhenotype0001037|WBPhenotype0000031|WBPhenotype0000049|WBPhenotype0000050|WBPhenotype0000054|WBPhenotype0000059|WBPhenotype0000689|WBPhenotype0000886|WBPhenotype0001037|WBPhenotype0000049|WBPhenotype0000062|WBPhenotype0000886	0	Immunoblotting showed that NED-8 was present throughout C. elegans development. In contrast, the 90-kDa protein was very prominent in embryos, but was nearly absent in the first three larval stages and the dauer larvae. The 90-kDa protein reappeared in fourth stage larvae and was also present in adult nematodes.|In two-cell stage embryos. NED-8 localized to the nucleus and the cytoplasm in wild-t…		18	Biological_process:protein modification|Biological_process:positive regulation of growth rate|Biological_process:morphogenesis of an epithelium|Biological_process:locomotory behavior|Biological_process:hermaphrodite genitalia development|Biological_process:gametogenesis|Biological_process:negative regulation of body size|Biological_process:reproduction	KOG0005	Ubiquitin-like protein	ENSEMBL:ENSP00000250495:human:NEDD8 precursor:E=31.585 | ENSEMBL:ENSP00000344818:human:ubiquitin C:E=20.7959 | FLYBASE:CG10679-PA:fly:Flybase gene name is Nedd8-PA:E=31.4949 | FLYBASE:CG11624-PA:fly:Flybase gene name is Ubi-p63E-PA:E=20.7447 |
M117.2	174903_at	M117.2	M117.2	WBGene00003920		par-5	PAR-5 is a 14-3-3 protein.	it121|lw19|lw23|it55	0	WBPhenotype0000050|WBPhenotype0000748|WBPhenotype0000038|WBPhenotype0000050|WBPhenotype0000050|WBPhenotype0000054|WBPhenotype0000054|WBPhenotype0000017|WBPhenotype0000017|WBPhenotype0000050|WBPhenotype0000154|WBPhenotype0000050	0	Using probe that hybridizes to all three transcripts. In one cell embryo, high levels of ftt-1 transcripts found uniformly throughout the cell. At 1-fold embryonic stage, transcript level decreases as embryo develops until no longer detected at the 1.5-fold stage. ftt-1 transcripts detected throughout entire gonad without any obvious subcellular localisation patterns. Most abundant in distal mito…	gonad|oocytes	20	Molecular_function:protein domain specific binding|Biological_process:morphogenesis of an epithelium|Biological_process:embryonic development (sensu Metazoa)|Biological_process:larval development (sensu Nematoda)|Biological_process:physiological process	KOG0841	Multifunctional chaperone (14-3-3 family)	ENSEMBL:ENSP00000309503:human:14-3-3 protein zeta/delta:E=96.3979 | ENSEMBL:ENSP00000322781:human:28 kDa protein:E=95.4437 | ENSEMBL:ENSP00000217069:human:tyrosine 3-monooxygenase/tryptophan 5-monooxygenase activation protein, beta polypeptide:E=93.6383 | ENSEMBL:ENSP00000238081:human:14-3-3 protein theta:E=90.6778 | ENSEMBL:ENSP00000306330:human:14-3-3 protein gamma:E=89.6198 | ENSEMBL:ENSP00000…
K09H11.3	185078_at	K09H11.3		WBGene00019600		rga-3		ok1889	1	WBPhenotype0000050|WBPhenotype0001044|WBPhenotype0000050|WBPhenotype0000689|WBPhenotype0001080|WBPhenotype0001130|WBPhenotype0001131|WBPhenotype0001132|WBPhenotype0001137|WBPhenotype0001143|WBPhenotype0001147|WBPhenotype0001156|WBPhenotype0001169|WBPhenotype0000050	0	Expression is seen from early larval stages until adulthood. Strongest expression is seen in the pharyngeal musculature (expression is seen in all muscle cells, excluding m6 and m7, but including m8). Weak expression is seen in a few cells in the head and tail, which are probably neuronal.	neuronal|pharynx|m2|m5|m4|pharyngeal muscle|m3|m1|m8	11	Biological_process:signal transduction|Cellular_component:intracellular|Biological_process:G-protein coupled receptor protein signaling pathway|Molecular_function:peptide receptor activity, G-protein coupled|Cellular_component:membrane|Biological_process:embryonic development (sensu Metazoa)|Biological_process:reproduction|Biological_process:cytokinesis|Biological_process:embryonic cleavage	KOG1453	Chimaerin and related Rho GTPase activating proteins	ENSEMBL:ENSP00000203556:human:GEM-interacting protein:E=10.4685 |
B0285.3	186963_s_at	B0285.3		WBGene00007136				e1787|mu72|n687|u777|n1354|n1652|ttTi581|ttTi5028|uCE1-582	1	WBPhenotype0000050|WBPhenotype0000049|WBPhenotype0000749|WBPhenotype0000886|WBPhenotype0000050|WBPhenotype0000535|WBPhenotype0000689|WBPhenotype0000886|WBPhenotype0000050|WBPhenotype0000535|WBPhenotype0000689|WBPhenotype0000886|WBPhenotype0000049|WBPhenotype0000062|WBPhenotype0000886|WBPhenotype0000049|WBPhenotype0000749|WBPhenotype0000886|WBPhenotype0000031|WBPhenotype0000049|WBPhenotype0000050|…	0	Larval Expression: intestine; Nervous System; head neurons; unidentified cells in head;	head|intestine|head neurons|nervous system	11		InP_Cae_011821		ENSEMBL:ENSP00000302894:human:Isoform 1 of Heterogeneous nuclear ribonucleoprotein A3:E=12.7447 | ENSEMBL:ENSP00000309558:human:Isoform Long of TATA-binding protein-associated factor 2N:E=12.6576 | ENSEMBL:ENSP00000313447:human:OTTHUMP00000018488:E=12.5528 | ENSEMBL:ENSP00000346746:human:fusion (involved in t(12;16) in malignant liposarcoma) isoform b:E=12.0605 | ENSEMBL:ENSP00000254108:human:Fus…
F53A3.3	171994_x_at	F53A3.3		WBGene00004491		rps-22	rps-22 encodes a small ribosomal subunit S15a protein.	e1385|e1386|m14|m512|sa205|sa211|mg88|mg89|mg106|sa215|sa244|sa756|sa793|mg83|mg120|sa250|sa310|sa312|sa323|sa326|sa327|sa328|uCE2-2287|cxTi5704	1	WBPhenotype0000031|WBPhenotype0000032|WBPhenotype0000050|WBPhenotype0001029|WBPhenotype0001037|WBPhenotype0000275|WBPhenotype0000059|WBPhenotype0000050|WBPhenotype0000689|WBPhenotype0000050|WBPhenotype0000270|WBPhenotype0000059|WBPhenotype0000030|WBPhenotype0000351	0	Larval Expression: pharynx; intestine; hypodermis; Nervous System; ventral nerve cord; head neurons; tail neurons;	pharynx|hypodermis|intestine|head neurons|tail neurons|ventral nerve cord|nervous system	23	Molecular_function:structural constituent of ribosome|Biological_process:protein biosynthesis|Cellular_component:intracellular|Cellular_component:ribosome|Biological_process:embryonic development (sensu Metazoa)|Biological_process:reproduction|Biological_process:positive regulation of growth rate|Biological_process:physiological process|Biological_process:gametogenesis|Biological_process:larval d…	KOG1754	40S ribosomal protein S15/S22	ENSEMBL:ENSP00000318646:human:40S ribosomal protein S15a:E=56.1675 | ENSEMBL:ENSP00000311082:human:similar to ribosomal protein S15a:E=52.0315 | ENSEMBL:ENSP00000348155:human:similar to ribosomal protein S15a:E=48.8539 | ENSEMBL:ENSP00000303953:human:similar to ribosomal protein S15a:E=45.2518 | FLYBASE:CG2033-PC:fly:Flybase gene name is RpS15Aa-PC:E=56.699 | FLYBASE:CG12324-PA:fly:Flybase gene n…
Y56A3A.19	172842_x_at	Y56A3A.19		WBGene00013237				ok1566	0	WBPhenotype0000049|WBPhenotype0000749|WBPhenotype0000886|WBPhenotype0000059|WBPhenotype0000049|WBPhenotype0000062|WBPhenotype0000886|WBPhenotype0000031|WBPhenotype0000057|WBPhenotype0000050|WBPhenotype0000055|WBPhenotype0000535|WBPhenotype0000689|WBPhenotype0000886	0	Larval Expression: intestine;	pharynx|intestine	18	Molecular_function:acyl carrier activity|Biological_process:fatty acid biosynthesis|Molecular_function:cofactor binding|Biological_process:positive regulation of growth rate|Biological_process:larval development (sensu Nematoda)|Biological_process:growth	KOG1748	Acyl carrier protein/NADH-ubiquinone oxidoreductase, NDUFAB1/SDAP subunit	ENSEMBL:ENSP00000007516:human:Acyl carrier protein, mitochondrial precursor:E=29.4318 | FLYBASE:CG9160-PA:fly:Flybase gene name is mtacp1-PA:E=29.9586 |
T10E9.7	193399_s_at	T10E9.7b	T10E9.7	WBGene00020417	T10E9.7a	nuo-2		pk209|tm1988	0	WBPhenotype0000061|WBPhenotype0000050|WBPhenotype0000059|WBPhenotype0000050|WBPhenotype0000126|WBPhenotype0000031|WBPhenotype0000050|WBPhenotype0000051|WBPhenotype0000059|WBPhenotype0000061|WBPhenotype0000050|WBPhenotype0000059	0	Larval Expression: seam cells;	seam cells|Reproductive System|spermatheca		Molecular_function:NADH dehydrogenase (ubiquinone) activity|Biological_process:mitochondrial electron transport, NADH to ubiquinone|Molecular_function:oxidoreductase activity, acting on NADH or NADPH|Biological_process:electron transport|Biological_process:positive regulation of growth rate|Biological_process:embryonic development (sensu Metazoa)|Biological_process:embryonic development|Biologica…	KOG1713	NADH-ubiquinone oxidoreductase, NDUFS3/30 kDa subunit	ENSEMBL:ENSP00000263774:human:NADH dehydrogenase [ubiquinone] iron-sulfur protein 3, mitochondrial precursor:E=72.1611 | FLYBASE:CG12079-PA:fly:Flybase gene name is CG12079-PA:E=78.3098 |
B0491.2	192674_s_at	B0491.2		WBGene00005016		sqt-1	sqt-1 encodes a cuticle collagen; during larval and adult development, sqt-1 activity is required, likely redundantly, for normal cuticle, and hence organismal, morphology; sqt-1 mRNA abundance oscillates during larval development, peaking at one point during each larval stage and peaking again in adults; sqt-1 transcripts are also detected in animals at the L1-L2d molt; in the temporally distinc…	e1584|e1587|n1350|sc33|sc114|sc143|su1005|sc1|sc13|sc97|sc99|sc100|sc101|sc103|sc104|sc107|e1350	0	WBPhenotype0000031|WBPhenotype0000049|WBPhenotype0000050|WBPhenotype0000054|WBPhenotype0000059|WBPhenotype0000689|WBPhenotype0000886|WBPhenotype0001037|WBPhenotype0000645|WBPhenotype0000050|WBPhenotype0000365|WBPhenotype0000049|WBPhenotype0000062|WBPhenotype0000886|WBPhenotype0000050|WBPhenotype0000062|WBPhenotype0000535|WBPhenotype0000689|WBPhenotype0000886|WBPhenotype0000583|WBPhenotype0000645	0	Postembryonic worms assayed by RT-PCR showed that transcripts oscillate, peaking once during each larval stage.|1.25kb transcript detected at L1, L2, L3 and L4 molts. Also detected in L1-L2d molt (L2 dauer)|SQT-1 was detected in L2, L3, and L4 larvae, and adult extracts, but not in L1 or dauer larvae extracts.		16	Molecular_function:structural constituent of cuticle|Biological_process:phosphate transport|Cellular_component:cytoplasm|Biological_process:cuticle biosynthesis (sensu Nematoda)|Biological_process:positive regulation of body size|Biological_process:embryonic development (sensu Metazoa)	KOG3544	Collagens (type IV and type XIII), and related proteins	ENSEMBL:ENSP00000353204:human:COL2A1 protein:E=38.2076 | ENSEMBL:ENSP00000346511:human:alpha 1 type II collagen isoform 1 precursor:E=38.1938 | ENSEMBL:ENSP00000338213:human:Isoform 1 of Collagen alpha-1(II) chain precursor:E=37.7696 | ENSEMBL:ENSP00000304408:human:Collagen alpha-1(III) chain precursor:E=37.6576 | ENSEMBL:ENSP00000347458:human:184 kDa protein:E=37.2924 | ENSEMBL:ENSP00000327520:h…
F11G11.10	172826_x_at	F11G11.10		WBGene00000606		col-17	col-17 encodes a collagen which is expressed in all developmental stages except eggs, like col-15, col-16, and col-20; collagen genes with this expression pattern may be used for synthesis of cuticles after the L1 stage (e.g., the L4 cuticle).	snp_F52B11[2]	0	WBPhenotype0000049|WBPhenotype0000062|WBPhenotype0000886|WBPhenotype0000050|WBPhenotype0000535|WBPhenotype0000689|WBPhenotype0000886|WBPhenotype0000049|WBPhenotype0000062|WBPhenotype0000886|WBPhenotype0000050|WBPhenotype0000535|WBPhenotype0000689|WBPhenotype0000886|WBPhenotype0000583|WBPhenotype0000032|WBPhenotype0000583|WBPhenotype0000031|WBPhenotype0000049|WBPhenotype0000050|WBPhenotype0000054|…	0	Expressed in L4, adult and dauer.		16	Biological_process:positive regulation of body size|Biological_process:physiological process	KOG3544	Collagens (type IV and type XIII), and related proteins
ZK652.8	176093_at	ZK652.8		WBGene00022786				ttTi6546	1	WBPhenotype0000050|WBPhenotype0000535|WBPhenotype0000689|WBPhenotype0000886|WBPhenotype0000049|WBPhenotype0000062|WBPhenotype0000886|WBPhenotype0000031|WBPhenotype0000049|WBPhenotype0000050|WBPhenotype0000054|WBPhenotype0000059|WBPhenotype0000689|WBPhenotype0000886|WBPhenotype0001037|WBPhenotype0000049|WBPhenotype0000749|WBPhenotype0000886	0	Larval Expression: intestine; Nervous System; head neurons; tail neurons;	intestine|head neurons|tail neurons|nervous system	14		InP_Cae_009916
Y38F1A.9	183759_at	Y38F1A.9		WBGene00003860		oig-2		uCE4-1052	0	WBPhenotype0001184|WBPhenotype0000031|WBPhenotype0000049|WBPhenotype0000050|WBPhenotype0000054|WBPhenotype0000059|WBPhenotype0000689|WBPhenotype0000886|WBPhenotype0001037|WBPhenotype0000050|WBPhenotype0000535|WBPhenotype0000689|WBPhenotype0000886|WBPhenotype0000049|WBPhenotype0000062|WBPhenotype0000886	0	Non-neuronal expression in: hypodermis	hypodermis	8		InP_Cae_010994
C47G2.1	190581_at	C47G2.1		WBGene00000851		cut-1	cut-1 encodes a component of cuticlin, an insoluble residue of the nematode cuticle required for alae formation and radial shrinking during dauer differentiation; expressed specifically in the cuticle of dauer larvae and is secreted by the seam cells.	tm1126	0	WBPhenotype0000050|WBPhenotype0000535|WBPhenotype0000689|WBPhenotype0000886|WBPhenotype0000049|WBPhenotype0000062|WBPhenotype0000886|WBPhenotype0000050|WBPhenotype0000535|WBPhenotype0000689|WBPhenotype0000886|WBPhenotype0000269|WBPhenotype0000031|WBPhenotype0000049|WBPhenotype0000050|WBPhenotype0000054|WBPhenotype0000059|WBPhenotype0000689|WBPhenotype0000886|WBPhenotype0001037|WBPhenotype0000049|…	0	Nuclear staining of about 60 cells at the end of dauer formation. Staining disappears several hours after the process is complete. All the seam cells stain and also hypodermal cells in the head and in the tail. The total number of cells shows some variability using promoters of different length. Positive identification of all cells is difficult because of poor fixation of dauers. Seam cells stain…	seam|se_herm	17	Biological_process:homoiothermy|Molecular_function:ice binding|Biological_process:response to freezing|Biological_process:positive regulation of body size	TWOG0200	Cuticulin precursor	FLYBASE:CG33196-PB:fly:Flybase gene name is dp-PB:E=14.8539 | FLYBASE:CG3541-PB:fly:Flybase gene name is pio-PB:E=10.2596 |
F38A6.3	183824_s_at	F38A6.3b	F38A6.3	WBGene00001851	F38A6.3a|F38A6.3d|F38A6.3e|F38A6.3c	hif-1	hif-1 encodes an ortholog of the mammalian hypoxia-induced factor HIF-1, and is required for survival in hypoxic environments (1% oxygen) that have no effect on wild-type C. elegans.	ia04|nu469|ia4|cxTi5208|snp_F38A6[4]	1	WBPhenotype0000031|WBPhenotype0000049|WBPhenotype0000050|WBPhenotype0000054|WBPhenotype0000059|WBPhenotype0000689|WBPhenotype0000886|WBPhenotype0001037|WBPhenotype0000050|WBPhenotype0000535|WBPhenotype0000689|WBPhenotype0000886	0	Express high levels of GFP in every somatic cell.	all somatic		Molecular_function:signal transducer activity|Biological_process:signal transduction|Cellular_component:nucleus|Molecular_function:transcription regulator activity|Biological_process:regulation of transcription|Biological_process:regulation of transcription, DNA-dependent	KOG3558	Hypoxia-inducible factor 1/Neuronal PAS domain protein NPAS1	ENSEMBL:ENSP00000323326:human:hypoxia-inducible factor 1, alpha subunit isoform 2:E=41.8239 | ENSEMBL:ENSP00000338018:human:Isoform 1 of Hypoxia-inducible factor 1 alpha:E=41.6021 | ENSEMBL:ENSP00000263734:human:Endothelial PAS domain-containing protein 1:E=37.6383 | ENSEMBL:ENSP00000300862:human:hypoxia-inducible factor-3 alpha isoform a:E=35.1135 | ENSEMBL:ENSP00000244302:human:Inhibitory PAS d…
F27D4.1	193547_at	F27D4.1		WBGene00009187			The F27D4.1 gene encodes an ortholog of the human gene ELECTRON-TRANSFER-FLAVOPROTEIN, ALPHA POLYPEPTIDE (ETFA), which when mutated leads to glutaricaciduria type IIA (OMIM:231680).	tm1533|tm2418|uCE1-1037	0	WBPhenotype0000050|WBPhenotype0000050|WBPhenotype0000535|WBPhenotype0000689|WBPhenotype0000886|WBPhenotype0000050|WBPhenotype0001037|WBPhenotype0000031|WBPhenotype0000049|WBPhenotype0000050|WBPhenotype0000054|WBPhenotype0000059|WBPhenotype0000689|WBPhenotype0000886|WBPhenotype0001037|WBPhenotype0000049|WBPhenotype0000062|WBPhenotype0000886|WBPhenotype0000050	0	Larval Expression: intestine;	intestine	2	Molecular_function:electron carrier activity|Molecular_function:FAD binding|Biological_process:electron transport|Biological_process:embryonic development (sensu Metazoa)|Biological_process:gametogenesis	KOG3954	Electron transfer flavoprotein, alpha subunit	ENSEMBL:ENSP00000267950:human:Electron transfer flavoprotein subunit alpha, mitochondrial precursor:E=102.678 | FLYBASE:CG8996-PA:fly:Flybase gene name is wal-PA:E=106.276 |
W03F8.6	181874_at	W03F8.6		WBGene00020995				cxTi7331	0	WBPhenotype0000031|WBPhenotype0000049|WBPhenotype0000050|WBPhenotype0000054|WBPhenotype0000059|WBPhenotype0000689|WBPhenotype0000886|WBPhenotype0001037|WBPhenotype0000049|WBPhenotype0000062|WBPhenotype0000886|WBPhenotype0000050|WBPhenotype0000535|WBPhenotype0000689|WBPhenotype0000886	0	Mosaic expression is seen in various cells of the adult pharynx.	pharynx	6		InP_Cae_010741
C04F6.3	193466_s_at	C04F6.3		WBGene00000503		cht-1	cht-1 encodes a chitinase orthologous to human chitinase-1 (OMIM:600031, mutations are associated with chitotriosidase deficiency); CHT-1 is predicted to function as an extracellular O-glycosyl hydrolase that hydrolyzes the glycosidic bond between two or more carbohydrates; in C. elegans, CHT-1 may play a role in embryogenesis, and may also be required for cuticle degradation during molting and d…	ok456	0	WBPhenotype0000050|WBPhenotype0000535|WBPhenotype0000689|WBPhenotype0000886|WBPhenotype0000050|WBPhenotype0000031|WBPhenotype0000049|WBPhenotype0000050|WBPhenotype0000054|WBPhenotype0000059|WBPhenotype0000689|WBPhenotype0000886|WBPhenotype0001037	0	Broadly expressed in gonad.		12	Molecular_function:chitinase activity|Biological_process:chitin catabolism|Molecular_function:hydrolase activity, hydrolyzing O-glycosyl compounds|Biological_process:carbohydrate metabolism|Molecular_function:chitin binding|Biological_process:chitin metabolism|Cellular_component:extracellular region|Biological_process:embryonic development (sensu Metazoa)	KOG2806	Chitinase	ENSEMBL:ENSP00000356198:human:Chitinase 1:E=96.6198 | ENSEMBL:ENSP00000255427:human:Isoform 1 of Chitotriosidase-1 precursor:E=96.6021 | ENSEMBL:ENSP00000341828:human:Isoform 1 of Acidic mammalian chitinase precursor:E=92.1871 | ENSEMBL:ENSP00000355262:human:Isoform 2 of Chitotriosidase-1 precursor:E=86.7447 | ENSEMBL:ENSP00000338970:human:Chitinase family protein 3 (Fragment):E=78.0088 | ENSEMBL…
C44C1.2	183547_at	C44C1.2		WBGene00016642				ok883|cxTi6612	0	WBPhenotype0000031|WBPhenotype0000049|WBPhenotype0000050|WBPhenotype0000054|WBPhenotype0000059|WBPhenotype0000689|WBPhenotype0000886|WBPhenotype0001037|WBPhenotype0000050|WBPhenotype0000535|WBPhenotype0000689|WBPhenotype0000886|WBPhenotype0000049|WBPhenotype0000062|WBPhenotype0000886	0	Larval Expression: intestine; renal gland cells; unidentified cells in head;	head|intestine|rectal gland cells	2	Molecular_function:chitinase activity|Biological_process:chitin catabolism	KOG2091	Predicted member of glycosyl hydrolase family 18	ENSEMBL:ENSP00000338838:human:CDNA PSEC0104 fis, clone NT2RP2004795:E=44.0655 | ENSEMBL:ENSP00000325055:human:CDNA FLJ14805 fis, clone NT2RP4001739:E=43.9208 | ENSEMBL:ENSP00000324821:human:Hypothetical protein:E=39.7959 | FLYBASE:CG8460-PA:fly:Flybase gene name is CG8460-PA:E=34.6198 |
R07G3.1	188912_s_at	R07G3.1		WBGene00000390		cdc-42	The cdc-42 gene encodes a RHO GTPase which controls polarity of both individual cells and developing embryos by regulating the localization of PAR proteins; it is expressed at hypodermal cell boundaries.	pk57|ok825|gk388	0	WBPhenotype0000025|WBPhenotype0000689|WBPhenotype0000697|WBPhenotype0000700|WBPhenotype0000050|WBPhenotype0000688|WBPhenotype0000688|WBPhenotype0000594|WBPhenotype0000050|WBPhenotype0000050|WBPhenotype0000059|WBPhenotype0000643|WBPhenotype0000050|WBPhenotype0000050|WBPhenotype0000050|WBPhenotype0000688|WBPhenotype0000050|WBPhenotype0000535|WBPhenotype0000689|WBPhenotype0000886|WBPhenotype0000050|…	0	Ubiquitously expressed throughout embryogenesis. However, at the stage when hypodermal cell fusion was occurring CDC42Ce was found to localize with CePAK at the cell boundaries.|||||	all embryonic cells	5	Molecular_function:GTP binding|Biological_process:small GTPase mediated signal transduction|Cellular_component:exosome (RNase complex)|Biological_process:intracellular protein transport|Cellular_component:intracellular|Biological_process:protein transport|Biological_process:potassium ion transport|Molecular_function:cation transporter activity|Biological_process:embryonic development (sensu Metaz…	KOG0393	Ras-related small GTPase, Rho type	ENSEMBL:ENSP00000337669:human:Isoform 2 of Cell division control protein 42 homolog precursor:E=90.1367 | ENSEMBL:ENSP00000251252:human:Isoform 1 of Cell division control protein 42 homolog precursor:E=89.9208 | ENSEMBL:ENSP00000282947:human:similar to cell division cycle 42 isoform 1:E=88.3372 | ENSEMBL:ENSP00000258737:human:Isoform A of Ras-related C3 botulinum toxin substrate 1 precursor:E=71.…
ZK1290.3	192968_s_at	ZK1290.3a	ZK1290.3	WBGene00004398	ZK1290.3b	rol-8	rol-8 encodes a collagen that is enriched in dauer larvae; mutations cause adults to become left-handed rollers.	sc15|sc98|sc102	0	WBPhenotype0000031|WBPhenotype0000049|WBPhenotype0000050|WBPhenotype0000054|WBPhenotype0000059|WBPhenotype0000689|WBPhenotype0000886|WBPhenotype0001037|WBPhenotype0000050|WBPhenotype0000535|WBPhenotype0000689|WBPhenotype0000886|WBPhenotype0000049|WBPhenotype0000062|WBPhenotype0000886	0	Strong expression in dauer, weak in egg, faint in adult.			Molecular_function:structural constituent of cuticle|Biological_process:phosphate transport|Cellular_component:cytoplasm	KOG3544	Collagens (type IV and type XIII), and related proteins	ENSEMBL:ENSP00000363846:human:Isoform 2 of Collagen alpha-2(XI) chain precursor:E=38.9208 | ENSEMBL:ENSP00000350079:human:Isoform 3 of Collagen alpha-2(XI) chain precursor:E=38.9208 | ENSEMBL:ENSP00000355123:human:Isoform 8 of Collagen alpha-2(XI) chain precursor:E=38.9208 | ENSEMBL:ENSP00000363844:human:Isoform 7 of Collagen alpha-2(XI) chain precursor:E=38.9208 | ENSEMBL:ENSP00000363829:human:C…
R53.3	193452_at	R53.3b	R53.3	WBGene00001207	R53.3a	egl-43	egl-43 encodes a zinc finger protein that affects HSN cell migration and development of the phasmid neurons; expressed in the HSN and phasmid neurons.	tm1802|n1079|n997|cxTi8210|snp_R53[2]	1	WBPhenotype0000038|WBPhenotype0000640|WBPhenotype0000697|WBPhenotype0000050|WBPhenotype0000055|WBPhenotype0000535|WBPhenotype0000689|WBPhenotype0000886|WBPhenotype0000025|WBPhenotype0000032|WBPhenotype0000164|WBPhenotype0000689|WBPhenotype0000697	0	EGL-43 is nuclear localized and is expressed in HSN before and during the cells migration from tail to the gonad primordium of the embryo. EGL-43 expression is down regulated after HSN migration. In embryo ~400 min after cleavage, expression observed in HSN/PHB precursor, PHA sensory neuron in the tail. ~430 min after first cleavage, expression observed in HSN nucleus which has migrated out of th…	neurons|tail|phasmid neurons		Molecular_function:DNA binding|Molecular_function:nucleic acid binding|Cellular_component:nucleus|Molecular_function:zinc ion binding|Cellular_component:intracellular|Biological_process:morphogenesis of an epithelium|Biological_process:oviposition|Biological_process:hermaphrodite genitalia development|Biological_process:cuticular attachment to epithelium (sensu Nematoda)|Biological_process:physio…	KOG1721	Zn-finger	ENSEMBL:ENSP00000367643:human:PR domain containing 16:E=30.284 | ENSEMBL:ENSP00000270722:human:Isoform 1 of PR domain zinc finger protein 16:E=30.2676 | ENSEMBL:ENSP00000367639:human:PR domain containing 16:E=30.2676 | ENSEMBL:ENSP00000264674:human:Ecotropic virus integration site 1 protein homolog:E=26.6576 | ENSEMBL:ENSP00000348018:human:nuclear matrix transcription factor 4 isoform c:E=12.1805…
F01F1.8	188482_s_at	F01F1.8a	F01F1.8	WBGene00000381	F01F1.8b	cct-6	eukaryotic cytosolic chaperonin; affects viability and fertility, and is expressed in various muscle and neuronal cells: near the pharynx, near the anal sphincter, in the ventral nerve cord and the nerve ring; occasionally the expression is visible in hypodermal cells and in some vulval cells.	tm1875	0	WBPhenotype0000050|WBPhenotype0000059|WBPhenotype0000643|WBPhenotype0000689|WBPhenotype0000050|WBPhenotype0000054|WBPhenotype0000050|WBPhenotype0000050|WBPhenotype0000270|WBPhenotype0000679|WBPhenotype0000032|WBPhenotype0000050|WBPhenotype0000689|WBPhenotype0000697|WBPhenotype0001010|WBPhenotype0000050|WBPhenotype0000270	0	Expression is only seen in pre-comma stage embryos in one or two groups of 2-6 cells. This gene is a member of the chaperonin complex family.			Molecular_function:ATP binding|Molecular_function:unfolded protein binding|Biological_process:protein folding|Molecular_function:protein binding|Biological_process:cellular protein metabolism|Biological_process:embryonic development (sensu Metazoa)|Biological_process:physiological process|Biological_process:reproduction|Biological_process:hermaphrodite genitalia development|Biological_process:osm…	KOG0359	Chaperonin complex component, TCP-1 zeta subunit (CCT6)	ENSEMBL:ENSP00000275603:human:T-complex protein 1 subunit zeta:E=182.137 | ENSEMBL:ENSP00000327191:human:T-complex protein 1 subunit zeta-2:E=173.658 | ENSEMBL:ENSP00000352019:human:chaperonin containing TCP1, subunit 6A isoform b:E=163.699 | ENSEMBL:ENSP00000357240:human:T-complex protein 1 subunit gamma:E=61.8861 | ENSEMBL:ENSP00000357243:human:60 kDa protein:E=61.8861 | ENSEMBL:ENSP00000295688…
M7.1	175578_at	M7.1	M7.1	WBGene00002344		let-70	let-70 encodes a class I E2 ubiquitin conjugating enzyme; let-70 was identified in screens for essential genes and phenotypic analyses indicate that loss of let-70 activity results in embryonic and larval lethality with defects in sarcomere assembly; purified LET-70 can stimulate the self-ubiquitylation activities of CHN-1 and UFD-2, E4 ubiquitin conjugation factors and, in addition, can stimulat…	s689|s2293|s1132	1	WBPhenotype0000269|WBPhenotype0001183|WBPhenotype0000017|WBPhenotype0001041|WBPhenotype0000050|WBPhenotype0000060|WBPhenotype0000697|WBPhenotype0000269|WBPhenotype0000269|WBPhenotype0000050|WBPhenotype0000535|WBPhenotype0000689|WBPhenotype0000886|WBPhenotype0000269|WBPhenotype0001183|WBPhenotype0000031|WBPhenotype0000049|WBPhenotype0000050|WBPhenotype0000054|WBPhenotype0000059|WBPhenotype0000689|…	0	UBC-beta-gal expression (from pZMI.1 and pZMII.1) was observed consistently in embryos, larvae and adults. Expression was detected in most cells in the embryos. In L1, L2, L3 and dauer larvae, most somatic tissues including neurons, pharynx, hypodermis and body muscle were intensely stained. In a small percentage of animals, intestinal staining were also stained. At the onset of L4, staining was …	neurons|pharynx|hypodermis|intestine|ventral nerve cord|pharyngeal neurons|retrovesicular ganglion|neurons|ventral nerve cord|pharyngeal neurons|retrovesicular ganglion	30	Molecular_function:ubiquitin-protein ligase activity|Biological_process:protein modification|Biological_process:ubiquitin cycle|Biological_process:embryonic development (sensu Metazoa)|Biological_process:physiological process|Biological_process:determination of adult life span|Biological_process:hermaphrodite genitalia development|Biological_process:larval development (sensu Nematoda)|Biological_…	KOG0417	Ubiquitin-protein ligase	ENSEMBL:ENSP00000253815:human:Ubiquitin-conjugating enzyme E2 D2:E=75.7213 | ENSEMBL:ENSP00000345285:human:ubiquitin-conjugating enzyme E2D 3 isoform 2:E=75.301 | ENSEMBL:ENSP00000337208:human:Ubiquitin-conjugating enzyme E2 D3:E=75.0862 | ENSEMBL:ENSP00000222402:human:Ubiquitin-conjugating enzyme HBUCE1:E=74.3468 | ENSEMBL:ENSP00000318494:human:17 kDa protein:E=74.1367 | ENSEMBL:ENSP00000185885:…
F15D3.7	177778_at	F15D3.7		WBGene00008857				ttTi8395	0	WBPhenotype0000050|WBPhenotype0000270|WBPhenotype0000689|WBPhenotype0000697	0	Larval Expression: pharynx;	pharynx	6	Molecular_function:protein transporter activity|Biological_process:protein transport|Cellular_component:mitochondrial inner membrane|Cellular_component:mitochondrial inner membrane presequence translocase complex|Biological_process:intracellular protein transport|Molecular_function:protein translocase activity|Biological_process:reproduction|Biological_process:hermaphrodite genitalia development|…	KOG3324	Mitochondrial import inner membrane translocase, subunit TIM23	ENSEMBL:ENSP00000260867:human:Mitochondrial import inner membrane translocase subunit Tim23:E=17.0605 | ENSEMBL:ENSP00000363211:human:Translocase of inner mitochondrial membrane 23 homolog B:E=13.8861 | ENSEMBL:ENSP00000363176:human:Translocase of inner mitochondrial membrane 23:E=10.4202 |
R10E11.2	175633_at	R10E11.2		WBGene00006911		vha-2	vha-2 and vha-3 encode an ortholog of subunit c of the membrane-bound (V0) domain of vacuolar proton-translocating ATPase (V-ATPase); the protein encoded by vha-2 and vha-3 (VHA-2/3) is identical; VHA-2/3 is a predicted V-ATPase transmembrane rotor component, whose polypeptide sequence is identical to that of VHA-3; VHA-1 and VHA-2/3 comprise a closely related family of subunit c co-orthologs, pr…	ok619	0	WBPhenotype0000059|WBPhenotype0000689|WBPhenotype0000689|WBPhenotype0000269|WBPhenotype0000050	0	Highly expressed in the embryo and much lower during larval stages. The expression gradually increased again leading up to the adult stage. When in the dauer stage, an obligate stage of diapause, the transcript was present but at approximately 2-fold higher levels than the L2 or L3 stage as judged from quantitation of the blot scans.|GFP was strongly expressed in the H-shaped excretory cell. In a…	rectum	2	Molecular_function:hydrogen-transporting ATP synthase activity, rotational mechanism|Molecular_function:hydrogen-transporting ATPase activity, rotational mechanism|Biological_process:ATP synthesis coupled proton transport|Cellular_component:membrane|Cellular_component:proton-transporting two-sector ATPase complex|Cellular_component:integral to membrane|Biological_process:reproduction|Biological_p…	KOG0232	Vacuolar H+-ATPase V0 sector, subunits c/c'	ENSEMBL:ENSP00000329757:human:Vacuolar ATP synthase 16 kDa proteolipid subunit:E=47.7696 | ENSEMBL:ENSP00000332264:human:17 kDa protein:E=27.5686 | ENSEMBL:ENSP00000236067:human:Vacuolar ATP synthase 21 kDa proteolipid subunit:E=18.1135 | FLYBASE:CG32090-PA:fly:Flybase gene name is Vha16-3-PA:E=51.585 | FLYBASE:CG3161-PA:fly:Flybase gene name is Vha16-PA:E=51.4815 | FLYBASE:CG6737-PA:fly:Flybase …
F37C12.9	192991_s_at	F37C12.9		WBGene00004483		rps-14	rps-14 encodes a small ribosomal subunit S14 protein; by homology, RPS-14 is predicted to function in protein biosynthesis; in C. elegans, RPS-14 activity is required for embryonic and germline development, as well as the overall health of the animal.	tm963	0	WBPhenotype0000032|WBPhenotype0000689|WBPhenotype0000031|WBPhenotype0000050|WBPhenotype0000154|WBPhenotype0000050|WBPhenotype0000689|WBPhenotype0000059|WBPhenotype0000050|WBPhenotype0000689|WBPhenotype0000050|WBPhenotype0000270	0	Larval Expression: pharynx; intestine; hypodermis; unidentified cells in tail ;	tail|pharynx|hypodermis|intestine	23	Molecular_function:structural constituent of ribosome|Biological_process:protein biosynthesis|Cellular_component:intracellular|Cellular_component:ribosome|Biological_process:embryonic development (sensu Metazoa)|Biological_process:reproduction|Biological_process:physiological process|Biological_process:larval development (sensu Nematoda)|Biological_process:growth|Biological_process:positive regul…	KOG0407	40S ribosomal protein S14	ENSEMBL:ENSP00000311028:human:40S ribosomal protein S14:E=65.5528 | FLYBASE:CG1527-PA:fly:Flybase gene name is RpS14b-PA:E=63.6576 | FLYBASE:CG1524-PB:fly:Flybase gene name is RpS14a-PB:E=63.6576 |
C10G11.9	186105_s_at	C10G11.9		WBGene00015689				uCE5-905|uCE5-904	0	WBPhenotype0000050|WBPhenotype0000535|WBPhenotype0000689|WBPhenotype0000886|WBPhenotype0000050|WBPhenotype0000535|WBPhenotype0000689|WBPhenotype0000886|WBPhenotype0000031|WBPhenotype0000049|WBPhenotype0000050|WBPhenotype0000054|WBPhenotype0000059|WBPhenotype0000689|WBPhenotype0000886|WBPhenotype0001037|WBPhenotype0000049|WBPhenotype0000062|WBPhenotype0000886|WBPhenotype0000050|WBPhenotype0000535|…	0	High levels on sperm DNA during and after meiotic divisions.		4		LSE0930	Unnamed protein	ENSEMBL:ENSP00000301740:human:Isoform 1 of Serine/arginine repetitive matrix protein 2:E=19.284 | ENSEMBL:ENSP00000371114:human:Isoform A of SON protein:E=18.8861 | ENSEMBL:ENSP00000290239:human:252 kDa protein:E=18.8539 | ENSEMBL:ENSP00000348984:human:SON DNA-binding protein isoform F:E=18.8539 | ENSEMBL:ENSP00000312777:human:SON protein:E=18.8539 | ENSEMBL:ENSP00000300278:human:Isoform G of SON…
C18A11.7	173656_at	C18A11.7	C18A11.7b	WBGene00001000	C18A11.7a	dim-1		gk54|ra203|ra204|ra215|ra219|ra102|cxTi10018|uCE6-1075	0	WBPhenotype0000031|WBPhenotype0000049|WBPhenotype0000050|WBPhenotype0000054|WBPhenotype0000059|WBPhenotype0000689|WBPhenotype0000886|WBPhenotype0001037|WBPhenotype0000050|WBPhenotype0000535|WBPhenotype0000689|WBPhenotype0000886	0	Expressed throughout development from the 1.5-fold stage of embryogenesis and appears to be limited to bodywall muscles. Anti-GFP immunofluorescence was not observed in any of the other muscle types.						ENSEMBL:ENSP00000271588:human:hemicentin 1:E=16.4318 | ENSEMBL:ENSP00000261509:human:palladin:E=14.5086 | ENSEMBL:ENSP00000348444:human:Isoform 7 of Titin:E=14.4437 | ENSEMBL:ENSP00000347764:human:Isoform 2 of Titin:E=14.4318 | ENSEMBL:ENSP00000340967:human:Isoform 1 of Myopalladin:E=13.6198 | ENSEMBL:ENSP00000336735:human:CGI-151 protein:E=12.8539 | ENSEMBL:ENSP00000346369:human:Isoform 2 of Myo…
Y55D5A.5	176990_s_at	Y55D5A.5		WBGene00000898		daf-2	daf-2 encodes a predicted receptor tyrosine kinase that is the C. elegans insulin/IGF receptor ortholog; DAF-2 activity is required for a number of processes in C. elegans, including embryonic and larval development, formation of the developmentally arrested dauer larval stage, adult longevity, reproduction, fat storage, salt chemotaxis learning, and response to exogenous stressors such as high t…	e1032|e1286|e1365|e1368|e1369|e1370|e1391|m41|m579|m596|mg43|sa187|sa189|sa193|sa219|sa223|sa229|m65|m577|e1371|e979|cxTi9878|ttTi7618|tm1236	1	WBPhenotype0000061|WBPhenotype0000050|WBPhenotype0000535|WBPhenotype0000689|WBPhenotype0000886|WBPhenotype0000061|WBPhenotype0000039|WBPhenotype0000269|WBPhenotype0000031|WBPhenotype0000049|WBPhenotype0000050|WBPhenotype0000054|WBPhenotype0000059|WBPhenotype0000689|WBPhenotype0000886|WBPhenotype0001037|WBPhenotype0000039|WBPhenotype0000039|WBPhenotype0000637|WBPhenotype0000643|WBPhenotype0000061|…	0	|Larval Expression: intestine; Nervous System; head neurons;	intestine|head neurons|nervous system		Molecular_function:ATP binding|Molecular_function:hydrogen-transporting ATP synthase activity, rotational mechanism|Molecular_function:hydrogen-transporting ATPase activity, rotational mechanism|Biological_process:ATP synthesis coupled proton transport|Cellular_component:proton-transporting two-sector ATPase complex|Molecular_function:transmembrane receptor protein tyrosine kinase activity|Molecu…	KOG4258	Insulin/growth factor receptor (contains protein kinase domain)	ENSEMBL:ENSP00000342838:human:INSR protein:E=143.602 | ENSEMBL:ENSP00000303830:human:InsulIn receptor:E=143.495 | ENSEMBL:ENSP00000268035:human:Insulin-like growth factor 1 receptor precursor:E=135.886 | ENSEMBL:ENSP00000265213:human:Insulin receptor-related protein precursor:E=118.745 | ENSEMBL:ENSP00000263808:human:Proto-oncogene tyrosine-protein kinase ROS precursor:E=48.3279 | ENSEMBL:ENSP000…
C27H5.3	191777_at	C27H5.3		WBGene00016173				snp_C02F5[1]	0	WBPhenotype0000050|WBPhenotype0000535|WBPhenotype0000689|WBPhenotype0000886|WBPhenotype0000050|WBPhenotype0000031|WBPhenotype0000049|WBPhenotype0000050|WBPhenotype0000054|WBPhenotype0000059|WBPhenotype0000689|WBPhenotype0000886|WBPhenotype0001037|WBPhenotype0000050|WBPhenotype0000535|WBPhenotype0000689|WBPhenotype0000886|WBPhenotype0000050	0	Larval Expression: pharynx; intestine; unidentified cells in head; unidentified cells in tail ;	head|tail|pharynx|intestine	5	Molecular_function:nucleotide binding|Molecular_function:nucleic acid binding|Molecular_function:zinc ion binding|Cellular_component:nucleus|Cellular_component:intracellular|Biological_process:embryonic development (sensu Metazoa)	KOG1995	Conserved Zn-finger protein	ENSEMBL:ENSP00000254108:human:Fus-like protein (Fragment):E=54.2366 | ENSEMBL:ENSP00000309558:human:Isoform Long of TATA-binding protein-associated factor 2N:E=45.7212 | ENSEMBL:ENSP00000331699:human:CDNA FLJ32119 fis, clone PEBLM1000034, highly similar to RNA-BINDING PROTEIN EWS:E=37.1192 | ENSEMBL:ENSP00000330516:human:CDNA FLJ31747 fis, clone NT2RI2007377, highly similar to RNA-BINDING PROTEIN…
ZK470.5	174226_at	ZK470.5	ZK470.5a	WBGene00006410	ZK470.5b	nck-1	tag-22 encodes a protein with similarity to the human NCK adaptor protein 2 and orthologous to C.	ok694|ok383|tm2561|tm1645	1	WBPhenotype0000049|WBPhenotype0000062|WBPhenotype0000886|WBPhenotype0000031|WBPhenotype0000049|WBPhenotype0000050|WBPhenotype0000054|WBPhenotype0000059|WBPhenotype0000689|WBPhenotype0000886|WBPhenotype0001037|WBPhenotype0000050|WBPhenotype0000535|WBPhenotype0000689|WBPhenotype0000886	0	Larval Expression: excretory cell; Nervous System; nerve ring; ventral nerve cord; dorsal nerve cord; head neurons; neurons along body; tail neurons;|Larval Expression: arcade cells; excretory cell;|Larval Expression: seam cells; excretory cell; Nervous System; ventral nerve cord; head neurons;	head neurons|tail neurons|nerve ring|ventral nerve cord|dorsal nerve cord|nervous system|neurons along body|excretory cell|excretory cell|arcade cells|head neurons|ventral nerve cord|nervous system|seam cells|excretory cell		Biological_process:intracellular signaling cascade	KOG4226	Adaptor protein NCK/Dock, contains SH2 and SH3 domains	ENSEMBL:ENSP00000233154:human:Cytoplasmic protein NCK2:E=53.8861 | ENSEMBL:ENSP00000288986:human:Cytoplasmic protein NCK1:E=50.585 | ENSEMBL:ENSP00000284154:human:GRB2-related adapter protein:E=23.0223 | ENSEMBL:ENSP00000339007:human:Isoform 1 of Growth factor receptor-bound protein 2:E=19.6021 | ENSEMBL:ENSP00000337825:human:lymphocyte-specific protein tyrosine kinase precursor:E=16.2292 | ENSEM…
ZK1098.7	187526_at	ZK1098.7		WBGene00014224				cxTi8134	1	WBPhenotype0000059|WBPhenotype0000031|WBPhenotype0000049|WBPhenotype0000749|WBPhenotype0000886|WBPhenotype0000059|WBPhenotype0000050|WBPhenotype0000535|WBPhenotype0000689|WBPhenotype0000886|WBPhenotype0000057|WBPhenotype0000059|WBPhenotype0000640|WBPhenotype0001037|WBPhenotype0000050|WBPhenotype0000055|WBPhenotype0000535|WBPhenotype0000689|WBPhenotype0000886|WBPhenotype0000050|WBPhenotype0000535|…	0	Larval Expression: intestine; Nervous System; head neurons;|Larval Expression: intestine; Nervous System; nerve ring; head neurons; tail neurons;	intestine|head neurons|nervous system|intestine|head neurons|tail neurons|nerve ring|nervous system|gonad sheath cells	18	Biological_process:larval development (sensu Nematoda)|Biological_process:growth|Biological_process:oviposition|Biological_process:gametogenesis|Biological_process:positive regulation of growth rate|Biological_process:embryonic development (sensu Metazoa)	TWOG0854	Unnamed protein	ENSEMBL:ENSP00000320184:human:Mitochondrial ribosomal protein S23:E=16.4949 | FLYBASE:CG31842-PA:fly:Flybase gene name is mRpS23-PA:E=17.5528 |
F53G12.1	175567_at	F53G12.1		WBGene00004274		rab-11.1	rab-11.1 encodes a small GTPase homologous to the Rab GTPases that function in endocytosis, membrane fusion, and vesicular trafficking events; RAB-11.1 activity is required for completion of the final stages of cytokinesis during early embryogenesis and for efficient uptake of yolk proteins during oocyte development; RAB-11.1 is also required for normal peripheral localization of nuclei in the sy…	tm2287|ttTi4389|tm2063|tm2341|tm2159|tm2251|uCE1-509|uCE1-511	0	WBPhenotype0000054|WBPhenotype0000059|WBPhenotype0000050|WBPhenotype0000365|WBPhenotype0000050|WBPhenotype0000689|WBPhenotype0000031|WBPhenotype0000049|WBPhenotype0000050|WBPhenotype0000054|WBPhenotype0000059|WBPhenotype0000689|WBPhenotype0000886|WBPhenotype0001037|WBPhenotype0000031|WBPhenotype0000049|WBPhenotype0000062|WBPhenotype0000886|WBPhenotype0000031|WBPhenotype0000049|WBPhenotype0000050|…	0	Broadly expressed in gonad.			Molecular_function:GTP binding|Biological_process:small GTPase mediated signal transduction|Biological_process:protein transport|Molecular_function:ATP binding|Molecular_function:transcription factor binding|Biological_process:regulation of transcription, DNA-dependent|Cellular_component:intracellular|Cellular_component:exosome (RNase complex)|Biological_process:intracellular protein transport|Bi…	KOG0087	GTPase Rab11/YPT3, small G protein superfamily	ENSEMBL:ENSP00000261890:human:Ras-related protein Rab-11A:E=86.2676 | ENSEMBL:ENSP00000333547:human:Ras-related protein Rab-11B:E=85.6383 | ENSEMBL:ENSP00000338772:human:Ras-related protein Rab-25:E=62.5229 | ENSEMBL:ENSP00000262646:human:Ras-related protein Rab-2A:E=44.301 | ENSEMBL:ENSP00000349560:human:Isoform 1 of Ras-related protein Rab-4B:E=44 | ENSEMBL:ENSP00000302005:human:Ras-related pro…
F34H10.1	172908_x_at	F34H10.1		WBGene00009378				snp_K07F5[3]	0	WBPhenotype0001183|WBPhenotype0000049|WBPhenotype0000062|WBPhenotype0000886|WBPhenotype0001183|WBPhenotype0000031|WBPhenotype0000049|WBPhenotype0000050|WBPhenotype0000054|WBPhenotype0000059|WBPhenotype0000689|WBPhenotype0000886|WBPhenotype0001037|WBPhenotype0001183|WBPhenotype0001183|WBPhenotype0000031|WBPhenotype0000049|WBPhenotype0000050|WBPhenotype0000054|WBPhenotype0000059|WBPhenotype0000689|…	0	Post-embryonic expression. All cells up to adult. Higher levels in hypodermis and muscle of larvae. Higher levels in young adult vulva and gonad.		1		KOG0004	Ubiquitin/40S ribosomal protein S27a fusion	ENSEMBL:ENSP00000272317:human:ubiquitin and ribosomal protein S27a precursor:E=11.9586 | ENSEMBL:ENSP00000355215:human:similar to ubiquitin and ribosomal protein S27a precursor:E=10.7959 |
F11E6.5	189318_at	F11E6.5		WBGene00001240		elo-2	The elo-2 gene encodes a palmitic acid elongase, homologous to polyunsaturated fatty acid (PUFA) elongases such as ELO-1, that is required for normally rapid growth, normally large body size, fertility, and for the quantitative regulation of the ultradian defecation rhythm; the joint action of ELO-2 with ELO-1 is strongly required for 20-carbon PUFA production and for general viability; elo-2 is …	cxTi6213	1	WBPhenotype0000050|WBPhenotype0000535|WBPhenotype0000689|WBPhenotype0000886|WBPhenotype0001183|WBPhenotype0001183|WBPhenotype0000031|WBPhenotype0001183|WBPhenotype0000269|WBPhenotype0000030|WBPhenotype0000031|WBPhenotype0000138|WBPhenotype0000158|WBPhenotype0000613|WBPhenotype0001183|WBPhenotype0000032|WBPhenotype0000154|WBPhenotype0000269|WBPhenotype0000269|WBPhenotype0000031	0	While being detected in various tissues and parts of the body, including the ventral cord, pharyngeal muscles, uterus, and the tail, the reporter is most strongly expressed in intestinal cells. In the intestinal cells, GFP fluorescence could be detected from the late embryonic stage onward. In very old (30 days) and even dead worms the intestinal fluorescence stays bright, suggesting that the ELO…	tail|uterus|intestinal|pharyngeal muscle|ventral cord neurons	19	Cellular_component:integral to membrane|Biological_process:positive regulation of growth rate|Biological_process:physiological process	KOG3072	Long chain fatty acid elongase	ENSEMBL:ENSP00000238970:human:Elongation of very long chain fatty acids protein 3:E=40.699 | ENSEMBL:ENSP00000304736:human:CDNA: FLJ23378 fis, clone HEP16248:E=40.3665 | ENSEMBL:ENSP00000373801:human:ELOVL7 protein:E=22.0655 | ENSEMBL:ENSP00000296596:human:34 kDa protein:E=20.8861 | ENSEMBL:ENSP00000237167:human:Elongation of very long chain fatty acids protein 4:E=19.5686 | ENSEMBL:ENSP000003466…
F28B12.3	189400_s_at	F28B12.3		WBGene00017895		vrk-1		ok1181|uCE2-1648	1	WBPhenotype0000031|WBPhenotype0000050|WBPhenotype0000050|WBPhenotype0001080|WBPhenotype0001082|WBPhenotype0001104|WBPhenotype0001130|WBPhenotype0001132|WBPhenotype0001139|WBPhenotype0001147|WBPhenotype0001161|WBPhenotype0001163|WBPhenotype0000050|WBPhenotype0000050|WBPhenotype0001028|WBPhenotype0000050	0	Larval Expression: intestine; renal gland cells; Reproductive System; developing vulva; hypodermis; Nervous System; head neurons; tail neurons;	hypodermis|intestine|head neurons|tail neurons|nervous system|rectal gland cells|Reproductive System|developing vulva|vulva other	2	Molecular_function:protein kinase activity|Molecular_function:ATP binding|Biological_process:protein amino acid phosphorylation|Molecular_function:protein serine/threonine kinase activity|Molecular_function:structural constituent of ribosome|Cellular_component:intracellular|Cellular_component:ribosome|Biological_process:protein biosynthesis|Molecular_function:protein-tyrosine kinase activity|Biol…	KOG1164	Casein kinase (serine/threonine/tyrosine protein kinase)	ENSEMBL:ENSP00000216639:human:Serine/threonine-protein kinase VRK1:E=47.6383 | ENSEMBL:ENSP00000342381:human:Isoform 1 of Serine/threonine-protein kinase VRK2:E=41.8239 | ENSEMBL:ENSP00000366210:human:vaccinia related kinase 3 isoform 2:E=21.7959 | ENSEMBL:ENSP00000324636:human:Isoform 1 of Serine/threonine-protein kinase VRK3:E=21.5528 | ENSEMBL:ENSP00000259750:human:Tau-tubulin kinase 1:E=16.58…
C15H9.6	189828_s_at	C15H9.6		WBGene00002007		hsp-3	hsp-3 encodes a heat shock response 70 (hsp70) protein orthologous to human glucose regulated protein 78 (grp78/BiP, OMIM:138120); HSP-3 likely functions as a molecular chaperone, and is expressed constitutively (expression is not heat inducible) throughout development with greatest abundance during the L1 larval stage; HSP-3 contains a long hydrophobic amino terminus and a carboxyl terminal KDEL…	tm832|ok1083	1	WBPhenotype0000031|WBPhenotype0000059|WBPhenotype0000689|WBPhenotype0000365|WBPhenotype0000689|WBPhenotype0000050|WBPhenotype0000535|WBPhenotype0000689|WBPhenotype0000886|WBPhenotype0000049|WBPhenotype0000062|WBPhenotype0000886|WBPhenotype0000050|WBPhenotype0000059|WBPhenotype0000059|WBPhenotype0000583	0	Broadly expressed in soma/germline?|Larval Expression: pharyngeal gland cells; intestine; stomato-intestinal muscle; Nervous System; head neurons; tail neurons; unidentified cells in tail ;	tail|intestine|coelomocytes|head neurons|tail neurons|nervous system|pharyngeal gland cells|stomato-intestinal muscle		Cellular_component:endoplasmic reticulum|Molecular_function:ATP binding|Biological_process:cell morphogenesis|Biological_process:iron-sulfur cluster assembly|Molecular_function:ATPase activity|Molecular_function:unfolded protein binding|Biological_process:protein folding|Biological_process:larval development (sensu Nematoda)|Biological_process:growth|Biological_process:positive regulation of body…	KOG0100	Molecular chaperones GRP78/BiP/KAR2, HSP70 superfamily	ENSEMBL:ENSP00000265959:human:Hypothetical protein:E=275.377 | ENSEMBL:ENSP00000227378:human:Isoform 1 of Heat shock cognate 71 kDa protein:E=216.886 | ENSEMBL:ENSP00000247207:human:Heat shock-related 70 kDa protein 2:E=211.796 | ENSEMBL:ENSP00000364801:human:heat shock 70kDa protein 1B:E=211.046 | ENSEMBL:ENSP00000364804:human:Heat shock 70 kDa protein 1L:E=207.229 | ENSEMBL:ENSP00000372676:huma…
Y55B1AR.1	187047_at	Y55B1AR.1		WBGene00002269		lec-6	lec-6 encodes a 'proto' type galectin (beta-galactosyl-binding lectin) containing a single carbohydrate recognition domain; by homology, LEC-6 may play roles in cell adhesion and aggregation, proliferation, or programmed cell death, but as loss of lec-6 activity via large-scale RNAi screens does not result in obvious abnormalities, the precise role of LEC-6 in C. elegans development and/or behavi…	tm2552	0	WBPhenotype0000031|WBPhenotype0000049|WBPhenotype0000050|WBPhenotype0000054|WBPhenotype0000059|WBPhenotype0000689|WBPhenotype0000886|WBPhenotype0001037|WBPhenotype0000049|WBPhenotype0000062|WBPhenotype0000886|WBPhenotype0000049|WBPhenotype0000749|WBPhenotype0000886|WBPhenotype0000050|WBPhenotype0000535|WBPhenotype0000689|WBPhenotype0000886|WBPhenotype0000050|WBPhenotype0000031|WBPhenotype0000049|…	0	Expressed in intestine.			Molecular_function:sugar binding	KOG3587	Galectin, galactose-binding lectin	ENSEMBL:ENSP00000312259:human:Galectin-9:E=13.2757 | ENSEMBL:ENSP00000306228:human:Isoform Short of Galectin-9:E=13.2291 | ENSEMBL:ENSP00000318214:human:Isoform Long of Galectin-9:E=13.1367 | ENSEMBL:ENSP00000328797:human:35 kDa protein:E=12.2596 | ENSEMBL:ENSP00000315564:human:Galectin-9 like:E=12.1367 | ENSEMBL:ENSP00000329932:human:galectin 9 like:E=11.7959 | ENSEMBL:ENSP00000313571:human:Gale…
T03E6.7	171886_x_at	T03E6.7		WBGene00000776		cpl-1	cpl-1 encodes a member of the cathepsin L-like cysteine protease family required for embryonic viability and normal growth; expressed in eggshells and throughout early embryos, accumulates in intestinal cells during late embryogenesis, and expressed in the cuticle, gonad, and pharynx later in development.	ok360|uCE5-2410|uCE5-2405|snp_T03E6[7]|snp_T03E6[8]|uCE5-2406|uCE5-2411|uCE5-2407|uCE5-2403|uCE5-2412|uCE5-2402|uCE5-2408|uCE5-2404|uCE5-2409	0	WBPhenotype0000050|WBPhenotype0000535|WBPhenotype0000689|WBPhenotype0000886|WBPhenotype0000031|WBPhenotype0000050|WBPhenotype0000643|WBPhenotype0000031|WBPhenotype0000050	0	Intense gfp expression was observed in the hypodermal region, posterior bulb of pharynx and vulval regions in all stages of the worm|By RT-PCR, level of expression increases approx. four hours prior to each moult. Returns to basal level after moult. High level expression in adults|The sqRT-PCR demonstrated that cpl-1 levels increase about 4 h prior to molting.|Expression of the lacZ transcription…	pharynx|hypodermal|hypodermal|gut|hypodermal|intestine|vulva|pharynx|hypodermal|spermathecae|uterus|hypodermal|intestine|pharyngeal gland cells|pharynx|hypodermis|intestine	8	Molecular_function:cysteine-type endopeptidase activity|Biological_process:proteolysis|Molecular_function:cysteine-type peptidase activity|Molecular_function:carboxypeptidase A activity|Biological_process:positive regulation of growth rate|Biological_process:embryonic development (sensu Metazoa)|Biological_process:locomotory behavior	KOG1543	Cysteine proteinase Cathepsin L	ENSEMBL:ENSP00000257498:human:Cathepsin L precursor:E=87.0969 | ENSEMBL:ENSP00000259470:human:Cathepsin L2 precursor:E=82.5376 | ENSEMBL:ENSP00000290410:human:Cathepsin S precursor:E=78.0862 | ENSEMBL:ENSP00000271651:human:Cathepsin K precursor:E=75.1135 | ENSEMBL:ENSP00000357974:human:CTSK protein:E=75.0132 | ENSEMBL:ENSP00000220166:human:Cathepsin H precursor:E=54.3565 | ENSEMBL:ENSP00000340470…
M163.3	175662_at	M163.3		WBGene00001898		his-24	The his-24 gene encodes a histone H1 isoform (H1.1) that is essential for chromatin silencing and germline development.	tm1102|ok1024|uCE6-1436	3	WBPhenotype0000050|WBPhenotype0000535|WBPhenotype0000689|WBPhenotype0000886|WBPhenotype0000688|WBPhenotype0000049|WBPhenotype0000062|WBPhenotype0000886|WBPhenotype0000031|WBPhenotype0000049|WBPhenotype0000050|WBPhenotype0000054|WBPhenotype0000059|WBPhenotype0000689|WBPhenotype0000886|WBPhenotype0001037	0	Nuclear GFP fluorescence was detected beginning with the eight cell stage of the embryo in all somatic nuclei. The P-cell of early embryos and the germ nuclei of most adults remained nonfluorescent. A fraction of hermaphrodite animals (four observations in 210 animals scored) showed a prominent GFP expression in undifferentiated germ nuclei and a shallow but clearly identifiable GFP expression in…	somatic gonad|germ-line cells|gonad|spermatids|male gonad|germ-line cells|pharynx|intestine	1	Molecular_function:DNA binding|Biological_process:nucleosome assembly|Cellular_component:nucleosome|Cellular_component:nucleus	KOG4012	Histone H1	ENSEMBL:ENSP00000330074:human:Histone H1.5:E=28.5376 | ENSEMBL:ENSP00000344504:human:Histone H1.0:E=27.0915 | ENSEMBL:ENSP00000307705:human:Histone H1.4:E=26.1938 | ENSEMBL:ENSP00000244534:human:Histone H1.3:E=25.4559 | ENSEMBL:ENSP00000339566:human:Histone H1.2:E=23.8539 | ENSEMBL:ENSP00000244573:human:Histone H1.1:E=22.2596 | ENSEMBL:ENSP00000341214:human:Histone H1t:E=14.7447 | ENSEMBL:ENSP000…
C54G4.8	173823_at	C54G4.8		WBGene00000869		cyc-1	cyc-1 encodes a component of complex III ( cytochrome c reductase) required for normal ATP production; reduction of ATP production by cyc-1(RNAi) decreases growth rate and body size, slows behavior, and increases lifespan; cyc-1 encodes a protein predicted by Eisenberg and coworkers, with 52% accuracy, to be mitochondrial	ok1258	0	WBPhenotype0000061|WBPhenotype0000061|WBPhenotype0000050|WBPhenotype0000059|WBPhenotype0000054|WBPhenotype0000164|WBPhenotype0000689|WBPhenotype0000697|WBPhenotype0000031|WBPhenotype0000042|WBPhenotype0000050|WBPhenotype0000050|WBPhenotype0000059|WBPhenotype0000050|WBPhenotype0000535|WBPhenotype0000689|WBPhenotype0000886	0	Expressed in distal germline/soma .		23	Molecular_function:iron ion binding|Molecular_function:electron carrier activity|Molecular_function:heme binding|Biological_process:electron transport|Biological_process:positive regulation of growth rate|Biological_process:positive regulation of embryonic development|Biological_process:embryonic development (sensu Metazoa)|Biological_process:larval development (sensu Nematoda)|Biological_process…	KOG3052	Cytochrome c1	ENSEMBL:ENSP00000317159:human:Cytochrome c1, heme protein, mitochondrial precursor:E=71.6198 | FLYBASE:CG4769-PA:fly:Flybase gene name is CG4769-PA:E=75.7213 | FLYBASE:CG14508-PA:fly:Flybase gene name is CG14508-PA:E=62.3098 |
F36F2.1	178772_at	F36F2.1		WBGene00009475				ok1961	0	WBPhenotype0000049|WBPhenotype0000062|WBPhenotype0000886|WBPhenotype0000050|WBPhenotype0000535|WBPhenotype0000689|WBPhenotype0000886|WBPhenotype0000031|WBPhenotype0000049|WBPhenotype0000050|WBPhenotype0000054|WBPhenotype0000059|WBPhenotype0000689|WBPhenotype0000886|WBPhenotype0001037	0	Larval Expression: pharynx;	pharynx	6		KOG3376	Uncharacterized conserved protein	ENSEMBL:ENSP00000311436:human:Actin-binding Rho-activating protein:E=27.8239 | FLYBASE:CG3630-PA:fly:Flybase gene name is CG3630-PA:E=26.8539 | FLYBASE:CG2113-PA:fly:Flybase gene name is CG2113-PA:E=17.4318 |
F33A8.1	173299_s_at	F33A8.1		WBGene00002957		let-858	let-858 encodes nucampholin, a highly conserved protein rich in acidic and basic residues that also shares some similarity to eukaryotic initiation factor eIF-4 gamma; LET-858 is required for early embryogenesis and tissue differentiation and is expressed ubiquitously throughout development; LET-858 localizes to nuclei where it overlaps, but is not restricted to, chromosomal regions; based upon i…	cc500|cc501|cc534	0	WBPhenotype0000050|WBPhenotype0001029|WBPhenotype0000050|WBPhenotype0000050|WBPhenotype0000535|WBPhenotype0000689|WBPhenotype0000886	0	A band of ~2.8 kb was detected, most abundant at embryo and larva stages, with decreased abundance in adults. Most of adult expression seems to be contributed by germline.|		5	Molecular_function:RNA binding|Biological_process:embryonic development (sensu Metazoa)	KOG2140	Uncharacterized conserved protein	ENSEMBL:ENSP00000295749:human:hypothetical protein LOC57703:E=189.26 | ENSEMBL:ENSP00000275820:human:Nucleolar protein with MIF4G domain 1:E=29.0362 | ENSEMBL:ENSP00000282007:human:zinc finger CCCH-type containing 13:E=25.1487 | ENSEMBL:ENSP00000242848:human:Isoform 1 of Zinc finger CCCH domain-containing protein 13:E=25.1079 | ENSEMBL:ENSP00000368200:human:139 kDa protein:E=23.8861 | ENSEMBL:ENS…
F08B6.2	188091_at	F08B6.2		WBGene00001682		gpc-2	gpc-2 encodes one of two C. elegans heterotrimeric G protein gamma subunits; gpc-2 is required, along with its partner GPB-1, a G protein beta subunit, for proper mitotic spindle positioning and orientation during early embryonic cell divisions; to date, GPC-2 expression has been reported in electrically excitable cells (all neurons and muscles).	e1960|mc16|mc35|ok193|snp_F56H1[2]	1	WBPhenotype0000050|WBPhenotype0000688|WBPhenotype0000031|WBPhenotype0000049|WBPhenotype0000050|WBPhenotype0000054|WBPhenotype0000059|WBPhenotype0000060|WBPhenotype0000062|WBPhenotype0000689|WBPhenotype0000886|WBPhenotype0001037|WBPhenotype0000050|WBPhenotype0000031|WBPhenotype0000049|WBPhenotype0000050|WBPhenotype0000054|WBPhenotype0000059|WBPhenotype0000689|WBPhenotype0000886|WBPhenotype0001037|…	0	Expression was found in all neurons and muscle cells.	all neurons|all muscle cells	1	Molecular_function:signal transducer activity|Biological_process:G-protein coupled receptor protein signaling pathway|Cellular_component:heterotrimeric G-protein complex|Biological_process:embryonic development (sensu Metazoa)|Biological_process:pronuclear migration	KOG4119	G protein gamma subunit	FLYBASE:CG3694-PA:fly:Flybase gene name is Ggamma30A-PA:E=11 |
F42A6.7	173454_at	F42A6.7	F42A6.7b	WBGene00001999	F42A6.7a|F42A6.7d|F42A6.7c	hrp-1	The hrp-1 gene encodes a homolog of the human DRPLA gene (OMIM:125370), which when mutated leads to dentatorubral-pallidoluysian atrophy or to Haw River syndrome (OMIM:140340).	tm781|ok592|ok963	1	WBPhenotype0000050|WBPhenotype0000154|WBPhenotype0000050|WBPhenotype0000056|WBPhenotype0000535|WBPhenotype0000689|WBPhenotype0000886|WBPhenotype0000031|WBPhenotype0000032|WBPhenotype0000050|WBPhenotype0000059|WBPhenotype0000154|WBPhenotype0000031	0	HRP-1 was expressed in all nuclei in somatic cells.|HRP-1 was localized at the ends of the chromosomes of the germ cells.	all somatic cells|germ cells		Molecular_function:nucleotide binding|Molecular_function:nucleic acid binding|Biological_process:positive regulation of growth rate|Biological_process:physiological process|Biological_process:embryonic development (sensu Metazoa)|Biological_process:larval development (sensu Nematoda)|Biological_process:growth			ENSEMBL:ENSP00000302894:human:Isoform 1 of Heterogeneous nuclear ribonucleoprotein A3:E=71.3566 | ENSEMBL:ENSP00000341826:human:heterogeneous nuclear ribonucleoprotein A1 isoform b:E=68.699 | ENSEMBL:ENSP00000346694:human:Isoform B1 of Heterogeneous nuclear ribonucleoproteins A2/B1:E=68.0458 | ENSEMBL:ENSP00000354021:human:Isoform A2 of Heterogeneous nuclear ribonucleoproteins A2/B1:E=68.0315 | E…
T27A10.6	184811_at	T27A10.6		WBGene00020846				snp_T24D11[1]|snp_T24D11[2]	0	WBPhenotype0000031|WBPhenotype0000049|WBPhenotype0000050|WBPhenotype0000054|WBPhenotype0000059|WBPhenotype0000689|WBPhenotype0000886|WBPhenotype0001037|WBPhenotype0000050|WBPhenotype0000535|WBPhenotype0000689|WBPhenotype0000886	0	Expressed in both sexes seam.|Expressed in seam (L2 to L4).		1		InP_Cae_001097
F55G1.10	172649_x_at	F55G1.10		WBGene00001935		his-61	his-61 encodes an H2A histone.	uCE3-609|uCE3-610	1	WBPhenotype0000049|WBPhenotype0000062|WBPhenotype0000886|WBPhenotype0000031|WBPhenotype0000689|WBPhenotype0000050|WBPhenotype0000772|WBPhenotype0000050|WBPhenotype0000050|WBPhenotype0000050|WBPhenotype0000050|WBPhenotype0000772|WBPhenotype0000050|WBPhenotype0000050|WBPhenotype0000772|WBPhenotype0000050|WBPhenotype0001026|WBPhenotype0000031|WBPhenotype0000689|WBPhenotype0000050|WBPhenotype0000050|…	0	Larval Expression: intestine; Nervous System; head neurons;	intestine|head neurons|nervous system	18	Molecular_function:DNA binding|Biological_process:nucleosome assembly|Biological_process:chromosome organization and biogenesis (sensu Eukaryota)|Cellular_component:nucleosome|Cellular_component:nucleus|Cellular_component:intracellular|Molecular_function:sequence-specific DNA binding|Biological_process:embryonic development (sensu Metazoa)|Biological_process:nuclear organization and biogenesis|Bi…	KOG1756	Histone 2A	ENSEMBL:ENSP00000332790:human:Histone H2A type 2-B:E=52.0315 | ENSEMBL:ENSP00000373730:human:H2A histone family, member J isoform 2:E=51.2924 | ENSEMBL:ENSP00000364310:human:Histone H2A.x:E=51.2291 | ENSEMBL:ENSP00000297012:human:Histone H2A type 1-A:E=51.0809 | ENSEMBL:ENSP00000228929:human:H2A histone family, member J isoform 1:E=51.0506 | ENSEMBL:ENSP00000332194:human:Histone H2A type 2-C:E=50…
W05F2.3	180101_s_at	W05F2.3		WBGene00021035				uCE6-1093	0	WBPhenotype0000031|WBPhenotype0000049|WBPhenotype0000050|WBPhenotype0000054|WBPhenotype0000059|WBPhenotype0000689|WBPhenotype0000886|WBPhenotype0001037|WBPhenotype0000050|WBPhenotype0000535|WBPhenotype0000689|WBPhenotype0000886|WBPhenotype0000886|WBPhenotype0000049|WBPhenotype0000062|WBPhenotype0000886	0	Expressed in medial germline.		7		InP_Cae_010437
T10C6.13	172833_x_at	T10C6.13		WBGene00001876		his-2	his-2 encodes an H3 histone; his-2 is contained within the histone gene cluster HIS1.	gk350|ok1912|ttTi5399	0	WBPhenotype0000688|WBPhenotype0000689|WBPhenotype0000050|WBPhenotype0000059|WBPhenotype0000050|WBPhenotype0000059|WBPhenotype0000535|WBPhenotype0000050|WBPhenotype0000050|WBPhenotype0000050|WBPhenotype0000059|WBPhenotype0000050|WBPhenotype0000535|WBPhenotype0000689|WBPhenotype0000886|WBPhenotype0000050|WBPhenotype0000772|WBPhenotype0000050|WBPhenotype0000059|WBPhenotype0000031|WBPhenotype0000049|…	0	In wild type, anti-H3K36me2 staining is in all nuclei of the germ line, and also in somatic gut nuclei.|Larval Expression: Reproductive System; developing vulva;	Reproductive System|developing vulva	32	Molecular_function:DNA binding|Biological_process:nucleosome assembly|Biological_process:chromosome organization and biogenesis (sensu Eukaryota)|Cellular_component:nucleosome|Cellular_component:nucleus|Biological_process:positive regulation of growth rate|Biological_process:embryonic development (sensu Metazoa)|Biological_process:larval development (sensu Nematoda)|Biological_process:growth|Biol…	KOG1745	Histones H3 and H4	ENSEMBL:ENSP00000333277:human:Histone H3.2:E=64.2366 | ENSEMBL:ENSP00000230495:human:Histone H3.1:E=64.1308 | ENSEMBL:ENSP00000358175:human:Novel protein similar to histone 2, H3c:E=63.0757 | ENSEMBL:ENSP00000254810:human:Histone H3.3:E=62.6576 | ENSEMBL:ENSP00000305353:human:Histone H3.1t:E=62.6576 | ENSEMBL:ENSP00000305245:human:similar to H3 histone, family 3B:E=61.9208 | ENSEMBL:ENSP000003398…
Y57G7A.10	175137_s_at	Y57G7A.10a	Y57G7A.10	WBGene00021973		Y57G7A.10		cxTi7507|ttTi943|ttTi951|ttTi959|ttTi969	0	WBPhenotype0000049|WBPhenotype0000062|WBPhenotype0000886|WBPhenotype0000031|WBPhenotype0000643|WBPhenotype0000646|WBPhenotype0001037|WBPhenotype0000031|WBPhenotype0000643|WBPhenotype0001037|WBPhenotype0000031|WBPhenotype0000049|WBPhenotype0000050|WBPhenotype0000054|WBPhenotype0000059|WBPhenotype0000689|WBPhenotype0000886|WBPhenotype0001037|WBPhenotype0000365|WBPhenotype0000689	0	Larval Expression: intestine; renal gland cells;	intestine|rectal gland cells		Molecular_function:binding|Biological_process:positive regulation of growth rate|Biological_process:locomotory behavior|Biological_process:gametogenesis|Biological_process:positive regulation of locomotion|Biological_process:reproduction	KOG3060	Uncharacterized conserved protein	ENSEMBL:ENSP00000220853:human:Tetratricopeptide repeat protein KIAA0103:E=59.1739 | FLYBASE:CG17556-PA:fly:Flybase gene name is CG17556-PA:E=52.8861 | FLYBASE:CG3678-PA:fly:Flybase gene name is CG3678-PA:E=52.7959 |
B0511.6	188453_at	B0511.6		WBGene00015232				pk227|tm362|ttTi1198|snp_B0523[1]	0	WBPhenotype0000050|WBPhenotype0000057|WBPhenotype0000535|WBPhenotype0000689|WBPhenotype0000886|WBPhenotype0000059|WBPhenotype0000059|WBPhenotype0000031|WBPhenotype0000049|WBPhenotype0000050|WBPhenotype0000054|WBPhenotype0000059|WBPhenotype0000689|WBPhenotype0000886|WBPhenotype0001037	0	Larval Expression: pharynx; intestine; hypodermis; unidentified cells in head; unidentified cells in tail ;	head|tail|pharynx|hypodermis|intestine		Molecular_function:nucleic acid binding|Molecular_function:ATP binding|Molecular_function:ATP-dependent helicase activity|Molecular_function:helicase activity|Molecular_function:nucleotide binding|Molecular_function:nucleoside-triphosphatase activity|Biological_process:DNA recombination|Biological_process:larval development (sensu Nematoda)|Biological_process:growth	KOG0342	ATP-dependent RNA helicase pitchoune	ENSEMBL:ENSP00000263239:human:ATP-dependent RNA helicase DDX18:E=179.699 | ENSEMBL:ENSP00000314348:human:Probable ATP-dependent RNA helicase DDX10:E=89.7447 | ENSEMBL:ENSP00000238146:human:ATP-dependent RNA helicase DDX55:E=71.8861 | ENSEMBL:ENSP00000339633:human:Probable ATP-dependent RNA helicase DDX27:E=60.5686 | ENSEMBL:ENSP00000350698:human:Probable ATP-dependent RNA helicase DDX47:E=59.8861…
F02A9.2	193651_s_at	F02A9.2		WBGene00001385		far-1	far-1 encodes a fatty acid/retinol binding protein; expressed throughout development with highest expression levels in L3 stage larvae and in adult males.	eh7|ok435	0	WBPhenotype0000049|WBPhenotype0000749|WBPhenotype0000886|WBPhenotype0000535|WBPhenotype0000583|WBPhenotype0000050|WBPhenotype0000535|WBPhenotype0000689|WBPhenotype0000886|WBPhenotype0000049|WBPhenotype0000062|WBPhenotype0000886	0	Strong expression (>1.0X of control ama-1 expression): L1 larva, L3 larva, adult male.		23	Biological_process:post-embryonic body morphogenesis|Biological_process:positive regulation of body size	LSE0706	Unnamed protein
JC8.8	190610_s_at	JC8.8		WBGene00010440				ok1267|ttTi4481|ttTi4490	0	WBPhenotype0000049|WBPhenotype0000062|WBPhenotype0000886|WBPhenotype0000050|WBPhenotype0000535|WBPhenotype0000689|WBPhenotype0000886|WBPhenotype0000031|WBPhenotype0000049|WBPhenotype0000050|WBPhenotype0000054|WBPhenotype0000059|WBPhenotype0000689|WBPhenotype0000886|WBPhenotype0001037	0	Expressed in spermatheca.		22		LSE0506	Uncharacterized protein with conserved cysteine
T24H7.1	189029_s_at	T24H7.1		WBGene00004015		phb-2		ok300|ttTi8843	1	WBPhenotype0000689|WBPhenotype0000031|WBPhenotype0000050|WBPhenotype0000050|WBPhenotype0000535|WBPhenotype0000689|WBPhenotype0000886|WBPhenotype0000745|WBPhenotype0000031|WBPhenotype0000050|WBPhenotype0000583	0	Larval Expression: pharynx; Nervous System; head neurons; tail neurons;	pharynx|head neurons|tail neurons|nervous system	20	Molecular_function:protein binding|Molecular_function:peptidase activity|Cellular_component:integral to membrane|Biological_process:positive regulation of growth rate|Biological_process:embryonic development (sensu Metazoa)|Biological_process:positive regulation of body size|Biological_process:reproduction	KOG3090	Prohibitin-like protein	ENSEMBL:ENSP00000300408:human:Prohibitin:E=60.5229 | FLYBASE:CG15081-PC:fly:Flybase gene name is l(2)03709-PC:E=84.6198 | FLYBASE:CG10691-PB:fly:Flybase gene name is l(2)37Cc-PB:E=60.8539 |
F46F2.3	179187_s_at	F46F2.3		WBGene00009787				tm2463|tm2453	0	WBPhenotype0000031|WBPhenotype0000049|WBPhenotype0000050|WBPhenotype0000054|WBPhenotype0000059|WBPhenotype0000689|WBPhenotype0000886|WBPhenotype0001037|WBPhenotype0000050|WBPhenotype0000535|WBPhenotype0000689|WBPhenotype0000886|WBPhenotype0000050|WBPhenotype0000049|WBPhenotype0000062|WBPhenotype0000886|WBPhenotype0000886	0	Hypodermis	hypodermis	8	Molecular_function:nutrient reservoir activity|Biological_process:embryonic development (sensu Metazoa)	InP_Cae_010969
C02A12.4	185557_s_at	C02A12.4		WBGene00003096		lys-7	lys-7 encodes an enzyme homologous to an antimicrobial lysozyme encoded by the LYS4 gene of the protozoan parasite Entamoeba histolytica; by homology, LYS-7 is predicted to function as an antimicrobial enzyme that hydrolyzes the 1,4-beta-linkages between N-acetyl-D-glucosamine and N-acetylmuramic acid in peptidoglycan heteropolymers of prokaryotic cell walls; in C. elegans, lys-7 expression is si…	ok1384|ok1385	0	WBPhenotype0000031|WBPhenotype0000049|WBPhenotype0000050|WBPhenotype0000054|WBPhenotype0000059|WBPhenotype0000689|WBPhenotype0000886|WBPhenotype0001037|WBPhenotype0000050|WBPhenotype0000062|WBPhenotype0000535|WBPhenotype0000689|WBPhenotype0000886|WBPhenotype0000039|WBPhenotype0000050|WBPhenotype0000535|WBPhenotype0000689|WBPhenotype0000886|WBPhenotype0000039|WBPhenotype0000049|WBPhenotype0000062|…	0	Expressed in intestine	intestine	8	Biological_process:determination of adult life span	LSE0574	N-acetylmuraminidase/lysozyme
F02D10.5	192064_s_at	F02D10.5		WBGene00001465		flr-1		sa96|ut1|ut2|ut4|ut6|ut11	0	WBPhenotype0000031|WBPhenotype0000050|WBPhenotype0000154|WBPhenotype0000031|WBPhenotype0001261|WBPhenotype0000050|WBPhenotype0000535|WBPhenotype0000689|WBPhenotype0000886|WBPhenotype0000031|WBPhenotype0001010	0	Expressed in the intestine from comma-stage embryo through adult.	intestine	9	Molecular_function:sodium channel activity|Biological_process:sodium ion transport|Cellular_component:membrane|Molecular_function:amiloride-sensitive sodium channel activity|Cellular_component:integral to membrane|Molecular_function:ion channel activity|Biological_process:ion transport|Biological_process:positive regulation of growth rate|Biological_process:osmoregulation|Biological_process:embry…	KOG4294	Non voltage-gated ion channels (DEG/ENaC family)	ENSEMBL:ENSP00000264432:human:amiloride-sensitive cation channel 5, intestinal:E=32.4437 | ENSEMBL:ENSP00000352934:human:Isoform 1 of Amiloride-sensitive cation channel 1, neuronal:E=32.2219 | ENSEMBL:ENSP00000228468:human:Isoform 1 of Amiloride-sensitive cation channel 2, neuronal:E=24.7696 | ENSEMBL:ENSP00000225823:human:Isoform 2 of Amiloride-sensitive cation channel 1, neuronal:E=24.2076 | EN…
T10C6.11	172824_x_at	T10C6.11		WBGene00001878		his-4	his-4 encodes an H2B histone.	snp_F52B11[2]	1	WBPhenotype0000050|WBPhenotype0000059|WBPhenotype0000643|WBPhenotype0000050|WBPhenotype0000050|WBPhenotype0000689|WBPhenotype0000050|WBPhenotype0000059|WBPhenotype0000643|WBPhenotype0000050|WBPhenotype0000059|WBPhenotype0000643|WBPhenotype0000050|WBPhenotype0000772|WBPhenotype0000050|WBPhenotype0000050|WBPhenotype0000031|WBPhenotype0000689|WBPhenotype0000697|WBPhenotype0000050|WBPhenotype0000535|…	0	Larval Expression: Nervous System; head neurons;	head neurons|nervous system	1	Cellular_component:chromatin|Molecular_function:DNA binding|Cellular_component:nucleus|Cellular_component:nucleosome|Biological_process:nucleosome assembly|Biological_process:chromosome organization and biogenesis (sensu Eukaryota)|Biological_process:reproduction|Biological_process:embryonic development (sensu Metazoa)|Biological_process:larval development (sensu Nematoda)|Biological_process:grow…	KOG1744	Histone H2B	ENSEMBL:ENSP00000330559:human:Histone H2B type 1-L:E=47.7696 | ENSEMBL:ENSP00000358164:human:Histone H2B type 2-F:E=47.6778 | ENSEMBL:ENSP00000352442:human:Histone H2B type 1-M:E=47.3565 | ENSEMBL:ENSP00000289316:human:Histone H2B type 1-D:E=47.3565 | ENSEMBL:ENSP00000348531:human:Histone H2B type 1-H:E=47.3565 | ENSEMBL:ENSP00000352156:human:Histone H2B type 1-N:E=47.3565 | ENSEMBL:ENSP000003034…
F54C9.5	191501_at	F54C9.5		WBGene00004416		rpl-5	rpl-5 encodes a large ribosomal subunit L5 protein; by homology, RPL-5 is predicted to function in protein biosynthesis; in C. elegans RPL-5 activity is broadly required for embryonic, larval, germline, and vulval development, as well as normal body coloration, morphology, and postembryonic growth rates.	CE3-139	0	WBPhenotype0000031|WBPhenotype0000050|WBPhenotype0000583|WBPhenotype0000689|WBPhenotype0000697|WBPhenotype0001029|WBPhenotype0000059|WBPhenotype0000689|WBPhenotype0000679|WBPhenotype0000050|WBPhenotype0000270|WBPhenotype0000059	0	Expression is first seen in precomma stage embryos, in as yet unidentified nuclei. In comma stage embryos staining is seen in the intestinal precursors, and other cells including possibly members of the C cell lineage. In 3-fold embryos and through till L3 stage larvae, expression appears as pairs of nuclei down the body starting anteriorly of the metacorpus, probably hyp-7. There is also a lot o…	hypodermal|hyp7|intestinal|int_emb|pharyngeal cells|int_post	27	Molecular_function:structural constituent of ribosome|Biological_process:protein biosynthesis|Cellular_component:intracellular|Cellular_component:ribosome|Molecular_function:5S rRNA binding|Biological_process:positive regulation of growth rate|Biological_process:embryonic development (sensu Metazoa)|Biological_process:positive regulation of body size|Biological_process:reproduction|Biological_pro…	KOG0875	60S ribosomal protein L5	ENSEMBL:ENSP00000313819:human:60S ribosomal protein L5:E=93.2924 | ENSEMBL:ENSP00000372500:human:similar to ribosomal protein L5 isoform 1:E=61.0044 | ENSEMBL:ENSP00000359338:human:Ribosomal protein L5:E=39.6198 | ENSEMBL:ENSP00000358209:human:13 kDa protein:E=28.6021 | ENSEMBL:ENSP00000354817:human:12 kDa protein:E=12.4318 | FLYBASE:CG17489-PA:fly:Flybase gene name is RpL5-PA:E=93.9208 |
Y47D3B.2	185393_s_at	Y47D3B.2b	Y47D3B.2	WBGene00003759	Y47D3B.2a	nlp-21	nlp-21 encodes nine predicted neuropeptide-like proteins; in C. elegans, nlp-21 is part of the GGARAF neuropeptide family that also contains nlp-9; nlp-21 is expressed in a variety of neurons, including AFD, five head neurons, the ventral nerve cord, one anterior pharyngeal neuron, and one tail neuron; nlp-21 expression is also detected in the embryo and the intestine; as loss of nlp-21 activity …	tm2569	1	WBPhenotype0000031|WBPhenotype0000049|WBPhenotype0000050|WBPhenotype0000054|WBPhenotype0000059|WBPhenotype0000689|WBPhenotype0000886|WBPhenotype0001037|WBPhenotype0000050|WBPhenotype0000535|WBPhenotype0000689|WBPhenotype0000886|WBPhenotype0000049|WBPhenotype0000749|WBPhenotype0000886|WBPhenotype0000049|WBPhenotype0000062|WBPhenotype0000886	0	Expressed in AFD, 5 head neurons, VNC, 1 ant. pharyngeal neuron, 1 tail neuron, embryo, intestine.	intestine|embryos|tail neurons|ventral nerve cord|pharyngeal neurons			LSE0842	Unnamed protein
VZK822L.1	187997_s_at	VZK822L.1		WBGene00001398		fat-6	fat-6 encodes a delta-9 fatty acid desaturase that is predicted to be mitochondrial.	tm331	0	WBPhenotype0000031|WBPhenotype0000050|WBPhenotype0001010|WBPhenotype0001037|WBPhenotype0000269|WBPhenotype0000031|WBPhenotype0000050|WBPhenotype0000643|WBPhenotype0000031|WBPhenotype0000049|WBPhenotype0000050|WBPhenotype0000054|WBPhenotype0000059|WBPhenotype0000689|WBPhenotype0000886|WBPhenotype0001037|WBPhenotype0000031|WBPhenotype0000643|WBPhenotype0000689|WBPhenotype0001261|WBPhenotype0000031|…	0	Expressed in the intestine in adult worms, and in all four larval stages. The fat-6 whole gene::GFP expressing lines displayed additional expression in the hypodermis in all life stages.		8	Molecular_function:iron ion binding|Molecular_function:oxidoreductase activity, acting on paired donors, with oxidation of a pair of donors resulting in the reduction of molecular oxygen to two molecules of water|Biological_process:fatty acid biosynthesis|Cellular_component:integral to membrane|Molecular_function:stearoyl-CoA 9-desaturase activity|Cellular_component:endoplasmic reticulum|Cellular…	KOG1600	Fatty acid desaturase	ENSEMBL:ENSP00000266053:human:Acyl-CoA desaturase:E=85.0088 | ENSEMBL:ENSP00000316329:human:Acyl-CoA-desaturase:E=79.7695 | ENSEMBL:ENSP00000273908:human:Hypothetical protein SCD4:E=45.4437 | ENSEMBL:ENSP00000282709:human:SCD5 protein:E=16.0555 | FLYBASE:CG5887-PA:fly:Flybase gene name is desat1-PA:E=88.6383 | FLYBASE:CG5925-PA:fly:Flybase gene name is desat2-PA:E=87.2366 | FLYBASE:CG8630-PA:fly:…
B0025.2	187777_at	B0025.2		WBGene00000814		csn-2	csn-2 encodes a homolog of COP9 signalosome complex subunit 2 that affects embryonic viability and growth rate.	ok1288|snp_B0025[1]	0	WBPhenotype0000050|WBPhenotype0000535|WBPhenotype0000689|WBPhenotype0000886|WBPhenotype0000269|WBPhenotype0000269|WBPhenotype0000760|WBPhenotype0001018|WBPhenotype0000050|WBPhenotype0001018|WBPhenotype0000050|WBPhenotype0000640|WBPhenotype0000050|WBPhenotype0000031|WBPhenotype0000050|WBPhenotype0000689	0	Larval Expression: pharynx; unidentified cells in head;	head|pharynx	2	Molecular_function:binding|Biological_process:positive regulation of growth rate|Biological_process:embryonic development (sensu Metazoa)|Biological_process:reproduction|Biological_process:oviposition|Biological_process:cytokinesis|Biological_process:embryonic cleavage|Biological_process:establishment of mitotic spindle orientation	KOG1464	COP9 signalosome, subunit CSN2	ENSEMBL:ENSP00000373553:human:Isoform 1 of COP9 signalosome complex subunit 2:E=150.167 | ENSEMBL:ENSP00000299259:human:Isoform 2 of COP9 signalosome complex subunit 2:E=146.569 | ENSEMBL:ENSP00000261712:human:Proteasome 26S non-ATPase subunit 11 variant (Fragment):E=17.7213 | FLYBASE:CG9556-PA:fly:Flybase gene name is alien-PA:E=149.854 | FLYBASE:CG10149-PB:fly:Flybase gene name is Rpn6-PB:E=14.…
K08E3.7	179259_at	K08E3.7		WBGene00003967		pdr-1	pdr-1 encodes an ortholog of human parkin (PARK2; OMIM:602544), which when mutated leads to the juvenile 2 form of Parkinson disease (OMIM:600116).	lg103|ok965|gk448|lg101|tm598|tm395|snp_K08E3[2]|snp_K08E3[3]|snp_K08E3[1]	1	WBPhenotype0000050|WBPhenotype0000535|WBPhenotype0000689|WBPhenotype0000886|WBPhenotype0000050|WBPhenotype0000535|WBPhenotype0000689|WBPhenotype0000886|WBPhenotype0000049|WBPhenotype0000749|WBPhenotype0000886|WBPhenotype0000049|WBPhenotype0000749|WBPhenotype0000886|WBPhenotype0000050|WBPhenotype0001018|WBPhenotype0000049|WBPhenotype0000062|WBPhenotype0000886	0	Expression starts in embryogenesis and is maintained throughout development until adulthood. The translational fusion gfp::pdr-1 is highly expressed in most neurons. A strong GFP signal was observed in all muscle cells, and is also detectable in other, probably all, tissues.|Northern blot analyses using total RNA from each single developmental stage of C. elegans confirmed the temporal expression…			Molecular_function:ubiquitin-protein ligase activity|Biological_process:ubiquitin cycle|Biological_process:protein modification|Molecular_function:zinc ion binding|Molecular_function:protein binding|Biological_process:embryonic development (sensu Metazoa)|Biological_process:cytokinesis|Biological_process:embryonic cleavage	KOG0006	E3 ubiquitin-protein ligase (Parkin protein)	ENSEMBL:ENSP00000328107:human:Isoform 1 of Parkin:E=37.9586 | ENSEMBL:ENSP00000332804:human:Isoform 5 of Parkin:E=28.1079 | ENSEMBL:ENSP00000333280:human:Isoform 2 of Parkin:E=26.3188 | ENSEMBL:ENSP00000343589:human:Isoform 4 of Parkin:E=20.1938 | ENSEMBL:ENSP00000355861:human:Isoform 3 of Parkin:E=17.9208 | ENSEMBL:ENSP00000332954:human:parkin isoform 3:E=17 | ENSEMBL:ENSP00000369217:human:Prote…
W10G6.3	193108_s_at	W10G6.3		WBGene00003485		mua-6	mua-6 encodes an essential intermediate filament protein (MUA-6/IFA-2) that is coexpressed with the essential IF protein IFB-1; MUA-6 is required for hypodermal integrity and for lasting attachment of muscles to the body wall; MUA-6 is also required for normal positioning of excretory canals and muscles; MUA-6 forms heteropolymeric intermediate filaments in vitro with an equimolar mixture of IFB-…	rh225|rh85|nc16	1	WBPhenotype0000031|WBPhenotype0000049|WBPhenotype0000050|WBPhenotype0000054|WBPhenotype0000059|WBPhenotype0000689|WBPhenotype0000886|WBPhenotype0001037|WBPhenotype0000269|WBPhenotype0000058|WBPhenotype0000054|WBPhenotype0000535|WBPhenotype0000643|WBPhenotype0000050|WBPhenotype0000062|WBPhenotype0000535|WBPhenotype0000689|WBPhenotype0000886|WBPhenotype0000054|WBPhenotype0000638|WBPhenotype0000643|…	0	The A2 promoter::gfp reporter was strongly expressed in the main body hypodermis during the entire larval development, but not in the seam cells. Weak expression was detected in the ventral nerve cord.|GFP-dependent fluorescence is observed organized into thin, circumferentially oriented stripes in regions of the hypodermis adjacent to muscle. This distribution is similar to that of hemidesmosome…	hypodermis|ventral nerve cord|vulva|hypodermis|uterine|seam cells	14	Molecular_function:structural molecule activity|Biological_process:larval development (sensu Nematoda)|Biological_process:physiological process|Biological_process:locomotory behavior|Biological_process:embryonic development (sensu Metazoa)|Biological_process:molting cycle (sensu Protostomia and Nematoda)|Biological_process:growth|Biological_process:positive regulation of growth rate|Biological_pr…	KOG0977	Nuclear envelope protein lamin, intermediate filament superfamily	ENSEMBL:ENSP00000261366:human:Lamin-B1:E=57.4559 | ENSEMBL:ENSP00000310687:human:Isoform A of Lamin-A/C:E=54.4437 | ENSEMBL:ENSP00000357282:human:Progerin:E=54.4089 | ENSEMBL:ENSP00000355292:human:Isoform C of Lamin-A/C:E=54.3768 | ENSEMBL:ENSP00000292304:human:Isoform ADelta10 of Lamin-A/C:E=53.7959 | ENSEMBL:ENSP00000327054:human:Lamin B2:E=42.7447 | ENSEMBL:ENSP00000357277:human:Lamin A/C:E=40…
C14A4.1	178483_at	C14A4.1		WBGene00007555		tag-242		gk398|gk347	0	WBPhenotype0001184|WBPhenotype0000032|WBPhenotype0000050|WBPhenotype0000229|WBPhenotype0000031|WBPhenotype0000050|WBPhenotype0000535|WBPhenotype0000689|WBPhenotype0000886|WBPhenotype0000049|WBPhenotype0000062|WBPhenotype0000886|WBPhenotype0000031|WBPhenotype0000535|WBPhenotype0001010|WBPhenotype0001029	0	Larval Expression: intestine; unidentified cells in head;	head|intestine		Molecular_function:binding|Biological_process:physiological process|Biological_process:embryonic development (sensu Metazoa)|Biological_process:positive regulation of body size|Biological_process:positive regulation of growth rate|Biological_process:post-embryonic body morphogenesis|Biological_process:osmoregulation	KOG0567	HEAT repeat-containing protein	ENSEMBL:ENSP00000250937:human:Deoxyhypusine hydroxylase:E=84.8239 | FLYBASE:CG2245-PA:fly:Flybase gene name is l(3)s1921-PA:E=84 |
T19A6.2	189662_at	T19A6.2a	T19A6.2	WBGene00003596	T19A6.2c|T19A6.2b	ngp-1		cxTi9187	1	WBPhenotype0000059|WBPhenotype0000056|WBPhenotype0000689|WBPhenotype0000697|WBPhenotype0000050|WBPhenotype0000059|WBPhenotype0000031	0	Larval Expression: pharynx; intestine; Nervous System; neurons along body; tail neurons;	pharynx|intestine|tail neurons|nervous system|neurons along body		Molecular_function:GTP binding|Cellular_component:intracellular|Biological_process:embryonic development (sensu Metazoa)|Biological_process:larval development (sensu Nematoda)|Biological_process:growth|Biological_process:positive regulation of growth rate|Biological_process:reproduction|Biological_process:hermaphrodite genitalia development	KOG2423	Nucleolar GTPase	ENSEMBL:ENSP00000257129:human:Nucleolar GTP-binding protein 2:E=146.678 | ENSEMBL:ENSP00000338573:human:guanine nucleotide binding protein-like 3 (nucleolar)-like:E=45.8861 | ENSEMBL:ENSP00000374651:human:Hypothetical protein DKFZp434E248:E=24.8861 | ENSEMBL:ENSP00000265245:human:75 kDa protein:E=24.7696 | ENSEMBL:ENSP00000346542:human:Isoform 1 of Guanine nucleotide-binding protein-like 3:E=16.3…
C54C8.11	193899_at	C54C8.11		WBGene00001640		gly-15	gly-15 encodes a protein similar to 2/I N-acetylglucosaminyltransferase; gly-15 expressed only in cellular processes that are probably part of the secretory network of the G2 gland cells.	ez6|ez11|mu220|ok288|oy40	0	WBPhenotype0000031|WBPhenotype0000049|WBPhenotype0000050|WBPhenotype0000054|WBPhenotype0000059|WBPhenotype0000689|WBPhenotype0000886|WBPhenotype0001037|WBPhenotype0000049|WBPhenotype0000062|WBPhenotype0000886|WBPhenotype0000050|WBPhenotype0000535|WBPhenotype0000689|WBPhenotype0000886|WBPhenotype0000886	0	Specific expression observed only in a cellular process, probably the secretory network of the G2 gland cells. Signal appeared in the embryo as soon as pharyngeal structures could be discerned and remained through adulthood.		0	Molecular_function:acetylglucosaminyltransferase activity|Cellular_component:membrane			ENSEMBL:ENSP00000333978:human:Beta-1,3-galactosyl-O-glycosyl-glycoprotein beta-1,6-N- acetylglucosaminyltransferase:E=33.1612 | ENSEMBL:ENSP00000314844:human:N-acetyllactosaminide beta-1,6-N-acetylglucosaminyl-transferase:E=25.5528 | ENSEMBL:ENSP00000267857:human:glucosaminyl (N-acetyl) transferase 3, mucin type:E=24.6778 | ENSEMBL:ENSP00000368917:human:glucosaminyl (N-acetyl) transferase 2, I-br…
C44C10.1	188475_at	C44C10.1		WBGene00000753		col-180		e2184|rh126|rh1017|tm819|e1265|ut60|rh43|rh142|ok913|n3789	0	WBPhenotype0000050|WBPhenotype0000057|WBPhenotype0000535|WBPhenotype0000689|WBPhenotype0000886|WBPhenotype0000031|WBPhenotype0000535|WBPhenotype0000643|WBPhenotype0000049|WBPhenotype0000062|WBPhenotype0000886|WBPhenotype0000049|WBPhenotype0000062|WBPhenotype0000886|WBPhenotype0000049|WBPhenotype0000062|WBPhenotype0000886	0	Diffuse expression is seen throughout the hypodermis of the worm. Strongest expression is seen predominantly at the L3 and L4 stages, with weaker expression seen at other larval stages and in adults.		16	Molecular_function:structural constituent of cuticle|Biological_process:phosphate transport|Cellular_component:cytoplasm|Biological_process:positive regulation of growth rate|Biological_process:post-embryonic body morphogenesis|Biological_process:locomotory behavior	KOG3544	Collagens (type IV and type XIII), and related proteins	ENSEMBL:ENSP00000338213:human:Isoform 1 of Collagen alpha-1(II) chain precursor:E=40.1249 | ENSEMBL:ENSP00000353204:human:COL2A1 protein:E=40.1249 | ENSEMBL:ENSP00000346511:human:alpha 1 type II collagen isoform 1 precursor:E=40.1135 | ENSEMBL:ENSP00000347458:human:184 kDa protein:E=39.5229 | ENSEMBL:ENSP00000327520:human:Collagen alpha-1(V) chain precursor:E=39.5229 | ENSEMBL:ENSP00000304408:hum…
R04A9.4	173946_s_at	R04A9.4		WBGene00002060		ife-2	The ife-2 gene encodes a member of the Initiation Factor 4E (eIF4E) family.	ok306	0	WBPhenotype0001183|WBPhenotype0001182|WBPhenotype0001183|WBPhenotype0000050|WBPhenotype0000535|WBPhenotype0000689|WBPhenotype0000886|WBPhenotype0001183|WBPhenotype0000031|WBPhenotype0000049|WBPhenotype0000050|WBPhenotype0000054|WBPhenotype0000059|WBPhenotype0000689|WBPhenotype0000886|WBPhenotype0001037|WBPhenotype0000049|WBPhenotype0000062|WBPhenotype0000886	0	IFE-2 signal was at least as abundant in glp-4 worms as in wild type, suggesting that it is predominantly present in somatic cells.	somatic cells	30	Molecular_function:RNA binding|Molecular_function:translation initiation factor activity|Biological_process:translational initiation|Cellular_component:cytoplasm	KOG1670	Translation initiation factor 4F, cap-binding subunit (eIF-4E) and related cap-binding proteins	ENSEMBL:ENSP00000280892:human:Eukaryotic translation initiation factor 4E:E=36.1487 | ENSEMBL:ENSP00000323714:human:similar to eukaryotic translation initiation factor 4e 1a isoform 2:E=31.1079 | ENSEMBL:ENSP00000362676:human:Eukaryotic translation initiation factor 4E member 2 variant (Fragment):E=28.3566 | ENSEMBL:ENSP00000362678:human:29 kDa protein:E=27.8539 | ENSEMBL:ENSP00000258416:human:EI…
F10G2.1	182508_at	F10G2.1		WBGene00017362				uCE5-1058|uCE5-1052|snp_R08E5[4]|snp_R08E5[2]|uCE5-1053|uCE5-1061|uCE5-1054|uCE5-1050|uCE5-1059|uCE5-1060|uCE5-1051|snp_R08E5[1]|snp_R08E5[5]|uCE5-1057|uCE5-1056|snp_R08E5[3]	0	WBPhenotype0000031|WBPhenotype0000049|WBPhenotype0000050|WBPhenotype0000054|WBPhenotype0000059|WBPhenotype0000689|WBPhenotype0000886|WBPhenotype0001037|WBPhenotype0000050|WBPhenotype0000535|WBPhenotype0000689|WBPhenotype0000886|WBPhenotype0000050|WBPhenotype0000062|WBPhenotype0000535|WBPhenotype0000689|WBPhenotype0000886	0	Expressed in coelomocytes.		8		LSE0514	Predicted secreted cysteine rich protein found only in C.elegans
K06A5.6	190678_s_at	K06A5.6		WBGene00019433				tm1448|ky146|nj13|nj48|nj52|nj53|eq2|ok1244|ttTi4545|ttTi4549	1	WBPhenotype0000050|WBPhenotype0000050|WBPhenotype0000049|WBPhenotype0000062|WBPhenotype0000886|WBPhenotype0000049|WBPhenotype0000062|WBPhenotype0000886|WBPhenotype0000050|WBPhenotype0000535|WBPhenotype0000689|WBPhenotype0000886|WBPhenotype0000031|WBPhenotype0000049|WBPhenotype0000050|WBPhenotype0000054|WBPhenotype0000059|WBPhenotype0000689|WBPhenotype0000886|WBPhenotype0001037|WBPhenotype0000031|…	0	Larval Expression: pharynx; intestine; Nervous System; head neurons;	pharynx|intestine|head neurons|nervous system	18	Molecular_function:acyl-CoA dehydrogenase activity|Biological_process:electron transport|Biological_process:embryonic development (sensu Metazoa)	KOG0139	Short-chain acyl-CoA dehydrogenase	ENSEMBL:ENSP00000346877:human:Short/branched chain specific acyl-CoA dehydrogenase, mitochondrial precursor:E=128.638 | ENSEMBL:ENSP00000242592:human:Short-chain specific acyl-CoA dehydrogenase, mitochondrial precursor:E=75.2147 | ENSEMBL:ENSP00000312618:human:Acyl-CoA dehydrogenase family member 9, mitochondrial precursor:E=60.8861 | ENSEMBL:ENSP00000235701:human:Medium-chain specific acyl-CoA d…
F45F2.9	180700_at	F45F2.9		WBGene00018481				me80|vv6|e1147|e1256|gk149	1	WBPhenotype0000031|WBPhenotype0000049|WBPhenotype0000050|WBPhenotype0000054|WBPhenotype0000059|WBPhenotype0000689|WBPhenotype0000886|WBPhenotype0001037|WBPhenotype0000049|WBPhenotype0000062|WBPhenotype0000886	0	Larval Expression: intestine; renal gland cells; Nervous System; head neurons; tail neurons;	intestine|head neurons|tail neurons|nervous system|rectal gland cells	2		KOG3197	Predicted hydrolases of HD superfamily
ZK1236.2	173863_s_at	ZK1236.2		WBGene00000414		cec-1	cec-1 encodes a nuclear protein with a chromodomain that is ubiquitously expressed in somatic cells, but is dispensable for embryonic survival or gross adult morphology.	pk80|ok1005	1	WBPhenotype0000031|WBPhenotype0000049|WBPhenotype0000050|WBPhenotype0000054|WBPhenotype0000059|WBPhenotype0000689|WBPhenotype0000886|WBPhenotype0001037|WBPhenotype0000049|WBPhenotype0000749|WBPhenotype0000886|WBPhenotype0000050|WBPhenotype0000535|WBPhenotype0000689|WBPhenotype0000886|WBPhenotype0000049|WBPhenotype0000062|WBPhenotype0000886	0	No CEC-1 could be detected in zygotes and early embryos. The protein was first detected in embryos at about the 50- to 80-cell stage. At this stage, weak immunostaining appeared in all somatic nuclei. Again, the specificity of the antibodies was confirmed by preincubating the serum with the purified cec-1-antigen which abolished all observed signals. Later in development, nuclear staining becomes…	all somatic	6	Molecular_function:chromatin binding|Biological_process:chromatin assembly or disassembly|Cellular_component:chromatin|Cellular_component:nucleus|Molecular_function:DNA binding|Molecular_function:DNA topoisomerase (ATP-hydrolyzing) activity|Molecular_function:ATP binding|Cellular_component:chromosome|Biological_process:DNA topological change	KOG2748	Uncharacterized conserved protein, contains chromo domain	ENSEMBL:ENSP00000318195:human:nucleolin:E=16.301 | ENSEMBL:ENSP00000370420:human:27 kDa protein:E=16.0506 | ENSEMBL:ENSP00000308750:human:Isoform 1 of Chromobox protein homolog 2:E=14.699 | ENSEMBL:ENSP00000349410:human:CDNA FLJ45706 fis, clone FEBRA2028457, highly similar to Nucleolin:E=14.5528 | ENSEMBL:ENSP00000347888:human:Isoform 2 of YTH domain-containing protein 1:E=14.1192 | ENSEMBL:ENSP0…
Y44E3A.3	186137_at	Y44E3A.3		WBGene00021548				tm2473	1	WBPhenotype0000049|WBPhenotype0000062|WBPhenotype0000886|WBPhenotype0000031|WBPhenotype0000049|WBPhenotype0000050|WBPhenotype0000054|WBPhenotype0000059|WBPhenotype0000689|WBPhenotype0000886|WBPhenotype0001037|WBPhenotype0000050|WBPhenotype0000535|WBPhenotype0000689|WBPhenotype0000886	0	Larval Expression: intestine; Nervous System; head neurons; tail neurons;	intestine|head neurons|tail neurons|nervous system	2	Molecular_function:electron carrier activity|Molecular_function:protein disulfide oxidoreductase activity|Biological_process:cell redox homeostasis|Biological_process:glycerol ether metabolism|Molecular_function:isomerase activity	KOG0907	Thioredoxin	ENSEMBL:ENSP00000259332:human:Thioredoxin:E=14.3188 | ENSEMBL:ENSP00000334444:human:11 kDa protein:E=13.7696 | ENSEMBL:ENSP00000216185:human:Thioredoxin, mitochondrial precursor:E=13.4318 | ENSEMBL:ENSP00000350419:human:Isoform 2 of Thioredoxin domain-containing protein 2:E=10.5686 | ENSEMBL:ENSP00000304908:human:Isoform 1 of Thioredoxin domain-containing protein 2:E=10.5376 | FLYBASE:CG31884-PB:…
C45B2.4	189510_at	C45B2.4a	C45B2.4	WBGene00001587	C45B2.4b	ggr-2	ggr-2 encodes a predicted member of the GABA/ glycine receptor family of ligand-gated chloride channels that affects thermotaxis; expressed in neurons that include SMDV, SMDD, SIAV, CAN, HSN, DD, and is weakly expressed in the egg-laying muscles.	ut207|ut208|ut209|cxTi1051|cxTi10513|snp_C45B2[3]	1	WBPhenotype0000031|WBPhenotype0000049|WBPhenotype0000050|WBPhenotype0000054|WBPhenotype0000059|WBPhenotype0000689|WBPhenotype0000886|WBPhenotype0001037|WBPhenotype0000050|WBPhenotype0000535|WBPhenotype0000689|WBPhenotype0000886	0	(C45B2) SMDV, SMDD, SIAV, CAN, HSN, DD|(F09C12) AVA, AVB, SMDD, DVA, SIAD, other neurons in the nerve ring	neurons|DD neurons|neurons|circumpharyngeal nerve ring neurons		Molecular_function:GABA-A receptor activity|Molecular_function:extracellular ligand-gated ion channel activity|Biological_process:ion transport|Cellular_component:integral to membrane|Cellular_component:postsynaptic membrane|Molecular_function:neurotransmitter receptor activity|Cellular_component:membrane|Biological_process:transport			ENSEMBL:ENSP00000274576:human:Isoform b of Glycine receptor subunit alpha-1 precursor:E=70.8539 | ENSEMBL:ENSP00000274093:human:Isoform Alpha-3L of Glycine receptor subunit alpha-3 precursor:E=69.0862 | ENSEMBL:ENSP00000345284:human:Isoform Alpha-3K of Glycine receptor subunit alpha-3 precursor:E=69.0706 | ENSEMBL:ENSP00000347123:human:Isoform Alpha-2B of Glycine receptor subunit alpha-2 precurso…
T02G5.9	190443_s_at	T02G5.9c	T02G5.9	WBGene00002238	T02G5.9a|T02G5.9b	krs-1		uCE2-899|uCE2-903|uCE2-896|uCE2-914|CE2-112|uCE2-915|uCE2-910|uCE2-902|uCE2-907|uCE2-906|uCE2-898|uCE2-911|uCE2-905|uCE2-912|uCE2-909|uCE2-904|uCE2-913|uCE2-897|uCE2-908	1	WBPhenotype0000050|WBPhenotype0000059|WBPhenotype0000031|WBPhenotype0000050|WBPhenotype0000229|WBPhenotype0000535|WBPhenotype0001037|WBPhenotype0000689|WBPhenotype0001236|WBPhenotype0000031|WBPhenotype0000059|WBPhenotype0000689	0	Larval Expression: pharynx; intestine; rectal epithelium; Reproductive System; developing vulva; hypodermis; seam cells; Nervous System; head neurons; unidentified cells in tail ;	tail|pharynx|hypodermis|intestine|rectal epithelium|head neurons|nervous system|seam cells|Reproductive System|developing vulva		Molecular_function:nucleic acid binding|Molecular_function:aminoacyl-tRNA ligase activity|Molecular_function:ATP binding|Biological_process:tRNA aminoacylation for protein translation|Cellular_component:cytoplasm|Molecular_function:lysine-tRNA ligase activity|Biological_process:lysyl-tRNA aminoacylation|Molecular_function:aspartate-tRNA ligase activity|Biological_process:aspartyl-tRNA aminoacylat…			ENSEMBL:ENSP00000325448:human:Lysyl-tRNA synthetase:E=183.268 | ENSEMBL:ENSP00000303043:human:Lysyl-tRNA synthetase:E=183.252 | ENSEMBL:ENSP00000367937:human:CDNA FLJ44621 fis, clone BRACE2016896, highly similar to Lysyl-tRNA synthetase:E=65.585 | ENSEMBL:ENSP00000354704:human:Aspartyl-tRNA synthetase, mitochondrial precursor:E=20.5229 | ENSEMBL:ENSP00000264161:human:Aspartyl-tRNA synthetase, cyt…
F01G10.1	173264_at	F01G10.1		WBGene00008506			The F01G10.1 gene encodes an ortholog of the human gene TRANSKETOLASE (TKT; OMIM:606781), which when mutated leads to Wernicke-Korsakoff syndrome (OMIM:277730).	dbP4	0	WBPhenotype0000031|WBPhenotype0000050|WBPhenotype0001010|WBPhenotype0000031|WBPhenotype0000050|WBPhenotype0000059|WBPhenotype0000050|WBPhenotype0000050|WBPhenotype0000535|WBPhenotype0000689|WBPhenotype0000886	0	Larval Expression: pharynx; intestine;|Larval Expression: pharynx; intestine;|Click the movie links below for interactive 4D movies of a fluorescence reporter.	pharynx|intestine|Reproductive System|vulva other|pharynx|intestine|Reproductive System|vulva other	20	Molecular_function:transketolase activity|Molecular_function:oxidoreductase activity|Molecular_function:1-deoxy-D-xylulose-5-phosphate synthase activity|Biological_process:terpenoid biosynthesis|Molecular_function:aldehyde-lyase activity|Molecular_function:thiamin pyrophosphate binding|Biological_process:positive regulation of growth rate|Biological_process:embryonic development (sensu Metazoa)|B…	KOG0523	Transketolase	ENSEMBL:ENSP00000296289:human:Transketolase:E=194.721 | ENSEMBL:ENSP00000280605:human:CDNA FLJ32763 fis, clone TESTI2001827, moderately similar to TRANSKETOLASE:E=185.284 | ENSEMBL:ENSP00000358929:human:Transketolase-like 1:E=164.108 | ENSEMBL:ENSP00000358928:human:Transketolase-like 1:E=153.174 | ENSEMBL:ENSP00000217905:human:Transketolase-like 1:E=152.523 | FLYBASE:CG8036-PB:fly:Flybase gene na…
T01B11.4	190166_at	T01B11.4		WBGene00020140		tag-316		ok372|gk300	1	WBPhenotype0000050|WBPhenotype0000126|WBPhenotype0000049|WBPhenotype0000062|WBPhenotype0000886|WBPhenotype0000689|WBPhenotype0000050|WBPhenotype0000535|WBPhenotype0000689|WBPhenotype0000886|WBPhenotype0000031|WBPhenotype0000049|WBPhenotype0000050|WBPhenotype0000054|WBPhenotype0000059|WBPhenotype0000689|WBPhenotype0000886|WBPhenotype0001037|WBPhenotype0000050|WBPhenotype0000535|WBPhenotype0000689|…	0	Larval Expression: Nervous System; head neurons; amphids; neurons along body; tail neurons; phasmids;|Larval Expression: intestine; unidentified cells in body ;	head neurons|tail neurons|nervous system|neurons along body|amphids|phasmids|intestine|body	4	Molecular_function:transporter activity|Biological_process:transport|Cellular_component:mitochondrial inner membrane|Molecular_function:binding|Cellular_component:membrane|Cellular_component:mitochondrion|Biological_process:mitochondrial transport|Biological_process:larval development (sensu Nematoda)|Biological_process:growth|Biological_process:reproduction|Biological_process:embryonic developme…	KOG0749	Mitochondrial ADP/ATP carrier proteins	ENSEMBL:ENSP00000281456:human:ADP/ATP translocase 1:E=106.328 | ENSEMBL:ENSP00000306222:human:ADP/ATP translocase 3:E=105.585 | ENSEMBL:ENSP00000005593:human:ADP/ATP translocase 2:E=105.377 | ENSEMBL:ENSP00000281154:human:Hypothetical protein DKFZp434N1235:E=104.658 | ENSEMBL:ENSP00000371065:human:17 kDa protein:E=46.8239 | ENSEMBL:ENSP00000359058:human:solute carrier family 25 member 24 isoform …
W01B6.7	192755_s_at	W01B6.7		WBGene00000593		col-2	col-2 encodes a member of the collagen superfamily containing collagen triple helix repeats (20 copies); expression peaks during the molt that separates the L2 larval and dauer stages as the dauer cuticle is being formed, and mRNA is expressed at low levels in post-dauer L4 larvae and in adult animals.	ok200	0	WBPhenotype0000031|WBPhenotype0000049|WBPhenotype0000050|WBPhenotype0000054|WBPhenotype0000059|WBPhenotype0000689|WBPhenotype0000886|WBPhenotype0001037|WBPhenotype0000050|WBPhenotype0000535|WBPhenotype0000689|WBPhenotype0000886|WBPhenotype0000049|WBPhenotype0000062|WBPhenotype0000886	0	Using poly (A+) RNA, the col-2 specific probe hybridizes to a 1200 nucleotides transcript, only expressed in L2-dauer stage.|Strong expression in dauer, intermediate or weak expression in L4.		17	Molecular_function:structural constituent of cuticle|Biological_process:phosphate transport|Cellular_component:cytoplasm|Biological_process:embryonic development (sensu Metazoa)	KOG3544	Collagens (type IV and type XIII), and related proteins	ENSEMBL:ENSP00000315243:human:COL3A1 protein:E=44.1549 | ENSEMBL:ENSP00000347458:human:184 kDa protein:E=43.7959 | ENSEMBL:ENSP00000327520:human:Collagen alpha-1(V) chain precursor:E=43.7959 | ENSEMBL:ENSP00000304408:human:Collagen alpha-1(III) chain precursor:E=43.6383 | ENSEMBL:ENSP00000225964:human:Collagen alpha-1(I) chain precursor:E=43.1024 | ENSEMBL:ENSP00000343774:human:Isoform 1 of Colla…
C33D12.1	189951_at	C33D12.1		WBGene00000452		ceh-31	ceh-31 encodes a protein containing a homeobox domain.	tm239	1	WBPhenotype0000050|WBPhenotype0000535|WBPhenotype0000689|WBPhenotype0000886|WBPhenotype0000031|WBPhenotype0000049|WBPhenotype0000050|WBPhenotype0000054|WBPhenotype0000059|WBPhenotype0000689|WBPhenotype0000886|WBPhenotype0001037	0	Larval Expression: Nervous System; amphids;	nervous system|amphids	3	Molecular_function:transcription factor activity|Cellular_component:nucleus|Biological_process:regulation of transcription, DNA-dependent|Molecular_function:sequence-specific DNA binding			ENSEMBL:ENSP00000263610:human:BarH-like 1 homeobox protein:E=18.8539 | ENSEMBL:ENSP00000271223:human:BarH-like 2 homeobox protein:E=18.7959 | FLYBASE:CG5529-PA:fly:Flybase gene name is B-H1-PA:E=20.4559 | FLYBASE:CG5488-PA:fly:Flybase gene name is B-H2-PA:E=17.7213 |
Y61A9LA.10	172176_at	Y61A9LA.10		WBGene00022021				tm2717|tm2701	1	WBPhenotype0000050|WBPhenotype0000059|WBPhenotype0000050|WBPhenotype0000535|WBPhenotype0000689|WBPhenotype0000886|WBPhenotype0000031|WBPhenotype0000050|WBPhenotype0000031|WBPhenotype0000049|WBPhenotype0000050|WBPhenotype0000054|WBPhenotype0000059|WBPhenotype0000689|WBPhenotype0000886|WBPhenotype0001037	0	Larval Expression: pharynx; Nervous System; head neurons; unidentified cells in head;	head|pharynx|head neurons|nervous system		Biological_process:defense response|Molecular_function:nucleotide binding|Molecular_function:nucleoside-triphosphatase activity|Biological_process:positive regulation of growth rate|Biological_process:embryonic development (sensu Metazoa)|Biological_process:larval development (sensu Nematoda)|Biological_process:growth	KOG1951	GTP-binding protein AARP2 involved in 40S ribosome biogenesis	ENSEMBL:ENSP00000298600:human:Ribosome biogenesis protein BMS1 homolog:E=141.824 | ENSEMBL:ENSP00000301364:human:TSR1, 20S rRNA accumulation, homolog:E=34.7212 | ENSEMBL:ENSP00000363341:human:similar to Ribosome biogenesis protein BMS1 homolog:E=33.8861 | ENSEMBL:ENSP00000349734:human:hypothetical protein LOC96610:E=23.0555 | FLYBASE:CG7728-PA:fly:Flybase gene name is CG7728-PA:E=213.244 | FLYBAS…
F49C12.11	173244_at	F49C12.11		WBGene00009880				ok335	1	WBPhenotype0000054|WBPhenotype0000059|WBPhenotype0000643|WBPhenotype0000049|WBPhenotype0000062|WBPhenotype0000886|WBPhenotype0000031|WBPhenotype0000050|WBPhenotype0000054|WBPhenotype0000535|WBPhenotype0000050|WBPhenotype0000535|WBPhenotype0000689|WBPhenotype0000886|WBPhenotype0000050|WBPhenotype0000583|WBPhenotype0000643	0	Larval Expression: intestine; Nervous System; head neurons;	intestine|head neurons|nervous system	2	Biological_process:positive regulation of body size|Biological_process:locomotory behavior|Biological_process:larval development (sensu Nematoda)|Biological_process:physiological process|Biological_process:growth|Biological_process:embryonic development (sensu Metazoa)|Biological_process:positive regulation of growth rate|Biological_process:post-embryonic body morphogenesis	KOG4766	Uncharacterized conserved protein	ENSEMBL:ENSP00000333883:human:hypothetical protein:E=15.2076 | FLYBASE:CG13364-PA:fly:Flybase gene name is CG13364-PA:E=17.0757 |
Y56A3A.3	184164_at	Y56A3A.3		WBGene00003234		mif-1		ok2009	0	WBPhenotype0000049|WBPhenotype0000062|WBPhenotype0000886|WBPhenotype0000050|WBPhenotype0000535|WBPhenotype0000689|WBPhenotype0000886|WBPhenotype0000031|WBPhenotype0000049|WBPhenotype0000050|WBPhenotype0000054|WBPhenotype0000059|WBPhenotype0000689|WBPhenotype0000886|WBPhenotype0001037|WBPhenotype0000049|WBPhenotype0000749|WBPhenotype0000886	0	Transcribed by each of the major developmental stages.|Ce-mif-1 mRNA transcription did not change significantly in the presence of dauer pheromone.		8		KOG1759	Macrophage migration inhibitory factor	ENSEMBL:ENSP00000215754:human:Macrophage migration inhibitory factor:E=14.5686 |
C07A12.4	172947_at	C07A12.4a	C07A12.4	WBGene00003963	C07A12.4b	pdi-2		tm689|gk313|gk375	0	WBPhenotype0000054|WBPhenotype0000059|WBPhenotype0000535|WBPhenotype0000583|WBPhenotype0000643|WBPhenotype0000050|WBPhenotype0000535|WBPhenotype0000689|WBPhenotype0000886|WBPhenotype0000050|WBPhenotype0000643|WBPhenotype0000646|WBPhenotype0001010|WBPhenotype0000049|WBPhenotype0000062|WBPhenotype0000886	0	Exclusively expressed in the hypodermal cells that synthesize cuticle collagens.|Immunostaining patterns in the hypodermal cells were observed at pre-elongated 1.5-fold embryo stage when the collagenous cuticle has not been formed. In elongated embryos the first larval cuticle has been synthesized, the hypodermal ER location was maintained.|Broadly expressed in soma/germline?	hypodermal|hypodermal		Molecular_function:isomerase activity|Cellular_component:endoplasmic reticulum|Molecular_function:electron carrier activity|Molecular_function:protein disulfide oxidoreductase activity|Biological_process:cell redox homeostasis|Biological_process:glycerol ether metabolism|Biological_process:embryonic development (sensu Metazoa)|Biological_process:locomotory behavior|Biological_process:positive reg…	KOG0190	Protein disulfide isomerase (prolyl 4-hydroxylase beta subunit)	ENSEMBL:ENSP00000327801:human:Protein disulfide-isomerase precursor:E=154.886 | ENSEMBL:ENSP00000219406:human:Protein disulfide-isomerase A2 precursor:E=103.921 | ENSEMBL:ENSP00000300289:human:Protein disulfide-isomerase A3 precursor:E=73.7213 | ENSEMBL:ENSP00000286091:human:Protein disulfide-isomerase A4 precursor:E=71.4815 | ENSEMBL:ENSP00000305465:human:Protein disulfide isomerase-like protein…
Y48B6A.14	171878_s_at	Y48B6A.14	Y48B6A.14	WBGene00001971		hmg-1.1	hmg-1.1 encodes a member of the high mobility group (HMG) family of proteins.	tm1660|tm1407|tm2142|tm1121	3	WBPhenotype0000031|WBPhenotype0000049|WBPhenotype0000050|WBPhenotype0000054|WBPhenotype0000059|WBPhenotype0000689|WBPhenotype0000886|WBPhenotype0001037|WBPhenotype0000049|WBPhenotype0000062|WBPhenotype0000886|WBPhenotype0000050|WBPhenotype0000062|WBPhenotype0000535|WBPhenotype0000689|WBPhenotype0000886|WBPhenotype0000050|WBPhenotype0000535|WBPhenotype0000689|WBPhenotype0000886	0	GFP is expressed in all tissues at all stages, strongest in the pharynx, ventral nerve cord and vulva, and several neurons in head and tail.		5	Molecular_function:DNA binding|Biological_process:regulation of transcription, DNA-dependent|Cellular_component:chromatin|Cellular_component:nucleus	KOG0381	HMG box-containing protein	ENSEMBL:ENSP00000296503:human:High mobility group protein B2:E=14.7212 | ENSEMBL:ENSP00000343040:human:High mobility group protein B1:E=13.7959 | ENSEMBL:ENSP00000278412:human:FACT complex subunit SSRP1:E=13.7959 | ENSEMBL:ENSP00000255320:human:22 kDa protein:E=13.7447 | ENSEMBL:ENSP00000031803:human:High mobility group protein B3:E=13.5376 | ENSEMBL:ENSP00000215935:human:High mobility group prot…
ZK863.6	191754_at	ZK863.6		WBGene00001088		dpy-30	The dpy-30 gene encodes an essential nuclear protein required for hermaphrodite dosage compensation as well as normal male development; DPY-30 is expressed ubiquitously throughout development and can be detected in two different multiprotein complexes: the SDC complex involved in dosage compensation and a second complex containing NOX-1 (a WD repeat-containing protein) and ASH-2 (a trithorax-rela…	y130|y228	0	WBPhenotype0000583|WBPhenotype0000646|WBPhenotype0000031|WBPhenotype0000054|WBPhenotype0000535|WBPhenotype0000031|WBPhenotype0000535|WBPhenotype0000050|WBPhenotype0000688|WBPhenotype0000050|WBPhenotype0000049|WBPhenotype0000062|WBPhenotype0000886|WBPhenotype0000050|WBPhenotype0000535|WBPhenotype0000689|WBPhenotype0000886	0	Ubiquitous staining until 550-cell stage. After 100-cell stage, could not detect if a minority of cells were unstained. Bean through pretzel stage, faint staining.|A single, relatively abundant 0.6 kb transcript were expressed at approximately equal levels throughout development.		18	Biological_process:homoiothermy|Molecular_function:ice binding|Biological_process:response to freezing|Biological_process:positive regulation of body size|Biological_process:positive regulation of locomotion|Biological_process:embryonic development (sensu Metazoa)|Biological_process:positive regulation of growth rate|Biological_process:post-embryonic body morphogenesis|Biological_process:larval d…	KOG4109	Histone H3 (Lys4) methyltransferase complex, subunit CPS25/DPY-30	ENSEMBL:ENSP00000295066:human:Dpy-30-like protein:E=12.6021 | FLYBASE:CG6444-PA:fly:Flybase gene name is CG6444-PA:E=13.3665 | FLYBASE:CG11591-PA:fly:Flybase gene name is CG11591-PA:E=12.699 |
ZK287.5	192856_at	ZK287.5		WBGene00004320		rbx-1	The rbx-1 gene encodes an ortholog of the mammalian RING box protein RBX1 (or ROC1), which interacts with several cullins and is a subunit of both the von Hippel-Lindau (VHL) tumor suppressor complex and of the SCF ubiquitin-ligase (E3) complex.	ok782	0	WBPhenotype0000050|WBPhenotype0000643|WBPhenotype0000697|WBPhenotype0001100|WBPhenotype0001145|WBPhenotype0000050|WBPhenotype0000059|WBPhenotype0000022|WBPhenotype0000050|WBPhenotype0000050|WBPhenotype0001152	0	rbx-1 mRNA was strongly expressed in eggs, but decreased levels were noted for larval stage animals. A renewed increase in expression was observed for adults.|Strong expression was observed during early embryogenesis, but transcript levels decreased and were undetectable between the embryonic morphogenetic stage and the L3 larval stage. In adult hermaphrodites, expression levels were specifically…	germ-line cells|gonad|oocytes|germ-line cells	18	Molecular_function:protein binding|Molecular_function:zinc ion binding|Biological_process:negative regulation of body size|Biological_process:embryonic development (sensu Metazoa)|Biological_process:larval development (sensu Nematoda)|Biological_process:growth|Biological_process:locomotory behavior|Biological_process:hermaphrodite genitalia development|Biological_process:pronuclear migration	KOG2930	SCF ubiquitin ligase, Rbx1 component	ENSEMBL:ENSP00000216225:human:RING-box protein 1:E=47.0809 | ENSEMBL:ENSP00000273480:human:Isoform 1 of RING-box protein 2:E=23.7959 | ENSEMBL:ENSP00000339695:human:Isoform 1 of Anaphase-promoting complex subunit 11:E=16.3468 | FLYBASE:CG16982-PA:fly:Flybase gene name is Roc1a-PA:E=47.1871 | FLYBASE:CG16988-PA:fly:Flybase gene name is Roc1b-PA:E=37.4949 | FLYBASE:CG8998-PA:fly:Flybase gene name i…
F56F3.6	188088_at	F56F3.6		WBGene00002100		ins-17	ins-17 encodes an insulin-like peptide.	tm790	1	WBPhenotype0000031|WBPhenotype0000049|WBPhenotype0000050|WBPhenotype0000054|WBPhenotype0000059|WBPhenotype0000689|WBPhenotype0000886|WBPhenotype0001037|WBPhenotype0000032|WBPhenotype0000689|WBPhenotype0000697|WBPhenotype0000050|WBPhenotype0000535|WBPhenotype0000689|WBPhenotype0000886|WBPhenotype0000049|WBPhenotype0000749|WBPhenotype0000886|WBPhenotype0000679|WBPhenotype0000050|WBPhenotype0000059|…	0	The transcript was detected at larval and adult stages. The largest amount of the transcript was detected at L2 stage and the amount decreased during development. The transcript was also detectable at the dauer larval stage. In contrast, the transcript was not detected at the embryonic stage.|Larval Expression: Nervous System; head neurons; unidentified cells in head;	head|head neurons|nervous system	6	Molecular_function:hormone activity|Biological_process:physiological process|Cellular_component:extracellular region|Biological_process:reproduction|Biological_process:hermaphrodite genitalia development|Biological_process:embryonic development (sensu Metazoa)|Biological_process:larval development (sensu Nematoda)|Biological_process:growth	LSE0996	Unnamed protein
T22F3.3	176676_s_at	T22F3.3a	T22F3.3	WBGene00020696	T22F3.3b	T22F3.3	T22F3.3 is orthologous to the human gene MUSCLE GLYCOGEN PHOSPHORYLASE (PYGM; OMIM:232600), which when mutated leads to McArdle disease.	uCE5-1023	0	WBPhenotype0000031|WBPhenotype0000049|WBPhenotype0000050|WBPhenotype0000054|WBPhenotype0000059|WBPhenotype0000689|WBPhenotype0000886|WBPhenotype0001037|WBPhenotype0000031|WBPhenotype0000049|WBPhenotype0000050|WBPhenotype0000054|WBPhenotype0000059|WBPhenotype0000689|WBPhenotype0000886|WBPhenotype0001037|WBPhenotype0000050|WBPhenotype0000535|WBPhenotype0000689|WBPhenotype0000886|WBPhenotype0000050|…	0	Expressed in distal germline.			Molecular_function:phosphorylase activity|Molecular_function:pyridoxal phosphate binding|Biological_process:carbohydrate metabolism|Biological_process:embryonic development (sensu Metazoa)|Biological_process:cytokinesis|Biological_process:embryonic cleavage	KOG2099	Glycogen phosphorylase	ENSEMBL:ENSP00000216962:human:Glycogen phosphorylase, brain form:E=1000 | ENSEMBL:ENSP00000164139:human:Glycogen phosphorylase, muscle form:E=1000 | ENSEMBL:ENSP00000216392:human:97 kDa protein:E=1000 | ENSEMBL:ENSP00000374500:human:Glycogen phosphorylase, liver form:E=1000 | ENSEMBL:ENSP00000366650:human:87 kDa protein:E=291.022 | ENSEMBL:ENSP00000365780:human:CLL-associated antigen KW-9:E=80.42…
T24D8.3	188082_at	T24D8.3		WBGene00003760		nlp-22		tm421|ok1033|uCE3-919	0	WBPhenotype0000031|WBPhenotype0000049|WBPhenotype0000050|WBPhenotype0000054|WBPhenotype0000059|WBPhenotype0000689|WBPhenotype0000886|WBPhenotype0001037|WBPhenotype0000050|WBPhenotype0000535|WBPhenotype0000689|WBPhenotype0000886	0	No expression observed.		0
F32E10.4	175699_s_at	F32E10.4		WBGene00002074		ima-3	ima-3 encodes one of three C. elegans importin alpha nuclear transport factors and the importin alpha that is most similar to the alpha3-subtype; ima-3 activity is required throughout development: during oogenesis, ima-3 is essential for progression past pachytene of meiotic prophase I and for proper organization of the nuclear pore complex (NPC) as well as association of P granules with the NPC;…	tm1100|ok715	0	WBPhenotype0000050|WBPhenotype0000154|WBPhenotype0000050|WBPhenotype0000059|WBPhenotype0000643|WBPhenotype0000050|WBPhenotype0000689|WBPhenotype0000044|WBPhenotype0000050	0	ima-3 encoded a 2.8 kb transcript expressed at high levels throughout all stages of the C. elegans life cycle.|Within the adult germline, IMA-3 was detected in the common cytoplasm of the rachis and in association with the nuclei throughout the germline, regardless of hermaphrodite age. In male germlines, IMA-3 was detected at the nuclear envelope and in the rachis similar to hermaphrodite germli…	spermatids|somatic gonad|germ-line cells		Molecular_function:binding|Molecular_function:protein transporter activity|Biological_process:protein import into nucleus|Biological_process:intracellular protein transport|Biological_process:embryonic development (sensu Metazoa)|Biological_process:reproduction|Biological_process:larval development (sensu Nematoda)|Biological_process:growth|Biological_process:locomotory behavior	KOG0166	Karyopherin (importin) alpha	ENSEMBL:ENSP00000334373:human:Importin alpha-4 subunit:E=163.699 | ENSEMBL:ENSP00000261667:human:Importin alpha-3 subunit:E=161.149 | ENSEMBL:ENSP00000332455:human:Importin alpha-2 subunit:E=115.585 | ENSEMBL:ENSP00000362723:human:60 kDa protein:E=107.745 | ENSEMBL:ENSP00000027478:human:Importin alpha-7 subunit:E=106.168 | ENSEMBL:ENSP00000343701:human:Importin alpha-1 subunit:E=106.061 | ENSEMBL…
T22H9.1	180144_at	T22H9.1		WBGene00020705				uCE5-1299	0	WBPhenotype0000031|WBPhenotype0000049|WBPhenotype0000062|WBPhenotype0000886|WBPhenotype0000050|WBPhenotype0000535|WBPhenotype0000689|WBPhenotype0000886|WBPhenotype0001036|WBPhenotype0000031|WBPhenotype0001029|WBPhenotype0001037	0	Larval Expression: intestine;	intestine	2	Biological_process:positive regulation of growth rate|Biological_process:gametogenesis	KOG3190	Uncharacterized conserved protein	ENSEMBL:ENSP00000244496:human:Isoform 1 of Uncharacterized protein C6orf153:E=22.284 | ENSEMBL:ENSP00000311997:human:Neurofilament triplet H protein:E=10.1024 | FLYBASE:CG8461-PA:fly:Flybase gene name is CG8461-PA:E=25.0757 | FLYBASE:CG2839-PA:fly:Flybase gene name is CG2839-PA:E=15.4202 | FLYBASE:CG32662-PA:fly:Flybase gene name is CG32662-PA:E=10.9586 |
C26F1.5	184091_at	C26F1.5		WBGene00001719		grl-10	grl-10 encodes a hedgehog-like protein, with an N-terminal signal sequence and a C-terminal Ground-like (Grl) domain; the Grl domain is predicted to form a cysteine-crosslinked protein involved in intercellular signalling, and it has subtle similarity to the N-terminal Hedge domain of HEDGEHOG proteins.	uCE2-1807	1	WBPhenotype0000049|WBPhenotype0000062|WBPhenotype0000886|WBPhenotype0000050|WBPhenotype0000535|WBPhenotype0000689|WBPhenotype0000886|WBPhenotype0000031|WBPhenotype0000049|WBPhenotype0000050|WBPhenotype0000054|WBPhenotype0000059|WBPhenotype0000689|WBPhenotype0000886|WBPhenotype0001037	0	Larval Expression: rectal epithelium; hypodermis; seam cells; amphid socket cells; unidentified cells in tail ;	tail|hypodermis|rectal epithelium|seam cells|amphid socket cells	14		LSE0519	GROUND domains (extracellular cysteine-containing domain sometimes associated with HOG domains)
ZK154.3	171793_x_at	ZK154.3		WBGene00003171		mec-7	mec-7 encodes a beta-tubulin required for touch sensitivity along the body wall, and for normal levels of locomotor activity; it is strongly expressed in six touch receptor neurons, with weak expression in FLP, PVD, and BDU cells.	e1477|e1505|e1522|e1523|u10|u88|u234|u305|u382|u388|u428|u431|u443|e1343|e1506|e1527|n434	1	WBPhenotype0000054|WBPhenotype0000050|WBPhenotype0000031|WBPhenotype0000049|WBPhenotype0000050|WBPhenotype0000054|WBPhenotype0000059|WBPhenotype0000689|WBPhenotype0000886|WBPhenotype0001037|WBPhenotype0000050|WBPhenotype0000059|WBPhenotype0000154|WBPhenotype0000050|WBPhenotype0000535|WBPhenotype0000689|WBPhenotype0000886|WBPhenotype0000269|WBPhenotype0000050|WBPhenotype0001152|WBPhenotype0000050|…	0	In situ: mRNA is detected only in the six touch receptor neurons in wild-type animals.|Expression was confined to the touch neurons ALML/R, AVM, PVM, PLML/R. In addition, two pairs of faintly stained cells were detected in the integrated transgenic line. One pair is likely to correspond to FLPL/R, the other to the ALNL/R|Express in the six touch-receptor neurons.|High levels of expression are fou…	neurons|touch cells	1	Molecular_function:GTP binding|Cellular_component:cytoplasm|Molecular_function:structural molecule activity|Cellular_component:microtubule|Biological_process:microtubule-based movement|Molecular_function:GTPase activity|Cellular_component:protein complex|Biological_process:protein polymerization|Biological_process:embryonic development (sensu Metazoa)|Biological_process:larval development (sensu …	KOG1375	Beta tubulin	ENSEMBL:ENSP00000259818:human:Tubulin beta-2B chain:E=226.678 | ENSEMBL:ENSP00000341289:human:Tubulin beta-2C chain:E=226.041 | ENSEMBL:ENSP00000259799:human:Tubulin beta-2A chain:E=225.824 | ENSEMBL:ENSP00000259925:human:Tubulin beta chain:E=224.553 | ENSEMBL:ENSP00000264071:human:Tubulin beta-4 chain:E=223.284 | ENSEMBL:ENSP00000320295:human:Tubulin beta-3 chain:E=221.066 | ENSEMBL:ENSP00000318…
T04G9.5	173895_at	T04G9.5		WBGene00020216				tm1359	0	WBPhenotype0000050|WBPhenotype0000050|WBPhenotype0000535|WBPhenotype0000689|WBPhenotype0000886|WBPhenotype0000049|WBPhenotype0000062|WBPhenotype0000886	0	Adult Expression: pharynx;	pharynx		Cellular_component:endoplasmic reticulum|Cellular_component:integral to membrane|Biological_process:embryonic development (sensu Metazoa)	KOG3317	Translocon-associated complex TRAP, beta subunit	ENSEMBL:ENSP00000295702:human:Translocon-associated protein subunit beta precursor:E=28.3872 | ENSEMBL:ENSP00000357293:human:Hypothetical protein DKFZp686F19123:E=19.2366 | FLYBASE:CG5474-PA:fly:Flybase gene name is SsRbeta-PA:E=24.7447 |
W01G7.4	178949_at	W01G7.4		WBGene00012188				snp_F21A3[1]	0	WBPhenotype0000031|WBPhenotype0000049|WBPhenotype0000050|WBPhenotype0000054|WBPhenotype0000059|WBPhenotype0000689|WBPhenotype0000886|WBPhenotype0001037|WBPhenotype0000050|WBPhenotype0000535|WBPhenotype0000689|WBPhenotype0000886|WBPhenotype0000049|WBPhenotype0000062|WBPhenotype0000886|WBPhenotype0000050	0	Expression begins in 3-fold embryos and comprises a number of components. The strongest component is intestinal expression, especially in cells of the posterior intestine. Weaker, and highly mosaic expression, is seen in hypodermal cells and cells of the pharynx.	pharynx|hypodermis|intestine	2		KOG4852	Uncharacterized conserved protein
F13E6.1	173810_at	F13E6.1		WBGene00008745				bn126	1	WBPhenotype0000049|WBPhenotype0000062|WBPhenotype0000886|WBPhenotype0001182|WBPhenotype0001182|WBPhenotype0001183|WBPhenotype0001182|WBPhenotype0000050|WBPhenotype0000535|WBPhenotype0000689|WBPhenotype0000886|WBPhenotype0000031|WBPhenotype0000049|WBPhenotype0000050|WBPhenotype0000054|WBPhenotype0000059|WBPhenotype0000689|WBPhenotype0000886|WBPhenotype0001037	0	Larval Expression: pharynx;	head|tail|pharynx|head neurons|tail neurons|nervous system	1		KOG4010	Coiled-coil protein TPD52	ENSEMBL:ENSP00000373893:human:tumor protein D52 isoform 1:E=20.0555 | ENSEMBL:ENSP00000368391:human:Tumor protein D52:E=19.9586 | ENSEMBL:ENSP00000263850:human:24 kDa protein:E=19.5376 | ENSEMBL:ENSP00000343554:human:Isoform 2 of Tumor protein D54:E=19.3372 | ENSEMBL:ENSP00000344647:human:tumor protein D52-like 2 isoform c:E=15.9208 | ENSEMBL:ENSP00000358943:human:24 kDa protein:E=15.9208 | ENSEM…
W03C9.7	171952_s_at	W03C9.7	W03C9.7	WBGene00003228		mex-1	mex-1 encodes a CCCH-type zinc-finger protein that is required maternally for segregation of P granules, germ cell formation, and somatic cell differentiation in the early embryo; MEX-1 is expressed cytoplasmically in germ line blastomeres, is a component of P granules, and is required for restricting PIE-1 expression and function to these cells; mex-1 mRNA transcripts are also transiently associ…	e2569|or4|or14|zu120|zu122|zu140|zu173|zu221|zu121|it9|snp_Y17G7B[1]|snp_Y17G7B[2]	0	WBPhenotype0000038|WBPhenotype0000050|WBPhenotype0001037|WBPhenotype0000050|WBPhenotype0000535|WBPhenotype0000689|WBPhenotype0000886|WBPhenotype0000050|WBPhenotype0000535|WBPhenotype0000689|WBPhenotype0000886	0	In adult hermaphrodites, mex-1 mRNA is detected in the syncytial core of the gonad and in oocytes at all stages of maturation. In 1 and 2-cell stage embryos, mex-1 mRNA is distributed uniformly, but then appears to be degraded rapidly in somatic blastomeres but remains in germ line blastomeres in subsequent divisions. After P4 divides, mex-1 mRNA is not detected.|MEX-1 first appears at low levels…	gonad|oocytes|oocytes|germ-line cells	7	Molecular_function:nucleic acid binding|Molecular_function:zinc ion binding|Biological_process:morphogenesis of an epithelium|Biological_process:embryonic development (sensu Metazoa)|Biological_process:gametogenesis	KOG1677	CCCH-type Zn-finger protein	ENSEMBL:ENSP00000282388:human:Butyrate response factor 2:E=18.9586 | ENSEMBL:ENSP00000337386:human:Butyrate response factor 1:E=15.5686 | ENSEMBL:ENSP00000248673:human:Similar to butyrate response factor 2:E=14.6383 | FLYBASE:CG4070-PB:fly:Flybase gene name is Tis11-PB:E=14.9208 |
F25H5.4	194024_s_at	F25H5.4		WBGene00001167		eft-2	eft-2 encodes a homolog of translation elongation factor 2 (EF-2), a GTP-binding protein essential for the elongation phase of protein synthesis; eft-2 is required for embryogenesis and vulval morphogenesis, and is expressed during all stages of development, including the dauer larval stage.	ok1774|uCE1-1015|uCE1-1016	0	WBPhenotype0000679|WBPhenotype0000050|WBPhenotype0000059|WBPhenotype0000689|WBPhenotype0000050|WBPhenotype0000697|WBPhenotype0000050|WBPhenotype0000059|WBPhenotype0000365|WBPhenotype0000689|WBPhenotype0000059	0	eft-2 is expressed in all stages, including dauer larva.|Broadly expressed in soma/germline?.		23	Molecular_function:GTP binding|Biological_process:protein biosynthesis|Molecular_function:translation elongation factor activity|Cellular_component:intracellular|Biological_process:translational elongation|Cellular_component:cytoplasm|Biological_process:translational termination|Molecular_function:translation release factor activity, codon specific|Biological_process:embryonic development (sensu …	KOG0469	Elongation factor 2	ENSEMBL:ENSP00000307940:human:Elongation factor 2:E=1000 | ENSEMBL:ENSP00000262414:human:116 kDa U5 small nuclear ribonucleoprotein component:E=164.319 | ENSEMBL:ENSP00000352418:human:elongation factor Tu GTP binding domain containing 1 isoform 2:E=96.1367 | ENSEMBL:ENSP00000268206:human:elongation factor Tu GTP binding domain containing 1 isoform 1:E=91.5686 | ENSEMBL:ENSP00000374209:human:Elong…
F21F8.3	190096_at	F21F8.3		WBGene00000218		asp-5		ttTi3949	0	WBPhenotype0000050|WBPhenotype0000535|WBPhenotype0000689|WBPhenotype0000886|WBPhenotype0000031|WBPhenotype0000049|WBPhenotype0000050|WBPhenotype0000054|WBPhenotype0000059|WBPhenotype0000689|WBPhenotype0000886|WBPhenotype0001037|WBPhenotype0000729|WBPhenotype0000031|WBPhenotype0000049|WBPhenotype0000050|WBPhenotype0000054|WBPhenotype0000059|WBPhenotype0000689|WBPhenotype0000886|WBPhenotype0001037|…	0	Larval Expression: intestine;	intestine	8	Molecular_function:aspartic-type endopeptidase activity|Biological_process:proteolysis|Molecular_function:pepsin A activity|Biological_process:cell death	KOG1339	Aspartyl protease	ENSEMBL:ENSP00000354337:human:43 kDa protein:E=50.4089 | ENSEMBL:ENSP00000211310:human:Gastricsin precursor:E=48.9208 | ENSEMBL:ENSP00000350911:human:Isoform 1 of Cathepsin E precursor:E=48.8239 | ENSEMBL:ENSP00000322192:human:similar to Pepsin A precursor:E=45.0915 | ENSEMBL:ENSP00000367391:human:Pepsin A precursor:E=45.0915 | ENSEMBL:ENSP00000309542:human:pepsinogen 5, group I:E=45 | ENSEMBL:EN…
F43D9.4	192672_s_at	F43D9.4		WBGene00004798		sip-1		ok1561	0	WBPhenotype0000039|WBPhenotype0000269|WBPhenotype0000049|WBPhenotype0000749|WBPhenotype0000886|WBPhenotype0000050|WBPhenotype0000535|WBPhenotype0000689|WBPhenotype0000886|WBPhenotype0000049|WBPhenotype0000062|WBPhenotype0000886|WBPhenotype0000031|WBPhenotype0000049|WBPhenotype0000050|WBPhenotype0000054|WBPhenotype0000059|WBPhenotype0000689|WBPhenotype0000886|WBPhenotype0001037|WBPhenotype0000050	0	Northern gel analysis revealed that SIP-1 mRNA content is subject to stringent developmental/temporal control. C. elegans embryos contain SIP-1 mRNA, but the transcript is not detected as postembryonic development (larval stages L1L4) proceeds. As expected, SIP-1 mRNA accumulates in adult C. elegans that contain developing embryos.|C. elegans engaged in early and middle phases of embryogenesis st…	gonad	7	Molecular_function:structural constituent of eye lens|Biological_process:determination of adult life span	KOG3591	Alpha crystallins	ENSEMBL:ENSP00000227251:human:Alpha crystallin B chain:E=15.1805 | ENSEMBL:ENSP00000291554:human:Alpha crystallin A chain:E=13.699 | ENSEMBL:ENSP00000248553:human:Heat-shock protein beta-1:E=13.5528 | FLYBASE:CG4533-PA:fly:Flybase gene name is l(2)efl-PA:E=11.6021 | FLYBASE:CG4466-PA:fly:Flybase gene name is Hsp27-PA:E=11.3468 | FLYBASE:CG4190-PA:fly:Flybase gene name is Hsp67Bc-PA:E=10.1487 |
T27E9.7	173474_at	T27E9.7	T27E9.7	WBGene00012097	Y76A2A.1			ok771|snp_Y76A2[2]	0	WBPhenotype0000049|WBPhenotype0000749|WBPhenotype0000886|WBPhenotype0000050|WBPhenotype0000535|WBPhenotype0000689|WBPhenotype0000886|WBPhenotype0000050|WBPhenotype0000535|WBPhenotype0000689|WBPhenotype0000886|WBPhenotype0000050|WBPhenotype0000535|WBPhenotype0000689|WBPhenotype0000886|WBPhenotype0000031|WBPhenotype0000049|WBPhenotype0000050|WBPhenotype0000054|WBPhenotype0000059|WBPhenotype0000689|…	0	Larval Expression: pharynx; intestine; hypodermis; unidentified cells in head;|Larval Expression: pharynx; intestine; excretory cell;	head|pharynx|hypodermis|intestine|pharynx|intestine|excretory cell	1	Molecular_function:nucleotide binding|Molecular_function:nucleoside-triphosphatase activity|Molecular_function:ATP binding|Molecular_function:ATPase activity|Biological_process:defense response|Biological_process:transport|Cellular_component:membrane|Molecular_function:ATPase activity, coupled to transmembrane movement of substances|Molecular_function:inorganic phosphate transporter activity|Biol…	KOG0927	Predicted transporter (ABC superfamily)	ENSEMBL:ENSP00000222388:human:ATP-binding cassette, sub-family F, member 2 isoform b:E=210.194 | ENSEMBL:ENSP00000287844:human:ATP-binding cassette sub-family F member 2:E=210.187 | ENSEMBL:ENSP00000292808:human:Isoform 1 of ATP-binding cassette sub-family F member 3:E=108.086 | ENSEMBL:ENSP00000365722:human:ATP-binding cassette, sub-family F (GCN20), member 1:E=104.569 | ENSEMBL:ENSP00000313603:…
W01F3.3	194187_x_at	W01F3.3		WBGene00012186		mlt-11		pkP940|pkP942|cxTi7007|snp_W01F3[3]|snp_W01F3[4]	0	WBPhenotype0000643|WBPhenotype0000050|WBPhenotype0000059|WBPhenotype0000643|WBPhenotype0000679|WBPhenotype0000050|WBPhenotype0000535|WBPhenotype0000689|WBPhenotype0000886	0	Fluorescence was observed in epithelial cells that synthesize cuticle. Expressed in the hypodermis, including the major body syncytium, hyp7, and hypodermal cells in the head and tail. Also expressed in the lateral seam cells. Fluorescence in seam cells was observed, predominantly, before larval-to-larval molts, when the cells divide. A pulse of fluorescence was observed in the hypodermis prior t…		14	Molecular_function:serine-type endopeptidase inhibitor activity|Cellular_component:extracellular region|Biological_process:blood coagulation|Molecular_function:protease inhibitor activity|Biological_process:locomotory behavior|Biological_process:embryonic development (sensu Metazoa)|Biological_process:larval development (sensu Nematoda)|Biological_process:growth			ENSEMBL:ENSP00000233156:human:Isoform Alpha of Tissue factor pathway inhibitor precursor:E=35.9586 | ENSEMBL:ENSP00000356455:human:Isoform C of Proteoglycan-4 precursor:E=32.6576 | ENSEMBL:ENSP00000356456:human:Isoform F of Proteoglycan-4 precursor:E=32.6021 | ENSEMBL:ENSP00000356453:human:Isoform B of Proteoglycan-4 precursor:E=32.6021 | ENSEMBL:ENSP00000251819:human:Isoform A of Proteoglycan-4 …
F15A2.6	174639_at	F15A2.6a	F15A2.6	WBGene00004719		sad-1	sad-1 encodes a novel serine/threonine protein kinase; SAD-1 activity is required for several aspects of presynaptic development, including termination of axon outgrowth and presynaptic vesicle clustering, in GABAergic motor neurons and the ASI amphid chemosensory neuron; in addition, overexpression studies suggest that SAD-1 may also play a role in regulating axonal-dendritic polarity; SAD-1 is …	ju53|ky281|ky289|ky326|ky330|ky332|ky344|cxTi1000|cxTi10419	1	WBPhenotype0000017|WBPhenotype0000017|WBPhenotype0000017|WBPhenotype0000031|WBPhenotype0000049|WBPhenotype0000050|WBPhenotype0000054|WBPhenotype0000059|WBPhenotype0000689|WBPhenotype0000886|WBPhenotype0001037|WBPhenotype0000050|WBPhenotype0000535|WBPhenotype0000689|WBPhenotype0000886|WBPhenotype0000017|WBPhenotype0000017|WBPhenotype0000017|WBPhenotype0000017|WBPhenotype0000017|WBPhenotype0000017|…	0	In animals transgenic for psad-1GFP, fluorescence was seen in the entire nervous system beginning at late embryogenesis and continuing through adulthood. Observed no expression in any tissues outside of the nervous system. Within neurons, GFP fluorescence was uniformly distributed, indicating that the small portion of SAD-1 protein fused to GFP did not localize to a particular subcellular region.…	neurons|nervous system|nervous system|nerve ring|ventral nerve cord|dorsal nerve cord|tail neurons|nerve ring|ventral nerve cord|nervous system|head neurons|tail neurons|nerve ring|ventral nerve cord|nervous system|neurons along body|body		Molecular_function:protein kinase activity|Molecular_function:ATP binding|Biological_process:protein amino acid phosphorylation|Molecular_function:protein-tyrosine kinase activity|Molecular_function:protein serine/threonine kinase activity|Biological_process:proteolysis|Molecular_function:metallopeptidase activity|Molecular_function:zinc ion binding|Molecular_function:magnesium ion binding|Molecu…	KOG0588	Serine/threonine protein kinase	ENSEMBL:ENSP00000310805:human:Isoform 1 of BR serine/threonine-protein kinase 2:E=182.699 | ENSEMBL:ENSP00000310697:human:Isoform 4 of BR serine/threonine-protein kinase 2:E=182.143 | ENSEMBL:ENSP00000371614:human:CDNA FLJ16763 fis, clone BRAMY3018357, weakly similar to SNF1-related protein kinase KIN10:E=173 | ENSEMBL:ENSP00000310649:human:Isoform 2 of BR serine/threonine-protein kinase 1:E=146.…
F43E2.8	192010_s_at	F43E2.8		WBGene00002008		hsp-4	hsp-4 encodes a predicted homolog of the mammalian ER chaperone BiP that affects embryonic and larval viability; expression is most prominent in the spermatheca and transcription of hsp-4 is induced in the gut and in the hypodermis upon ER stress.	gk514	0	WBPhenotype0000365|WBPhenotype0000689|WBPhenotype0000059|WBPhenotype0000583|WBPhenotype0000031|WBPhenotype0000059|WBPhenotype0000689|WBPhenotype0000050|WBPhenotype0000535|WBPhenotype0000689|WBPhenotype0000886|WBPhenotype0000049|WBPhenotype0000062|WBPhenotype0000886|WBPhenotype0000050|WBPhenotype0000059	0	Expressed in the postmitotic intestinal cells during development and adulthood,|Larval Expression: intestine; distal tip cell; developing spermatheca; hypodermis; seam cells;	hypodermis|intestine|seam cells|Reproductive System|developing spermatheca|spermatheca|distal tip cell	20	Cellular_component:endoplasmic reticulum|Molecular_function:ATP binding|Biological_process:cell morphogenesis|Biological_process:iron-sulfur cluster assembly|Molecular_function:ATPase activity|Molecular_function:unfolded protein binding|Biological_process:protein folding|Biological_process:larval development (sensu Nematoda)|Biological_process:growth|Biological_process:positive regulation of body…	KOG0100	Molecular chaperones GRP78/BiP/KAR2, HSP70 superfamily	ENSEMBL:ENSP00000265959:human:Hypothetical protein:E=268.387 | ENSEMBL:ENSP00000227378:human:Isoform 1 of Heat shock cognate 71 kDa protein:E=213.921 | ENSEMBL:ENSP00000247207:human:Heat shock-related 70 kDa protein 2:E=208.076 | ENSEMBL:ENSP00000364801:human:heat shock 70kDa protein 1B:E=207.125 | ENSEMBL:ENSP00000364804:human:Heat shock 70 kDa protein 1L:E=205.108 | ENSEMBL:ENSP00000372676:huma…
F40F8.1	189876_at	F40F8.1		WBGene00009575				cxTi7042	1	WBPhenotype0000050|WBPhenotype0000535|WBPhenotype0000689|WBPhenotype0000886|WBPhenotype0000031|WBPhenotype0000049|WBPhenotype0000050|WBPhenotype0000054|WBPhenotype0000059|WBPhenotype0000689|WBPhenotype0000886|WBPhenotype0001037|WBPhenotype0000049|WBPhenotype0000062|WBPhenotype0000886|WBPhenotype0000050	0	Larval Expression: Nervous System; head neurons;|Larval Expression: pharynx; intestine; hypodermis; Nervous System;|Larval Expression: pharynx; intestine - posterior cells; Nervous System; head neurons; unidentified cells in head;	head neurons|nervous system|pharynx|hypodermis|intestine|nervous system|head|pharynx|intestine|head neurons|nervous system	2	Molecular_function:ATP binding|Molecular_function:nucleotide kinase activity|Biological_process:nucleobase, nucleoside, nucleotide and nucleic acid metabolism|Molecular_function:phosphotransferase activity, phosphate group as acceptor|Molecular_function:thymidylate kinase activity|Biological_process:dTDP biosynthesis|Biological_process:dTTP biosynthesis|Molecular_function:shikimate kinase activit…	KOG3079	Uridylate kinase/adenylate kinase	ENSEMBL:ENSP00000294340:human:cytidylate kinase:E=53.0223 | ENSEMBL:ENSP00000360937:human:UMP-CMP kinase:E=33.7212 | ENSEMBL:ENSP00000360936:human:UMP-CMP kinase:E=33.699 | ENSEMBL:ENSP00000223836:human:Adenylate kinase 1:E=32.4318 | ENSEMBL:ENSP00000362249:human:Adenylate kinase isoenzyme 1:E=32.3979 | ENSEMBL:ENSP00000346921:human:adenylate kinase 2 isoform a:E=25.4089 | ENSEMBL:ENSP00000234594…
W02B12.9	193474_s_at	W02B12.9		WBGene00012204				eb12|eb27|hc81|q347|tx1|hc78	1	WBPhenotype0000031|WBPhenotype0000050|WBPhenotype0000050|WBPhenotype0000050|WBPhenotype0000154|WBPhenotype0000050|WBPhenotype0000535|WBPhenotype0000689|WBPhenotype0000886	0	Larval Expression: intestine; Nervous System; ventral nerve cord; dorsal nerve cord; lateral nerve cords; head neurons;	intestine|head neurons|ventral nerve cord|dorsal nerve cord|nervous system|lateral nerve cords	2	Molecular_function:transporter activity|Biological_process:transport|Cellular_component:mitochondrial inner membrane|Molecular_function:binding|Cellular_component:membrane|Biological_process:embryonic development (sensu Metazoa)|Biological_process:positive regulation of growth rate	KOG0760	Mitochondrial carrier protein MRS3/4	ENSEMBL:ENSP00000285646:human:Isoform 1 of Mitoferrin-2:E=79.2924 | ENSEMBL:ENSP00000290075:human:Isoform 1 of Mitoferrin-1:E=70.8861 | ENSEMBL:ENSP00000306328:human:mitochondrial carrier protein MGC4399:E=25.1135 | ENSEMBL:ENSP00000243148:human:similar to mitochondrial carrier protein MGC4399 isoform 1:E=24.7447 | ENSEMBL:ENSP00000225308:human:Isoform 2 of Solute carrier family 25 member 39:E=23…
F30B5.1	172895_x_at	F30B5.1		WBGene00001074		dpy-13	dpy-13 encodes a member of the collagen superfamily containing 20 copies of the collagen triple helix repeat; transcipt levels oscillate, peaking once during each larval stage.	e225|e488|e510|e630|e1165|e184|e458|m399	0	WBPhenotype0000535|WBPhenotype0000583|WBPhenotype0000643|WBPhenotype0000269|WBPhenotype0000583|WBPhenotype0000583|WBPhenotype0000583|WBPhenotype0000050|WBPhenotype0000535|WBPhenotype0000689|WBPhenotype0000886|WBPhenotype0000269	0	Postembryonic worms assayed by RT-PCR showed that transcripts oscillate, peaking once during each larval stage.		16	Molecular_function:structural constituent of cuticle|Biological_process:phosphate transport|Cellular_component:cytoplasm|Biological_process:positive regulation of body size|Biological_process:post-embryonic body morphogenesis|Biological_process:locomotory behavior	KOG3544	Collagens (type IV and type XIII), and related proteins	ENSEMBL:ENSP00000315243:human:COL3A1 protein:E=42.4437 | ENSEMBL:ENSP00000355123:human:Isoform 8 of Collagen alpha-2(XI) chain precursor:E=42.0044 | ENSEMBL:ENSP00000339915:human:Isoform 1 of Collagen alpha-2(XI) chain precursor:E=42 | ENSEMBL:ENSP00000363846:human:Isoform 2 of Collagen alpha-2(XI) chain precursor:E=42 | ENSEMBL:ENSP00000350079:human:Isoform 3 of Collagen alpha-2(XI) chain precur…
ZK632.3	173913_s_at	ZK632.3		WBGene00014012				snp_T14D7[1]	0	WBPhenotype0000049|WBPhenotype0000749|WBPhenotype0000886|WBPhenotype0000031|WBPhenotype0000049|WBPhenotype0000050|WBPhenotype0000054|WBPhenotype0000059|WBPhenotype0000689|WBPhenotype0000886|WBPhenotype0001037|WBPhenotype0000050|WBPhenotype0000535|WBPhenotype0000689|WBPhenotype0000886|WBPhenotype0000049|WBPhenotype0000062|WBPhenotype0000886	0	Larval Expression: intestine;	intestine	2	Molecular_function:protein kinase activity|Molecular_function:ATP binding|Biological_process:protein amino acid phosphorylation|Molecular_function:protein serine/threonine kinase activity|Molecular_function:protein-tyrosine kinase activity	KOG2269	Serine/threonine protein kinase	ENSEMBL:ENSP00000341874:human:Isoform 1 of Serine/threonine-protein kinase RIO3:E=67.2596 | ENSEMBL:ENSP00000264874:human:Serine/threonine-protein kinase RIO1:E=51.8239 | ENSEMBL:ENSP00000283109:human:Serine/threonine-protein kinase RIO2:E=13.7696 | FLYBASE:CG3008-PA:fly:Flybase gene name is CG3008-PA:E=67.7959 | FLYBASE:CG11660-PA:fly:Flybase gene name is CG11660-PA:E=53.3872 | FLYBASE:CG11859-P…
R10E11.8	175624_at	R10E11.8	R10E11.8	WBGene00006910		vha-1	vha-1 encodes an ortholog of subunit c of the membrane-bound (V0) domain of vacuolar proton-translocating ATPase (V-ATPase); VHA-1 is a predicted V-ATPase transmembrane rotor component; VHA-1 and VHA-2/3 comprise a closely related family of subunit c co-orthologs, predicted to carry protons from the cytosol to a-subunits (VHA-5, VHA-6, VHA-7, or UNC-32) for transmembrane export; VHA-1, like VHA-1…	ok513|uCE3-1120	0	WBPhenotype0000689|WBPhenotype0000050|WBPhenotype0000689|WBPhenotype0000054|WBPhenotype0000032|WBPhenotype0000050|WBPhenotype0000689|WBPhenotype0000689	0	Highly expressed in the embryo and much lower during larval stages. The expression gradually increased again leading up to the adult stage. When in the dauer stage, an obligate stage of diapause, the transcript was present but at approximately 2-fold higher levels than the L2 or L3 stage as judged from quantitation of the blot scans.|GFP was strongly expressed in the H-shaped excretory cell. In a…	rectum	5	Molecular_function:hydrogen-transporting ATP synthase activity, rotational mechanism|Molecular_function:hydrogen-transporting ATPase activity, rotational mechanism|Biological_process:ATP synthesis coupled proton transport|Cellular_component:membrane|Cellular_component:proton-transporting two-sector ATPase complex|Cellular_component:integral to membrane|Biological_process:reproduction|Biological_p…	KOG0232	Vacuolar H+-ATPase V0 sector, subunits c/c'	ENSEMBL:ENSP00000329757:human:Vacuolar ATP synthase 16 kDa proteolipid subunit:E=43.6383 | ENSEMBL:ENSP00000332264:human:17 kDa protein:E=25.6576 | ENSEMBL:ENSP00000236067:human:Vacuolar ATP synthase 21 kDa proteolipid subunit:E=18.7447 | FLYBASE:CG3161-PA:fly:Flybase gene name is Vha16-PA:E=47.1427 | FLYBASE:CG32090-PA:fly:Flybase gene name is Vha16-3-PA:E=46.2924 | FLYBASE:CG32089-PA:fly:Flybas…
Y18D10A.17	194165_s_at	Y18D10A.17	Y18D10A.17	WBGene00012484		car-1		tm1753	0	WBPhenotype0000269|WBPhenotype0000050|WBPhenotype0000646|WBPhenotype0001037|WBPhenotype0000886|WBPhenotype0000050|WBPhenotype0000050|WBPhenotype0001011|WBPhenotype0000269|WBPhenotype0000269|WBPhenotype0000050|WBPhenotype0000269|WBPhenotype0000050|WBPhenotype0001018|WBPhenotype0000154|WBPhenotype0000269|WBPhenotype0000729|WBPhenotype0001018	0	In adult hermaphrodites, the CAR-1 protein was detectable by western blotting exclusively in the germline.|||Broadly expressed in gonad.		11	Biological_process:embryonic development (sensu Metazoa)|Biological_process:cytokinesis|Biological_process:embryonic cleavage|Biological_process:positive regulation of locomotion|Biological_process:gametogenesis|Biological_process:cell death	KOG1073	Uncharacterized mRNA-associated protein RAP55	ENSEMBL:ENSP00000253001:human:Isoform 1 of LSM14 protein homolog B:E=48.1612 | ENSEMBL:ENSP00000359953:human:Isoform 2 of LSM14 protein homolog B:E=47.6383 | ENSEMBL:ENSP00000348594:human:Isoform 1 of LSM14 protein homolog A:E=36.3768 | ENSEMBL:ENSP00000314768:human:Isoform 2 of LSM14 protein homolog A:E=36.3768 | ENSEMBL:ENSP00000279069:human:OTTHUMP00000031462:E=31.3979 | FLYBASE:CG10686-PA:fly…
C01B10.5	171921_x_at	C01B10.5a	C01B10.5	WBGene00001858	C01B10.5c|C01B10.5e|C01B10.5b	hil-7	hil-7 encodes a histone H1.1 isoform that is required in the germline for chromatin silencing (assayed by silencing of transgenic DNA), for proliferation and differentiation, and for fertility; hil-7(RNAi) phenotypes resemble the Mes phenotype resulting from the desilencing of genes required for somatic differentiation in the germline; HIL-7 is required in both the hermaphrodite and the male germ…	uCE4-815	3	WBPhenotype0000050|WBPhenotype0000535|WBPhenotype0000689|WBPhenotype0000886|WBPhenotype0000049|WBPhenotype0000062|WBPhenotype0000886|WBPhenotype0000031|WBPhenotype0000049|WBPhenotype0000050|WBPhenotype0000054|WBPhenotype0000059|WBPhenotype0000689|WBPhenotype0000886|WBPhenotype0001037|WBPhenotype0000050|WBPhenotype0000535|WBPhenotype0000689|WBPhenotype0000886|WBPhenotype0001236	0	All nuclei of the soma of all life stages as well as all nuclei of the germline were detected. In the male gonad, the germline-nuclei of mitotic and of meiotic regions were reactive with the antibody, as were spermatids and mature spermatozoa.	gonad|spermatids|male gonad|germ-line cells		Cellular_component:nucleosome|Molecular_function:DNA binding|Cellular_component:nucleus|Biological_process:nucleosome assembly	LSE4029	Unnamed protein
C02H7.3	173456_at	C02H7.3a	C02H7.3	WBGene00000086		aex-3	The aex-3 gene encodes a guanine nucleotide exchange factor for the rab-3 GTPase that is orthologous to human MAP kinase activating protein containing death domain (MADD, OMIM:603584); AEX-3 is required for intracellular vesicle trafficking as well as synaptic vesicle release and interacts with CAB-1 and RAB-3 to regulate separate pathways for neural activities such as defecation and male mating,…	ad418|ad696|y255|sa5|n2166|ok1391|js815|uCE6-551|uCE6-552|uCE6-553	1	WBPhenotype0000017|WBPhenotype0000050|WBPhenotype0000535|WBPhenotype0000689|WBPhenotype0000886|WBPhenotype0000017|WBPhenotype0000017|WBPhenotype0000017|WBPhenotype0000017|WBPhenotype0000017|WBPhenotype0000031|WBPhenotype0000049|WBPhenotype0000050|WBPhenotype0000054|WBPhenotype0000059|WBPhenotype0000689|WBPhenotype0000886|WBPhenotype0001037|WBPhenotype0000017|WBPhenotype0000017|WBPhenotype0000017	0	~all neurons|~all neurons|Expr203 have shown that aex-3 is expressed in nearly all neurons in adults. The Gene Catchr-derived GFP::AEX-3 expression pattern extends these results by demonstrating that AEX-3 accumulates in many neurons at all stages of the C.elegans life cycle.|Larval Expression: intestine;	neurons|all neurons|intestine			KOG3570	MAPK-activating protein DENN	ENSEMBL:ENSP00000304505:human:MAP-kinase activating death domain-containing protein isoform e:E=241.602 | ENSEMBL:ENSP00000310933:human:MAP-kinase activating death domain-containing protein isoform d:E=239.201 | ENSEMBL:ENSP00000343902:human:MAP-kinase activating death domain-containing protein isoform a:E=225.432 | ENSEMBL:ENSP00000348624:human:SET binding factor 1 isoform a variant:E=26.3872 | …
F54D8.3	190851_at	F54D8.3a	F54D8.3	WBGene00000107	F54D8.3b	alh-1	alh-1 is orthologous to the human gene ALDEHYDE DEHYDROGENASE 2, MITOCHONDRIAL (ALDH2; OMIM:100650), in which a polymorphism can lead to acute ethanol intolerance.	cxTi10736	1	WBPhenotype0000050|WBPhenotype0000535|WBPhenotype0000689|WBPhenotype0000886|WBPhenotype0000049|WBPhenotype0000062|WBPhenotype0000886|WBPhenotype0000049|WBPhenotype0000749|WBPhenotype0000886|WBPhenotype0000031|WBPhenotype0000049|WBPhenotype0000050|WBPhenotype0000054|WBPhenotype0000059|WBPhenotype0000689|WBPhenotype0000886|WBPhenotype0001037	0	Larval Expression: intestine; Nervous System; head neurons;|Embryo Expression: intestine;|Larval Expression: intestine; renal gland cells; head mesodermal cell; Nervous System; head neurons;	intestine|head neurons|nervous system|pharynx|intestine|head neurons|nervous system|rectal gland cells|neurons along body|head mesodermal cell|PVT interneuron|intestine|head neurons|nervous system|rectal gland cells|head mesodermal cell		Molecular_function:oxidoreductase activity|Biological_process:metabolism|Molecular_function:1-pyrroline-5-carboxylate dehydrogenase activity|Cellular_component:mitochondrial matrix|Biological_process:proline biosynthesis|Molecular_function:methylmalonate-semialdehyde dehydrogenase (acylating) activity|Biological_process:valine metabolism|Molecular_function:oxidoreductase activity, acting on the a…	KOG2450	Aldehyde dehydrogenase	ENSEMBL:ENSP00000261733:human:Aldehyde dehydrogenase, mitochondrial precursor:E=185.31 | ENSEMBL:ENSP00000259658:human:aldehyde dehydrogenase 1B1 precursor:E=177.469 | ENSEMBL:ENSP00000297785:human:Retinal dehydrogenase 1:E=173.319 | ENSEMBL:ENSP00000249750:human:Isoform 1 of Retinal dehydrogenase 2:E=171.854 | ENSEMBL:ENSP00000332256:human:Aldehyde dehydrogenase 1A3:E=160.398 | ENSEMBL:ENSP00000…
F59A2.5	179523_at	F59A2.5		WBGene00010305				cxTi9049|cxTi10318|snp_C04H5[5]|uCE2-2332|snp_C04H5[4]|snp_C04H5[6]	0	WBPhenotype0000049|WBPhenotype0000062|WBPhenotype0000886|WBPhenotype0000050|WBPhenotype0000689|WBPhenotype0000049|WBPhenotype0000749|WBPhenotype0000886|WBPhenotype0000031|WBPhenotype0000049|WBPhenotype0000050|WBPhenotype0000054|WBPhenotype0000059|WBPhenotype0000689|WBPhenotype0000886|WBPhenotype0001037|WBPhenotype0000050|WBPhenotype0000535|WBPhenotype0000689|WBPhenotype0000886	0	No gfp epxression detected.		18	Biological_process:embryonic development (sensu Metazoa)|Biological_process:reproduction	InP_Cae_011575
C52D10.11	176557_at	C52D10.11		WBGene00001460		flp-17		cxTi9091	1	WBPhenotype0000049|WBPhenotype0000062|WBPhenotype0000886|WBPhenotype0000031|WBPhenotype0000049|WBPhenotype0000050|WBPhenotype0000054|WBPhenotype0000059|WBPhenotype0000689|WBPhenotype0000886|WBPhenotype0001037|WBPhenotype0000050|WBPhenotype0000535|WBPhenotype0000689|WBPhenotype0000886	0	Expression is seen in larvae and adults, in only two neuronal cells located just posterior to the metacorpus. Processes from these cells terminate at the buccal cavity.|Nerve ring and other neuronal processes.|Expressed in BAG, M5. Faint or variable expression observed in an extra pair of cells in the head. Male specific expression in Rays 1, 5, 7.|Expressed in R1B, R5B and R7B neurons.	neuronal|nerve ring	6	Biological_process:neuropeptide signaling pathway	TWOG0210	Unnamed protein
C34B2.5	181949_s_at	C34B2.5		WBGene00016390				snp_F58A6[2]	1	WBPhenotype0000049|WBPhenotype0000062|WBPhenotype0000886|WBPhenotype0000050|WBPhenotype0000056|WBPhenotype0000535|WBPhenotype0000689|WBPhenotype0000886	0	Larval Expression: intestine; Nervous System; head neurons;|Larval Expression: intestine; renal gland cells; Nervous System; head neurons;	intestine|head neurons|nervous system|intestine|head neurons|nervous system|rectal gland cells	2	Molecular_function:binding|Molecular_function:phosphoprotein phosphatase activity|Cellular_component:nucleus|Cellular_component:cytoplasm|Biological_process:protein amino acid dephosphorylation	KOG4234	TPR repeat-containing protein	ENSEMBL:ENSP00000231238:human:Tetratricopeptide repeat protein 1:E=25.2596 | ENSEMBL:ENSP00000284320:human:Mitochondrial precursor proteins import receptor:E=11.585 | ENSEMBL:ENSP00000303754:human:40 kDa peptidyl-prolyl cis-trans isomerase:E=10.2757 | ENSEMBL:ENSP00000251809:human:104 kDa protein:E=10.0315 | ENSEMBL:ENSP00000373448:human:Sperm-associated antigen 1:E=10.0315 | FLYBASE:CG14894-PA:f…
F44B9.3	176657_at	F44B9.3b	F44B9.3	WBGene00000508	F44B9.3a	cit-1.2	cit-1.2 encodes one of two C. elegans cyclin T orthologs; RNAi experiments indicate that CIT-1.2 functions redundantly with CIT-1.1 to broadly regulate embryonic transcription; by homology, CIT-1.1 and CIT-1.2 are predicted to interact with the CDK-9 kinase to form the P-TEFb transcription elongation factor that in C. elegans is required for Ser2, but not Ser5, phosphorylation in the C-terminal d…	gk241	0	WBPhenotype0000031|WBPhenotype0000049|WBPhenotype0000050|WBPhenotype0000054|WBPhenotype0000059|WBPhenotype0000689|WBPhenotype0000886|WBPhenotype0001037|WBPhenotype0000049|WBPhenotype0000062|WBPhenotype0000886|WBPhenotype0000049|WBPhenotype0000749|WBPhenotype0000886|WBPhenotype0000050|WBPhenotype0000535|WBPhenotype0000689|WBPhenotype0000886	0	Larval Expression: pharynx; intestine; unidentified cells in head;	head|pharynx|intestine
Y54G11A.10	193276_at	Y54G11A.10		WBGene00002996		lin-7	lin-7 encodes a protein that contains a PDZ domain and an L27 domain, two protein interaction domains that likely serve as organizational centers for large macromolecular complexes in polarized cells; LIN-7 is required for proper basolateral localization of the LET-23/EGF receptor in vulval epithelial cells, and along with LIN-2 and LIN-10, forms a protein complex that likely mediates this asymme…	e974|n106|n384|n385|n673|n699|n701|n759|n760|n763|n764|e1413|e1449|n308|ok1094|snp_Y54G11[9]|snp_Y54G11[8]	0	WBPhenotype0000031|WBPhenotype0000031|WBPhenotype0001010|WBPhenotype0000050|WBPhenotype0000535|WBPhenotype0000689|WBPhenotype0000886	0	Expression is observed in intestinal cells which are polarized epithelial cells that are tightly connected to each other by cellular junctions along their lateral membrane domains. GFP expression is found to be closely associated with intestinal junctions.	intestinal	2	Molecular_function:protein binding|Biological_process:positive regulation of growth rate|Biological_process:osmoregulation	KOG3550	Receptor targeting protein Lin-7	ENSEMBL:ENSP00000278193:human:Lin-7 homolog C:E=66.9586 | ENSEMBL:ENSP00000221459:human:Lin-7 homolog B:E=65.1675 | ENSEMBL:ENSP00000261203:human:Lin-7 homolog A:E=63.9586 | ENSEMBL:ENSP00000365274:human:Isoform 3 of Discs large homolog 2:E=13.8539 | ENSEMBL:ENSP00000280241:human:Isoform 4 of Discs large homolog 2:E=13.4437 | ENSEMBL:ENSP00000365272:human:Isoform 2 of Discs large homolog 2:E=13.4…
F23H11.5	172599_x_at	F23H11.5		WBGene00000263			The bra-2 gene encodes a homolog of the human BMP receptor-associated molecule (BRAM1), paralogous to bra-1, that may act upon the SMA-6 TGF-beta signalling pathway.	tm896|tm994|snp_F23H11[1]	0	WBPhenotype0000050|WBPhenotype0000059|WBPhenotype0000055|WBPhenotype0000126|WBPhenotype0000055|WBPhenotype0000126|WBPhenotype0000154|WBPhenotype0000031|WBPhenotype0000050|WBPhenotype0000535	0	Expressed in pharyngeal muscle, hypodermis and intestine.	hypodermis|intestine|pharyngeal muscle	23	Biological_process:positive regulation of growth rate|Biological_process:embryonic development (sensu Metazoa)|Biological_process:post-embryonic body morphogenesis|Biological_process:larval development (sensu Nematoda)|Biological_process:growth	InP_Cae_011517
C02F5.9	175565_s_at	C02F5.9		WBGene00003952		pbs-6	The pbs-6 gene encodes a homolog of mammalian PSMB1.	ce179|ok248|tm635	0	WBPhenotype0000049|WBPhenotype0000749|WBPhenotype0000886|WBPhenotype0000050|WBPhenotype0000059|WBPhenotype0000643|WBPhenotype0000050|WBPhenotype0000776|WBPhenotype0000050|WBPhenotype0000776|WBPhenotype0000050|WBPhenotype0000054|WBPhenotype0000164|WBPhenotype0000535|WBPhenotype0000050|WBPhenotype0000640|WBPhenotype0000643|WBPhenotype0000689|WBPhenotype0001010|WBPhenotype0000050|WBPhenotype0000062|…	0	Expressed in sphincter(?) and pharynx.		5	Molecular_function:endopeptidase activity|Biological_process:ubiquitin-dependent protein catabolism|Cellular_component:proteasome core complex (sensu Eukaryota)|Molecular_function:threonine endopeptidase activity|Biological_process:embryonic development (sensu Metazoa)|Biological_process:oviposition|Biological_process:locomotory behavior|Biological_process:reproduction|Biological_process:osmoregu…	KOG0179	20S proteasome, regulatory subunit beta type PSMB1/PRE7	ENSEMBL:ENSP00000262193:human:Proteasome subunit beta type 1 precursor:E=42.5528 | ENSEMBL:ENSP00000225426:human:Proteasome subunit beta type 3:E=11.1611 | ENSEMBL:ENSP00000246311:human:Proteasome subunit beta type 2:E=10.9208 | FLYBASE:CG4097-PA:fly:Flybase gene name is Pros26-PA:E=39.4685 |
K04E7.2	193068_at	K04E7.2		WBGene00003877		opt-2		lg601|tm302|tm303|lg1601|ok1153|snp_K04E7[3]	0	WBPhenotype0000017|WBPhenotype0000017|WBPhenotype0001183|WBPhenotype0000017|WBPhenotype0000059|WBPhenotype0001183|WBPhenotype0000017|WBPhenotype0000269|WBPhenotype0000039|WBPhenotype0001183|WBPhenotype0000031|WBPhenotype0000039|WBPhenotype0000154|WBPhenotype0001010|WBPhenotype0001183|WBPhenotype0000017|WBPhenotype0000031|WBPhenotype0000049|WBPhenotype0000050|WBPhenotype0000054|WBPhenotype0000059|…	0	A biphasic expression pattern was seen. The expression seemed to reach a high level at the early stage (embryos), declined a little at stage of larva 1 and 2 and increased again when the animal was fully developed into the adult hermaphrodite. The relative intensities were 30.3, 4.5, 20.8 and 15.6 for the eggs, L1-2, L3-4and mixed stage animals respectively.		24	Molecular_function:transporter activity|Biological_process:oligopeptide transport|Cellular_component:membrane|Molecular_function:oligopeptide transporter activity|Cellular_component:integral to membrane|Biological_process:positive regulation of growth rate|Biological_process:osmoregulation|Biological_process:larval development (sensu Nematoda)|Biological_process:growth|Biological_process:determin…	KOG1237	H+/oligopeptide symporter	ENSEMBL:ENSP00000349221:human:Oligopeptide transporter, small intestine isoform:E=117.553 | ENSEMBL:ENSP00000295605:human:Oligopeptide transporter, kidney isoform:E=112.745 | ENSEMBL:ENSP00000318937:human:PH-sensing regulatory factor of peptide transporter:E=42.7447 | ENSEMBL:ENSP00000365677:human:Solute carrier family 15 (Oligopeptide transporter), member 1:E=34.5376 | ENSEMBL:ENSP00000266771:hu…
F46E10.9	173425_at	F46E10.9		WBGene00001073		dpy-11	dpy-11 encodes a membrane- associated thioredoxin- like (TRX) protein that affects body shape and ray morphology; the TRX domain displays catalytic activity in vitro, and dpy-11 is expressed in cytoplasm of hypodermis.	e33|e207|e221|e224|e244|e390|e395|e431|e455|e504|e733|e752|e794|e1180|e1194|s10|s261|s287|s360	0	WBPhenotype0000583|WBPhenotype0000640|WBPhenotype0000643|WBPhenotype0000050|WBPhenotype0000535|WBPhenotype0000583|WBPhenotype0000689|WBPhenotype0000886|WBPhenotype0000583|WBPhenotype0000583	0	Fluorescence was detected in the hypodermal cells as early as the comma stage and throughout all the larval stages in the body hypodermis with the exclusion of seam cells. At the late L3 to L4 stages when ray cell differentiation took place, no dpy-11 promoter driven GFP signal was detected in the ray precursor (Rn) cells. Neither was there any signal detected in cells of the Rn.a branch differen…	hypodermal|Rn.p cells|tail|pharynx|hypodermis|intestine|intestine - . cells	2	Molecular_function:electron carrier activity|Molecular_function:protein disulfide oxidoreductase activity|Biological_process:cell redox homeostasis|Biological_process:glycerol ether metabolism|Molecular_function:isomerase activity|Biological_process:positive regulation of body size|Biological_process:oviposition|Biological_process:locomotory behavior	KOG0913	Thiol-disulfide isomerase and thioredoxin	ENSEMBL:ENSP00000267434:human:Thioredoxin domain-containing protein 1 precursor:E=53.9586 | ENSEMBL:ENSP00000246024:human:Thioredoxin domain-containing protein 13 precursor:E=40.9208 | ENSEMBL:ENSP00000299608:human:Isoform 1 of Protein disulfide-isomerase TXNDC10 precursor:E=10.6576 | FLYBASE:CG5554-PA:fly:Flybase gene name is CG5554-PA:E=52.8539 | FLYBASE:CG11588-PA:fly:Flybase gene name is CG11…
F36A4.14	188348_at	F36A4.14		WBGene00003668		nhr-78		snp_C54E10[10]|snp_C54E10[9]	0	WBPhenotype0000031|WBPhenotype0000049|WBPhenotype0000050|WBPhenotype0000054|WBPhenotype0000059|WBPhenotype0000689|WBPhenotype0000886|WBPhenotype0001037|WBPhenotype0000050|WBPhenotype0000535|WBPhenotype0000689|WBPhenotype0000886	0	Ubiquitous		21	Molecular_function:transcription factor activity|Molecular_function:zinc ion binding|Molecular_function:sequence-specific DNA binding|Biological_process:regulation of transcription, DNA-dependent|Cellular_component:nucleus|Molecular_function:steroid hormone receptor activity|Molecular_function:DNA binding|Molecular_function:ligand-dependent nuclear receptor activity	KOG3575	Hormone receptors	ENSEMBL:ENSP00000355904:human:Isoform 3 of Estrogen-related receptor gamma:E=14.7959 | ENSEMBL:ENSP00000346386:human:Isoform 2 of Estrogen-related receptor gamma:E=14.4559 | ENSEMBL:ENSP00000363812:human:Retinoid X receptor, beta:E=14.1938 | ENSEMBL:ENSP00000335676:human:Retinoic acid receptor RXR-alpha:E=13.6198 | ENSEMBL:ENSP00000000442:human:Steroid hormone receptor ERR1:E=12.8239 | ENSEMBL:EN…
F22B5.2	190300_s_at	F22B5.2		WBGene00001230		eif-3.G	eif-3.G encodes a homolog of eukaryotic translation initiation factor 3, subunit 4 that affects embryonic viability, fertility, and growth.	ttTi4354|tm1978	0	WBPhenotype0000050|WBPhenotype0000059|WBPhenotype0000031|WBPhenotype0000050|WBPhenotype0000535|WBPhenotype0000583|WBPhenotype0001037|WBPhenotype0001236|WBPhenotype0000050|WBPhenotype0000270	0	Expressed in germline.		1	Molecular_function:nucleotide binding|Molecular_function:nucleic acid binding|Molecular_function:zinc ion binding|Molecular_function:RNA binding|Biological_process:positive regulation of growth rate|Biological_process:embryonic development (sensu Metazoa)|Biological_process:post-embryonic body morphogenesis|Biological_process:positive regulation of body size|Biological_process:gametogenesis|Biolo…	KOG0122	Translation initiation factor 3, subunit g (eIF-3g)	ENSEMBL:ENSP00000253108:human:Eukaryotic translation initiation factor 3 subunit 4:E=40.2007 | ENSEMBL:ENSP00000223951:human:Isoform 2 of ELAV-like protein 2:E=11.4437 | ENSEMBL:ENSP00000338744:human:Isoform 1 of ELAV-like protein 2:E=11.4089 | ENSEMBL:ENSP00000352612:human:ELAV (Embryonic lethal, abnormal vision, Drosophila)-like 2:E=11.3566 | ENSEMBL:ENSP00000360892:human:HUD3:E=11.2676 | ENSEM…
F54D5.3	178724_s_at	F54D5.3		WBGene00010049				ttTi4507	0	WBPhenotype0000049|WBPhenotype0000062|WBPhenotype0000886|WBPhenotype0000886|WBPhenotype0000050|WBPhenotype0000535|WBPhenotype0000689|WBPhenotype0000886|WBPhenotype0000031|WBPhenotype0000049|WBPhenotype0000050|WBPhenotype0000054|WBPhenotype0000059|WBPhenotype0000689|WBPhenotype0000886|WBPhenotype0001037	0	In C. elegans, the F54D5.3 gene was expressed at undetectable or very low levels compared to the control ama-1 target throughout post-embryonic development. The highest detected levels, based on the intensity of the bands, were of F54D5.4 in L4 nematodes just prior to the L4-adult moult. However, elevated expression was observed in dauer stage nematodes.		8		LSE1003	Unnamed protein
T26E3.3	175652_at	T26E3.3	T26E3.3b	WBGene00003921	T26E3.3a	par-6	par-6 encodes a PDZ-domain-containing protein that is conserved in Drosophila and mammals; during development, maternally provided PAR-6 is required for establishing anterior-posterior polarity in the early C. elegans embryo; par-6 activity is also essential for determining proper apicobasal asymmetries associated with cell adhesion and gastrulation; PAR-6 localizes to the periphery of the newly …	zu170|zu174|zu222|tm1425	0	WBPhenotype0000050|WBPhenotype0000748|WBPhenotype0000269|WBPhenotype0000050|WBPhenotype0000050|WBPhenotype0000059|WBPhenotype0000050|WBPhenotype0000031|WBPhenotype0000050|WBPhenotype0000050|WBPhenotype0000761	0	Expression scored from zygote til 50 cell embryo|The apical-basal polarity of the PAR proteins persists through early gastrulation, cells in the interior of the embryo accumulate PAR-6 on their blastocoel-facing surfaces; these and later changes in PAR distribution were not analyzed further.|Before pronuclear formation, GFP:PAR-2 and GFP:PAR-6 were distributed uniformly throughout the embryo.|			Molecular_function:protein binding|Biological_process:embryonic development (sensu Metazoa)|Biological_process:establishment of mitotic spindle localization|Biological_process:embryonic cleavage|Biological_process:larval development (sensu Nematoda)|Biological_process:growth|Biological_process:positive regulation of growth rate			ENSEMBL:ENSP00000343144:human:Partitioning defective 6 homolog gamma:E=49.8539 | ENSEMBL:ENSP00000219255:human:Isoform 1 of Partitioning defective 6 homolog alpha:E=49.699 | ENSEMBL:ENSP00000262600:human:Partitioning defective 6 homolog beta:E=47.7212 | FLYBASE:CG5884-PA:fly:Flybase gene name is par-6-PA:E=49.284 |
B0001.1	178830_at	B0001.1		WBGene00007086				snp_B0001[1]	1	WBPhenotype0000050|WBPhenotype0000535|WBPhenotype0000689|WBPhenotype0000886|WBPhenotype0000050|WBPhenotype0000049|WBPhenotype0000062|WBPhenotype0000886	0	Larval Expression: pharynx; intestine; renal gland cells; Nervous System; nerve ring; ventral nerve cord; head neurons;	pharynx|intestine|head neurons|nerve ring|ventral nerve cord|nervous system|rectal gland cells	2	Biological_process:pathogenesis|Cellular_component:extracellular region	LSE0934	Unnamed protein
D1054.1	190316_at	D1054.1		WBGene00008370				pk2082|tm861	0	WBPhenotype0000031|WBPhenotype0000049|WBPhenotype0000050|WBPhenotype0000054|WBPhenotype0000059|WBPhenotype0000689|WBPhenotype0000886|WBPhenotype0001037|WBPhenotype0000050|WBPhenotype0000535|WBPhenotype0000689|WBPhenotype0000886	0	Adult Expression: Reproductive System; spermatheca;	Reproductive System|spermatheca	18	Biological_process:lipid metabolism	KOG3773	Adiponutrin and related vesicular transport proteins; predicted alpha/beta hydrolase	ENSEMBL:ENSP00000005113:human:Patatin-like phospholipase domain-containing protein 4:E=42.3665 | ENSEMBL:ENSP00000337701:human:Adipose triglyceride lipase:E=31.7959 | ENSEMBL:ENSP00000216180:human:Adiponutrin:E=27.9586 | ENSEMBL:ENSP00000216177:human:OTTHUMP00000028876:E=26.7959 | ENSEMBL:ENSP00000373367:human:CDNA FLJ38755 fis, clone KIDNE2012775, weakly similar to Homo sapiens transport-secreti…
T05B11.3	173562_s_at	T05B11.3		WBGene00020246		clic-1		uCE5-1694	1	WBPhenotype0000050|WBPhenotype0000535|WBPhenotype0000689|WBPhenotype0000886|WBPhenotype0000049|WBPhenotype0000062|WBPhenotype0000886|WBPhenotype0000031|WBPhenotype0000049|WBPhenotype0000050|WBPhenotype0000054|WBPhenotype0000059|WBPhenotype0000689|WBPhenotype0000886|WBPhenotype0001037	0	Larval Expression: pharynx; Nervous System; tail neurons;	head|pharynx|tail neurons|nervous system	30	Biological_process:intracellular protein transport|Cellular_component:clathrin vesicle coat	KOG4031	Vesicle coat protein clathrin, light chain	ENSEMBL:ENSP00000242284:human:Isoform Non-brain of Clathrin light chain A:E=15.9208 | ENSEMBL:ENSP00000310812:human:Isoform Non-brain of Clathrin light chain B:E=13.4559 | FLYBASE:CG6948-PA:fly:Flybase gene name is Clc-PA:E=16.6576 |
C16A3.10	193115_s_at	C16A3.10b	C16A3.10	WBGene00015814	C16A3.10a|C16A3.10c	C16A3.10	The C16A3.10 gene encodes a homolog of the human gene OAT (OMIM:258870), which when mutated leads to ornithinemia and gyrate atrophy.	ok1387|snp_C48C5[1]	1	WBPhenotype0000031|WBPhenotype0000049|WBPhenotype0000050|WBPhenotype0000054|WBPhenotype0000059|WBPhenotype0000689|WBPhenotype0000886|WBPhenotype0001037|WBPhenotype0000049|WBPhenotype0000062|WBPhenotype0000886|WBPhenotype0000049|WBPhenotype0000749|WBPhenotype0000886|WBPhenotype0000050|WBPhenotype0000535|WBPhenotype0000689|WBPhenotype0000886	0	Larval Expression: intestine; Nervous System; head neurons; unidentified cells in tail ;|Larval Expression: hypodermis;|Larval Expression: pharynx; intestine; hypodermis;	tail|intestine|head neurons|nervous system|hypodermis|pharynx|hypodermis|intestine		Molecular_function:transaminase activity|Molecular_function:pyridoxal phosphate binding|Molecular_function:4-aminobutyrate transaminase activity|Biological_process:gamma-aminobutyric acid metabolism|Biological_process:arginine metabolism|Biological_process:biosynthesis|Cellular_component:cytoplasm|Biological_process:porphyrin biosynthesis|Molecular_function:glutamate-1-semialdehyde 2,1-aminomutas…			ENSEMBL:ENSP00000224242:human:Ornithine aminotransferase, mitochondrial precursor:E=121.699 | ENSEMBL:ENSP00000231420:human:Alanine--glyoxylate aminotransferase 2, mitochondrial precursor:E=35.3665 | ENSEMBL:ENSP00000310978:human:Alanine-glyoxylate aminotransferase 2-like 2:E=31.6198 | ENSEMBL:ENSP00000296486:human:Alanine-glyoxylate aminotransferase 2-like 1:E=31.3979 | ENSEMBL:ENSP00000321290:h…
T13B5.4	189873_at	T13B5.4		WBGene00000617		col-40	col-40 encodes a cuticle collagen protein that belongs to the col-6 cuticle collagen family; col-40 transcript is present in L1 larvae and at the L2d-dauer molt.	ok1214	0	WBPhenotype0000050|WBPhenotype0000535|WBPhenotype0000689|WBPhenotype0000886|WBPhenotype0000031|WBPhenotype0000049|WBPhenotype0000050|WBPhenotype0000054|WBPhenotype0000059|WBPhenotype0000689|WBPhenotype0000886|WBPhenotype0001037	0	mRNA detected in L1 larvae and L2d-dauer molts. Strongest signal in L2d-dauer.		17	Molecular_function:structural constituent of cuticle|Cellular_component:cytoplasm|Biological_process:phosphate transport	KOG3544	Collagens (type IV and type XIII), and related proteins	ENSEMBL:ENSP00000225964:human:Collagen alpha-1(I) chain precursor:E=38.8239 | ENSEMBL:ENSP00000304408:human:Collagen alpha-1(III) chain precursor:E=37.7696 | ENSEMBL:ENSP00000347458:human:184 kDa protein:E=37.3979 | ENSEMBL:ENSP00000327520:human:Collagen alpha-1(V) chain precursor:E=37.3979 | ENSEMBL:ENSP00000297268:human:Collagen alpha-2(I) chain precursor:E=37.2518 | ENSEMBL:ENSP00000193186:hum…
K10D3.2	175683_s_at	K10D3.2		WBGene00006753		unc-14	The unc-14 gene encodes an activity required for both axonogenesis and sex myoblast migration.	e157|e608|e737|e866|e1119|rh115|e57	1	WBPhenotype0000031|WBPhenotype0000049|WBPhenotype0000050|WBPhenotype0000054|WBPhenotype0000059|WBPhenotype0000689|WBPhenotype0000886|WBPhenotype0001037|WBPhenotype0000049|WBPhenotype0000062|WBPhenotype0000886|WBPhenotype0000050|WBPhenotype0000535|WBPhenotype0000689|WBPhenotype0000886|WBPhenotype0000643|WBPhenotype0000643	0	Expressed in almost all neurons at all stages.|Expressed in VD/DD neurons, HSN neurons. Expressed in late embryos. Expression do not vary with developmental stages.	all neurons|DD neurons|VD neurons	1	Biological_process:locomotory behavior	InP_Cae_001831
C36C9.1	175018_at	C36C9.1		WBGene00016485				tm1801	1	WBPhenotype0000050|WBPhenotype0000535|WBPhenotype0000689|WBPhenotype0000886|WBPhenotype0000050|WBPhenotype0000049|WBPhenotype0000050|WBPhenotype0000689|WBPhenotype0000886|WBPhenotype0000031|WBPhenotype0000049|WBPhenotype0000050|WBPhenotype0000054|WBPhenotype0000059|WBPhenotype0000689|WBPhenotype0000886|WBPhenotype0001037|WBPhenotype0000031|WBPhenotype0000049|WBPhenotype0000050|WBPhenotype0000054|…	0	Expression is seen in pairs of nuclei around the isthmus of the pharynx. These nuclei are probably neuronal. In older larvae and adults weak expression is seen in the pharynx.	neuronal|pharynx	7		LSE1044	Unnamed protein
T12D8.6	188208_at	T12D8.6		WBGene00011734				sa489|cxTi9220|tm2122	1	WBPhenotype0000049|WBPhenotype0000749|WBPhenotype0000886|WBPhenotype0000050|WBPhenotype0000535|WBPhenotype0000689|WBPhenotype0000886|WBPhenotype0000050|WBPhenotype0000050	0	Larval Expression: pharynx; intestine; rectal epithelium; Reproductive System; developing vulva; hypodermis; seam cells; Nervous System; head neurons;	pharynx|hypodermis|intestine|rectal epithelium|head neurons|nervous system|seam cells|Reproductive System|developing vulva	18	Molecular_function:calcium ion binding|Biological_process:embryonic development (sensu Metazoa)	KOG0030	Myosin essential light chain, EF-Hand protein superfamily	ENSEMBL:ENSP00000343321:human:Myosin light chain 3, skeletal muscle isoform:E=33.9586 | ENSEMBL:ENSP00000293422:human:myosin, light chain 6, alkali, smooth muscle and non-muscle isoform 2:E=33.2366 | ENSEMBL:ENSP00000307280:human:Myosin light chain 1, skeletal muscle isoform:E=32.8239 | ENSEMBL:ENSP00000301540:human:myosin, light chain 6, alkali, smooth muscle and non-muscle isoform 1:E=32.699 | …
Y37D8A.23	194006_at	Y37D8A.23a	Y37D8A.23	WBGene00006762	Y37D8A.23c|Y37D8A.23b	unc-25		e265|e591|e891|e156|sa94|n2379|n2569|tm2727|tm2698|snp_Y37D8[6]|snp_Y37D8[4]|snp_Y37D8[5]	1	WBPhenotype0000049|WBPhenotype0000062|WBPhenotype0000886|WBPhenotype0000050|WBPhenotype0000062|WBPhenotype0000535|WBPhenotype0000689|WBPhenotype0000886|WBPhenotype0000050|WBPhenotype0000535|WBPhenotype0000689|WBPhenotype0000886	0	DD VD AVL DVB RME RIS.|DD, 20 non-DD|expressed in all GABAergic neurons, which include the 19 D neurons in the ventral cord, the four RMEs, AVL, and RIS in the head, and DVB in the tail.|All of the GABAergic neurons and only these cells express unc-25, and the unc-25 expression was visible as soon as these neurons were generated. pSC317 and pSC100 were expressed in all 26 GABAergic neurons. pSC38…	neurons|DD neurons|VD neurons|RME neurons|neurons|DD neurons|GABAergic neurons|GABAergic neurons		Molecular_function:carboxy-lyase activity|Biological_process:carboxylic acid metabolism	KOG0629	Glutamate decarboxylase and related proteins	ENSEMBL:ENSP00000350928:human:Isoform 1 of Glutamate decarboxylase 1:E=159 | ENSEMBL:ENSP00000259271:human:Glutamate decarboxylase 2:E=150.076 | ENSEMBL:ENSP00000267085:human:Isoform Long of Cysteine sulfinic acid decarboxylase:E=126.155 | ENSEMBL:ENSP00000282538:human:CDNA FLJ46802 fis, clone TRACH3032150, moderately similar to Cysteine sulfinic acid decarboxylase:E=92.1871 | ENSEMBL:ENSP0000036…
Y53G8AR.6	187067_at	Y53G8AR.6		WBGene00021813				ok1803|ok1793	0	WBPhenotype0000031|WBPhenotype0000049|WBPhenotype0000050|WBPhenotype0000054|WBPhenotype0000059|WBPhenotype0000689|WBPhenotype0000886|WBPhenotype0001037|WBPhenotype0000049|WBPhenotype0000062|WBPhenotype0000886|WBPhenotype0000031|WBPhenotype0000049|WBPhenotype0000050|WBPhenotype0000054|WBPhenotype0000059|WBPhenotype0000689|WBPhenotype0000886|WBPhenotype0001037|WBPhenotype0000050|WBPhenotype0000535|…	0	no staining			Molecular_function:nucleic acid binding|Biological_process:embryonic development (sensu Metazoa)	KOG4259	Putative nucleic acid-binding protein Hcc-1/proliferation associated cytokine-inducible protein, contains SAP domain	ENSEMBL:ENSP00000337632:human:Nuclear protein Hcc-1:E=11.4559 |
ZK829.4	172994_at	ZK829.4	ZK829.4	WBGene00014095			ZK829.4 is orthologous to the human gene GLYCINE DECARBOXYLASE PRECURSOR (GLUD1; OMIM:238300), which when mutated leads to disease.	snp_ZK666[2]|snp_ZK666[1]	0	WBPhenotype0000050|WBPhenotype0000535|WBPhenotype0000689|WBPhenotype0000886|WBPhenotype0000031|WBPhenotype0000154	0	Larval Expression: pharynx; intestine; renal gland cells; unidentified cells in head; unidentified cells in tail ;|Larval Expression: pharynx; intestine;	head|tail|pharynx|intestine|rectal gland cells|pharynx|intestine	27	Molecular_function:oxidoreductase activity|Biological_process:amino acid metabolism|Biological_process:positive regulation of growth rate	KOG2250	Glutamate/leucine/phenylalanine/valine dehydrogenases	ENSEMBL:ENSP00000277865:human:Glutamate dehydrogenase 1, mitochondrial precursor:E=173.26 | ENSEMBL:ENSP00000327589:human:Glutamate dehydrogenase 2, mitochondrial precursor:E=171.569 | FLYBASE:CG5320-PF:fly:Flybase gene name is Gdh-PF:E=177.387 | FLYBASE:CG4434-PA:fly:Flybase gene name is CG4434-PA:E=118.77 |
C01F1.6	182049_at	C01F1.6		WBGene00015301				ttTi6935	1	WBPhenotype0000050|WBPhenotype0000535|WBPhenotype0000689|WBPhenotype0000886|WBPhenotype0000049|WBPhenotype0000062|WBPhenotype0000886|WBPhenotype0000049|WBPhenotype0000050|WBPhenotype0000689|WBPhenotype0000886|WBPhenotype0000031|WBPhenotype0000049|WBPhenotype0000050|WBPhenotype0000054|WBPhenotype0000059|WBPhenotype0000689|WBPhenotype0000886|WBPhenotype0001037	0	Larval Expression: intestine; Nervous System; head neurons; unidentified cells;|Larval Expression: intestine; Nervous System; head neurons; tail neurons; unidentified cells in head;	intestine|head neurons|nervous system|head|intestine|head neurons|tail neurons|nervous system	11				ENSEMBL:ENSP00000323885:human:Isoform 1 of Ankyrin repeat domain-containing protein 13C:E=125.77 | ENSEMBL:ENSP00000262346:human:Isoform 2 of Ankyrin repeat domain-containing protein 13C:E=102.114 | ENSEMBL:ENSP00000261739:human:Ankyrin repeat domain-containing protein 13A:E=55.0223 | ENSEMBL:ENSP00000354806:human:Isoform 1 of Ankyrin repeat domain-containing protein 13B:E=50.3872 | ENSEMBL:ENSP0…
F23H12.4	172801_x_at	F23H12.4		WBGene00005018		sqt-3		sc80|e2809|e2889|e2896|e2901|sc8|e2888|e2890|e2911|e2906|sc42|sc63|e24|e2117|b238|e2924	0	WBPhenotype0000032|WBPhenotype0000154|WBPhenotype0000645|WBPhenotype0000050|WBPhenotype0000535|WBPhenotype0000583|WBPhenotype0000689|WBPhenotype0000886|WBPhenotype0000050|WBPhenotype0000059|WBPhenotype0000535|WBPhenotype0000583|WBPhenotype0000643|WBPhenotype0000054|WBPhenotype0000583|WBPhenotype0000049|WBPhenotype0000062|WBPhenotype0000886	0	Using poly (A+) RNA, the col-1 specific probe hybridizes to a single size transcript of 1400 nucleotides, most abundant in L2-dauer RNA getting progressively less abundant in embryo, L4, adult and dauer-L4 RNAs. Using total RNA, similar result except that col-1 transcript is more abundant in embryo RNA than L2-dauer RNA.|Postembryonic worms assayed by RT-PCR showed that transcripts oscillate, pea…		14	Molecular_function:structural constituent of cuticle|Cellular_component:cytoplasm|Biological_process:phosphate transport|Biological_process:larval development (sensu Nematoda)|Biological_process:physiological process|Biological_process:positive regulation of body size|Biological_process:embryonic development (sensu Metazoa)|Biological_process:growth|Biological_process:post-embryonic body morphoge…	KOG3544	Collagens (type IV and type XIII), and related proteins	ENSEMBL:ENSP00000358745:human:Collagen, type XVII, alpha 1:E=45.5686 | ENSEMBL:ENSP00000304408:human:Collagen alpha-1(III) chain precursor:E=44.7959 | ENSEMBL:ENSP00000343774:human:Isoform 1 of Collagen alpha-5(IV) chain precursor:E=43.699 | ENSEMBL:ENSP00000349311:human:alpha 5 type IV collagen isoform 3, precursor:E=43.699 | ENSEMBL:ENSP00000331902:human:Isoform 2 of Collagen alpha-5(IV) chain …
F22F4.3	192305_s_at	F22F4.3		WBGene00002224		klp-13	klp-13 encodes an atypical kinesin-like motor protein similar to Saccharomyces cerevisiae Kip3, which has been implicated in nuclear migration; as loss of KLP-13 function via RNA-mediated interference (RNAi) does not result in any abnormalities, the precise role of KLP-13 in C. elegans development and/or behavior is not yet known.	pkP6152	1	WBPhenotype0000050|WBPhenotype0000535|WBPhenotype0000689|WBPhenotype0000886|WBPhenotype0000031|WBPhenotype0000049|WBPhenotype0000050|WBPhenotype0000054|WBPhenotype0000059|WBPhenotype0000689|WBPhenotype0000886|WBPhenotype0001037	0	Larval Expression: Nervous System; nerve ring; ventral nerve cord; head neurons; amphids; tail neurons; phasmids;	head neurons|tail neurons|nerve ring|ventral nerve cord|nervous system|amphids|phasmids	3	Molecular_function:microtubule motor activity|Molecular_function:ATP binding|Biological_process:microtubule-based movement|Cellular_component:microtubule associated complex	KOG0242	Kinesin-like protein	ENSEMBL:ENSP00000353021:human:KIF19 protein:E=41.3372 | ENSEMBL:ENSP00000374566:human:Kinesin family member 19:E=36.2366 | ENSEMBL:ENSP00000302882:human:62 kDa protein:E=35.7959 | ENSEMBL:ENSP00000160827:human:Kinesin-like protein KIF22:E=33.4685 | ENSEMBL:ENSP00000297814:human:KIF27A:E=33.0706 | ENSEMBL:ENSP00000260731:human:Kinesin-like protein KIF11:E=33 | ENSEMBL:ENSP00000333928:human:KIF27C:…
H22K11.1	191956_at	H22K11.1		WBGene00000216		asp-3	asp-3 encodes an aspartyl protease homolog that is required, in parallel with ASP-4 but downstream of CLP-1 and TRA-3, for degenerative (necrotic-like) cell death in neurons induced by mutations such as mec-4(d), deg-3(d), or gsa-1(gf).	gk508|gk477|ttTi579	0	WBPhenotype0000050|WBPhenotype0000535|WBPhenotype0000689|WBPhenotype0000886|WBPhenotype0000031|WBPhenotype0000049|WBPhenotype0000050|WBPhenotype0000054|WBPhenotype0000059|WBPhenotype0000689|WBPhenotype0000886|WBPhenotype0001037|WBPhenotype0000729|WBPhenotype0000049|WBPhenotype0000062|WBPhenotype0000886|WBPhenotype0000729|WBPhenotype0000729|WBPhenotype0000729|WBPhenotype0000039	0	Weak expression is seen throughout the intestines of older larvae and adults. Expression is generally cytoplasmic and excluded from intestinal cell nuclei. Weak cytoplasmic expression is also seen within the uterus of adult worms. This gene has homology to aspartyl proteases.	uterus|intestine	8	Molecular_function:aspartic-type endopeptidase activity|Biological_process:proteolysis|Molecular_function:pepsin A activity|Biological_process:cell death|Biological_process:determination of adult life span	KOG1339	Aspartyl protease	ENSEMBL:ENSP00000236671:human:Cathepsin D precursor:E=84.7447 | ENSEMBL:ENSP00000253719:human:Napsin-A precursor:E=74.585 | ENSEMBL:ENSP00000354337:human:43 kDa protein:E=70.1135 | ENSEMBL:ENSP00000350911:human:Isoform 1 of Cathepsin E precursor:E=69.6778 | ENSEMBL:ENSP00000309542:human:pepsinogen 5, group I:E=65.3372 | ENSEMBL:ENSP00000253720:human:Aspartyl protease 3:E=65.284 | ENSEMBL:ENSP0000…
ZK652.2	176128_at	ZK652.2		WBGene00022783		tomm-7		e2527|ky178|tm1302|ct41	0	WBPhenotype0000031|WBPhenotype0000049|WBPhenotype0000050|WBPhenotype0000054|WBPhenotype0000059|WBPhenotype0000689|WBPhenotype0000886|WBPhenotype0001037|WBPhenotype0000050|WBPhenotype0000535|WBPhenotype0000689|WBPhenotype0000886|WBPhenotype0000049|WBPhenotype0000062|WBPhenotype0000886|WBPhenotype0001183|WBPhenotype0001183|WBPhenotype0000269|WBPhenotype0000049|WBPhenotype0000749|WBPhenotype0000886|…	0	Larval Expression: pharynx; intestine;	pharynx|intestine	18	Molecular_function:protein translocase activity|Biological_process:intracellular protein transport|Cellular_component:mitochondrial outer membrane	KOG4449	Translocase of outer mitochondrial membrane complex, subunit TOM7
F55G1.11	187410_at	F55G1.11		WBGene00001934		his-60	his-60 encodes an H4 histone; by homology, HIS-60 is predicted to function as a nucleosome component required for packaging of DNA into chromatin; his-60 expression is detected in early embryos, beginning at the 28-cell stage and continuing through the comma stage (early morphogenesis); his-60 is a replication-dependent histone locus that resides in a histone gene-rich region on chromosome IV.	snp_B0495[2]|snp_B0495[3]|snp_B0495[1]	0	WBPhenotype0000031|WBPhenotype0000049|WBPhenotype0000050|WBPhenotype0000054|WBPhenotype0000059|WBPhenotype0000060|WBPhenotype0000062|WBPhenotype0000689|WBPhenotype0000886|WBPhenotype0001037|WBPhenotype0000031|WBPhenotype0000050|WBPhenotype0000643|WBPhenotype0000031|WBPhenotype0000050|WBPhenotype0000031|WBPhenotype0000049|WBPhenotype0000050|WBPhenotype0000054|WBPhenotype0000059|WBPhenotype0000689|…	0	Strong expression is observed in this early embryonic pattern. Expression in the embryo appears to begin around the 28 cell stage and ceases just after comma stage. In many cases the expression is diffuse and some embryos are completely blue.		32	Cellular_component:nucleosome|Molecular_function:DNA binding|Cellular_component:nucleus|Biological_process:nucleosome assembly|Biological_process:chromosome organization and biogenesis (sensu Eukaryota)|Biological_process:positive regulation of growth rate|Biological_process:embryonic development (sensu Metazoa)|Biological_process:reproduction|Biological_process:larval development (sensu Nematoda…	KOG3467	Histone H4	ENSEMBL:ENSP00000244484:human:Histone H4:E=48.9586 | ENSEMBL:ENSP00000244537:human:H4 histone family, member L:E=35.1675 | FLYBASE:CG33887-PA:fly:Flybase gene name is His4:CG33887-PA:E=49.1805 | FLYBASE:CG33885-PA:fly:Flybase gene name is His4:CG33885-PA:E=49.1805 | FLYBASE:CG33883-PA:fly:Flybase gene name is His4:CG33883-PA:E=49.1805 | FLYBASE:CG33875-PA:fly:Flybase gene name is His4:CG33875-PA:…
K02F2.2	193627_at	K02F2.2		WBGene00019322				tm2314|tm884	0	WBPhenotype0000059|WBPhenotype0000643|WBPhenotype0000050|WBPhenotype0000055|WBPhenotype0000535|WBPhenotype0000689|WBPhenotype0000886|WBPhenotype0000679|WBPhenotype0000022|WBPhenotype0000050|WBPhenotype0000059|WBPhenotype0000643|WBPhenotype0000054|WBPhenotype0000032|WBPhenotype0000059|WBPhenotype0000535|WBPhenotype0000059|WBPhenotype0000643	0	Larval Expression: intestine; unidentified cells in head;	head|pharynx|intestine	20	Molecular_function:adenosylhomocysteinase activity|Biological_process:one-carbon compound metabolism|Biological_process:L-serine biosynthesis|Molecular_function:oxidoreductase activity, acting on the CH-OH group of donors, NAD or NADP as acceptor|Biological_process:negative regulation of body size|Biological_process:embryonic development (sensu Metazoa)|Biological_process:larval development (sens…	KOG1370	S-adenosylhomocysteine hydrolase	ENSEMBL:ENSP00000217426:human:Adenosylhomocysteinase:E=181.097 | ENSEMBL:ENSP00000315931:human:Putative adenosylhomocysteinase 3:E=117.244 | ENSEMBL:ENSP00000310774:human:Isoform 1 of Putative adenosylhomocysteinase 2:E=116.658 | ENSEMBL:ENSP00000352092:human:Isoform 2 of Putative adenosylhomocysteinase 2:E=116.602 | ENSEMBL:ENSP00000367886:human:45 kDa protein:E=110.921 | FLYBASE:CG11654-PA:fly:…
F47F6.1	179896_at	F47F6.1b	F47F6.1	WBGene00018572	F47F6.1a	lin-42	lin-42 encodes a PAS domain-containing protein orthologous to the insect and mammalian Period proteins that function in the timing of circadian rhythms; during postembryonic development, lin-42 activity is required for the switch from larval to adult fates that occurs in the hypodermal seam cells during the fourth and final molt; as a component of the heterochronic pathway, genetic analysis sugge…	mg152|ve11|ve16|ve20|tm2099|n1089|snp_F47F6[1]|CE2-107|uCE2-729|uCE2-730	0	WBPhenotype0000583|WBPhenotype0000640|WBPhenotype0000697|WBPhenotype0000038|WBPhenotype0000643|WBPhenotype0000031|WBPhenotype0000049|WBPhenotype0000050|WBPhenotype0000054|WBPhenotype0000059|WBPhenotype0000689|WBPhenotype0000886|WBPhenotype0001037|WBPhenotype0000583|WBPhenotype0000269|WBPhenotype0000031|WBPhenotype0000049|WBPhenotype0000050|WBPhenotype0000054|WBPhenotype0000059|WBPhenotype0000689|…	0	First detected in late embryonic stage and continues to be detected through to adulthood. Intensity is higher in animals undergoing ecdysis. Subcellular accumulation generally enriched in nuclei relative to cytoplasm. Cytoplasmic signal is enhanced in lateral seam cells during the molt periods. There is a period of cytokinesis where LIN-42::GFP is not observed. L3 molt: Higher intensity in seam c…	hypodermis|hyp7|seam cells|head|pharynx|seam cells		Molecular_function:signal transducer activity|Biological_process:signal transduction|Biological_process:positive regulation of body size|Biological_process:oviposition|Biological_process:hermaphrodite genitalia development|Biological_process:morphogenesis of an epithelium|Biological_process:locomotory behavior			ENSEMBL:ENSP00000348013:human:137 kDa protein:E=17.4559 | ENSEMBL:ENSP00000254657:human:Isoform 1 of Period circadian protein homolog 2:E=17.4559 | ENSEMBL:ENSP00000168666:human:Period homolog 3:E=15.9586 | ENSEMBL:ENSP00000314420:human:Period circadian protein homolog 1:E=15.7696 | ENSEMBL:ENSP00000355031:human:Period circadian protein homolog 3:E=14.7696 | ENSEMBL:ENSP00000366764:human:PER3 pro…
Y71H2B.10	173376_s_at	Y71H2B.10a	Y71H2B.10	WBGene00000160	Y71H2B.10b	apb-1	The apt-3 gene encodes an adaptin: specifically, it encodes an ortholog of the beta1/2 subunit of adaptor protein complex 1 (AP-1) that affects fertility and embryonic viability.	tm1369|ttTi4290|tm1487|uCE3-771|uCE3-770|snp_Y71H2B[1]	1	WBPhenotype0000050|WBPhenotype0000050|WBPhenotype0000017|WBPhenotype0000050|WBPhenotype0000535|WBPhenotype0000689|WBPhenotype0000886|WBPhenotype0000054|WBPhenotype0000032|WBPhenotype0000689|WBPhenotype0000017|WBPhenotype0000054|WBPhenotype0000032|WBPhenotype0000059	0	|Larval Expression: pharynx; Nervous System; nerve ring; ventral nerve cord; head neurons; tail neurons;	pharynx|head neurons|tail neurons|nerve ring|ventral nerve cord|nervous system		Biological_process:protein complex assembly|Biological_process:intracellular protein transport|Cellular_component:clathrin coat of trans-Golgi network vesicle|Molecular_function:binding|Biological_process:embryonic development (sensu Metazoa)|Biological_process:physiological process|Biological_process:reproduction|Biological_process:larval development (sensu Nematoda)|Biological_process:growth	InP_uni_000044		ENSEMBL:ENSP00000373678:human:Isoform 2 of AP-2 complex subunit beta-1:E=1000 | ENSEMBL:ENSP00000350199:human:Isoform A of AP-1 complex subunit beta-1:E=1000 | ENSEMBL:ENSP00000314414:human:Hypothetical protein DKFZp781K0743:E=1000 | ENSEMBL:ENSP00000373676:human:Isoform 1 of AP-2 complex subunit beta-1:E=1000 | ENSEMBL:ENSP00000262325:human:105 kDa protein:E=1000 | ENSEMBL:ENSP00000348297:human:…
F57B9.6	188535_s_at	F57B9.6a	F57B9.6	WBGene00002083	F57B9.6b	inf-1	inf-1 encodes a protein with high similarity to eukaryotic initiation factor 4A.	ok644|cxTi5909	0	WBPhenotype0000050|WBPhenotype0000050|WBPhenotype0000059|WBPhenotype0000643|WBPhenotype0000059|WBPhenotype0000050|WBPhenotype0000535|WBPhenotype0000689|WBPhenotype0000886|WBPhenotype0000050|WBPhenotype0000270|WBPhenotype0000050|WBPhenotype0000059	0	Larval Expression: pharynx;	pharynx		Molecular_function:nucleic acid binding|Molecular_function:ATP binding|Molecular_function:ATP-dependent helicase activity|Molecular_function:helicase activity|Biological_process:embryonic development (sensu Metazoa)|Biological_process:larval development (sensu Nematoda)|Biological_process:growth|Biological_process:locomotory behavior	KOG0327	Translation initiation factor 4F, helicase subunit (eIF-4A) and related helicases	ENSEMBL:ENSP00000326381:human:Isoform 1 of Eukaryotic initiation factor 4A-II:E=150.337 | ENSEMBL:ENSP00000293831:human:Eukaryotic initiation factor 4A-I:E=147.585 | ENSEMBL:ENSP00000269349:human:Probable ATP-dependent RNA helicase DDX48:E=135.824 | ENSEMBL:ENSP00000309842:human:46 kDa protein:E=134.432 | ENSEMBL:ENSP00000348925:human:BM-010:E=111.658 | ENSEMBL:ENSP00000264018:human:Probable ATP-…
T19H12.2	171979_x_at	T19H12.2		WBGene00020588				tm1441	0	WBPhenotype0000031|WBPhenotype0000049|WBPhenotype0000050|WBPhenotype0000054|WBPhenotype0000059|WBPhenotype0000689|WBPhenotype0000886|WBPhenotype0001037|WBPhenotype0000050|WBPhenotype0000535|WBPhenotype0000689|WBPhenotype0000886|WBPhenotype0000050|WBPhenotype0000535|WBPhenotype0000689|WBPhenotype0000886|WBPhenotype0000049|WBPhenotype0000050|WBPhenotype0000689|WBPhenotype0000886|WBPhenotype0000050|…	0	Expressed in distal germline.		7	Molecular_function:protein binding|Biological_process:embryonic development (sensu Metazoa)	KOG2739	Leucine-rich acidic nuclear protein	ENSEMBL:ENSP00000267918:human:Acidic leucine-rich nuclear phosphoprotein 32 family member A:E=25.6198 | ENSEMBL:ENSP00000350970:human:ANP32A protein (Fragment):E=24.8861 | ENSEMBL:ENSP00000324074:human:Acidic leucine-rich nuclear phosphoprotein 32 family member E:E=24.0555 | ENSEMBL:ENSP00000345848:human:Isoform 1 of Acidic leucine-rich nuclear phosphoprotein 32 family member B:E=22.7447 | ENSEMB…
K07A9.2	175828_at	K07A9.2		WBGene00000553		cmk-1	cmk-1 encodes a Ca+2/calmodulin-dependent protein kinase I (CaMK1); CMK-1 activity is required, cell autonomously and downstream of the cyclic nucleotide-gated channel TAX-4, for several aspects of AFD thermosensory neuron differentiation, including expression of the gcy-8 guanylyl cyclase and nhr-38 nuclear hormone receptor genes and morphology of the AFD sensory endings; cmk-1 activity is thus …	oy20|oy21|ok287|ttTi809	1	WBPhenotype0000031|WBPhenotype0000049|WBPhenotype0000050|WBPhenotype0000054|WBPhenotype0000059|WBPhenotype0000689|WBPhenotype0000886|WBPhenotype0001037|WBPhenotype0000050|WBPhenotype0000535|WBPhenotype0000689|WBPhenotype0000886|WBPhenotype0000049|WBPhenotype0000062|WBPhenotype0000886	0	|Broadly expressed.|Larval Expression: intestine; Nervous System; nerve ring; ventral nerve cord; head neurons; neurons along body; tail neurons;	intestine|head neurons|tail neurons|nerve ring|ventral nerve cord|nervous system|neurons along body	1	Molecular_function:protein kinase activity|Molecular_function:ATP binding|Biological_process:protein amino acid phosphorylation|Molecular_function:protein serine/threonine kinase activity|Molecular_function:protein-tyrosine kinase activity|Molecular_function:magnesium ion binding	KOG0032	Ca2+/calmodulin-dependent protein kinase, EF-Hand protein superfamily	ENSEMBL:ENSP00000256460:human:Calcium/calmodulin-dependent protein kinase type 1:E=113.42 | ENSEMBL:ENSP00000329160:human:Isoform 1 of Calcium/calmodulin-dependent protein kinase type 1D:E=111.959 | ENSEMBL:ENSP00000339249:human:Isoform 2 of Calcium/calmodulin-dependent protein kinase type 1D:E=111.921 | ENSEMBL:ENSP00000009105:human:Isoform 1 of Calcium/calmodulin-dependent protein kinase type 1…
T28D9.2	171761_x_at	T28D9.2d	T28D9.2	WBGene00004702	T28D9.2a|T28D9.2c	rsp-5		ok324	1	WBPhenotype0000049|WBPhenotype0000062|WBPhenotype0000886|WBPhenotype0000050|WBPhenotype0000050|WBPhenotype0000049|WBPhenotype0000062|WBPhenotype0000886|WBPhenotype0000031|WBPhenotype0000049|WBPhenotype0000050|WBPhenotype0000054|WBPhenotype0000059|WBPhenotype0000689|WBPhenotype0000886|WBPhenotype0001037|WBPhenotype0000050|WBPhenotype0000535|WBPhenotype0000689|WBPhenotype0000886	0	GFP fluorescence began to be detected as early as 20-30 cell stage of embryogenesis, and was confined to almost all somatic nuclei in adult hermaphrodites.	all somatic		Molecular_function:nucleic acid binding|Biological_process:embryonic development (sensu Metazoa)	KOG0106	Alternative splicing factor SRp55/B52/SRp75 (RRM superfamily)	ENSEMBL:ENSP00000293233:human:Splicing factor, arginine/serine-rich 2:E=21.6383 | ENSEMBL:ENSP00000216538:human:Isoform SRP40-1 of Splicing factor, arginine/serine-rich 5:E=21.5229 | ENSEMBL:ENSP00000234982:human:Splicing factor, arginine/serine-rich 4:E=21.3279 | ENSEMBL:ENSP00000244020:human:Isoform SRP55-1 of Splicing factor, arginine/serine-rich 6:E=20.5686 | ENSEMBL:ENSP00000353089:human:CDN…
Y71F9B.4	186387_at	Y71F9B.4		WBGene00004920		snr-7	snr-7 encodes the C. elegans ortholog of the small nuclear ribonucleoprotein G, one of seven subunits of the heptameric Sm complex required for the biogenesis and function of snRNPs that catalyze mRNA splicing; in addition to its predicted role in pre-mRNA processing, SNR-7 activity is essential for embryogenesis and for several aspects of germ cell specification including localization and subcel…	ep140|ep169|ep170|ep216|ep411|ep413|or28|zu123|zu147|cxTi1086|cxTi10860	0	WBPhenotype0000031|WBPhenotype0000032|WBPhenotype0000050|WBPhenotype0000643|WBPhenotype0001236|WBPhenotype0000365|WBPhenotype0000689|WBPhenotype0000679|WBPhenotype0000031|WBPhenotype0000050|WBPhenotype0000032|WBPhenotype0000050|WBPhenotype0000643|WBPhenotype0001010|WBPhenotype0000032|WBPhenotype0000054|WBPhenotype0000689	0	Expressed in embryos and adult gonads. Expression pattern in other tissue or life stages are not described in this paper.	gonad		Biological_process:mRNA metabolism|Cellular_component:ribonucleoprotein complex|Biological_process:physiological process|Biological_process:embryonic development (sensu Metazoa)|Biological_process:locomotory behavior|Biological_process:osmoregulation|Biological_process:positive regulation of growth rate|Biological_process:larval development (sensu Nematoda)|Biological_process:reproduction	KOG1780	Small Nuclear ribonucleoprotein G	ENSEMBL:ENSP00000272348:human:Small nuclear ribonucleoprotein G:E=23.3979 | ENSEMBL:ENSP00000369394:human:8 kDa protein:E=21.1675 | ENSEMBL:ENSP00000354331:human:7 kDa protein:E=15.3872 | ENSEMBL:ENSP00000252622:human:U6 snRNA-associated Sm-like protein LSm7:E=10.8239 | FLYBASE:CG9742-PA:fly:Flybase gene name is CG9742-PA:E=22.7696 |
K07H8.3	181918_at	K07H8.3		WBGene00019505				gk320|uCE1-1433|uCE1-1432	1	WBPhenotype0000050|WBPhenotype0000535|WBPhenotype0000689|WBPhenotype0000886|WBPhenotype0000059|WBPhenotype0000050	0	Larval Expression: pharynx; intestine; hypodermis; Nervous System; nerve ring; ventral nerve cord; head neurons; tail neurons;	pharynx|hypodermis|intestine|head neurons|tail neurons|nerve ring|ventral nerve cord|nervous system	18	Molecular_function:N-acetyltransferase activity|Biological_process:N-terminal protein amino acid acetylation|Molecular_function:acetyltransferase activity|Biological_process:larval development (sensu Nematoda)|Biological_process:growth|Biological_process:embryonic development (sensu Metazoa)	KOG3235	Subunit of the major N alpha-acetyltransferase	ENSEMBL:ENSP00000218149:human:N-terminal acetyltransferase complex ARD1 subunit homolog A:E=65.3279 | ENSEMBL:ENSP00000286794:human:similar to N-acetyltransferase, homolog of S. cerevisiae ARD1:E=63.1612 | ENSEMBL:ENSP00000359026:human:ARD1A protein:E=54.7959 | ENSEMBL:ENSP00000335636:human:N-acetyltransferase 5:E=23.3468 | ENSEMBL:ENSP00000311027:human:N-acetyltransferase 5 isoform c:E=13.6021 |…
C50F4.5	188692_at	C50F4.5		WBGene00001915		his-41	his-41 encodes an H2B histone.	tm905	0	WBPhenotype0000050|WBPhenotype0000059|WBPhenotype0000643|WBPhenotype0000050|WBPhenotype0000031|WBPhenotype0000049|WBPhenotype0000050|WBPhenotype0000054|WBPhenotype0000059|WBPhenotype0000689|WBPhenotype0000886|WBPhenotype0001037|WBPhenotype0000050|WBPhenotype0000050|WBPhenotype0000050|WBPhenotype0000059|WBPhenotype0000643|WBPhenotype0000031|WBPhenotype0000050|WBPhenotype0000689|WBPhenotype0000050|…	0	Larval Expression: intestine;	intestine	1	Molecular_function:DNA binding|Biological_process:nucleosome assembly|Biological_process:chromosome organization and biogenesis (sensu Eukaryota)|Cellular_component:nucleosome|Cellular_component:nucleus|Cellular_component:chromatin|Biological_process:reproduction|Biological_process:embryonic development (sensu Metazoa)|Biological_process:larval development (sensu Nematoda)|Biological_process:grow…	KOG1744	Histone H2B	ENSEMBL:ENSP00000330559:human:Histone H2B type 1-L:E=48.2007 | ENSEMBL:ENSP00000358164:human:Histone H2B type 2-F:E=48.0969 | ENSEMBL:ENSP00000346676:human:Histone H2B type 3-B:E=47.8861 | ENSEMBL:ENSP00000303408:human:H2B histone family, member A:E=47.7959 | ENSEMBL:ENSP00000348531:human:Histone H2B type 1-H:E=47.7696 | ENSEMBL:ENSP00000289316:human:Histone H2B type 1-D:E=47.7696 | ENSEMBL:ENSP0…
T07H8.4	183186_at	T07H8.4h	T07H8.4	WBGene00003165	T07H8.4d|T07H8.4a|T07H8.4e|T07H8.4f|T07H8.4g	mec-1	mec-1 encodes proteins with multiple disulfide-linked EGF and Kunitz domains; MEC-1 activity is required for normal mechanosensory behavior, and specifically for: 1) localization of the touch receptor degenerin channel complex, 2) accumulation of MEC-5/collagen into the extracellular matrix surrounding touch receptor neurons, and 3) attachment of touch receptor processes to the body wall; mec-1 p…	e1066|e1292|e1336|e1496|e1526|e1604|e1725|e1737|e1738|e1740|n174|u39|u295|u811|u360|uCE5-1508	1	WBPhenotype0000050|WBPhenotype0000535|WBPhenotype0000689|WBPhenotype0000886|WBPhenotype0000031|WBPhenotype0000049|WBPhenotype0000050|WBPhenotype0000054|WBPhenotype0000059|WBPhenotype0000689|WBPhenotype0000886|WBPhenotype0001037	0	The mec-1 promoter expressed GFP in the touch receptor neurons, many lateral neurons (the SDQ, PLN, and ALN neurons and two neurons of the dorsal sublateral cord), the PVT neuron, and the intestinal muscle.			Molecular_function:calcium ion binding|Molecular_function:serine-type endopeptidase inhibitor activity|Cellular_component:extracellular region|Biological_process:blood coagulation|Molecular_function:protease inhibitor activity			ENSEMBL:ENSP00000222543:human:Tissue factor pathway inhibitor 2 precursor:E=23.9208 | ENSEMBL:ENSP00000233156:human:Isoform Alpha of Tissue factor pathway inhibitor precursor:E=21.3188 | ENSEMBL:ENSP00000342306:human:Isoform Beta of Tissue factor pathway inhibitor precursor:E=16.9208 | ENSEMBL:ENSP00000364031:human:Tissue factor pathway inhibitor (Lipoprotein-associated coagulation inhibitor) var…
F10C1.7	192118_s_at	F10C1.7a	F10C1.7	WBGene00002054	F10C1.7c	ifb-2	ifb-2 encodes a nonessential intermediate filament protein; IFB-2 is predicted to function as a structural component of the cytoskeleton; IFB-2 has no obvious function in RNAi assays.	snp_Y6B3B[7]|snp_Y6B3B[6]|snp_Y6B3B[8]	0	WBPhenotype0000030|WBPhenotype0000050|WBPhenotype0000229|WBPhenotype0000886|WBPhenotype0000049|WBPhenotype0000062|WBPhenotype0000886|WBPhenotype0000886|WBPhenotype0001013|WBPhenotype0000886|WBPhenotype0000030|WBPhenotype0000050|WBPhenotype0000229|WBPhenotype0000050|WBPhenotype0000535|WBPhenotype0000689|WBPhenotype0000886	0	MH33 reactivity in the adult worm is completely restricted to the central region of the intestine, apparently surrounding the intestinal lumen. This is seen more clearly with the isolated adult intestine: MH33 reacts with a tubular structure that can often be seen protruding from the cut end of a dissected intestine where the gut cell cytoplasm has apparently dissociated. This structure presumabl…	intestine		Molecular_function:structural molecule activity|Biological_process:embryonic development (sensu Metazoa)|Biological_process:positive regulation of body size	KOG0977	Nuclear envelope protein lamin, intermediate filament superfamily	ENSEMBL:ENSP00000357282:human:Progerin:E=43.2757 | ENSEMBL:ENSP00000355292:human:Isoform C of Lamin-A/C:E=43.2441 | ENSEMBL:ENSP00000292304:human:Isoform ADelta10 of Lamin-A/C:E=43.1871 | ENSEMBL:ENSP00000310687:human:Isoform A of Lamin-A/C:E=43.1192 | ENSEMBL:ENSP00000261366:human:Lamin-B1:E=38.9208 | ENSEMBL:ENSP00000357280:human:Lamin A/C:E=32.3979 | ENSEMBL:ENSP00000357277:human:Lamin A/C:E=3…
F45E1.6	188999_s_at	F45E1.6		WBGene00001945		his-71	his-71 encodes an H3 histone required for embryonic viability, body morphology, and larval viability.	ok856|tm663|uCE6-1195|uCE6-1194|uCE6-1196	1	WBPhenotype0000050|WBPhenotype0000054|WBPhenotype0000050|WBPhenotype0000054|WBPhenotype0000535|WBPhenotype0000050|WBPhenotype0000050|WBPhenotype0000228|WBPhenotype0000050|WBPhenotype0000050|WBPhenotype0000535|WBPhenotype0000689|WBPhenotype0000886|WBPhenotype0000050|WBPhenotype0000031|WBPhenotype0000050	0	HIS-71::GFP displayed high levels of expression in almost all adult nuclei. With the his-71::GFP transgene, fluorescence was detected at the approximately 51-cell stage (embryos with four E blastomeres).|Broadly expressed.|Larval Expression: intestine; Nervous System; ventral nerve cord; head neurons; tail neurons;	intestine|head neurons|tail neurons|ventral nerve cord|nervous system	6	Molecular_function:DNA binding|Biological_process:nucleosome assembly|Biological_process:chromosome organization and biogenesis (sensu Eukaryota)|Cellular_component:nucleosome|Cellular_component:nucleus|Biological_process:embryonic development (sensu Metazoa)|Biological_process:larval development (sensu Nematoda)|Biological_process:physiological process|Biological_process:post-embryonic body morp…	KOG1745	Histones H3 and H4	ENSEMBL:ENSP00000254810:human:Histone H3.3:E=65.6198 | ENSEMBL:ENSP00000305245:human:similar to H3 histone, family 3B:E=64.8861 | ENSEMBL:ENSP00000333277:human:Histone H3.2:E=64.1308 | ENSEMBL:ENSP00000230495:human:Histone H3.1:E=63.6021 | ENSEMBL:ENSP00000358175:human:Novel protein similar to histone 2, H3c:E=62.6576 | ENSEMBL:ENSP00000305353:human:Histone H3.1t:E=62.1192 | ENSEMBL:ENSP000003398…
C04G2.8	177577_s_at	C04G2.8		WBGene00007307				cxTi9007|ttTi7083	0	WBPhenotype0000886|WBPhenotype0000031|WBPhenotype0000049|WBPhenotype0000050|WBPhenotype0000054|WBPhenotype0000059|WBPhenotype0000689|WBPhenotype0000886|WBPhenotype0001037|WBPhenotype0000049|WBPhenotype0000062|WBPhenotype0000886|WBPhenotype0000049|WBPhenotype0000062|WBPhenotype0000886|WBPhenotype0000031|WBPhenotype0000049|WBPhenotype0000050|WBPhenotype0000054|WBPhenotype0000059|WBPhenotype0000689|…	0	High levels on sperm DNA during and after meiotic divisions.		4		LSE0930	Unnamed protein	ENSEMBL:ENSP00000371114:human:Isoform A of SON protein:E=19.1938 | ENSEMBL:ENSP00000290239:human:252 kDa protein:E=19.1871 | ENSEMBL:ENSP00000312777:human:SON protein:E=19.1871 | ENSEMBL:ENSP00000300278:human:Isoform G of SON protein:E=19.1871 | ENSEMBL:ENSP00000348984:human:SON DNA-binding protein isoform F:E=19.1871 | ENSEMBL:ENSP00000301740:human:Isoform 1 of Serine/arginine repetitive matrix …
F35C5.6	194044_at	F35C5.6		WBGene00009394		clec-63		snp_F35C5[1]	0	WBPhenotype0000031|WBPhenotype0000049|WBPhenotype0000050|WBPhenotype0000054|WBPhenotype0000059|WBPhenotype0000689|WBPhenotype0000886|WBPhenotype0001037|WBPhenotype0000050|WBPhenotype0000535|WBPhenotype0000689|WBPhenotype0000886|WBPhenotype0000049|WBPhenotype0000062|WBPhenotype0000886	0	Germ cell|Intestine	germ cells|intestine	8	Molecular_function:sugar binding	LSE0542	Lectin C-type domain/CUB domain
B0285.1	175292_at	B0285.1		WBGene00007135				h1356|ju281|pkP806|e698|mc44|gk45|ok817|cxTi10719|ttTi2314|ttTi2315|uCE1-1191|snp_F53B8[2]|uCE1-1194|snp_F53B8[4]|uCE1-1190|snp_F53B8[1]|uCE1-1193|pkP1068|snp_F53B8[3]|uCE1-1198|uCE1-1188|uCE1-1189|uCE1-1196|snp_ZK1151[2]|uCE1-1197|uCE1-1192|uCE1-1195|uCE1-1187	1	WBPhenotype0000031|WBPhenotype0000643|WBPhenotype0000059|WBPhenotype0000050|WBPhenotype0000688|WBPhenotype0000050|WBPhenotype0000535|WBPhenotype0000583|WBPhenotype0000050|WBPhenotype0000535|WBPhenotype0000689|WBPhenotype0000886|WBPhenotype0000031|WBPhenotype0000054|WBPhenotype0000535|WBPhenotype0000688|WBPhenotype0000031|WBPhenotype0000643|WBPhenotype0000049|WBPhenotype0000749|WBPhenotype0000886|…	0	Larval Expression: arcade cells; intestine; renal gland cells; hypodermis; Nervous System; head neurons; labial sensilla; unidentified cells in head;	head|hypodermis|intestine|head neurons|nervous system|labial sensilla|rectal gland cells|arcade cells	5	Molecular_function:protein kinase activity|Molecular_function:ATP binding|Biological_process:protein amino acid phosphorylation|Molecular_function:protein serine/threonine kinase activity|Molecular_function:protein-tyrosine kinase activity|Molecular_function:magnesium ion binding|Molecular_function:non-membrane spanning protein tyrosine kinase activity|Cellular_component:cytoplasm|Biological_proc…	KOG0600	Cdc2-related protein kinase	ENSEMBL:ENSP00000300647:human:Cell division cycle 2-related protein kinase 7:E=124.721 | ENSEMBL:ENSP00000181839:human:Isoform 1 of Cell division cycle 2-like protein kinase 5:E=116.854 | ENSEMBL:ENSP00000340557:human:Isoform 2 of Cell division cycle 2-like protein kinase 5:E=112 | ENSEMBL:ENSP00000313986:human:CDC2L5 protein:E=80.4089 | ENSEMBL:ENSP00000362362:human:Isoform 2 of Cell division pr…
B0285.7	189450_at	B0285.7		WBGene00007139				tm2117	0	WBPhenotype0000031|WBPhenotype0000049|WBPhenotype0000050|WBPhenotype0000054|WBPhenotype0000059|WBPhenotype0000689|WBPhenotype0000886|WBPhenotype0001037|WBPhenotype0000643|WBPhenotype0000050|WBPhenotype0000535|WBPhenotype0000689|WBPhenotype0000886|WBPhenotype0000059|WBPhenotype0000643|WBPhenotype0000049|WBPhenotype0000062|WBPhenotype0000886|WBPhenotype0000049|WBPhenotype0000749|WBPhenotype0000886	0	Larval Expression: intestine;	intestine	1	Molecular_function:membrane alanyl aminopeptidase activity|Biological_process:proteolysis|Biological_process:larval development (sensu Nematoda)|Biological_process:growth|Biological_process:locomotory behavior	KOG1046	Puromycin-sensitive aminopeptidase and related aminopeptidases
W05H9.3	172303_x_at	W05H9.3		WBGene00021050				CE6-213	0	WBPhenotype0000050|WBPhenotype0000535|WBPhenotype0000689|WBPhenotype0000886|WBPhenotype0000049|WBPhenotype0000062|WBPhenotype0000886	0	embryo image only		1
F32D8.6	193944_at	F32D8.6		WBGene00001303		emo-1	emo-1 encodes an ortholog of S. cerevisiae Sec61p gamma subunit, which is required for translocation of secreted and membrane proteins into the endoplasmic reticulum; EMO-1 is required for oogenesis and ovulation.	oz1	0	WBPhenotype0000689|WBPhenotype0000050|WBPhenotype0000059|WBPhenotype0000154	0	In both hermaphrodite and male germ lines, there are no emo-1 mRNA in proliferating cells of the distal mitotic region. but there are strong signal that begins at the appropriate position where germ cells switch to a meiotic cell cycle. In the hermaphrodite, presumptive female germ cells maintain emo-1 mRNA accumulation as they progress through the stages of meiotic prophase and form oocytes. In …	germ-line cells		Biological_process:protein targeting|Biological_process:intracellular protein transport|Cellular_component:membrane|Biological_process:protein transport|Molecular_function:protein translocase activity|Biological_process:embryonic development (sensu Metazoa)|Biological_process:larval development (sensu Nematoda)|Biological_process:growth|Biological_process:reproduction	KOG3498	Preprotein translocase, gamma subunit	ENSEMBL:ENSP00000341538:human:Protein transport protein SEC61 subunit gamma:E=26.3188 | FLYBASE:CG8860-PA:fly:Flybase gene name is CG8860-PA:E=24.4089 | FLYBASE:CG14214-PA:fly:Flybase gene name is Sec61gamma-PA:E=24 | FLYBASE:CG13426-PA:fly:Flybase gene name is CG13426-PA:E=15.0655 |
F31D4.1	179595_at	F31D4.1		WBGene00009289				ok1811	1	WBPhenotype0000050|WBPhenotype0000059|WBPhenotype0000031|WBPhenotype0000050|WBPhenotype0000535|WBPhenotype0000689|WBPhenotype0000886	0	Subset of motor neurons.	motor neurons	2	Molecular_function:3'-5'-exoribonuclease activity|Molecular_function:RNA binding|Biological_process:RNA processing|Biological_process:positive regulation of growth rate|Biological_process:embryonic development (sensu Metazoa)|Biological_process:larval development (sensu Nematoda)|Biological_process:growth	KOG1612	Exosomal 3'-5' exoribonuclease complex, subunit Rrp42	ENSEMBL:ENSP00000265564:human:Exosome complex exonuclease RRP42:E=28.7447 | ENSEMBL:ENSP00000239893:human:OTTHUMP00000018264:E=10.1249 | ENSEMBL:ENSP00000374354:human:Exosome complex exonuclease RRP43:E=10.1192 | FLYBASE:CG8395-PA:fly:Flybase gene name is Rrp42-PA:E=28.8539 |
F15H10.1	194205_x_at	F15H10.1		WBGene00000601		col-12	col-12 encodes a member of the collagen superfamily containing collagen triple helix repeats (20 copies); expressed throughout development but expression peaks after each larval molt when new cuticle is being secreted and deposited, and after the L4 to adult larval molt.	tm1966	0	WBPhenotype0000049|WBPhenotype0000062|WBPhenotype0000886|WBPhenotype0000031|WBPhenotype0000049|WBPhenotype0000050|WBPhenotype0000054|WBPhenotype0000059|WBPhenotype0000689|WBPhenotype0000886|WBPhenotype0001037|WBPhenotype0000049|WBPhenotype0000062|WBPhenotype0000886	0	Postembryonic worms assayed show increased level of mRNA detected several hours after the L4/adult molt. The abundance of the transcript peaks at the end of each larval stage during a lethargus.|Fluorescence is first observed at around the 3-fold stage (after completion of elongation). Level of fluorescence is very strong in adults and continues even in old adults. Expression is detected througho…		16	Molecular_function:structural constituent of cuticle|Biological_process:phosphate transport|Cellular_component:cytoplasm	KOG3544	Collagens (type IV and type XIII), and related proteins	ENSEMBL:ENSP00000315243:human:COL3A1 protein:E=41.0555 | ENSEMBL:ENSP00000304408:human:Collagen alpha-1(III) chain precursor:E=40.9586 | ENSEMBL:ENSP00000225964:human:Collagen alpha-1(I) chain precursor:E=40.2219 | ENSEMBL:ENSP00000341752:human:COL22A1 protein (Fragment):E=39.7447 | ENSEMBL:ENSP00000303153:human:collagen, type XXII, alpha 1:E=39.2366 | ENSEMBL:ENSP00000338213:human:Isoform 1 of C…
M18.1	173632_s_at	M18.1		WBGene00000703		col-129		tm1514	0	WBPhenotype0000050|WBPhenotype0000535|WBPhenotype0000689|WBPhenotype0000886|WBPhenotype0000050|WBPhenotype0000062|WBPhenotype0000535|WBPhenotype0000689|WBPhenotype0000886|WBPhenotype0000049|WBPhenotype0000062|WBPhenotype0000886	0	Larval Expression: hypodermis; seam cells;	hypodermis|intestine|seam cells		Molecular_function:structural constituent of cuticle|Biological_process:phosphate transport|Cellular_component:cytoplasm	KOG3544	Collagens (type IV and type XIII), and related proteins	ENSEMBL:ENSP00000243222:human:Collagen alpha-1(X) chain precursor:E=39.0706 | ENSEMBL:ENSP00000341752:human:COL22A1 protein (Fragment):E=38.6576 | ENSEMBL:ENSP00000315243:human:COL3A1 protein:E=38.4815 | ENSEMBL:ENSP00000304408:human:Collagen alpha-1(III) chain precursor:E=38.4089 | ENSEMBL:ENSP00000303153:human:collagen, type XXII, alpha 1:E=37.7447 | ENSEMBL:ENSP00000338213:human:Isoform 1 of C…
Y75B12B.5	193776_at	Y75B12B.5		WBGene00000879		cyn-3	cyp-3 encodes an abundantly expressed cyclophilin A isoform with peptidyl-prolyl isomerase activity in vitro, which closely resembles the prototypical CypA and is thus likely to be a member of the cytosolic CsA-binding cyclophilin subfamily; cyp-3 is exclusively expressed in the single anterior excretory cell, and is dispensable for viability and gross morphology in mass RNAi screens.	tm2573	0	WBPhenotype0000157|WBPhenotype0000031|WBPhenotype0000049|WBPhenotype0000050|WBPhenotype0000054|WBPhenotype0000059|WBPhenotype0000689|WBPhenotype0000886|WBPhenotype0001037|WBPhenotype0000050|WBPhenotype0000535|WBPhenotype0000689|WBPhenotype0000886|WBPhenotype0000049|WBPhenotype0000062|WBPhenotype0000886|WBPhenotype0000031|WBPhenotype0000049|WBPhenotype0000050|WBPhenotype0000054|WBPhenotype0000059|…	0	The semi-quantitative RT-PCR analysis of the post-embryonic temporal expression pattern of cyp-3 indicates that this transcript is most abundant during early larval development, peaking at the second larval stage, and dropping off in later development.|Very specific tissue localization for this highly conserved cyclophilin, being expressed exclusively in larval stages in the single celled anterio…	excretory system	18	Biological_process:protein folding	KOG0865	Cyclophilin type peptidyl-prolyl cis-trans isomerase	ENSEMBL:ENSP00000225174:human:Peptidyl-prolyl cis-trans isomerase, mitochondrial precursor:E=59.0177 | ENSEMBL:ENSP00000303754:human:40 kDa peptidyl-prolyl cis-trans isomerase:E=58.5229 | ENSEMBL:ENSP00000348240:human:Peptidyl-prolyl cis-trans isomerase A:E=58.3872 | ENSEMBL:ENSP00000244636:human:Cyclophilin:E=57.6383 | ENSEMBL:ENSP00000312769:human:Isoform A of Peptidyl-prolyl cis-trans isomeras…
F08G5.4	188364_s_at	F08G5.4		WBGene00000704		col-130		tm2508|uCE6-1021	0	WBPhenotype0000049|WBPhenotype0000062|WBPhenotype0000886|WBPhenotype0000031|WBPhenotype0000049|WBPhenotype0000050|WBPhenotype0000054|WBPhenotype0000059|WBPhenotype0000689|WBPhenotype0000886|WBPhenotype0001037|WBPhenotype0000050|WBPhenotype0000535|WBPhenotype0000689|WBPhenotype0000886|WBPhenotype0000050|WBPhenotype0000062|WBPhenotype0000535|WBPhenotype0000689|WBPhenotype0000886	0	Expressed in intestine/vulva.		16	Molecular_function:structural constituent of cuticle|Biological_process:phosphate transport|Cellular_component:cytoplasm	KOG3544	Collagens (type IV and type XIII), and related proteins	ENSEMBL:ENSP00000225964:human:Collagen alpha-1(I) chain precursor:E=42.4559 | ENSEMBL:ENSP00000271069:human:alpha 1 type XVI collagen precursor:E=40.2007 | ENSEMBL:ENSP00000304408:human:Collagen alpha-1(III) chain precursor:E=39.4815 | ENSEMBL:ENSP00000315243:human:COL3A1 protein:E=38.7959 | ENSEMBL:ENSP00000338213:human:Isoform 1 of Collagen alpha-1(II) chain precursor:E=38.6383 | ENSEMBL:ENSP00…
F01F1.12	192421_s_at	F01F1.12b	F01F1.12	WBGene00017166	F01F1.12a	F01F1.12	The F01F1.12 gene encodes a homolog of the human gene ADHUB, which when mutated leads to fructosemia (OMIM:229600).	gk123|uCE1-1520|uCE1-1519|CE1-222|uCE1-1518	0	WBPhenotype0000049|WBPhenotype0000749|WBPhenotype0000886|WBPhenotype0000031|WBPhenotype0000643|WBPhenotype0000050|WBPhenotype0000535|WBPhenotype0000689|WBPhenotype0000886|WBPhenotype0000032|WBPhenotype0000050|WBPhenotype0000640|WBPhenotype0001037|WBPhenotype0000050|WBPhenotype0000126	0	Expression is seen from embryos to adults in the hyp-7 nuclei. In embryos expression begins in the 200-300 cell stage and is usually comprised of two rows of 6 or 7 cells. In larvae, two rows of staining nuclei are seen down the length of the body. Staining is often restricted to the anterior half of the worm, with only a single row of staining nuclei in adults.|Broadly expressed in soma/embryo .	hypodermal|hyp7		Molecular_function:fructose-bisphosphate aldolase activity|Biological_process:glycolysis|Biological_process:physiological process|Biological_process:embryonic development (sensu Metazoa)|Biological_process:oviposition|Biological_process:gametogenesis|Biological_process:positive regulation of growth rate|Biological_process:locomotory behavior			ENSEMBL:ENSP00000336927:human:Fructose-bisphosphate aldolase A:E=78.8539 | ENSEMBL:ENSP00000226253:human:Fructose-bisphosphate aldolase C:E=77.2007 | ENSEMBL:ENSP00000259398:human:Fructose-bisphosphate aldolase B:E=71.3468 | ENSEMBL:ENSP00000363986:human:Aldolase B, fructose-bisphosphate:E=48.0315 | FLYBASE:CG6058-PH:fly:Flybase gene name is Ald-PH:E=80.4685 | FLYBASE:CG5432-PA:fly:Flybase gene n…
C32E8.9	181817_s_at	C32E8.9		WBGene00016325				cxTi2402|cxTi5003|snp_C54G7[2]|snp_C54G7[3]	0	WBPhenotype0000049|WBPhenotype0000062|WBPhenotype0000886|WBPhenotype0000031|WBPhenotype0000049|WBPhenotype0000050|WBPhenotype0000054|WBPhenotype0000059|WBPhenotype0000689|WBPhenotype0000886|WBPhenotype0001037|WBPhenotype0000050|WBPhenotype0000535|WBPhenotype0000689|WBPhenotype0000886	0	Larval Expression: intestine; hypodermis;	hypodermis|intestine	2	Molecular_function:catalytic activity|Biological_process:metabolism|Molecular_function:naphthoate synthase activity|Biological_process:menaquinone biosynthesis	KOG1680	Enoyl-CoA hydratase	ENSEMBL:ENSP00000357278:human:OTTHUMP00000017171:E=24.9586 | ENSEMBL:ENSP00000207783:human:ECHDC1 protein:E=24.1079 | ENSEMBL:ENSP00000357271:human:OTTHUMP00000017167:E=22.8539 | ENSEMBL:ENSP00000357289:human:Uncharacterized hypothalamus protein HCDASE:E=20.2676 | ENSEMBL:ENSP00000277161:human:Isoform 1 of Methylglutaconyl-CoA hydratase, mitochondrial precursor:E=16.8239 | ENSEMBL:ENSP00000334401…
ZK1193.1	192163_at	ZK1193.1		WBGene00000608		col-19	col-19 encodes a member of the collagen superfamily containing collagen triple helix repeats (20 copies) that is required for normal structure of the alae; expressed during the L2-to-dauer and L4-to-adult molts with strongest expression in adult animals.	ot74|s1198|sa470|sy238	0	WBPhenotype0000031|WBPhenotype0000049|WBPhenotype0000050|WBPhenotype0000054|WBPhenotype0000059|WBPhenotype0000689|WBPhenotype0000886|WBPhenotype0001037|WBPhenotype0000031|WBPhenotype0000049|WBPhenotype0000050|WBPhenotype0000054|WBPhenotype0000059|WBPhenotype0000689|WBPhenotype0000886|WBPhenotype0001037|WBPhenotype0000050|WBPhenotype0000062|WBPhenotype0000535|WBPhenotype0000689|WBPhenotype0000886|…	0	Adult-specific expression in the hypodermis. No expression in embryos or larvae.|First appears in vulval cells L4-Adult molt, then in seam cells young adult, and non-vulval ventral hypodermal cells of older adults.|Strong expressed in adult, faint in dauer.|Expressed adult specifically.|COL-19::GFP is expressed exclusively in the adult cuticle, with a distinctive spatial expression pattern. The t…	hypodermis|seam cells|vulva|cuticle	22	Molecular_function:structural constituent of cuticle|Biological_process:phosphate transport|Cellular_component:cytoplasm|Molecular_function:alpha2-adrenergic receptor activity|Biological_process:G-protein coupled receptor protein signaling pathway|Cellular_component:integral to membrane	KOG3544	Collagens (type IV and type XIII), and related proteins	ENSEMBL:ENSP00000261955:human:Isoform 1 of Collagen alpha-1(XXIII) chain:E=40.3665 | ENSEMBL:ENSP00000225964:human:Collagen alpha-1(I) chain precursor:E=40.3279 | ENSEMBL:ENSP00000315243:human:COL3A1 protein:E=39.6576 | ENSEMBL:ENSP00000304408:human:Collagen alpha-1(III) chain precursor:E=39.585 | ENSEMBL:ENSP00000271069:human:alpha 1 type XVI collagen precursor:E=38.4949 | ENSEMBL:ENSP0000035320…
Y56A3A.18	184994_s_at	Y56A3A.18		WBGene00013236				ok1839	0	WBPhenotype0000050|WBPhenotype0000031|WBPhenotype0000059|WBPhenotype0000031|WBPhenotype0001037|WBPhenotype0000050|WBPhenotype0000535|WBPhenotype0000689|WBPhenotype0000886|WBPhenotype0000049|WBPhenotype0000749|WBPhenotype0000886|WBPhenotype0000049|WBPhenotype0000749|WBPhenotype0000886|WBPhenotype0000049|WBPhenotype0000062|WBPhenotype0000886|WBPhenotype0000050|WBPhenotype0000535|WBPhenotype0000689|…	0	Larval Expression: intestine; unidentified cells in head;	head|intestine	2	Molecular_function:nucleic acid binding|Molecular_function:zinc ion binding|Cellular_component:intracellular|Cellular_component:nucleus|Biological_process:embryonic development (sensu Metazoa)|Biological_process:positive regulation of growth rate|Biological_process:gametogenesis|Biological_process:larval development (sensu Nematoda)|Biological_process:growth	KOG3408	U1-like Zn-finger-containing protein, probabl erole in RNA processing/splicing	ENSEMBL:ENSP00000363383:human:Zinc finger protein 593:E=16.3372 | ENSEMBL:ENSP00000270812:human:Zinc finger protein 593:E=14.8861 | FLYBASE:CG3224-PA:fly:Flybase gene name is CG3224-PA:E=17.2676 |
B0336.10	173275_s_at	B0336.10		WBGene00004435		rpl-23	rpl-23 encodes a large ribosomal subunit L23 protein.	mn601	1	WBPhenotype0000059|WBPhenotype0000032|WBPhenotype0000050|WBPhenotype0000689|WBPhenotype0000059|WBPhenotype0000679|WBPhenotype0000050|WBPhenotype0000689|WBPhenotype0000050|WBPhenotype0000270|WBPhenotype0000050|WBPhenotype0000270	1	Larval Expression: pharynx; intestine; body wall muscle; excretory cell; Nervous System; head neurons;	pharynx|intestine|head neurons|nervous system|body wall muscle|excretory cell	23	Molecular_function:structural constituent of ribosome|Biological_process:protein biosynthesis|Cellular_component:intracellular|Cellular_component:ribosome|Cellular_component:large ribosomal subunit|Biological_process:embryonic development (sensu Metazoa)|Biological_process:reproduction|Biological_process:physiological process|Biological_process:larval development (sensu Nematoda)|Biological_proce…	KOG0901	60S ribosomal protein L14/L17/L23	ENSEMBL:ENSP00000346039:human:60S ribosomal protein L23:E=61.9208 | ENSEMBL:ENSP00000367336:human:15 kDa protein:E=59.9208 | ENSEMBL:ENSP00000272885:human:similar to 60S ribosomal protein L23:E=38.0915 | ENSEMBL:ENSP00000371480:human:8 kDa protein:E=27.3279 | ENSEMBL:ENSP00000372321:human:7 kDa protein:E=19.6198 | FLYBASE:CG3661-PA:fly:Flybase gene name is RpL23-PA:E=63.0862 |
C33A12.1	193727_at	C33A12.1		WBGene00007880			C33A12.1 encodes the C. elegans ortholog of the NDUFA5/B13 subunit of the mitochondrial NADH dehydrogenase (ubiquinone) complex (complex I).	wa4|wa15|wa27|wa14|ok958	1	WBPhenotype0000059|WBPhenotype0000031|WBPhenotype0000050|WBPhenotype0000535|WBPhenotype0000689|WBPhenotype0000886	1	Larval Expression: pharynx; intestine; anal depressor muscle; hypodermis; excretory cell; Nervous System; nerve ring; head neurons;	pharynx|hypodermis|intestine|head neurons|nerve ring|nervous system|anal depressor muscle|excretory cell	8	Molecular_function:oxidoreductase activity, acting on NADH or NADPH|Biological_process:electron transport|Cellular_component:mitochondrial inner membrane|Biological_process:positive regulation of growth rate|Biological_process:larval development (sensu Nematoda)|Biological_process:growth|Biological_process:embryonic development (sensu Metazoa)	KOG3365	NADH:ubiquinone oxidoreductase, NDUFA5/B13 subunit	ENSEMBL:ENSP00000347988:human:NADH dehydrogenase [ubiquinone] 1 alpha subcomplex subunit 5:E=29.301 | ENSEMBL:ENSP00000368072:human:Hypothetical protein DKFZp781K1356:E=28.3566 | ENSEMBL:ENSP00000257777:human:similar to NADH dehydrogenase [ubiquinone] 1 alpha subcomplex subunit 5:E=22.1938 | FLYBASE:CG6463-PA:fly:Flybase gene name is CG6463-PA:E=27.0088 |
ZK973.6	174791_s_at	ZK973.6		WBGene00000140		anc-1	anc-1 encodes a 8546-residue protein, orthologous to Drosophila Msp-300 and mammalian SYNE1 and SYNE2 proteins, which may extend more than 0.5 micrometers in vivo; ANC-1 has coiled regions, a nuclear envelope localization domain (the KASH domain) and an actin-binding domain; ANC-1 affects the positioning of nuclei and mitochondria within the cytoskeleton; ANC-1 is expressed in the cytoplasm, but …	e1873|e1874|e1885|e1802|e1753|cxTi3311|ttTi3024|pkP1110|CE1-123|snp_T03A1[1]	1	WBPhenotype0000031|WBPhenotype0000049|WBPhenotype0000050|WBPhenotype0000054|WBPhenotype0000059|WBPhenotype0000060|WBPhenotype0000062|WBPhenotype0000689|WBPhenotype0000886|WBPhenotype0001037|WBPhenotype0000031|WBPhenotype0000049|WBPhenotype0000050|WBPhenotype0000054|WBPhenotype0000059|WBPhenotype0000060|WBPhenotype0000062|WBPhenotype0000689|WBPhenotype0000886|WBPhenotype0001037|WBPhenotype0000031|…	1	ANC-1 was first detected in L1 larvae and was observed through adult stages where antibodies localized to the cytoplasm of all postembryonic somatic cells. Peripheral nuclear localization of ANC-1 was observed in a variety of cells, including uterine cells.|Expressed in body wall muscles.	all somatic cells		Molecular_function:actin binding|Molecular_function:protein binding|Biological_process:apoptosis|Molecular_function:signal transducer activity|Biological_process:chemotaxis|Biological_process:signal transduction|Cellular_component:membrane|Cellular_component:extracellular matrix (sensu Metazoa)|Biological_process:cell adhesion|Biological_process:blood coagulation|Biological_process:larval develop…	KOG0516	Dystonin, GAS (Growth-arrest-specific protein), and related proteins	ENSEMBL:ENSP00000308157:human:Isoform 4 of Nesprin-1:E=90.7695 | ENSEMBL:ENSP00000356242:human:Isoform 6 of Nesprin-1:E=90.2147 | ENSEMBL:ENSP00000265368:human:Isoform 1 of Nesprin-1:E=83.7447 | ENSEMBL:ENSP00000350719:human:Isoform 2 of Nesprin-2:E=83.3979 | ENSEMBL:ENSP00000356224:human:1011 kDa protein:E=82.9208 | ENSEMBL:ENSP00000341781:human:Isoform 1 of Nesprin-2:E=82.6778 | ENSEMBL:ENSP000…
R11D1.8	192805_at	R11D1.8		WBGene00004442		rpl-28	rpl-28 encodes a large ribosomal subunit L28 protein.	snp_F46F2[2]	1	WBPhenotype0000050|WBPhenotype0000059|WBPhenotype0000050|WBPhenotype0000059|WBPhenotype0000050|WBPhenotype0000535|WBPhenotype0000689|WBPhenotype0000886|WBPhenotype0000031|WBPhenotype0000049|WBPhenotype0000050|WBPhenotype0000054|WBPhenotype0000059|WBPhenotype0000689|WBPhenotype0000886|WBPhenotype0001037|WBPhenotype0000050|WBPhenotype0000535|WBPhenotype0000689|WBPhenotype0000886|WBPhenotype0000050|…	1	Larval Expression: pharynx; intestine; anal depressor muscle; body wall muscle; Nervous System; ventral nerve cord; head neurons; tail neurons;|Larval Expression: pharynx; intestine; anal depressor muscle; Reproductive System; developing vulva; developing uterus; body wall muscle; excretory gland cells; Nervous System; head neurons; tail neurons;	pharynx|intestine|head neurons|tail neurons|ventral nerve cord|nervous system|body wall muscle|anal depressor muscle|pharynx|intestine|head neurons|tail neurons|nervous system|Reproductive System|body wall muscle|developing vulva|spermatheca|anal depressor muscle|excretory gland cells|developing uterus	23	Molecular_function:structural constituent of ribosome|Cellular_component:intracellular|Cellular_component:ribosome|Biological_process:protein biosynthesis|Biological_process:embryonic development (sensu Metazoa)|Biological_process:larval development (sensu Nematoda)|Biological_process:growth	KOG3412	60S ribosomal protein L28	ENSEMBL:ENSP00000342787:human:60S ribosomal protein L28:E=11.6778 | FLYBASE:CG12740-PB:fly:Flybase gene name is RpL28-PB:E=13.0862 |
F54C9.1	173875_at	F54C9.1	F54C9.1	WBGene00002065		iff-2		tm393	0	WBPhenotype0000059|WBPhenotype0000643|WBPhenotype0000269|WBPhenotype0000050|WBPhenotype0000535|WBPhenotype0000689|WBPhenotype0000886|WBPhenotype0000689|WBPhenotype0000697|WBPhenotype0001029|WBPhenotype0000030|WBPhenotype0000689	1	Expression is seen from embryo to adult in this extensive multicomponent pattern. At the 1.5-fold stage staining is seen in 5 as yet unidentified nuclei, with staining becoming more extensive in the 3-fold embryo. In larvae and adults, staining is seen in the pharynx (including pharyngeal muscle cell nuclei), with many hypodermal nuclei in the head, tail and body also staining. Expression is also…	pharynx|hypodermal|spermathecae|anal muscle|gon_herm_spth_A|gon_herm_spth_P	23	Molecular_function:translation initiation factor activity|Biological_process:translational initiation|Biological_process:larval development (sensu Nematoda)|Biological_process:growth|Biological_process:locomotory behavior|Biological_process:reproduction|Biological_process:hermaphrodite genitalia development|Biological_process:embryonic development (sensu Metazoa)	KOG3271	Translation initiation factor 5A (eIF-5A)	ENSEMBL:ENSP00000336702:human:Eukaryotic initiation factor 5A isoform I variant A:E=47.1024 | ENSEMBL:ENSP00000336776:human:Eukaryotic translation initiation factor 5A-1:E=47.0177 | ENSEMBL:ENSP00000354585:human:similar to eukaryotic translation initiation factor 5A:E=45.5229 | ENSEMBL:ENSP00000361394:human:20 kDa protein:E=45.0862 | ENSEMBL:ENSP00000295822:human:Eukaryotic translation initiation…
K07B1.3	190577_s_at	K07B1.3		WBGene00006729		ucp-4		ok195	0	WBPhenotype0000031|WBPhenotype0000049|WBPhenotype0000050|WBPhenotype0000054|WBPhenotype0000059|WBPhenotype0000689|WBPhenotype0000886|WBPhenotype0001037|WBPhenotype0000049|WBPhenotype0000062|WBPhenotype0000886|WBPhenotype0000050|WBPhenotype0000535|WBPhenotype0000689|WBPhenotype0000886	1	GFP expression from this construct was primarily observed in head muscles and the pharynx. In some animals, GFP expression was also observed in the body wall muscles. No evidence show that GFP expression from the ucp-4 promoter was affected by temperature.		11	Molecular_function:transporter activity|Biological_process:transport|Cellular_component:mitochondrial inner membrane|Molecular_function:binding|Cellular_component:membrane|Cellular_component:mitochondrion|Biological_process:mitochondrial transport	KOG0753	Mitochondrial fatty acid anion carrier protein/Uncoupling protein	ENSEMBL:ENSP00000283295:human:Mitochondrial uncoupling protein 4:E=76.585 | ENSEMBL:ENSP00000323740:human:Isoform UCP3L of Mitochondrial uncoupling protein 3:E=40.3372 | ENSEMBL:ENSP00000262999:human:Mitochondrial brown fat uncoupling protein 1:E=37.6778 | ENSEMBL:ENSP00000342797:human:Isoform 3 of Brain mitochondrial carrier protein 1:E=36.5686 | ENSEMBL:ENSP00000347185:human:OTTHUMP00000016550 …
F09F7.2	173182_at	F09F7.2a	F09F7.2	WBGene00003371		mlc-3	mlc-3 encodes an essential myosin light chain; large-scale RNAi screens indicate that mlc-3 activity is required for both embryonic and postembryonic development, as well as for normal locomotion and egg laying.	snp_F09F7[1]	0	WBPhenotype0000050|WBPhenotype0000535|WBPhenotype0000689|WBPhenotype0000886|WBPhenotype0000049|WBPhenotype0000062|WBPhenotype0000886|WBPhenotype0000050|WBPhenotype0000535|WBPhenotype0000689|WBPhenotype0000886|WBPhenotype0000640|WBPhenotype0000643|WBPhenotype0000049|WBPhenotype0000749|WBPhenotype0000886|WBPhenotype0000049|WBPhenotype0000749|WBPhenotype0000886|WBPhenotype0000050|WBPhenotype0000535|…	1	Larval Expression: pharynx; anal depressor muscle; body wall muscle;	pharynx|vulval muscle|body wall muscle|anal depressor muscle		Molecular_function:calcium ion binding|Biological_process:oviposition|Biological_process:locomotory behavior	KOG0030	Myosin essential light chain, EF-Hand protein superfamily	ENSEMBL:ENSP00000307280:human:Myosin light chain 1, skeletal muscle isoform:E=30.2757 | ENSEMBL:ENSP00000301540:human:myosin, light chain 6, alkali, smooth muscle and non-muscle isoform 1:E=29.9586 | ENSEMBL:ENSP00000368883:human:17 kDa protein:E=29.9586 | ENSEMBL:ENSP00000293422:human:myosin, light chain 6, alkali, smooth muscle and non-muscle isoform 2:E=29.5229 | ENSEMBL:ENSP00000343321:human:…
F41C3.5	191462_at	F41C3.5		WBGene00018271				ar202|ar218|ar224|bn18|e231|e2142|e2144|ne120|oz264|oz270|q33|q35|q50|q172|q239|q415|zu24|q339|oz112|q175|q231|e2141|or178|g60|q46|q224|q158|e2072|oz25|sy56|oz132|oz120	1	WBPhenotype0000050|WBPhenotype0000535|WBPhenotype0000689|WBPhenotype0000886|WBPhenotype0000049|WBPhenotype0000062|WBPhenotype0000886	1	Expression is highly mosaic and is seen in several nuclei, possibly hypodermal, throughout the adult worm.|Expressed in somatic gonad.|Larval Expression: pharynx; intestine; body wall muscle; hypodermis; Nervous System; head neurons;	hypodermis|pharynx|hypodermis|intestine|head neurons|uterine muscle|nervous system|Reproductive System|body wall muscle|uterine-seam cell|body	19	Molecular_function:serine carboxypeptidase activity|Biological_process:proteolysis	KOG1282	Serine carboxypeptidases (lysosomal cathepsin A)	ENSEMBL:ENSP00000361545:human:Carrier family 6 , member 8 variant:E=91 | ENSEMBL:ENSP00000191018:human:Lysosomal protective protein precursor:E=90.9586 | ENSEMBL:ENSP00000361537:human:OTTHUMP00000031782:E=61.699 | ENSEMBL:ENSP00000265394:human:Probable serine carboxypeptidase CPVL precursor:E=45.1024 | ENSEMBL:ENSP00000361552:human:OTTHUMP00000031781:E=39.6383 | ENSEMBL:ENSP00000262288:human:Isof…
T26A5.9	173665_at	T26A5.9		WBGene00001005		dlc-1	dlc-1 encodes a dynein light chain type 1 that affects pronuclear migrations and thus affects embryonic viability; also affects fertility, body wall morphology and integrity.	e2150|e1599|uCE6-559	1	WBPhenotype0000054|WBPhenotype0000050|WBPhenotype0000154|WBPhenotype0000050|WBPhenotype0000038|WBPhenotype0000050|WBPhenotype0000535|WBPhenotype0000583|WBPhenotype0000689|WBPhenotype0000031|WBPhenotype0000050|WBPhenotype0000535|WBPhenotype0000583|WBPhenotype0000643|WBPhenotype0000697|WBPhenotype0000050|WBPhenotype0000050|WBPhenotype0001152|WBPhenotype0000054|WBPhenotype0000017|WBPhenotype0000017	1	Larval Expression: pharynx; intestine - posterior cells; body wall muscle; Nervous System; ventral nerve cord; head neurons; tail neurons;|Larval Expression: pharynx; body wall muscle; Nervous System; head neurons; tail neurons;	pharynx|intestine|head neurons|tail neurons|ventral nerve cord|nervous system|body wall muscle|tail|pharynx|head neurons|tail neurons|nervous system|body wall muscle|neurons along body	18	Molecular_function:microtubule motor activity|Biological_process:microtubule-based process|Cellular_component:microtubule associated complex|Biological_process:embryonic development (sensu Metazoa)|Biological_process:morphogenesis of an epithelium|Biological_process:post-embryonic body morphogenesis|Biological_process:positive regulation of body size|Biological_process:reproduction|Biological_pro…	KOG3430	Dynein light chain type 1	ENSEMBL:ENSP00000240343:human:Dynein light chain 2, cytoplasmic:E=43.6021 | ENSEMBL:ENSP00000242577:human:Dynein light chain 1, cytoplasmic:E=42.2291 | ENSEMBL:ENSP00000370138:human:10 kDa protein:E=37.3565 | ENSEMBL:ENSP00000244841:human:11 kDa protein:E=35.9586 | ENSEMBL:ENSP00000297220:human:similar to dynein, cytoplasmic, light peptide:E=14.4949 | ENSEMBL:ENSP00000216068:human:Dynein light ch…
C32D5.9	188536_s_at	C32D5.9		WBGene00002980		lgg-1		ok644|cxTi5909	1	WBPhenotype0000031|WBPhenotype0000049|WBPhenotype0000050|WBPhenotype0000054|WBPhenotype0000059|WBPhenotype0000689|WBPhenotype0000886|WBPhenotype0001037|WBPhenotype0000050|WBPhenotype0000535|WBPhenotype0000689|WBPhenotype0000886|WBPhenotype0000049|WBPhenotype0000062|WBPhenotype0000886	1	Wild-type N2 and daf-2(e1370) animals carrying an extrachromosomal array that expressed GFP::LGG-1 had diffuse cytoplasmic GFP expression in multiple tissues in different stages of development, including the nervous system, pharynx, intestine, hypodermis, somatic gonad, and vulva. The tissue distribution of GFP::LGG-1 expression was similar to that observed for GFP regulated by the endogenous bec…	vulva|pharynx|hypodermis|intestine|somatic gonad|nervous system|pharynx|intestine|tail neurons|nerve ring|ventral nerve cord|nervous system|seam cells|body wall muscle|neurons along body	15	Biological_process:embryonic development (sensu Metazoa)	KOG1654	Microtubule-associated anchor protein involved in autophagy and membrane trafficking	ENSEMBL:ENSP00000306866:human:Gamma-aminobutyric acid receptor-associated protein:E=49.8861 | ENSEMBL:ENSP00000266458:human:Gamma-aminobutyric acid receptor-associated protein-like 1:E=47.3279 | ENSEMBL:ENSP00000311718:human:Gamma-aminobutyric acid receptor-associated protein-like 3:E=43.8239 | ENSEMBL:ENSP00000037243:human:Gamma-aminobutyric acid receptor-associated protein-like 2:E=33.3372 | EN…
F02A9.3	188325_at	F02A9.3		WBGene00001386		far-2	far-2 encodes a protein similar to a class of secreted fatty acid and retinol-binding proteins expressed in parasitic nematodes and secreted in the surrounding tissues of the host; expressed in body wall muscle and vulval cells of adult hermaphrodites, and transcript levels progressively increase during development.	tm506|ok435	0	WBPhenotype0000049|WBPhenotype0000062|WBPhenotype0000886|WBPhenotype0000049|WBPhenotype0000749|WBPhenotype0000886|WBPhenotype0000031|WBPhenotype0000049|WBPhenotype0000050|WBPhenotype0000054|WBPhenotype0000059|WBPhenotype0000689|WBPhenotype0000886|WBPhenotype0001037|WBPhenotype0000050|WBPhenotype0000535|WBPhenotype0000689|WBPhenotype0000886|WBPhenotype0000050|WBPhenotype0000535|WBPhenotype0000689|…	1	Body wall muscle cells and vulval muscle cells of adult hermaphrodites. Beta-galactosidase is nuclear localized|Strong expression (>1.0X of control ama-1 expression): L3 larva, L4 larva, adult hermaphrodite, adult male.|The -galactosidase expression was observed in adults only, in body wall and vulval muscle cells.|Both gfp and cfp fusions generated by fosmid recombineering drove body wall muscle…	non-pharyngeal muscle	8		LSE0706	Unnamed protein
M01E11.7	188534_s_at	M01E11.7c	M01E11.7	WBGene00006508	M01E11.7a|M01E11.7b	tag-163		ok644|cxTi5909	0	WBPhenotype0000031|WBPhenotype0000049|WBPhenotype0000050|WBPhenotype0000054|WBPhenotype0000059|WBPhenotype0000689|WBPhenotype0000886|WBPhenotype0001037|WBPhenotype0000050|WBPhenotype0000535|WBPhenotype0000689|WBPhenotype0000886|WBPhenotype0000049|WBPhenotype0000062|WBPhenotype0000886	1	Larval Expression: anal depressor muscle; body wall muscle;|Larval Expression: anal depressor muscle; body wall muscle;	vulval muscle|Reproductive System|body wall muscle|anal depressor muscle|stomato-intestinal muscle|body wall muscle|anal depressor muscle		Biological_process:intracellular signaling cascade	KOG1930	Focal adhesion protein Tensin, contains PTB domain	ENSEMBL:ENSP00000171887:human:Tensin-1:E=84.699 | ENSEMBL:ENSP00000262048:human:tensin like C1 domain containing phosphatase isoform 3:E=81 | ENSEMBL:ENSP00000319684:human:tensin like C1 domain containing phosphatase isoform 2:E=80.3872 | ENSEMBL:ENSP00000319756:human:tensin like C1 domain containing phosphatase isoform 1:E=80.3468 | ENSEMBL:ENSP00000347968:human:Tumor endothelial marker 6:E=79.8…
F47D12.6	187668_at	F47D12.6		WBGene00018562				cxTi9859|CE3-161	1	WBPhenotype0000049|WBPhenotype0000749|WBPhenotype0000886|WBPhenotype0000049|WBPhenotype0000062|WBPhenotype0000886|WBPhenotype0000050|WBPhenotype0000535|WBPhenotype0000689|WBPhenotype0000886|WBPhenotype0000031|WBPhenotype0000049|WBPhenotype0000050|WBPhenotype0000054|WBPhenotype0000059|WBPhenotype0000689|WBPhenotype0000886|WBPhenotype0001037	1	Larval Expression: body wall muscle; Nervous System; head neurons;	head neurons|nervous system|body wall muscle	6		InP_Cae_011499
F33A8.3	173933_s_at	F33A8.3	F33A8.3	WBGene00000472		cey-1	cey-1 encodes a protein with a cold-shock/Y-box domain that is expressed in early embryonic blastomeres (at the 15-cell stage, i.e., pre-gastrulation), but is normally repressed in early germline blastomeres by PIE-1; it is predicted to be mitochondrial by phylogenetic profiling.	pk81|ok1805|uCE2-1954|uCE2-1955	0	WBPhenotype0000050|WBPhenotype0000535|WBPhenotype0000689|WBPhenotype0000886|WBPhenotype0000031|WBPhenotype0000049|WBPhenotype0000050|WBPhenotype0000054|WBPhenotype0000059|WBPhenotype0000689|WBPhenotype0000886|WBPhenotype0001037|WBPhenotype0000049|WBPhenotype0000062|WBPhenotype0000886	1	At 1 through 30-cell stage, maintained in germ line, lost from somatic cells. At 30-cell stage, staining was in 2 then 4 posterior cells. Staining was ubiquitous at 100 through 550-cell stage. Staining was seen in muscle and other tissues at bean through pretzel stages.	muscle|germ-line cells	1	Molecular_function:nucleic acid binding|Molecular_function:DNA binding|Biological_process:regulation of transcription, DNA-dependent|Cellular_component:cytoplasm|Biological_process:response to stress	KOG3070	Predicted RNA-binding protein containing PIN domain and invovled in translation or RNA processing	ENSEMBL:ENSP00000228251:human:Isoform 1 of DNA-binding protein A:E=38.1871 | ENSEMBL:ENSP00000279550:human:Isoform 2 of DNA-binding protein A:E=37.3565 | ENSEMBL:ENSP00000350099:human:35 kDa protein:E=36.6383 | ENSEMBL:ENSP00000163282:human:Nuclease sensitive element-binding protein 1:E=36.5376 | ENSEMBL:ENSP00000361621:human:Nuclease sensitive element binding protein-1:E=35.8861 | ENSEMBL:ENSP00…
F40E10.3	189738_at	F40E10.3		WBGene00000822		csq-1		cxTi312|uCE6-1478	0	WBPhenotype0000050|WBPhenotype0000535|WBPhenotype0000689|WBPhenotype0000886|WBPhenotype0000031|WBPhenotype0000049|WBPhenotype0000050|WBPhenotype0000054|WBPhenotype0000059|WBPhenotype0000689|WBPhenotype0000886|WBPhenotype0001037|WBPhenotype0000049|WBPhenotype0000062|WBPhenotype0000886	1	Northern blot analysis revealed a single transcript of 1.5 kb detectable at all developmental stages. During the embryonic stages a very weak signal was detected, which increased significantly during larval and adult stages.|In situ hybridization experiments with anti-sense probe showed that the csq-1 gene began to be expressed in 2-fold-stage embryos along their mid-body lines where body-wall mu…		16	Molecular_function:calcium ion binding|Cellular_component:endoplasmic reticulum|Molecular_function:isomerase activity	TWOG0270	Calsequestrin	ENSEMBL:ENSP00000271556:human:Calsequestrin 1:E=57.0757 | ENSEMBL:ENSP00000357057:human:Calsequestrin-1 precursor:E=57.0706 | ENSEMBL:ENSP00000261448:human:Calsequestrin-2 precursor:E=51.2518 |
Y49F6B.4	173195_s_at	Y49F6B.4		WBGene00004896		smu-2	smu-2 encodes a protein with homology to the mammalian nuclear protein RED that affects the accumulation of alternatively spliced unc-52 transcripts; may function in a pathway with smu-1, interacts in vitro with SMU-1, and may be required for normal expression levels of SMU-1.	mn416|mn610|mn611	3	WBPhenotype0000050|WBPhenotype0000535|WBPhenotype0000689|WBPhenotype0000886|WBPhenotype0000050|WBPhenotype0001182|WBPhenotype0000269|WBPhenotype0001183|WBPhenotype0000031|WBPhenotype0000049|WBPhenotype0000050|WBPhenotype0000054|WBPhenotype0000059|WBPhenotype0000689|WBPhenotype0000886|WBPhenotype0001037|WBPhenotype0001182|WBPhenotype0001182|WBPhenotype0000049|WBPhenotype0000062|WBPhenotype0000886|…	1	SMU-2::GFP is a nuclear protein. SMU-2::GFP was observed at all stages of development including early embryogenesis and in oocytes. To show that SMU-2 is ubiquitously expressed, embryos and larvae carrying the integrated smu-2::gfp array were costained with the DNA stain DAPI and SMU-2::GFP was observed in essentially every cell that was stained by DAPI. Unlike most transgenes in C. elegans, the …				KOG2498	IK cytokine down-regulator of HLA class II	ENSEMBL:ENSP00000261812:human:Protein Red:E=76.9208 | ENSEMBL:ENSP00000261973:human:RNA binding motif protein 25:E=16.6021 | ENSEMBL:ENSP00000282007:human:zinc finger CCCH-type containing 13:E=15.1611 | ENSEMBL:ENSP00000242848:human:Isoform 1 of Zinc finger CCCH domain-containing protein 13:E=15.1192 | ENSEMBL:ENSP00000368200:human:139 kDa protein:E=14.8239 | ENSEMBL:ENSP00000266070:human:Isoform…
C16C10.11	173374_s_at	C16C10.11		WBGene00007630				snp_Y48G10[3]|snp_Y48G10[2]	1	WBPhenotype0000049|WBPhenotype0000749|WBPhenotype0000886|WBPhenotype0000049|WBPhenotype0000062|WBPhenotype0000886|WBPhenotype0000031|WBPhenotype0000049|WBPhenotype0000050|WBPhenotype0000054|WBPhenotype0000059|WBPhenotype0000689|WBPhenotype0000886|WBPhenotype0001037|WBPhenotype0000049|WBPhenotype0000749|WBPhenotype0000886|WBPhenotype0000050|WBPhenotype0000535|WBPhenotype0000689|WBPhenotype0000886|…	1	Larval Expression: pharynx; anal depressor muscle; body wall muscle; Nervous System; head neurons; tail neurons;	pharynx|head neurons|tail neurons|nervous system|body wall muscle|anal depressor muscle	20	Biological_process:homoiothermy|Molecular_function:ice binding|Biological_process:response to freezing	KOG4090	Uncharacterized conserved protein	ENSEMBL:ENSP00000266157:human:CHCH domain-containing protein C22orf16, mitochondrial precursor:E=28.8539 | ENSEMBL:ENSP00000352987:human:Coiled-coil-helix-coiled-coil-helix domain-containing protein 2:E=27.6198 | ENSEMBL:ENSP00000270751:human:similar to Coiled-coil-helix-coiled-coil-helix domain-containing protein 2 (HCV NS2 trans-regulated protein) (NS2TP) isoform 3:E=25.8861 | ENSEMBL:ENSP00000…
Y46G5A.12	173752_s_at	Y46G5A.12		WBGene00012903				js20|md1136|md1192|md1088|gk322|gk312|gk333|pkP660	0	WBPhenotype0000050|WBPhenotype0000535|WBPhenotype0000689|WBPhenotype0000886|WBPhenotype0000031|WBPhenotype0000049|WBPhenotype0000050|WBPhenotype0000054|WBPhenotype0000059|WBPhenotype0000689|WBPhenotype0000886|WBPhenotype0001037|WBPhenotype0000050|WBPhenotype0000154	1	Larval Expression: pharynx; anal depressor muscle; body wall muscle; unidentified cells in body ;unidentified cells in tail ;|Larval Expression: pharynx; intestine; hypodermis;	tail|pharynx|vulval muscle|Reproductive System|body wall muscle|anal depressor muscle|body|pharynx|hypodermis|intestine		Biological_process:protein transport|Biological_process:embryonic development (sensu Metazoa)	KOG3230	Vacuolar assembly/sorting protein DID4	ENSEMBL:ENSP00000310440:human:Charged multivesicular body protein 2a:E=75.0506 | ENSEMBL:ENSP00000263780:human:Charged multivesicular body protein 2b:E=29.6778 | ENSEMBL:ENSP00000263856:human:Charged multivesicular body protein 3:E=17.1938 | FLYBASE:CG14542-PA:fly:Flybase gene name is CG14542-PA:E=80 | FLYBASE:CG4618-PA:fly:Flybase gene name is CG4618-PA:E=28.5086 | FLYBASE:CG4108-PA:fly:Flybase …
T14G12.3	186127_at	T14G12.3		WBGene00006408		tag-18		pk303|gk108|gk109|ok614	0	WBPhenotype0000049|WBPhenotype0000062|WBPhenotype0000886|WBPhenotype0000050|WBPhenotype0000535|WBPhenotype0000689|WBPhenotype0000886|WBPhenotype0000031|WBPhenotype0000049|WBPhenotype0000050|WBPhenotype0000054|WBPhenotype0000059|WBPhenotype0000689|WBPhenotype0000886|WBPhenotype0001037	1	Larval Expression: anal depressor muscle; body wall muscle;	vulval muscle|Reproductive System|body wall muscle|anal depressor muscle	8		LSE4154	Unnamed protein
T10C6.5	175500_at	T10C6.5		WBGene00011687				snp_T10C6[1]	1	WBPhenotype0000050|WBPhenotype0000535|WBPhenotype0000689|WBPhenotype0000886|WBPhenotype0000050|WBPhenotype0000050|WBPhenotype0000535|WBPhenotype0000689|WBPhenotype0000886|WBPhenotype0000049|WBPhenotype0000062|WBPhenotype0000886|WBPhenotype0000050	1	Larval Expression: pharynx; body wall muscle; excretory cell; Nervous System; ventral nerve cord; head neurons;	pharynx|head neurons|ventral nerve cord|vulval muscle|nervous system|Reproductive System|body wall muscle|stomato-intestinal muscle|gonad sheath cells|excretory cell	11	Biological_process:nuclear mRNA splicing, via spliceosome|Cellular_component:spliceosome complex|Biological_process:embryonic development (sensu Metazoa)	KOG3228	Uncharacterized conserved protein	ENSEMBL:ENSP00000279839:human:hypothetical protein LOC51503:E=71.3566 | FLYBASE:CG12135-PA:fly:Flybase gene name is c12.1-PA:E=40.041 |
C49A1.10	182082_at	C49A1.10		WBGene00008191				ok1837	0	WBPhenotype0000050|WBPhenotype0000535|WBPhenotype0000689|WBPhenotype0000886	1	GFP expression in the cells and nuclei of body-wall muscle cells.		6
ZC395.10	187603_s_at	ZC395.10		WBGene00022599				ok297	1	WBPhenotype0000050|WBPhenotype0000535|WBPhenotype0000689|WBPhenotype0000886|WBPhenotype0000031|WBPhenotype0000049|WBPhenotype0000050|WBPhenotype0000054|WBPhenotype0000059|WBPhenotype0000689|WBPhenotype0000886|WBPhenotype0001037|WBPhenotype0000050|WBPhenotype0000049|WBPhenotype0000749|WBPhenotype0000886|WBPhenotype0000050|WBPhenotype0000689	1	Larval Expression: Nervous System; head neurons;|Larval Expression: pharynx; body wall muscle; Nervous System; ventral nerve cord; head neurons; tail neurons;	head neurons|nervous system|pharynx|head neurons|tail neurons|ventral nerve cord|vulval muscle|nervous system|Reproductive System|body wall muscle	18	Biological_process:reproduction|Biological_process:embryonic development (sensu Metazoa)	KOG3158	HSP90 co-chaperone p23	ENSEMBL:ENSP00000262033:human:Prostaglandin E synthase 3:E=16.2007 | ENSEMBL:ENSP00000294662:human:similar to unactive progesterone receptor, 23 kD:E=14.5086 | ENSEMBL:ENSP00000261875:human:HSPC121:E=13.3188 | ENSEMBL:ENSP00000310922:human:similar to unactive progesterone receptor, 23 kD:E=12.6021 | FLYBASE:CG16817-PA:fly:Flybase gene name is CG16817-PA:E=21.2441 | FLYBASE:CG9267-PA:fly:Flybase g…
K10B3.8	194177_x_at	K10B3.8		WBGene00001684		gpd-2	gpd-2 encodes one of four C. elegans glyceraldehyde-3-phosphate dehydrogenases (GAPDHs); by homology, GPD-2 is predicted to reversibly catalyze the oxidation and phosphorylation of glyceraldehyde-3-phosphate to 1,3-diphosphoglycerate during glycolysis; in C. elegans, GPD-2 and GPD-3 constitute the major GAPDH isoenzymes and are expressed at highest levels during postembryonic development, primari…	ce268|ok1290|tm2525|tm2536|snp_R153[1]	1	WBPhenotype0001183|WBPhenotype0000050|WBPhenotype0000535|WBPhenotype0000689|WBPhenotype0000886|WBPhenotype0001183|WBPhenotype0000049|WBPhenotype0000062|WBPhenotype0000886|WBPhenotype0000050|WBPhenotype0000229|WBPhenotype0000691|WBPhenotype0000050|WBPhenotype0000535|WBPhenotype0000689|WBPhenotype0000886|WBPhenotype0000031|WBPhenotype0000049|WBPhenotype0000050|WBPhenotype0000054|WBPhenotype0000059|…	1	Detected in embryos and in L4. Level of mRNA increases by tenfold from embryo to L4.|Broadly expressed in soma.|Larval Expression: intestine; body wall muscle; hypodermis; Nervous System; tail neurons; unidentified cells in head;	head|hypodermis|intestine|tail neurons|vulval muscle|nervous system|Reproductive System|body wall muscle	27	Molecular_function:glyceraldehyde-3-phosphate dehydrogenase (phosphorylating) activity|Molecular_function:NAD binding|Biological_process:glycolysis|Molecular_function:glyceraldehyde-3-phosphate dehydrogenase activity|Biological_process:glucose metabolism|Molecular_function:aspartate-semialdehyde dehydrogenase activity|Biological_process:methionine biosynthesis|Biological_process:threonine biosynt…	KOG0657	Glyceraldehyde 3-phosphate dehydrogenase	ENSEMBL:ENSP00000229239:human:Glyceraldehyde-3-phosphate dehydrogenase:E=135.523 | ENSEMBL:ENSP00000222286:human:Glyceraldehyde-3-phosphate dehydrogenase, testis-specific:E=120.77 | ENSEMBL:ENSP00000344642:human:17 kDa protein:E=32.6198 | ENSEMBL:ENSP00000295608:human:15 kDa protein:E=30.8861 | ENSEMBL:ENSP00000359236:human:15 kDa protein:E=29.4815 | ENSEMBL:ENSP00000368038:human:14 kDa protein:E…
C16C10.1	189787_at	C16C10.1		WBGene00007622				tm2107	1	WBPhenotype0000050|WBPhenotype0000535|WBPhenotype0000689|WBPhenotype0000886|WBPhenotype0000049|WBPhenotype0000749|WBPhenotype0000886|WBPhenotype0000031|WBPhenotype0000049|WBPhenotype0000050|WBPhenotype0000054|WBPhenotype0000059|WBPhenotype0000689|WBPhenotype0000886|WBPhenotype0001037|WBPhenotype0000049|WBPhenotype0000050|WBPhenotype0000689|WBPhenotype0000886|WBPhenotype0000049|WBPhenotype0000749|…	1	Larval Expression: anal depressor muscle; Nervous System; head neurons; amphids; unidentified cells in tail ;	tail|pharynx|head neurons|vulval muscle|nervous system|Reproductive System|anal depressor muscle|amphids	2	Molecular_function:binding|Biological_process:transport|Cellular_component:mitochondrial inner membrane|Cellular_component:membrane|Molecular_function:transporter activity|Biological_process:proteolysis|Molecular_function:metallopeptidase activity|Molecular_function:zinc ion binding	KOG0761	Mitochondrial carrier protein CGI-69	ENSEMBL:ENSP00000344831:human:mitochondrial carrier family protein:E=78.5229 | ENSEMBL:ENSP00000225308:human:Isoform 2 of Solute carrier family 25 member 39:E=66.6576 | ENSEMBL:ENSP00000366299:human:SLC25A39 protein:E=65 | ENSEMBL:ENSP00000285646:human:Isoform 1 of Mitoferrin-2:E=27.1549 | ENSEMBL:ENSP00000273158:human:Solute carrier family 25, member 38:E=27.0757 | ENSEMBL:ENSP00000319574:human:…
T04C12.4	173992_at	T04C12.4		WBGene00000065		act-3	act-3 encodes an invertebrate actin, highly similar to ACT-1, ACT-2, and ACT-4, that functions in body wall muscle.	ad767|st22	1	WBPhenotype0000689|WBPhenotype0000689|WBPhenotype0000032|WBPhenotype0000054|WBPhenotype0000059|WBPhenotype0000164|WBPhenotype0000697|WBPhenotype0000689|WBPhenotype0000697|WBPhenotype0000054|WBPhenotype0000689|WBPhenotype0000697|WBPhenotype0000689|WBPhenotype0000050|WBPhenotype0001018|WBPhenotype0000050|WBPhenotype0001018|WBPhenotype0000689|WBPhenotype0000689|WBPhenotype0000059	1	Larval Expression: pharynx; body wall muscle; Nervous System; head neurons; unidentified cells in head;	head|pharynx|head neurons|nervous system|body wall muscle		Molecular_function:ATP binding|Molecular_function:protein binding|Biological_process:reproduction|Biological_process:larval development (sensu Nematoda)|Biological_process:physiological process|Biological_process:growth|Biological_process:hermaphrodite genitalia development|Biological_process:embryonic development (sensu Metazoa)|Biological_process:cytokinesis|Biological_process:embryonic cleavage	KOG0676	Actin and related proteins	ENSEMBL:ENSP00000349960:human:Actin, cytoplasmic 1:E=199.367 | ENSEMBL:ENSP00000331514:human:Actin, cytoplasmic 2:E=198.721 | ENSEMBL:ENSP00000295137:human:Actin, gamma-enteric smooth muscle:E=194.495 | ENSEMBL:ENSP00000290378:human:Actin, alpha cardiac muscle 1:E=194.387 | ENSEMBL:ENSP00000224784:human:Actin, aortic smooth muscle:E=193.959 | ENSEMBL:ENSP00000324452:human:Actin, alpha skeletal mu…
T27E4.8	189087_s_at	T27E4.8		WBGene00002015		hsp-16.1	hsp-16.1 encodes a 16-kD heat shock protein (HSP) that is a member of the hsp16/hsp20/alphaB-crystallin (HSP16) family of heat shock proteins, and that is identical to the protein encoded by hsp-16.11; an hsp-16.1 reporter fusion, expressed broadly but most strongly in muscle and hypodermis, is induced solely in response to heat shock or other environmental stresses; expression is detectable in s…	ok577	1	WBPhenotype0000031|WBPhenotype0000049|WBPhenotype0000050|WBPhenotype0000054|WBPhenotype0000059|WBPhenotype0000689|WBPhenotype0000886|WBPhenotype0001037|WBPhenotype0000039|WBPhenotype0000031|WBPhenotype0000049|WBPhenotype0000050|WBPhenotype0000054|WBPhenotype0000059|WBPhenotype0000689|WBPhenotype0000886|WBPhenotype0001037|WBPhenotype0000049|WBPhenotype0000062|WBPhenotype0000886|WBPhenotype0000031|…	1	Expression of both the 48.1C and 41.2C transgenes was consistently observed in embryos from gastrulation onward, in all larval stages and in adults. In postembryonic stages, both transgenes were expressed in most tissues. Although 41.2C is expressed in numerous tissues, especially the pharynx and gut, it is not expressed in the gonad. 41.8C express in a tissue general fashion and expression s in …	head|tail|vulva|hypodermal|hypodermis|coelomocytes|pharyngeal muscle|somatic gonad|ventral cord neurons|head neurons	36	Molecular_function:structural constituent of eye lens|Biological_process:determination of adult life span	KOG3591	Alpha crystallins	ENSEMBL:ENSP00000227251:human:Alpha crystallin B chain:E=13.699 | ENSEMBL:ENSP00000248553:human:Heat-shock protein beta-1:E=11.0132 | ENSEMBL:ENSP00000291554:human:Alpha crystallin A chain:E=10.7212 | FLYBASE:CG4463-PA:fly:Flybase gene name is Hsp23-PA:E=12.3468 | FLYBASE:CG4533-PA:fly:Flybase gene name is l(2)efl-PA:E=12.2441 | FLYBASE:CG4190-PA:fly:Flybase gene name is Hsp67Bc-PA:E=10.6778 | FL…
Y49E10.20	188926_s_at	Y49E10.20		WBGene00013039			Y49E10.20 encodes a ortholog of human CD36 antigen (OMIM:173510, mutated in platelet glycoprotein IV deficiency); Y49E10.20 is needed for cell corpse engulfment in the germline and in the three-fold embryo, and for migration of the anterior arm of the gonad.	ok1286|snp_Y49E10[8]	1	WBPhenotype0000050|WBPhenotype0000050|WBPhenotype0000535|WBPhenotype0000689|WBPhenotype0000886|WBPhenotype0000049|WBPhenotype0000749|WBPhenotype0000886|WBPhenotype0000689|WBPhenotype0000697|WBPhenotype0000031|WBPhenotype0000049|WBPhenotype0000050|WBPhenotype0000054|WBPhenotype0000059|WBPhenotype0000689|WBPhenotype0000886|WBPhenotype0001037	1	Larval Expression: pharynx; intestine; body wall muscle; Nervous System; head neurons; tail neurons;	pharynx|intestine|head neurons|tail neurons|vulval muscle|nervous system|Reproductive System|body wall muscle|excretory cell	5	Biological_process:cell adhesion|Cellular_component:membrane|Biological_process:reproduction|Biological_process:hermaphrodite genitalia development	KOG3776	Plasma membrane glycoprotein CD36 and related membrane receptors	ENSEMBL:ENSP00000264896:human:Lysosome membrane protein 2:E=40.5229 | ENSEMBL:ENSP00000308165:human:Platelet glycoprotein 4:E=40.2007 | ENSEMBL:ENSP00000343795:human:Isoform 4 of Scavenger receptor class B member 1:E=32.3279 | ENSEMBL:ENSP00000261693:human:Isoform 1 of Scavenger receptor class B member 1:E=30.8539 | ENSEMBL:ENSP00000365980:human:Isoform 3 of Scavenger receptor class B member 1:E=…
F46H5.4	190212_s_at	F46H5.4		WBGene00018520				ttTi5260	0	WBPhenotype0000050|WBPhenotype0000535|WBPhenotype0000689|WBPhenotype0000886|WBPhenotype0000050|WBPhenotype0000062|WBPhenotype0000535|WBPhenotype0000689|WBPhenotype0000886	1	Larval Expression: body wall muscle;|Larval Expression: body wall muscle;	body wall muscle|body wall muscle	1	Molecular_function:guanyl-nucleotide exchange factor activity|Molecular_function:GTP binding|Molecular_function:GTPase binding|Molecular_function:nucleic acid binding|Molecular_function:methyltransferase activity|Biological_process:methylation	KOG1997	PH domain-containing protein	ENSEMBL:ENSP00000251157:human:Dedicator of cytokinesis 7:E=252.796 | ENSEMBL:ENSP00000340742:human:dedicator of cytokinesis 7:E=210.119 | ENSEMBL:ENSP00000287364:human:Dedicator of cytokinesis protein 8:E=184.102 | ENSEMBL:ENSP00000321556:human:Dedicator of cytokinesis protein 6:E=178.886 | ENSEMBL:ENSP00000371766:human:178 kDa protein:E=148.229 | ENSEMBL:ENSP00000258390:human:Isoform 1 of Dedica…
R03D7.4	173532_at	R03D7.4		WBGene00010990				ttTi4528|ttTi4529|uCE2-1948	1	WBPhenotype0000049|WBPhenotype0000062|WBPhenotype0000886|WBPhenotype0000050|WBPhenotype0000535|WBPhenotype0000689|WBPhenotype0000886|WBPhenotype0000031|WBPhenotype0000049|WBPhenotype0000050|WBPhenotype0000054|WBPhenotype0000059|WBPhenotype0000689|WBPhenotype0000886|WBPhenotype0001037	1	Larval Expression: pharynx; intestine; anal depressor muscle; body wall muscle; Nervous System; nerve ring; head neurons; tail neurons;	pharynx|intestine|head neurons|tail neurons|nerve ring|vulval muscle|uterine muscle|nervous system|Reproductive System|body wall muscle|anal depressor muscle|gonad sheath cells	5	Cellular_component:nucleus|Cellular_component:integral to membrane|Biological_process:regulation of transcription	KOG2821	RNA polymerase II transcription elongation factor Elongin/SIII, subunit elongin A	ENSEMBL:ENSP00000234697:human:Transcription elongation factor B polypeptide 3:E=14.1367 | ENSEMBL:ENSP00000331302:human:RNA polymerase II transcription factor SIII subunit A2:E=10.1938 | ENSEMBL:ENSP00000328232:human:RNA polymerase II transcription factor SIII subunit A3:E=10.1024 | FLYBASE:CG6755-PB:fly:Flybase gene name is EloA-PB:E=15.9586 |
W02A2.2	179591_at	W02A2.2		WBGene00001390		far-6		ok1811	0	WBPhenotype0000031|WBPhenotype0000049|WBPhenotype0000050|WBPhenotype0000054|WBPhenotype0000059|WBPhenotype0000689|WBPhenotype0000886|WBPhenotype0001037|WBPhenotype0000049|WBPhenotype0000062|WBPhenotype0000886|WBPhenotype0000050|WBPhenotype0000535|WBPhenotype0000689|WBPhenotype0000886	1	Strong expression (>1.0X of control ama-1 expression): L3 larva, L4 larva, adult male.|Larval Expression: anal depressor muscle; body wall muscle;	vulval muscle|Reproductive System|body wall muscle|anal depressor muscle	8		LSE0706	Unnamed protein
C37C3.6	190063_at	C37C3.6b	C37C3.6	WBGene00016498		ppn-1	C37C3.6 encodes three isoforms of a large, novel multidomain glycoprotein orthologous to thrombospondin from Haemonchus contortus, papilin from D. melanogaster, and lacunin from Manduca sexta; the N-terminal region of C37C3.6 proteins have a domain set also found in the C-terminal region of ADAMTS matrix-associated metalloproteinases; C37C3.6 is generally required for normal cell arrangements, be…	tm404|snp_C37C3[1]|snp_C37C3[2]|snp_C37C3[3]|uCE5-1708|uCE5-1709	1	WBPhenotype0000050|WBPhenotype0000056|WBPhenotype0000535|WBPhenotype0000689|WBPhenotype0000886|WBPhenotype0000059|WBPhenotype0000060|WBPhenotype0000154|WBPhenotype0000704|WBPhenotype0000867|WBPhenotype0000059|WBPhenotype0000643|WBPhenotype0000025|WBPhenotype0000032|WBPhenotype0000054|WBPhenotype0000689|WBPhenotype0000697|WBPhenotype0000059|WBPhenotype0000060|WBPhenotype0000154|WBPhenotype0000704|…	1	Detected exclusively outside the nervous system.|Larval Expression: stomato-intestinal muscle; anal depressor muscle; Reproductive System; distal tip cell; body wall muscle; coelomocytes; unidentified cells in body ;|Larval Expression: stomato-intestinal muscle; Reproductive System; distal tip cell; body wall muscle; head mesodermal cell; Nervous System; neurons along body;|Larval Expression: sto…	coelomocytes|uterine muscle|Reproductive System|body wall muscle|anal depressor muscle|stomato-intestinal muscle|distal tip cell|body|uterine muscle|nervous system|Reproductive System|body wall muscle|stomato-intestinal muscle|neurons along body|head mesodermal cell|distal tip cell|coelomocytes|head neurons|vulval muscle|nervous system|Reproductive System|body wall muscle|anal depressor muscle|st…		Molecular_function:metalloendopeptidase activity|Cellular_component:extracellular matrix|Molecular_function:peptidase activity|Molecular_function:serine-type endopeptidase inhibitor activity|Cellular_component:extracellular region|Biological_process:blood coagulation|Molecular_function:protease inhibitor activity|Biological_process:positive regulation of growth rate|Biological_process:morphogenes…	KOG4597	Serine proteinase inhibitor (KU family) with thrombospondin repeats	ENSEMBL:ENSP00000216658:human:Hypothetical protein:E=107.745 | ENSEMBL:ENSP00000345395:human:papilin:E=102.824 | ENSEMBL:ENSP00000370441:human:ADAM metallopeptidase with thrombospondin type 1 motif, 6 preproprotein:E=99.3188 | ENSEMBL:ENSP00000344847:human:ADAM metallopeptidase with thrombospondin type 1 motif, 12 preproprotein:E=92.2366 | ENSEMBL:ENSP00000258883:human:COMPase:E=89.5376 | ENSEMBL…
C30C11.2	187979_at	C30C11.2		WBGene00004460		rpn-3		ct131|bn101|bn102|ttTi1256|uCE4-975|uCE4-974	1	WBPhenotype0000050|WBPhenotype0000050|WBPhenotype0000040|WBPhenotype0000050|WBPhenotype0000689|WBPhenotype0001080|WBPhenotype0001108|WBPhenotype0001119|WBPhenotype0001177|WBPhenotype0001186|WBPhenotype0000050|WBPhenotype0000032|WBPhenotype0000689|WBPhenotype0000054|WBPhenotype0000059|WBPhenotype0000050|WBPhenotype0000776|WBPhenotype0000050|WBPhenotype0000050|WBPhenotype0000776	1	Larval Expression: intestine - anterior cells; renal gland cells; body wall muscle; Nervous System; ventral nerve cord; head neurons; unidentified cells in head; unidentified cells in tail ;	head|tail|intestine|head neurons|tail neurons|ventral nerve cord|nervous system|rectal gland cells|body wall muscle	20	Molecular_function:binding|Biological_process:embryonic development (sensu Metazoa)|Biological_process:embryonic cleavage|Biological_process:reproduction|Biological_process:physiological process|Biological_process:larval development (sensu Nematoda)|Biological_process:growth	KOG2581	26S proteasome regulatory complex, subunit RPN3/PSMD3	ENSEMBL:ENSP00000264639:human:26S proteasome non-ATPase regulatory subunit 3:E=99.4815 | ENSEMBL:ENSP00000339420:human:Proteasome subunit p58:E=22 | FLYBASE:CG10484-PA:fly:Flybase gene name is Dox-A2-PA:E=91.3979 |
F30H5.1	193025_at	F30H5.1		WBGene00006781		unc-45		rh450|s268|tm325|e286|r450|st601|m94|st604|wc4|wc1|wc2|ok468|b131|su2002	0	WBPhenotype0000050|WBPhenotype0000535|WBPhenotype0000689|WBPhenotype0000886|WBPhenotype0000050|WBPhenotype0000643|WBPhenotype0000646|WBPhenotype0000031|WBPhenotype0000643|WBPhenotype0000644|WBPhenotype0000643|WBPhenotype0000644|WBPhenotype0000646|WBPhenotype0000689|WBPhenotype0000049|WBPhenotype0000749|WBPhenotype0000886	1	The reporter genes are detectable in the adult in the body wall muscle cells, in the pharyngeal muscle cells, in the sex-specific muscle cells (e.g., vulval muscles in hermaphrodites and diagonal muscles of the male tail) and in the anal muscles. Expression is also found in the embryos at the comma to two-fold stage, when muscle lattices are being assembled. beta-galactosidase staining from the l…	pharyngeal muscle|mu_int|mu_herm_ut|mu_herm_vul|mu_male_diag|mu_male_gub|mu_male_long|mu_male_spic|mu_male_obl	1	Molecular_function:binding|Molecular_function:phosphoprotein phosphatase activity|Cellular_component:nucleus|Cellular_component:cytoplasm|Biological_process:protein amino acid dephosphorylation|Biological_process:locomotory behavior|Biological_process:locomotion|Biological_process:positive regulation of locomotion|Biological_process:reproduction|Biological_process:embryonic development (sensu Met…	KOG4151	Myosin assembly protein/sexual cycle protein and related proteins	ENSEMBL:ENSP00000268876:human:Isoform 1 of UNC45 homolog B:E=125.161 | ENSEMBL:ENSP00000268159:human:Isoform 1 of UNC45 homolog A:E=123.678 | ENSEMBL:ENSP00000367710:human:Isoform 2 of UNC45 homolog B:E=103.495 | ENSEMBL:ENSP00000231238:human:Tetratricopeptide repeat protein 1:E=13.585 | ENSEMBL:ENSP00000370024:human:FLJ21908 protein:E=10.8861 | ENSEMBL:ENSP00000373448:human:Sperm-associated anti…
F55A8.2	174624_at	F55A8.2	F55A8.2a	WBGene00001173	F55A8.2b|F55A8.2e|F55A8.2c|F55A8.2f	egl-4	The egl-4 gene encodes a cyclic GMP-dependant protein kinase that may act through the TGF-beta signalling pathway relay sensory cues that modulate chemosensory behavior, dauer formation, foraging and egg-laying.	eg64|ks16|ky27|ky185|n478|n479|n579|ad450|ks60|ks61|ks62|n477|n612|ok1105|uCE4-605	1	WBPhenotype0000049|WBPhenotype0000062|WBPhenotype0000886|WBPhenotype0000050|WBPhenotype0000535|WBPhenotype0000689|WBPhenotype0000886	1	Expression was observed in a subset of neurons in the head, nerve ring, and ventral nerve cord including some motor neurons. pcgk-1C::GFP was also found in several neurons in the tail, one of these was PQR. GFP was also expressed in the pharyngeal marginal cells, body muscle, intestine, vulva muscles, and spermathecae.|a 3.0kb transcript expressed at all stages of the development. a small increas…	neurons|spermathecae|intestine|head neurons|motor neurons|tail neurons|nerve ring|ventral nerve cord|vulval muscle|pharyngeal marginal cells|tail|hypodermis|intestine|ventral cord neurons|head neurons|intestine - . cells		Molecular_function:cAMP-dependent protein kinase regulator activity|Biological_process:protein amino acid phosphorylation|Cellular_component:cAMP-dependent protein kinase complex|Molecular_function:cGMP-dependent protein kinase activity|Molecular_function:ATP binding|Molecular_function:protein serine/threonine kinase activity|Molecular_function:protein kinase activity|Molecular_function:protein-t…	KOG0614	cGMP-dependent protein kinase	ENSEMBL:ENSP00000332522:human:cGMP-dependent protein kinase 1, beta isozyme:E=190.495 | ENSEMBL:ENSP00000327642:human:cGMP-dependent protein kinase 1, alpha isozyme:E=184.031 | ENSEMBL:ENSP00000264399:human:cGMP-dependent protein kinase 2:E=174.77 | ENSEMBL:ENSP00000363086:human:Protein kinase, cGMP-dependent, type I:E=105.468 | ENSEMBL:ENSP00000262848:human:Serine/threonine-protein kinase PRKX:E…
F20H11.3	173856_at	F20H11.3	F20H11.3	WBGene00003162		mdh-1	mdh-1 encodes a homolog of malate dehydrogenase that is predicted to be mitochondrial.	cxTi510|tm2447	0	WBPhenotype0000050|WBPhenotype0000535|WBPhenotype0000689|WBPhenotype0000886|WBPhenotype0000050|WBPhenotype0000050|WBPhenotype0000154|WBPhenotype0000031|WBPhenotype0000050	1	Larval Expression: pharynx; intestine; body wall muscle;	pharynx|intestine|body wall muscle	20	Molecular_function:L-lactate dehydrogenase activity|Biological_process:glycolysis|Molecular_function:oxidoreductase activity|Biological_process:tricarboxylic acid cycle intermediate metabolism|Molecular_function:malate dehydrogenase activity|Biological_process:malate metabolism|Molecular_function:L-malate dehydrogenase activity|Molecular_function:malate dehydrogenase (NADP+) activity|Cellular_com…	KOG1494	NAD-dependent malate dehydrogenase	ENSEMBL:ENSP00000327070:human:Malate dehydrogenase, mitochondrial precursor:E=96.2147 | ENSEMBL:ENSP00000280706:human:L-lactate dehydrogenase A-like 6A:E=12.6198 | ENSEMBL:ENSP00000227157:human:lactate dehydrogenase A:E=11.5376 | FLYBASE:CG7998-PA:fly:Flybase gene name is CG7998-PA:E=102.796 | FLYBASE:CG10749-PA:fly:Flybase gene name is CG10749-PA:E=80.0132 | FLYBASE:CG10748-PA:fly:Flybase gene n…
T05C12.7	173382_s_at	T05C12.7		WBGene00000377		cct-1	eukaryotic cytosolic chaperonin; affects viability and fertility, and is expressed in various muscle and neuronal cells: near the pharynx, near the anal sphincter, in the ventral nerve cord and the nerve ring; occasionally the expression is visible in hypodermal cells and in some vulval cells.	pk58	1	WBPhenotype0000679|WBPhenotype0000031|WBPhenotype0000032|WBPhenotype0000050|WBPhenotype0000689|WBPhenotype0000697|WBPhenotype0001010|WBPhenotype0000270|WBPhenotype0000689|WBPhenotype0000059|WBPhenotype0000050|WBPhenotype0000059|WBPhenotype0000689|WBPhenotype0000050|WBPhenotype0000689	1	Male and hermaphrodite. Staining detected at all stages (embryo, L1-L4 and adults). Strong expression detected in the head and near the pharynx where numerous muscle and neuronal cells are present. Tail expression prominent near the anal sphincter. Many cells from ventral nerve cord and nerve ring stained prominently. Occasionally beta-gal was visible in hypodermal cells and in some vulval cells …	muscle|neurons|tail|vulva|hypodermis|nerve ring|ventral nerve cord|tail|pharynx|intestine|rectal epithelium|head neurons|nervous system|body wall muscle		Molecular_function:ATP binding|Molecular_function:unfolded protein binding|Biological_process:protein folding|Molecular_function:protein binding|Biological_process:cellular protein metabolism|Cellular_component:extracellular region|Biological_process:pathogenesis|Biological_process:embryonic development (sensu Metazoa)|Biological_process:reproduction|Biological_process:positive regulation of grow…	KOG0360	Chaperonin complex component, TCP-1 alpha subunit (CCT1)	ENSEMBL:ENSP00000239585:human:T-complex protein 1 subunit alpha:E=196.041 | ENSEMBL:ENSP00000258091:human:T-complex protein 1 subunit eta:E=76.9208 | ENSEMBL:ENSP00000233836:human:T-complex protein 1 subunit delta:E=75.7447 | ENSEMBL:ENSP00000357240:human:T-complex protein 1 subunit gamma:E=73.7447 | ENSEMBL:ENSP00000357243:human:60 kDa protein:E=73.7447 | ENSEMBL:ENSP00000295688:human:chaperonin…
C09D4.5	193163_s_at	C09D4.5		WBGene00004431		rpl-19	rpl-19 encodes a large ribosomal subunit L19 protein.	snp_C09D4[2]	1	WBPhenotype0000679|WBPhenotype0000050|WBPhenotype0000059|WBPhenotype0000689|WBPhenotype0000054|WBPhenotype0000059|WBPhenotype0000059|WBPhenotype0000689|WBPhenotype0000050|WBPhenotype0000270|WBPhenotype0000050|WBPhenotype0000051|WBPhenotype0000059|WBPhenotype0000689	1	Larval Expression: pharynx; body wall muscle; excretory cell; Nervous System; ventral nerve cord; head neurons; tail neurons;	pharynx|head neurons|tail neurons|ventral nerve cord|vulval muscle|nervous system|Reproductive System|body wall muscle|neurons along body|excretory cell	23	Molecular_function:structural constituent of ribosome|Biological_process:protein biosynthesis|Cellular_component:intracellular|Cellular_component:ribosome|Biological_process:embryonic development (sensu Metazoa)|Biological_process:embryonic development|Biological_process:larval development (sensu Nematoda)|Biological_process:growth|Biological_process:reproduction|Biological_process:physiological …	KOG1696	60s ribosomal protein L19	ENSEMBL:ENSP00000225430:human:60S ribosomal protein L19:E=67.0506 | ENSEMBL:ENSP00000339011:human:similar to ribosomal protein L19 isoform 3:E=59.6383 | ENSEMBL:ENSP00000363237:human:18 kDa protein:E=47.6778 | FLYBASE:CG2746-PA:fly:Flybase gene name is RpL19-PA:E=67.6021 |
F22B3.1	172787_x_at	F22B3.1		WBGene00001938		his-64	his-64 encodes an H4 histone.	n112|n942|n943	1	WBPhenotype0000031|WBPhenotype0000049|WBPhenotype0000050|WBPhenotype0000054|WBPhenotype0000059|WBPhenotype0000060|WBPhenotype0000062|WBPhenotype0000689|WBPhenotype0000886|WBPhenotype0001037|WBPhenotype0000031|WBPhenotype0000050|WBPhenotype0000643|WBPhenotype0000031|WBPhenotype0000049|WBPhenotype0000050|WBPhenotype0000054|WBPhenotype0000059|WBPhenotype0000689|WBPhenotype0000886|WBPhenotype0001037|…	1	Larval Expression: pharynx; intestine; body wall muscle; hypodermis; Nervous System; nerve ring; head neurons; unidentified cells in head; unidentified cells in body ;unidentified cells in tail ;	head|tail|pharynx|hypodermis|intestine|head neurons|nerve ring|nervous system|body wall muscle|body	32	Molecular_function:DNA binding|Biological_process:nucleosome assembly|Biological_process:chromosome organization and biogenesis (sensu Eukaryota)|Cellular_component:nucleosome|Cellular_component:nucleus|Biological_process:positive regulation of growth rate|Biological_process:embryonic development (sensu Metazoa)|Biological_process:locomotory behavior|Biological_process:reproduction|Biological_pro…	KOG3467	Histone H4	ENSEMBL:ENSP00000244484:human:Histone H4:E=48.9586 | ENSEMBL:ENSP00000244537:human:H4 histone family, member L:E=35.1675 | FLYBASE:CG33887-PA:fly:Flybase gene name is His4:CG33887-PA:E=49.1805 | FLYBASE:CG33885-PA:fly:Flybase gene name is His4:CG33885-PA:E=49.1805 | FLYBASE:CG33883-PA:fly:Flybase gene name is His4:CG33883-PA:E=49.1805 | FLYBASE:CG33875-PA:fly:Flybase gene name is His4:CG33875-PA:…
E03A3.2	188776_s_at	E03A3.2		WBGene00004322		rcq-5		ok660|cxTi8936|tm424	1	WBPhenotype0000050|WBPhenotype0000535|WBPhenotype0000689|WBPhenotype0000886|WBPhenotype0000228|WBPhenotype0000031|WBPhenotype0000049|WBPhenotype0000050|WBPhenotype0000054|WBPhenotype0000059|WBPhenotype0000689|WBPhenotype0000886|WBPhenotype0001037|WBPhenotype0000049|WBPhenotype0000749|WBPhenotype0000886	1	The mRNA level was detected to be high from the beginning of embryogenesis and gradually decreased after the comma stage.|As shown in embryos reacted with a polyclonal mouse antiserum against the N-terminal 325 amino acids of Ce-RCQ-5, RCQ-5 protein was present in nuclei throughout embryogenesis, which differed from the lower mRNA level at the late embryonic stage. RCQ-5 protein was also present …	intestinal|oocytes|germ cells|all somatic cells	5	Molecular_function:nucleic acid binding|Molecular_function:ATP binding|Molecular_function:ATP-dependent helicase activity|Molecular_function:helicase activity|Biological_process:DNA recombination|Molecular_function:ATP-dependent DNA helicase activity|Biological_process:SOS response|Biological_process:DNA repair	KOG0352	ATP-dependent DNA helicase	ENSEMBL:ENSP00000317636:human:Isoform Beta of ATP-dependent DNA helicase Q5:E=102.538 | ENSEMBL:ENSP00000341983:human:Isoform Gamma of ATP-dependent DNA helicase Q5:E=89.2218 | ENSEMBL:ENSP00000347232:human:Bloom syndrome protein:E=74.5528 | ENSEMBL:ENSP00000349859:human:159 kDa protein:E=74.5528 | ENSEMBL:ENSP00000318727:human:ATP-dependent DNA helicase Q1:E=69.0915 | ENSEMBL:ENSP00000301323:hum…
K04D7.3	192551_at	K04D7.3		WBGene00001794		gta-1	The gta-1 gene encodes an ortholog of the human gene GABAT, which when mutated leads to GABA-transaminase deficiency (OMIM:137150).	ok517	1	WBPhenotype0000049|WBPhenotype0000062|WBPhenotype0000886|WBPhenotype0000031|WBPhenotype0000049|WBPhenotype0000050|WBPhenotype0000054|WBPhenotype0000059|WBPhenotype0000689|WBPhenotype0000886|WBPhenotype0001037|WBPhenotype0000050|WBPhenotype0000535|WBPhenotype0000689|WBPhenotype0000886	1	Larval Expression: body wall muscle; Nervous System; head neurons;|Larval Expression: body wall muscle; Nervous System; head neurons;	head neurons|nervous system|body wall muscle|head neurons|nervous system|body wall muscle	8	Molecular_function:transaminase activity|Molecular_function:pyridoxal phosphate binding|Molecular_function:4-aminobutyrate transaminase activity|Biological_process:gamma-aminobutyric acid metabolism|Biological_process:arginine metabolism|Biological_process:biosynthesis|Molecular_function:adenosylmethionine-8-amino-7-oxononanoate transaminase activity|Biological_process:biotin biosynthesis|Biologi…	KOG1405	4-aminobutyrate aminotransferase	ENSEMBL:ENSP00000268251:human:4-aminobutyrate aminotransferase, mitochondrial precursor:E=123.921 | ENSEMBL:ENSP00000224242:human:Ornithine aminotransferase, mitochondrial precursor:E=13.3979 | ENSEMBL:ENSP00000231420:human:Alanine--glyoxylate aminotransferase 2, mitochondrial precursor:E=11.2147 | FLYBASE:CG7433-PB:fly:Flybase gene name is CG7433-PB:E=127.959 | FLYBASE:CG8782-PA:fly:Flybase gene…
C24A11.8	187828_at	C24A11.8a	C24A11.8	WBGene00001491	C24A11.8b	frm-4	frm-4 encodes a predicted transmembrane protein that contains an N-terminal FERM (Band 4.1-ezrin-radixin-moesin) domain; by homology, FRM-4 is predicted to function as a membrane-cytoskeleton linker protein that plays a role in cell adhesion, migration, or organization of cell surface structures; however, as loss of frm-4 activity via large-scale RNAi screens does not result in any obvious abnorm…	uCE2-1628|uCE2-1629	1	WBPhenotype0000050|WBPhenotype0000062|WBPhenotype0000535|WBPhenotype0000689|WBPhenotype0000886|WBPhenotype0000031|WBPhenotype0000049|WBPhenotype0000050|WBPhenotype0000054|WBPhenotype0000059|WBPhenotype0000689|WBPhenotype0000886|WBPhenotype0001037|WBPhenotype0000031|WBPhenotype0000049|WBPhenotype0000050|WBPhenotype0000054|WBPhenotype0000059|WBPhenotype0000689|WBPhenotype0000886|WBPhenotype0001037|…	1	Larval Expression: pharynx; intestine; stomato-intestinal muscle; distal tip cell; developing vulva; body wall muscle; hypodermis; seam cells; Nervous System; nerve ring; head neurons; neurons along body; unidentified cells in head; unidentified cells in tail ;|Larval Expression: body wall muscle; Nervous System; head neurons;	head|tail|pharynx|hypodermis|intestine|head neurons|nerve ring|vulval muscle|nervous system|seam cells|Reproductive System|body wall muscle|developing vulva|spermatheca|stomato-intestinal muscle|neurons along body|distal tip cell|head neurons|tail neurons|vulval muscle|nervous system|Reproductive System|body wall muscle|spermatheca		Cellular_component:cytoskeleton|Cellular_component:cytoplasm|Molecular_function:cytoskeletal protein binding|Cellular_component:membrane|Molecular_function:protein tyrosine phosphatase activity|Biological_process:protein amino acid dephosphorylation	KOG3530	FERM domain protein EHM2	ENSEMBL:ENSP00000305711:human:Isoform 1 of FERM domain-containing protein 5:E=57.3098 | ENSEMBL:ENSP00000365621:human:64 kDa protein:E=49.1612 | ENSEMBL:ENSP00000303508:human:FERM domain containing 3:E=46.9586 | ENSEMBL:ENSP00000370585:human:Isoform 2 of FERM domain-containing protein 5:E=37.5376 | ENSEMBL:ENSP00000365605:human:OTTHUMP00000021543:E=36.8861 | ENSEMBL:ENSP00000329687:human:EPB41L5 …
F45E4.2	173043_at	F45E4.2		WBGene00004046		plp-1	plp-1 encodes a protein containing three PUR repeats that are predicted to bind DNA/RNA and has similarity to the mammalian transcription factor pur alpha, and is required for embryonic development, development of the pharynx, and affects formation of the intestine; interacts with an Lef-1 site within the end-1 promoter and binding is regulated by phosphorylation	tm730|ok680	1	WBPhenotype0000049|WBPhenotype0000062|WBPhenotype0000886|WBPhenotype0000050|WBPhenotype0000031|WBPhenotype0000049|WBPhenotype0000050|WBPhenotype0000054|WBPhenotype0000059|WBPhenotype0000689|WBPhenotype0000886|WBPhenotype0001037|WBPhenotype0000050|WBPhenotype0000535|WBPhenotype0000689|WBPhenotype0000886|WBPhenotype0000049|WBPhenotype0000062|WBPhenotype0000886|WBPhenotype0000050	1	PLP-1 was expressed in oocytes and embryos.|Larval Expression: intestine; body wall muscle; Nervous System; ventral nerve cord; head neurons; tail neurons;	intestine|head neurons|tail neurons|ventral nerve cord|nervous system|Reproductive System|body wall muscle|vulva other	18		KOG3074	Transcriptional regulator of the PUR family, single-stranded-DNA-binding	ENSEMBL:ENSP00000332706:human:Transcriptional activator protein Pur-alpha:E=28.0555 | ENSEMBL:ENSP00000275523:human:Transcriptional activator protein Pur-beta:E=24.6778 | ENSEMBL:ENSP00000345168:human:Isoform 2 of Purine-rich element-binding protein gamma:E=12.5528 | FLYBASE:CG1507-PA:fly:Flybase gene name is Pur-alpha-PA:E=33.6021 |
R13A5.8	173087_s_at	R13A5.8		WBGene00004420		rpl-9	rpl-9 encodes a large ribosomal subunit L9 protein that affects fertility and embryonic viability.	km11|km28|tm1485	0	WBPhenotype0000059|WBPhenotype0000583|WBPhenotype0000050|WBPhenotype0000689|WBPhenotype0000050|WBPhenotype0000689|WBPhenotype0000050|WBPhenotype0000270|WBPhenotype0000032|WBPhenotype0000689|WBPhenotype0000050|WBPhenotype0000050|WBPhenotype0000270|WBPhenotype0000059	1	Larval Expression: pharynx; intestine - anterior cells; body wall muscle; excretory cell; unidentified cells in tail ;	tail|pharynx|intestine|body wall muscle|excretory cell	23	Molecular_function:structural constituent of ribosome|Biological_process:protein biosynthesis|Cellular_component:intracellular|Cellular_component:ribosome|Biological_process:embryonic development (sensu Metazoa)|Biological_process:reproduction|Biological_process:physiological process|Biological_process:larval development (sensu Nematoda)|Biological_process:growth|Biological_process:positive regul…	KOG3255	60S ribosomal protein L9	ENSEMBL:ENSP00000330879:human:60S ribosomal protein L9:E=61.3188 | FLYBASE:CG6141-PA:fly:Flybase gene name is RpL9-PA:E=59.7212 |
F42G8.12	173270_s_at	F42G8.12		WBGene00002162		isp-1	isp-1 encodes a Rieske iron sulphur protein (ISP) which is a subunit of the mitochondrial complex III in the mitochondrial membrane; the subunits are highly conserved in all mitochondria and aerobic bacteria; mitochondrial complex III catalyses electron transport from ubiquinol to cytochrome c; isp-1 mutants show low oxygen consumption, a decreased sensitivity to reactive oxygen species and incre…	qm150|gk267	1	WBPhenotype0000050|WBPhenotype0000689|WBPhenotype0000050|WBPhenotype0000535|WBPhenotype0000689|WBPhenotype0000886	1	Larval Expression: pharynx; intestine; stomato-intestinal muscle; anal depressor muscle; rectal epithelium; Reproductive System; distal tip cell; developing vulva; developing uterus; body wall muscle; Nervous System; nerve ring; ventral nerve cord; head neurons; neurons along body; tail neurons; unidentified cells in head; unidentified cells in tail ;	head|tail|pharynx|intestine|rectal epithelium|head neurons|tail neurons|nerve ring|ventral nerve cord|vulval muscle|uterine muscle|nervous system|Reproductive System|body wall muscle|developing vulva|anal depressor muscle|stomato-intestinal muscle|neurons along body|developing uterus|distal tip cell	1	Molecular_function:ubiquinol-cytochrome-c reductase activity|Biological_process:electron transport|Cellular_component:membrane|Cellular_component:ubiquinol-cytochrome-c reductase complex|Molecular_function:oxidoreductase activity|Biological_process:embryonic development (sensu Metazoa)|Biological_process:reproduction	KOG1671	Ubiquinol cytochrome c reductase, subunit RIP1	ENSEMBL:ENSP00000306397:human:Ubiquinol-cytochrome c reductase iron-sulfur subunit, mitochondrial precursor:E=57.5528 | ENSEMBL:ENSP00000303001:human:OTTHUMP00000028838:E=56.699 | FLYBASE:CG7361-PB:fly:Flybase gene name is RFeSP-PB:E=62.2441 |
F40G9.2	183516_at	F40G9.2		WBGene00018240				ok1822	0	WBPhenotype0000050|WBPhenotype0000062|WBPhenotype0000535|WBPhenotype0000689|WBPhenotype0000886|WBPhenotype0000050|WBPhenotype0000535|WBPhenotype0000689|WBPhenotype0000886|WBPhenotype0000049|WBPhenotype0000749|WBPhenotype0000886|WBPhenotype0000049|WBPhenotype0000749|WBPhenotype0000886|WBPhenotype0000049|WBPhenotype0000062|WBPhenotype0000886|WBPhenotype0000050|WBPhenotype0000535|WBPhenotype0000689|…	1	Larval Expression: intestine; Reproductive System; developing vulva; unidentified cells in body ;	intestine|Reproductive System|body wall muscle|developing vulva|body	2	Molecular_function:copper ion binding|Molecular_function:copper chaperone activity|Biological_process:copper ion transport|Cellular_component:mitochondrial intermembrane space	KOG3496	Cytochrome c oxidase assembly protein/Cu2+ chaperone COX17	ENSEMBL:ENSP00000261070:human:Cytochrome c oxidase copper chaperone:E=16.1079 | ENSEMBL:ENSP00000368049:human:OTTHUMP00000018371:E=15.1611 | FLYBASE:CG9065-PA:fly:Flybase gene name is CG9065-PA:E=17.0044 |
K03E6.6	188438_s_at	K03E6.6		WBGene00003991		pfn-3		tm1362	0	WBPhenotype0000031|WBPhenotype0000049|WBPhenotype0000050|WBPhenotype0000054|WBPhenotype0000059|WBPhenotype0000689|WBPhenotype0000886|WBPhenotype0001037|WBPhenotype0000049|WBPhenotype0000062|WBPhenotype0000886|WBPhenotype0000886|WBPhenotype0000050|WBPhenotype0000535|WBPhenotype0000689|WBPhenotype0000886	1	Staining for PFN-3 was negative in early embryos but detected specifically in body wall muscle cells from the 1.5-fold stage (~350 min after the first cell division) and persisted through embryogenesis. Also expressed in adult worms.|The pfn-3 promoter::GFP fusion construct yielded no expression, suggesting that an additional enhancer element may be required for its expression or an inhibitory ci…	intestine|rectal gland cells	16	Molecular_function:actin binding|Biological_process:cytoskeleton organization and biogenesis|Cellular_component:actin cytoskeleton|Biological_process:actin cytoskeleton organization and biogenesis	KOG1755	Profilin	FLYBASE:CG9553-PA:fly:Flybase gene name is chic-PA:E=19.9208 |
T05D4.1	192888_s_at	T05D4.1		WBGene00011474			T05D4.1 is orthologous to the human gene ALDOLASE A, FRUCTOSE-BISPHOSPHATE (ALDOA; OMIM:103850), which when mutated leads to aldolase A deficiency.	mg312|ttTi3899	1	WBPhenotype0000049|WBPhenotype0000062|WBPhenotype0000886|WBPhenotype0000050|WBPhenotype0000535|WBPhenotype0000689|WBPhenotype0000886|WBPhenotype0000031|WBPhenotype0000049|WBPhenotype0000050|WBPhenotype0000054|WBPhenotype0000059|WBPhenotype0000689|WBPhenotype0000886|WBPhenotype0001037|WBPhenotype0000049|WBPhenotype0000749|WBPhenotype0000886	1	Larval Expression: stomato-intestinal muscle; anal depressor muscle; Reproductive System; developing vulva; body wall muscle; Nervous System; nerve ring; ventral nerve cord; dorsal nerve cord; lateral nerve cords; head neurons; neurons along body; tail neurons;	head neurons|tail neurons|nerve ring|ventral nerve cord|dorsal nerve cord|vulval muscle|nervous system|Reproductive System|body wall muscle|developing vulva|anal depressor muscle|stomato-intestinal muscle|neurons along body|lateral nerve cords|spermatheca uterine valve		Molecular_function:fructose-bisphosphate aldolase activity|Biological_process:glycolysis	KOG1557	Fructose-biphosphate aldolase	ENSEMBL:ENSP00000336927:human:Fructose-bisphosphate aldolase A:E=121.678 | ENSEMBL:ENSP00000226253:human:Fructose-bisphosphate aldolase C:E=118.076 | ENSEMBL:ENSP00000259398:human:Fructose-bisphosphate aldolase B:E=107.796 | ENSEMBL:ENSP00000363986:human:Aldolase B, fructose-bisphosphate:E=63.0809 | FLYBASE:CG6058-PF:fly:Flybase gene name is Ald-PF:E=118.114 | FLYBASE:CG5432-PA:fly:Flybase gene n…
F31C3.1	190460_s_at	F31C3.1		WBGene00000881		cyn-5	cyp-5 encodes a cyclophilin that is functional in vitro and is predicted to be a secreted protein that is structurally most similar to human cyclophilin B; expressed in the intestine.	ok1200	0	WBPhenotype0000886|WBPhenotype0000031|WBPhenotype0000049|WBPhenotype0000050|WBPhenotype0000054|WBPhenotype0000059|WBPhenotype0000689|WBPhenotype0000886|WBPhenotype0001037|WBPhenotype0000049|WBPhenotype0000062|WBPhenotype0000886|WBPhenotype0000049|WBPhenotype0000062|WBPhenotype0000886|WBPhenotype0000886|WBPhenotype0000050|WBPhenotype0000535|WBPhenotype0000689|WBPhenotype0000886|WBPhenotype0000050|…	1	The temporal expression pattern of cyp-5 was determined by semi-quantitative RT-PCR on staged mRNA samples. The relative expression level in the embryo was 2-fold higher than larval and adult stages, and the post-embryonic expression levels were fairly constant.|The spatial expression pattern was examined using two complementary approaches, lacZ reporter transgene analysis and the more sensitive …	intestine|pharynx|intestine|body wall muscle	2	Biological_process:protein folding	KOG0880	Peptidyl-prolyl cis-trans isomerase	ENSEMBL:ENSP00000300026:human:peptidylprolyl isomerase B precursor:E=69.6383 | ENSEMBL:ENSP00000303057:human:Peptidyl-prolyl cis-trans isomerase C:E=61.4685 | ENSEMBL:ENSP00000225174:human:Peptidyl-prolyl cis-trans isomerase, mitochondrial precursor:E=46.301 | ENSEMBL:ENSP00000312769:human:Isoform A of Peptidyl-prolyl cis-trans isomerase E:E=46.041 | ENSEMBL:ENSP00000348240:human:Peptidyl-prolyl …
K12F2.1	191856_s_at	K12F2.1		WBGene00003515		myo-3	myo-3 encodes MHC A, the minor isoform of MHC (myosin heavy chain) that is essential for thick filament formation, and for viability, movement, and embryonic elongation; expressed in body muscle, the somatic sheath cell covering the hermaphrodite gonad, and also expressed in enteric muscle, vulval muscles of the hermaphrodite and the diagonal muscles of the male tail.	e1390|e1405|e1407|m139|m141|m148|m157|m207|m291|m292|m293|s196|st90|st92|st378|st563|st565|st386|cxTi3316	0	WBPhenotype0000050|WBPhenotype0000535|WBPhenotype0000689|WBPhenotype0000886|WBPhenotype0000059|WBPhenotype0000535|WBPhenotype0000643|WBPhenotype0000050|WBPhenotype0000646|WBPhenotype0001037|WBPhenotype0000050|WBPhenotype0000535|WBPhenotype0000689|WBPhenotype0000886|WBPhenotype0000050|WBPhenotype0000643	1	Antibody staining is detected in the anal depressor, anal sphincter and intestinal muscles and in the contractile sheath in proximal region of the somatic gonad. Staining is also observed in the vulval muscle cells and neighbouring body wall muscle cells. In addition, staining is observed in the adult male sex muscles along the lateral and ventral surfaces.|7.5 kb single band present in mixed sta…	intestinal|male sex-specific muscle|vulval muscle	1	Molecular_function:motor activity|Molecular_function:ATP binding|Cellular_component:myosin complex|Biological_process:embryonic development (sensu Metazoa)|Biological_process:positive regulation of locomotion|Biological_process:gametogenesis|Biological_process:larval development (sensu Nematoda)|Biological_process:growth|Biological_process:post-embryonic body morphogenesis|Biological_process:loco…	KOG0161	Myosin class II heavy chain	ENSEMBL:ENSP00000355048:human:223 kDa protein:E=1000 | ENSEMBL:ENSP00000252172:human:Myosin-13:E=1000 | ENSEMBL:ENSP00000226209:human:Myosin heavy chain, fast skeletal muscle, embryonic:E=1000 | ENSEMBL:ENSP00000354976:human:224 kDa protein:E=1000 | ENSEMBL:ENSP00000245503:human:Myosin heavy chain, skeletal muscle, adult 2:E=1000 | ENSEMBL:ENSP00000348634:human:Myosin heavy chain, cardiac muscle …
F01G12.5	192923_s_at	F01G12.5a	F01G12.5	WBGene00002280	F01G12.5b	let-2	let-2 encodes an alpha-2 type IV collagen, probably most closely equivalent to the human gene COL4A2 (OMIM:120090) on the basis of biological function; LET-2 is required for embryonic development and is a component of the basement membrane between muscle and hypodermis; LET-2 interacts with UNC-105, a mechanosensory ion channel of the degenerin ion channel superfamily that is expressed in muscle …	e1470|mn151|n1168|n1169|q37|st550|b246|g25|g30|g37|n821|n1279|mn114|mn131|mn143|mn153|pkP6096|pkP6093	1	WBPhenotype0000050|WBPhenotype0000535|WBPhenotype0000689|WBPhenotype0000886|WBPhenotype0000059|WBPhenotype0000059|WBPhenotype0000643|WBPhenotype0000050|WBPhenotype0000689|WBPhenotype0000031|WBPhenotype0000049|WBPhenotype0000050|WBPhenotype0000054|WBPhenotype0000059|WBPhenotype0000689|WBPhenotype0000886|WBPhenotype0001037|WBPhenotype0000643	1	Body wall muscle at embryo. Presumptive GLRDL, GLRDR, GLRL, GLRR, GLRVL, GLRVR, coelomocytes, and anal muscles show expression in addition to body muscle cells at L1, L2, L3 L4 and adult. Distal tip cells of developing gonad in L2, L3, and L4. Spermathecal cells and distal ends of gonad show expression at L4 and adult. Vulval and uterine muscles in adult.|Larval Expression: anal depressor muscle;…	spermathecae|coelomocytes|posterior body wall muscle|anal muscle|vulval muscle|uterine muscle|head|head neurons|vulval muscle|uterine muscle|nervous system|Reproductive System|body wall muscle|anal depressor muscle|head mesodermal cell|distal tip cell|tail|head neurons|tail neurons|vulval muscle|nervous system|Reproductive System|body wall muscle|anal depressor muscle|PVT interneuron	1	Biological_process:phosphate transport|Cellular_component:cytoplasm|Molecular_function:extracellular matrix structural constituent|Cellular_component:collagen|Cellular_component:extracellular matrix (sensu Metazoa)|Biological_process:larval development (sensu Nematoda)|Biological_process:growth|Biological_process:embryonic development (sensu Metazoa)|Biological_process:reproduction|Biological_pro…	KOG3544	Collagens (type IV and type XIII), and related proteins	ENSEMBL:ENSP00000334733:human:Isoform B of Collagen alpha-6(IV) chain precursor:E=1000 | ENSEMBL:ENSP00000355057:human:Isoform A of Collagen alpha-6(IV) chain precursor:E=1000 | ENSEMBL:ENSP00000327594:human:Isoform 1 of Collagen alpha-3(IV) chain precursor:E=1000 | ENSEMBL:ENSP00000328553:human:Collagen alpha-4(IV) chain precursor:E=1000 | ENSEMBL:ENSP00000345490:human:Collagen alpha-1(IV) chain…
F56H11.4	191269_at	F56H11.4		WBGene00001239		elo-1	elo-1 encodes a component of C-18 polyunsaturated fatty acid (PUFA) elongase that is required for normal elongation of n-6 and n-3 20-carbon PUFA in vivo; ELO-1 is a condensing enzyme that elongates n-6 and n-7 (and, with less efficiency, n-3) series C18 PUFAs.	wa19|wa31|wa7|gk48	0	WBPhenotype0000049|WBPhenotype0000062|WBPhenotype0000886|WBPhenotype0000031|WBPhenotype0000049|WBPhenotype0000050|WBPhenotype0000054|WBPhenotype0000059|WBPhenotype0000689|WBPhenotype0000886|WBPhenotype0001037|WBPhenotype0000138|WBPhenotype0000050|WBPhenotype0000535|WBPhenotype0000689|WBPhenotype0000886	1	Larval Expression: pharynx; intestine; renal gland cells; stomato-intestinal muscle; anal depressor muscle; body wall muscle; hypodermis;	pharynx|hypodermis|intestine|rectal gland cells|body wall muscle|anal depressor muscle|stomato-intestinal muscle	19	Cellular_component:integral to membrane	KOG3072	Long chain fatty acid elongase	ENSEMBL:ENSP00000238970:human:Elongation of very long chain fatty acids protein 3:E=37.8239 | ENSEMBL:ENSP00000304736:human:CDNA: FLJ23378 fis, clone HEP16248:E=36.1308 | ENSEMBL:ENSP00000373801:human:ELOVL7 protein:E=22.0655 | ENSEMBL:ENSP00000296596:human:34 kDa protein:E=21.8539 | ENSEMBL:ENSP00000237167:human:Elongation of very long chain fatty acids protein 4:E=20.4202 | ENSEMBL:ENSP00000163…
Y39A1A.15	190947_s_at	Y39A1A.15b	Y39A1A.15	WBGene00000566	Y39A1A.15d|Y39A1A.15a|Y39A1A.15c	cnt-2		ok1767|tm2328|uCE3-1188|uCE3-1191|snp_Y39A1[10]|uCE3-1192|uCE3-1189|uCE3-1190|uCE3-1187	0	WBPhenotype0000050|WBPhenotype0000050|WBPhenotype0000031|WBPhenotype0000049|WBPhenotype0000050|WBPhenotype0000054|WBPhenotype0000059|WBPhenotype0000689|WBPhenotype0000886|WBPhenotype0001037|WBPhenotype0000049|WBPhenotype0000749|WBPhenotype0000886|WBPhenotype0000050|WBPhenotype0000050|WBPhenotype0000154|WBPhenotype0000050|WBPhenotype0000535|WBPhenotype0000689|WBPhenotype0000886|WBPhenotype0000050	1	Larval Expression: pharynx; intestine; stomato-intestinal muscle; body wall muscle; unidentified cells in tail ;|Larval Expression: pharynx; seam cells;	tail|pharynx|intestine|body wall muscle|stomato-intestinal muscle|pharynx|seam cells		Biological_process:regulation of GTPase activity|Molecular_function:GTP binding|Biological_process:small GTPase mediated signal transduction|Cellular_component:intracellular|Biological_process:protein transport|Biological_process:embryonic development (sensu Metazoa)	KOG0705	GTPase-activating protein Centaurin gamma (contains Ras-like GTPase, PH and ankyrin repeat domains)	ENSEMBL:ENSP00000334157:human:centaurin, gamma 3 isoform a:E=154.745 | ENSEMBL:ENSP00000338378:human:Isoform 2 of Centaurin-gamma 2:E=153.456 | ENSEMBL:ENSP00000307634:human:Isoform 1 of Centaurin-gamma 2:E=128.328 | ENSEMBL:ENSP00000257897:human:Isoform 2 of Centaurin-gamma 1:E=125.174 | ENSEMBL:ENSP00000328160:human:Isoform 1 of Centaurin-gamma 1:E=117.237 | ENSEMBL:ENSP00000280961:human:simila…
H06H21.3	173084_at	H06H21.3	H06H21.3	WBGene00019162				ttTi1972	1	WBPhenotype0000031|WBPhenotype0000050|WBPhenotype0000229|WBPhenotype0000643|WBPhenotype0000032|WBPhenotype0000689|WBPhenotype0000050|WBPhenotype0000126	1	Larval Expression: pharynx; intestine; renal gland cells; anal depressor muscle; Reproductive System; developing vulva; developing spermatheca; body wall muscle; Nervous System; head neurons; tail neurons; unidentified cells in head; unidentified cells in tail ;	head|tail|pharynx|intestine|head neurons|tail neurons|vulval muscle|nervous system|rectal gland cells|Reproductive System|body wall muscle|developing spermatheca|developing vulva|spermatheca|anal depressor muscle		Molecular_function:RNA binding|Molecular_function:translation initiation factor activity|Biological_process:translational initiation|Biological_process:positive regulation of growth rate|Biological_process:embryonic development (sensu Metazoa)|Biological_process:positive regulation of body size|Biological_process:locomotory behavior|Biological_process:physiological process|Biological_process:repr…	KOG3403	Translation initiation factor 1A (eIF-1A)	ENSEMBL:ENSP00000288660:human:X-linked eukaryotic translation initiation factor 1A:E=47.8539 | ENSEMBL:ENSP00000354722:human:Eukaryotic translation initiation factor 1A, Y-chromosomal:E=47.7212 | ENSEMBL:ENSP00000312337:human:Eukaryotic translation initiation factor 1A, X-chromosomal:E=47.7212 | ENSEMBL:ENSP00000368912:human:13 kDa protein:E=33.3372 | ENSEMBL:ENSP00000372222:human:14 kDa protein:…
D1037.3	188378_s_at	D1037.3		WBGene00001501		ftn-2	ftn-2 encodes one of two C. elegans ferritin heavy chain homologs; loss of ftn-2 activity via deletion mutation results in slightly lower brood sizes and, under iron stress conditions, slightly faster growth from the L4 to adult stage of development, and slightly reduced lifespan; an ftn-2::gfp reporter fusion is expressed in diverse tissues, including the pharynx, intestine, and hypodermis, and …	ok404	0	WBPhenotype0000049|WBPhenotype0000062|WBPhenotype0000886|WBPhenotype0000050|WBPhenotype0000535|WBPhenotype0000689|WBPhenotype0000886|WBPhenotype0000031|WBPhenotype0000049|WBPhenotype0000050|WBPhenotype0000054|WBPhenotype0000059|WBPhenotype0000689|WBPhenotype0000886|WBPhenotype0001037	1	ftn-2::gfp was expressed in diverse tissues, including the pharynx, body wall muscle and hypodermis except the intestine.|Larval Expression: pharynx; intestine;	pharynx|intestine	8	Molecular_function:binding|Molecular_function:ferric iron binding|Biological_process:iron ion transport|Biological_process:iron ion homeostasis	KOG2332	Ferritin	ENSEMBL:ENSP00000273550:human:Ferritin heavy chain:E=51.2291 | ENSEMBL:ENSP00000313691:human:Ferritin, mitochondrial precursor:E=47.2219 | ENSEMBL:ENSP00000341714:human:Pseudogene candidate:E=46.4685 | ENSEMBL:ENSP00000371718:human:Pseudogene candidate:E=43.9586 | ENSEMBL:ENSP00000366525:human:Ferritin light chain:E=40.7212 | ENSEMBL:ENSP00000307530:human:20 kDa protein:E=40.7212 | ENSEMBL:ENSP00…
R74.3	174139_at	R74.3a	R74.3	WBGene00006959		xbp-1	xbp-1 encodes a bZIP transcription factor orthologous to yeast Hac1 and mammalian X box-binding protein 1 (XBP-1, OMIM:194355); XBP-1 is required for the unfolded protein response (UPR) that counteracts cellular stress induced by accumulation of unfolded proteins in the endoplasmic reticulum (ER); XBP-1 mRNA is spliced by the IRE-1 endoribonuclease to promote translation of transcriptionally acti…	zc12|tm2482|tm2457	3	WBPhenotype0000049|WBPhenotype0000062|WBPhenotype0000886|WBPhenotype0000031|WBPhenotype0000049|WBPhenotype0000050|WBPhenotype0000054|WBPhenotype0000059|WBPhenotype0000689|WBPhenotype0000886|WBPhenotype0001037|WBPhenotype0000055|WBPhenotype0000049|WBPhenotype0000749|WBPhenotype0000886|WBPhenotype0000055|WBPhenotype0000710|WBPhenotype0000050|WBPhenotype0000535|WBPhenotype0000689|WBPhenotype0000886	1	Expressed in all cells of embryos and adult larvae. Expression was higher in neurons than in nonneural cells|Expressed in intestine.			Molecular_function:transcription factor activity|Cellular_component:nucleus|Biological_process:regulation of transcription, DNA-dependent|Molecular_function:sequence-specific DNA binding|Molecular_function:protein dimerization activity|Molecular_function:DNA binding			ENSEMBL:ENSP00000216037:human:Isoform 1 of X box-binding protein 1:E=15.7959 | ENSEMBL:ENSP00000343155:human:Isoform 2 of X box-binding protein 1:E=14.0362 |
Y38A10A.5	171938_x_at	Y38A10A.5		WBGene00000802		crt-1	crt-1 encodes an ortholog of calreticulin (a calcium-binding molecular chaperone of the endoplasmic reticulum); crt-1 is dispensable for viability, but required for normal sperm development, male mating efficiency, some forms of necrotic cell death, and hermaphrodite fertility at high temperatures (which may reflect a stress response); crt-1 expression is induced by stress; CRT-1 protein binds Ca…	jh101|ok948|bz29|bz30|bz31|bz50|snp_Y38A10[2]	1	WBPhenotype0000269|WBPhenotype0000050|WBPhenotype0000535|WBPhenotype0000689|WBPhenotype0000886|WBPhenotype0000050|WBPhenotype0000535|WBPhenotype0000689|WBPhenotype0000886|WBPhenotype0000269|WBPhenotype0000643	1	A single 1.4-kb transcript was detectable at all stages of development.|The crt-1 transcripts, both maternal and zygotic, were detected during early embryonic stages and the expression was maintained through adult stages. The signals from the maternally transcribed messages were detected as early as two-cell stage embryo and continued through four-cell stage. As the embryo went through morphogene…	pharynx|intestine|pharynx|intestinal|head neurons|neurons|pharynx|hypodermis|uterus|intestine|coelomocytes	5	Molecular_function:calcium ion binding|Molecular_function:unfolded protein binding|Biological_process:protein folding|Cellular_component:endoplasmic reticulum|Biological_process:locomotory behavior	KOG0674	Calreticulin	ENSEMBL:ENSP00000320866:human:Calreticulin precursor:E=145.051 | ENSEMBL:ENSP00000269881:human:Calreticulin-3 precursor:E=86.0969 | ENSEMBL:ENSP00000369603:human:35 kDa protein:E=79.1192 | ENSEMBL:ENSP00000247461:human:Calnexin precursor:E=44.0605 | ENSEMBL:ENSP00000326699:human:Calmegin precursor:E=42.1487 | ENSEMBL:ENSP00000366152:human:CDNA FLJ26480 fis, clone KDN05071, highly similar to Calne…
W08E3.3	191472_at	W08E3.3		WBGene00012344		tag-210		gk335|gk303|pkP1134|pkP1047|pkP1138	0	WBPhenotype0000050|WBPhenotype0000535|WBPhenotype0000689|WBPhenotype0000886|WBPhenotype0000031|WBPhenotype0000049|WBPhenotype0000050|WBPhenotype0000054|WBPhenotype0000059|WBPhenotype0000689|WBPhenotype0000886|WBPhenotype0001037|WBPhenotype0000050	1	Larval Expression: intestine;|Larval Expression: intestine; anal depressor muscle; hypodermis;	intestine|hypodermis|intestine|anal depressor muscle	2	Molecular_function:GTP binding|Cellular_component:intracellular|Biological_process:embryonic development (sensu Metazoa)	KOG1491	Predicted GTP-binding protein (ODN superfamily)	ENSEMBL:ENSP00000284719:human:Isoform 1 of Putative GTP-binding protein 9:E=141.745 | ENSEMBL:ENSP00000340167:human:Isoform 3 of Putative GTP-binding protein 9:E=89.1367 | FLYBASE:CG1354-PC:fly:Flybase gene name is CG1354-PC:E=145.347 |
H21P03.1	189559_s_at	H21P03.1		WBGene00003148		mbf-1		ok674	1	WBPhenotype0000031|WBPhenotype0000049|WBPhenotype0000050|WBPhenotype0000054|WBPhenotype0000059|WBPhenotype0000689|WBPhenotype0000886|WBPhenotype0001037|WBPhenotype0000049|WBPhenotype0000062|WBPhenotype0000886|WBPhenotype0000050|WBPhenotype0000535|WBPhenotype0000689|WBPhenotype0000886	1	Larval Expression: pharynx; intestine; stomato-intestinal muscle; anal depressor muscle; body wall muscle; hypodermis; seam cells; Nervous System; head neurons; unidentified cells in tail ;	tail|pharynx|hypodermis|intestine|head neurons|nervous system|seam cells|body wall muscle|anal depressor muscle|stomato-intestinal muscle	5	Molecular_function:sequence-specific DNA binding	KOG3398	Transcription factor MBF1	ENSEMBL:ENSP00000224073:human:Isoform 1 of Endothelial differentiation-related factor 1:E=41.699 | ENSEMBL:ENSP00000341310:human:Isoform 2 of Endothelial differentiation-related factor 1:E=35.4318 | ENSEMBL:ENSP00000360712:human:16 kDa protein:E=35.3279 | FLYBASE:CG4143-PA:fly:Flybase gene name is mbf1-PA:E=35.9586 |
Y111B2A.18	173789_at	Y111B2A.18	Y111B2A.18	WBGene00004700		rsp-3	rsp-3 encodes a putative ortholog of human SF2/ASF and member of the SR protein family of nuclear phosphoproteins that are required for constitutive splicing and influence alternative splicing regulation; rsp-3 affects the development of oocytes together with rsr-1, and is required for late embryonic viability; SPK-1 binds directly to and phosphorylates the RS domain of RSP-3 in vitro and the mRN…	cxTi3306|snp_T10B9[4]	1	WBPhenotype0000050|WBPhenotype0000535|WBPhenotype0000689|WBPhenotype0000886|WBPhenotype0000050|WBPhenotype0000059|WBPhenotype0000050|WBPhenotype0000050|WBPhenotype0000057|WBPhenotype0000535|WBPhenotype0000689|WBPhenotype0000886|WBPhenotype0000050|WBPhenotype0000535|WBPhenotype0000689|WBPhenotype0000886|WBPhenotype0000050|WBPhenotype0000049|WBPhenotype0000749|WBPhenotype0000886	1	Larval Expression: pharynx; body wall muscle; Nervous System; ventral nerve cord; head neurons; tail neurons;|Larval Expression: pharynx; body wall muscle; Nervous System; head neurons;	pharynx|head neurons|tail neurons|ventral nerve cord|nervous system|body wall muscle|pharynx|head neurons|nervous system|body wall muscle		Molecular_function:nucleotide binding|Molecular_function:nucleic acid binding|Molecular_function:RNA binding|Biological_process:embryonic development (sensu Metazoa)|Biological_process:larval development (sensu Nematoda)|Biological_process:growth	KOG0105	Alternative splicing factor ASF/SF2 (RRM superfamily)	ENSEMBL:ENSP00000258962:human:splicing factor, arginine/serine-rich 1:E=70.3279 | ENSEMBL:ENSP00000229390:human:Splicing factor, arginine/serine-rich 9:E=60.3188 | ENSEMBL:ENSP00000365457:human:Isoform ASF-2 of Splicing factor, arginine/serine-rich 1:E=57.8861 | ENSEMBL:ENSP00000244020:human:Isoform SRP55-1 of Splicing factor, arginine/serine-rich 6:E=42.9208 | ENSEMBL:ENSP00000234982:human:Splic…
F58E10.3	173370_at	F58E10.3a	F58E10.3	WBGene00010260		F58E10.3		ok277|ok537	1	WBPhenotype0000050|WBPhenotype0000535|WBPhenotype0000689|WBPhenotype0000886	1	Larval Expression: pharynx; Reproductive System; distal tip cell; hypodermis; Nervous System; nerve ring; ventral nerve cord;	pharynx|hypodermis|nerve ring|ventral nerve cord|vulval muscle|nervous system|seam cells|Reproductive System|body wall muscle|stomato-intestinal muscle|excretory cell|distal tip cell|lateral nerve cords		Molecular_function:nucleic acid binding|Molecular_function:ATP binding|Molecular_function:ATP-dependent helicase activity|Molecular_function:helicase activity|Biological_process:DNA recombination|Biological_process:embryonic development (sensu Metazoa)	KOG0331	ATP-dependent RNA helicase	ENSEMBL:ENSP00000216019:human:Isoform 1 of Probable ATP-dependent RNA helicase DDX17:E=158.796 | ENSEMBL:ENSP00000371046:human:Isoform 2 of Probable ATP-dependent RNA helicase DDX17:E=157.658 | ENSEMBL:ENSP00000225792:human:Probable ATP-dependent RNA helicase DDX5:E=153.444 | ENSEMBL:ENSP00000336725:human:ATP-dependent RNA helicase DDX3Y:E=96.4949 | ENSEMBL:ENSP00000244357:human:ATP-dependent RNA…
F59F4.2	171884_x_at	F59F4.2	F59F4.2	WBGene00010337				snp_F59F4[1]	1	WBPhenotype0000049|WBPhenotype0000062|WBPhenotype0000886|WBPhenotype0000031|WBPhenotype0000049|WBPhenotype0000050|WBPhenotype0000054|WBPhenotype0000059|WBPhenotype0000689|WBPhenotype0000886|WBPhenotype0001037|WBPhenotype0000050|WBPhenotype0000535|WBPhenotype0000689|WBPhenotype0000886	1	Larval Expression: pharynx; intestine; body wall muscle; seam cells; Nervous System; ventral nerve cord; head neurons; neurons along body; tail neurons;	pharynx|intestine|head neurons|tail neurons|ventral nerve cord|nervous system|seam cells|body wall muscle|neurons along body			KOG3491	Predicted membrane protein	ENSEMBL:ENSP00000281516:human:Chromosome 13 open reading frame 21:E=18.6778 | ENSEMBL:ENSP00000368476:human:OTTHUMP00000018336:E=15.4685 | ENSEMBL:ENSP00000368473:human:OTTHUMP00000018335:E=14.7696 | ENSEMBL:ENSP00000239944:human:stress-associated endoplasmic reticulum protein 1:E=14.7696 | FLYBASE:CG32276-PA:fly:Flybase gene name is CG32276-PA:E=15.0605 |
K07A3.1	190701_s_at	K07A3.1		WBGene00001404		fbp-1	fbp-1 encodes fructose 1,6-bisphosphatase, a gluconeogenic enzyme that catalyzes the hydrolysis of fructose 1,6-bisphosphate to fructose 6-phosphate and inorganic phosphate in a reaction that reverses the third enzymatic step of glycolysis; in C. elegans, loss of fbp-1 activity via RNA-mediated interference (RNAi) does not result in any obvious abnormalities; FBP-1 is orthologous to human FBP1 (O…	ok1872	0	WBPhenotype0000031|WBPhenotype0000049|WBPhenotype0000050|WBPhenotype0000054|WBPhenotype0000059|WBPhenotype0000689|WBPhenotype0000886|WBPhenotype0001037|WBPhenotype0000050|WBPhenotype0000535|WBPhenotype0000689|WBPhenotype0000886|WBPhenotype0000049|WBPhenotype0000062|WBPhenotype0000886	1	Larval Expression: pharynx; intestine; anal depressor muscle; unidentified cells;	pharynx|intestine|vulval muscle|Reproductive System|anal depressor muscle		Molecular_function:phosphoric ester hydrolase activity|Biological_process:carbohydrate metabolism	KOG1458	Fructose-1,6-bisphosphatase	ENSEMBL:ENSP00000253266:human:Fructose-1,6-bisphosphatase 1:E=108.187 | ENSEMBL:ENSP00000253269:human:Fructose-1,6-bisphosphatase isozyme 2:E=107.658 | FLYBASE:CG31692-PB:fly:Flybase gene name is fbp-PB:E=117.201 |
T22C1.6	188013_at	T22C1.6		WBGene00011917				e97|e129|e2342|e2379|md1186|mu74|pk95|ra605|ra606|ra609|ra610|ra614|lj1|e55|ra612|mf29|gk366|ttTi2424|snp_Y76F7[2]|snp_Y76F7[3]|uCE6-772|uCE6-770|snp_Y76F7[1]|CE6-120	0	WBPhenotype0000049|WBPhenotype0000062|WBPhenotype0000886|WBPhenotype0000050|WBPhenotype0000535|WBPhenotype0000689|WBPhenotype0000886|WBPhenotype0000031|WBPhenotype0000049|WBPhenotype0000050|WBPhenotype0000054|WBPhenotype0000059|WBPhenotype0000689|WBPhenotype0000886|WBPhenotype0001037	1	Larval Expression: pharynx; anal depressor muscle; body wall muscle; unidentified cells in head; unidentified cells in tail ;|Larval Expression: pharynx; body wall muscle;	head|tail|pharynx|vulval muscle|Reproductive System|body wall muscle|anal depressor muscle|pharynx|body wall muscle	2		KOG1850	Myosin-like coiled-coil protein	ENSEMBL:ENSP00000345266:human:Alpha-taxilin:E=31.9586 | ENSEMBL:ENSP00000296924:human:Beta-taxilin:E=29.6576 | ENSEMBL:ENSP00000262691:human:Gamma-taxilin:E=26.7696 | ENSEMBL:ENSP00000262873:human:myosin, heavy polypeptide 7B, cardiac muscle, beta:E=10.0458 | FLYBASE:CG5886-PA:fly:Flybase gene name is CG5886-PA:E=30.1871 | FLYBASE:CG32662-PA:fly:Flybase gene name is CG32662-PA:E=12.3468 | FLYBASE…
R07H5.8	189371_s_at	R07H5.8		WBGene00011128				tm2587	0	WBPhenotype0000049|WBPhenotype0000062|WBPhenotype0000886|WBPhenotype0000031|WBPhenotype0000050|WBPhenotype0000056|WBPhenotype0000535|WBPhenotype0000689|WBPhenotype0000886|WBPhenotype0000031|WBPhenotype0000050|WBPhenotype0000535|WBPhenotype0000689|WBPhenotype0000886	1	Larval Expression: pharynx; intestine; body wall muscle; hypodermis; seam cells; excretory cell;	pharynx|hypodermis|intestine|seam cells|Reproductive System|body wall muscle|vulva other|excretory cell		Molecular_function:adenosine kinase activity|Biological_process:purine ribonucleoside salvage|Molecular_function:ribokinase activity|Biological_process:D-ribose metabolism|Biological_process:positive regulation of growth rate	KOG2854	Possible pfkB family carbohydrate kinase	ENSEMBL:ENSP00000323017:human:Isoform Short of Adenosine kinase:E=90.8239 | ENSEMBL:ENSP00000286621:human:Isoform Long of Adenosine kinase:E=90.6198 | FLYBASE:CG11255-PA:fly:Flybase gene name is CG11255-PA:E=96.9586 | FLYBASE:CG3809-PA:fly:Flybase gene name is CG3809-PA:E=74.5528 | FLYBASE:CG1851-PA:fly:Flybase gene name is Ady43A-PA:E=26.3098 |
T01G1.2	178612_at	T01G1.2		WBGene00011337				ok353|snp_ZK337[5]|snp_ZK337[3]|snp_ZK337[2]|snp_ZK337[4]|snp_ZK337[1]|snp_ZK337[6]	0	WBPhenotype0000050|WBPhenotype0000535|WBPhenotype0000689|WBPhenotype0000886|WBPhenotype0000049|WBPhenotype0000062|WBPhenotype0000886|WBPhenotype0000050|WBPhenotype0000535|WBPhenotype0000689|WBPhenotype0000886|WBPhenotype0000031|WBPhenotype0000049|WBPhenotype0000050|WBPhenotype0000054|WBPhenotype0000059|WBPhenotype0000689|WBPhenotype0000886|WBPhenotype0001037	1	Larval Expression: body wall muscle; unidentified cells in head;	head|body wall muscle	6		InP_Cae_009979
B0393.1	192558_s_at	B0393.1		WBGene00004469		rps-0	rps-0 encodes a small ribosomal subunit SA protein that appears to function as both a ribosomal component and a laminin receptor; by homology, RPS-0 is predicted to play roles in protein biosynthesis and cell adhesion; in C. elegans, RPS-0 activity is required for embryonic and germline development, vulval morphogenesis, and the overall health of the animal.	ok1987	1	WBPhenotype0000059|WBPhenotype0000689|WBPhenotype0000050|WBPhenotype0000270|WBPhenotype0000050|WBPhenotype0000689|WBPhenotype0000032|WBPhenotype0000689|WBPhenotype0000697|WBPhenotype0000679|WBPhenotype0000050|WBPhenotype0000689|WBPhenotype0000050|WBPhenotype0000535|WBPhenotype0000689|WBPhenotype0000886	1	Larval Expression: pharynx; intestine; anal depressor muscle; body wall muscle; hypodermis; unidentified cells in tail ;|Larval Expression: pharynx; intestine; anal depressor muscle; body wall muscle; hypodermis; Nervous System; tail neurons;	tail|pharynx|hypodermis|intestine|body wall muscle|anal depressor muscle|pharynx|hypodermis|intestine|tail neurons|nervous system|body wall muscle|anal depressor muscle|stomato-intestinal muscle	23	Molecular_function:structural constituent of ribosome|Biological_process:protein biosynthesis|Cellular_component:intracellular|Cellular_component:ribosome|Cellular_component:small ribosomal subunit|Biological_process:embryonic development (sensu Metazoa)|Biological_process:reproduction|Biological_process:physiological process|Biological_process:hermaphrodite genitalia development|Biological_proce…	KOG0830	40S ribosomal protein SA (P40)/Laminin receptor 1	ENSEMBL:ENSP00000346067:human:40S ribosomal protein SA:E=78.0362 | ENSEMBL:ENSP00000334196:human:Laminin receptor-like protein LAMRL5:E=76.9586 | ENSEMBL:ENSP00000346598:human:Ribosomal protein SA:E=76.7695 | ENSEMBL:ENSP00000354495:human:similar to 40S ribosomal protein SA:E=75.6021 | ENSEMBL:ENSP00000327777:human:similar to 40S ribosomal protein SA (p40) (34/67 kDa laminin receptor) (Colon carc…
K12H4.5	175999_at	K12H4.5		WBGene00019680				tm1490	0	WBPhenotype0000031|WBPhenotype0000050|WBPhenotype0000031|WBPhenotype0000050|WBPhenotype0000057|WBPhenotype0000535|WBPhenotype0000689|WBPhenotype0000886|WBPhenotype0000050|WBPhenotype0000057|WBPhenotype0000535|WBPhenotype0000689|WBPhenotype0000886|WBPhenotype0000050|WBPhenotype0000535|WBPhenotype0000689|WBPhenotype0000886|WBPhenotype0000050|WBPhenotype0000050|WBPhenotype0000059|WBPhenotype0000050	1	Larval Expression: pharynx; intestine; body wall muscle;	pharynx|intestine|body wall muscle	23	Biological_process:embryonic development (sensu Metazoa)|Biological_process:positive regulation of growth rate|Biological_process:larval development (sensu Nematoda)|Biological_process:growth	InP_Cae_011335
F09F7.7	173490_s_at	F09F7.7a	F09F7.7	WBGene00017304	F09F7.7b	F09F7.7		cxTi9728	0	WBPhenotype0000050|WBPhenotype0000535|WBPhenotype0000689|WBPhenotype0000886|WBPhenotype0000049|WBPhenotype0000749|WBPhenotype0000886|WBPhenotype0000031|WBPhenotype0000049|WBPhenotype0000050|WBPhenotype0000054|WBPhenotype0000059|WBPhenotype0000689|WBPhenotype0000886|WBPhenotype0001037|WBPhenotype0000049|WBPhenotype0000062|WBPhenotype0000886|WBPhenotype0000050	1	Larval Expression: pharynx; intestine; renal gland cells; anal depressor muscle; rectal epithelium; body wall muscle; hypodermis; seam cells;	pharynx|hypodermis|intestine|rectal epithelium|seam cells|rectal gland cells|body wall muscle|anal depressor muscle		Biological_process:embryonic development (sensu Metazoa)	KOG3959	2-Oxoglutarate- and iron-dependent dioxygenase-related proteins	ENSEMBL:ENSP00000292566:human:Isoform 1 of Alkylated repair protein alkB homolog 4:E=33.0458 | FLYBASE:CG4036-PA:fly:Flybase gene name is CG4036-PA:E=33.1487 |
Y39G10AR.8	176446_s_at	Y39G10AR.8		WBGene00021466				gb561	1	WBPhenotype0000050|WBPhenotype0000059|WBPhenotype0000679|WBPhenotype0001236|WBPhenotype0000050|WBPhenotype0000059|WBPhenotype0000050|WBPhenotype0000059|WBPhenotype0000229|WBPhenotype0000583|WBPhenotype0000643|WBPhenotype0000689|WBPhenotype0000050|WBPhenotype0000059|WBPhenotype0000689|WBPhenotype0001077|WBPhenotype0000059|WBPhenotype0000689|WBPhenotype0000031|WBPhenotype0000050|WBPhenotype0000583|…	1	Larval Expression: pharynx; stomato-intestinal muscle; anal depressor muscle; Reproductive System; developing vulva; body wall muscle; Nervous System; nerve ring; ventral nerve cord; head neurons; unidentified cells in tail ;	tail|pharynx|head neurons|nerve ring|ventral nerve cord|nervous system|Reproductive System|body wall muscle|developing vulva|anal depressor muscle|stomato-intestinal muscle		Molecular_function:GTP binding|Biological_process:protein biosynthesis|Biological_process:small GTPase mediated signal transduction|Biological_process:selenocysteine incorporation|Molecular_function:translation elongation factor activity|Cellular_component:cytoplasm|Biological_process:translational elongation|Cellular_component:intracellular|Cellular_component:nucleus|Biological_process:chromatin…	KOG0466	Translation initiation factor 2, gamma subunit (eIF-2gamma; GTPase)	ENSEMBL:ENSP00000253039:human:Eukaryotic translation initiation factor 2 subunit 3:E=187.174 | ENSEMBL:ENSP00000323063:human:Hypothetical protein:E=171.276 | ENSEMBL:ENSP00000322439:human:Tu translation elongation factor, mitochondrial:E=18.1308 | ENSEMBL:ENSP00000254730:human:Selenocysteine-specific elongation factor:E=16.3098 | FLYBASE:CG6476-PB:fly:Flybase gene name is Su(var)3-9-PB:E=182.194 …
Y53G8AL.2	173357_s_at	Y53G8AL.2		WBGene00021800				snp_Y53G8AL[3]|snp_Y53G8AL[2]|snp_Y53G8AL[1]	0	WBPhenotype0000050|WBPhenotype0000059|WBPhenotype0000050|WBPhenotype0000059|WBPhenotype0000031|WBPhenotype0000032|WBPhenotype0000050|WBPhenotype0000031|WBPhenotype0000032|WBPhenotype0000050|WBPhenotype0000050|WBPhenotype0000535|WBPhenotype0000689|WBPhenotype0000886|WBPhenotype0000049|WBPhenotype0000062|WBPhenotype0000886	1	Larval Expression: pharynx; intestine; anal depressor muscle; Reproductive System; distal tip cell; developing vulva; body wall muscle; hypodermis; excretory cell; unidentified cells in head; unidentified cells in tail ;	head|tail|pharynx|hypodermis|intestine|vulval muscle|Reproductive System|body wall muscle|developing vulva|vulva other|anal depressor muscle|excretory cell|distal tip cell		Molecular_function:catalytic activity|Molecular_function:coenzyme binding|Biological_process:cellular metabolism|Molecular_function:3-beta-hydroxy-delta5-steroid dehydrogenase activity|Biological_process:steroid biosynthesis|Molecular_function:dTDP-4-dehydrorhamnose reductase activity|Biological_process:extracellular polysaccharide biosynthesis|Biological_process:regulation of nitrogen utilizatio…	KOG2865	NADH:ubiquinone oxidoreductase, NDUFA9/39kDa subunit	ENSEMBL:ENSP00000266544:human:NADH dehydrogenase [ubiquinone] 1 alpha subcomplex subunit 9, mitochondrial precursor:E=50.1675 | FLYBASE:CG6020-PA:fly:Flybase gene name is CG6020-PA:E=66.3188 |
B0350.2	174033_at	B0350.2	B0350.2g	WBGene00006780	B0350.2a|B0350.2c|B0350.2e|B0350.2f|B0350.2b|B0350.2d	unc-44	The unc-44 gene encodes an ankyrin-like protein required for proper sex myoblast and axonal guidance during development.	e326|e427|e638|e688|e715|e781|e783|e949|e975|e1133|e1211|ky257|mn339|q331|rf1042|rh86|rh1013|rh1042|st200|e362|e1197|e1260|tm349|ttTi2620|uCE4-940	1	WBPhenotype0000049|WBPhenotype0000062|WBPhenotype0000886	1	Larval Expression: intestine; anal depressor muscle; body wall muscle; Nervous System; nerve ring; ventral nerve cord; head neurons; pharyngeal neurons; tail neurons;	intestine|head neurons|tail neurons|nerve ring|ventral nerve cord|pharyngeal neurons|nervous system|body wall muscle|anal depressor muscle		Molecular_function:hydrolase activity, hydrolyzing O-glycosyl compounds|Biological_process:carbohydrate metabolism			ENSEMBL:ENSP00000354873:human:Isoform 1 of Ankyrin-2:E=290.538 | ENSEMBL:ENSP00000349588:human:ankyrin 2 isoform 1:E=290.387 | ENSEMBL:ENSP00000264366:human:Isoform 2 of Ankyrin-2:E=289.398 | ENSEMBL:ENSP00000280771:human:Hypothetical protein DKFZp686I225:E=287.076 | ENSEMBL:ENSP00000280772:human:Ankyrin-3:E=285.168 | ENSEMBL:ENSP00000351681:human:Isoform Er10 of Ankyrin-1:E=261.658 | ENSEMBL:ENS…
W10D5.2	193591_s_at	W10D5.2		WBGene00012376			W10D5.2 is orthologous to the human gene NADH-UBIQUINONE OXIDOREDUCTASE Fe-S PROTEIN 7 (NDUFS7; OMIM:601825), which when mutated leads to Leigh syndrome (OMIM:256000).	tm1436	1	WBPhenotype0000050|WBPhenotype0000059|WBPhenotype0000050|WBPhenotype0000126|WBPhenotype0000050|WBPhenotype0000059|WBPhenotype0000154	1	Larval Expression: pharynx; anal depressor muscle; body wall muscle; Nervous System; nerve ring; head neurons;	pharynx|head neurons|nerve ring|nervous system|body wall muscle|anal depressor muscle		Molecular_function:NADH dehydrogenase (ubiquinone) activity|Biological_process:mitochondrial electron transport, NADH to ubiquinone|Molecular_function:iron ion binding|Biological_process:electron transport|Molecular_function:ferredoxin hydrogenase activity|Cellular_component:ferredoxin hydrogenase complex|Biological_process:embryonic development (sensu Metazoa)|Biological_process:larval developme…	KOG1687	NADH-ubiquinone oxidoreductase, NUFS7/PSST/20 kDa subunit	ENSEMBL:ENSP00000233627:human:NADH dehydrogenase [ubiquinone] iron-sulfur protein 7, mitochondrial precursor:E=72.2147 | ENSEMBL:ENSP00000318995:human:My017 protein:E=41.5528 | FLYBASE:CG9172-PB:fly:Flybase gene name is CG9172-PB:E=73.7695 | FLYBASE:CG2014-PA:fly:Flybase gene name is CG2014-PA:E=71.0044 |
F16A11.2	193605_at	F16A11.2		WBGene00008877				tm1151	0	WBPhenotype0000031|WBPhenotype0000049|WBPhenotype0000050|WBPhenotype0000054|WBPhenotype0000059|WBPhenotype0000689|WBPhenotype0000886|WBPhenotype0001037|WBPhenotype0000031|WBPhenotype0000045|WBPhenotype0000050|WBPhenotype0000535|WBPhenotype0000689|WBPhenotype0000886|WBPhenotype0000031	1	Larval Expression: pharynx; body wall muscle;	pharynx|vulval muscle|body wall muscle	2	Biological_process:positive regulation of growth rate	KOG3833	Uncharacterized conserved protein, contains RtcB domain	ENSEMBL:ENSP00000216038:human:UPF0027 protein C22orf28:E=206.921 | FLYBASE:CG9987-PA:fly:Flybase gene name is CG9987-PA:E=209.357 |
ZK652.1	176049_at	ZK652.1		WBGene00004918		snr-5	snr-5 encodes an ortholog of human small nuclear ribonucleoprotein SmF, a protein that forms part of a heptameric complex required for biogenesis and function of the snRNPs that catalyze mRNA splicing; in combination with the gene that encodes the human SmE and SmG orthologs (snr-6 and snr-7, respectively), snr-5 affects embryonic viability and nuclear association and localization of P granules i…	snp_Y41D4B[2]	1	WBPhenotype0001236|WBPhenotype0000679|WBPhenotype0000050|WBPhenotype0000054|WBPhenotype0000059|WBPhenotype0000050|WBPhenotype0000057|WBPhenotype0000535|WBPhenotype0000689|WBPhenotype0000886|WBPhenotype0000059|WBPhenotype0000050|WBPhenotype0000032|WBPhenotype0000689	1	Expressed in embryos and adult gonads. Expression pattern in other tissue or life stages are not described in this paper.|Larval Expression: pharynx; pharyngeal-intestinal valve; intestine; stomato-intestinal muscle; anal depressor muscle; rectal epithelium; Reproductive System; distal tip cell; developing vulva; developing uterus; body wall muscle; hypodermis; seam cells; excretory cell; Nervous…	gonad|pharynx|hypodermis|intestine|rectal epithelium|head neurons|tail neurons|nerve ring|ventral nerve cord|nervous system|seam cells|Reproductive System|body wall muscle|developing vulva|vulva other|anal depressor muscle|stomato-intestinal muscle|excretory cell|developing uterus|distal tip cell|pharyngeal-intestinal valve	18	Biological_process:mRNA metabolism|Cellular_component:ribonucleoprotein complex|Biological_process:embryonic development (sensu Metazoa)|Biological_process:physiological process|Biological_process:reproduction|Biological_process:larval development (sensu Nematoda)|Biological_process:growth	KOG3482	Small nuclear ribonucleoprotein (snRNP) SMF	ENSEMBL:ENSP00000266735:human:Small nuclear ribonucleoprotein F:E=26.8539 | ENSEMBL:ENSP00000296581:human:U6 snRNA-associated Sm-like protein LSm6:E=11.8861 | FLYBASE:CG16792-PA:fly:Flybase gene name is DebB-PA:E=26.6383 | FLYBASE:CG9344-PA:fly:Flybase gene name is CG9344-PA:E=10.8239 |
M01D7.7	175597_at	M01D7.7a	M01D7.7	WBGene00001196		egl-30	The egl-30 gene encodes an ortholog of the heterotrimeric G protein alpha subunit Gq (Gq/G11 class) that affects viability, locomotion, egg laying, synaptic transmission, and pharyngeal pumping; it genetically interacts with the goa-1 pathway, and is probably expressed ubiquitously, with highest expression in excitable cells.	ad803|ad809|ad813|ad814|md186|n715n1190|n1189|n1191|sy676|tg26|ad810|ad805|ad806|n686|n715|n1190|js126|ok252|ttTi509|ep271	1	WBPhenotype0000054|WBPhenotype0000640|WBPhenotype0000644|WBPhenotype0000688|WBPhenotype0000688|WBPhenotype0000049|WBPhenotype0000062|WBPhenotype0000886|WBPhenotype0000031|WBPhenotype0000049|WBPhenotype0000050|WBPhenotype0000054|WBPhenotype0000059|WBPhenotype0000689|WBPhenotype0000886|WBPhenotype0001037|WBPhenotype0000017|WBPhenotype0000640|WBPhenotype0000644|WBPhenotype0000050|WBPhenotype0000535|…	1	Expressed in the ventral cord motor neurons, as well as in many other neurons. The egl-30 Gq construct was also expressed in pharyngeal muscle cells.|Expression was first observed in early embryos at cell peripheries and in a punctate pattern throughout embryos. Later, expression was observed in larvae in the nerve ring and many neurons of the nerve ring ganglia, pharyngeal muscle, and ventral co…	neurons|pharyngeal muscle|ventral cord motor neurons|all cells|all cells		Molecular_function:signal transducer activity|Molecular_function:guanyl nucleotide binding|Biological_process:G-protein coupled receptor protein signaling pathway|Molecular_function:GTP binding|Biological_process:protein amino acid ADP-ribosylation|Biological_process:signal transduction|Biological_process:oviposition|Biological_process:locomotion|Biological_process:larval development (sensu Nemat…	KOG0085	G protein subunit Galphaq/Galphay, small G protein superfamily	ENSEMBL:ENSP00000286548:human:Guanine nucleotide binding protein (G protein), q polypeptide:E=156.432 | ENSEMBL:ENSP00000078429:human:Guanine nucleotide-binding protein subunit alpha-11:E=156.113 | ENSEMBL:ENSP00000286545:human:Guanine nucleotide-binding protein alpha-14 subunit:E=144.137 | ENSEMBL:ENSP00000262958:human:Guanine nucleotide-binding protein alpha-15 subunit:E=97.2147 | ENSEMBL:ENSP0…
T06E8.1	193635_s_at	T06E8.1		WBGene00011543		acl-2	T06E8.1 is orthologous to the human gene 1-ACYLGLYCEROL-3-PHOSPHATE O-ACYLTRANSFERASE 2 (LYSOPHOSPHATIDIC ACID ACYLTRANSFERASE, BETA) (AGPAT2; OMIM:603100), which when mutated leads to disease; T06E8.1 protein is predicted to be mitochondrial.	ne1350|ne1991|ne579|ne663|ne576|ne353|ne1056|ne701|ne894|or131|t1512|t1534|ok649|cxTi9697|cxTi1341|ttTi359|ttTi1279|ttTi7771|uCE3-1427|uCE3-1428|uCE3-1424|uCE3-1429|uCE3-1426|uCE3-1425	0	WBPhenotype0000050|WBPhenotype0000535|WBPhenotype0000689|WBPhenotype0000886|WBPhenotype0000031|WBPhenotype0000049|WBPhenotype0000050|WBPhenotype0000054|WBPhenotype0000059|WBPhenotype0000689|WBPhenotype0000886|WBPhenotype0001037	1	Larval Expression: intestine; body wall muscle; unidentified cells in body ;	pharynx|intestine|body wall muscle|body	7	Molecular_function:acyltransferase activity|Biological_process:metabolism|Molecular_function:1-acylglycerol-3-phosphate O-acyltransferase activity|Biological_process:phospholipid biosynthesis|Cellular_component:membrane	KOG2848	1-acyl-sn-glycerol-3-phosphate acyltransferase	ENSEMBL:ENSP00000337463:human:1-acyl-sn-glycerol-3-phosphate acyltransferase alpha:E=41.0362 | ENSEMBL:ENSP00000312239:human:1-acylglycerol-3-phosphate O-acyltransferase 2:E=38.9208 | ENSEMBL:ENSP00000352899:human:31 kDa protein:E=38.1675 | ENSEMBL:ENSP00000344415:human:Isoform 2 of 1-acyl-sn-glycerol-3-phosphate acyltransferase beta:E=21.0458 | FLYBASE:CG3812-PA:fly:Flybase gene name is CG3812-P…
C44E4.4	190130_at	C44E4.4		WBGene00016653				ru23	0	WBPhenotype0000059|WBPhenotype0000050|WBPhenotype0000059|WBPhenotype0000050|WBPhenotype0000056|WBPhenotype0000535|WBPhenotype0000689|WBPhenotype0000886|WBPhenotype0000031|WBPhenotype0000050|WBPhenotype0000640|WBPhenotype0000691|WBPhenotype0000700|WBPhenotype0001037|WBPhenotype0000031|WBPhenotype0000049|WBPhenotype0000050|WBPhenotype0000054|WBPhenotype0000059|WBPhenotype0000689|WBPhenotype0000886|…	1	Larval Expression: pharynx; intestine; body wall muscle; unidentified cells in head; unidentified cells in tail ;	head|tail|pharynx|intestine|body wall muscle	20	Molecular_function:nucleotide binding|Molecular_function:RNA binding|Biological_process:RNA processing|Cellular_component:nucleus|Cellular_component:ribonucleoprotein complex|Molecular_function:nucleic acid binding|Biological_process:positive regulation of growth rate|Biological_process:embryonic development (sensu Metazoa)|Biological_process:oviposition|Biological_process:gonad development|Biolo…	KOG4213	RNA-binding protein La	ENSEMBL:ENSP00000260956:human:Lupus La protein:E=51.2596 | ENSEMBL:ENSP00000344950:human:Lupus La protein family protein:E=10.1249 | FLYBASE:CG10922-PB:fly:Flybase gene name is La-PB:E=45.5229 | FLYBASE:CG12058-PA:fly:Flybase gene name is mxc-PA:E=13.699 |
C25A1.10	181329_s_at	C25A1.10a	C25A1.10	WBGene00000931	C25A1.10b	dao-5	dao-5 encodes a predicted nucleolar phosphoprotein related to Saccharomyces cerevisiae SRP40 and the vertebrate Nopp140 proteins that may play a role in rRNA gene transcription and nucleolar structural organization; dao-5 expression is negatively regulated by the DAF-2/insulin-like receptor and positively regulated by the DAF-16/fork-head transcription factor, suggesting that dao-5 may be involve…	ok542	1	WBPhenotype0000031|WBPhenotype0000049|WBPhenotype0000050|WBPhenotype0000054|WBPhenotype0000059|WBPhenotype0000689|WBPhenotype0000886|WBPhenotype0001037|WBPhenotype0000050|WBPhenotype0000535|WBPhenotype0000689|WBPhenotype0000886	1	Larval Expression: pharynx; intestine; body wall muscle; Nervous System; nerve ring; head neurons;	pharynx|intestine|head neurons|nerve ring|nervous system|body wall muscle		Cellular_component:nucleosome|Molecular_function:DNA binding|Cellular_component:nucleus|Biological_process:nucleosome assembly	KOG2992	Nucleolar GTPase/ATPase p130	ENSEMBL:ENSP00000299255:human:Isoform Alpha of Nucleolar phosphoprotein p130:E=64.4437 | ENSEMBL:ENSP00000348587:human:Isoform Beta of Nucleolar phosphoprotein p130:E=58.0177 | ENSEMBL:ENSP00000356456:human:Isoform F of Proteoglycan-4 precursor:E=47.8861 | ENSEMBL:ENSP00000356455:human:Isoform C of Proteoglycan-4 precursor:E=47.4559 | ENSEMBL:ENSP00000356453:human:Isoform B of Proteoglycan-4 prec…
F56B6.4	190410_s_at	F56B6.4c	F56B6.4	WBGene00006863	F56B6.4b|F56B6.4a	uvt-5		ttTi3247|ttTi3248	0	WBPhenotype0000031|WBPhenotype0000049|WBPhenotype0000050|WBPhenotype0000054|WBPhenotype0000059|WBPhenotype0000689|WBPhenotype0000886|WBPhenotype0001037|WBPhenotype0000050|WBPhenotype0000535|WBPhenotype0000689|WBPhenotype0000886|WBPhenotype0000050|WBPhenotype0000059|WBPhenotype0000154|WBPhenotype0001037	1	Weak expression at L1-L4 larva. Weak expression at adult hermaphrodite.|Larval Expression: pharynx; body wall muscle;	pharynx|vulval muscle|Reproductive System|body wall muscle		Molecular_function:transferase activity, transferring hexosyl groups|Biological_process:carbohydrate biosynthesis|Biological_process:embryonic development (sensu Metazoa)|Biological_process:larval development (sensu Nematoda)|Biological_process:growth|Biological_process:gametogenesis			ENSEMBL:ENSP00000340736:human:glycogenin:E=73.4949 | ENSEMBL:ENSP00000296048:human:GYG protein:E=73.4685 | ENSEMBL:ENSP00000354624:human:Isoform Alpha of Glycogenin-2:E=73.1249 | ENSEMBL:ENSP00000341273:human:Isoform Zeta of Glycogenin-2:E=73.0915 | ENSEMBL:ENSP00000339653:human:Isoform Delta of Glycogenin-2:E=73.0555 | ENSEMBL:ENSP00000370549:human:Isoform Gamma of Glycogenin-2:E=71.0862 | ENSEM…
C37C3.2	187332_s_at	C37C3.2b	C37C3.2	WBGene00016496	C37C3.2a|C37C3.2c	C37C3.2		ttTi4440	1	WBPhenotype0000270|WBPhenotype0000689|WBPhenotype0000031|WBPhenotype0000050|WBPhenotype0000689|WBPhenotype0000679|WBPhenotype0000032|WBPhenotype0000689|WBPhenotype0000050|WBPhenotype0000059|WBPhenotype0000689|WBPhenotype0001236|WBPhenotype0000059	1	Larval Expression: pharynx; intestine; body wall muscle; excretory cell; Nervous System; head neurons; tail neurons;	pharynx|intestine|head neurons|tail neurons|nervous system|body wall muscle|excretory cell		Molecular_function:translation initiation factor activity|Biological_process:translational initiation|Biological_process:regulation of translational initiation|Biological_process:physiological process|Biological_process:reproduction|Biological_process:positive regulation of growth rate|Biological_process:embryonic development (sensu Metazoa)|Biological_process:larval development (sensu Nematoda)|…			ENSEMBL:ENSP00000216554:human:Eukaryotic translation initiation factor 5:E=82.1249 | FLYBASE:CG9177-PD:fly:Flybase gene name is eIF5-PD:E=54.1805 |
F13D12.7	175503_at	F13D12.7	F13D12.7	WBGene00001679		gpb-1	gpb-1 encodes a heterotrimeric G protein beta subunit that is required during embryonic development for the proper orientation of the mitotic spindle during early cell divisions and thus affects the orientation of early cell division axes, and is also required for larval viability, negatively regulates locomotion and egg-laying, and may affect germline development and osmotic balance; expressed i…	pk13|pk44|snp_F13D12[8]|snp_F13D12[7]	1	WBPhenotype0000050|WBPhenotype0000643|WBPhenotype0000050|WBPhenotype0001152|WBPhenotype0000050|WBPhenotype0000689|WBPhenotype0000050	1	In situ immunohistochemistry with this antiserum shows that GPB-1 is present in early embryos. Diffuse staining can be seen at the 1-cell stage. From the 2-cell stage onward. Up to the beginning of morphogenesis, staining continues at approximately equal levels in most or all cells. Once tissue differentiation occurs, staining is brightest in neuronal cells. In larval and adult stages, GPB-1 expr…	vulva|pharynx|intestine|somatic gonad|germ-line cells|all neurons|hypodermal seam cells	1	Biological_process:embryonic development (sensu Metazoa)|Biological_process:reproduction|Biological_process:locomotory behavior|Biological_process:pronuclear migration	KOG0286	G-protein beta subunit	ENSEMBL:ENSP00000263750:human:Guanine nucleotide-binding protein G(I)/G(S)/G(T) subunit beta 1:E=165.721 | ENSEMBL:ENSP00000305260:human:Guanine nucleotide-binding protein G(I)/G(S)/G(T) subunit beta 2:E=164.244 | ENSEMBL:ENSP00000232564:human:Guanine nucleotide-binding protein subunit beta 4:E=163.187 | ENSEMBL:ENSP00000367869:human:Beta-subunit signal transducing proteins GS/GI:E=159.569 | ENSE…
F28D1.7	192687_s_at	F28D1.7		WBGene00004492		rps-23	rps-23 encodes a small ribosomal subunit S23 protein; by homology, RPS-23 is predicted to function in protein biosynthesis; in C. elegans, RPS-23 activity is required for germline development, vulval morphogenesis, and the overall health of the animal.	gk304|ttTi7019|snp_Y45F10D[1]	1	WBPhenotype0000059|WBPhenotype0000032|WBPhenotype0000689|WBPhenotype0000697|WBPhenotype0000270|WBPhenotype0000689|WBPhenotype0000689	1	Larval Expression: pharynx; intestine; anal depressor muscle; body wall muscle; hypodermis; excretory cell; Nervous System; ventral nerve cord; head neurons;	pharynx|hypodermis|intestine|head neurons|ventral nerve cord|nervous system|body wall muscle|anal depressor muscle|excretory cell	23	Molecular_function:structural constituent of ribosome|Biological_process:protein biosynthesis|Cellular_component:small ribosomal subunit|Cellular_component:intracellular|Cellular_component:ribosome|Biological_process:physiological process|Biological_process:reproduction|Biological_process:hermaphrodite genitalia development|Biological_process:larval development (sensu Nematoda)|Biological_process…	KOG1749	40S ribosomal protein S23	ENSEMBL:ENSP00000296674:human:40S ribosomal protein S23:E=63.9586 | FLYBASE:CG8415-PA:fly:Flybase gene name is RpS23-PA:E=63.0969 | FLYBASE:CG7925-PB:fly:Flybase gene name is tko-PB:E=10.6383 |
C16C10.4	187439_at	C16C10.4		WBGene00007625				snp_B0361[5]|snp_B0361[6]	1	WBPhenotype0000050|WBPhenotype0000535|WBPhenotype0000689|WBPhenotype0000886|WBPhenotype0000049|WBPhenotype0000749|WBPhenotype0000886|WBPhenotype0000050|WBPhenotype0000050|WBPhenotype0000062|WBPhenotype0000535|WBPhenotype0000689|WBPhenotype0000886|WBPhenotype0000050|WBPhenotype0000535|WBPhenotype0000689|WBPhenotype0000886|WBPhenotype0000049|WBPhenotype0000749|WBPhenotype0000886|WBPhenotype0000049|…	1	Expression is first seen in this strain in the 50 - 80 cell stage embryo and is not expressed beyond L1 stage larvae. The cells in which expression occurs are as yet unidentified. They mostly occur in pairs or quadruplets. A number of nuclei stain through to the 3-fold stage embryo, but only one staining nucleus is seen in L1 larvae. We will look into this pattern in greater detail.|Larval Expres…	pharynx|hypodermis|rectal epithelium|head neurons|tail neurons|nerve ring|nervous system|seam cells|Reproductive System|body wall muscle|developing vulva|anal depressor muscle	18		KOG3391	Transcriptional co-repressor component	ENSEMBL:ENSP00000279996:human:Histone deacetylase complex subunit SAP18:E=35.2596 | FLYBASE:CG6046-PA:fly:Flybase gene name is Bin1-PA:E=34.3979 |
H28O16.1	194025_s_at	H28O16.1a	H28O16.1	WBGene00010419	H28O16.1c|H28O16.1d	H28O16.1		uCE1-1348|uCE1-1349|uCE1-1346|uCE1-1350|uCE1-1347|uCE1-1351	0	WBPhenotype0000059|WBPhenotype0000164|WBPhenotype0000050|WBPhenotype0000126|WBPhenotype0000689|WBPhenotype0000679|WBPhenotype0000031|WBPhenotype0000050|WBPhenotype0000051|WBPhenotype0000050|WBPhenotype0000059	1	Larval Expression: pharynx; intestine; anal depressor muscle; body wall muscle; hypodermis;|Larval Expression: pharynx; intestine; body wall muscle; unidentified cells in tail ;|Larval Expression: pharynx; intestine; body wall muscle;	pharynx|hypodermis|intestine|body wall muscle|anal depressor muscle|tail|pharynx|intestine|body wall muscle|pharynx|intestine|body wall muscle|anal depressor muscle		Molecular_function:hydrogen-transporting ATP synthase activity, rotational mechanism|Molecular_function:hydrogen-transporting ATPase activity, rotational mechanism|Biological_process:ATP biosynthesis|Biological_process:ATP synthesis coupled proton transport|Cellular_component:proton-transporting two-sector ATPase complex|Molecular_function:ATP binding|Molecular_function:hydrolase activity, acting…	KOG1353	F0F1-type ATP synthase, alpha subunit	ENSEMBL:ENSP00000282050:human:ATP synthase subunit alpha, mitochondrial precursor:E=225.284 | ENSEMBL:ENSP00000276390:human:Vacuolar ATP synthase subunit B, brain isoform:E=23.8861 | ENSEMBL:ENSP00000234396:human:ATPase, H+ transporting, lysosomal 56/58kDa, V1 subunit B1:E=22.3872 | ENSEMBL:ENSP00000262030:human:ATP synthase subunit beta, mitochondrial precursor:E=20.2076 | ENSEMBL:ENSP0000027339…
F53A9.10	185643_s_at	F53A9.10b	F53A9.10	WBGene00006587	F53A9.10a	tnt-2		gk248	0	WBPhenotype0000643|WBPhenotype0001037|WBPhenotype0000031|WBPhenotype0000646|WBPhenotype0000050|WBPhenotype0000535|WBPhenotype0000689|WBPhenotype0000886|WBPhenotype0000031|WBPhenotype0000049|WBPhenotype0000050|WBPhenotype0000054|WBPhenotype0000059|WBPhenotype0000689|WBPhenotype0000886|WBPhenotype0001037|WBPhenotype0000031|WBPhenotype0000049|WBPhenotype0000050|WBPhenotype0000054|WBPhenotype0000059|…	1	Larval Expression: stomato-intestinal muscle; anal depressor muscle; body wall muscle;	vulval muscle|Reproductive System|body wall muscle|anal depressor muscle|stomato-intestinal muscle		Biological_process:positive regulation of growth rate|Biological_process:locomotory behavior|Biological_process:positive regulation of locomotion|Biological_process:gametogenesis|Biological_process:reproduction	KOG3634	Troponin	FLYBASE:CG7107-PA:fly:Flybase gene name is up-PA:E=42.4559 |
F52B10.1	189742_s_at	F52B10.1		WBGene00003776		nmy-1	nmy-1 encodes a class II non-muscle myosin heavy chain related to Drosophila zipper, which plays a role in several aspects of embryonic morphogenesis; in C. elegans, NMY-1 is required for embryonic elongation and establishment of normal body morphology; however, nmy-1 functions redundantly with another non-muscle myosin heavy chain gene, nmy-2, during elongation and establishment of normal body m…	sb92|sb113|sb115|snp_F52B10[1]	1	WBPhenotype0000050|WBPhenotype0000535|WBPhenotype0000645|WBPhenotype0000689|WBPhenotype0000886|WBPhenotype0000050|WBPhenotype0000062|WBPhenotype0000535|WBPhenotype0000689|WBPhenotype0000886|WBPhenotype0000050|WBPhenotype0000535|WBPhenotype0000583|WBPhenotype0000643|WBPhenotype0001037|WBPhenotype0000049|WBPhenotype0000062|WBPhenotype0000886|WBPhenotype0000269|WBPhenotype0000583|WBPhenotype0000645|…	1	NMY-1 antisera revealed that it is indeed highly expressed in the lateral epidermis at the onset of elongation. NMY-1 was also present at the adherens junctions (AJs) of the developing pharynx. As elongation proceeded, NMY-1 became more punctate and organized into filamentous-like structures. Embryos of similar stages stained for actin showed a similar pattern, albeit filamentous structures becom…	epidermis|head|tail|head neurons|tail neurons|vulval muscle|nervous system|Reproductive System|spermatheca|anal depressor muscle	1	Molecular_function:motor activity|Molecular_function:ATP binding|Cellular_component:myosin complex|Biological_process:embryonic development (sensu Metazoa)|Biological_process:post-embryonic body morphogenesis|Biological_process:positive regulation of body size|Biological_process:locomotory behavior|Biological_process:gametogenesis|Biological_process:cuticle biosynthesis (sensu Nematoda)|Biologica…	KOG0161	Myosin class II heavy chain	ENSEMBL:ENSP00000355048:human:223 kDa protein:E=1000 | ENSEMBL:ENSP00000301415:human:Isoform 5 of Myosin-14:E=1000 | ENSEMBL:ENSP00000252172:human:Myosin-13:E=1000 | ENSEMBL:ENSP00000226209:human:Myosin heavy chain, fast skeletal muscle, embryonic:E=1000 | ENSEMBL:ENSP00000366169:human:Isoform 2 of Myosin-14:E=1000 | ENSEMBL:ENSP00000348634:human:Myosin heavy chain, cardiac muscle alpha isoform:E…
Y24D9A.4	176904_s_at	Y24D9A.4a	Y24D9A.4	WBGene00004419	Y24D9A.4c	rpl-7A	rpl-8 encodes a large ribosomal subunit L7a protein required in mass RNAi assays for fertility, vulval development, and general health; the rpl-8 transcription unit has one nonsense transcript that is up-regulated in vivo by smg[-] mutations, indicating that rpl-8 is a natural substrate for SMG-mediated nonsense suppresssion; several other natural mRNA substrates of SMG suppression (e.g., rpl-3, …	uCE1-664|uCE1-660|uCE1-665|uCE1-659|uCE1-661|uCE1-666|uCE1-662|uCE1-667|uCE1-663	1	WBPhenotype0000031|WBPhenotype0000049|WBPhenotype0000050|WBPhenotype0000054|WBPhenotype0000059|WBPhenotype0000689|WBPhenotype0000886|WBPhenotype0001037|WBPhenotype0000050|WBPhenotype0000535|WBPhenotype0000689|WBPhenotype0000886|WBPhenotype0000050|WBPhenotype0000270|WBPhenotype0000689|WBPhenotype0000050|WBPhenotype0000270|WBPhenotype0000032|WBPhenotype0000689|WBPhenotype0000697	1	Larval Expression: pharynx; intestine; anal depressor muscle; rectal epithelium; Reproductive System; developing vulva; body wall muscle; hypodermis; seam cells; excretory cell; Nervous System; ventral nerve cord; head neurons; tail neurons;	pharynx|hypodermis|intestine|rectal epithelium|head neurons|tail neurons|ventral nerve cord|nervous system|seam cells|Reproductive System|body wall muscle|developing vulva|vulva other|anal depressor muscle|excretory cell		Molecular_function:structural constituent of ribosome|Biological_process:protein biosynthesis|Cellular_component:intracellular|Cellular_component:ribosome|Biological_process:ribosome biogenesis and assembly|Cellular_component:ribonucleoprotein complex|Biological_process:physiological process|Biological_process:reproduction|Biological_process:hermaphrodite genitalia development|Biological_process:…	KOG3166	60S ribosomal protein L7A	ENSEMBL:ENSP00000340366:human:60S ribosomal protein L7a:E=81.2757 | ENSEMBL:ENSP00000351738:human:31 kDa protein:E=79.3767 | ENSEMBL:ENSP00000372524:human:similar to 60S ribosomal protein L7a isoform 1:E=79.2596 | ENSEMBL:ENSP00000346975:human:30 kDa protein:E=74.585 | ENSEMBL:ENSP00000348032:human:29 kDa protein:E=69.8239 | ENSEMBL:ENSP00000327625:human:29 kDa protein:E=66.5376 | ENSEMBL:ENSP000…
T21C12.1	175836_s_at	T21C12.1b	T21C12.1	WBGene00006784	T21C12.1a|T21C12.1g	unc-49		e468|e610|e641|e929|n1324n1345|n2392|n2393|e382|e407|n1324|n1345|uCE3-1170|uCE3-1174|pkP3111|uCE3-1171|uCE3-1175|snp_T21C12[1]|uCE3-1172|uCE3-1173	1	WBPhenotype0000050|WBPhenotype0000062|WBPhenotype0000535|WBPhenotype0000689|WBPhenotype0000886|WBPhenotype0000049|WBPhenotype0000062|WBPhenotype0000886	1	Fluorescence was detected mainly on head muscles and body wall muscles on both the dorsal and ventral sides. Strong spincter muscle GFP was observed in unc-49B::gfp but not unc-49C::gfp animals. Both constructs produce variable, weak fluorescence in head ganglia.	sphincter muscle|head body wall muscle|head ganglia		Molecular_function:GABA-A receptor activity|Molecular_function:extracellular ligand-gated ion channel activity|Biological_process:ion transport|Cellular_component:integral to membrane|Cellular_component:postsynaptic membrane|Molecular_function:ion channel activity|Cellular_component:membrane|Molecular_function:neurotransmitter receptor activity|Biological_process:transport|Biological_process:chlo…	KOG3643	GABA receptor	ENSEMBL:ENSP00000274093:human:Isoform Alpha-3L of Glycine receptor subunit alpha-3 precursor:E=80.3665 | ENSEMBL:ENSP00000274547:human:Isoform Long of Gamma-aminobutyric-acid receptor subunit beta-2 precursor:E=80.301 | ENSEMBL:ENSP00000345284:human:Isoform Alpha-3K of Glycine receptor subunit alpha-3 precursor:E=80.1367 | ENSEMBL:ENSP00000274546:human:Isoform Short of Gamma-aminobutyric-acid rec…
F56D12.5	174822_at	F56D12.5b	F56D12.5	WBGene00006924		vig-1		snp_K07E3[5]|snp_K07E3[4]|snp_K07E3[3]|snp_K07E3[2]	1	WBPhenotype0000050|WBPhenotype0000049|WBPhenotype0000062|WBPhenotype0000886|WBPhenotype0000031|WBPhenotype0000049|WBPhenotype0000050|WBPhenotype0000054|WBPhenotype0000059|WBPhenotype0000689|WBPhenotype0000886|WBPhenotype0001037|WBPhenotype0000886	1	Larval Expression: pharynx; intestine; rectal epithelium; Reproductive System; distal tip cell; developing vulva; body wall muscle; hypodermis; excretory cell; Nervous System; nerve ring; ventral nerve cord; head neurons; tail neurons;	pharynx|hypodermis|intestine|rectal epithelium|head neurons|tail neurons|nerve ring|ventral nerve cord|vulval muscle|uterine muscle|nervous system|Reproductive System|body wall muscle|developing vulva|spermatheca|excretory cell|distal tip cell		Biological_process:embryonic development (sensu Metazoa)
F56E10.4	173246_s_at	F56E10.4		WBGene00004496		rps-27	rps-27 encodes a small ribosomal subunit S27 protein.	ok335	0	WBPhenotype0000059|WBPhenotype0000059|WBPhenotype0000050|WBPhenotype0000270|WBPhenotype0000031|WBPhenotype0001037	1	Larval Expression: pharynx; intestine; anal depressor muscle; body wall muscle; hypodermis; excretory cell; unidentified cells;	pharynx|hypodermis|intestine|uterine muscle|Reproductive System|body wall muscle|anal depressor muscle|excretory cell	23	Molecular_function:structural constituent of ribosome|Biological_process:protein biosynthesis|Cellular_component:intracellular|Cellular_component:ribosome|Biological_process:positive regulation of growth rate|Biological_process:gametogenesis|Biological_process:larval development (sensu Nematoda)|Biological_process:growth|Biological_process:embryonic development (sensu Metazoa)	KOG1779	40s ribosomal protein S27	ENSEMBL:ENSP00000252325:human:40S ribosomal protein S27:E=32.4437 | ENSEMBL:ENSP00000301828:human:9 kDa protein:E=32.2441 | ENSEMBL:ENSP00000354502:human:9 kDa protein:E=32.1367 | ENSEMBL:ENSP00000295296:human:9 kDa protein:E=30.4437 | ENSEMBL:ENSP00000331019:human:40S ribosomal protein S27-like protein:E=30.301 | ENSEMBL:ENSP00000369714:human:RPS27L protein:E=27.4949 | ENSEMBL:ENSP00000357553:hu…
W08D2.4	187910_at	W08D2.4		WBGene00001395		fat-3	The fat-3 gene encodes a delta-6 fatty acid desaturase ('linoleoyl-CoA desaturase') containing an N-terminal cytochrome b5 domain; FAT-3 expressed in yeast uses linoleic and alpha-linolenic acid as substrates; FAT-3 is absolutely required in vivo for synthesis of delta-6 fatty acids, and also required for fully normal synthesis of C20 fatty acids; FAT-3 is required for a normally fast growth rate…	qa1811|wa23|wa25|wa22|ok1126	1	WBPhenotype0000031|WBPhenotype0000583|WBPhenotype0000643|WBPhenotype0000049|WBPhenotype0000062|WBPhenotype0000886|WBPhenotype0000643|WBPhenotype0000050|WBPhenotype0000535|WBPhenotype0000689|WBPhenotype0000886	1	GFP expression is first apparent in comma-stage embryos in intestinal cells and continues throughout all larval stages and into adulthood. L1 larvae carrying the fat-3::GFP constructs showed GFP expression in the intestine, pharynx, and body-wall muscles. In L2L4 larvae and adults, in addition to intestinal, pharyngeal, and body-wall muscle expression, faint expression is observed in several head…	pharynx|intestine|head neurons|tail neurons	8	Molecular_function:oxidoreductase activity|Molecular_function:iron ion binding|Molecular_function:oxidoreductase activity, acting on paired donors, with oxidation of a pair of donors resulting in the reduction of molecular oxygen to two molecules of water|Molecular_function:heme binding|Biological_process:fatty acid biosynthesis|Molecular_function:transporter activity|Molecular_function:binding|B…	KOG4232	Delta 6-fatty acid desaturase/delta-8 sphingolipid desaturase	ENSEMBL:ENSP00000278840:human:fatty acid desaturase 2:E=33.9208 | ENSEMBL:ENSP00000338529:human:Hypothetical protein DKFZp762L0811:E=31.0915 | ENSEMBL:ENSP00000322229:human:CDNA FLJ90273 fis, clone NT2RP1000181, moderately similar to Homo sapiens delta-6 fatty acid desaturase mRNA:E=30.1675 | ENSEMBL:ENSP00000257261:human:P5327:E=29.2366 | ENSEMBL:ENSP00000278829:human:fatty acid desaturase 3:E=2…
ZC101.2	172932_x_at	ZC101.2e	ZC101.2	WBGene00006787	ZC101.2f|ZC101.2a|ZC101.2c	unc-52	The unc-52 gene encodes perlecan, a protein orthologous to human basement membrane-specific heparan sulfate proteoglycan core protein (HSPG2; OMIM:142461, which when mutated leads to Schwartz-Jampel syndrome or dyssegmental dysplasia); UNC-52 plays essential roles in muscle structure development and regulation of growth factor-like signaling pathways; UNC-52 is synthesized by the hypodermis and l…	cn10|e669su250|e1012|pk208|ra401|ra511|st560|e444|e669|e998|e1421|st196|ra515|ra517|gk3|su54|su200|su250|ut111|st549|st546|ttTi1544|ttTi1548|ttTi1556|snp_ZC101[1]|uCE2-2339|uCE2-2340	0	WBPhenotype0000050|WBPhenotype0000060|WBPhenotype0000643|WBPhenotype0000644|WBPhenotype0000688|WBPhenotype0000688|WBPhenotype0000050|WBPhenotype0000688|WBPhenotype0000031|WBPhenotype0000050|WBPhenotype0000643|WBPhenotype0000054|WBPhenotype0000688|WBPhenotype0000688|WBPhenotype0000688	1	Staining is first observed in comma stage embryos and is primarily found at regions of contact between adjacent muscle cells. Some intracellular staining of body-wall muscle cells is also observed, but neither sera stain the underlying hypodermis. Between the comma and 1.5-fold stages, staining spreads from regions of cell-cell contact over the basal face of each muscle cell, where the basement m…	pharynx|pharyngeal muscle|pharyngo-intestinal valve|pharynx|hypodermis|intestine|vulval muscle|Reproductive System|anal depressor muscle		Biological_process:cell adhesion|Cellular_component:extracellular matrix|Molecular_function:calcium ion binding|Cellular_component:extracellular matrix (sensu Metazoa)|Biological_process:blood coagulation|Biological_process:embryonic development (sensu Metazoa)|Biological_process:physiological process|Biological_process:determination of adult life span|Biological_process:locomotory behavior|Biolo…	KOG3509	Basement membrane-specific heparan sulfate proteoglycan (HSPG) core protein	ENSEMBL:ENSP00000270945:human:Basement membrane-specific heparan sulfate proteoglycan core protein precursor:E=297.091 | ENSEMBL:ENSP00000363814:human:365 kDa protein:E=245.284 | ENSEMBL:ENSP00000374309:human:Laminin alpha-1 chain precursor:E=86.4949 | ENSEMBL:ENSP00000374308:human:338 kDa protein:E=86.3468 | ENSEMBL:ENSP00000359725:human:Laminin alpha-5 chain precursor:E=84.9208 | ENSEMBL:ENSP00…
F42G4.3	192073_s_at	F42G4.3a	F42G4.3	WBGene00006999	F42G4.3b	zyx-1	zyx-1 encodes a zyxin homolog that physically interacts with P granule components (GLH proteins) and that, genetically, is grossly dispensable in vivo (since neither RNAi nor deletion of zyx-1 yields an obvious phenotype); ZYX-1 is potentially orthologous to the human gene LIPOMA-PREFERRED PARTNER (LPP, OMIM:600700).	um4|ok834|gk190|gk442|snp_F42G4[2]|snp_F42G4[5]|snp_F42G4[4]|snp_F42G4[3]	1	WBPhenotype0000050|WBPhenotype0000535|WBPhenotype0000689|WBPhenotype0000886|WBPhenotype0000049|WBPhenotype0000062|WBPhenotype0000886|WBPhenotype0000031|WBPhenotype0000049|WBPhenotype0000050|WBPhenotype0000054|WBPhenotype0000059|WBPhenotype0000689|WBPhenotype0000886|WBPhenotype0001037|WBPhenotype0000050|WBPhenotype0000535|WBPhenotype0000689|WBPhenotype0000886	1	Larval Expression: anal sphincter; Reproductive System; developing vulva; body wall muscle;|Larval Expression: pharynx; body wall muscle; Nervous System; head neurons;	vulval muscle|Reproductive System|body wall muscle|developing vulva|anal sphincter|pharynx|intestine|head neurons|nervous system|Reproductive System|body wall muscle|spermatheca		Molecular_function:zinc ion binding|Molecular_function:DNA binding|Molecular_function:ligand-dependent nuclear receptor activity|Cellular_component:nucleus|Biological_process:regulation of transcription, DNA-dependent	KOG1701	Focal adhesion adaptor protein Paxillin and related LIM proteins	ENSEMBL:ENSP00000324422:human:Zyxin:E=69.301 | ENSEMBL:ENSP00000346417:human:ZYX protein:E=67.8539 | ENSEMBL:ENSP00000318089:human:Lipoma-preferred partner:E=66.9586 | ENSEMBL:ENSP00000200457:human:Thyroid receptor-interacting protein 6:E=65.7213 | ENSEMBL:ENSP00000294450:human:Isoform 1 of Filamin-binding LIM protein 1:E=55.5086 | ENSEMBL:ENSP00000270288:human:similar to WT1-interacting protein:…
T20B3.2	171792_x_at	T20B3.2		WBGene00006585		tni-3		ku157|ku156|ttTi341|uCE1-936|uCE1-935	0	WBPhenotype0000031|WBPhenotype0000049|WBPhenotype0000050|WBPhenotype0000054|WBPhenotype0000059|WBPhenotype0000689|WBPhenotype0000886|WBPhenotype0001037|WBPhenotype0000269|WBPhenotype0000050|WBPhenotype0000535|WBPhenotype0000689|WBPhenotype0000886|WBPhenotype0000054|WBPhenotype0000154	1	T20B3.2 transcripts were detected in the body-wall musculature, but expression in hermaphrodites appeared limited to the anteriormost body-wall muscle cells. Expression in the body-wall muscle of males was less restricted, typically including posterior body-wall muscle cells, in addition to those at the head. T20B3.2 transcripts were found also in the vulval muscles of hermaphrodites and the sex …	male sex-specific muscle|vulval muscle	16	Biological_process:larval development (sensu Nematoda)|Biological_process:physiological process	KOG3977	Troponin I	ENSEMBL:ENSP00000341838:human:Troponin I, cardiac muscle:E=15.6778 | ENSEMBL:ENSP00000371330:human:21 kDa protein:E=13.9208 | ENSEMBL:ENSP00000252898:human:Troponin I, fast skeletal muscle:E=13.4949 | ENSEMBL:ENSP00000354488:human:22 kDa protein:E=12.0605 | ENSEMBL:ENSP00000337022:human:Troponin I, slow skeletal muscle:E=12.0555 | FLYBASE:CG7178-PB:fly:Flybase gene name is wupA-PB:E=42.2757 | FLY…
ZC373.1	191294_at	ZC373.1		WBGene00013866			The ZC373.1 gene encodes an ortholog of the human gene CYSTATHIONINE-BETA-SYNTHASE (CBS), which when mutated leads to homocystinuria (OMIM:236200).	uCE3-868	0	WBPhenotype0000056	1	Larval Expression: intestine; body wall muscle; hypodermis;	hypodermis|intestine|Reproductive System|body wall muscle	1	Molecular_function:catalytic activity|Biological_process:metabolism|Biological_process:electron transport|Molecular_function:oxidoreductase activity|Molecular_function:threonine synthase activity|Biological_process:threonine biosynthesis|Molecular_function:cysteine synthase activity|Biological_process:cysteine biosynthesis from serine|Molecular_function:cystathionine beta-synthase activity|Cellul…	KOG1252	Cystathionine beta-synthase and related enzymes	ENSEMBL:ENSP00000352643:human:cystathionine-beta-synthase:E=92.6198 | ENSEMBL:ENSP00000344460:human:Isoform 2 of Cystathionine beta-synthase:E=92.6198 | FLYBASE:CG1753-PA:fly:Flybase gene name is CG1753-PA:E=96.1938 |
F08D12.7	185464_at	F08D12.7		WBGene00017250				uCE2-1151	1	WBPhenotype0000050|WBPhenotype0000062|WBPhenotype0000535|WBPhenotype0000689|WBPhenotype0000886|WBPhenotype0000049|WBPhenotype0000062|WBPhenotype0000886|WBPhenotype0000050|WBPhenotype0000535|WBPhenotype0000689|WBPhenotype0000886|WBPhenotype0000031|WBPhenotype0000049|WBPhenotype0000050|WBPhenotype0000054|WBPhenotype0000059|WBPhenotype0000689|WBPhenotype0000886|WBPhenotype0001037	1	Expressed in head/tail neurons, distal tip cells, ventral nerve cord, vulval muscle 1/2, depressor, intestinal muscles, body wall muscle.		1		LSE0541	Uncharacterized protein
T04C12.5	172816_x_at	T04C12.5		WBGene00000064		act-2	act-2 encodes an invertebrate actin that may function specifically in the pharynx.	ad468|or295|or621|ok1229	1	WBPhenotype0000689|WBPhenotype0000689|WBPhenotype0000689|WBPhenotype0000697|WBPhenotype0000689|WBPhenotype0000697|WBPhenotype0000059|WBPhenotype0000032|WBPhenotype0000054|WBPhenotype0000059|WBPhenotype0000164|WBPhenotype0000697|WBPhenotype0000679|WBPhenotype0000689|WBPhenotype0000689|WBPhenotype0000689|WBPhenotype0000050|WBPhenotype0001018	1	In addition to the cytoplasmic expression observed throughout early embryonic cells, prominent GFP expression was also detected in the epidermis during elongation of the round embryo into a long, thin larva. In adult animals, GFP expression was reproducibly observed in body wall muscle cells, incorporated into contractile filaments, and in numerous neurons.		23	Molecular_function:ATP binding|Molecular_function:protein binding|Biological_process:reproduction|Biological_process:physiological process|Biological_process:larval development (sensu Nematoda)|Biological_process:growth|Biological_process:hermaphrodite genitalia development|Biological_process:embryonic development (sensu Metazoa)|Biological_process:cytokinesis|Biological_process:embryonic cleavage	KOG0676	Actin and related proteins	ENSEMBL:ENSP00000349960:human:Actin, cytoplasmic 1:E=200.108 | ENSEMBL:ENSP00000331514:human:Actin, cytoplasmic 2:E=198.721 | ENSEMBL:ENSP00000295137:human:Actin, gamma-enteric smooth muscle:E=194.495 | ENSEMBL:ENSP00000290378:human:Actin, alpha cardiac muscle 1:E=194.387 | ENSEMBL:ENSP00000224784:human:Actin, aortic smooth muscle:E=194.387 | ENSEMBL:ENSP00000324452:human:Actin, alpha skeletal mu…
K07C11.5	191793_at	K07C11.5		WBGene00019478		tag-225	K07C11.5 is orthologous to the human gene SIMILAR TO TISSUE INHIBITOR OF METALLOPROTEINASE 3 (SORSBY FUNDUS DYSTROPHY, PSEUDOINFLAMMATORY) (TIMP3; OMIM:188826), which when mutated leads to disease.	ok928|gk314|gk348	0	WBPhenotype0000049|WBPhenotype0000062|WBPhenotype0000886|WBPhenotype0000050|WBPhenotype0000535|WBPhenotype0000689|WBPhenotype0000886|WBPhenotype0000031|WBPhenotype0000049|WBPhenotype0000050|WBPhenotype0000054|WBPhenotype0000059|WBPhenotype0000689|WBPhenotype0000886|WBPhenotype0001037	1	Larval Expression: body wall muscle;	body wall muscle	8	Molecular_function:metalloendopeptidase inhibitor activity|Cellular_component:extracellular matrix (sensu Metazoa)	KOG4745	Metalloproteinase inhibitor TIMP and related proteins	ENSEMBL:ENSP00000262768:human:Metalloproteinase inhibitor 2 precursor:E=12.3098 |
W09C5.6	171940_x_at	W09C5.6b	W09C5.6	WBGene00004445	W09C5.6a	rpl-31	rpl-31 encodes a large ribosomal subunit L31 protein.	tm530	0	WBPhenotype0000679|WBPhenotype0000050|WBPhenotype0000535|WBPhenotype0000689|WBPhenotype0000886|WBPhenotype0000054|WBPhenotype0000689|WBPhenotype0000697|WBPhenotype0000050|WBPhenotype0000689|WBPhenotype0001037|WBPhenotype0000050|WBPhenotype0000270	1	Larval Expression: pharynx; intestine; body wall muscle; hypodermis;	pharynx|hypodermis|intestine|body wall muscle		Molecular_function:structural constituent of ribosome|Biological_process:protein biosynthesis|Cellular_component:intracellular|Cellular_component:ribosome|Biological_process:embryonic development (sensu Metazoa)|Biological_process:reproduction|Biological_process:gametogenesis|Biological_process:larval development (sensu Nematoda)|Biological_process:physiological process|Biological_process:hermaph…	KOG0893	60S ribosomal protein L31	ENSEMBL:ENSP00000264258:human:60S ribosomal protein L31:E=22.1367 | ENSEMBL:ENSP00000371216:human:15 kDa protein:E=19.699 | ENSEMBL:ENSP00000341667:human:14 kDa protein:E=19.3768 | ENSEMBL:ENSP00000354029:human:similar to ribosomal protein L31:E=18.6383 | ENSEMBL:ENSP00000359949:human:15 kDa protein:E=16 | ENSEMBL:ENSP00000371069:human:13 kDa protein:E=14.8861 | ENSEMBL:ENSP00000346792:human:simi…
C09B8.6	190900_s_at	C09B8.6c	C09B8.6	WBGene00002023	C09B8.6b|C09B8.6a	hsp-25		tm700	0	WBPhenotype0000031|WBPhenotype0000049|WBPhenotype0000050|WBPhenotype0000054|WBPhenotype0000059|WBPhenotype0000689|WBPhenotype0000886|WBPhenotype0001037|WBPhenotype0000049|WBPhenotype0000062|WBPhenotype0000886	1	HSP25 is produced at all developmental stages in unstressed animals growing at normal temperature.|In both larvae and adults, strong staining was observed in body wall muscle and in the lining of the pharynx. The pharyngeal staining is localized to a subset of cells bordering the lumen. strong HSP25 staining was also observed at the junctions between cells forming the spermathecal wall. HSP25 app…	pharynx|spermathecae		Molecular_function:structural constituent of eye lens			ENSEMBL:ENSP00000248553:human:Heat-shock protein beta-1:E=14 | ENSEMBL:ENSP00000227251:human:Alpha crystallin B chain:E=11.0506 | ENSEMBL:ENSP00000004982:human:Alpha crystallin family protein:E=11.0506 | ENSEMBL:ENSP00000302476:human:Heat-shock protein beta-2:E=10.699 | FLYBASE:CG14207-PB:fly:Flybase gene name is CG14207-PB:E=31.7447 | FLYBASE:CG4183-PA:fly:Flybase gene name is Hsp26-PA:E=14.7212…
C04C3.3	194166_s_at	C04C3.3		WBGene00015413				snp_C04C3[1]|snp_C04C3[3]|snp_C04C3[2]	1	WBPhenotype0000031|WBPhenotype0000050|WBPhenotype0000050|WBPhenotype0000154|WBPhenotype0000031|WBPhenotype0000050|WBPhenotype0000050|WBPhenotype0000535|WBPhenotype0000689|WBPhenotype0000886	1	Larval Expression: pharynx; Reproductive System; distal tip cell; body wall muscle; Nervous System; head neurons; tail neurons;|Larval Expression: pharynx; anal depressor muscle; body wall muscle; hypodermis; unidentified cells in head;	pharynx|head neurons|tail neurons|nervous system|Reproductive System|body wall muscle|distal tip cell|head|pharynx|hypodermis|Reproductive System|body wall muscle|spermatheca|vulva other|anal depressor muscle|gonad sheath cells	20	Molecular_function:1-deoxy-D-xylulose-5-phosphate synthase activity|Biological_process:terpenoid biosynthesis|Biological_process:positive regulation of growth rate|Biological_process:embryonic development (sensu Metazoa)	KOG0524	Pyruvate dehydrogenase E1, beta subunit	ENSEMBL:ENSP00000307241:human:Isoform 1 of Pyruvate dehydrogenase E1 component subunit beta, mitochondrial precursor:E=124.215 | ENSEMBL:ENSP00000373220:human:Isoform 2 of Pyruvate dehydrogenase E1 component subunit beta, mitochondrial precursor:E=123.886 | ENSEMBL:ENSP00000318351:human:2-oxoisovalerate dehydrogenase subunit beta, mitochondrial precursor:E=46.8861 | ENSEMBL:ENSP00000358772:human:…
K07E12.1	187936_s_at	K07E12.1a	K07E12.1	WBGene00000998		dig-1	dig-1 was identified in screens for mutations that result in animals with altered gonad morphology; in dig-1 mutants, the gonad is usually displaced anteriorly and sometimes dorsally and animals also display other abnormalities, in neuronal pathfinding, for example, that reflect a more general defect in cell adhesion; dig-1 has been reported to encode a very large cell adhesion molecule defined b…	ky201|ky188|ga76|n1480|n2467|nu336|n1321|tm1927|snp_K07E12[1]|uCE3-960	0	WBPhenotype0000017|WBPhenotype0000017|WBPhenotype0000017|WBPhenotype0000017|WBPhenotype0000017|WBPhenotype0000017|WBPhenotype0000031|WBPhenotype0000049|WBPhenotype0000050|WBPhenotype0000054|WBPhenotype0000059|WBPhenotype0000689|WBPhenotype0000886|WBPhenotype0001037|WBPhenotype0000017|WBPhenotype0000050|WBPhenotype0000535|WBPhenotype0000689|WBPhenotype0000886|WBPhenotype0000017|WBPhenotype0000697|…	1	All reporters show qualitatively similar expression patterns. In transgenic embryos, gfp expression is detected in the developing gut by the comma stage and up to the 2-fold stage. By the late 3-fold stage of embryogenesis, dig-1 reporter constructs become strongly expressed in mesodermal cells. In larvae of all stages and adults, dig-1 reporter genes remain strongly expressed in mesodermal cells…			Molecular_function:copper ion binding|Molecular_function:electron carrier activity|Biological_process:electron transport|Molecular_function:calcium ion binding|Molecular_function:magnesium ion binding|Molecular_function:inorganic diphosphatase activity|Biological_process:phosphate metabolism|Cellular_component:cytoplasm|Molecular_function:extracellular matrix structural constituent|Molecular_func…	InP_uni_001148		ENSEMBL:ENSP00000364178:human:2549 kDa protein:E=49.7959 | ENSEMBL:ENSP00000340554:human:titin isoform novex-2:E=47.7447 | ENSEMBL:ENSP00000286104:human:Isoform 3 of Titin:E=47.4089 | ENSEMBL:ENSP00000354885:human:Mucin-2 precursor:E=47.3098 | ENSEMBL:ENSP00000348444:human:Isoform 7 of Titin:E=46.5528 | ENSEMBL:ENSP00000347764:human:Isoform 2 of Titin:E=46.4559 | ENSEMBL:ENSP00000368751:human:Sec…
R148.6	178926_s_at	R148.6		WBGene00006452		heh-1	tag-79/R148.6 is orthologous to human NPC2 (OMIM:601015, mutated in Niemann-Pick disease type C2)	ok603	0	WBPhenotype0000050|WBPhenotype0000535|WBPhenotype0000689|WBPhenotype0000886|WBPhenotype0000031|WBPhenotype0000049|WBPhenotype0000050|WBPhenotype0000054|WBPhenotype0000059|WBPhenotype0000689|WBPhenotype0000886|WBPhenotype0001037|WBPhenotype0000049|WBPhenotype0000062|WBPhenotype0000886|WBPhenotype0000049|WBPhenotype0000749|WBPhenotype0000886	1	Larval Expression: body wall muscle;	body wall muscle	8		KOG4063	Major epididymal secretory protein HE1	FLYBASE:CG7291-PA:fly:Flybase gene name is NPC2-PA:E=12.0362 |
Y46H3A.2	188444_at	Y46H3A.2		WBGene00002018		hsp-16.41	hsp-16.41 encodes a 16-kD heat shock protein (HSP) that is a member of the hsp16/hsp20/alphaB-crystallin (HSP16) family of heat shock proteins; an hsp-16.41 reporter fusion, expressed broadly but strongest in intestine and pharynx, is induced in response to heat shock or other environmental stresses; expression is detectable in somatic tissues in post-gastrulation embryos, all larval stages, and …	tm1093	1	WBPhenotype0000031|WBPhenotype0000049|WBPhenotype0000050|WBPhenotype0000054|WBPhenotype0000059|WBPhenotype0000689|WBPhenotype0000886|WBPhenotype0001037|WBPhenotype0000050|WBPhenotype0000535|WBPhenotype0000689|WBPhenotype0000886|WBPhenotype0000049|WBPhenotype0000062|WBPhenotype0000886|WBPhenotype0000049|WBPhenotype0000062|WBPhenotype0000886	1	Expression of both the 48.1C and 41.2C transgenes was consistently observed in embryos from gastrulation onward, in all larval stages and in adults. In postembryonic stages, both transgenes were expressed in most tissues. Although 41.2C is expressed in numerous tissues, especially the pharynx and gut, it is not expressed in the gonad. 41.8C express in a tissue general fashion and expression s in …	head|tail|vulva|hypodermal|hypodermis|coelomocytes|pharyngeal muscle|somatic gonad|ventral cord neurons|head neurons|neurons|pharynx|hypodermal|intestine|pharyngeal muscle		Molecular_function:structural constituent of eye lens	KOG3591	Alpha crystallins	ENSEMBL:ENSP00000227251:human:Alpha crystallin B chain:E=14.6576 | ENSEMBL:ENSP00000248553:human:Heat-shock protein beta-1:E=12.8239 | ENSEMBL:ENSP00000291554:human:Alpha crystallin A chain:E=12.4202 | ENSEMBL:ENSP00000004982:human:Alpha crystallin family protein:E=11.2596 | ENSEMBL:ENSP00000281938:human:Heat-shock protein beta-8:E=10.2757 | FLYBASE:CG4533-PA:fly:Flybase gene name is l(2)efl-PA:E…
T21B10.7	189974_s_at	T21B10.7		WBGene00011889				vs64	1	WBPhenotype0000050|WBPhenotype0000689|WBPhenotype0000697|WBPhenotype0001029|WBPhenotype0000679|WBPhenotype0000050|WBPhenotype0000059|WBPhenotype0000689|WBPhenotype0001236|WBPhenotype0000689|WBPhenotype0000697|WBPhenotype0000365|WBPhenotype0000689	1	Larval Expression: pharynx; stomato-intestinal muscle; anal depressor muscle; body wall muscle; hypodermis; seam cells; Nervous System; neurons along body; tail neurons; unidentified cells in head; unidentified cells in tail ;	head|tail|pharynx|hypodermis|tail neurons|nervous system|seam cells|body wall muscle|anal depressor muscle|stomato-intestinal muscle|neurons along body		Molecular_function:ATP binding|Molecular_function:unfolded protein binding|Biological_process:protein folding|Molecular_function:protein binding|Biological_process:cellular protein metabolism|Biological_process:embryonic development (sensu Metazoa)|Biological_process:reproduction|Biological_process:hermaphrodite genitalia development|Biological_process:larval development (sensu Nematoda)|Biologic…	KOG0363	Chaperonin complex component, TCP-1 beta subunit (CCT2)	ENSEMBL:ENSP00000299300:human:T-complex protein 1 subunit beta:E=182.886 | ENSEMBL:ENSP00000258091:human:T-complex protein 1 subunit eta:E=78.0862 | ENSEMBL:ENSP00000233836:human:T-complex protein 1 subunit delta:E=71.0915 | ENSEMBL:ENSP00000280326:human:T-complex protein 1 subunit epsilon:E=70.6778 | ENSEMBL:ENSP00000239585:human:T-complex protein 1 subunit alpha:E=70.3665 | ENSEMBL:ENSP00000357…
Y40B1B.7	172305_x_at	Y40B1B.7		WBGene00012739				tm1700	1	WBPhenotype0000031|WBPhenotype0000050|WBPhenotype0000535|WBPhenotype0000689|WBPhenotype0000886|WBPhenotype0000049|WBPhenotype0000062|WBPhenotype0000886|WBPhenotype0000050|WBPhenotype0001037|WBPhenotype0000031|WBPhenotype0001037|WBPhenotype0000031|WBPhenotype0000049|WBPhenotype0000050|WBPhenotype0000054|WBPhenotype0000059|WBPhenotype0000689|WBPhenotype0000886|WBPhenotype0001037	1	Larval Expression: pharynx; anal depressor muscle; body wall muscle; hypodermis; Nervous System; nerve ring; ventral nerve cord; head neurons;	pharynx|hypodermis|head neurons|nerve ring|ventral nerve cord|nervous system|body wall muscle|anal depressor muscle	6	Biological_process:embryonic development (sensu Metazoa)|Biological_process:gametogenesis|Biological_process:positive regulation of growth rate	KOG4538	Predicted coiled-coil protein	ENSEMBL:ENSP00000227520:human:CDNA: FLJ22321 fis, clone HRC05390:E=21.6383 | FLYBASE:CG14210-PA:fly:Flybase gene name is CG14210-PA:E=16.4685 |
C34E10.6	191573_s_at	C34E10.6		WBGene00000229		atp-2	atp-2 encodes the beta subunit (active site) of the F1 portion of the mitochondrial ATP synthase, also known as mitochondrial respiratory chain (MRC) complex V; ATP-2 activity is required for normal mobility, pharyngeal pumping, defecation, growth, and lifespan, and for development past the third larval stage; in males, ATP-2 activity is also required cell autonomously in male-specific sensory ne…	ua2	1	WBPhenotype0000649|WBPhenotype0004004|WBPhenotype0000269|WBPhenotype0000050|WBPhenotype0000031|WBPhenotype0000050|WBPhenotype0000059|WBPhenotype0000649|WBPhenotype0000689|WBPhenotype0004004|WBPhenotype0000050|WBPhenotype0000059|WBPhenotype0000679|WBPhenotype0000050|WBPhenotype0000126|WBPhenotype0000269|WBPhenotype0000649|WBPhenotype0004004|WBPhenotype0000059|WBPhenotype0000689	1	lov-1 and atp-2 are coexpressed in the tail ray B neurons and HOB hook neuron as well as the male-specific CEM head neurons.|Larval Expression: pharynx; intestine; stomato-intestinal muscle; body wall muscle; Nervous System; nerve ring; unidentified cells in head; unidentified cells in tail ;|Larval Expression: pharynx; anal depressor muscle; body wall muscle; hypodermis; excretory cell; Nervous …	head|tail|pharynx|intestine|nerve ring|ventral nerve cord|nervous system|Reproductive System|body wall muscle|spermatheca|stomato-intestinal muscle|pharynx|hypodermis|head neurons|tail neurons|nerve ring|ventral nerve cord|vulval muscle|nervous system|Reproductive System|body wall muscle|anal depressor muscle|excretory cell|head|tail|pharynx|hypodermis|head neurons|tail neurons|nerve ring|ventral…	27	Molecular_function:nucleotide binding|Molecular_function:nucleoside-triphosphatase activity|Molecular_function:hydrogen-transporting ATP synthase activity, rotational mechanism|Molecular_function:hydrogen-transporting ATPase activity, rotational mechanism|Biological_process:ATP biosynthesis|Biological_process:ATP synthesis coupled proton transport|Cellular_component:proton-transporting two-sector…	KOG1350	F0F1-type ATP synthase, beta subunit	ENSEMBL:ENSP00000262030:human:ATP synthase subunit beta, mitochondrial precursor:E=219.013 | ENSEMBL:ENSP00000273398:human:Vacuolar ATP synthase catalytic subunit A, ubiquitous isoform:E=27.699 | ENSEMBL:ENSP00000276390:human:Vacuolar ATP synthase subunit B, brain isoform:E=27.4202 | ENSEMBL:ENSP00000234396:human:ATPase, H+ transporting, lysosomal 56/58kDa, V1 subunit B1:E=27.0506 | ENSEMBL:ENSP0…
D1007.12	173243_s_at	D1007.12		WBGene00004436		rpl-24.1	rpl-24.1 encodes a large ribosomal subunit L24 protein.	ok335	1	WBPhenotype0000059|WBPhenotype0000059|WBPhenotype0000689|WBPhenotype0000050|WBPhenotype0000270|WBPhenotype0000050|WBPhenotype0000059|WBPhenotype0000689|WBPhenotype0000031|WBPhenotype0000689|WBPhenotype0000679|WBPhenotype0000050|WBPhenotype0000059|WBPhenotype0000689|WBPhenotype0000031|WBPhenotype0000689	1	Larval Expression: pharynx; intestine; anal depressor muscle; rectal epithelium; Reproductive System; distal tip cell; developing gonad; developing vulva; developing uterus; developing spermatheca; body wall muscle; hypodermis; excretory cell; Nervous System; head neurons;	pharynx|hypodermis|intestine|rectal epithelium|head neurons|vulval muscle|nervous system|Reproductive System|body wall muscle|developing spermatheca|developing vulva|spermatheca|anal depressor muscle|excretory cell|developing uterus|distal tip cell|developing gonad	23	Molecular_function:structural constituent of ribosome|Biological_process:protein biosynthesis|Cellular_component:intracellular|Cellular_component:ribosome|Biological_process:embryonic development (sensu Metazoa)|Biological_process:larval development (sensu Nematoda)|Biological_process:growth|Biological_process:reproduction|Biological_process:positive regulation of growth rate	KOG1722	60s ribosomal protein L24	ENSEMBL:ENSP00000265264:human:60S ribosomal protein L24:E=36.4318 | ENSEMBL:ENSP00000361920:human:OTTHUMP00000016411:E=29.1427 | FLYBASE:CG9282-PA:fly:Flybase gene name is RpL24-PA:E=35.4815 | FLYBASE:CG6764-PA:fly:Flybase gene name is CG6764-PA:E=10.2366 |
R05F9.10	173742_at	R05F9.10		WBGene00019893		sgt-1		ok1000	0	WBPhenotype0000049|WBPhenotype0000062|WBPhenotype0000886|WBPhenotype0000031|WBPhenotype0000049|WBPhenotype0000050|WBPhenotype0000054|WBPhenotype0000059|WBPhenotype0000689|WBPhenotype0000886|WBPhenotype0001037|WBPhenotype0000269|WBPhenotype0000050|WBPhenotype0000535|WBPhenotype0000689|WBPhenotype0000886	1	Larval Expression: pharynx; intestine;	pharynx|intestine|body wall muscle	5	Molecular_function:binding|Molecular_function:phosphoprotein phosphatase activity|Cellular_component:nucleus|Cellular_component:cytoplasm|Biological_process:protein amino acid dephosphorylation	KOG0553	TPR repeat-containing protein	ENSEMBL:ENSP00000221566:human:Small glutamine-rich tetratricopeptide repeat-containing protein A:E=54.3279 | ENSEMBL:ENSP00000351496:human:Small glutamine-rich tetratricopeptide repeat-containing protein B:E=47.2147 | ENSEMBL:ENSP00000370024:human:FLJ21908 protein:E=14.3098 | ENSEMBL:ENSP00000005386:human:CDNA: FLJ21908 fis, clone HEP03830:E=14.2924 | ENSEMBL:ENSP00000305958:human:Stress-induced-…
F28F9.1	193363_at	F28F9.1		WBGene00006970		zag-1	zag-1 encodes a homeodomain protein of the ZFH class which consists of a homeodomain flanked by two clusters of C2H2-type zinc fingers and is related to transcriptional repressors encoded by Drosophila zfh-1 and the vertebrate ZEB genes; ZAG-1 is required for locomotion, for neuronal differentiation, and for proper axonal branching and fasciculation; from late embryogenesis through adult stages o…	tm435|ok214|zd85|zd86|rh315	1	WBPhenotype0000049|WBPhenotype0000062|WBPhenotype0000886|WBPhenotype0000031|WBPhenotype0000049|WBPhenotype0000050|WBPhenotype0000054|WBPhenotype0000059|WBPhenotype0000689|WBPhenotype0000886|WBPhenotype0001037|WBPhenotype0000050|WBPhenotype0000535|WBPhenotype0000689|WBPhenotype0000886	1	Pzag-1::YFP construct was expressed predominantly in neurons in head and tail ganglia, starting approximately midway through embryogenesis. In some of these neurons expression was maintained throughout development. Additional expression was found consistently in the intestinal and anal depressor muscles during all life stages as well as occasionally in body-wall muscles during embryogenesis.|Exam…	pharynx|head neurons|motor neurons|tail neurons|mu_int|P lineage|ventral cord neurons|all neurons|all neurons|hypodermis|intestine|head neurons|nerve ring|ventral nerve cord|nervous system|anal depressor muscle|stomato-intestinal muscle|head neurons|nerve ring|ventral nerve cord|nervous system|anal depressor muscle|stomato-intestinal muscle	1	Molecular_function:transcription factor activity|Molecular_function:sequence-specific DNA binding|Biological_process:regulation of transcription, DNA-dependent|Cellular_component:nucleus|Molecular_function:DNA binding|Biological_process:regulation of transcription|Molecular_function:nucleic acid binding|Molecular_function:zinc ion binding|Cellular_component:intracellular|Molecular_function:ligand…	KOG3623	Homeobox transcription factor SIP1	ENSEMBL:ENSP00000349347:human:Transcription factor 8:E=70.1549 | ENSEMBL:ENSP00000319248:human:Transcription factor 8:E=70.0969 | ENSEMBL:ENSP00000302501:human:Zinc finger homeobox protein 1b:E=67.5686 | ENSEMBL:ENSP00000321406:human:Zinc finger protein 135:E=29.6576 | ENSEMBL:ENSP00000353361:human:38 kDa protein:E=28.7959 | ENSEMBL:ENSP00000348418:human:similar to zinc finger protein 160:E=28.28…
[truncated: 969 more rows]

## Sheet: L1 muscle not total muscle
Genes detected in the L1 mRNA-tagging derived muscle dataset (Roy et al 2002) but not the total muscle enriched dataset
[truncated: 1,020 more rows]

[truncated: 6 more sheets: total muscle not L1 muscle, L1 muscle and total muscle, intestine or germline enriched, total muscle not GI, GI not total muscle, total muscle and GI]
