# Supplementary material for: The embryonic muscle transcriptome of Caenorhabditis elegans
Source: Genome Biol. 2007 Sep 12;8(9):R188. doi: 10.1186/gb-2007-8-9-r188 (PMC2375026; doi:10.1186/gb-2007-8-9-r188)
Supplement: Additional data file 9 — Provided is a comparison of total muscle enriched genes versus embryonic A-class (EA) and total muscle enriched genes versus embryonic pan-neural (EP) [file gb-2007-8-9-r188-S9.xls]

## Sheet: EA enriched
Reannotation of embryonic A-class enriched genes (Fox et al BMC Genomics 2005)
			Neuron expression Key	Muscle Key
			0 = Not annotated as expressed in neurons	0 = not expressed in muscle
			1 = In neurons	1 = expressed in bwm, anal depressor, head muscle, anal muscle, or all cells
			3 = In all cells	2 = expressed only in vulval muscle
			4 = male specific	3 = expressed in early embryo only
			5 = No spatial expression data	4 = described in literature as expressed in body wall muscle
All cosmids	Affy id	Common name	Neural Expression	Muscle expression	Expression Patterns	KOG	Blast Hits (hit|species|description|E_val)
F47B8.3	178790_at		0	0	The earliest expression is seen in L1 larvae as non-localised staining in the procorpus and metacorpus. There is also some expression seen in the terminal bulb of the pharynx and in the posterior of the animal. In the adult expression is predominantly seen as non-localised staining of the pharynx (excluding isthmus). A few nuclei (possibly muscle) stain in the terminal bulb. Adults also show expr…	Glutaredoxin-related protein
W04A8.1	191997_s_at					Unnamed protein
F30A10.8	172808_x_at	stn-1	1	1	Transgenic animals carrying construct stn-1:gfp I showed a robust fluorescence in neurons and muscles. No expression was observed outside of these tissues. Expression of stn-1 was detected as early as 2-fold embryos. Among the muscles, signal was particularly strong in the body-wall muscles, the head muscles, and the vulva muscles. Neuronal expression was seen in most neurons, although this point…	Syntrophins (type beta)	ENSEMBL:ENSP00000341890:human:basic beta 1 syntrophin:E=79.284 | ENSEMBL:ENSP00000338191:human:Isoform 1 of Beta-2-syntrophin:E=76.4559 | ENSEMBL:ENSP00000217381:human:Alpha-1-syntrophin:E=60.7959 | ENSEMBL:ENSP00000353686:human:Isoform 2 of Beta-2-syntrophin:E=28.1611 | ENSEMBL:ENSP00000311837:human:Gamma-2-syntrophin:E=27.7447 | ENSEMBL:ENSP00000342804:human:Isoform 1 of Gamma-1-syntrophin:E=21…
C35A11.1	175192_at					Unnamed protein	FLYBASE:CG13803-PA:fly:Flybase gene name is DmsR-2-PA:E=38.2924 | FLYBASE:CG8985-PA:fly:Flybase gene name is DmsR-1-PA:E=34.9586 | FLYBASE:CG13229-PA:fly:Flybase gene name is CG13229-PA:E=36.9586 | FLYBASE:CG16752-PA:fly:Flybase gene name is CG16752-PA:E=18.8239 |
C01B7.6	173636_at	rpm-1	1	0	In transgenic animals that overexpressed the functional RPM-1::GFP, both the anti-RPM-1 and anti-GFP antibodies gave identical patterns and showed that RPM-1::GFP was localized in distinct subcellular regions of the nervous system. Strong RPM-1::GFP expression was seen in the nerve ring and nerve cords but not in commissural processes that do not form synapses. Costained the transgenic animals wi…	Inhibitor of type V adenylyl cyclases/Neuronal presynaptic protein Highwire/PAM/RPM-1	ENSEMBL:ENSP00000349892:human:Isoform 1 of Probable E3 ubiquitin-protein ligase MYCBP2:E=1000 | ENSEMBL:ENSP00000261887:human:guanine nucleotide exchange factor p532:E=16.1938 | ENSEMBL:ENSP00000369610:human:34 kDa protein:E=13.2291 | ENSEMBL:ENSP00000369617:human:HERC6 splice variant:E=11.7212 | ENSEMBL:ENSP00000264346:human:hect domain and RLD 6:E=11.6778 | ENSEMBL:ENSP00000273960:human:CDNA FL…
T23B3.3	182067_at					Uncharacterized conserved protein	ENSEMBL:ENSP00000346549:human:FAM82A protein:E=11.8861 | ENSEMBL:ENSP00000318024:human:Protein FAM82B:E=11.8239 | ENSEMBL:ENSP00000234195:human:CDNA FLJ32954 fis, clone TESTI2008139:E=11.7447 | ENSEMBL:ENSP00000342493:human:Cerebral protein-10:E=10.3566 |
F11F1.7	190940_at					Unnamed protein
Y38H8A.4	190717_s_at					Serine/threonine protein kinase	ENSEMBL:ENSP00000329016:human:Testis-specific serine/threonine-protein kinase 2:E=44.8539 | ENSEMBL:ENSP00000287913:human:Testis-specific serine/threonine-protein kinase 4:E=43.5376 | ENSEMBL:ENSP00000294528:human:Testis-specific serine/threonine-protein kinase 3:E=41.7447 | ENSEMBL:ENSP00000364441:human:140 kDa protein:E=41.6576 | ENSEMBL:ENSP00000292055:human:Isoform 1 of Uncharacterized serine…
Y7A5A.5	172215_x_at
C25D7.3	192294_s_at	sdc-3	0	0	A single 7 kb transcript was detected in embryo, L1 and L2 stages at approximately equal levels. sdc-3 transcript disappear within the first 5 hours of L2.|		ENSEMBL:ENSP00000339128:human:Isoform 6 of A-kinase anchor protein 9:E=11.4437 | FLYBASE:CG32356-PA:fly:Flybase gene name is ImpE1-PA:E=15.3188 | FLYBASE:CG18255-PD:fly:Flybase gene name is Strn-Mlck-PD:E=10.6021 |
C50E10.11	186763_at	sre-50
T25G12.4	194144_s_at	rab-6.2	1	1	Larval Expression: anal depressor muscle; body wall muscle; excretory cell; Nervous System; nerve ring; ventral nerve cord; head neurons; tail neurons; unidentified cells in head; unidentified cells in tail ;|Larval Expression: pharynx; anal depressor muscle; body wall muscle; Nervous System; nerve ring; ventral nerve cord; head neurons; tail neurons; unidentified cells;	GTPase Rab6/YPT6/Ryh1, small G protein superfamily	ENSEMBL:ENSP00000336850:human:RAB6A, member RAS oncogene family isoform b:E=84.0315 | ENSEMBL:ENSP00000311449:human:RAB6A, member RAS oncogene family isoform a:E=82.9586 | ENSEMBL:ENSP00000285208:human:Ras-related protein Rab-6B:E=82.8539 | ENSEMBL:ENSP00000331790:human:Ras-related protein Rab-6C:E=75.2147 | ENSEMBL:ENSP00000315012:human:Hypothetical protein RAB6C:E=75.1079 | ENSEMBL:ENSP00000276…
C41C4.8	172014_x_at	cdc-48.2	0	0	In adult worms C41C4.8 was expressed mainly in the intestine.	AAA+-type ATPase	ENSEMBL:ENSP00000298001:human:Transitional endoplasmic reticulum ATPase:E=1000 | ENSEMBL:ENSP00000351777:human:89 kDa protein:E=1000 | ENSEMBL:ENSP00000274008:human:CDNA FLJ34065 fis, clone FCBBF3000536, highly similar to Mus musculus spermatogenesis associated factor (SPAF) mRNA:E=143.155 | ENSEMBL:ENSP00000281701:human:Isoform 1 of Nuclear valosin-containing protein-like:E=126.796 | ENSEMBL:ENS…
Y19D10B.2	177087_at					Predicted receptor
C55C3.3	180967_at					Unnamed protein
Y59A8A.3	171855_x_at						ENSEMBL:ENSP00000359037:human:Isoform 3 of Filamin-A-interacting protein 1:E=14.8861 | ENSEMBL:ENSP00000237172:human:Isoform 1 of Filamin-A-interacting protein 1:E=14.8539 | ENSEMBL:ENSP00000252172:human:Myosin-13:E=13.301 | ENSEMBL:ENSP00000347269:human:CDNA FLJ40198 fis, clone TESTI2019975, weakly similar to TRICHOHYALIN:E=13.2757 | ENSEMBL:ENSP00000334084:human:sarcoma antigen NY-SAR-41:E=13.1…
C05D9.2	173232_s_at	lmp-2				Lysosomal-associated membrane protein
B0035.14	175437_at	dnj-1				Molecular chaperone (DnaJ superfamily)	ENSEMBL:ENSP00000345575:human:DnaJ homolog subfamily B member 12:E=70.4685 | ENSEMBL:ENSP00000338405:human:DnaJ (Hsp40) homolog, subfamily B, member 14:E=66.5686 | ENSEMBL:ENSP00000335249:human:Hypothetical protein DKFZp451E0719:E=55.3565 | ENSEMBL:ENSP00000302843:human:DnaJ homolog subfamily C member 18:E=55.0177 | ENSEMBL:ENSP00000294629:human:DnaJ homolog subfamily B member 4:E=20.5086 | ENSEM…
F17C8.5	187931_s_at	twk-6	1	1	hypoderm|Larval Expression: hypodermis;|Larval Expression: pharynx; intestine; Reproductive System; body wall muscle; Nervous System; nerve ring; ventral nerve cord; head neurons; unidentified cells in body ;unidentified cells in tail ;	Tandem pore domain K+ channel
K04B12.3	181955_at					Uncharacterized conserved protein	ENSEMBL:ENSP00000300917:human:hypothetical protein LOC55181:E=18.1675 | ENSEMBL:ENSP00000352421:human:Amplified in breast cancer 2:E=17.2924 | FLYBASE:CG6729-PA:fly:Flybase gene name is CG6729-PA:E=42 |
Y56A3A.2	183427_s_at					Intramembrane metalloprotease (sterol-regulatory element-binding protein (SREBP) protease)	ENSEMBL:ENSP00000265781:human:Membrane-bound transcription factor site-2 protease:E=50.0269 | ENSEMBL:ENSP00000368796:human:MBTPS2 protein:E=33.0862 | FLYBASE:CG8988-PA:fly:Flybase gene name is S2P-PA:E=34.7212 |
F55C5.7	190502_s_at		1	1	Expression of this neural pattern is first seen prior to the embryonic comma stage, and extends through to adulthood. Strong staining is seen in the ventral nerve cord and its cell bodies, in the retrovesicular ganglion, the circumpharyngeal nerve ring, and in the rectal muscle group involved in defecation (anal depressor, sphincter muscle and intestinal muscle). The DVB neuron which innervates t…	Intermediate filament-like protein, sorting nexins, and related proteins containing PX (PhoX) domain(s)	ENSEMBL:ENSP00000259161:human:Ribosomal protein S6 kinase delta-1:E=44.8861 | ENSEMBL:ENSP00000355926:human:Ribosomal protein S6 kinase, 52kDa, polypeptide 1:E=43.4815 | ENSEMBL:ENSP00000351086:human:Isoform 1 of Ribosomal protein S6 kinase-like 1:E=28.1938 | ENSEMBL:ENSP00000346644:human:ribosomal protein S6 kinase-like 1:E=27.1192 | ENSEMBL:ENSP00000348571:human:60 kDa protein:E=25.6383 | ENSEM…
H01A20.1	193679_s_at	nhr-3				Hormone receptors	ENSEMBL:ENSP00000335676:human:Retinoic acid receptor RXR-alpha:E=27.5086 | ENSEMBL:ENSP00000363815:human:Retinoid X receptor, beta:E=26.8539 | ENSEMBL:ENSP00000363813:human:Retinoid X receptor, beta (Fragment):E=26.5229 | ENSEMBL:ENSP00000363816:human:Retinoic acid receptor RXR-beta:E=26.2757 | ENSEMBL:ENSP00000339908:human:hepatocyte nuclear factor 4 alpha isoform c:E=24.4089 | ENSEMBL:ENSP00000…
ZK849.2	193067_at	ZK849.2	0	0	Expressed not detected.		ENSEMBL:ENSP00000357483:human:Isoform 2 of Golgi-associated PDZ and coiled-coil motif-containing protein:E=101.638 | ENSEMBL:ENSP00000052569:human:50 kDa protein:E=99.4202 | ENSEMBL:ENSP00000342067:human:Isoform 1 of Golgi-associated PDZ and coiled-coil motif-containing protein:E=99.2147 | ENSEMBL:ENSP00000311837:human:Gamma-2-syntrophin:E=12.1871 | ENSEMBL:ENSP00000217381:human:Alpha-1-syntrophi…
C16C10.10	189158_at	tag-73	1	1	Larval Expression: pharynx; pharyngeal-intestinal valve; intestine; anal sphincter; seam cells; Nervous System; head neurons; amphids;	Predicted glyoxalase	ENSEMBL:ENSP00000301329:human:Chromosome 17 open reading frame 25:E=70.0915 | ENSEMBL:ENSP00000301328:human:Hypothetical protein:E=52.7447 | FLYBASE:CG1532-PA:fly:Flybase gene name is CG1532-PA:E=68.4949 |
F57F5.5	175656_at	pkc-1	1	0	PKC1B mRNA is most abundant in embryos and L1 larva; however, its relative concentrations decline sharply during later stages of larva. Subsequently, an increase in the content of PKC1B transcript is detected in adult animals containing developmental embryos. The peak level of transcription at L1 is 7.5 folder higher than at L3 stage.|The 87KD protein was at maximal level at L1 larva, the protein…	Serine/threonine protein kinase	ENSEMBL:ENSP00000329127:human:protein kinase C, eta:E=209.959 | ENSEMBL:ENSP00000284384:human:Protein kinase C alpha type:E=161.092 | ENSEMBL:ENSP00000318315:human:protein kinase C, beta isoform 1:E=159.62 | ENSEMBL:ENSP00000305355:human:protein kinase C, beta isoform 2:E=159.194 | ENSEMBL:ENSP00000263431:human:Protein kinase C gamma type:E=156.244 | ENSEMBL:ENSP00000263125:human:Isoform 1 of Pro…
F49E7.2	179804_s_at
ZK829.7	173797_at		1	1	Larval Expression: pharynx; intestine; anal depressor muscle; rectal epithelium; Reproductive System; developing vulva; body wall muscle; Nervous System; nerve ring; ventral nerve cord; head neurons; tail neurons;	Zinc-binding oxidoreductase	ENSEMBL:ENSP00000267814:human:Sorbitol dehydrogenase:E=11.585 | FLYBASE:CG1600-PC:fly:Flybase gene name is CG1600-PC:E=54.7447 |
C50H2.2	187927_at	egl-47	1	0	EGL-47A::GFP was expressed in a small subset of neurons in the head, the HSN neurons, and the PVQ interneurons of the tail. In the fourth larval stage, EGL-47A:: GFP was expressed in the vulval cells, but this was not detected in the adult. A similar pattern was observed for EGL-47B::GFP.
B0336.13	176733_at					Transcription initiation factor IIA, gamma subunit	ENSEMBL:ENSP00000267869:human:Transcription initiation factor IIA gamma chain:E=19.8539 | FLYBASE:CG5163-PA:fly:Flybase gene name is TfIIA-S-PA:E=20.8861 | FLYBASE:CG11639-PA:fly:Flybase gene name is TfIIA-S-2-PA:E=16.4559 |
F53B6.2	189728_s_at	F53B6.2	1	0	Larval Expression: Nervous System; nerve ring; ventral nerve cord; head neurons; tail neurons;		ENSEMBL:ENSP00000286744:human:ADAMTS-like protein 3 precursor:E=69.8239 | ENSEMBL:ENSP00000258883:human:COMPase:E=47.9586 | ENSEMBL:ENSP00000344847:human:ADAM metallopeptidase with thrombospondin type 1 motif, 12 preproprotein:E=46.3468 | ENSEMBL:ENSP00000350413:human:61 kDa protein:E=45.6778 | ENSEMBL:ENSP00000373213:human:217 kDa protein:E=42.9208 | ENSEMBL:ENSP00000295903:human:Isoform 1 of AD…
Y71F9AR.3	176408_s_at
Y69H2.6	177900_s_at	ubc-19				Ubiquitin-conjugating enzyme-related protein Ft1, involved in programmed cell death	ENSEMBL:ENSP00000300245:human:Fused toes homolog:E=30.8861 | FLYBASE:CG10536-PB:fly:Flybase gene name is cbx-PB:E=20.2007 | FLYBASE:CG16894-PA:fly:Flybase gene name is CG16894-PA:E=16.1079 |
C31B8.12	185799_at					Predicted secreted small molecules methylase
ZK617.1	174911_at	unc-22				Projectin/twitchin and related proteins	ENSEMBL:ENSP00000352154:human:titin isoform novex-1:E=1000 | ENSEMBL:ENSP00000364178:human:2549 kDa protein:E=1000 | ENSEMBL:ENSP00000347764:human:Isoform 2 of Titin:E=1000 | ENSEMBL:ENSP00000348444:human:Isoform 7 of Titin:E=1000 | ENSEMBL:ENSP00000286104:human:Isoform 3 of Titin:E=1000 | ENSEMBL:ENSP00000340554:human:titin isoform novex-2:E=1000 | ENSEMBL:ENSP00000343764:human:522 kDa protein:E…
F20D1.10	182471_at	tag-299	1	1	Larval Expression: body wall muscle; Nervous System; tail neurons;	Predicted membrane protein
F26C11.2	193581_at	unc-4	1	0	SAB, DA, I5, VA, AVF and VC.|VCl DAl VAl|Expressed in specific classes of motor neurons. In the ventral nerve cord, UNC-4 is expressed in A-type motor meurons. Four classes of motor neurons express unc-4: DA, VA, VC, SAB.	Transcription factor, contains HOX domain	ENSEMBL:ENSP00000314480:human:similar to Unc4.1 homeobox:E=29.6383 | ENSEMBL:ENSP00000005545:human:Homeobox protein ARX:E=23.9586 | ENSEMBL:ENSP00000286667:human:Homeobox protein aristaless-like 3:E=21.8239 | ENSEMBL:ENSP00000315417:human:Cartilage homeoprotein 1:E=21.4949 | ENSEMBL:ENSP00000332744:human:Homeobox protein aristaless-like 4:E=21.3566 | ENSEMBL:ENSP00000216955:human:Isoform L1 of Vi…
D2096.5	182770_at
Y111B2A.17	187104_s_at					RNA polymerase II elongator complex, subunit ELP2, WD repeat superfamily	ENSEMBL:ENSP00000350967:human:Isoform 1 of Stat3-interacting protein:E=93.7447 | ENSEMBL:ENSP00000257191:human:Isoform 3 of Stat3-interacting protein:E=92.5229 | ENSEMBL:ENSP00000316051:human:Isoform 2 of Stat3-interacting protein:E=86.4685 | ENSEMBL:ENSP00000331815:human:transducin beta-like 3:E=15.0506 | ENSEMBL:ENSP00000330381:human:WD repeat domain 5B:E=11.4949 | ENSEMBL:ENSP00000251166:human…
F59D12.1	175328_at					7 transmembrane receptor	ENSEMBL:ENSP00000335544:human:Gastrin/cholecystokinin type B receptor:E=17.7213 | ENSEMBL:ENSP00000302811:human:Melatonin receptor type 1A:E=17.2292 | ENSEMBL:ENSP00000332591:human:Neuropeptide Y receptor type 2:E=16.2218 | ENSEMBL:ENSP00000218316:human:GPR50 protein:E=15.7447 | ENSEMBL:ENSP00000347299:human:Histamine H1 receptor:E=14.4318 | ENSEMBL:ENSP00000356658:human:Probable G-protein couple…
Y39B6A.19	183460_s_at	twk-46	1	0	Larval Expression: Nervous System; nerve ring; ventral nerve cord; dorsal nerve cord; head neurons; tail neurons;|Larval Expression: Nervous System; nerve ring; ventral nerve cord; head neurons; tail neurons;	Tandem pore domain K+ channel	ENSEMBL:ENSP00000258230:human:Potassium channel subfamily K member 1:E=43.4437 | ENSEMBL:ENSP00000263372:human:Isoform 1 of Potassium channel subfamily K member 6:E=36.5229 | ENSEMBL:ENSP00000355578:human:Potassium channel, subfamily K, member 1:E=32.1938 | ENSEMBL:ENSP00000355579:human:Potassium channel, subfamily K, member 1:E=31.3872 | ENSEMBL:ENSP00000211196:human:Potassium channel subfamily …
C54G4.5	177412_at
325	175936_at
Y116F11A.6	186581_at
350	177797_at
Y48A6B.1	180420_at					Unnamed protein	FLYBASE:CG13803-PA:fly:Flybase gene name is DmsR-2-PA:E=26.699 | FLYBASE:CG6986-PA:fly:Flybase gene name is CG6986-PA:E=11.9586 | FLYBASE:CG13229-PA:fly:Flybase gene name is CG13229-PA:E=18.8239 | FLYBASE:CG8985-PA:fly:Flybase gene name is DmsR-1-PA:E=15.3767 |
ZK897.1	193429_at	unc-31					ENSEMBL:ENSP00000283269:human:Isoform 3 of Calcium-dependent secretion activator 1:E=1000 | ENSEMBL:ENSP00000373214:human:149 kDa protein:E=1000 | ENSEMBL:ENSP00000373215:human:Isoform 1 of Calcium-dependent secretion activator 1:E=1000 | ENSEMBL:ENSP00000333940:human:Isoform 3 of Calcium-dependent secretion activator 2:E=1000 | ENSEMBL:ENSP00000325581:human:Isoform 2 of Calcium-dependent secreti…
F46C5.2	186715_at
F49E2.5	172298_x_at	F49E2.5	1	4	Post-embryonic expression. Hypodermis, neurons and muscle|Post-embryonic expression. Hypodermis, neurons and muscle	Uncharacterized protein	ENSEMBL:ENSP00000311997:human:Neurofilament triplet H protein:E=28.6576 | ENSEMBL:ENSP00000333119:human:Hypothetical protein:E=25.6778 | ENSEMBL:ENSP00000333984:human:Triadin:E=20.2518 | ENSEMBL:ENSP00000221166:human:Neurofilament triplet M protein:E=19.1871 | ENSEMBL:ENSP00000289371:human:Eukaryotic translation initiation factor 5B:E=18.8539 | ENSEMBL:ENSP00000348444:human:Isoform 7 of Titin:E=1…
T28B8.2	193494_at	ins-18	1	0	Expressed in four-fold elongated embryo, L1-L4, adult. Expressed in the nerve ring: 4-8 symmetric pairs of neurons. Expressed in sensory neurons: amphid sensory neurons. Expressed in other neurons: ventral nerve cord, tail neurons, pharynx. Expressed in non-neuronal tissues: intestine.|Ceinsulin-1 was detected at embryonic and larval stages except for at the L1 (larval 1) stage, while the peptide…	Unnamed protein
F26D11.2	185071_at
T21G5.3	175430_s_at	glh-1	0	0	Expression first detected at L3 to L4 stage, and most abundant in adult stage. Upon longer exposures, a weak hybridization signal was observed in RNA from L3 stage.|In adults, glh-1 and glh-2 RNAs are restricted to germ-line tissue. glh-1 RNA is present at all stages of germ-line development in the hermaphrodite gonad, from the distal region where germ cells divide mitotically through the proxima…	ATP-dependent RNA helicase	ENSEMBL:ENSP00000334167:human:Isoform 2 of Probable ATP-dependent RNA helicase DDX4:E=103.215 | ENSEMBL:ENSP00000347087:human:Isoform 1 of Probable ATP-dependent RNA helicase DDX4:E=102.481 | ENSEMBL:ENSP00000336725:human:ATP-dependent RNA helicase DDX3Y:E=90.3279 | ENSEMBL:ENSP00000244357:human:ATP-dependent RNA helicase DDX3X:E=89.301 | ENSEMBL:ENSP00000371046:human:Isoform 2 of Probable ATP-de…
F35H10.5	185436_at
Y19D10A.10	185606_at		1	0	Larval Expression: intestine; Nervous System; head neurons; tail neurons;		ENSEMBL:ENSP00000311506:human:Sialin:E=24.7213 | ENSEMBL:ENSP00000367118:human:OTTHUMP00000017909:E=23.5086 | ENSEMBL:ENSP00000244527:human:Solute carrier family 17 (Sodium phosphate), member 1:E=23.4949 | ENSEMBL:ENSP00000274755:human:Na/PO4 cotransporter homolog:E=20.4318 | ENSEMBL:ENSP00000221485:human:solute carrier family 17, member 7:E=19.9208 | ENSEMBL:ENSP00000265425:human:Isoform 1 of So…
Y75B7B.1	184373_at
C56C10.11	175097_at					Molecular chaperone (DnaJ superfamily)
ZC477.5	180444_s_at
W06B4.1	183620_at					N-Acetylglucosamine kinase
T04A8.15	192673_s_at
Y53F4B.12	184759_at					Amino acid transporters	ENSEMBL:ENSP00000298085:human:Cationic amino acid transporter 3:E=26.5086 | ENSEMBL:ENSP00000340324:human:High-affinity cationic amino acid transporter 1:E=25.2676 | ENSEMBL:ENSP00000372390:human:Cationic amino acid transporter 4:E=22.041 | ENSEMBL:ENSP00000231706:human:solute carrier family 7 (cationic amino acid transporter, y+ system), member 14:E=21.4685 | ENSEMBL:ENSP00000250265:human:solute…
H27D07.5	176813_at	srw-122				7-transmembrane olfactory receptor
Y73B3A.15	175904_s_at					Uncharacterized protein
F39H11.5	173146_s_at	pbs-7				20S proteasome, regulatory subunit beta type PSMB4/PRE4	ENSEMBL:ENSP00000290541:human:Proteasome subunit beta type 4 precursor:E=32.9586 | FLYBASE:CG12000-PA:fly:Flybase gene name is CG12000-PA:E=28.0809 |
F02E8.3	192044_at	aps-2	1	1	Expressed in all cells in embryogenesis, but its expression is prominent in neurons at larva stages.|	Clathrin adaptor complex, small subunit	ENSEMBL:ENSP00000263270:human:Isoform 1 of AP-2 complex subunit sigma-1:E=70 | ENSEMBL:ENSP00000300912:human:similar to adaptor-related protein complex 1 sigma 2 subunit:E=32.8539 | ENSEMBL:ENSP00000328789:human:Adapter-related protein complex 1 sigma 1B subunit:E=32.8239 | ENSEMBL:ENSP00000369645:human:19 kDa protein:E=32.7447 | ENSEMBL:ENSP00000336666:human:Isoform 1 of AP-1 complex subunit sig…
F22D6.9	192669_at					Serine/threonine specific protein phosphatase PP1, catalytic subunit	ENSEMBL:ENSP00000341779:human:Isoform Gamma-2 of Serine/threonine-protein phosphatase PP1-gamma catalytic subunit:E=72.5229 | ENSEMBL:ENSP00000335084:human:Isoform Gamma-1 of Serine/threonine-protein phosphatase PP1-gamma catalytic subunit:E=72.5086 | ENSEMBL:ENSP00000365936:human:Serine/threonine-protein phosphatase PP1-alpha catalytic subunit:E=71.8861 | ENSEMBL:ENSP00000326031:human:protein ph…
ZC196.7	192597_at	glr-5	1	0	AVA, AVB, AVD, AVE, PVC (?); RIM, RIC, RMD (all), SMD (all), SIB (all), RME (all), AVK, RMG, SABVL, SABVR, SABD, RIF, VC, LUA, PVQ, URB, URY, URA(?), DVA(?), AIB(?), HSN(?)	Glutamate-gated kainate-type ion channel receptor subunit GluR5 and related subunits	ENSEMBL:ENSP00000296893:human:Glutamate receptor, ionotropic kainate 2 precursor:E=122.77 | ENSEMBL:ENSP00000313276:human:glutamate receptor 6 isoform 2 precursor:E=122.745 | ENSEMBL:ENSP00000358130:human:Kainate receptor subunit:E=122.745 | ENSEMBL:ENSP00000327687:human:103 kDa protein:E=118.013 | ENSEMBL:ENSP00000373776:human:Isoform 2 of Glutamate receptor, ionotropic kainate 1 precursor:E=118…
F09B9.2	175840_s_at	unc-115	1	0	~all neurons, excretory-canal, pharynx, hypodermis|SAD-1::GFP fluorescence was most prominent in the nerve ring and the ventral and dorsal cords, regions of the axon where the majority of synapses are made. Little or no staining was observed in the sensory dendrites or the axonal commissures, which are devoid of synapses. Weaker fluorescence was also visible in the neuronal cell bodies excluded f…	Actin-binding LIM Zn-finger protein Limatin involved in axon guidance	ENSEMBL:ENSP00000277895:human:Actin binding LIM protein 1:E=71.1938 | ENSEMBL:ENSP00000214870:human:Isoform 2 of Actin-binding LIM protein 1:E=69.2596 | ENSEMBL:ENSP00000358271:human:actin-binding LIM protein 1 isoform c:E=68.4559 | ENSEMBL:ENSP00000358260:human:Actin binding LIM protein 1:E=64.0223 | ENSEMBL:ENSP00000338190:human:actin-binding LIM protein 1 isoform a:E=62.7959 | ENSEMBL:ENSP0000…
H06H21.6	185132_at	ubxn-6	1	0	Larval Expression: Nervous System; head neurons;	Predicted ubiquitin regulatory protein	ENSEMBL:ENSP00000301281:human:Isoform 1 of UBX domain-containing protein 1:E=42.1805 | FLYBASE:CG5469-PD:fly:Flybase gene name is Gint3-PD:E=43.2441 |
T10D4.6	182065_s_at					Unnamed protein	ENSEMBL:ENSP00000322097:human:CDNA FLJ35107 fis, clone PLACE6006871, moderately similar to SUPPRESSOR PROTEIN SRP40:E=12.3372 |
Y22F5A.3	189128_s_at	ric-4	1	0	SNAP-25 appears to be expressed solely in the nervous system, including the nerve ring, commissures, and ventral and dorsal nerve cords.||Larval Expression: Nervous System; ventral nerve cord; head neurons; unidentified cells in head;	SNAP-25 (synaptosome-associated protein) component of SNARE complex	ENSEMBL:ENSP00000254976:human:Isoform SNAP-25b of Synaptosomal-associated protein 25:E=52.2366 | ENSEMBL:ENSP00000307341:human:Isoform SNAP-25a of Synaptosomal-associated protein 25:E=52.2366 | ENSEMBL:ENSP00000249647:human:Isoform SNAP-23a of Synaptosomal-associated protein 23:E=44.4089 | ENSEMBL:ENSP00000207062:human:Isoform SNAP-23b of Synaptosomal-associated protein 23:E=21.284 | ENSEMBL:ENSP…
C41H7.4	182072_at					Uncharacterized protein
Y60A3A.7	173192_s_at					Alpha/beta hydrolase	ENSEMBL:ENSP00000289119:human:alpha/beta hydrolase domain containing protein 3:E=56.1367 | ENSEMBL:ENSP00000326491:human:alpha/beta hydrolase domain containing protein 1:E=53.7959 | ENSEMBL:ENSP00000272366:human:34 kDa protein:E=30.2596 | ENSEMBL:ENSP00000268129:human:Abhydrolase domain-containing protein 2:E=16.8861 | FLYBASE:CG8058-PA:fly:Flybase gene name is CG8058-PA:E=52.6383 | FLYBASE:CG348…
T22B3.1	191799_at	dpy-20
R10E11.7	187420_at	srxa-10
Y42G9A.4	174734_at	Y42G9A.4	1	1	|Larval Expression: body wall muscle; Nervous System; head neurons; unidentified cells in head;|Larval Expression: body wall muscle; Nervous System; head neurons;		ENSEMBL:ENSP00000228510:human:Mevalonate kinase:E=65.4318 | FLYBASE:CG33671-PA:fly:Flybase gene name is CG33671-PA:E=22.5376 |
Y55F3AM.8	186478_at					Mitochondrial inner membrane protease, subunit IMP2	ENSEMBL:ENSP00000329553:human:Isoform 1 of Mitochondrial inner membrane protease subunit 2:E=26.6198 | ENSEMBL:ENSP00000278200:human:Mitochondrial inner membrane protease subunit 1:E=13.8861 | FLYBASE:CG11110-PA:fly:Flybase gene name is CG11110-PA:E=21.7447 |
K10B3.7	173608_s_at	gpd-3	0	0	mRNA transcript 1.1kb detected in embryo, L1, L2 and L4. Level of mRNA increases by tenfold from embryo to L4.|Broadly expressed in soma.	Glyceraldehyde 3-phosphate dehydrogenase	ENSEMBL:ENSP00000229239:human:Glyceraldehyde-3-phosphate dehydrogenase:E=135.523 | ENSEMBL:ENSP00000222286:human:Glyceraldehyde-3-phosphate dehydrogenase, testis-specific:E=120.77 | ENSEMBL:ENSP00000344642:human:17 kDa protein:E=32.6198 | ENSEMBL:ENSP00000295608:human:15 kDa protein:E=30.8861 | ENSEMBL:ENSP00000359236:human:15 kDa protein:E=29.4815 | ENSEMBL:ENSP00000368038:human:14 kDa protein:E…
T27E4.1	180353_at
C13D9.3	184181_at	srr-8				Unnamed protein
Y71H10B.1	174261_at	Y71H10B.1	1	1	Larval Expression: pharynx; intestine; hypodermis; unidentified cells in tail ;|Larval Expression: pharynx; pharyngeal gland cells; intestine; anal depressor muscle; Reproductive System; distal tip cell; body wall muscle; hypodermis; seam cells; Nervous System; head neurons;	IMP-GMP specific 5'-nucleotidase	ENSEMBL:ENSP00000339479:human:Cytosolic purine 5'-nucleotidase:E=135.959 | ENSEMBL:ENSP00000330247:human:Similar to Cytosolic IMP-GMP specific 5'-nucleotidase:E=90.1739 | ENSEMBL:ENSP00000358871:human:5'-nucleotidase, cytosolic II:E=62.4089 | ENSEMBL:ENSP00000343011:human:TU12B1-TY protein:E=53.041 | ENSEMBL:ENSP00000358873:human:5'-nucleotidase, cytosolic II:E=50.1487 | ENSEMBL:ENSP00000302468:h…
K05G3.3	173294_at	cah-3	0	0	Head and intestine	Carbonic anhydrase	ENSEMBL:ENSP00000345659:human:Carbonic anhydrase 7:E=36.0223 | ENSEMBL:ENSP00000285379:human:Carbonic anhydrase 2:E=34.4318 | ENSEMBL:ENSP00000314099:human:Carbonic anhydrase 5B, mitochondrial precursor:E=33.1367 | ENSEMBL:ENSP00000285381:human:Carbonic anhydrase 3:E=32 | ENSEMBL:ENSP00000256119:human:Carbonic anhydrase 1:E=31.4559 | ENSEMBL:ENSP00000318912:human:Carbonic anhydrase 13:E=30.301 | …
T26E3.2	189529_at	ndx-1				Predicted NUDIX hydrolase FGF-2 and related proteins	ENSEMBL:ENSP00000307852:human:CDNA FLJ42455 fis, clone BRACE2015314:E=29.5086 | FLYBASE:CG10898-PA:fly:Flybase gene name is CG10898-PA:E=26.3872 |
W08D2.7	173343_s_at		0	0	Larval Expression: pharynx; intestine;	Nuclear exosomal RNA helicase MTR4, DEAD-box superfamily	ENSEMBL:ENSP00000230640:human:Superkiller viralicidic activity 2-like 2:E=269.113 | ENSEMBL:ENSP00000364541:human:superkiller viralicidic activity 2-like homolog:E=155.721 | ENSEMBL:ENSP00000372827:human:Putative RNA helicase Ski2w:E=155.721 | ENSEMBL:ENSP00000284630:human:similar to C28H8.3 isoform 8:E=28.7213 | ENSEMBL:ENSP00000260184:human:Hypothetical protein FLJ20035:E=25.7959 | ENSEMBL:ENSP…
D1054.2	192778_at	pas-2				20S proteasome, regulatory subunit alpha type PSMA2/PRE8	ENSEMBL:ENSP00000223321:human:Proteasome subunit alpha type 2:E=77.1938 | ENSEMBL:ENSP00000044462:human:Proteasome subunit alpha type 4:E=34.2147 | ENSEMBL:ENSP00000217153:human:Isoform 1 of Proteasome subunit alpha type 7:E=32.4949 | ENSEMBL:ENSP00000261479:human:Proteasome subunit alpha type 6:E=31.2218 | ENSEMBL:ENSP00000311121:human:Isoform 1 of Proteasome subunit alpha type 7-like:E=29.7696 …
Y49E10.6	171960_x_at	his-72	0	0	HIS-72::GFP displayed a similar expression pattern in almost all larval and adult nuclei , except that intestinal nuclei showed only low levels of expression. In crosses where sperm bearing the YFP::his-72 transgene fertilized wild-type oocytes, fluorescence from embryonic expression was detected at the approximately 26-cell stage (embryos with two E blastomeres).|	Histones H3 and H4	ENSEMBL:ENSP00000254810:human:Histone H3.3:E=65.301 | ENSEMBL:ENSP00000305245:human:similar to H3 histone, family 3B:E=64.5528 | ENSEMBL:ENSP00000333277:human:Histone H3.2:E=63.8239 | ENSEMBL:ENSP00000230495:human:Histone H3.1:E=63.284 | ENSEMBL:ENSP00000358175:human:Novel protein similar to histone 2, H3c:E=62.3372 | ENSEMBL:ENSP00000305353:human:Histone H3.1t:E=61.7959 | ENSEMBL:ENSP00000339835…
T04F8.6	174912_at						ENSEMBL:ENSP00000371474:human:NIN protein:E=11.8239 | ENSEMBL:ENSP00000374518:human:Isoform 1 of Ninein:E=11.585 | ENSEMBL:ENSP00000245441:human:Isoform 7 of Ninein:E=11.585 | ENSEMBL:ENSP00000371472:human:Isoform 4 of Ninein:E=11.0757 | ENSEMBL:ENSP00000310655:human:247 kDa protein:E=10.9586 | ENSEMBL:ENSP00000324210:human:237 kDa protein:E=10.9586 | ENSEMBL:ENSP00000278886:human:Ninein-like pro…
Y49A3A.2	171984_at	vha-13	0	1	Larval Expression: intestine; excretory cell; unidentified cells in head;|Larval Expression: intestine;	Vacuolar H+-ATPase V1 sector, subunit A	ENSEMBL:ENSP00000273398:human:Vacuolar ATP synthase catalytic subunit A, ubiquitous isoform:E=271.004 | ENSEMBL:ENSP00000262030:human:ATP synthase subunit beta, mitochondrial precursor:E=29.2924 | ENSEMBL:ENSP00000276390:human:Vacuolar ATP synthase subunit B, brain isoform:E=21.1427 | ENSEMBL:ENSP00000234396:human:ATPase, H+ transporting, lysosomal 56/58kDa, V1 subunit B1:E=20.9208 | FLYBASE:CG37…
Y51H7BR.3	186862_at					Unnamed protein
F15D4.5	179266_at					Unnamed protein
B0261.7	174782_s_at					Unnamed protein
F56F10.2	185080_at
C29G2.5	190039_at	srt-58				7-transmembrane receptor	ENSEMBL:ENSP00000343698:human:Retinoic acid receptor gamma-2:E=11.2518 | ENSEMBL:ENSP00000332695:human:Retinoic acid receptor gamma-1:E=11.2441 | ENSEMBL:ENSP00000335676:human:Retinoic acid receptor RXR-alpha:E=11.2366 | ENSEMBL:ENSP00000352900:human:51 kDa protein:E=11.2291 | ENSEMBL:ENSP00000271387:human:Retinoic acid receptor RXR-gamma:E=11.2291 | ENSEMBL:ENSP00000254066:human:Isoform Alpha-1 …
C03B8.4	173462_s_at	lin-13	1	1	L3 hermaphrodites showed consistent expression of LacZ in hyp7 nuclei. Consistent expression was also seen in body wall muscles, intestinal nuclei, distal tip cells, and many neurons. In contrast, only occasional expression was observed in the VPCs.|Significant GFP fluorescence seen in embryos of living animals (not determined the cell types). In living larvae, however, expression is very low, an…	Zn-finger	ENSEMBL:ENSP00000334853:human:Isoform 1 of Zinc finger protein 555:E=20.2518 | ENSEMBL:ENSP00000373773:human:similar to Zinc finger protein 62 homolog (Zfp-62) (ZT3) isoform 5:E=18.4815 | ENSEMBL:ENSP00000350085:human:177 kDa protein:E=18.3768 | ENSEMBL:ENSP00000266116:human:Novel protein:E=17.8861 | ENSEMBL:ENSP00000365378:human:Similar to Zik1:E=17.4815 | ENSEMBL:ENSP00000340683:human:similar t…
F45H7.6	189373_at					Ubiquitin protein ligase RSP5/NEDD4	ENSEMBL:ENSP00000265522:human:NEDD4-like ubiquitin-protein ligase 1:E=110.886 | ENSEMBL:ENSP00000260983:human:HECT, C2 and WW domain containing E3 ubiquitin protein ligase 2:E=107.284 | ENSEMBL:ENSP00000350569:human:Isoform 7 of E3 ubiquitin-protein ligase NEDD4-like protein:E=84.7959 | ENSEMBL:ENSP00000256832:human:Isoform 8 of E3 ubiquitin-protein ligase NEDD4-like protein:E=84.3372 | ENSEMBL:E…
R12E2.10	172856_x_at					Protein tyrosine phosphatase	ENSEMBL:ENSP00000311133:human:Tyrosine-protein phosphatase non-receptor type 7:E=19.0757 | ENSEMBL:ENSP00000303350:human:Isoform 2 of Receptor-type tyrosine-protein phosphatase epsilon precursor:E=18.7447 | ENSEMBL:ENSP00000254667:human:Receptor-type tyrosine-protein phosphatase epsilon precursor:E=18.699 | ENSEMBL:ENSP00000336997:human:protein tyrosine phosphatase, non-receptor type 7 isoform 2:…
F21A9.2	189958_at
F08G12.1	174003_at		1	1	Larval Expression: pharynx; intestine; anal depressor muscle; Reproductive System; developing vulva; body wall muscle; hypodermis; seam cells; Nervous System; nerve ring; dorsal nerve cord; lateral nerve cords; head neurons; neurons along body;	GTPase Rab1/YPT1, small G protein superfamily, and related GTP-binding proteins	ENSEMBL:ENSP00000311134:human:OTTHUMP00000022614:E=78.3188 | ENSEMBL:ENSP00000360735:human:OTTHUMP00000022612:E=75.6021 | ENSEMBL:ENSP00000350056:human:OTTHUMP00000022610:E=74.5686 | ENSEMBL:ENSP00000360738:human:57 kDa protein:E=74.5686 | ENSEMBL:ENSP00000360736:human:OTTHUMP00000022613 (Fragment):E=32.4437 |
Y46G5A.30	173230_s_at	snf-5	1	0	Larval Expression: intestine; Nervous System; head neurons;	Sodium-neurotransmitter symporter	ENSEMBL:ENSP00000298923:human:Sodium- and chloride-dependent glycine transporter 2:E=89.4815 | ENSEMBL:ENSP00000230671:human:Sodium-dependent proline transporter:E=86.2441 | ENSEMBL:ENSP00000262822:human:Sodium- and chloride-dependent neutral and basic amino acid transporter B:E=84.8239 | ENSEMBL:ENSP00000353791:human:Isoform GlyT-1C of Sodium- and chloride-dependent glycine transporter 1:E=82.95…
D2096.9	183473_at					Unnamed protein
Y38C1BA.2	186861_s_at	snn-1					ENSEMBL:ENSP00000342993:human:Isoform IIa of Synapsin-2:E=42.7212 | ENSEMBL:ENSP00000330219:human:Synapsin-3:E=40.4949 | ENSEMBL:ENSP00000343206:human:Isoform IB of Synapsin-1:E=40.1192 | ENSEMBL:ENSP00000263237:human:Isoform IA of Synapsin-1:E=40 | ENSEMBL:ENSP00000351614:human:synapsin III isoform IIIc:E=38.1549 | FLYBASE:CG3985-PA:fly:Flybase gene name is Syn-PA:E=36.5376 |
C13F10.4	173543_at		1	2	Larval Expression: Nervous System; nerve ring; ventral nerve cord; dorsal nerve cord; head neurons; neurons along body; tail neurons;|Larval Expression: Nervous System; nerve ring; ventral nerve cord; dorsal nerve cord; head neurons; neurons along body; tail neurons;	Uncharacterized conserved protein	ENSEMBL:ENSP00000233099:human:hypothetical protein LOC54497:E=296.959 | ENSEMBL:ENSP00000374611:human:CDNA FLJ20336 fis, clone HEP11722:E=224.585 | ENSEMBL:ENSP00000281080:human:Hypothetical protein DKFZp434I1735:E=99.301 | ENSEMBL:ENSP00000346531:human:CDNA FLJ10651 fis, clone NT2RP2005868:E=39.4318 | ENSEMBL:ENSP00000371903:human:C14orf125 protein:E=20.2676 | FLYBASE:CG2747-PA:fly:Flybase gene …
F28F8.3	193620_at	lsm-5				U6 snRNA-associated Sm-like protein	ENSEMBL:ENSP00000223084:human:U6 snRNA-associated Sm-like protein LSm5:E=32.7959 | FLYBASE:CG6610-PA:fly:Flybase gene name is CG6610-PA:E=30.4815 |
F52A8.4	188718_at		1	0	Larval Expression: excretory gland cells; Nervous System; nerve ring; ventral nerve cord; dorsal nerve cord; lateral nerve cords; head neurons; pharyngeal neurons; neurons along body; tail neurons;	Unnamed protein
C46A5.9	174198_at	hcf-1	5		||	Host cell transcription factor HCFC1	ENSEMBL:ENSP00000309555:human:Isoform 1 of Host cell factor:E=173.222 | ENSEMBL:ENSP00000346174:human:Isoform 2 of Host cell factor:E=165.854 | ENSEMBL:ENSP00000229330:human:Host cell factor 2:E=149.222 | ENSEMBL:ENSP00000359005:human:198 kDa protein:E=145.113 | ENSEMBL:ENSP00000359001:human:203 kDa protein:E=145.046 | ENSEMBL:ENSP00000313995:human:KLHDC3 protein:E=16.0506 | ENSEMBL:ENSP000002157…
K08D10.4	192941_at	rnp-2				Spliceosomal protein snRNP-U1A/U2B	ENSEMBL:ENSP00000243563:human:U1 small nuclear ribonucleoprotein A:E=53.3872 | ENSEMBL:ENSP00000246071:human:U2 small nuclear ribonucleoprotein B'':E=50.4559 | FLYBASE:CG4528-PA:fly:Flybase gene name is snf-PA:E=50.8861 |
T01B7.4	193708_s_at	cyn-11				U-snRNP-associated cyclophilin type peptidyl-prolyl cis-trans isomerase	ENSEMBL:ENSP00000306614:human:Peptidyl-prolyl cis-trans isomerase H:E=67.7447 | ENSEMBL:ENSP00000330894:human:18 kDa protein:E=52.8861 | ENSEMBL:ENSP00000361630:human:14 kDa protein:E=50.1427 | ENSEMBL:ENSP00000225174:human:Peptidyl-prolyl cis-trans isomerase, mitochondrial precursor:E=48.1024 | ENSEMBL:ENSP00000303754:human:40 kDa peptidyl-prolyl cis-trans isomerase:E=46.5528 | ENSEMBL:ENSP00000…
F58G11.1	171876_at	F58G11.1				Ca2+-binding transmembrane protein LETM1/MRS7	ENSEMBL:ENSP00000305653:human:Leucine zipper-EF-hand-containing transmembrane protein 1, mitochondrial precursor:E=106.523 | ENSEMBL:ENSP00000369291:human:Leucine zipper-EF-hand containing transmembrane protein 1-like protein:E=74.7447 | ENSEMBL:ENSP00000297720:human:CDNA FLJ25409 fis, clone TST03074:E=43.1871 | FLYBASE:CG4589-PA:fly:Flybase gene name is CG4589-PA:E=105.921 | FLYBASE:CG18255-PD:f…
F28C1.2	193204_at	egl-10	1	4	Staining observed in the nerve ring, ventral nerve cord, and dorsal nerve cord of wild-type animals.	G protein signaling regulators	ENSEMBL:ENSP00000331485:human:Isoform 1 of Regulator of G-protein signaling 7:E=124.721 | ENSEMBL:ENSP00000355520:human:Isoform 3 of Regulator of G-protein signaling 7:E=124.699 | ENSEMBL:ENSP00000355522:human:Isoform 2 of Regulator of G-protein signaling 7:E=124.699 | ENSEMBL:ENSP00000331165:human:RGS6 protein epsilon isoform variant:E=123.237 | ENSEMBL:ENSP00000370617:human:RGS6 protein y isofo…
Y71A12C.2	186465_at						ENSEMBL:ENSP00000296254:human:Transmembrane protein 41A:E=46.301 | ENSEMBL:ENSP00000299596:human:transmembrane protein 41B:E=30.4559 | ENSEMBL:ENSP00000371662:human:CDNA FLJ23909 fis, clone ADSU01856:E=13.0506 | FLYBASE:CG8408-PA:fly:Flybase gene name is CG8408-PA:E=27 |
F23H11.6	185504_at
F45H11.2	172739_at	ned-8	0	0	Immunoblotting showed that NED-8 was present throughout C. elegans development. In contrast, the 90-kDa protein was very prominent in embryos, but was nearly absent in the first three larval stages and the dauer larvae. The 90-kDa protein reappeared in fourth stage larvae and was also present in adult nematodes.|In two-cell stage embryos. NED-8 localized to the nucleus and the cytoplasm in wild-t…	Ubiquitin-like protein	ENSEMBL:ENSP00000250495:human:NEDD8 precursor:E=31.585 | ENSEMBL:ENSP00000344818:human:ubiquitin C:E=20.7959 | FLYBASE:CG10679-PA:fly:Flybase gene name is Nedd8-PA:E=31.4949 | FLYBASE:CG11624-PA:fly:Flybase gene name is Ubi-p63E-PA:E=20.7447 |
Y113G7B.3	184953_at	fbxa-115				Uncharacterized protein
Y66D12A.15	174089_s_at					RNA polymerase II transcription initiation/nucleotide excision repair factor TFIIH, 3'-5' helicase subunit SSL2	ENSEMBL:ENSP00000285398:human:TFIIH basal transcription factor complex helicase XPB subunit:E=262.959 | ENSEMBL:ENSP00000365275:human:Excision repair cross-complementing rodent repair deficiency, complementation group 3 variant:E=262.638 | FLYBASE:CG8019-PA:fly:Flybase gene name is hay-PA:E=261.051 |
T19D12.6	173319_s_at						ENSEMBL:ENSP00000337607:human:EGF-like, fibronectin type III and laminin G domains isoform 2:E=39.9208 | ENSEMBL:ENSP00000313084:human:EGF-like, fibronectin type III and laminin G domains isoform 1:E=39.3665 | ENSEMBL:ENSP00000346964:human:Hypothetical protein DKFZp686O1697:E=37.3372 | ENSEMBL:ENSP00000340785:human:200 kDa protein:E=30.1675 | ENSEMBL:ENSP00000368678:human:Agrin precursor:E=30.124…
F57B7.2	192061_at					Defense-related protein containing SCP domain	ENSEMBL:ENSP00000310770:human:GLI pathogenesis-related 1 like 1:E=12.2518 | ENSEMBL:ENSP00000367967:human:ALKN2972:E=11.9586 | ENSEMBL:ENSP00000242273:human:Golgi-associated plant pathogenesis-related protein 1:E=10.4815 | FLYBASE:CG16995-PA:fly:Flybase gene name is CG16995-PA:E=15.7447 | FLYBASE:CG4270-PA:fly:Flybase gene name is CG4270-PA:E=12.2441 |
Y102A5C.1	184780_s_at					Uncharacterized protein
K02H8.1	182401_at						ENSEMBL:ENSP00000365875:human:MBNL2 protein:E=34.3979 | ENSEMBL:ENSP00000267287:human:muscleblind-like 2 isoform 1:E=34.3872 | ENSEMBL:ENSP00000344214:human:muscleblind-like 2 isoform 3:E=34.3768 | ENSEMBL:ENSP00000347637:human:Isoform EXP40 of Muscleblind-like protein:E=33.0269 | ENSEMBL:ENSP00000319429:human:muscleblind-like 1 isoform a:E=32.7212 | ENSEMBL:ENSP00000350064:human:muscleblind-like…
F14D2.4	181302_s_at	bath-29				Uncharacterized protein, contains BTB/POZ domain
F43E2.2	183131_s_at					Unnamed protein	ENSEMBL:ENSP00000272645:human:DNA-directed RNA polymerase II 16 kDa polypeptide:E=41.4815 | FLYBASE:CG33520-PD:fly:Flybase gene name is Rpb4-PD:E=30.9208 |
324	175934_at
ZK637.1	189977_s_at					Synaptic vesicle transporter SV2 (major facilitator superfamily)	ENSEMBL:ENSP00000299134:human:SV2 related protein:E=136.055 | ENSEMBL:ENSP00000373601:human:54 kDa protein:E=78.3566 | ENSEMBL:ENSP00000288513:human:Hypothetical protein LOC136306:E=49.3768 | ENSEMBL:ENSP00000337335:human:solute carrier family 22 member 8:E=35.284 | ENSEMBL:ENSP00000310241:human:Isoform 1 of Organic-cation transporter-like 3:E=35.1192 | ENSEMBL:ENSP00000295587:human:Putative tran…
R12C12.7	185736_at					Unnamed protein
F53B1.3	180516_at
Y50D4B.2	176337_at					Uncharacterized membrane protein	ENSEMBL:ENSP00000271981:human:Probable saccharopine dehydrogenase:E=28.8239 | ENSEMBL:ENSP00000355466:human:CGI-49 protein:E=14.585 | FLYBASE:CG5167-PA:fly:Flybase gene name is CG5167-PA:E=16.3979 | FLYBASE:CG2604-PA:fly:Flybase gene name is CG2604-PA:E=16.284 |
F49E8.4	189699_at	cdd-2	0	0	Ce-cdd-2 first appeared in the 8 h sample (late L1), and then was more or less constitutively expressed up to the 34 h sample (young adult), after which expression increased in the 3640 h samples.|For the cdd-2 construct, reporter gene expression was confined to the cells of the intestine with no staining in the pharynx. Staining for the cdd-2 reporter construct was first observed in the egg, but…	Cytidine deaminase	ENSEMBL:ENSP00000289839:human:Cytidine deaminase:E=27.6021 | FLYBASE:CG8360-PA:fly:Flybase gene name is CG8360-PA:E=22.7696 | FLYBASE:CG8349-PA:fly:Flybase gene name is CG8349-PA:E=17.699 | FLYBASE:CG8353-PA:fly:Flybase gene name is CG8353-PA:E=17.6021 |
AH10.2	177382_at					Unnamed protein
M117.2	173137_s_at	par-5	0	0	Using probe that hybridizes to all three transcripts. In one cell embryo, high levels of ftt-1 transcripts found uniformly throughout the cell. At 1-fold embryonic stage, transcript level decreases as embryo develops until no longer detected at the 1.5-fold stage. ftt-1 transcripts detected throughout entire gonad without any obvious subcellular localisation patterns. Most abundant in distal mito…	Multifunctional chaperone (14-3-3 family)	ENSEMBL:ENSP00000309503:human:14-3-3 protein zeta/delta:E=96.3979 | ENSEMBL:ENSP00000322781:human:28 kDa protein:E=95.4437 | ENSEMBL:ENSP00000217069:human:tyrosine 3-monooxygenase/tryptophan 5-monooxygenase activation protein, beta polypeptide:E=93.6383 | ENSEMBL:ENSP00000238081:human:14-3-3 protein theta:E=90.6778 | ENSEMBL:ENSP00000306330:human:14-3-3 protein gamma:E=89.6198 | ENSEMBL:ENSP00000…
F46B6.3	175233_at	smg-4	1	4	Expression is seen from 3 fold embryonic stage to adulthood. Staining mostly consists of a few posterior intestinal nuclei. Occasionally anterior intestinal nuclei are also evident. Staining is strong in larvae but weaker in adults. A few nuclei, probably neuronal, are sometimes seen in the adult head. The 5' upstream region is 3.8kb.|Pers Comm. from Rachel Aronoff 11-29-01: clear expression in a…		ENSEMBL:ENSP00000245418:human:Isoform 2 of Regulator of nonsense transcripts 3B:E=22.6576 | ENSEMBL:ENSP00000306623:human:Isoform 1 of Regulator of nonsense transcripts 3A:E=21.0605 | ENSEMBL:ENSP00000276201:human:Isoform 1 of Regulator of nonsense transcripts 3B:E=20.6021 | ENSEMBL:ENSP00000329592:human:Isoform 2 of Regulator of nonsense transcripts 3A:E=11 | FLYBASE:CG11184-PC:fly:Flybase gene …
T04D3.5	173283_s_at		0	0	Expressed in proximal germline.
C47D12.3	181761_at					Sideroflexin	ENSEMBL:ENSP00000359220:human:sideroflexin 3:E=85.6021 | ENSEMBL:ENSP00000224807:human:Sideroflexin-3:E=84.9586 | ENSEMBL:ENSP00000316905:human:Sideroflexin-1:E=83.4815 | ENSEMBL:ENSP00000286939:human:Sideroflexin-2:E=71.2924 | ENSEMBL:ENSP00000272433:human:Sideroflexin-5:E=50.6576 | ENSEMBL:ENSP00000347924:human:Isoform 1 of Sideroflexin-4:E=13.2676 | FLYBASE:CG11739-PC:fly:Flybase gene name is …
Y34D9A.8	176937_at	Y34D9A.8
F14B8.2	181117_at
K09F5.6	175222_at						FLYBASE:CG31247-PD:fly:Flybase gene name is tinc-PD:E=28.8861 |
ZC21.2	193861_at	trp-1	1	2	The lacZ fusion for ZC21.2 produces cytoplasmic expression in 2 neural cells in the head of young larvae, and also in the vulval muscles of young adults. It is easily seen in the images that expression is excluded from the nuclei.|The upstream and downstream regions of this gene drove GFP expression in a set of cells that did not overlap with those expressing osm-9::GFP fusions, including motor n…	Receptor-activated Ca2+-permeable cation channels (STRPC family)	ENSEMBL:ENSP00000262839:human:Short transient receptor potential channel 5:E=134.824 | ENSEMBL:ENSP00000347312:human:Transient receptor potential channel 7:E=128.824 | ENSEMBL:ENSP00000367720:human:Transient receptor potential channel 7:E=125.137 | ENSEMBL:ENSP00000368966:human:N-terminally extended type 3 canonical transient receptor potential channel:E=124 | ENSEMBL:ENSP00000264811:human:Short …
W05H12.2	182226_at					Unnamed protein
T22E5.1	183178_at	T22E5.1
R03G5.1	171874_x_at	eft-4					ENSEMBL:ENSP00000217182:human:Elongation factor 1-alpha 2:E=196.031 | ENSEMBL:ENSP00000310144:human:Elongation factor 1-alpha 1:E=195.18 | ENSEMBL:ENSP00000332874:human:Eukaryotic translation elongation factor 1 alpha-like 3:E=193.921 | ENSEMBL:ENSP00000333488:human:Similar to Elongation factor 1-alpha 1:E=187.569 | ENSEMBL:ENSP00000350920:human:EEF1A1 protein:E=187.569 | ENSEMBL:ENSP00000352081:…
C03F11.4	175240_at
ZK470.2	174473_at	ZK470.2				Unnamed protein
Y73B3A.7	175928_at
C25D7.10	174207_s_at
C18C4.10	173085_at	klc-2	1	1	Expression of the UNC-116::GFP and KLC-2::GFP fusion proteins was seen broadly in multiple tissues including most of the neurons, muscles, and pharynx.|Larval Expression: anal depressor muscle; Nervous System; nerve ring; ventral nerve cord; head neurons; neurons along body; tail neurons;		ENSEMBL:ENSP00000334523:human:Kinesin light chain 1I:E=166.854 | ENSEMBL:ENSP00000246489:human:Isoform J of Kinesin light chain 1:E=166.854 | ENSEMBL:ENSP00000334618:human:Isoform P of Kinesin light chain 1:E=166.824 | ENSEMBL:ENSP00000333912:human:kinesin light chain 1 isoform 2:E=166.796 | ENSEMBL:ENSP00000374394:human:kinesin light chain 1 isoform 1:E=166.796 | ENSEMBL:ENSP00000369377:human:Is…
T05A1.1	191225_at	npr-2					ENSEMBL:ENSP00000351599:human:Isoform 2 of Neuropeptide FF receptor 2:E=37.3768 | ENSEMBL:ENSP00000307822:human:Isoform 1 of Neuropeptide FF receptor 2:E=36.8861 | ENSEMBL:ENSP00000354652:human:Neuropeptide Y receptor type 1:E=36.3979 | ENSEMBL:ENSP00000363431:human:Neuropeptide Y receptor type 4:E=34.1024 | ENSEMBL:ENSP00000239032:human:Prolactin-releasing peptide receptor:E=32.301 | ENSEMBL:ENS…
F48F7.4	171854_x_at	pqn-39
Y17G7A.1	188169_at	hmg-12
F56B6.5	174546_at	uvt-6	1	0	Weak expression at adult hermaphrodite.|Expressed in head/tail neurons, ventral nerve cord, depressor, vm1.		ENSEMBL:ENSP00000350198:human:Isoform A of Somatostatin receptor type 2:E=31.5086 | ENSEMBL:ENSP00000326616:human:Isoform B of Somatostatin receptor type 2:E=31.4949 | ENSEMBL:ENSP00000330138:human:Somatostatin receptor type 3:E=31.3468 | ENSEMBL:ENSP00000234961:human:Delta-type opioid receptor:E=29.1805 | ENSEMBL:ENSP00000265572:human:Kappa-type opioid receptor:E=27.9208 | ENSEMBL:ENSP0000029972…
T03D8.3	191034_s_at	sbt-1	1	0	Neuronal expression: all or most neurons.|	Proprotein convertase (PC) 2 chaperone involved in secretion (neuroendocrine protein 7B2)	ENSEMBL:ENSP00000300175:human:Isoform 1 of Neuroendocrine protein 7B2 precursor:E=14.8239 | FLYBASE:CG1168-PB:fly:Flybase gene name is 7B2-PB:E=22.4815 |
F20D1.7	193275_at					Leucine rich repeat	ENSEMBL:ENSP00000319223:human:Leucine-rich repeats neuronal protein 5 precursor:E=24.3279 | ENSEMBL:ENSP00000312001:human:Leucine-rich repeats neuronal protein 3 precursor:E=18.6576 | ENSEMBL:ENSP00000314901:human:Leucine-rich repeats neuronal protein 1 precursor:E=17.0223 | ENSEMBL:ENSP00000373207:human:Leucine-rich repeat protein LRIG1:E=14.6778 | ENSEMBL:ENSP00000347775:human:Hypothetical prot…
T24E12.10	186848_at					Low-complexity
F01G4.3	191433_s_at						ENSEMBL:ENSP00000364541:human:superkiller viralicidic activity 2-like homolog:E=212.886 | ENSEMBL:ENSP00000372827:human:Putative RNA helicase Ski2w:E=212.796 | ENSEMBL:ENSP00000230640:human:Superkiller viralicidic activity 2-like 2:E=134.854 | ENSEMBL:ENSP00000260184:human:Hypothetical protein FLJ20035:E=24.0809 | ENSEMBL:ENSP00000284630:human:similar to C28H8.3 isoform 8:E=21.4318 | ENSEMBL:ENSP…
F23H11.7	186037_s_at
T10B11.6	186400_s_at		1	1	Larval Expression: intestine; stomato-intestinal muscle; anal depressor muscle; rectal epithelium; Reproductive System; distal tip cell; gonad sheath cells; body wall muscle; head mesodermal cell; coelomocytes; Nervous System; nerve ring; ventral nerve cord; dorsal nerve cord; lateral nerve cords; head neurons; neurons along body; tail neurons;	Uncharacterized conserved protein	ENSEMBL:ENSP00000246355:human:FLJ22353 protein:E=19.301 | ENSEMBL:ENSP00000361309:human:Novel DUF829 domain-containing protein:E=15.2147 | FLYBASE:CG8245-PA:fly:Flybase gene name is CG8245-PA:E=17.4437 |
M03A1.1	174530_at	vab-1	1	0	During ventral enclosure, VAB-1 was expressed in head neurons anterior to the leading cells of the epidermis, and in the ventral body of the embryo.|During ventral enclosure of the epidermis, VAB-1::GFP was expressed in clusters of cells of the head and tail regions. In the head region, VAB-1::GFP was expressed in clusters of presumptive neuronal cells. Early in enclosure these cells appear to li…	Tyrosine kinase, EPH (ephrin) receptor family	ENSEMBL:ENSP00000363755:human:Isoform 2 of Ephrin type-B receptor 2 precursor:E=145.824 | ENSEMBL:ENSP00000355409:human:Isoform 3 of Ephrin type-B receptor 2 precursor:E=145.824 | ENSEMBL:ENSP00000363758:human:Ephrin receptor:E=145.495 | ENSEMBL:ENSP00000281821:human:Ephrin type-A receptor 4 precursor:E=144.854 | ENSEMBL:ENSP00000255580:human:Isoform 1 of Ephrin type-B receptor 2 precursor:E=140.…
Y69H2.3	182787_s_at	Y69H2.3				Fibrillins and related proteins containing Ca2+-binding EGF-like domains	ENSEMBL:ENSP00000221347:human:IgGFc-binding protein precursor:E=14.4685 | ENSEMBL:ENSP00000322395:human:Notch homolog 4:E=11.4318 | ENSEMBL:ENSP00000364160:human:Isoform 1 of Neurogenic locus notch homolog protein 4 precursor:E=11.4318 | ENSEMBL:ENSP00000261405:human:von Willebrand factor precursor:E=10.7959 | ENSEMBL:ENSP00000262464:human:315 kDa protein:E=10.699 | ENSEMBL:ENSP00000373501:human:…
K07E8.5	179836_at					Unnamed protein	FLYBASE:CG2114-PA:fly:Flybase gene name is FR-PA:E=24.4089 |
ZC196.6	180496_at
T04B8.1	181345_at
C28G1.3	175484_s_at					Exocyst complex, subunit SEC15	ENSEMBL:ENSP00000290144:human:similar to Exocyst complex component Sec15B isoform 1:E=158 | ENSEMBL:ENSP00000260762:human:Exocyst complex component 6:E=153.921 | ENSEMBL:ENSP00000360607:human:SEC15-like 1 isoform b:E=149.469 | ENSEMBL:ENSP00000341572:human:SEC15-like 1:E=70.6576 | ENSEMBL:ENSP00000272427:human:CDNA FLJ13729 fis, clone PLACE3000121, weakly similar to VESICULAR TRAFFIC CONTROL PROT…
Y6G8.1	177363_at	srz-45	1	0	Larval Expression: intestine; Nervous System; head neurons; amphids; tail neurons; phasmids;	7-transmembrane receptor
T08D10.2	192001_at					Amine oxidase	ENSEMBL:ENSP00000349049:human:Isoform 1 of Lysine-specific histone demethylase 1:E=54.1938 | ENSEMBL:ENSP00000246149:human:Isoform 2 of Lysine-specific histone demethylase 1:E=44.5528 | ENSEMBL:ENSP00000373522:human:92 kDa protein:E=26.7696 | ENSEMBL:ENSP00000373521:human:Isoform 1 of Flavin-containing amine oxidase domain-containing protein 1:E=26 | ENSEMBL:ENSP00000306314:human:Isoform 1 of Spe…
Y38H6C.5	190665_at					Unnamed protein
Y37H9A.1	182055_at	Y37H9A.1
Y47G6A.10	188388_at	spg-7	0	0	Expressed in distal germline.	AAA+-type ATPase containing the peptidase M41 domain	ENSEMBL:ENSP00000269143:human:AFG3-like protein 2:E=231.482 | ENSEMBL:ENSP00000268704:human:Isoform 1 of Paraplegin:E=135.796 | ENSEMBL:ENSP00000279594:human:Isoform 1 of ATP-dependent metalloprotease YME1L1:E=93.7213 | ENSEMBL:ENSP00000338176:human:Isoform 2 of ATP-dependent metalloprotease YME1L1:E=93.6778 | ENSEMBL:ENSP00000341157:human:Isoform 2 of Paraplegin:E=53.0315 | ENSEMBL:ENSP000003105…
F08B12.1	174641_at					Polytopic membrane protein Prominin	ENSEMBL:ENSP00000265014:human:Prominin-1 precursor:E=30.699 | ENSEMBL:ENSP00000318520:human:CDNA FLJ33856 fis, clone CTONG2005913, moderately similar to Mus musculus prominin-like protein mRNA:E=20.6021 | FLYBASE:CG7740-PB:fly:Flybase gene name is prominin-like-PB:E=34.1079 | FLYBASE:CG14955-PB:fly:Flybase gene name is CG14955-PB:E=13.8861 |
C28C12.12	173953_at
C29H12.1	190915_at	rrt-2	0	0	Sporadic weak diffuse expression is seen in adults, primarily in three tissue types-- the anterior intestine, the pharynx, and in isolated bodywall muscle cells. This gene has homology to tRNA synthetases. Reporter:: b-Galactosidase	Arginyl-tRNA synthetase	ENSEMBL:ENSP00000231572:human:Isoform Complexed of Arginyl-tRNA synthetase, cytoplasmic:E=36.699 | ENSEMBL:ENSP00000275073:human:Probable arginyl-tRNA synthetase, mitochondrial precursor:E=36.0315 | ENSEMBL:ENSP00000358536:human:OTTHUMP00000016834:E=14.1549 | FLYBASE:CG10092-PA:fly:Flybase gene name is CG10092-PA:E=62.4949 | FLYBASE:CG9020-PA:fly:Flybase gene name is Aats-arg-PA:E=26.699 |
B0547.4	190841_at	srd-8				Chemoreceptor/7TM receptor
ZK616.2	176868_at					Uncharacterized conserved protein
Y69E1A.1	181130_s_at					Unnamed protein
K08C9.1	178034_s_at					Unnamed protein
F52D10.3	171955_x_at	ftt-2	0	0	At one cell stage, there is no signal detected. Expression is first detected at two and four cell stage, pattern is variable at this stage. In most (35/48) of four cell embryos transcript is detected in posterior P1 cell or its immediate daughters. By 8 cell stage, signal detected in all blastomeres. In 3/48 expression is seen in the somatic AB cell and its immediate daughters, whereas 10/48 embr…	Multifunctional chaperone (14-3-3 family)	ENSEMBL:ENSP00000309503:human:14-3-3 protein zeta/delta:E=102.638 | ENSEMBL:ENSP00000322781:human:28 kDa protein:E=101.585 | ENSEMBL:ENSP00000217069:human:tyrosine 3-monooxygenase/tryptophan 5-monooxygenase activation protein, beta polypeptide:E=99.1487 | ENSEMBL:ENSP00000238081:human:14-3-3 protein theta:E=94.3767 | ENSEMBL:ENSP00000248975:human:14-3-3 protein eta:E=92.3665 | ENSEMBL:ENSP0000030…
F31F4.13	186125_at	sru-24				Uncharacterized protein
F49E10.1	176382_at		1	0	Larval Expression: Nervous System; nerve ring; ventral nerve cord; head neurons; tail neurons;	Uncharacterized conserved protein, contains TBC domain	ENSEMBL:ENSP00000309794:human:TBC1 domain family member 16:E=124.337 | ENSEMBL:ENSP00000341517:human:TBC1D16 protein (Fragment):E=64.4815 | ENSEMBL:ENSP00000318262:human:TBC1 domain family member 15:E=41.4318 | ENSEMBL:ENSP00000221543:human:TBC1 domain family member 17:E=35.4685 | ENSEMBL:ENSP00000156097:human:Ornithine aminotransferase-like 1:E=31.7447 | ENSEMBL:ENSP00000365962:human:Ornithine a…
ZK1193.3	185528_at					Unnamed protein
F43C9.4	175728_s_at	mig-13	1	0	during Q cell migration : ~10 v-cord neurons in anterior 2/3 rds of cord, pharyngeal-intestinal valve cells|mig-13::GFP was first seen during embryogenesis in pharyngeal, hypodermal, and neuronal precursors located in the anterior body region. At hatching, mig-13::GFP was expressed in the pharyngeal-intestinal valve cells, as well as in the cell bodies and axons of a number of neurons in the retr…
C17D12.5	174936_s_at
C39E6.1	174576_at	lon-2
Y18D10A.25	193950_s_at	fkb-8				FKBP-type peptidyl-prolyl cis-trans isomerase	ENSEMBL:ENSP00000262925:human:FKBP1A protein:E=20.2924 | ENSEMBL:ENSP00000348493:human:Peptidyl-prolyl cis-trans isomerase:E=18.0458 | ENSEMBL:ENSP00000371134:human:Peptidyl-prolyl cis-trans isomerase:E=17.8239 | ENSEMBL:ENSP00000238793:human:FK506-binding protein 1B isoform a:E=17.4089 | ENSEMBL:ENSP00000338160:human:FK506-binding protein 5:E=15.1308 | ENSEMBL:ENSP00000362984:human:51 kDa protei…
T13H5.7	175841_at	rnh-2				Ribonuclease HI	ENSEMBL:ENSP00000221486:human:Ribonuclease H2 subunit A:E=64.699 | FLYBASE:CG13690-PA:fly:Flybase gene name is CG13690-PA:E=61.6778 |
T21E3.1	182429_s_at		0	0	Expressed in proximal germline.	Protein tyrosine phosphatase	ENSEMBL:ENSP00000311133:human:Tyrosine-protein phosphatase non-receptor type 7:E=19.0757 | ENSEMBL:ENSP00000303350:human:Isoform 2 of Receptor-type tyrosine-protein phosphatase epsilon precursor:E=18.7447 | ENSEMBL:ENSP00000254667:human:Receptor-type tyrosine-protein phosphatase epsilon precursor:E=18.699 | ENSEMBL:ENSP00000336997:human:protein tyrosine phosphatase, non-receptor type 7 isoform 2:…
F10E7.9	193378_at		1	0	Expression is seen from the 2-fold embryonic stage until adulthood and is confined to neuronal cells of the nerve-ring, retrovesicular ganglion and the tail region. This gene has homology to Na+/K+/Cl- transporters.	Na+/K+ symporter	ENSEMBL:ENSP00000323632:human:82 kDa protein:E=87.2147 | ENSEMBL:ENSP00000333816:human:Solute carrier family 12 member 8:E=57.0915 | ENSEMBL:ENSP00000262461:human:Isoform 1 of Solute carrier family 12 member 2:E=48 | ENSEMBL:ENSP00000351762:human:131 kDa protein:E=48 | ENSEMBL:ENSP00000340878:human:Isoform 2 of Solute carrier family 12 member 2:E=48 | ENSEMBL:ENSP00000219891:human:Solute carrier …
R06B10.3	186278_at					C-type lectin	ENSEMBL:ENSP00000256585:human:Isoform 1 of Regenerating islet-derived protein 4 precursor:E=10.5528 | ENSEMBL:ENSP00000303206:human:Lithostathine 1 beta precursor:E=10.3566 |
Y110A7A.14	192103_s_at	pas-3				20S proteasome, regulatory subunit alpha type PSMA4/PRE9	ENSEMBL:ENSP00000044462:human:Proteasome subunit alpha type 4:E=86.5686 | ENSEMBL:ENSP00000217153:human:Isoform 1 of Proteasome subunit alpha type 7:E=40.7696 | ENSEMBL:ENSP00000311121:human:Isoform 1 of Proteasome subunit alpha type 7-like:E=38.8861 | ENSEMBL:ENSP00000261479:human:Proteasome subunit alpha type 6:E=35.8861 | ENSEMBL:ENSP00000223321:human:Proteasome subunit alpha type 2:E=34.0605 …
Y54F10BM.3	173344_at					Protein tyrosine phosphatase	ENSEMBL:ENSP00000349932:human:169 kDa protein:E=13.9208 | ENSEMBL:ENSP00000327313:human:protein tyrosine phosphatase, receptor type, sigma isoform 3 precursor:E=13.9208 | ENSEMBL:ENSP00000269907:human:protein tyrosine phosphatase, receptor type, sigma isoform 2 precursor:E=13.8861 | ENSEMBL:ENSP00000262963:human:Isoform PTPS-MEB of Receptor-type tyrosine-protein phosphatase S precursor:E=12.585 |…
F56G4.5	188869_at		0	0	Larval Expression: intestine; renal gland cells;	Peptide:N-glycanase	ENSEMBL:ENSP00000280700:human:Isoform 1 of Peptide-N(4)-(N-acetyl-beta-glucosaminyl)asparagine amidase:E=74.7695 | ENSEMBL:ENSP00000307980:human:Isoform 2 of Peptide-N(4)-(N-acetyl-beta-glucosaminyl)asparagine amidase:E=49.3372 | ENSEMBL:ENSP00000259332:human:Thioredoxin:E=14.9208 | ENSEMBL:ENSP00000217515:human:Thioredoxin-like protein 1:E=14.1487 | ENSEMBL:ENSP00000334444:human:11 kDa protein:E…
F30F8.1	173937_at
T12F5.3	190000_s_at	glh-4	0	0	Antibody recognized P granules throughout the life of the worm: in the germline precursor cells of the embryo, in larvae, and surrounding the proliferating germ cells in the adult hermaphrodite and male gonads.	ATP-dependent RNA helicase	ENSEMBL:ENSP00000347087:human:Isoform 1 of Probable ATP-dependent RNA helicase DDX4:E=75.7695 | ENSEMBL:ENSP00000334167:human:Isoform 2 of Probable ATP-dependent RNA helicase DDX4:E=74.7959 | ENSEMBL:ENSP00000336725:human:ATP-dependent RNA helicase DDX3Y:E=61.0915 | ENSEMBL:ENSP00000244357:human:ATP-dependent RNA helicase DDX3X:E=61.0809 | ENSEMBL:ENSP00000271816:human:Ifapsoriasin:E=42.0915 | EN…
B0491.2	192674_s_at	sqt-1	0	0	Postembryonic worms assayed by RT-PCR showed that transcripts oscillate, peaking once during each larval stage.|1.25kb transcript detected at L1, L2, L3 and L4 molts. Also detected in L1-L2d molt (L2 dauer)|SQT-1 was detected in L2, L3, and L4 larvae, and adult extracts, but not in L1 or dauer larvae extracts.	Collagens (type IV and type XIII), and related proteins	ENSEMBL:ENSP00000353204:human:COL2A1 protein:E=38.2076 | ENSEMBL:ENSP00000346511:human:alpha 1 type II collagen isoform 1 precursor:E=38.1938 | ENSEMBL:ENSP00000338213:human:Isoform 1 of Collagen alpha-1(II) chain precursor:E=37.7696 | ENSEMBL:ENSP00000304408:human:Collagen alpha-1(III) chain precursor:E=37.6576 | ENSEMBL:ENSP00000347458:human:184 kDa protein:E=37.2924 | ENSEMBL:ENSP00000327520:h…
D1043.1	173185_s_at					Uncharacterized conserved protein	ENSEMBL:ENSP00000355962:human:107 kDa protein:E=29.9586 | ENSEMBL:ENSP00000355959:human:Isoform 3 of Integrator complex subunit 7:E=28.4202 | ENSEMBL:ENSP00000355960:human:Isoform 2 of Integrator complex subunit 7:E=28 | ENSEMBL:ENSP00000271775:human:Isoform 1 of Integrator complex subunit 7:E=26.9208 | FLYBASE:CG18176-PA:fly:Flybase gene name is defl-PA:E=25.8539 |
E02H4.1	192638_at	del-1	1	0	single cell-type labelled with constructs using this promoter = VB|del-1 is expressed in the VB motor neurons beginning in the L2 larval stage. By the end of L2, del-1::GFP is also visible in a few VA motor neurons at the anterior end of the nerve cord. Expression of del-1::GFP in the VAs progresses in a wave from anterior to posterior, with all VAs expressing del-1::GFP by the adult stage. Thus,…	Non voltage-gated ion channels (DEG/ENaC family)	ENSEMBL:ENSP00000300061:human:Amiloride-sensitive sodium channel gamma-subunit:E=41.699 | ENSEMBL:ENSP00000228916:human:Isoform 1 of Amiloride-sensitive sodium channel subunit alpha:E=40.301 | ENSEMBL:ENSP00000353292:human:Isoform 2 of Amiloride-sensitive sodium channel subunit alpha:E=40.0706 | ENSEMBL:ENSP00000345751:human:Isoform 1 of Amiloride-sensitive sodium channel subunit beta:E=39.6576 |…
C14A11.6	173604_at
416	185083_at
Y57G11C.9	174556_at	Y57G11C.9				Unnamed protein	ENSEMBL:ENSP00000353089:human:CDNA FLJ35170 fis, clone PLACE6012942, highly similar to SPLICING FACTOR, ARGININE/SERINE-RICH 2:E=15.7959 | ENSEMBL:ENSP00000234982:human:Splicing factor, arginine/serine-rich 4:E=15.6383 | ENSEMBL:ENSP00000301740:human:Isoform 1 of Serine/arginine repetitive matrix protein 2:E=15.3979 | ENSEMBL:ENSP00000293233:human:Splicing factor, arginine/serine-rich 2:E=14.2291…
F40G9.11	184737_s_at	mxl-2	1	0	GFP is expressed broadly from late embryogenesis to adulthood. A number of head and body neurons, head and body hypodermal cells, and intestinal cells express GFP differentially throughout the life of the worm.	bHLHZip transcription factor BIGMAX	ENSEMBL:ENSP00000246912:human:Isoform Gamma of Max-like protein X:E=15 | ENSEMBL:ENSP00000320913:human:Isoform Alpha of Max-like protein X:E=13.6778 | FLYBASE:CG3350-PA:fly:Flybase gene name is bigmax-PA:E=14.284 |
C49H3.5	174923_at	ntl-4				MOT2 transcription factor	ENSEMBL:ENSP00000262563:human:Isoform 6 of CCR4-NOT transcription complex subunit 4:E=89 | ENSEMBL:ENSP00000354673:human:Isoform 7 of CCR4-NOT transcription complex subunit 4:E=84.3188 | ENSEMBL:ENSP00000326731:human:Isoform 1 of CCR4-NOT transcription complex subunit 4:E=84.2518 | ENSEMBL:ENSP00000348485:human:Isoform 5 of CCR4-NOT transcription complex subunit 4:E=83.8239 | ENSEMBL:ENSP00000327…
ZK688.9	175276_at						ENSEMBL:ENSP00000356806:human:TIP41, TOR signalling pathway regulator-like isoform 1:E=39.9586 | ENSEMBL:ENSP00000315469:human:32 kDa protein:E=39.1135 | ENSEMBL:ENSP00000356804:human:TIP41, TOR signalling pathway regulator-like isoform 2:E=24.6198 | FLYBASE:CG9578-PA:fly:Flybase gene name is CG9578-PA:E=32.6383 |
Y18H1A.4	175525_at					Predicted phosphoglycerate mutase
R07E5.8	188027_s_at	cku-80				DNA-binding subunit of a DNA-dependent protein kinase (Ku80 autoantigen)	ENSEMBL:ENSP00000329528:human:ATP-dependent DNA helicase 2 subunit 2:E=14.041 |
C16A11.2	185150_at	C16A11.2				Uncharacterized conserved protein	ENSEMBL:ENSP00000324135:human:Coiled-coil domain-containing protein 93:E=17.3566 | FLYBASE:CG7773-PA:fly:Flybase gene name is fidipidine-PA:E=20.6198 |
Y54E5A.8	186343_s_at	Y54E5A.8				Unnamed protein
R06C1.4	175143_s_at					mRNA cleavage and polyadenylation factor I complex, subunit RNA15	ENSEMBL:ENSP00000325616:human:Cleavage stimulation factor 64 kDa subunit, tau variant:E=16.5229 | ENSEMBL:ENSP00000263028:human:Isoform 1 of Cleavage stimulation factor 64 kDa subunit:E=16.4437 | ENSEMBL:ENSP00000362065:human:64 kDa protein:E=16.4202 | ENSEMBL:ENSP00000367609:human:similar to poly(A)binding protein nuclear-like 1:E=11.4949 | ENSEMBL:ENSP00000218440:human:Putative RNA-binding prot…
Y47D3A.20	176911_at
308	175513_at
C01A2.6	177753_at
F49H12.3	186505_at					Uncharacterized conserved protein, contains BTB/POZ domain
C55F2.2	180840_at					Unnamed protein
T16A1.4	183697_at
F34D10.3	183208_at
177	174145_at
Y44A6D.2	180617_s_at
E01G6.2	178527_at
C08B6.7	173822_s_at					WD40 protein DMR-N9	ENSEMBL:ENSP00000270223:human:dystrophia myotonica-containing WD repeat motif protein:E=102.046 | ENSEMBL:ENSP00000335434:human:WD repeat domain 20 isoform 1:E=83.2007 | ENSEMBL:ENSP00000341037:human:WD repeat protein 20:E=82.2441 | ENSEMBL:ENSP00000299135:human:WD repeat domain 20 isoform 3:E=56 | ENSEMBL:ENSP00000366964:human:DMWD protein:E=47.3468 | ENSEMBL:ENSP00000314209:human:WDR20 protein:…
W04C9.5	180363_at						FLYBASE:CG15069-PB:fly:Flybase gene name is Rgk2-PB:E=14.8539 | FLYBASE:CG33949-PA:fly:Flybase gene name is Rgk3-PA:E=12.6778 | FLYBASE:CG32776-PA:fly:Flybase gene name is CG32776-PA:E=11.5086 | FLYBASE:CG9811-PA:fly:Flybase gene name is Rgk1-PA:E=11.1249 |
F22D6.8	187613_at
C56C10.10	173130_s_at					Aryl-hydrocarbon receptor-interacting protein	ENSEMBL:ENSP00000279146:human:AH receptor-interacting protein:E=53.2518 | ENSEMBL:ENSP00000321050:human:Aryl-hydrocarbon-interacting protein-like 1:E=47.6383 | ENSEMBL:ENSP00000370520:human:aryl hydrocarbon receptor interacting protein-like 1 isoform 3:E=35.4815 | ENSEMBL:ENSP00000250087:human:aryl hydrocarbon receptor interacting protein-like 1 isoform 2:E=34.8539 | ENSEMBL:ENSP00000001008:human…
Y22D7AR.6	176303_s_at					Inositol polyphosphate multikinase, component of the ARGR transcription regulatory complex	ENSEMBL:ENSP00000323780:human:Inositol hexaphosphate kinase 1:E=24.2757 | ENSEMBL:ENSP00000331103:human:Isoform 1 of Inositol hexakisphosphate kinase 2:E=21.2924 | ENSEMBL:ENSP00000293756:human:inositol hexaphosphate kinase 3:E=19.7213 | FLYBASE:CG10082-PA:fly:Flybase gene name is CG10082-PA:E=20.2757 |
C18A3.6	175564_s_at	rab-3	1	0	~all neurons. Immunoreactivity was detected in the synaptic-rich regions of the nervous system in a pattern similar to the distribution of the C. elegans synaptic vesicle membrane protein synaptotagmin. Specifically, the nerve ring, ventral nerve cord, and dorsal nerve cord showed the highest immunoreactivity. rab-3 expression also was observed in the pharyngeal nervous system. Detectable levels …	GTPase Rab3, small G protein superfamily	ENSEMBL:ENSP00000282878:human:Ras-related protein Rab-3C:E=85.3372 | ENSEMBL:ENSP00000222256:human:Ras-related protein Rab-3A:E=84.0555 | ENSEMBL:ENSP00000304461:human:Ras-related protein Rab-3B:E=81.9208 | ENSEMBL:ENSP00000222120:human:Ras-related protein Rab-3D:E=81.0862 | ENSEMBL:ENSP00000300935:human:Ras-related protein Rab-8A:E=51.8239 | ENSEMBL:ENSP00000312734:human:Ras-related protein Rab-…
F55C12.4	184311_s_at
T20B5.1	174879_at	apa-2	1	0	Neuronal expression: cholinergic & GABAergic motor neurons, head, tail & body.|	Vesicle coat complex AP-2, alpha subunit	ENSEMBL:ENSP00000346246:human:Isoform B of AP-2 complex subunit alpha-1:E=1000 | ENSEMBL:ENSP00000351926:human:Isoform A of AP-2 complex subunit alpha-1:E=1000 | ENSEMBL:ENSP00000327694:human:AP-2 complex subunit alpha-2:E=1000 | ENSEMBL:ENSP00000328024:human:CDNA PSEC0195 fis, clone HEMBA1001322, highly similar to ALPHA-ADAPTIN C:E=98.1549 | ENSEMBL:ENSP00000299980:human:AP-1 complex subunit gam…
K02E2.3	188983_at	srh-177				Predicted olfactory G-protein coupled receptor
Y38H8A.5	192608_at					Zn-finger	ENSEMBL:ENSP00000283268:human:FEZ family zinc finger 2:E=79.0757 | ENSEMBL:ENSP00000332777:human:zinc finger protein 312-like:E=74.9586 | ENSEMBL:ENSP00000329793:human:Zinc finger protein 85:E=44.4318 | ENSEMBL:ENSP00000261560:human:Zinc finger protein 430:E=43.8861 | ENSEMBL:ENSP00000352836:human:zinc finger protein 675:E=43.6778 | ENSEMBL:ENSP00000348403:human:CDNA FLJ36350 fis, clone THYMU2007…
Y57E12AL.6	187271_at
F56D2.7	175802_at	ced-6				Adaptor protein CED-6, contains PTB domain	ENSEMBL:ENSP00000352047:human:GULP, engulfment adaptor PTB domain containing 1:E=40.4318 | ENSEMBL:ENSP00000330326:human:hypothetical protein LOC80164:E=10.6383 | ENSEMBL:ENSP00000348644:human:Isoform 2 of Protein numb homolog:E=10.1739 | ENSEMBL:ENSP00000347169:human:Isoform 1 of Protein numb homolog:E=10.1079 | FLYBASE:CG11804-PB:fly:Flybase gene name is ced-6-PB:E=34.1192 | FLYBASE:CG9695-PA:f…
C41H7.3	183749_at					Uncharacterized protein
F13A2.2	182670_at
F01G4.1	174598_s_at	psa-4	1	1	psa-4 ubiquitously expressed in the nuclei of all somatic cells. It was expressed in the T cells and their daughters. GFP fluorescence was not clearly detected in the T cells when they were in metaphase or anaphase. However, fluorescence was observed in both of the newly forming daughter nuclei in telophase.|Larval Expression: intestine; body wall muscle; Nervous System; head neurons; tail neuron…	Chromatin remodeling complex SWI/SNF, component SWI2 and related ATPases (DNA/RNA helicase superfamily)	ENSEMBL:ENSP00000265773:human:SWI/SNF-related matrix-associated actin-dependent regulator of chromatin a2 isoform a:E=282.921 | ENSEMBL:ENSP00000349788:human:SWI/SNF-related matrix-associated actin-dependent regulator of chromatin a2 isoform b:E=281.495 | ENSEMBL:ENSP00000350720:human:SMARCA4 isoform 2:E=255.796 | ENSEMBL:ENSP00000343896:human:Probable global transcription activator SNF2L4:E=234.…
F58B3.7	193480_at					mRNA splicing factor	ENSEMBL:ENSP00000338287:human:Splicing factor 45:E=31.3279 | FLYBASE:CG17540-PC:fly:Flybase gene name is CG17540-PC:E=10.5229 |
ZK54.2	173799_at	tps-1	1	1	Larval Expression: anal depressor muscle; anal sphincter; body wall muscle; Nervous System; head neurons;
F47D12.1	176812_at	gar-2	1	0	GAR-2 was expressed in a subset of neurons from the folding stage during embryogenesis through adulthood. This observation is consistent with RT-PCR results showing the presence of gar-2 mRNA throughout development. GAR-2 was expressed in some head neurons with ciliated endings, which are putative sensory neurons, in many cells of the ventral cord, which are considered to be motor neurons, and in…		ENSEMBL:ENSP00000319984:human:Muscarinic acetylcholine receptor M2:E=52.7696 | ENSEMBL:ENSP00000306490:human:Muscarinic acetylcholine receptor M1:E=51.1938 | ENSEMBL:ENSP00000255380:human:Muscarinic acetylcholine receptor M3:E=48.1739 | ENSEMBL:ENSP00000331108:human:Muscarinic acetylcholine receptor M5:E=45.8861 | ENSEMBL:ENSP00000322924:human:5-hydroxytryptamine 1F receptor:E=37.9586 | ENSEMBL:E…
F25D1.1	174790_at	tag-93	1	1	Larval Expression: pharynx; intestine; anal depressor muscle; hypodermis; Nervous System; nerve ring; ventral nerve cord; head neurons; tail neurons;		ENSEMBL:ENSP00000282412:human:Isoform Beta-1 of Protein phosphatase 2C isoform beta:E=71.7695 | ENSEMBL:ENSP00000367801:human:PPM1B beta isoform variant 6 (Fragment):E=71.7447 | ENSEMBL:ENSP00000325920:human:Isoform Beta-2 of Protein phosphatase 2C isoform beta:E=71.699 | ENSEMBL:ENSP00000327255:human:Isoform Alpha-1 of Protein phosphatase 2C isoform alpha:E=68.0809 | ENSEMBL:ENSP00000314850:huma…
F21E9.6	182168_at
C48B4.4	175793_s_at	ced-7	0	0	CED-7 was widely expressed in embryos and was localized to the plasma membrane. In larvae and adults, CED-7 expression appeared restricted to specific cells. Specifically, CED-7 was detected in the amphid sheath cells, the pharyngeal-intestinal valve, and the phasmid sheath cells. CED-7 expression was also detected in both germline precursors and germline, except sperm in larvae and adults, respe…	Lipid exporter ABCA1 and related proteins, ABC superfamily	ENSEMBL:ENSP00000371818:human:ABCA3 variant protein (Fragment):E=145.538 | ENSEMBL:ENSP00000355303:human:Retinal-specific ATP-binding cassette transporter:E=143.745 | ENSEMBL:ENSP00000265662:human:ATP-binding cassette, sub-family A, member 2 isoform a:E=140.337 | ENSEMBL:ENSP00000354463:human:ABCA4 variant protein:E=138.585 | ENSEMBL:ENSP00000347205:human:ATP-binding cassette, sub-family A, membe…
Y46E12A.4	177151_at						ENSEMBL:ENSP00000177694:human:T-box transcription factor TBX21:E=29.1135 | ENSEMBL:ENSP00000295743:human:Eomesodermin homolog:E=29.0809 | ENSEMBL:ENSP00000374205:human:T-brain-1 protein:E=28.3566 | ENSEMBL:ENSP00000279386:human:T-box transcription factor TBX6:E=21.9208 | ENSEMBL:ENSP00000219905:human:similar to MAX-interacting protein isoform 5:E=21.6198 | ENSEMBL:ENSP00000374586:human:similar to…
C09F5.3	187378_at						ENSEMBL:ENSP00000262383:human:zinc finger protein 423:E=18.6778 | ENSEMBL:ENSP00000354794:human:Early hematopoietic zinc finger:E=12.7959 | ENSEMBL:ENSP00000299237:human:Zinc finger protein 319:E=12.0362 | ENSEMBL:ENSP00000308289:human:48 kDa protein:E=11.6198 | ENSEMBL:ENSP00000319305:human:Zinc finger protein 572:E=10.4949 | ENSEMBL:ENSP00000264808:human:PR domain zinc finger protein 5:E=10.327…
F41B5.8	191238_at	str-253				7-transmembrane olfactory receptor
F41E6.9	174090_at					Protein involved in vacuolar protein sorting	ENSEMBL:ENSP00000223500:human:Charged multivesicular body protein 5:E=67.7447 | ENSEMBL:ENSP00000216822:human:chromatin modifying protein 4A:E=17.0555 | ENSEMBL:ENSP00000217402:human:Charged multivesicular body protein 4b:E=14.7696 | ENSEMBL:ENSP00000297265:human:Charged multivesicular body protein 4c:E=12.5528 | FLYBASE:CG6259-PA:fly:Flybase gene name is CG6259-PA:E=61.6021 | FLYBASE:CG8055-PA:f…
C24H12.2	184491_at					Uncharacterized conserved protein
K02C4.5	174757_at					Unnamed protein
R74.8	173058_s_at	R74.8
F56H6.2	177630_at					Uncharacterized protein
Y62E10A.13	173613_s_at	Y62E10A.13	0	0	Larval Expression: intestine; unidentified cells in head;		ENSEMBL:ENSP00000275605:human:Phosphoserine phosphatase:E=55.1367 | FLYBASE:CG3705-PA:fly:Flybase gene name is aay-PA:E=48.3279 |
T07A5.6	186091_s_at	T07A5.6					ENSEMBL:ENSP00000345262:human:CDNA FLJ14891 fis, clone PLACE1004256, weakly similar to Mus musculus short coiled coil protein SCOCO (Scoc) mRNA:E=19.1549 | ENSEMBL:ENSP00000283110:human:HRIHFB2072 protein:E=18.4202 | ENSEMBL:ENSP00000345227:human:Short coiled coil protein:E=11.9208 | FLYBASE:CG5934-PA:fly:Flybase gene name is CG5934-PA:E=26.6198 |
C25G6.4	182648_at
W02B12.4	188504_at					Carboxylesterase and related proteins	ENSEMBL:ENSP00000304782:human:esterase 31:E=35.6778 | ENSEMBL:ENSP00000275857:human:Isoform 1 of Neuroligin-4, X-linked precursor:E=31.9208 | ENSEMBL:ENSP00000342535:human:Isoform 1 of Neuroligin-4, Y-linked precursor:E=30.5376 | ENSEMBL:ENSP00000264381:human:Cholinesterase precursor:E=30.3872 | ENSEMBL:ENSP00000317842:human:carboxylesterase 2 isoform 1:E=30.2596 | ENSEMBL:ENSP00000290567:human:C…
F35D2.5	174665_at	syd-1	1	0	The syd-1 mRNA was abundant in embryos and was reduced at later stages.|Antibodies against SYD-1 detected endogenous protein expression in the nerve ring of wild-type embryos and L1 larvae but not in syd-1 mutants.|GFP was observed as punctate clusters along the nerve processes throughout the nervous system.|	Predicted Rho GTPase-activating protein	ENSEMBL:ENSP00000340594:human:similar to synapse defective 1, Rho GTPase, homolog 1:E=34.4437 | ENSEMBL:ENSP00000341489:human:CDNA FLJ41692 fis, clone HCHON2000028, highly similar to Homo sapiens 7h3 protein mRNA:E=34.3665 | ENSEMBL:ENSP00000291107:human:Isoform Short of Active breakpoint cluster region-related protein:E=17.5229 | ENSEMBL:ENSP00000303909:human:Isoform Long of Active breakpoint cl…
C23H3.9	182086_s_at	C23H3.9					ENSEMBL:ENSP00000351956:human:Intestinal mucin:E=15.4949 | ENSEMBL:ENSP00000354885:human:Mucin-2 precursor:E=14.9586 | ENSEMBL:ENSP00000347118:human:Mucin 5 (Fragment):E=12.7212 | ENSEMBL:ENSP00000356455:human:Isoform C of Proteoglycan-4 precursor:E=11.7696 | ENSEMBL:ENSP00000356456:human:Isoform F of Proteoglycan-4 precursor:E=11.7696 | ENSEMBL:ENSP00000251819:human:Isoform A of Proteoglycan-4 p…
B0414.5	174512_at	cpb-3	0	1	Larval Expression: pharynx; intestine; body wall muscle;	Predicted RNA-binding protein (RRM superfamily)	ENSEMBL:ENSP00000261723:human:64 kDa protein:E=46.1871 | ENSEMBL:ENSP00000319671:human:CPEB4 protein:E=32.1805 | ENSEMBL:ENSP00000334533:human:KIAA1673 protein (Fragment):E=27.3979 | ENSEMBL:ENSP00000334058:human:cytoplasmic polyadenylation element binding protein 2 isoform A:E=27.3979 | ENSEMBL:ENSP00000371832:human:CPEB2 protein:E=27.3665 | ENSEMBL:ENSP00000265085:human:Hypothetical protein DKF…
F42G9.9	172101_x_at	ptl-1	1	2	Staining was observed in the epidermis of embryos undergoing elongation, but not after hatching. In addition, weak staining was observed in a number of neurons within the head region. During larval and adult stages, mechanosensory neurons and their processes express PTL-1. The number and position of immunoreactive neurons were examined in six late first or second stage larvae, when six mechanosen…	Microtubule-associated protein TAU	ENSEMBL:ENSP00000340438:human:Microtubule-associated tau protein:E=27.8239 | ENSEMBL:ENSP00000262410:human:microtubule-associated protein tau isoform 1:E=27.0223 | ENSEMBL:ENSP00000352460:human:203 kDa protein:E=26.9208 | ENSEMBL:ENSP00000303214:human:microtubule-associated protein tau isoform 2:E=26.7447 | ENSEMBL:ENSP00000302706:human:microtubule-associated protein tau isoform 3:E=26.699 | ENSE…
K07C11.8	186360_at
T21C9.5	177411_s_at	lpd-9
K08E7.6	174521_at
B0280.1	174762_at	B0280.1	1	0	This pattern shows expression in the large nuclei of the intestine. Expression can be seen in late larval stages and in adults. Staining most commonly occurs in a group of posterior intestinal nuclei, and the pattern sometimes can be seen to extend to the anterior nuclei (though rarely). The variability in the expression pattern is not due to mosaicism as staining was performed on an integrated l…	Protein geranylgeranyltransferase type II, beta subunit	ENSEMBL:ENSP00000317473:human:Geranylgeranyl transferase type-2 subunit beta:E=100.237 | ENSEMBL:ENSP00000359861:human:37 kDa protein:E=99.4949 | ENSEMBL:ENSP00000359860:human:Rab geranylgeranyltransferase, beta subunit variant (Fragment):E=88.2441 | ENSEMBL:ENSP00000359862:human:Rab geranylgeranyltransferase, beta subunit:E=32.0757 | ENSEMBL:ENSP00000246166:human:Protein farnesyltransferase subu…
Y57A10A.7	185481_at					Uncharacterized protein
F33D4.3	188219_at	flp-13	1	0	Expressed in eggs and larva, but not from adult.|Nerve ring and other neuronal processes.|Expressed in ASE, ASG, ASK, BAG, DD, I5, M3, M5. Faint or variable expression observed in an extra pair of cells in the head. Male specific expression in VSP.|Transgenic animals carrying a gfp reporter gene fused to the promoter region of flp-13 (Pflp-13::gfp) (strain NY1121) show GFP expression in six cell …	Unnamed protein	FLYBASE:CG2346-PA:fly:Flybase gene name is Fmrf-PA:E=11.0555 |
C04B4.2	179273_at		1	0	Larval Expression: intestine; Nervous System; head neurons; unidentified cells in head;	Unnamed protein
Y62E10A.4	186069_at	srsx-25				7-transmembrane receptor	FLYBASE:CG7431-PA:fly:Flybase gene name is CG7431-PA:E=10.6576 |
Y37H2B.1	182920_at					Unnamed protein
K03E6.5	191999_s_at	unc-1	1	2	Expressed in embryos shortly before hatching. Broadly expressed in nervous system at L1 through L4: nerve ring, ventral cord motor neurons. Also in vulval muscles at adult.|Staining wild-type C. elegans with anti-UNC-1 antibody showed a punctate distribution of protein along nerve tracts. Staining was most intense in the nerve ring, the retrovesicular ganglion, and the ventral and dorsal nerve co…	Prohibitins and stomatins of the PID superfamily	ENSEMBL:ENSP00000286713:human:Erythrocyte band 7 integral membrane protein:E=79.1871 | ENSEMBL:ENSP00000255480:human:Stomatin-like protein 3:E=73.7959 | ENSEMBL:ENSP00000263730:human:Isoform 1 of Podocin:E=57.1675 | ENSEMBL:ENSP00000345911:human:Isoform 2 of Podocin:E=45.9586 | ENSEMBL:ENSP00000319323:human:Isoform 1 of Stomatin-like protein 1:E=27.5086 | ENSEMBL:ENSP00000352788:human:Stomatin-li…
R11H6.3	178198_at					Unnamed protein
K09H9.1	182326_at					Uncharacterized protein
F31E3.2	189110_at	F31E3.2				Serine/threonine protein kinase	ENSEMBL:ENSP00000301037:human:Isoform 1 of Uncharacterized serine/threonine-protein kinase SgK494:E=38.7696 | ENSEMBL:ENSP00000295797:human:Protein kinase C, iota type:E=37.6576 | ENSEMBL:ENSP00000306124:human:Protein kinase C epsilon type:E=37.6198 | ENSEMBL:ENSP00000262848:human:Serine/threonine-protein kinase PRKX:E=36.7959 | ENSEMBL:ENSP00000341919:human:OTTHUMP00000017246:E=36.7447 | ENSEMBL…
Y67A10A.6	184541_s_at	ssu-2				Predicted molecular chaperone, contains DnaJ domain	ENSEMBL:ENSP00000339150:human:Uncharacterized protein C3orf32:E=31.2076 | ENSEMBL:ENSP00000324551:human:40 kDa protein:E=30.041 |
F57A8.4	193377_at					7-transmembrane receptor
K10B3.9	175687_at	mai-1				ATPase inhibitory factor	ENSEMBL:ENSP00000253067:human:Hypothetical protein DKFZp564G0422:E=10.3098 | FLYBASE:CG13551-PA:fly:Flybase gene name is CG13551-PA:E=17.0862 | FLYBASE:CG11079-PA:fly:Flybase gene name is CG11079-PA:E=14.6198 |
Y54E2A.10	184680_at
C36C9.3	180118_at					Uncharacterized protein
T27F6.7	179515_at
ZC477.3	175494_at	ZC477.3				Unnamed protein	ENSEMBL:ENSP00000296441:human:coiled-coil domain containing 51:E=36.2219 |
C25A1.4	173779_at					RNA-binding protein hnRNP-M	ENSEMBL:ENSP00000316950:human:Isoform 1 of Myelin expression factor 2:E=52.4559 | ENSEMBL:ENSP00000267836:human:Isoform 2 of Myelin expression factor 2:E=52.4437 | ENSEMBL:ENSP00000325376:human:heterogeneous nuclear ribonucleoprotein M isoform a:E=40.3768 | ENSEMBL:ENSP00000325732:human:heterogeneous nuclear ribonucleoprotein M isoform b:E=34.6383 | FLYBASE:CG9373-PA:fly:Flybase gene name is CG93…
K05C4.9	193278_at					ZYG-1-like serine/threonine protein kinases
F31E8.2	177413_s_at	snt-1	1	0	In adult hermaphrodites, strong staining were observed in three synaptic rich structures: nerve ring, ventral cord and dorsal cord processes, sites of neuromuscular junctions onto body wall muscles. Stained majority of the pharyngeal nervous system processes. Less intensive staining of the ventral and dorsal sublateral processes and several processes directed anteriorly from the nerve ring. Stain…	Ca2+-dependent phospholipid-binding protein Synaptotagmin, required for synaptic vesicle and secretory granule exocytosis	ENSEMBL:ENSP00000261205:human:Synaptotagmin-1:E=116.337 | ENSEMBL:ENSP00000315589:human:Synaptotagmin-2:E=114.114 | ENSEMBL:ENSP00000346265:human:Synaptotagmin-5:E=98.3872 | ENSEMBL:ENSP00000263846:human:synaptotagmin VII:E=71.284 | ENSEMBL:ENSP00000228567:human:Synaptotagmin-10:E=70.7695 | ENSEMBL:ENSP00000358558:human:Synaptotagmin-6:E=69.7959 | ENSEMBL:ENSP00000285794:human:synaptotagmin VI:E=…
Y37E11B.1	190343_at	Y37E11B.1				Zn-finger	ENSEMBL:ENSP00000270459:human:Zinc finger protein 787:E=12.3767 | ENSEMBL:ENSP00000255746:human:Zinc finger protein 679:E=10.9586 | ENSEMBL:ENSP00000327800:human:Isoform 2 of Zinc finger protein 181:E=10.6576 | ENSEMBL:ENSP00000301233:human:Zinc finger protein OZF:E=10.5229 | ENSEMBL:ENSP00000339195:human:50 kDa protein:E=10.4949 | ENSEMBL:ENSP00000367300:human:Zinc finger protein 425:E=10.4685 |…
F16A11.3	174717_at	F16A11.3				Protein phosphatase 2A regulatory subunit A and related proteins	ENSEMBL:ENSP00000285124:human:Isoform 1 of Serine/threonine-protein phosphatase 4 regulatory subunit 1:E=54.9586 | ENSEMBL:ENSP00000342972:human:Isoform 1 of Serine/threonine-protein phosphatase 4 regulatory subunit 1-like:E=33.7959 | ENSEMBL:ENSP00000360204:human:Isoform 2 of Serine/threonine-protein phosphatase 4 regulatory subunit 1-like:E=31.585 | ENSEMBL:ENSP00000244070:human:PPP4R1L protein…
F08D12.12	186592_at
F14H12.3	176787_s_at					Unnamed protein	ENSEMBL:ENSP00000260356:human:Thrombospondin-1 precursor:E=27.7959 | ENSEMBL:ENSP00000334802:human:Thrombospondin-2 precursor:E=26.9586 | ENSEMBL:ENSP00000271588:human:hemicentin 1:E=26.4685 | ENSEMBL:ENSP00000247153:human:Properdin precursor:E=26.4318 | ENSEMBL:ENSP00000264845:human:Semaphorin-5A precursor:E=25.5528 | ENSEMBL:ENSP00000313046:human:Brain-specific angiogenesis inhibitor 1 precurso…
F37C4.5	171919_x_at	F37C4.5
Y48E1B.10	173938_s_at	gst-20				Glutathione S-transferase	ENSEMBL:ENSP00000295256:human:Glutathione-requiring prostaglandin D synthase:E=24.0315 | ENSEMBL:ENSP00000335620:human:Glutathione S-transferase A1:E=12.9586 | ENSEMBL:ENSP00000306378:human:Glutathione S-transferase A4:E=12.5229 | ENSEMBL:ENSP00000211122:human:Glutathione S-transferase A3:E=12.5229 | ENSEMBL:ENSP00000256594:human:Glutathione S-transferase Mu 3:E=12.2147 | ENSEMBL:ENSP00000211309:…
F44E2.9	175106_at
F39H2.2	175361_at	sig-7				Predicted peptidyl prolyl cis-trans isomerase	ENSEMBL:ENSP00000253329:human:Peptidyl-prolyl cis-trans isomerase-like 4:E=116.055 | ENSEMBL:ENSP00000305602:human:serologically defined colon cancer antigen 10:E=31.4949 | ENSEMBL:ENSP00000334553:human:Isoform 1 of Peptidyl-prolyl cis-trans isomerase-like 2:E=29.585 | ENSEMBL:ENSP00000234288:human:Isoform 1 of Peptidyl-prolyl cis-trans isomerase-like 3:E=29.4559 | ENSEMBL:ENSP00000244367:human:P…
C31H5.5	179235_at
C26F1.7	183214_at					Protein kinase C inhibitor-like protein	ENSEMBL:ENSP00000229633:human:HINT4:E=17.3188 | FLYBASE:CG34015-PA:fly:Flybase gene name is CG34015-PA:E=16.7696 | FLYBASE:CG15362-PA:fly:Flybase gene name is CG15362-PA:E=15.0605 |
Y119D3B.21	176248_at
F32H2.2	190612_at	mdt-31				Transcriptional regulator SOH1	ENSEMBL:ENSP00000225728:human:Mediator of RNA polymerase II transcription subunit 31:E=35.0862 | FLYBASE:CG1057-PA:fly:Flybase gene name is MED31-PA:E=34.0044 |
Y22D7AR.13	175772_s_at	ser-4	1	0	Expression of a ser-4::gfp reporter gene construct is restricted to a few neurons in the nervous system. Most consistent expression can be observed in the RIB and RIS head interneuron classes. Less consistent expression is observed in a pharyngeal neuron, a pair of sublateral inter- or motorneurons, rarely in a pair of neurons in the retrovesicular ganglion, the PVT tail neuron, and either the DV…	7 transmembrane receptor	ENSEMBL:ENSP00000257763:human:5-hydroxytryptamine 1B receptor:E=63.3188 | ENSEMBL:ENSP00000313661:human:5-hydroxytryptamine 1D receptor:E=62.4685 | ENSEMBL:ENSP00000316244:human:5-hydroxytryptamine 1A receptor:E=61.5528 | ENSEMBL:ENSP00000322924:human:5-hydroxytryptamine 1F receptor:E=58.5528 | ENSEMBL:ENSP00000287907:human:5-hydroxytryptamine 5A receptor:E=54.8539 | ENSEMBL:ENSP00000349010:human…
T06E4.3	172042_x_at	atl-1	0	0	Ce-atl-1 mRNA was expressed in all larval stages and levels increased about fivefold in the adult stage.|Ce-atl-1 is expressed in both the mitotic and meiotic cells of wild-type adult gonads.|	Protein kinase of the PI-3 kinase family involved in mitotic growth, DNA repair and meiotic recombination	ENSEMBL:ENSP00000343741:human:Isoform 1 of Serine/threonine-protein kinase ATR:E=55.1938 | ENSEMBL:ENSP00000372583:human:302 kDa protein:E=55.1938 | ENSEMBL:ENSP00000372581:human:294 kDa protein:E=53.2441 | ENSEMBL:ENSP00000374162:human:ataxia telangiectasia mutated protein isoform 2:E=34.0605 | ENSEMBL:ENSP00000374163:human:Serine-protein kinase ATM:E=33.9586 | ENSEMBL:ENSP00000278616:human:351 …
Y105C5B.19	187077_s_at		1	1	Generally ubiquitous expression is seen in all somatic cells from early embryonic stages until adulthood. However, expression is confined to a varying number of discrete nuclear organelles. In anaesthetised worms these organelles have a random Brownian-like movement.	Unnamed protein
C18D1.3	187944_at	flp-4	1	0	Expressed in all stages|Nerve ring and other neuronal processes.|Expressed in ADL, ASEL, AVM, AWC, FLP, PHA, PHB, PVD, I5, I6, NSM. No male specific expression.|Expressed in ASEL but not ASER.
K10B3.6	173121_s_at	K10B3.6				Predicted starch-binding protein	ENSEMBL:ENSP00000265183:human:Putative glycerophosphodiester phosphodiesterase 5:E=68.9586 | ENSEMBL:ENSP00000368277:human:OTTHUMP00000030202:E=33.6021 | FLYBASE:CG2818-PA:fly:Flybase gene name is CG2818-PA:E=66.0177 | FLYBASE:CG9394-PA:fly:Flybase gene name is CG9394-PA:E=44.8861 | FLYBASE:CG11619-PA:fly:Flybase gene name is CG11619-PA:E=36.9586 | FLYBASE:CG18135-PB:fly:Flybase gene name is CG18…
C02H7.3	173456_at	aex-3	1	0	~all neurons|~all neurons|Expr203 have shown that aex-3 is expressed in nearly all neurons in adults. The Gene Catchr-derived GFP::AEX-3 expression pattern extends these results by demonstrating that AEX-3 accumulates in many neurons at all stages of the C.elegans life cycle.|Larval Expression: intestine;	MAPK-activating protein DENN	ENSEMBL:ENSP00000304505:human:MAP-kinase activating death domain-containing protein isoform e:E=241.602 | ENSEMBL:ENSP00000310933:human:MAP-kinase activating death domain-containing protein isoform d:E=239.201 | ENSEMBL:ENSP00000343902:human:MAP-kinase activating death domain-containing protein isoform a:E=225.432 | ENSEMBL:ENSP00000348624:human:SET binding factor 1 isoform a variant:E=26.3872 | …
Y6E2A.5	179428_at					Unnamed protein
Y75B8A.39	185669_at
B0454.10	189389_at	sri-30				Predicted olfactory G-protein coupled receptor
ZC155.1	173222_s_at	nex-1	0	0	The GFP is diffusely localized throughout the gland cell bodies within the terminal bulb of the pharynx, immediately anterior to the autofluorescent yellow granules that fill the cells of the intestine. When the vector nex-1-GFP 2 was used, punctate staining was also seen representing the nuclei of the two g1 gland cells of the terminal bulb. GFP staining was diffuse throughout the volume of the …	Annexin	ENSEMBL:ENSP00000262219:human:annexin A13 isoform b:E=63.8239 | ENSEMBL:ENSP00000347594:human:Annexin A8:E=62.1871 | ENSEMBL:ENSP00000334177:human:similar to Annexin A8:E=61.7447 | ENSEMBL:ENSP00000265447:human:Annexin A11:E=61.3188 | ENSEMBL:ENSP00000347164:human:annexin IV:E=60.699 | ENSEMBL:ENSP00000348889:human:annexin VI isoform 2:E=60.585 | ENSEMBL:ENSP00000340241:human:annexin A8-like:E=59…
W08F4.3	171987_x_at		1	1	Larval Expression: pharynx; intestine; body wall muscle; hypodermis; seam cells; Nervous System; head neurons; neurons along body; tail neurons; unidentified cells in tail ;
F08G12.8	180678_at
W07E11.3	175777_at	flp-2	1	1	Expressed in all stages|Nerve ring and other neuronal processes.|Expressed in AIA, RID, PVW, I5, MC. Faint or variable expression observed in ASI, M4, head muscles and an extra pair of cells in the head. No male specific expression.	Unnamed protein
W03F8.2	189238_at						ENSEMBL:ENSP00000281092:human:Proto-oncogene tyrosine-protein kinase FER:E=23.1487 | ENSEMBL:ENSP00000331504:human:Proto-oncogene tyrosine-protein kinase Fes/Fps:E=22.2007 | ENSEMBL:ENSP00000337451:human:Isoform 1 of Ephrin type-A receptor 3 precursor:E=16.2924 | ENSEMBL:ENSP00000346899:human:Isoform 2 of Ephrin type-A receptor 5 precursor:E=16.284 | ENSEMBL:ENSP00000273854:human:Isoform 1 of Eph…
F56C11.3	184982_s_at		0	1	Larval Expression: pharynx; body wall muscle;|Larval Expression: pharynx; body wall muscle; unidentified cells;	Mitochondrial sulfhydryl oxidase involved in the biogenesis of cytosolic Fe/S proteins	ENSEMBL:ENSP00000248114:human:erv1-like growth factor:E=33.7959 | ENSEMBL:ENSP00000347286:human:Augmenter of liver regeneration:E=32.9586 | ENSEMBL:ENSP00000351693:human:Truncated augmenter of liver regeneration:E=14.9208 | FLYBASE:CG12534-PA:fly:Flybase gene name is CG12534-PA:E=35.7696 |
M02F4.8	189807_at	aqp-7				Aquaporin (major intrinsic protein family)	ENSEMBL:ENSP00000297991:human:Isoform 1 of Aquaporin-3:E=52.1739 | ENSEMBL:ENSP00000219919:human:Aquaporin-9:E=51.5376 | ENSEMBL:ENSP00000318355:human:Isoform 1 of Aquaporin-10:E=51.0223 | ENSEMBL:ENSP00000297988:human:Aquaporin-7:E=46.0969 | ENSEMBL:ENSP00000368821:human:Aquaporin 7:E=46.0969 | ENSEMBL:ENSP00000329634:human:34 kDa protein:E=43.8239 | ENSEMBL:ENSP00000316510:human:34 kDa protein:…
C52B9.1	189097_at	cka-2				Choline kinase	ENSEMBL:ENSP00000312189:human:Choline/ethanolamine kinase:E=75.3372 | ENSEMBL:ENSP00000348454:human:Isoform 2 of Choline kinase alpha:E=69.699 | ENSEMBL:ENSP00000265689:human:Isoform 1 of Choline kinase alpha:E=65.699 | ENSEMBL:ENSP00000356168:human:ETNK2 protein:E=24.3098 | ENSEMBL:ENSP00000356167:human:Novel protein:E=23.8239 | ENSEMBL:ENSP00000266517:human:Ethanolamine kinase 1:E=19.7959 | ENS…
F26D11.1	189204_at					Gluconate kinase	ENSEMBL:ENSP00000365597:human:OTTHUMP00000021547:E=16.9208 | ENSEMBL:ENSP00000277124:human:OTTHUMP00000021546:E=10.3188 |
C10F3.4	179770_at	C10F3.4				Predicted hydrolase (HIT family)	ENSEMBL:ENSP00000368405:human:hypothetical protein LOC390637:E=31.2076 | FLYBASE:CG3552-PC:fly:Flybase gene name is CG3552-PC:E=19.4318 |
B0391.5	179123_at					Uncharacterized protein
T10B5.4	182567_at					Uncharacterized protein
M02B7.4	181013_at					Predicted glycosyltransferase	ENSEMBL:ENSP00000303404:human:Asparagine-linked glycosylation 14 homolog:E=29.3665 | FLYBASE:CG6308-PA:fly:Flybase gene name is CG6308-PA:E=18.8239 |
Y46G5A.20	184840_at						ENSEMBL:ENSP00000347533:human:Isoform 1 of Zinc finger CCHC domain-containing protein 10:E=10.2441 | ENSEMBL:ENSP00000324274:human:Isoform 2 of Zinc finger CCHC domain-containing protein 10:E=10.1871 |
W05B10.1	192351_s_at	his-74				Histones H3 and H4	ENSEMBL:ENSP00000254810:human:Histone H3.3:E=60.7447 | ENSEMBL:ENSP00000305245:human:similar to H3 histone, family 3B:E=60.0044 | ENSEMBL:ENSP00000333277:human:Histone H3.2:E=59.5686 | ENSEMBL:ENSP00000230495:human:Histone H3.1:E=59.0458 | ENSEMBL:ENSP00000358175:human:Novel protein similar to histone 2, H3c:E=58.0969 | ENSEMBL:ENSP00000305353:human:Histone H3.1t:E=57.5686 | ENSEMBL:ENSP000003398…
C52E4.1	193293_at	cpr-1	0	0	High level of gut cell staining in all developmental stages except embryos. There was variability in intensity and the number of gut cells staining between individuals of the same transgenic lines. A small number of transformants within each line showed expression in all gut cells but the majority showed staining restricted to the most anterior (Int1) the mid anterior (Int2 and Int3) and the mid …	Cysteine proteinase Cathepsin L	ENSEMBL:ENSP00000342070:human:Cathepsin B precursor:E=84.0315 | ENSEMBL:ENSP00000227266:human:Dipeptidyl-peptidase 1 precursor:E=35.8539 | ENSEMBL:ENSP00000271064:human:Isoform 1 of Tubulointerstitial nephritis antigen-like precursor:E=32.4559 | ENSEMBL:ENSP00000359905:human:Tubulointerstitial nephritis antigen:E=31.3979 | ENSEMBL:ENSP00000259782:human:Isoform 1 of Tubulointerstitial nephritis an…
T23D8.2	190295_at	tsp-7				Tetraspanin family integral membrane protein	ENSEMBL:ENSP00000257857:human:CD63 antigen:E=35.4437 | ENSEMBL:ENSP00000011898:human:Tetraspanin-9:E=33.1192 | ENSEMBL:ENSP00000324304:human:Tetraspanin-4:E=28.5686 | ENSEMBL:ENSP00000003603:human:Tetraspanin-6:E=23.1675 | ENSEMBL:ENSP00000271324:human:Leukocyte surface antigen CD53:E=23.0132 | ENSEMBL:ENSP00000324101:human:CD151 antigen:E=21.3872 | ENSEMBL:ENSP00000227155:human:CD82 antigen:E=21…
C03G5.7	180535_at	flp-5	1	0	Expressed in all stages|Nerve ring and other neuronal processes.|GFP expressed cells are only seen in the anterior head region.|Expressed in ASE, PVT, RMG, I4, M4, pharyngeal muscle. Faint or variable expression observed in P8 and I2. Male specific expression in Rays 1, 5, 7, HOB.|Expressed in R1B, R5B and R7B neurons.|Larval Expression: Nervous System; head neurons;
F42H10.2	176265_at					Uncharacterized conserved protein
T14B4.8	184018_at
F56A3.2	174268_s_at					GIY-YIG type nuclease	ENSEMBL:ENSP00000251303:human:GIY-YIG domain containing 1 isoform 1:E=39.6383 | ENSEMBL:ENSP00000335205:human:CDNA: FLJ23439 fis, clone HSI00184:E=35.2676 | ENSEMBL:ENSP00000333945:human:GIY-YIG domain containing 1 isoform 2:E=24.4202 | FLYBASE:CG18271-PA:fly:Flybase gene name is CG18271-PA:E=40.9586 |
B0035.16	193655_s_at					tRNA (5-methylaminomethyl-2-thiouridylate)-methyltransferase	ENSEMBL:ENSP00000290846:human:tRNA (5-methylaminomethyl-2-thiouridylate)-methyltransferase:E=67.4815 | ENSEMBL:ENSP00000370407:human:DJ1163J1.4 protein:E=60.1249 | ENSEMBL:ENSP00000370409:human:Mitochondrial 5-methylaminomethyl-2-thiouridylate-methyltransferase precursor transcript variant 3:E=18.4437 | FLYBASE:CG3021-PA:fly:Flybase gene name is CG3021-PA:E=71.699 |
F56A6.1	176756_s_at	sago-2					ENSEMBL:ENSP00000246314:human:eukaryotic translation initiation factor 2C, 3 isoform b:E=33.6198 | ENSEMBL:ENSP00000315528:human:Eukaryotic translation initiation factor 2C 3:E=33.2291 | ENSEMBL:ENSP00000362302:human:Eukaryotic translation initiation factor 2C, 1:E=32.6383 | ENSEMBL:ENSP00000207451:human:Eukaryotic translation initiation factor 2C 1:E=32.4685 | ENSEMBL:ENSP00000220592:human:eukar…
ZK287.1	179539_at		1	0	Larval Expression: intestine; Nervous System; nerve ring; ventral nerve cord; dorsal nerve cord; head neurons; tail neurons; unidentified cells; unidentified cells in tail ;
C28D4.3	173167_s_at	gln-6	0	0	Expressed in medial germline.	Glutamine synthetase	ENSEMBL:ENSP00000307900:human:Glutamine synthetase:E=115.013 | ENSEMBL:ENSP00000368058:human:19 kDa protein:E=42.301 | FLYBASE:CG1743-PB:fly:Flybase gene name is Gs2-PB:E=116.495 | FLYBASE:CG2718-PC:fly:Flybase gene name is Gs1-PC:E=107.31 |
C43H6.3	174931_at					Myotrophin and similar proteins	ENSEMBL:ENSP00000349140:human:Myotrophin:E=19.2441 | ENSEMBL:ENSP00000280771:human:Hypothetical protein DKFZp686I225:E=10.0605 | ENSEMBL:ENSP00000284207:human:Isoform 3 of Ankyrin repeat domain-containing protein 29:E=10.0506 | ENSEMBL:ENSP00000280772:human:Ankyrin-3:E=10.0315 | FLYBASE:CG31715-PA:fly:Flybase gene name is CG31715-PA:E=24.2441 | FLYBASE:CG7423-PA:fly:Flybase gene name is CG7423-PA…
Y7A5A.3	177895_at
T04D1.2	180499_at					Uncharacterized protein
C03E10.3	183839_at
R08D7.5	188889_at		1	0	This gene is expressed only in neural cells. At hatching, two cells in the head ganglia and three in the tail ganglia score for reporter activity. As the worm grows, more neurones become positive for expression-presumably indicating the birth of these cells. Adulthood, in which the full pattern can best be seen, has 15 cells staining in the head and tail ganglia, with a further 5 in the most ante…	Ca2+-binding protein (centrin/caltractin), EF-Hand superfamily protein	ENSEMBL:ENSP00000276365:human:Centrin-2:E=18.3566 | ENSEMBL:ENSP00000319052:human:Centrin-1:E=17.2924 | ENSEMBL:ENSP00000272298:human:Calmodulin:E=12.4559 | ENSEMBL:ENSP00000283122:human:centrin 3:E=11.6576 | ENSEMBL:ENSP00000315299:human:Calmodulin-like protein 3:E=11.3979 | FLYBASE:CG17493-PA:fly:Flybase gene name is CG17493-PA:E=16.8539 | FLYBASE:CG31802-PA:fly:Flybase gene name is CG31802-PA:…
Y75B8A.26	193902_at	mrp-8				Multidrug resistance-associated protein/mitoxantrone resistance protein, ABC superfamily	ENSEMBL:ENSP00000263013:human:Isoform 1 of Multidrug resistance-associated protein 1:E=231.237 | ENSEMBL:ENSP00000263018:human:ATP-binding cassette, sub-family C, member 1 isoform 6:E=231.229 | ENSEMBL:ENSP00000285238:human:Isoform 3 of Canalicular multispecific organic anion transporter 2:E=226.149 | ENSEMBL:ENSP00000263015:human:ATP-binding cassette, sub-family C, member 1 isoform 7:E=220.538 |…
T23H2.1	171843_x_at	npp-12				Nuclear pore complex, gp210 component	ENSEMBL:ENSP00000373405:human:Isoform 1 of Nuclear pore membrane glycoprotein 210 precursor:E=137.921 | ENSEMBL:ENSP00000254508:human:206 kDa protein:E=125.538 | ENSEMBL:ENSP00000340500:human:Nuclear pore membrane glycoprotein 210-like precursor:E=108.824 | ENSEMBL:ENSP00000292237:human:177 kDa protein:E=71.6383 | ENSEMBL:ENSP00000271854:human:Hypothetical protein DKFZp434E2118:E=28.3872 | FLYBAS…
T13H5.1	174724_at	T13H5.1					ENSEMBL:ENSP00000282833:human:protein tyrosine phosphatase, receptor type, K precursor:E=63.6198 | ENSEMBL:ENSP00000357193:human:Receptor-type tyrosine-protein phosphatase kappa precursor:E=63.6198 | ENSEMBL:ENSP00000357196:human:OTTHUMP00000017181:E=62.9586 | ENSEMBL:ENSP00000331418:human:Receptor-type tyrosine-protein phosphatase mu precursor:E=61.8861 | ENSEMBL:ENSP00000362297:human:OTTHUMP000…
F19B10.1	185516_s_at
R07E4.3	182653_at					Ubiquinol cytochrome c reductase, subunit QCR8	FLYBASE:CG7580-PA:fly:Flybase gene name is CG7580-PA:E=12.6576 |
T07C5.1	175566_s_at	ugt-50	1	0	Expressed in AFD, ASG, AUA, PVQ, intestine.	UDP-glucuronosyl and UDP-glucosyl transferase
W09C2.1	192655_s_at	elt-1	0	0	elt-1 (1.75 kb) detected exclusively in embryos.		ENSEMBL:ENSP00000365858:human:Isoform 1 of Erythroid transcription factor:E=48.0862 | ENSEMBL:ENSP00000368632:human:Isoform 2 of Trans-acting T-cell-specific transcription factor GATA-3:E=48.0132 | ENSEMBL:ENSP00000345681:human:Endothelial transcription factor GATA-2:E=47.2076 | ENSEMBL:ENSP00000341619:human:Isoform 1 of Trans-acting T-cell-specific transcription factor GATA-3:E=46.7447 | ENSEMBL…
C17H12.2	174076_at		0	0	Broadly expressed in gonad (faint).	Uncharacterized conserved protein	ENSEMBL:ENSP00000351580:human:69 kDa protein:E=33.1871 | ENSEMBL:ENSP00000329841:human:KIAA2013:E=33.1871 | ENSEMBL:ENSP00000332453:human:Novel protein:E=33.0506 | ENSEMBL:ENSP00000371104:human:similar to CG7289-PA:E=14.0132 | FLYBASE:CG7289-PA:fly:Flybase gene name is CG7289-PA:E=63.5376 |
C27H5.1	188407_at	pdl-1	1	0	Larval Expression: pharynx; Nervous System; head neurons; tail neurons;	cGMP-phosphodiesterase, delta subunit	ENSEMBL:ENSP00000287600:human:Retinal rod rhodopsin-sensitive cGMP 3',5'-cyclic phosphodiesterase subunit delta:E=55.4949 | FLYBASE:CG9296-PA:fly:Flybase gene name is CG9296-PA:E=39.7959 |
C15H9.5	174368_at					G protein-coupled seven transmembrane receptor	ENSEMBL:ENSP00000291972:human:Isoform 1 of Protein GPR107 precursor:E=77.1249 | ENSEMBL:ENSP00000336988:human:Isoform 2 of Protein GPR107 precursor:E=76.8539 | ENSEMBL:ENSP00000264080:human:Protein GPR108 precursor:E=76.4949 | FLYBASE:CG12121-PA:fly:Flybase gene name is CG12121-PA:E=83.6198 |
T27E9.3	173139_s_at	cdk-5				Cyclin-dependent kinase CDK5	ENSEMBL:ENSP00000297518:human:Cell division protein kinase 5:E=117.137 | ENSEMBL:ENSP00000266970:human:Cell division protein kinase 2:E=88.5376 | ENSEMBL:ENSP00000293215:human:Cell division protein kinase 3:E=88.1549 | ENSEMBL:ENSP00000261211:human:Serine/threonine-protein kinase PCTAIRE-2:E=78.699 | ENSEMBL:ENSP00000306043:human:Hypothetical protein DKFZp686L20222:E=78.3665 | ENSEMBL:ENSP0000027…
H20J04.2	174996_at					Chromatin remodeling complex WSTF-ISWI, large subunit (contains heterochromatin localization, PHD and BROMO domains)	ENSEMBL:ENSP00000371859:human:179 kDa protein:E=92 | ENSEMBL:ENSP00000353458:human:Isoform 1 of Bromodomain adjacent to zinc finger domain protein 1A:E=92 | ENSEMBL:ENSP00000351555:human:Isoform 2 of Bromodomain adjacent to zinc finger domain protein 1A:E=78.6198 | ENSEMBL:ENSP00000342434:human:Isoform 1 of Bromodomain adjacent to zinc finger domain protein 1B:E=40.5528 | ENSEMBL:ENSP00000179765:…
K04D7.5	179141_at	gon-4	0	0	GON-4::GFP was found in the nucleus. Furthermore, GON-4::GFP was found in the somatic gonadal precursor cells, Z1 and Z4, and their descendants from L1 until the early L3 stage. Expression was weak, but reproducible. During L4, GFP was observed in four nuclei of developing vulva, but not in other nongonadal cells. Intriguingly, GON-4::GFP was detected in a scattering of germ-line nuclei of rescue…		ENSEMBL:ENSP00000354322:human:Isoform 2 of GON-4-like protein:E=16.2757 | ENSEMBL:ENSP00000357315:human:Isoform 1 of GON-4-like protein:E=15.8239 |
F08F3.1	182555_at
K11C4.5	173827_at	unc-68	1	1	GFP fluorescence is observed in several muscle cell types of the transformants, including body-wall muscle cells, terminal bulb muscles of the pharynx, vulval and uterine muscle, diagonal muscles of the male tail, the anal sphincter muscle, and anal depressor muscles. GFP expression is variably observed in unidentified neurons in the head. GFP expression first observed in body-wall and pharyngeal…		ENSEMBL:ENSP00000348047:human:Isoform 1 of Ryanodine receptor 2:E=1000 | ENSEMBL:ENSP00000353174:human:Isoform 2 of Ryanodine receptor 2:E=1000 | ENSEMBL:ENSP00000373884:human:Isoform 1 of Ryanodine receptor 1:E=1000 | ENSEMBL:ENSP00000347667:human:Isoform 2 of Ryanodine receptor 1:E=1000 | ENSEMBL:ENSP00000354735:human:Isoform 2 of Ryanodine receptor 3:E=1000 | ENSEMBL:ENSP00000352608:human:565 …
Y71H9A.2	191356_at	sto-6				Prohibitins and stomatins of the PID superfamily	ENSEMBL:ENSP00000286713:human:Erythrocyte band 7 integral membrane protein:E=87.8861 | ENSEMBL:ENSP00000255480:human:Stomatin-like protein 3:E=75.3767 | ENSEMBL:ENSP00000263730:human:Isoform 1 of Podocin:E=63.4202 | ENSEMBL:ENSP00000345911:human:Isoform 2 of Podocin:E=50.9208 | ENSEMBL:ENSP00000319323:human:Isoform 1 of Stomatin-like protein 1:E=27.8239 | ENSEMBL:ENSP00000352788:human:Stomatin-li…
F52A8.6	173011_at	F52A8.6	0	0	Larval Expression: unidentified cells in head;	Ras family small GTPase	ENSEMBL:ENSP00000373411:human:NF-kappa-B inhibitor-interacting Ras-like protein 1:E=28.2596 | ENSEMBL:ENSP00000354177:human:22 kDa protein:E=27.8239 | ENSEMBL:ENSP00000312773:human:Isoform 1 of NF-kappa-B inhibitor-interacting Ras-like protein 2:E=27.1938 | ENSEMBL:ENSP00000303580:human:Similar to Kappa B-ras 2:E=16.585 | ENSEMBL:ENSP00000308495:human:Isoform 2B of GTPase KRas:E=16.284 | ENSEMBL:…
K05C4.8	177883_at					Unnamed protein
F09E8.3	187673_at	msh-5				Mismatch repair ATPase MSH5 (MutS family)	ENSEMBL:ENSP00000364892:human:Isoform 1 of MutS protein homolog 5:E=96.284 | ENSEMBL:ENSP00000364855:human:Isoform 2 of MutS protein homolog 5:E=95.4949 | ENSEMBL:ENSP00000364894:human:Isoform 3 of MutS protein homolog 5:E=88.9208 | ENSEMBL:ENSP00000372887:human:27 kDa protein:E=43.8861 | ENSEMBL:ENSP00000348218:human:Hypothetical protein DKFZp434C1615 (Fragment):E=43.8861 | ENSEMBL:ENSP000002331…
B0495.2	188248_at					Protein kinase PITSLRE and related kinases	ENSEMBL:ENSP00000338551:human:Isoform SV9 of PITSLRE serine/threonine-protein kinase CDC2L1:E=132 | ENSEMBL:ENSP00000367902:human:90 kDa protein:E=129.638 | ENSEMBL:ENSP00000349411:human:Isoform 2 of PITSLRE serine/threonine-protein kinase CDC2L1:E=129.538 | ENSEMBL:ENSP00000344418:human:91 kDa protein:E=128.886 | ENSEMBL:ENSP00000348529:human:cell division cycle 2-like 1 (PITSLRE proteins) isofo…
F52G2.2	171930_x_at	rsd-2
B0478.1	175640_at	jnk-1	1	0	BDU SDQ ALM CAN HSN PDE PVD AVM other|Expressed in most or all neurons and their processes, including the nerve ring, the head ganglions, the dorsal and ventral nerve cords, and the tail ganglions. Expressed in all stages of development.|Most abundant during embryo and L1, L2 larva stages. Decreased gradually from the early L3 to young adult worms.	Jun-N-terminal kinase (JNK)	ENSEMBL:ENSP00000352157:human:Isoform Alpha-2 of Mitogen-activated protein kinase 10:E=140.959 | ENSEMBL:ENSP00000226594:human:mitogen-activated protein kinase 10 isoform 3:E=140.921 | ENSEMBL:ENSP00000322284:human:Isoform 4 of Mitogen-activated protein kinase 8:E=140.187 | ENSEMBL:ENSP00000345944:human:Isoform 3 of Mitogen-activated protein kinase 8:E=140.143 | ENSEMBL:ENSP00000353483:human:Isof…
VW06B3R.1	191832_at	ucr-2.1				Ubiquinol cytochrome c reductase, subunit QCR2	ENSEMBL:ENSP00000268379:human:Ubiquinol-cytochrome-c reductase complex core protein 2, mitochondrial precursor:E=25.7959 | ENSEMBL:ENSP00000203407:human:Ubiquinol-cytochrome-c reductase complex core protein I, mitochondrial precursor:E=11.9208 | ENSEMBL:ENSP00000298536:human:Mitochondrial-processing peptidase alpha subunit, mitochondrial precursor:E=10.0969 | FLYBASE:CG4169-PA:fly:Flybase gene na…
D2092.1	187772_at	D2092.1				Predicted Ca2+-dependent phospholipid-binding protein	ENSEMBL:ENSP00000350377:human:MCTP2:E=112.398 | ENSEMBL:ENSP00000309868:human:CDNA FLJ33132 fis, clone UMVEN2000133, weakly similar to RABPHILIN- 3A:E=102.585 | ENSEMBL:ENSP00000308957:human:MCTP1L:E=97.5686 | ENSEMBL:ENSP00000329646:human:MCTP2 protein:E=40.8239 | ENSEMBL:ENSP00000263846:human:synaptotagmin VII:E=11.8539 | ENSEMBL:ENSP00000267113:human:Isoform 1 of Protein FAM62A:E=11.7959 | ENS…
C11D2.2	188520_at					Aspartyl protease	ENSEMBL:ENSP00000350911:human:Isoform 1 of Cathepsin E precursor:E=50.3979 | ENSEMBL:ENSP00000354337:human:43 kDa protein:E=50.301 | ENSEMBL:ENSP00000211310:human:Gastricsin precursor:E=47.8539 | ENSEMBL:ENSP00000272190:human:Isoform 1 of Renin precursor:E=45.4318 | ENSEMBL:ENSP00000236671:human:Cathepsin D precursor:E=44.9208 | ENSEMBL:ENSP00000356163:human:Isoform 2 of Renin precursor:E=44.585 …
F07H5.4	172626_at
ZK858.5	177628_s_at
F41B5.9	190801_at	nhr-182				Hormone receptors	ENSEMBL:ENSP00000261532:human:Steroid hormone receptor ERR2:E=11.7212 | ENSEMBL:ENSP00000370270:human:Estrogen receptor-related receptor beta2-delta-10:E=11.7212 | ENSEMBL:ENSP00000000442:human:Steroid hormone receptor ERR1:E=10.699 | ENSEMBL:ENSP00000346386:human:Isoform 2 of Estrogen-related receptor gamma:E=10.3566 | ENSEMBL:ENSP00000346339:human:hepatocyte nuclear factor 4, gamma:E=10.0506 |
C15B12.1	189700_at					FAD-dependent oxidoreductase	ENSEMBL:ENSP00000317721:human:Peroxisomal sarcosine oxidase:E=54 |
D1005.1	175587_at					ATP-citrate lyase	ENSEMBL:ENSP00000253792:human:ATP-citrate synthase:E=1000 | ENSEMBL:ENSP00000345398:human:ATP citrate lyase isoform 2:E=1000 | ENSEMBL:ENSP00000295783:human:succinate-CoA ligase, GDP-forming, alpha subunit:E=16.8239 | FLYBASE:CG8322-PA:fly:Flybase gene name is ATPCL-PA:E=1000 | FLYBASE:CG6255-PA:fly:Flybase gene name is CG6255-PA:E=18.6778 | FLYBASE:CG1065-PA:fly:Flybase gene name is Scsalpha-PA:…
Y94H6A.4	177005_at						ENSEMBL:ENSP00000328545:human:Epididymal secretory glutathione peroxidase precursor:E=18.5686 | ENSEMBL:ENSP00000373477:human:Glutathione peroxidase 3 precursor:E=17 | ENSEMBL:ENSP00000373481:human:glutathione peroxidase 1 isoform 1:E=15.8861 | ENSEMBL:ENSP00000354581:human:Glutathione peroxidase 6 precursor:E=15.8239 | ENSEMBL:ENSP00000374265:human:Glutathione peroxidase 2:E=14.1549 | ENSEMBL:EN…
F46B3.3	192787_at					Uncharacterized protein with conserved cysteine
F43D2.1	191203_at						ENSEMBL:ENSP00000374532:human:Full-length cDNA clone CS0DA006YC23 of Neuroblastoma of Homo sapiens:E=44.6383 | ENSEMBL:ENSP00000374529:human:Isoform 1 of Cyclin-K:E=44.6021 | ENSEMBL:ENSP00000216279:human:Isoform 2 of Cyclin-K:E=44.4202 | ENSEMBL:ENSP00000369596:human:40 kDa protein:E=44.4089 | ENSEMBL:ENSP00000261900:human:Cyclin-T1:E=22.4949 | ENSEMBL:ENSP00000295238:human:Isoform A of Cyclin-T…
K04C1.3	173780_at					Unnamed protein
K07A1.3	178549_at						FLYBASE:CG33108-PA:fly:Flybase gene name is CG33108-PA:E=12.2596 |
Y39A3CL.3	172668_x_at
T27A1.6	192729_at	mab-9	1	0	mab-9 is expressed in very few cells throughout development. In L1 larvae, mab-9::GFP expression is seen in the posterior hindgut cells B and F, the two cells that take on inappropriate lineage fates in mab-9 mutants. Expression is also seen in two posterior hypodermal nuclei of the large syncytial cell hyp7 and in the nervous system, where mab-9::GFP expression is evident in two neuronal nuclei …	TBX1 and related T-box transcription factors	ENSEMBL:ENSP00000373862:human:T-box transcription factor TBX20 isoform A:E=65.7213 | ENSEMBL:ENSP00000297053:human:Isoform 1 of T-box transcription factor TBX20:E=65.1079 | ENSEMBL:ENSP00000230608:human:T-box transcription factor TBX18:E=62.3468 | ENSEMBL:ENSP00000327983:human:TBX18 protein (Fragment):E=60.5686 | ENSEMBL:ENSP00000358437:human:T-box transcription factor TBX15:E=60.4559 | ENSEMBL:E…
256	174958_at
ZK652.11	175697_at	cuc-1	0	0	Strong expression in intestine of the adult. Strong expression in hypodermis (hypodermal cells of the head and body regions), nuclei in the head corresponding to hyp5, hyp6, and hyp7 in L1 animals.	Copper chaperone	FLYBASE:CG32446-PA:fly:Flybase gene name is CG32446-PA:E=11.5086 |
R09F10.3	175436_at
R04F11.4	192915_at	twk-13				Tandem pore domain K+ channel	ENSEMBL:ENSP00000244085:human:Potassium channel subfamily K member 15:E=22.2007 | ENSEMBL:ENSP00000306275:human:Potassium channel subfamily K member 3:E=20.3768 | ENSEMBL:ENSP00000334650:human:TWIK-related individual K+ channel:E=19.9586 | ENSEMBL:ENSP00000302166:human:Potassium channel subfamily K member 9:E=18.4815 | ENSEMBL:ENSP00000330877:human:Isoform 1 of Potassium channel subfamily K membe…
T08A9.9	181046_s_at	spp-5
F23C8.4	180334_at	ubxn-1				Predicted ubiquitin regulatory protein	ENSEMBL:ENSP00000303991:human:Isoform 1 of SAPK substrate protein 1:E=28.2366 | ENSEMBL:ENSP00000294119:human:Isoform 2 of SAPK substrate protein 1:E=25.7213 | ENSEMBL:ENSP00000272638:human:UBX domain-containing protein 2:E=21.0809 | FLYBASE:CG8209-PA:fly:Flybase gene name is CG8209-PA:E=47.7696 | FLYBASE:CG8042-PB:fly:Flybase gene name is CG8042-PB:E=18.0269 |
B0336.7	183642_s_at	B0336.7	1	0	Expression is seen in two components predominantly in young larvae, but also at other larval stages and in adults. The first component consists of diffuse expression throughout the intestine. The second component consists of intense expression in several neuronal cell bodies. Faint processes can be seen between the cell bodies and the buccal cavity indicating these cells to be amphid sensory neur…
T08A9.3	191339_at	sng-1	1	0	Immunoreactivity was concentrated in nervous system regions rich in synapses, including the nerve ring, the dorsal nerve cord and the ventral nerve cord.|In jsIs219, the pattern of GFP fluorescence observed was similar to the typical localization pattern seen in immunolocalization experiments with endogenous SNG-1, except that faint GFP fluorescence was detected in the neuronal cell bodies in the…	Synaptic vesicle protein Synaptogyrin involved in regulation of Ca2+-dependent exocytosis	ENSEMBL:ENSP00000332287:human:Synaptogyrin-1:E=23.8861 | ENSEMBL:ENSP00000318845:human:Isoform 1B of Synaptogyrin-1:E=21.1549 | ENSEMBL:ENSP00000225777:human:Synaptogyrin-2:E=19.5229 | ENSEMBL:ENSP00000248121:human:Synaptogyrin-3:E=15.8239 | ENSEMBL:ENSP00000370946:human:22 kDa protein:E=15.7447 | ENSEMBL:ENSP00000216155:human:Isoform 1C of Synaptogyrin-1:E=14.9208 | FLYBASE:CG10808-PA:fly:Flybas…
F28F8.5	179475_s_at		0	0	Nuclear-localised expression is seen from late embryonic stages until adulthood in many, or all, cells of the intestine, somatic gonad, and hypodermis.
W08F4.9	181419_at	fbxb-14				Predicted transposase
C24B5.2	174154_at	spas-1				AAA+-type ATPase	ENSEMBL:ENSP00000320885:human:Isoform 1 of Spastin:E=81.4318 | ENSEMBL:ENSP00000340817:human:Isoform 2 of Spastin:E=79.6021 | ENSEMBL:ENSP00000349356:human:fidgetin-like 1:E=73.0969 | ENSEMBL:ENSP00000335106:human:Isoform 1 of Katanin p60 ATPase-containing subunit A1:E=54.9586 | ENSEMBL:ENSP00000245121:human:Katanin p60 subunit A-like 2:E=54.9208 | ENSEMBL:ENSP00000238497:human:Vacuolar protein s…
M02F4.3	174377_at					Predicted membrane protein, contains two CBS domains
182	174192_at
T22C1.7	177980_at	jph-1	1	1	JP is predominantly expressed in all muscle cells and certain neurons of the nerve ring.|T22C1.7 is expressed predominately in the bodywall muscle and in cells tentatively identified as pharyngeal, vulva and intestinal muscle.|GFP expression in the nuclei of body-wall muscle cells.	Junctional membrane complex protein Junctophilin and related MORN repeat proteins	ENSEMBL:ENSP00000284262:human:Isoform 1 of Junctophilin-3:E=120.824 | ENSEMBL:ENSP00000344488:human:Junctophilin-1:E=119.745 | ENSEMBL:ENSP00000278973:human:Isoform 1 of Junctophilin-2:E=118.319 | ENSEMBL:ENSP00000348648:human:Junctophilin 4:E=93.8239 | ENSEMBL:ENSP00000267407:human:66 kDa protein:E=93.7213 | ENSEMBL:ENSP00000344590:human:Isoform 2 of Junctophilin-2:E=56.699 | ENSEMBL:ENSP0000030…
F37B1.1	190975_at	gst-24				Glutathione S-transferase	ENSEMBL:ENSP00000295256:human:Glutathione-requiring prostaglandin D synthase:E=24.4559 | ENSEMBL:ENSP00000211122:human:Glutathione S-transferase A3:E=16.4559 | ENSEMBL:ENSP00000284562:human:Glutathione S-transferase A5:E=15.9208 | ENSEMBL:ENSP00000211309:human:Glutathione S-transferase A2:E=15.1805 | ENSEMBL:ENSP00000335620:human:Glutathione S-transferase A1:E=15.0706 | ENSEMBL:ENSP00000256594:hu…
F15A8.5	173854_s_at	dop-1	1	1	A dop-1::gfp reporter gene fusion has a more restricted expression pattern in the nervous system in larval and adult animals. Within the head ganglia, dop-1prom1::gfp is consistently expressed only in the RIS interneuron class. Only weak and inconsistent expression can be observed in other unidentified head neurons. Consistent and strong expression can be observed in the excretory gland cells and…	7 transmembrane receptor	ENSEMBL:ENSP00000327652:human:D(1A) dopamine receptor:E=57.585 | ENSEMBL:ENSP00000306129:human:D:E=56.3979 | ENSEMBL:ENSP00000280155:human:Alpha-2A adrenergic receptor:E=53.9208 | ENSEMBL:ENSP00000367120:human:serotonin 5-HT4 receptor isoform i:E=52 | ENSEMBL:ENSP00000314906:human:Isoform 5-HT4(E) of 5-hydroxytryptamine 4 receptor:E=51.9586 | ENSEMBL:ENSP00000353915:human:Isoform 5-HT4(B) of 5-hy…
C25D7.8	179061_at					Uncharacterized conserved protein	ENSEMBL:ENSP00000301453:human:Hypothetical protein DKFZp564E242:E=37.9586 | ENSEMBL:ENSP00000203664:human:Isoform 1 of Ubiquitin thioesterase protein OTUB2:E=27.4949 | ENSEMBL:ENSP00000367021:human:Isoform 2 of Ubiquitin thioesterase protein OTUB1:E=26.6778 | FLYBASE:CG4968-PA:fly:Flybase gene name is CG4968-PA:E=39.9586 |
W03G11.4	171801_s_at
F37E3.1	174859_at					Nuclear cap-binding complex, subunit NCBP1/CBP80	ENSEMBL:ENSP00000259464:human:Nuclear cap-binding protein subunit 1:E=138.337 | FLYBASE:CG7035-PA:fly:Flybase gene name is Cbp80-PA:E=134.638 | FLYBASE:CG7907-PA:fly:Flybase gene name is CG7907-PA:E=69.4318 |
Y71F9AL.5	191878_at	gst-43				Glutathione S-transferase	ENSEMBL:ENSP00000216465:human:glutathione transferase zeta 1 isoform 1:E=45.0506 | ENSEMBL:ENSP00000314404:human:glutathione transferase zeta 1 isoform 2:E=34.3768 | ENSEMBL:ENSP00000354959:human:glutathione transferase zeta 1 isoform 3:E=28.9208 | FLYBASE:CG9362-PA:fly:Flybase gene name is CG9362-PA:E=45.2147 | FLYBASE:CG9363-PB:fly:Flybase gene name is CG9363-PB:E=44.8539 | FLYBASE:CG12242-PA:f…
Y75B8A.24	171802_s_at					Phosphatidylinositol 4-kinase	ENSEMBL:ENSP00000255882:human:Isoform 1 of Phosphatidylinositol 4-kinase alpha:E=1000 | ENSEMBL:ENSP00000330676:human:LOC220686 protein:E=144.886 | ENSEMBL:ENSP00000354044:human:Em:AP000557.3 protein:E=142.886 | ENSEMBL:ENSP00000315648:human:Isoform 2 of Phosphatidylinositol 4-kinase beta:E=45.0862 | ENSEMBL:ENSP00000357867:human:Isoform 1 of Phosphatidylinositol 4-kinase beta:E=45.041 | ENSEMBL:…
Y66A7A.5	176704_at		1	0	Larval Expression: intestine; renal gland cells; Nervous System; head neurons;	Unnamed protein
Y39A1A.3	181514_s_at					Zn-ribbon-containing protein implicated in mitosis	ENSEMBL:ENSP00000312318:human:Sjoegren syndrome/scleroderma autoantigen 1:E=13.9586 |
F36A2.4	190880_at	twk-30	1	0	Subset of motor neurons.	Tandem pore domain K+ channel	ENSEMBL:ENSP00000282146:human:Potassium channel subfamily K member 13:E=17.1938 | ENSEMBL:ENSP00000327611:human:Potassium channel subfamily K member 12:E=13.9586 | ENSEMBL:ENSP00000306275:human:Potassium channel subfamily K member 3:E=13.9586 | ENSEMBL:ENSP00000263372:human:Isoform 1 of Potassium channel subfamily K member 6:E=13.9208 | ENSEMBL:ENSP00000302166:human:Potassium channel subfamily K …
F13B12.5	175745_at	ins-1	1	2	Expressed in the nerve ring: more than 8 symmetric pairs of neurons. Expressed in sensory neurons: amphid sensory neurons. Expressed in other neurons: ventral nerve cord, neurons with lateral processes and/or cell bodies, tail neurons, pharyngeal neurons. Expressed in non-neuronal tissue: vulval muscle, intestine. Expressed in four-fold elongated embryo, L1-L4, adult.|ILP1 mRNA is approximately 0…
B0041.3	181727_at					Predicted peptidoglycan-binding protein, contains LysM domain
F13H8.10	192207_at	bpl-1				Biotin holocarboxylase synthetase/biotin-protein ligase	ENSEMBL:ENSP00000338387:human:Biotin--protein ligase:E=58.699 | FLYBASE:CG14670-PA:fly:Flybase gene name is CG14670-PA:E=39.7696 |
C34F6.9	173980_at					Ubiquitin-specific protease	FLYBASE:CG6004-PB:fly:Flybase gene name is CG6004-PB:E=12.5376 |
F33E2.3	189890_at					C-type lectin
F36A2.13	173629_at					Predicted ubiquitin-protein ligase/hyperplastic discs protein, HECT superfamily	ENSEMBL:ENSP00000220959:human:309 kDa protein:E=201.745 | ENSEMBL:ENSP00000373851:human:Ubiquitin-protein ligase EDD1:E=198.208 | ENSEMBL:ENSP00000262854:human:Isoform 1 of HECT, UBA and WWE domain-containing protein 1:E=28.3768 | ENSEMBL:ENSP00000358123:human:HECT domain and ankyrin repeat containing, E3 ubiquitin protein ligase 1:E=25.3768 | ENSEMBL:ENSP00000262903:human:HECT domain and ankyrin…
R05F9.9	175442_at					Unnamed protein
Y43F8C.13	193673_s_at					Predicted inosine-uridine preferring nucleoside hydrolase	FLYBASE:CG12177-PA:fly:Flybase gene name is CG12177-PA:E=37.4318 | FLYBASE:CG11158-PA:fly:Flybase gene name is CG11158-PA:E=30.4202 | FLYBASE:CG5418-PA:fly:Flybase gene name is CG5418-PA:E=23.2218 |
E03D2.2	174265_at	nlp-9	1	2	Reporter construct is expressed primarily or exclusively in neurons or "endocrine/secretory" cells. GFP expression in non-neuronal tissues include the gut (frequently), specific somatic gonad cells, and in pharyngeal or vulval muscles (rarely). No expression is detected in hypodermal, body wall muscle or germ tissues. nlp-9 is expressed at head and tail neurons and VNC.|Expressed in ASI, AWB, 4 h…	Unnamed protein
F32D8.12	190145_s_at	F32D8.12					ENSEMBL:ENSP00000334069:human:Isoform 2 of Probable D-lactate dehydrogenase, mitochondrial precursor:E=107.824 | ENSEMBL:ENSP00000300051:human:Isoform 1 of Probable D-lactate dehydrogenase, mitochondrial precursor:E=106.456 | ENSEMBL:ENSP00000315351:human:Isoform 1 of D-2-hydroxyglutarate dehydrogenase, mitochondrial precursor:E=34.9586 | ENSEMBL:ENSP00000264167:human:Alkyldihydroxyacetonephospha…
F54E4.4	190040_at					Predicted tyrosinase
C16A11.4	185483_at					Uncharacterized protein
Y37D8A.8	181886_at					Unnamed protein
Y54F10BM.9	173023_at					Uncharacterized protein
167	173339_at
Y41E3.1	173481_at	Y41E3.1				Unnamed protein	FLYBASE:CG6236-PB:fly:Flybase gene name is CG6236-PB:E=99.9208 | FLYBASE:CG16854-PA:fly:Flybase gene name is CG16854-PA:E=63.0315 | FLYBASE:CG9168-PA:fly:Flybase gene name is CG9168-PA:E=53.7212 | FLYBASE:CG10730-PA:fly:Flybase gene name is CG10730-PA:E=51.9586 | FLYBASE:CG7120-PA:fly:Flybase gene name is CG7120-PA:E=53.0088 | FLYBASE:CG15695-PA:fly:Flybase gene name is CG15695-PA:E=50.8861 | FLY…
48	172250_x_at
F59A1.9	179183_at					Uncharacterized protein
F45E4.2	173043_at	plp-1	1	1	PLP-1 was expressed in oocytes and embryos.|Larval Expression: intestine; body wall muscle; Nervous System; ventral nerve cord; head neurons; tail neurons;	Transcriptional regulator of the PUR family, single-stranded-DNA-binding	ENSEMBL:ENSP00000332706:human:Transcriptional activator protein Pur-alpha:E=28.0555 | ENSEMBL:ENSP00000275523:human:Transcriptional activator protein Pur-beta:E=24.6778 | ENSEMBL:ENSP00000345168:human:Isoform 2 of Purine-rich element-binding protein gamma:E=12.5528 | FLYBASE:CG1507-PA:fly:Flybase gene name is Pur-alpha-PA:E=33.6021 |
H11L12.1	172299_x_at					Unnamed protein
F26A3.8	175649_s_at	rrf-1				RNA-directed RNA polymerase QDE-1 required for posttranscriptional gene silencing and RNA interference
Y48E1C.2	181772_s_at					Putative trehalase	ENSEMBL:ENSP00000286492:human:Protein C9orf41:E=70.1249 | ENSEMBL:ENSP00000366033:human:Chromosome 9 open reading frame 41:E=38.5229 | FLYBASE:CG11596-PC:fly:Flybase gene name is CG11596-PC:E=61.284 |
B0507.1	173261_s_at					von Willebrand factor and related coagulation proteins	ENSEMBL:ENSP00000294599:human:Multiple epidermal growth factor-like domains 6 precursor:E=11.3979 | FLYBASE:CG33196-PB:fly:Flybase gene name is dp-PB:E=11.2757 |
F58A4.2	186566_s_at
F13D12.2	192972_at	ldh-1	1	1	Larval Expression: rectal epithelium; body wall muscle; hypodermis; Nervous System; nerve ring; ventral nerve cord; head neurons; unidentified cells in tail ;	Lactate dehydrogenase	ENSEMBL:ENSP00000229319:human:L-lactate dehydrogenase B chain:E=108.398 | ENSEMBL:ENSP00000227157:human:lactate dehydrogenase A:E=103.097 | ENSEMBL:ENSP00000280704:human:L-lactate dehydrogenase C chain:E=100.854 | ENSEMBL:ENSP00000302393:human:L-lactate dehydrogenase A-like 6B:E=96.1611 | ENSEMBL:ENSP00000280706:human:L-lactate dehydrogenase A-like 6A:E=93.3468 | ENSEMBL:ENSP00000368722:human:Iso…
K08F11.1	186083_at
C02F5.9	175565_s_at	pbs-6	0	0	Expressed in sphincter(?) and pharynx.	20S proteasome, regulatory subunit beta type PSMB1/PRE7	ENSEMBL:ENSP00000262193:human:Proteasome subunit beta type 1 precursor:E=42.5528 | ENSEMBL:ENSP00000225426:human:Proteasome subunit beta type 3:E=11.1611 | ENSEMBL:ENSP00000246311:human:Proteasome subunit beta type 2:E=10.9208 | FLYBASE:CG4097-PA:fly:Flybase gene name is Pros26-PA:E=39.4685 |
ZK265.7	179195_at						FLYBASE:CG14419-PA:fly:Flybase gene name is CG14419-PA:E=10.0757 |
C29A12.4	189271_s_at	nrx-1				Neurexin III-alpha	ENSEMBL:ENSP00000331705:human:Neurexin-3-alpha precursor:E=133.161 | ENSEMBL:ENSP00000323023:human:Isoform 2 of Neurexin-2-alpha precursor:E=124.097 | ENSEMBL:ENSP00000331508:human:Neurexin 3-alpha:E=124.065 | ENSEMBL:ENSP00000265459:human:Isoform 1 of Neurexin-2-alpha precursor:E=110.638 | ENSEMBL:ENSP00000338349:human:neurexin 3 isoform alpha precursor:E=104.638 | ENSEMBL:ENSP00000367509:human:…
R13A1.4	190771_s_at	unc-8	1	0	BDU SABD PVM PVC AVB AVA AVD AVE AVJ PDA PDB DA DB DD VD VC VB HSN ASH FLP AVG AIB AIN AIZ, some other neurons|interneurons, motor neurons [but conflict with other data on the same promoter]|pR13A14lacZ activity is apparent in the embryo and is first detected during the 3-fold stage, about 300 min prior to hatching. This staining is likely to occur in the embryonically derived DA, DB, and/or DD m…	Non voltage-gated ion channels (DEG/ENaC family)	ENSEMBL:ENSP00000345751:human:Isoform 1 of Amiloride-sensitive sodium channel subunit beta:E=45.6021 | ENSEMBL:ENSP00000300061:human:Amiloride-sensitive sodium channel gamma-subunit:E=45.2291 | ENSEMBL:ENSP00000302874:human:Isoform 2 of Amiloride-sensitive sodium channel subunit beta:E=45.1612 | ENSEMBL:ENSP00000228916:human:Isoform 1 of Amiloride-sensitive sodium channel subunit alpha:E=43.4815 …
F46H5.3	189706_s_at	F46H5.3					ENSEMBL:ENSP00000221476:human:Creatine kinase M-type:E=65.3279 | ENSEMBL:ENSP00000299198:human:Creatine kinase B-type:E=63.6383 | ENSEMBL:ENSP00000300283:human:Creatine kinase, ubiquitous mitochondrial precursor:E=63.3468 | ENSEMBL:ENSP00000254035:human:Creatine kinase, sarcomeric mitochondrial precursor:E=61.0223 | FLYBASE:CG32031-PA:fly:Flybase gene name is Argk-PA:E=123.886 | FLYBASE:CG5144-PA…
C09D8.1	174545_at	ptp-3	1	1	Reporter_gene: PTP-3B::GFP transgenes showed widespread expression in embryos. The earliest stage GFP was detected in these embryos was during late gastrulation (approximately 250-300 minutes after first cleavage at 20C). PTP-3B::GFP expression was observed uniformly on the surface of most, possibly all, cells in the embryo during gastrulation cleft closure and epidermal enclosure. In later embry…	Protein tyrosine phosphatase	ENSEMBL:ENSP00000353187:human:Protein tyrosine phosphatase receptor type D:E=1000 | ENSEMBL:ENSP00000346738:human:protein tyrosine phosphatase, receptor type, F isoform 2 precursor:E=1000 | ENSEMBL:ENSP00000349932:human:169 kDa protein:E=1000 | ENSEMBL:ENSP00000347106:human:Isoform PTPS-MEA of Receptor-type tyrosine-protein phosphatase S precursor:E=1000 | ENSEMBL:ENSP00000347373:human:protein ty…
F53E10.3	184675_at
Y38E10A.24	172660_s_at
C03B1.3	187320_at					Unnamed protein
Y102A5C.2	185763_at
F37D6.3	177742_at
F45G2.7	177673_s_at
T05D4.1	192888_s_at		1	1	Larval Expression: stomato-intestinal muscle; anal depressor muscle; Reproductive System; developing vulva; body wall muscle; Nervous System; nerve ring; ventral nerve cord; dorsal nerve cord; lateral nerve cords; head neurons; neurons along body; tail neurons;	Fructose-biphosphate aldolase	ENSEMBL:ENSP00000336927:human:Fructose-bisphosphate aldolase A:E=121.678 | ENSEMBL:ENSP00000226253:human:Fructose-bisphosphate aldolase C:E=118.076 | ENSEMBL:ENSP00000259398:human:Fructose-bisphosphate aldolase B:E=107.796 | ENSEMBL:ENSP00000363986:human:Aldolase B, fructose-bisphosphate:E=63.0809 | FLYBASE:CG6058-PF:fly:Flybase gene name is Ald-PF:E=118.114 | FLYBASE:CG5432-PA:fly:Flybase gene n…
C05C12.6	183472_at
ZC8.4	173059_at	lfi-1
B0310.5	173204_s_at	ugt-46				UDP-glucuronosyl and UDP-glucosyl transferase	ENSEMBL:ENSP00000303174:human:UDP-glucuronosyltransferase 1-6 precursor:E=34.4685 | ENSEMBL:ENSP00000362513:human:UDP-glucuronosyltransferase 1-5 precursor:E=34.0915 | ENSEMBL:ENSP00000327082:human:UDP-glucuronosyltransferase 1-3 precursor:E=34.0915 | ENSEMBL:ENSP00000274278:human:UDP glycosyltransferase 3 family, polypeptide A1:E=33.8239 | ENSEMBL:ENSP00000282507:human:UDP glycosyltransferase 3 …
T23G11.7	183709_at	T23G11.7				UV radiation resistance associated protein
R07E5.11	183290_at
B0524.5	181044_s_at
C34C12.3	190476_at	pph-6				Serine/threonine specific protein phosphatase involved in cell cycle control, PP2A-related	ENSEMBL:ENSP00000238362:human:Serine/threonine-protein phosphatase 6:E=104.658 | ENSEMBL:ENSP00000279387:human:Serine/threonine-protein phosphatase 4 catalytic subunit:E=88.8539 | ENSEMBL:ENSP00000221138:human:Serine/threonine-protein phosphatase 2A catalytic subunit beta isoform:E=87.3767 | ENSEMBL:ENSP00000231504:human:Serine/threonine-protein phosphatase 2A catalytic subunit alpha isoform:E=87…
Y59A8B.11	184477_at	fbxa-106				Uncharacterized protein
C44E4.2	181465_at
Y45F3A.1	184128_s_at
R90.1	173660_at					Casein kinase (serine/threonine/tyrosine protein kinase)	ENSEMBL:ENSP00000259750:human:Tau-tubulin kinase 1:E=104.046 | ENSEMBL:ENSP00000267890:human:Isoform 1 of Tau-tubulin kinase 2:E=101.149 | ENSEMBL:ENSP00000263802:human:Tau-tubulin kinase:E=96.7959 | ENSEMBL:ENSP00000307357:human:69 kDa protein:E=89.0315 | ENSEMBL:ENSP00000352929:human:Casein kinase I isoform epsilon:E=41.9586 | ENSEMBL:ENSP00000269361:human:Isoform 2 of Casein kinase I isoform d…
F46A9.3	190878_at	twk-29	1	0	Subset of interneurons.		ENSEMBL:ENSP00000312811:human:Isoform C of Potassium channel subfamily K member 10:E=15.3767 | ENSEMBL:ENSP00000343104:human:Isoform A of Potassium channel subfamily K member 10:E=15.3767 | ENSEMBL:ENSP00000310568:human:potassium channel, subfamily K, member 10 isoform 3:E=15.3767 | ENSEMBL:ENSP00000297169:human:Potassium channel subfamily K member 5:E=14.5229 | ENSEMBL:ENSP00000211196:human:Pota…
F32B4.5	178814_at
W04B5.3	173153_s_at	W04B5.3					ENSEMBL:ENSP00000330326:human:hypothetical protein LOC80164:E=11.1079 | ENSEMBL:ENSP00000354885:human:Mucin-2 precursor:E=10.9586 | ENSEMBL:ENSP00000160740:human:Protein capicua homolog:E=10.2291 | ENSEMBL:ENSP00000351956:human:Intestinal mucin:E=10.0088 | FLYBASE:CG15021-PA:fly:Flybase gene name is CG15021-PA:E=11.6383 | FLYBASE:CG31626-PA:fly:Flybase gene name is CG31626-PA:E=10.7959 | FLYBASE:…
R07A4.2	188032_at
R11H6.2	192726_at					Tumor differentially expressed (TDE) protein	ENSEMBL:ENSP00000342962:human:Serine incorporator 1:E=95.6021 | ENSEMBL:ENSP00000324790:human:Serine incorporator 2:E=89.8861 | ENSEMBL:ENSP00000362814:human:52 kDa protein:E=88.6198 | ENSEMBL:ENSP00000255175:human:Serine incorporator 3:E=68.2757 | ENSEMBL:ENSP00000249714:human:Serine incorporator 4:E=56.3872 | ENSEMBL:ENSP00000327542:human:Developmentally regulated protein TPO1:E=56.1487 | ENSEM…
C09E8.1	172988_s_at	C09E8.1				Sodium-neurotransmitter symporter	FLYBASE:CG5549-PA:fly:Flybase gene name is CG5549-PA:E=10.6576 |
353	178952_at
B0464.8	178222_at	tag-342
ZC410.7	187731_at	lpl-1				Uncharacterized conserved protein	ENSEMBL:ENSP00000309463:human:similar to CG9804-PA isoform 1:E=32.0315 | FLYBASE:CG9804-PA:fly:Flybase gene name is CG9804-PA:E=42.0132 |
ZK1073.1	175310_s_at					Differentiation-related gene 1 protein (NDR1 protein), related proteins	ENSEMBL:ENSP00000373499:human:Protein NDRG1:E=31.3279 | ENSEMBL:ENSP00000345292:human:Isoform 1 of Protein NDRG3:E=31.0915 | ENSEMBL:ENSP00000352703:human:Isoform 2 of Protein NDRG3:E=31.0757 | ENSEMBL:ENSP00000319977:human:43 kDa protein:E=30.6778 | ENSEMBL:ENSP00000362872:human:OTTHUMP00000030884:E=29.8239 | ENSEMBL:ENSP00000258187:human:Isoform 3 of Protein NDRG4:E=24.5086 | ENSEMBL:ENSP000002…
F34D6.5	189242_at	sri-62				Predicted olfactory G-protein coupled receptor
F10G7.5	180084_s_at	F10G7.5					ENSEMBL:ENSP00000295190:human:Monocarboxylate transporter 14:E=10.4685 | FLYBASE:CG13907-PA:fly:Flybase gene name is CG13907-PA:E=10.9208 |
T20B12.5	187599_at
F56D12.4	185212_at	jip-1				Mitogen-activated protein kinase scaffold protein JIP	ENSEMBL:ENSP00000340015:human:Isoform 4 of C-jun-amino-terminal kinase-interacting protein 2:E=37.0809 | ENSEMBL:ENSP00000241014:human:C-jun-amino-terminal kinase-interacting protein 1:E=33.4437 | ENSEMBL:ENSP00000330572:human:Isoform 1 of C-jun-amino-terminal kinase-interacting protein 2:E=33.1871 | ENSEMBL:ENSP00000334587:human:similar to C-jun-amino-terminal kinase-interacting protein 1:E=32.6…
K01A2.10	184623_at
ZC581.1	190594_at					Serine/threonine protein kinase	ENSEMBL:ENSP00000373435:human:Serine/threonine-protein kinase Nek8:E=67.1739 | ENSEMBL:ENSP00000268766:human:75 kDa protein:E=67.0655 | ENSEMBL:ENSP00000347767:human:Serine/threonine-protein kinase Nek5:E=55.1024 | ENSEMBL:ENSP00000309742:human:Isoform 2 of Serine/threonine-protein kinase Nek1:E=50.6576 | ENSEMBL:ENSP00000336715:human:Isoform 1 of Serine/threonine-protein kinase Nek1:E=50.6383 | …
Y46G5A.14	186440_at					Unnamed protein
Y39A1A.9	175382_at						ENSEMBL:ENSP00000323874:human:FLJ35848 protein:E=17.3979 | ENSEMBL:ENSP00000353028:human:Hypothetical protein FLJ35848:E=12.2676 |
ZC416.8	192428_s_at	unc-17	1	0	head: IL2 URA URB SAA SAB SIA SIB SMB SMD RMD RIM, sev more; phar: M1 M2 M5 I1f I6f, others; body: VA VB VC DA DB AS SDQ HSNf; tail: ALN PLN others [J. Duerr (personal communication to Shawn Lockery)], antibody|Staining was observed in most regions of the nervous system, including nerve ring, dorsal and ventral nerve cord and pharyngeal nervous system.|PCB, PCC, and SPC neurons expressed an unc-1…	Vesicular amine transporter	ENSEMBL:ENSP00000342819:human:Vesicular acetylcholine transporter:E=112.328 | ENSEMBL:ENSP00000298472:human:Synaptic vesicular amine transporter:E=83.7695 | ENSEMBL:ENSP00000276373:human:Chromaffin granule amine transporter:E=81.2596 | ENSEMBL:ENSP00000265808:human:SLC18A1 protein:E=49.1135 | ENSEMBL:ENSP00000275227:human:hypothetical protein LOC116843:E=10.0655 | FLYBASE:CG32848-PA:fly:Flybase g…
F22D6.6	172683_x_at	ekl-1				Unnamed protein
F32D1.6	180105_at
H14A12.5	185453_at
Y110A2AR.1	187541_at					Protein involved in membrane traffic (YOP1/TB2/DP1/HVA22 family)	ENSEMBL:ENSP00000254901:human:Isoform 1 of Receptor expression-enhancing protein 2:E=11.0915 | ENSEMBL:ENSP00000261482:human:21 kDa protein:E=10.8239 | ENSEMBL:ENSP00000368959:human:Receptor expression-enhancing protein 5:E=10.8239 | ENSEMBL:ENSP00000367590:human:Isoform 2 of Receptor expression-enhancing protein 2:E=10.4815 | ENSEMBL:ENSP00000333889:human:Isoform 2 of Receptor expression-enhanci…
Y62E10A.11	187217_at						FLYBASE:CG7787-PA:fly:Flybase gene name is CG7787-PA:E=16.6198 |
T28D6.2	190141_s_at	tba-7				Alpha tubulin	ENSEMBL:ENSP00000301072:human:Tubulin alpha-6 chain:E=204.638 | ENSEMBL:ENSP00000336799:human:Tubulin alpha-ubiquitous chain:E=204.004 | ENSEMBL:ENSP00000301071:human:Tubulin alpha-3 chain:E=203.26 | ENSEMBL:ENSP00000326042:human:Isoform 1 of Tubulin alpha-2 chain:E=202.097 | ENSEMBL:ENSP00000248437:human:Tubulin alpha-1 chain:E=202.092 | ENSEMBL:ENSP00000318575:human:Tubulin alpha-8 chain:E=199.…
K10C9.7	180639_at					Unnamed protein
Y75B12B.4	192950_at	bath-36				Uncharacterized protein, contains BTB/POZ domain	ENSEMBL:ENSP00000331682:human:Isoform 1 of Kelch-like protein 22:E=11.0555 |
Y48G1C.4	176979_at					Phosphatidylglycerolphosphate synthase	ENSEMBL:ENSP00000262764:human:Phosphatidylglycerophosphate synthase 1:E=76.9586 | ENSEMBL:ENSP00000330039:human:PGS1 protein:E=33.301 | ENSEMBL:ENSP00000334151:human:CDNA: FLJ20876 fis, clone ADKA02905:E=31.2924 | FLYBASE:CG7718-PA:fly:Flybase gene name is CG7718-PA:E=77 |
C17E7.9	175231_s_at	C17E7.9	0	0	Expressed in embryo.	Unnamed protein
F15G9.1	171746_x_at	F15G9.1	0	0	Post-embryonic expression. All cells in larvae through L4, with higher levels in muscle and hypodermis. Little signal in adults.
F28B3.10	183844_s_at					Unnamed protein
C27H6.1	193062_s_at	apt-10	1	0	Larval Expression: Nervous System; nerve ring; ventral nerve cord;	Stoned B synaptic vesicle biogenesis protein	ENSEMBL:ENSP00000267540:human:Isoform 1 of Stonin-2:E=63.1739 | ENSEMBL:ENSP00000310969:human:Stonin-1:E=36.5229 | ENSEMBL:ENSP00000311493:human:stoned B/TFIIA-alpha/beta-like factor:E=34.0969 | ENSEMBL:ENSP00000250244:human:Adaptor-related protein complex 1, mu 2 subunit variant:E=12.6198 | ENSEMBL:ENSP00000341190:human:93 kDa protein:E=10.0969 | FLYBASE:CG12473-PA:fly:Flybase gene name is stnB-…
Y73B3A.9	172050_x_at					Unnamed protein
C33F10.5	193014_s_at	rig-6	1	0	Neuronal expression in: consistent, strong URXL/R + few inconsistent weak head neurons		ENSEMBL:ENSP00000261160:human:Isoform 2 of Contactin-1 precursor:E=28.3372 | ENSEMBL:ENSP00000351267:human:Isoform 1 of Contactin-4 precursor:E=28.3279 | ENSEMBL:ENSP00000325660:human:Isoform 1 of Contactin-1 precursor:E=28.3188 | ENSEMBL:ENSP00000330633:human:Contactin-2 precursor:E=27 | ENSEMBL:ENSP00000273113:human:contactin 4 isoform c precursor:E=26.4685 | ENSEMBL:ENSP00000263665:human:Conta…
R08H2.8	177771_at					Uncharacterized protein
T11G6.5	173603_at					Unnamed protein
Y47H10A.4	185789_at					Unnamed protein
Y48A5A.1	186205_at					Uncharacterized conserved protein	ENSEMBL:ENSP00000374270:human:SHQ1 homolog:E=59.585 | ENSEMBL:ENSP00000315182:human:CDNA: FLJ21003 fis, clone CAE03685:E=28.9586 | FLYBASE:CG10055-PA:fly:Flybase gene name is CG10055-PA:E=18.5376 |
Y22D7AR.4	176288_at
W01H2.3	174493_at	rab-37					ENSEMBL:ENSP00000311970:human:Ras-related protein Rab-37:E=50.2518 | ENSEMBL:ENSP00000210187:human:RAB26, member RAS oncogene family:E=48.4089 | ENSEMBL:ENSP00000341354:human:RAB37, member RAS oncogene family isoform 3:E=44.8239 | ENSEMBL:ENSP00000264710:human:Ras-related protein Rab-10:E=42.8861 | ENSEMBL:ENSP00000300935:human:Ras-related protein Rab-8A:E=41.4318 | ENSEMBL:ENSP00000312734:human:…
F21F3.5	193262_at	unc-38	1	4	|AChR-GFP localizes to the ventral and dorsal nerve cords.	Acetylcholine receptor	ENSEMBL:ENSP00000292212:human:Neuronal acetylcholine receptor protein subunit beta-2 precursor:E=101.959 | ENSEMBL:ENSP00000289957:human:Neuronal acetylcholine receptor protein subunit beta-3 precursor:E=91.7447 | ENSEMBL:ENSP00000303727:human:Neuronal acetylcholine receptor protein subunit alpha-7 precursor:E=88.9208 | ENSEMBL:ENSP00000258385:human:Acetylcholine receptor protein subunit delta pr…
T27E9.2	193880_at					Ubiquinol-cytochrome c reductase hinge protein	ENSEMBL:ENSP00000309565:human:Ubiquinol-cytochrome c reductase complex 11 kDa protein, mitochondrial precursor:E=10.3372 |
C54D10.8	183084_at					Uncharacterized protein	ENSEMBL:ENSP00000290632:human:Trichohyalin:E=10.1367 |
M02E1.1	173069_at	M02E1.1				Unnamed protein
K04D7.4	191613_s_at						ENSEMBL:ENSP00000373216:human:Hypothetical protein DKFZp686K04137:E=76.6778 | ENSEMBL:ENSP00000262963:human:Isoform PTPS-MEB of Receptor-type tyrosine-protein phosphatase S precursor:E=74.6576 | ENSEMBL:ENSP00000348321:human:Isoform PTPS-MEC of Receptor-type tyrosine-protein phosphatase S precursor:E=74.4318 | ENSEMBL:ENSP00000347106:human:Isoform PTPS-MEA of Receptor-type tyrosine-protein phosph…
Y82E9BR.17	172015_x_at	Y82E9BR.17
F55A11.3	173176_at	hrd-1				E3 ubiquitin ligase	ENSEMBL:ENSP00000294256:human:synoviolin 1 isoform a:E=120.42 | ENSEMBL:ENSP00000366395:human:synoviolin 1 isoform b:E=120.319 | ENSEMBL:ENSP00000302035:human:KIAA1810 protein (Fragment):E=103.456 | ENSEMBL:ENSP00000290649:human:Autocrine motility factor receptor, isoform 2:E=26.7213 | ENSEMBL:ENSP00000308371:human:42 kDa protein:E=19.8239 | FLYBASE:CG1937-PA:fly:Flybase gene name is sip3-PA:E=10…
B0393.8	172602_x_at					Unnamed protein
F58H7.5	180307_at
F09F7.5	183908_at	F09F7.5				Unnamed protein
F58B6.2	183953_at	inft-1	1	0	|Larval Expression: pharynx; renal gland cells; Reproductive System; distal tip cell; developing vulva; developing spermatheca; Nervous System; tail neurons;	Rho GTPase effector BNI1 and related formins	ENSEMBL:ENSP00000260008:human:hypothetical protein LOC85462:E=39.7212 | ENSEMBL:ENSP00000367141:human:137 kDa protein:E=36 | ENSEMBL:ENSP00000267214:human:Mammalian diaphanous homologue 2_splice_variant2:E=35.6021 | ENSEMBL:ENSP00000373709:human:Diaphanous 1 variant:E=31.9586 | ENSEMBL:ENSP00000354162:human:Isoform 2 of Disheveled-associated activator of morphogenesis 1:E=31.6778 | ENSEMBL:ENSP00…
K09E9.2	192042_s_at	erv-46	0	0	Expressed in vm1, pharyngeal muscles, depressor.	COPII vesicle protein	ENSEMBL:ENSP00000341358:human:Isoform 1 of Endoplasmic reticulum-Golgi intermediate compartment protein 3:E=84.7213 | ENSEMBL:ENSP00000363430:human:Isoform 2 of Endoplasmic reticulum-Golgi intermediate compartment protein 3:E=83.7695 | ENSEMBL:ENSP00000279052:human:Isoform 3 of Endoplasmic reticulum-Golgi intermediate compartment protein 3:E=83.6576 | ENSEMBL:ENSP00000349970:human:44 kDa protein:…
Y19D2B.1	172280_x_at					Alpha tubulin	ENSEMBL:ENSP00000301072:human:Tubulin alpha-6 chain:E=32.6576 | ENSEMBL:ENSP00000301071:human:Tubulin alpha-3 chain:E=32.5528 | ENSEMBL:ENSP00000336799:human:Tubulin alpha-ubiquitous chain:E=32.5528 | ENSEMBL:ENSP00000326042:human:Isoform 1 of Tubulin alpha-2 chain:E=32.4437 | ENSEMBL:ENSP00000318575:human:Tubulin alpha-8 chain:E=31.2757 | ENSEMBL:ENSP00000248437:human:Tubulin alpha-1 chain:E=31.…
F45E1.1	182256_at
F58D5.2	177439_s_at	F58D5.2
Y59A8B.12	184432_at
F19D8.2	177433_at
Y39A3CL.1	174752_at
F28D9.1	171871_x_at	rsr-1	0	0	Expression is seen in late embryo and early larval stages. A number of hypodermal nuclei along the length of the worm are seen to express.	Splicing coactivator SRm160/300, subunit SRm160 (contains PWI domain)	ENSEMBL:ENSP00000363507:human:Serine/arginine repetitive matrix 1:E=69.7213 | ENSEMBL:ENSP00000326261:human:Isoform 1 of Serine/arginine repetitive matrix protein 1:E=69.301 | ENSEMBL:ENSP00000301740:human:Isoform 1 of Serine/arginine repetitive matrix protein 2:E=37.7212 | ENSEMBL:ENSP00000367205:human:Conserved hypothetical protein:E=33 | ENSEMBL:ENSP00000311997:human:Neurofilament triplet H pr…
K10B2.4	187451_at					Predicted membrane protein	ENSEMBL:ENSP00000222190:human:UPF0139 protein C19orf56:E=34.7696 | FLYBASE:CG10674-PA:fly:Flybase gene name is CG10674-PA:E=34.4685 |
K02D10.4	175125_at
Y57G11C.12	175136_at	nuo-3	0	1	Larval Expression: pharynx; Reproductive System; developing uterus; body wall muscle; unidentified cells in body ;	NADH:ubiquinone oxidoreductase, NDUFA6/B14 subunit	ENSEMBL:ENSP00000330937:human:NADH dehydrogenase (ubiquinone) 1 alpha subcomplex, 6, 14kDa:E=10.6778 | FLYBASE:CG7712-PA:fly:Flybase gene name is CG7712-PA:E=12.4949 |
F35C8.8	182426_at
T20G5.4	175223_at					Bestrophin (Best vitelliform macular dystrophy-associated protein)	ENSEMBL:ENSP00000042931:human:Bestrophin-2:E=72.1249 | ENSEMBL:ENSP00000271137:human:Bestrophin-4:E=67.1135 | ENSEMBL:ENSP00000332413:human:Isoform 2 of Bestrophin-3:E=65.2518 | ENSEMBL:ENSP00000329064:human:Isoform 1 of Bestrophin-3:E=65.0269 | ENSEMBL:ENSP00000301774:human:Isoform 1 of Bestrophin-1:E=62.8539 | ENSEMBL:ENSP00000367282:human:Isoform 3 of Bestrophin-1:E=51.2219 | ENSEMBL:ENSP00000…
C03C10.6	187248_at					Uncharacterized conserved protein	ENSEMBL:ENSP00000339276:human:281 kDa protein:E=126.886 | ENSEMBL:ENSP00000256339:human:hypothetical protein LOC57578:E=126.796 | FLYBASE:CG5237-PA:fly:Flybase gene name is CG5237-PA:E=113.77 |
B0001.1	178830_at		1	0	Larval Expression: pharynx; intestine; renal gland cells; Nervous System; nerve ring; ventral nerve cord; head neurons;	Unnamed protein
K01A12.2	187593_at
F57G4.9	178318_at					Predicted transposase
D2023.4	190972_at					Diamine acetyltransferase	ENSEMBL:ENSP00000269298:human:Diamine acetyltransferase 2:E=23.6383 | ENSEMBL:ENSP00000369827:human:SAT2 protein:E=22.8539 | ENSEMBL:ENSP00000252349:human:Diamine acetyltransferase 1:E=15.4949 | ENSEMBL:ENSP00000368556:human:Diamine acetyltransferase 1:E=11.4949 | FLYBASE:CG4210-PA:fly:Flybase gene name is CG4210-PA:E=19.8539 |
Y34B4A.4	174621_at	Y34B4A.4				Ras1 guanine nucleotide exchange factor	ENSEMBL:ENSP00000338266:human:guanine nucleotide-releasing factor 2 isoform b:E=91.0044 | ENSEMBL:ENSP00000266110:human:guanine nucleotide-releasing factor 2 isoform a:E=91 | ENSEMBL:ENSP00000350315:human:Guanine nucleotide-releasing factor 2:E=89.7213 | ENSEMBL:ENSP00000361264:human:Guanine nucleotide-releasing factor 2:E=34.3468 | ENSEMBL:ENSP00000261752:human:Isoform 1 of Guanine nucleotide-re…
F14H3.7	178329_at	fbxa-100				Uncharacterized protein
C38D9.2	179425_at					Unnamed protein
D1037.3	188378_s_at	ftn-2	0	1	ftn-2::gfp was expressed in diverse tissues, including the pharynx, body wall muscle and hypodermis except the intestine.|Larval Expression: pharynx; intestine;	Ferritin	ENSEMBL:ENSP00000273550:human:Ferritin heavy chain:E=51.2291 | ENSEMBL:ENSP00000313691:human:Ferritin, mitochondrial precursor:E=47.2219 | ENSEMBL:ENSP00000341714:human:Pseudogene candidate:E=46.4685 | ENSEMBL:ENSP00000371718:human:Pseudogene candidate:E=43.9586 | ENSEMBL:ENSP00000366525:human:Ferritin light chain:E=40.7212 | ENSEMBL:ENSP00000307530:human:20 kDa protein:E=40.7212 | ENSEMBL:ENSP00…
T07C4.9	174386_at	nex-2	0	0	Larval Expression: pharynx;	Annexin	ENSEMBL:ENSP00000260852:human:Isoform 2 of Annexin A7:E=94.8861 | ENSEMBL:ENSP00000277916:human:annexin VII isoform 2:E=93.4089 | ENSEMBL:ENSP00000265447:human:Annexin A11:E=88.0177 | ENSEMBL:ENSP00000346550:human:Annexin A6:E=74.5086 | ENSEMBL:ENSP00000348889:human:annexin VI isoform 2:E=74.5086 | ENSEMBL:ENSP00000347164:human:annexin IV:E=72.5686 | ENSEMBL:ENSP00000296511:human:Annexin A5:E=70.…
F29G9.3	192028_at	aps-1				Clathrin adaptor complex, small subunit	ENSEMBL:ENSP00000328789:human:Adapter-related protein complex 1 sigma 1B subunit:E=64 | ENSEMBL:ENSP00000336666:human:Isoform 1 of AP-1 complex subunit sigma-1A:E=61.8539 | ENSEMBL:ENSP00000300912:human:similar to adaptor-related protein complex 1 sigma 2 subunit:E=61.3468 | ENSEMBL:ENSP00000369645:human:19 kDa protein:E=61.2366 | ENSEMBL:ENSP00000340912:human:Hypothetical protein DKFZp779P0659:E…
M03E7.1	181471_at		1	0	Larval Expression: Nervous System; nerve ring; ventral nerve cord; dorsal nerve cord; lateral nerve cords; head neurons; mechanosensory neurons; neurons along body; tail neurons;	Uncharacterized protein, contains major sperm protein (MSP) domain
ZC155.3	184058_s_at					MORC family ATPases	ENSEMBL:ENSP00000232603:human:MORC family CW-type zinc finger protein 1:E=46.0506 | ENSEMBL:ENSP00000215862:human:MORC family CW-type zinc finger protein 2:E=44.8539 | ENSEMBL:ENSP00000255495:human:MORC family CW-type zinc finger protein 4:E=24.3279 | ENSEMBL:ENSP00000290384:human:MORC family CW-type zinc finger protein 3:E=23.0655 |
Y105E8A.7	176962_s_at	lev-10					ENSEMBL:ENSP00000265929:human:Cubilin precursor:E=34.5528 | ENSEMBL:ENSP00000061240:human:Isoform 1 of Tolloid-like protein 1 precursor:E=20.9586 | ENSEMBL:ENSP00000343124:human:Isoform 4 of CUB and sushi domain-containing protein 3 precursor:E=20.1487 | ENSEMBL:ENSP00000345799:human:Isoform 2 of CUB and sushi domain-containing protein 3 precursor:E=20.1249 | ENSEMBL:ENSP00000297405:human:CUB and…
Y51A2D.18	192086_s_at					Synaptic vesicle transporter SVOP and related transporters (major facilitator superfamily)	ENSEMBL:ENSP00000310241:human:Isoform 1 of Organic-cation transporter-like 3:E=19.4202 | ENSEMBL:ENSP00000361655:human:OTTHUMP00000016428:E=19.2147 | ENSEMBL:ENSP00000259734:human:solute carrier family 22 member 7 isoform a:E=19.2007 | ENSEMBL:ENSP00000350513:human:solute carrier family 22 member 7 isoform b:E=18.5229 | ENSEMBL:ENSP00000245407:human:Isoform 1 of Organic cation/carnitine transport…
F41D9.1	183786_at		1	0	Larval Expression: Nervous System; nerve ring; ventral nerve cord; head neurons; neurons along body; tail neurons;	Uncharacterized conserved protein, contains TBC, SH3 and RUN domains	ENSEMBL:ENSP00000248929:human:RUN and TBC1 domain containing 3:E=178.886 | ENSEMBL:ENSP00000350975:human:OTTHUMP00000028830:E=178.187 | ENSEMBL:ENSP00000320748:human:FLJ00006 protein (Fragment):E=69.3767 | ENSEMBL:ENSP00000300584:human:TBC1D2B protein:E=40.0269 | ENSEMBL:ENSP00000364203:human:TBC1D2 protein:E=33.9208 | ENSEMBL:ENSP00000341567:human:TBC1 domain family, member 2:E=31.7959 | ENSEMBL…
ZK792.7	189022_at						FLYBASE:CG8889-PB:fly:Flybase gene name is CG8889-PB:E=32.9586 |
208	174353_at
K02E2.8	177832_at					Uncharacterized protein	FLYBASE:CG31439-PA:fly:Flybase gene name is CG31439-PA:E=10.8861 | FLYBASE:CG13990-PA:fly:Flybase gene name is CG13990-PA:E=10.7959 |
434	186884_s_at
C07H6.2	176087_at		0	0	Larval Expression: pharynx; intestine;	Uncharacterized conserved protein	ENSEMBL:ENSP00000230260:human:Protein phosphatase 1 regulatory subunit 11:E=12.699 | ENSEMBL:ENSP00000328661:human:13 kDa protein:E=10.3468 | FLYBASE:CG13994-PA:fly:Flybase gene name is CG13994-PA:E=12.8239 | FLYBASE:CG11233-PA:fly:Flybase gene name is l(1)19Ec-PA:E=12.6383 |
T16G12.3	173134_at					Unnamed protein
F08B6.2	188091_at	gpc-2	1	0	Expression was found in all neurons and muscle cells.	G protein gamma subunit	FLYBASE:CG3694-PA:fly:Flybase gene name is Ggamma30A-PA:E=11 |
F14D2.5	181341_at
Y37D8A.11	186146_s_at	Y37D8A.11					FLYBASE:CG7421-PB:fly:Flybase gene name is Nopp140-PB:E=10.8539 |
Y48A6B.4	194156_s_at					Unnamed protein
R12H7.1	175603_at	unc-9		0	Transgenic animals showed that UNC-9 was expressed in many neurons and various muscle cells, which was confirmed by co-labeling neurons or muscle cells with GFP.|Click the movie links below for interactive 4D movies of a fluorescence reporter.	Innexin-type channels	FLYBASE:CG32508-PA:fly:Flybase gene name is shakB-PA:E=29.3566 | FLYBASE:CG1448-PA:fly:Flybase gene name is inx3-PA:E=28.4559 | FLYBASE:CG4590-PA:fly:Flybase gene name is inx2-PA:E=27.6778 | FLYBASE:CG10125-PA:fly:Flybase gene name is zpg-PA:E=17.7213 | FLYBASE:CG7537-PB:fly:Flybase gene name is inx5-PB:E=13.4318 | FLYBASE:CG17063-PA:fly:Flybase gene name is inx6-PA:E=10.6021 | FLYBASE:CG2977-PA:…
C35C5.1	175632_at	sdc-2				Unnamed protein	ENSEMBL:ENSP00000290632:human:Trichohyalin:E=19.6778 | ENSEMBL:ENSP00000278849:human:inner centromere protein antigens 135/155kDa isoform 2:E=17.8239 | ENSEMBL:ENSP00000344270:human:CDNA FLJ35171 fis, clone PLACE6013220, weakly similar to TRICHOHYALIN:E=17.7447 | ENSEMBL:ENSP00000357793:human:Trichohyalin:E=17.585 | ENSEMBL:ENSP00000328889:human:similar to golgi autoantigen, golgin subfamily a-li…
C17F4.6	191964_at	gcy-19				Natriuretic peptide receptor, guanylate cyclase	ENSEMBL:ENSP00000341083:human:Isoform Long of Atrial natriuretic peptide receptor B precursor:E=105.292 | ENSEMBL:ENSP00000305386:human:Atrial natriuretic peptide receptor A precursor:E=103.495 | ENSEMBL:ENSP00000254854:human:Retinal guanylyl cyclase 1 precursor:E=101.62 | ENSEMBL:ENSP00000218006:human:Retinal guanylyl cyclase 2 precursor:E=97.8239 | ENSEMBL:ENSP00000261170:human:Heat-stable ente…
JC8.10	175739_s_at	unc-26	1	2	GFP-tagged synaptojanin was localized to puncta at neuromuscular junctions in the ventral nerve cord of unc-26 animals (genotype oxIs92 II; unc-26(s1710) IV).|Larval Expression: intestine; Nervous System; nerve ring; ventral nerve cord; dorsal nerve cord; head neurons; neurons along body; tail neurons; unidentified cells;|Larval Expression: pharynx; Nervous System; nerve ring; ventral nerve cord;…	Inositol-1,4,5-triphosphate 5-phosphatase (synaptojanin), INP51/INP52/INP53 family	ENSEMBL:ENSP00000322234:human:Isoform 1 of Synaptojanin-1:E=238.337 | ENSEMBL:ENSP00000349903:human:Isoform 2 of Synaptojanin-1:E=233.699 | ENSEMBL:ENSP00000371946:human:Isoform 3 of Synaptojanin-1:E=232.854 | ENSEMBL:ENSP00000356089:human:160 kDa protein:E=194.071 | ENSEMBL:ENSP00000241842:human:Isoform 2B2 of Synaptojanin-2:E=189.745 | ENSEMBL:ENSP00000356088:human:Isoform 2A of Synaptojanin-2:…
CD4.8	177311_at					Uncharacterized protein
T04D1.3	181212_at	unc-57	1	1	Fluorescence was observed in all neurons and the posterior intestine.|GFP-tagged endophilin was enriched in puncta in all neuropil and colocalized with synaptobrevin, demon strating that endophilin is localized to synapses. In addition, weak protein expression was observed in the spermatheca. Furthermore, analysis of a genotype that mislocalizes synaptic vesicles suggests that endophilin may be a…	Lysophosphatidic acid acyltransferase endophilin/SH3GL, involved in synaptic vesicle formation	ENSEMBL:ENSP00000269886:human:SH3-containing GRB2-like protein 1:E=87.4559 | ENSEMBL:ENSP00000320092:human:Isoform 3 of SH3-containing GRB2-like protein 3:E=83.301 | ENSEMBL:ENSP00000326735:human:SH3-containing GRB2-like protein 2:E=66.8861 | ENSEMBL:ENSP00000352659:human:Isoform 2 of SH3 domain GRB2-like protein B2:E=21.699 | ENSEMBL:ENSP00000284056:human:Isoform 1 of SH3 domain GRB2-like protei…
C43E11.2	184653_at	mus-81				Endonuclease MUS81	ENSEMBL:ENSP00000307853:human:Crossover junction endonuclease MUS81:E=19.2757 | FLYBASE:CG3026-PA:fly:Flybase gene name is mus81-PA:E=15.7447 |
Y38F2AL.4	173421_at	vha-3	0	0	Highly expressed in the embryo and much lower during larval stages. The expression gradually increased again leading up to the adult stage. When in the dauer stage, an obligate stage of diapause, the transcript was present but at approximately 2-fold higher levels than the L2 or L3 stage as judged from quantitation of the blot scans.|vha-3 expression: vha-3 was mainly expressed in gastrointestina…	Vacuolar H+-ATPase V0 sector, subunits c/c'	ENSEMBL:ENSP00000329757:human:Vacuolar ATP synthase 16 kDa proteolipid subunit:E=47.7696 | ENSEMBL:ENSP00000332264:human:17 kDa protein:E=27.5686 | ENSEMBL:ENSP00000236067:human:Vacuolar ATP synthase 21 kDa proteolipid subunit:E=18.1135 | FLYBASE:CG32090-PA:fly:Flybase gene name is Vha16-3-PA:E=51.585 | FLYBASE:CG3161-PA:fly:Flybase gene name is Vha16-PA:E=51.4815 | FLYBASE:CG6737-PA:fly:Flybase …
114	172750_x_at
442	187842_s_at
W06H3.1	179368_at					Mitochondrial inner membrane protein (mitofilin)	ENSEMBL:ENSP00000254636:human:Isoform 1 of Mitochondrial inner membrane protein:E=31.2757 | ENSEMBL:ENSP00000366526:human:Isoform 3 of Mitochondrial inner membrane protein:E=31.0862 | FLYBASE:CG6455-PA:fly:Flybase gene name is CG6455-PA:E=21.3872 |
K10D3.2	174402_at	unc-14	1	0	Expressed in almost all neurons at all stages.|Expressed in VD/DD neurons, HSN neurons. Expressed in late embryos. Expression do not vary with developmental stages.
F15D4.3	179278_s_at						ENSEMBL:ENSP00000338293:human:Uncharacterized protein C20orf52:E=16.8539 | FLYBASE:CG6878-PA:fly:Flybase gene name is CG6878-PA:E=15.1549 |
R11H6.5	190505_at					Transcription factor NFAT, subunit NF45	ENSEMBL:ENSP00000271939:human:Interleukin enhancer-binding factor 2:E=51.1367 | FLYBASE:CG5641-PA:fly:Flybase gene name is CG5641-PA:E=39.699 |
C01G10.11	175598_at	unc-76	1	0	Intense staining showed in all major nerve bundles (the nerve ring and dorsal and ventral nerve cords) and all minor longitudinal and circumferential process tracts and bundles of sensory processes. Staining was visible in neuronal cell bodies but not in nuclei. Outside the pharynx, all neurons, but no other cells, stained with anti-UNC-76 antisera. Specifically, no staining was observed in cells…		ENSEMBL:ENSP00000350685:human:Fasciculation and elongation protein zeta 2:E=26.1871 | ENSEMBL:ENSP00000305843:human:Fasciculation and elongation protein zeta 2:E=26.1487 | ENSEMBL:ENSP00000368547:human:zygin 2 isoform 2:E=16.9208 | ENSEMBL:ENSP00000278919:human:Isoform Long of Fasciculation and elongation protein zeta 1:E=14.0177 | FLYBASE:CG3981-PB:fly:Flybase gene name is Unc-76-PB:E=53.1249 |
K07E8.9	191085_at	sri-45				Predicted olfactory G-protein coupled receptor
R10E4.5	189170_at	nth-1				Endonuclease III	ENSEMBL:ENSP00000219066:human:Endonuclease III-like protein 1:E=52.8539 | FLYBASE:CG9272-PA:fly:Flybase gene name is CG9272-PA:E=59.2924 |
R09A8.5	178859_at		0	1	Expression is seen from late embryo to adulthood. It is seen in the following components-- the pharyngeal musculature, anal depressor muscle and anal sphincter, and diffuse expression along the length of the tail spike. Also observed is diffuse expression around the anterior portion of the pharynx, which is probably bodywall muscle.
C33C12.4	185158_s_at					Unnamed protein
K12H6.5	181951_at					Unnamed protein
C46C2.1	174667_at	wnk-1	0	0	Expression is seen in the excretory cell and canals of the larval and adult stages. Expression is stronger in larvae. Weak expression is also observed in other nuclei, presumably hypodermal.		ENSEMBL:ENSP00000252477:human:Isoform 2 of Serine/threonine-protein kinase WNK1:E=141.886 | ENSEMBL:ENSP00000313059:human:Isoform 1 of Serine/threonine-protein kinase WNK1:E=139.62 | ENSEMBL:ENSP00000334855:human:Protein kinase, lysine deficient 2:E=139.097 | ENSEMBL:ENSP00000297876:human:Isoform 2 of Serine/threonine-protein kinase WNK2:E=137.398 | ENSEMBL:ENSP00000348347:human:Isoform 4 of Seri…
F21D5.5	175161_at					Polynucleotide kinase 3' phosphatase	ENSEMBL:ENSP00000323511:human:Bifunctional polynucleotide phosphatase/kinase:E=83.1549 | FLYBASE:CG9601-PA:fly:Flybase gene name is CG9601-PA:E=99.699 |
Y37E11B.3	186667_s_at					Uncharacterized conserved protein	ENSEMBL:ENSP00000350621:human:Chromosome 17 open reading frame 59:E=14.1192 | ENSEMBL:ENSP00000373669:human:Similar to Collagen alpha 1(III) chain precursor:E=13.7959 | FLYBASE:CG17180-PA:fly:Flybase gene name is CG17180-PA:E=16 |
F37H8.1	192263_s_at	lir-3				Unnamed protein
F21H11.2	184861_at	sax-2	1	0	sax-2 reporter transgenes are widely expressed in neurons in the head and tail and along the ventral nerve cord.	Fry-like conserved proteins	ENSEMBL:ENSP00000369600:human:IMP dehydrogenase/GMP reductase family protein:E=293.959 | ENSEMBL:ENSP00000261575:human:338 kDa protein:E=272.366 | ENSEMBL:ENSP00000351113:human:Hypothetical protein DKFZp781A0295 (Fragment):E=116.495 | ENSEMBL:ENSP00000264319:human:Hypothetical protein:E=69.585 | ENSEMBL:ENSP00000267067:human:CDNA FLJ34103 fis, clone FCBBF3007859, moderately similar to Human putat…
F21A3.7	178969_at					Acetylcholine receptor	ENSEMBL:ENSP00000250699:human:Neuronal acetylcholine receptor protein subunit alpha-10 precursor:E=24.9586 | ENSEMBL:ENSP00000364648:human:Isoform 1 of 5-hydroxytryptamine 3 receptor precursor:E=24.7959 | ENSEMBL:ENSP00000299961:human:5-hydroxytryptamine (Serotonin) receptor 3A:E=24.7696 | ENSEMBL:ENSP00000303727:human:Neuronal acetylcholine receptor protein subunit alpha-7 precursor:E=22.7959 | …
Y60A3A.15	184267_at	nhr-240
W01B11.2	190277_at	sulp-6	0	0	The sulp-6 promoter was active primarily in the midgut.	Sulfate/bicarbonate/oxalate exchanger SAT-1 and related transporters (SLC26 family)	ENSEMBL:ENSP00000286298:human:Sulfate transporter:E=67.7695 | ENSEMBL:ENSP00000351597:human:81 kDa protein:E=64.0757 | ENSEMBL:ENSP00000307089:human:Solute carrier family 26, member 6:E=58.4202 | ENSEMBL:ENSP00000373239:human:Anchor protein:E=56.8539 | ENSEMBL:ENSP00000265715:human:Pendrin:E=55.301 | ENSEMBL:ENSP00000304783:human:Isoform 1 of Prestin:E=53.8239 | ENSEMBL:ENSP00000354721:human:solu…
F18H3.1	177823_at					Uncharacterized conserved protein, contains SPRY domain	ENSEMBL:ENSP00000354774:human:24 kDa protein:E=38.1675 | ENSEMBL:ENSP00000354605:human:Isoform 1 of Chronic lymphocytic leukemia deletion region gene 6 protein:E=38.1192 | ENSEMBL:ENSP00000311365:human:Isoform 2 of Chronic lymphocytic leukemia deletion region gene 6 protein:E=24.7696 | FLYBASE:CG7785-PA:fly:Flybase gene name is CG7785-PA:E=32.7696 |
ZK418.4	174872_s_at	lin-37
F32B5.7	173551_at					Unnamed protein	ENSEMBL:ENSP00000352164:human:Keratin-associated protein 5-5:E=11.5086 |
R07E4.4	173908_at	mig-23	0	4	Larval Expression: pharynx; pharyngeal gland cells; intestine; hypodermis; unidentified cells in head; unidentified cells in tail ;	Nucleoside phosphatase	ENSEMBL:ENSP00000351520:human:Isoform 1 of Ectonucleoside triphosphate diphosphohydrolase 4:E=89.6576 | ENSEMBL:ENSP00000347031:human:ectonucleoside triphosphate diphosphohydrolase 7:E=75.2757 | ENSEMBL:ENSP00000348536:human:ENTPD4 protein:E=73.5528 | ENSEMBL:ENSP00000260756:human:Isoform Vascular of Ectonucleoside triphosphate diphosphohydrolase 1:E=35.1487 | ENSEMBL:ENSP00000360246:human:Isofor…
F53E2.1	175316_s_at	tag-304	1	1	Larval Expression: pharynx; body wall muscle; Nervous System; ventral nerve cord; head neurons; tail neurons; unidentified cells in body ;|Larval Expression: pharynx; body wall muscle; seam cells; Nervous System; nerve ring; ventral nerve cord; dorsal nerve cord; head neurons; tail neurons;	LisH motif-containing protein	ENSEMBL:ENSP00000266069:human:Protein C20orf11:E=16.6778 | FLYBASE:CG6617-PA:fly:Flybase gene name is CG6617-PA:E=12.9208 |
T19B4.3	173385_at					Adenine phosphoribosyl transferases	ENSEMBL:ENSP00000373424:human:Adenine phosphoribosyltransferase:E=35.1135 | ENSEMBL:ENSP00000355098:human:20 kDa protein:E=34.2676 | ENSEMBL:ENSP00000367615:human:20 kDa protein:E=34.1612 | FLYBASE:CG18315-PA:fly:Flybase gene name is Aprt-PA:E=33.7447 |
Y49E10.2	181512_at	glrx-5				Glutaredoxin-related protein	ENSEMBL:ENSP00000328570:human:Glutaredoxin-related protein 5:E=30.284 | ENSEMBL:ENSP00000225000:human:Thioredoxin-like protein 2:E=20.3372 | ENSEMBL:ENSP00000360361:human:7 kDa protein:E=11.4437 | FLYBASE:CG14407-PA:fly:Flybase gene name is CG14407-PA:E=24.8861 | FLYBASE:CG6523-PA:fly:Flybase gene name is CG6523-PA:E=19.1938 |
K11G12.2	193868_at	acr-2				Acetylcholine receptor	ENSEMBL:ENSP00000315602:human:Cholinergic receptor, nicotinic, alpha polypeptide 3:E=97.6021 | ENSEMBL:ENSP00000292212:human:Neuronal acetylcholine receptor protein subunit beta-2 precursor:E=94.5376 | ENSEMBL:ENSP00000240132:human:Neuronal acetylcholine receptor protein subunit alpha-2 precursor:E=93.8239 | ENSEMBL:ENSP00000217176:human:Neuronal acetylcholine receptor protein subunit alpha-4 pre…
F54D11.2	175219_s_at					Predicted alpha/beta hydrolase	ENSEMBL:ENSP00000334639:human:FLJ10081 protein:E=16.9208 | ENSEMBL:ENSP00000311997:human:Neurofilament triplet H protein:E=16.4815 | ENSEMBL:ENSP00000346144:human:Hypothetical protein FLJ10081 (Fragment):E=14.3372 | ENSEMBL:ENSP00000333119:human:Hypothetical protein:E=13.0862 | ENSEMBL:ENSP00000356455:human:Isoform C of Proteoglycan-4 precursor:E=13.0362 | ENSEMBL:ENSP00000356456:human:Isoform F …
K06A5.8	175539_s_at	K06A5.8					ENSEMBL:ENSP00000332005:human:WD repeat domain 47:E=150.347 | ENSEMBL:ENSP00000358979:human:Isoform 1 of WD repeat protein 47:E=150.131 | ENSEMBL:ENSP00000350301:human:Isoform 2 of WD repeat protein 47:E=139.959 | ENSEMBL:ENSP00000263694:human:WD repeat protein 57:E=20.3279 | ENSEMBL:ENSP00000323302:human:WD repeat protein 51B:E=15.4815 | ENSEMBL:ENSP00000296484:human:Isoform 1 of WD repeat prote…
F10G8.6	173029_s_at					Predicted ATPase, nucleotide-binding	ENSEMBL:ENSP00000283027:human:Nucleotide-binding protein 1:E=96.0862 | ENSEMBL:ENSP00000262302:human:Nucleotide-binding protein 2:E=64.3279 | ENSEMBL:ENSP00000281081:human:Isoform 1 of Nucleotide-binding protein-like:E=47.7696 | FLYBASE:CG17904-PA:fly:Flybase gene name is CG17904-PA:E=83.5686 | FLYBASE:CG4858-PA:fly:Flybase gene name is CG4858-PA:E=60.0706 | FLYBASE:CG3262-PA:fly:Flybase gene nam…
F18C12.2	174721_at	rme-8	0	4	RME-8 expression was examined in dissected adult ovaries by immunofluorescence. RME-8 was highly expressed in oocytes.	Endocytosis protein RME-8, contains DnaJ domain	ENSEMBL:ENSP00000260818:human:DnaJ homolog subfamily C member 13:E=1000 | FLYBASE:CG8014-PA:fly:Flybase gene name is Rme-8-PA:E=1000 |
T24F1.6	192033_s_at	tag-180					ENSEMBL:ENSP00000266039:human:calcium channel, voltage-dependent, alpha 2/delta subunit 2 isoform b:E=43.9586 | ENSEMBL:ENSP00000354228:human:calcium channel, voltage-dependent, alpha 2/delta subunit 2 isoform a:E=43.9208 | ENSEMBL:ENSP00000288197:human:calcium channel, voltage-dependent, alpha 2/delta 3 subunit:E=41.2076 | ENSEMBL:ENSP00000280663:human:voltage-gated calcium channel alpha(2)delta…
F45E4.11	176804_at					Permease of the major facilitator superfamily	ENSEMBL:ENSP00000311506:human:Sialin:E=38.7696 | ENSEMBL:ENSP00000274755:human:Na/PO4 cotransporter homolog:E=30.9586 | ENSEMBL:ENSP00000263160:human:Differentiation-associated Na-dependent inorganic phosphate cotransporter:E=28.3188 | ENSEMBL:ENSP00000351776:human:64 kDa protein:E=28.0862 | ENSEMBL:ENSP00000265425:human:Isoform 1 of Sodium-dependent phosphate transport protein 3:E=27.5086 | ENSE…
F57F5.1	189544_at					Cysteine proteinase Cathepsin L	ENSEMBL:ENSP00000342070:human:Cathepsin B precursor:E=90.8239 | ENSEMBL:ENSP00000359905:human:Tubulointerstitial nephritis antigen:E=34.1549 | ENSEMBL:ENSP00000259782:human:Isoform 1 of Tubulointerstitial nephritis antigen:E=33.6383 | ENSEMBL:ENSP00000271064:human:Isoform 1 of Tubulointerstitial nephritis antigen-like precursor:E=31.5086 | ENSEMBL:ENSP00000220166:human:Cathepsin H precursor:E=21.…
W05H7.3	183116_s_at	sedl-1				TRAPP 20 K subunit	ENSEMBL:ENSP00000310153:human:Isoform 1 of Trafficking protein particle complex subunit 2:E=38.5086 | ENSEMBL:ENSP00000350966:human:Isoform 2 of Trafficking protein particle complex subunit 2:E=36.6198 | ENSEMBL:ENSP00000352708:human:17 kDa protein:E=35.8539 | ENSEMBL:ENSP00000369952:human:13 kDa protein:E=30.5686 | FLYBASE:CG5161-PA:fly:Flybase gene name is CG5161-PA:E=38.9208 |
F17E5.1	174032_s_at	lin-2				Calcium/calmodulin-dependent serine protein kinase/membrane-associated guanylate kinase	ENSEMBL:ENSP00000322727:human:Calcium/calmodulin-dependent serine protein kinase:E=160.658 | ENSEMBL:ENSP00000367410:human:Calcium/calmodulin-dependent serine protein kinase:E=160.62 | ENSEMBL:ENSP00000347218:human:Calcium/calmodulin-dependent serine protein kinase:E=158.155 | ENSEMBL:ENSP00000367400:human:Calcium/calmodulin-dependent serine protein kinase:E=133.854 | ENSEMBL:ENSP00000253131:huma…
Y71H2AM.4	176225_at					NADH:ubiquinone oxidoreductase, NDUFC2/B14.5B subunit
361	180303_at
C34D4.13	184973_at
K09A9.4	175215_at					Ubiquitin C-terminal hydrolase	ENSEMBL:ENSP00000354460:human:Isoform 3 of Ubiquitin carboxyl-terminal hydrolase 33:E=47.699 | ENSEMBL:ENSP00000350009:human:Isoform 1 of Ubiquitin carboxyl-terminal hydrolase 33:E=45.8239 | ENSEMBL:ENSP00000263184:human:Isoform 2 of Ubiquitin carboxyl-terminal hydrolase 33:E=45.585 | ENSEMBL:ENSP00000313811:human:Ubiquitin carboxyl-terminal hydrolase 20:E=42.3279 | ENSEMBL:ENSP00000369681:human:…
Y57G7A.10	175137_s_at	Y57G7A.10	0	0	Larval Expression: intestine; renal gland cells;	Uncharacterized conserved protein	ENSEMBL:ENSP00000220853:human:Tetratricopeptide repeat protein KIAA0103:E=59.1739 | FLYBASE:CG17556-PA:fly:Flybase gene name is CG17556-PA:E=52.8861 | FLYBASE:CG3678-PA:fly:Flybase gene name is CG3678-PA:E=52.7959 |
W09C3.3	180383_at
R05G9.2	175850_at	R05G9.2				Tandem pore domain K+ channel
M01A8.2	173748_at	M01A8.2					ENSEMBL:ENSP00000355314:human:Isoform Short of Restin:E=15.8861 | ENSEMBL:ENSP00000303585:human:RSN protein:E=15.8861 | ENSEMBL:ENSP00000351665:human:Isoform Long of Restin:E=15.8861 | ENSEMBL:ENSP00000311997:human:Neurofilament triplet H protein:E=14.284 | ENSEMBL:ENSP00000333119:human:Hypothetical protein:E=13.9208 | ENSEMBL:ENSP00000278935:human:centrosomal protein 164kDa:E=12.8239 | ENSEMBL:E…
F38E9.5	175588_s_at		1	1	Larval Expression: pharynx; stomato-intestinal muscle; anal depressor muscle; body wall muscle; Nervous System; head neurons; neurons along body; tail neurons;	Protein tyrosine kinase 9/actin monomer-binding protein	ENSEMBL:ENSP00000303908:human:Twinfilin-2:E=50.0269 | ENSEMBL:ENSP00000321058:human:twinfilin isoform 1:E=49.3279 | ENSEMBL:ENSP00000335569:human:Isoform 2 of Twinfilin-1:E=46.7696 | FLYBASE:CG3172-PA:fly:Flybase gene name is twf-PA:E=45.3565 |
C49G7.6	180142_at
Y75B12B.1	185502_at
C17H12.13	186867_s_at	C17H12.13	1	0	Larval Expression: Nervous System; nerve ring; ventral nerve cord; head neurons; pharyngeal neurons; tail neurons;
F08B6.3	189287_at					Reticulocalbin, calumenin, DNA supercoiling factor, and related Ca2+-binding proteins of the CREC family (EF-Hand protein superfamily)	ENSEMBL:ENSP00000345931:human:Isoform 2 of Calumenin precursor:E=32.9208 | ENSEMBL:ENSP00000319739:human:Reticulocalbin-2 precursor:E=32.1805 | ENSEMBL:ENSP00000270645:human:Reticulocalbin-3 precursor:E=30.5086 | ENSEMBL:ENSP00000249364:human:Isoform 1 of Calumenin precursor:E=30.3768 | ENSEMBL:ENSP00000054950:human:Reticulocalbin-1 precursor:E=27.8539 | ENSEMBL:ENSP00000353094:human:45 kDa calci…
F07B7.12	175875_s_at					Inhibitor of type V adenylyl cyclases/Neuronal presynaptic protein Highwire/PAM/RPM-1	ENSEMBL:ENSP00000349892:human:Isoform 1 of Probable E3 ubiquitin-protein ligase MYCBP2:E=122.509 | ENSEMBL:ENSP00000369610:human:34 kDa protein:E=13.8539 | ENSEMBL:ENSP00000369617:human:HERC6 splice variant:E=12.4559 | ENSEMBL:ENSP00000264346:human:hect domain and RLD 6:E=12.4318 | ENSEMBL:ENSP00000273960:human:CDNA FLJ35084 fis, clone PLACE6005482:E=11.9208 | ENSEMBL:ENSP00000345144:human:Isofor…
307	175486_at
R03A10.1	183843_at
T27F6.2	193997_at	clec-12				C-type lectin	ENSEMBL:ENSP00000357938:human:Deleted in malignant brain tumors 1:E=13.6198 | ENSEMBL:ENSP00000341558:human:Isoform 3 of CUB and sushi domain-containing protein 1 precursor:E=13.1675 | ENSEMBL:ENSP00000332124:human:Mannose receptor, C type 1-like 1:E=13 | ENSEMBL:ENSP00000239761:human:Macrophage mannose receptor 1 precursor:E=13 | ENSEMBL:ENSP00000320445:human:Isoform 2 of CUB and sushi domain-co…
C10C6.1	194184_x_at	kin-4					ENSEMBL:ENSP00000271102:human:189 kDa protein:E=215.886 | ENSEMBL:ENSP00000354671:human:Isoform 1 of Microtubule-associated serine/threonine-protein kinase 2:E=215.886 | ENSEMBL:ENSP00000261569:human:Isoform 2 of Microtubule-associated serine/threonine-protein kinase 4:E=214.699 | ENSEMBL:ENSP00000370294:human:Isoform 1 of Microtubule-associated serine/threonine-protein kinase 4:E=214.638 | ENSEM…
K01A11.1	184120_at
R03A10.2	183510_at	flp-32
T20F10.5	185450_s_at
B0035.2	173707_at	dnj-2				Molecular chaperone (DnaJ superfamily)	ENSEMBL:ENSP00000320650:human:Guanine nucleotide binding protein (G protein), gamma 10:E=62.0132 | ENSEMBL:ENSP00000319643:human:Hypothetical protein LOC552891:E=11.3979 | FLYBASE:CG7872-PA:fly:Flybase gene name is CG7872-PA:E=70.7695 |
T21H3.3	188710_s_at	cmd-1				Calmodulin and related proteins (EF-Hand superfamily)	ENSEMBL:ENSP00000272298:human:Calmodulin:E=73.284 | ENSEMBL:ENSP00000315299:human:Calmodulin-like protein 3:E=65.5528 | ENSEMBL:ENSP00000217452:human:Troponin C, skeletal muscle:E=37.6021 | ENSEMBL:ENSP00000232975:human:Troponin C, slow skeletal and cardiac muscles:E=36.2366 | ENSEMBL:ENSP00000319052:human:Centrin-1:E=36.0506 | ENSEMBL:ENSP00000361638:human:Troponin C2, fast:E=35.9586 | ENSEMBL:E…
Y71F9B.2	185882_s_at					Uncharacterized conserved protein	ENSEMBL:ENSP00000273037:human:MMP37-like protein, mitochondrial precursor:E=45.9586 | FLYBASE:CG33331-PA:fly:Flybase gene name is CG33331-PA:E=49.3872 |
K07C11.7	187653_at	K07C11.7				Phosphoesterases	ENSEMBL:ENSP00000335568:human:Metallophosphoesterase domain-containing protein 1:E=45.5528 | ENSEMBL:ENSP00000350833:human:Metallophosphoesterase domain-containing protein 2:E=42.2147 | ENSEMBL:ENSP00000328371:human:Chromosome 11 open reading frame 8 variant (Fragment):E=34.5686 | FLYBASE:CG16717-PA:fly:Flybase gene name is CG16717-PA:E=42.3768 |
W09H1.6	175758_at	lec-1				Galectin, galactose-binding lectin	ENSEMBL:ENSP00000318214:human:Isoform Long of Galectin-9:E=43.3979 | ENSEMBL:ENSP00000306228:human:Isoform Short of Galectin-9:E=43.3565 | ENSEMBL:ENSP00000312259:human:Galectin-9:E=43.3372 | ENSEMBL:ENSP00000302100:human:Galectin-4:E=42.6198 | ENSEMBL:ENSP00000315564:human:Galectin-9 like:E=41.7212 | ENSEMBL:ENSP00000328797:human:35 kDa protein:E=41.6576 | ENSEMBL:ENSP00000329932:human:galectin …
F27D4.6	189722_at
T28F3.1	173663_at	T28F3.1	1	0	Full-length NRA-1::GFP was expressed from its endogenous promoter in many cell types, including neurons in the head and tail, ventral cord motor neurons, and body muscles.	Copine	ENSEMBL:ENSP00000244751:human:Copine-5:E=109.602 | ENSEMBL:ENSP00000317257:human:Copine-1:E=105.114 | ENSEMBL:ENSP00000268720:human:Isoform 1 of Copine-7:E=94.0555 | ENSEMBL:ENSP00000329748:human:Copine-8:E=87.0044 | ENSEMBL:ENSP00000353633:human:CDNA FLJ25727 fis, clone TST05479:E=87 | ENSEMBL:ENSP00000323391:human:62 kDa protein:E=85.7213 | ENSEMBL:ENSP00000290776:human:Copine II:E=82.2441 | EN…
T24H7.3	181940_at					Uncharacterized conserved protein	ENSEMBL:ENSP00000330180:human:UPF0279 protein C14orf129:E=12.6383 |
T10A3.1	173800_at	unc-10	1	0	Rim staining was restricted to discrete puncta in synapse-rich regions of the nervous system including the nerve ring, the ventral nerve cord and the dorsal nerve cord. Localized Rim protein was observed in all larval stages.		ENSEMBL:ENSP00000342936:human:Isoform 3 of Regulating synaptic membrane exocytosis protein 2:E=122.268 | ENSEMBL:ENSP00000275037:human:Isoform 5 of Regulating synaptic membrane exocytosis protein 1:E=117.387 | ENSEMBL:ENSP00000264838:human:Isoform 4 of Regulating synaptic membrane exocytosis protein 1:E=116.319 | ENSEMBL:ENSP00000326638:human:Isoform 6 of Regulating synaptic membrane exocytosis p…
T24C4.1	174565_at	ucr-2.3				Ubiquinol cytochrome c reductase, subunit QCR2	ENSEMBL:ENSP00000268379:human:Ubiquinol-cytochrome-c reductase complex core protein 2, mitochondrial precursor:E=36.4685 | FLYBASE:CG4169-PA:fly:Flybase gene name is CG4169-PA:E=36.1427 | FLYBASE:CG3731-PA:fly:Flybase gene name is CG3731-PA:E=10.0132 |
Y61B8B.1	180803_at	sri-70				Predicted olfactory G-protein coupled receptor
F12D9.1	182671_at	F12D9.1
K10B3.10	173871_at	spc-1	1	1	Wild-type embryos were stained with AS1 and examined by immunofluorescence microscopy. In early embryos, alpha-spectrin is found at or near the cell membrane in most if not all cells starting at the earliest stage of embryogenesis, indicating that alpha-spectrin is maternally supplied. After morphogenesis and organogenesis initiates, alpha-spectrin localizes to the body wall muscle, hypodermis, p…	Ca2+-binding actin-bundling protein (spectrin), alpha chain (EF-Hand protein superfamily)	ENSEMBL:ENSP00000361806:human:Isoform 2 of Spectrin alpha chain, brain:E=1000 | ENSEMBL:ENSP00000346512:human:Isoform 1 of Spectrin alpha chain, brain:E=1000 | ENSEMBL:ENSP00000361804:human:283 kDa protein:E=1000 | ENSEMBL:ENSP00000295798:human:Spectrin alpha chain, erythrocyte:E=1000 | ENSEMBL:ENSP00000350882:human:285 kDa protein:E=1000 | ENSEMBL:ENSP00000357129:human:Spectrin, alpha, erythrocy…
C26B9.2	181151_at					Unnamed protein
Y106G6H.5	173950_at					Dimethylglycine dehydrogenase precursor	ENSEMBL:ENSP00000288050:human:Hypothetical protein DKFZp686J1643:E=138.921 | ENSEMBL:ENSP00000205055:human:CDNA FLJ10079 fis, clone HEMBA1001896, weakly similar to DIMETHYLGLYCINE DEHYDROGENASE:E=91.3468 | ENSEMBL:ENSP00000302152:human:Sarcosine dehydrogenase, mitochondrial precursor:E=74.7695 | ENSEMBL:ENSP00000255189:human:Dimethylglycine dehydrogenase, mitochondrial precursor:E=73.7447 | ENSEM…
F49H6.7	177550_at	srw-37				7-transmembrane olfactory receptor
T09F5.6	179303_at
T23D8.4	175249_s_at	eif-3.C				Translation initiation factor 3, subunit c (eIF-3c)	ENSEMBL:ENSP00000332604:human:Eukaryotic translation initiation factor 3 subunit 8:E=159.004 | ENSEMBL:ENSP00000370258:human:similar to eukaryotic translation initiation factor 3, subunit 8, 110kDa isoform 1:E=158.268 | FLYBASE:CG4954-PA:fly:Flybase gene name is eIF3-S8-PA:E=184.284 |
T21C12.3	183937_s_at
Y113G7B.5	184776_at	fog-2	0	0	FOG-2 is detected uniformly throughout the germline of L1, L2 and L3 larvae. In dissected gonads from L4 and young adult hermaphrodites and males, FOG-2 accumulates in proliferating and meiotic prophase germ cells with the amount of protein decreasing in late gametogenesis such that it is not observed in sperm or in full grown oocytes. FOG-2 was not detected in somatic cells of larvae or somatic …	Uncharacterized protein
240	174691_at
F47H4.8	178091_at					Uncharacterized protein
ZK593.7	189411_at	lsm-7				Small Nuclear ribonucleoprotein splicing factor	ENSEMBL:ENSP00000252622:human:U6 snRNA-associated Sm-like protein LSm7:E=28.8239 | FLYBASE:CG13277-PA:fly:Flybase gene name is CG13277-PA:E=27.699 |
T16A9.5	172229_x_at					Unnamed protein
Y58A7A.6	176142_at					Globins and related hemoproteins
C41G11.3	174331_at	rgs-6				G protein signaling regulators	ENSEMBL:ENSP00000343359:human:Isoform 2 of Regulator of G-protein signaling 3:E=12.8239 | ENSEMBL:ENSP00000304459:human:RGS12 protein:E=11.3566 | ENSEMBL:ENSP00000278155:human:regulator of G-protein signaling 10 isoform a:E=11.1487 | ENSEMBL:ENSP00000358097:human:Isoform 1 of Regulator of G-protein signaling 10:E=11.1249 | ENSEMBL:ENSP00000297897:human:RGS3 isoform RGS3S:E=11.0088 | ENSEMBL:ENSP0…
T01H8.1	174726_at	rskn-1				Ribosomal protein S6 kinase	ENSEMBL:ENSP00000263975:human:Ribosomal protein S6 kinase alpha-1:E=235.161 | ENSEMBL:ENSP00000363277:human:ribosomal protein S6 kinase, 90kDa, polypeptide 1 isoform b:E=235.055 | ENSEMBL:ENSP00000316010:human:Ribosomal protein S6 kinase alpha-3:E=233.252 | ENSEMBL:ENSP00000355832:human:91 kDa protein:E=228.208 | ENSEMBL:ENSP00000355831:human:Isoform 2 of Ribosomal protein S6 kinase alpha-2:E=228…
C05B5.7	175626_at	rgs-1	1	2	Observed rgs-1::GFP expression in most or all neurons.|Larval Expression: Nervous System; nerve ring; ventral nerve cord; unidentified cells in head; unidentified cells in tail ;|Larval Expression: Nervous System; nerve ring; ventral nerve cord; head neurons; tail neurons;	G protein signaling regulators	ENSEMBL:ENSP00000297313:human:Isoform 6 of Regulator of G-protein signaling 20:E=40.3279 | ENSEMBL:ENSP00000344630:human:Isoform 1 of Regulator of G-protein signaling 20:E=40.1739 | ENSEMBL:ENSP00000276500:human:Isoform 5 of Regulator of G-protein signaling 20:E=40.1192 | ENSEMBL:ENSP00000333194:human:Regulator of G-protein signaling 19:E=38.4815 | ENSEMBL:ENSP00000206262:human:Regulator of G-pro…
F58B6.3	176609_s_at	par-2	0	0	PAR-1 is found in the cortex of germ line cells in the whole adult gonad. In early embryos, cortical PAR-2 expression continues in P0, P1, P2, P3 and P4 (the cells of germline lineage), fades in Z2 and Z3. In all but P4, PAR-1 exhibits an asymmetric distribution.|The apical-basal polarity of the PAR protein persists through early gastrulation, although the level of PAR-2 diminishes. Later changes…	Unnamed protein
R06C1.1	173001_s_at	hda-3				Histone deacetylase complex, catalytic component RPD3	ENSEMBL:ENSP00000271095:human:Histone deacetylase 1:E=160.161 | ENSEMBL:ENSP00000347104:human:histone deacetylase 2:E=159.076 | ENSEMBL:ENSP00000302967:human:Isoform 1 of Histone deacetylase 3:E=132.347 | ENSEMBL:ENSP00000362642:human:Histone deacetylase 1:E=87.5086 | ENSEMBL:ENSP00000354431:human:Isoform 1 of Histone deacetylase 8:E=81.2147 | ENSEMBL:ENSP00000362674:human:Histone deacetylase 8:E…
C47B2.3	171948_x_at	tba-2	1	0	Low level of transcription of the alpha-2 tubulin gene is observed in embryos gradually increasing in L1, L2 and finally reaching a maximum in L3. In L4 and adults transcription returns to basal embryonic levels.|Following hatching, 6 pharyngeal muscle cells stain becoming increasingly intense during larval and adult development. 6-7 neurons are stained in the ventral cord identified as DB motor …	Alpha tubulin	ENSEMBL:ENSP00000301071:human:Tubulin alpha-3 chain:E=223.292 | ENSEMBL:ENSP00000336799:human:Tubulin alpha-ubiquitous chain:E=223.292 | ENSEMBL:ENSP00000301072:human:Tubulin alpha-6 chain:E=222.553 | ENSEMBL:ENSP00000326042:human:Isoform 1 of Tubulin alpha-2 chain:E=220.854 | ENSEMBL:ENSP00000248437:human:Tubulin alpha-1 chain:E=219.469 | ENSEMBL:ENSP00000318575:human:Tubulin alpha-8 chain:E=216…
F35H12.2	174970_s_at	F35H12.2	1	1	Larval Expression: pharynx; pharyngeal-intestinal valve; intestine; renal gland cells; Reproductive System; distal tip cell; body wall muscle; Nervous System; nerve ring; ventral nerve cord; head neurons; tail neurons;	Rab6 GTPase activator GAPCenA and related TBC domain proteins	ENSEMBL:ENSP00000344404:human:Rab6 GTPase activating protein, GAPCenA:E=185.585 | ENSEMBL:ENSP00000355139:human:92 kDa protein:E=145.886 | ENSEMBL:ENSP00000251507:human:RAB GTPase activating protein 1-like isoform A:E=145.886 | ENSEMBL:ENSP00000281844:human:IDN4-GGTR8 protein:E=69.5528 | ENSEMBL:ENSP00000356660:human:IDN4-GGTR6 protein:E=68.8239 | ENSEMBL:ENSP00000356661:human:IDN4-GGTR14 protein…
423	185548_s_at
K09E9.3	178062_at
F54F12.2	181138_at
K05B2.5	174930_at	pes-22	1	0	Staining behind terminal bulb of pharynx in adults, believed to be the lobes of the excretory gland cell. L1 larvae appear to have nuclear localised staining of the intestine cells.		ENSEMBL:ENSP00000295190:human:Monocarboxylate transporter 14:E=50.8239 | ENSEMBL:ENSP00000298215:human:Monocarboxylate transporter 9:E=43.4949 | ENSEMBL:ENSP00000343022:human:Major facilitator superfamily protein:E=40.9208 | ENSEMBL:ENSP00000315439:human:Aromatic amino acid transporter:E=38.8239 | ENSEMBL:ENSP00000307169:human:Monocarboxylate transporter 5:E=37.7212 | ENSEMBL:ENSP00000261187:huma…
Y40H4A.1	175791_at	gar-3	1	4	All developmental stages.|Two RT-PCR products of expected sizes (747 and 825 bp) were observed at all developmental stages examined, indicating that the two gar-3 isoforms are expressed throughout development. The gar-3b mRNA was more abundantly expressed than gar-3a mRNA at all developmental stages. However, the relative expression ratio of the two isoforms appeared to vary between developmental…		ENSEMBL:ENSP00000306490:human:Muscarinic acetylcholine receptor M1:E=84.6778 | ENSEMBL:ENSP00000255380:human:Muscarinic acetylcholine receptor M3:E=63.2924 | ENSEMBL:ENSP00000331108:human:Muscarinic acetylcholine receptor M5:E=57.4202 | ENSEMBL:ENSP00000319984:human:Muscarinic acetylcholine receptor M2:E=53.5376 | ENSEMBL:ENSP00000342560:human:Isoform 1 of Histamine H3 receptor:E=44.0506 | ENSEMB…
R11E3.5	190875_at	nhr-104				Hormone receptors	ENSEMBL:ENSP00000346339:human:hepatocyte nuclear factor 4, gamma:E=17.6198 | ENSEMBL:ENSP00000312987:human:hepatocyte nuclear factor 4 alpha isoform b:E=17.3566 | ENSEMBL:ENSP00000339908:human:hepatocyte nuclear factor 4 alpha isoform c:E=17.3098 | ENSEMBL:ENSP00000343807:human:Hepatocyte nuclear factor 4-alpha (HNF-4-alpha) (Transcription factor HNF-4) (Transcription factor 14). Splice isoform H…
F54F7.6	177731_at					Unnamed protein
B0391.11	183031_at					Uncharacterized protein
Y102A5C.19	186612_at	fbxa-90				Uncharacterized protein
T08G11.5	193854_s_at	unc-29	0	1	Expressed in body muscle.|In wild-type animals, UNC-29 was clustered along the ventral and dorsal cords and in the nerve ring where head muscles are innervated.|	Acetylcholine receptor	ENSEMBL:ENSP00000217176:human:Neuronal acetylcholine receptor protein subunit alpha-4 precursor:E=98.1079 | ENSEMBL:ENSP00000292212:human:Neuronal acetylcholine receptor protein subunit beta-2 precursor:E=95.4318 | ENSEMBL:ENSP00000240132:human:Neuronal acetylcholine receptor protein subunit alpha-2 precursor:E=93.6021 | ENSEMBL:ENSP00000299565:human:Neuronal acetylcholine receptor protein subuni…
Y43F8A.2	181526_at					Unnamed protein
F29C12.3	180684_s_at						ENSEMBL:ENSP00000349959:human:rapamycin-insensitive companion of mTOR:E=46.2924 | FLYBASE:CG8002-PA:fly:Flybase gene name is rictor-PA:E=36 |
F59H6.8	181836_at	bath-21				Uncharacterized protein, contains BTB/POZ domain
F13B9.5	175608_at	ksr-1				Serine/threonine protein kinase RAF	ENSEMBL:ENSP00000305466:human:Isoform 2 of Kinase suppressor of ras-2:E=58.3468 | ENSEMBL:ENSP00000323178:human:Isoform 1 of Kinase suppressor of ras-1:E=57.8539 | ENSEMBL:ENSP00000339952:human:Isoform 1 of Kinase suppressor of ras-2:E=56.2676 | ENSEMBL:ENSP00000268763:human:Isoform 2 of Kinase suppressor of ras-1:E=43.4815 | ENSEMBL:ENSP00000288602:human:B-Raf proto-oncogene serine/threonine-pro…
C47E8.3	179230_at					7-transmembrane receptor
Y37H2A.10	184467_at					Unnamed protein
Y45F10D.11	187078_at	Y45F10D.11					ENSEMBL:ENSP00000261893:human:Isoform 1 of Serine beta-lactamase-like protein LACTB, mitochondrial precursor:E=10.3188 |
Y37D8A.6	181665_at					Unnamed protein	ENSEMBL:ENSP00000351975:human:Chromosome 16 open reading frame 5:E=10.0862 | FLYBASE:CG13510-PA:fly:Flybase gene name is CG13510-PA:E=10.3872 |
F56H9.4	193497_at	gpa-9	1	0	ASJ, PHB, PVQ, pharynx muscle, spermatheca	G-protein alpha subunit (small G protein superfamily)	ENSEMBL:ENSP00000251337:human:Guanine nucleotide-binding protein G(t), alpha-2 subunit:E=58.3279 | ENSEMBL:ENSP00000312999:human:guanine nucleotide binding protein (G protein), alpha inhibiting activity polypeptide 2:E=57.9208 | ENSEMBL:ENSP00000232461:human:Guanine nucleotide-binding protein G(t), alpha-1 subunit:E=56.0088 | ENSEMBL:ENSP00000266027:human:Isoform 2 of Guanine nucleotide-binding p…
F35C8.3	175641_at	jkk-1	1	0	BDU SDQ ALM CAN HSN PDE PVD AVM other|Expressed in most or all neurons and their processes, including the nerve ring, the head ganglions, the dorsal and ventral nerve cords, and the tail ganglions. Expressed in all stages of development.	Mitogen-activated protein kinase (MAPK) kinase MKK7/JNKK2	ENSEMBL:ENSP00000262445:human:Dual specificity mitogen-activated protein kinase kinase 4:E=57.3979 | ENSEMBL:ENSP00000314228:human:Isoform B of Dual specificity mitogen-activated protein kinase kinase 7:E=54.0706 | ENSEMBL:ENSP00000351997:human:Isoform 1 of Dual specificity mitogen-activated protein kinase kinase 6:E=49.585 | ENSEMBL:ENSP00000319139:human:Isoform 2 of Dual specificity mitogen-act…
F15B10.2	173212_at	drh-1				DEAD-box like helicase	ENSEMBL:ENSP00000263642:human:Isoform 1 of Interferon-induced helicase C domain-containing protein 1:E=59.7447 | ENSEMBL:ENSP00000251642:human:Probable ATP-dependent helicase LGP2:E=47.699 | ENSEMBL:ENSP00000369197:human:Isoform 2 of Probable ATP-dependent RNA helicase DDX58:E=39.7959 | ENSEMBL:ENSP00000224050:human:Isoform 1 of Probable ATP-dependent RNA helicase DDX58:E=39.7447 | ENSEMBL:ENSP00…
Y71D11A.5	186341_at					Ligand-gated ion channel	ENSEMBL:ENSP00000347123:human:Isoform Alpha-2B of Glycine receptor subunit alpha-2 precursor:E=54.4949 | ENSEMBL:ENSP00000218075:human:Isoform Alpha-2* of Glycine receptor subunit alpha-2 precursor:E=54.3872 | ENSEMBL:ENSP00000295454:human:Gamma-aminobutyric-acid receptor subunit beta-1 precursor:E=53.5086 | ENSEMBL:ENSP00000262857:human:Gamma-aminobutyric-acid receptor subunit alpha-3 precursor:…
C55C2.5	175425_at	aat-5				Amino acid transporters	ENSEMBL:ENSP00000280612:human:Cystine/glutamate transporter:E=70.8539 | ENSEMBL:ENSP00000219343:human:solute carrier family 7 (cationic amino acid transporter, y+ system), member 6:E=70.4318 | ENSEMBL:ENSP00000285850:human:Y+L amino acid transporter 1:E=67.4685 | ENSEMBL:ENSP00000023064:human:B:E=65.0088 | ENSEMBL:ENSP00000261622:human:Large neutral amino acids transporter small subunit 1:E=63.11…
F29G9.6	179694_s_at	dhs-17				Dehydrogenases with different specificities (related to short-chain alcohol dehydrogenases)	ENSEMBL:ENSP00000291892:human:Retinol dehydrogenase 13:E=27.7447 | ENSEMBL:ENSP00000334113:human:Dehydrogenase/reductase (SDR family) X-linked:E=23.4089 | ENSEMBL:ENSP00000237831:human:Retinol dehydrogenase 14:E=21.2924 | ENSEMBL:ENSP00000370623:human:Dehydrogenase/reductase (SDR family) X-linked:E=18.2518 | ENSEMBL:ENSP00000333406:human:Isoform 8 of WW domain-containing oxidoreductase:E=17.3665 …
R05C11.1	184423_at
C55B7.2	194021_s_at	gly-2	1	0	The distribution of signal in transgenic worms was unique and highly restricted with respect to tissue and/or stage of development but did not correspond to the descendants of a particular branch of the cell lineage. Fluorescence was first detectable at the comma stage in cells that divided and appeared to migrate during the 2-fold and 3-fold stages. Neuronal staining was obvious from L1 onward a…	N-Acetylglucosaminyltransferase	ENSEMBL:ENSP00000281923:human:Alpha-1,6-mannosylglycoprotein 6-beta-N-acetylglucosaminyltransferase V:E=102.699 | ENSEMBL:ENSP00000301618:human:beta(1,6)-N-acetylglucosaminyltransferase V isoform 1:E=96.5686 | ENSEMBL:ENSP00000364138:human:beta(1,6)-N-acetylglucosaminyltransferase V isoform 2:E=93.5686 | ENSEMBL:ENSP00000364137:human:MGAT5B protein:E=21.3279 |
B0511.7	182602_s_at					Nuclear inhibitor of phosphatase-1	ENSEMBL:ENSP00000311677:human:Isoform Alpha of Nuclear inhibitor of protein phosphatase 1:E=40.9586 | ENSEMBL:ENSP00000363039:human:Isoform Beta of Nuclear inhibitor of protein phosphatase 1:E=21.7213 | FLYBASE:CG8980-PA:fly:Flybase gene name is NiPp1-PA:E=42.3768 |
F29G6.2	178040_at					Uncharacterized coiled-coil protein	ENSEMBL:ENSP00000374264:human:CDNA FLJ43363 fis, clone NT2RP7017474:E=26.5229 | ENSEMBL:ENSP00000374260:human:Hypothetical protein DKFZp761B107:E=21.6198 | ENSEMBL:ENSP00000313446:human:31 kDa protein:E=19.9586 | FLYBASE:CG14868-PA:fly:Flybase gene name is CG14868-PA:E=22.4437 |
C17G10.4	173747_at	cdc-14	0	0	Mosaic expression is seen in embryos, with from 2 to many cells showing expression. Expression is seen in both pre- and post-comma stage embryos.|The localization of CeCDC-14 was analyzed in wild-type C. elegans embryos, using the affinity-purified anti-CeCDC-14 antibodies for immunofluorescence microscopy.|	Protein tyrosine phosphatase CDC14	ENSEMBL:ENSP00000352207:human:Isoform 2 of Dual specificity protein phosphatase CDC14A:E=96.3767 | ENSEMBL:ENSP00000336739:human:Isoform 1 of Dual specificity protein phosphatase CDC14A:E=93.0706 | ENSEMBL:ENSP00000355055:human:Isoform 3 of Dual specificity protein phosphatase CDC14A:E=90.6576 | ENSEMBL:ENSP00000364384:human:CDC14 cell division cycle 14 homolog B:E=89.2441 | ENSEMBL:ENSP000002656…
H01A20.2	194264_x_at
188	174230_at
F16B12.4	184172_at					Unnamed protein
C29F4.3	177540_at
F09G8.5	176116_at					Uncharacterized conserved protein	ENSEMBL:ENSP00000317302:human:Isoform Long of Protein C21orf2:E=35.1739 | ENSEMBL:ENSP00000344566:human:C21orf2 protein:E=34.7212 | ENSEMBL:ENSP00000369505:human:C21orf2 protein variant (Fragment):E=18.9208 | FLYBASE:CG14995-PA:fly:Flybase gene name is CG14995-PA:E=30.8539 | FLYBASE:CG15208-PA:fly:Flybase gene name is CG15208-PA:E=25.8861 |
R10E4.11	190514_at
Y39B6A.48	185407_at	hot-2				Unnamed protein
C31H2.1	181172_s_at	C31H2.1					ENSEMBL:ENSP00000293970:human:TBC1 domain family, member 24:E=37.5376 | FLYBASE:CG9339-PF:fly:Flybase gene name is CG9339-PF:E=50.4559 |
T05A1.3	193243_at					Leucine rich repeat	ENSEMBL:ENSP00000216241:human:OTTHUMP00000028917:E=24.9586 | ENSEMBL:ENSP00000360096:human:Isoform 2 of Slit homolog 1 protein precursor:E=23.9586 | ENSEMBL:ENSP00000315005:human:Slit homolog 1:E=23.5086 | ENSEMBL:ENSP00000266058:human:Isoform 1 of Slit homolog 1 protein precursor:E=23.4815 | ENSEMBL:ENSP00000348236:human:Isoform 3 of Slit homolog 3 protein precursor:E=23.0655 | ENSEMBL:ENSP00000…
K07D4.5	183807_at
Y47D3B.2	185393_s_at	nlp-21	1	0	Expressed in AFD, 5 head neurons, VNC, 1 ant. pharyngeal neuron, 1 tail neuron, embryo, intestine.	Unnamed protein
Y37H9A.6	190918_at	ndx-4				Diadenosine and diphosphoinositol polyphosphate phosphohydrolase	ENSEMBL:ENSP00000338397:human:Bis(5'-nucleosyl)-tetraphosphatase:E=30.8861 |
25	172111_x_at
F56F11.3	190273_at	klf-1				Zn-finger	ENSEMBL:ENSP00000259349:human:Kruppel-like factor 4:E=41.9586 | ENSEMBL:ENSP00000363802:human:Kruppel-like factor 4:E=41.9208 | ENSEMBL:ENSP00000326417:human:KLF4 protein:E=41.3468 | ENSEMBL:ENSP00000218736:human:Krueppel-like factor 5:E=40.6021 | ENSEMBL:ENSP00000309570:human:Krueppel-like factor 7:E=39.7959 | ENSEMBL:ENSP00000261214:human:Isoform 1 of Krueppel-like factor 12:E=39.2518 | ENSEMBL…
F54G2.1	174865_at	F54G2.1	1	0	Larval Expression: intestine; excretory gland cells; Nervous System; head neurons;		ENSEMBL:ENSP00000207549:human:Isoform 1 of Unc-13 homolog D:E=92.9586 | ENSEMBL:ENSP00000324510:human:Isoform 1 of BAI1-associated protein 3:E=66.3468 | ENSEMBL:ENSP00000260323:human:similar to unc-13 homolog C isoform 2:E=16.4559 | ENSEMBL:ENSP00000263846:human:synaptotagmin VII:E=16.2007 | ENSEMBL:ENSP00000252773:human:similar to Unc-13 homolog A:E=15.1549 | ENSEMBL:ENSP00000355021:human:Unc-13…
T23F2.1	174880_at	tag-249				Glycosyltransferase	ENSEMBL:ENSP00000238477:human:Isoform 1 of Alpha-1,3-mannosyltransferase ALG2:E=37.699 | ENSEMBL:ENSP00000326609:human:Isoform 2 of Alpha-1,3-mannosyltransferase ALG2:E=35.6778 | FLYBASE:CG1291-PA:fly:Flybase gene name is CG1291-PA:E=30.2924 |
C54G10.3	174554_at	pmp-3				Long-chain acyl-CoA transporter, ABC superfamily (involved in peroxisome organization and biogenesis)	ENSEMBL:ENSP00000349396:human:ATP-binding cassette sub-family D member 4:E=117.409 | ENSEMBL:ENSP00000352473:human:64 kDa protein:E=109.456 | ENSEMBL:ENSP00000298816:human:50 kDa protein:E=91.6383 | ENSEMBL:ENSP00000263889:human:ATP-binding cassette sub-family D member 3:E=46.9586 | ENSEMBL:ENSP00000218104:human:ATP-binding cassette sub-family D member 1:E=45.0862 | ENSEMBL:ENSP00000310688:human:…
F36H9.8	180570_at
F58E10.1	174905_at	F58E10.1
F35F10.11	186793_at					Thioredoxin binding protein TBP-2/VDUP1	ENSEMBL:ENSP00000368977:human:Isoform 2 of Arrestin domain-containing protein 2:E=17.4437 | ENSEMBL:ENSP00000222250:human:Isoform 1 of Arrestin domain-containing protein 2:E=17.1611 | ENSEMBL:ENSP00000265138:human:Arrestin domain-containing protein 3:E=15.9208 | ENSEMBL:ENSP00000350139:human:46 kDa protein:E=14.3098 | ENSEMBL:ENSP00000352126:human:Arrestin domain-containing protein 1:E=14.3098 | …
M28.5	192276_at					60S ribosomal protein 15.5kD/SNU13, NHP2/L7A family (includes ribonuclease P subunit p38), involved in splicing	ENSEMBL:ENSP00000215956:human:NHP2-like protein 1:E=49.0605 | ENSEMBL:ENSP00000274606:human:H/ACA ribonucleoprotein complex subunit 2:E=19.6778 | ENSEMBL:ENSP00000360661:human:17 kDa protein:E=18 | FLYBASE:CG3949-PA:fly:Flybase gene name is hoip-PA:E=47.7959 | FLYBASE:CG5258-PA:fly:Flybase gene name is NHP2-PA:E=17.6778 |
F55H2.7	175183_at
T02C5.5	174819_at	unc-2	1	0	GFP fluorescence was found to be primarily localized within the nervous system. Expression was first observed late in embryogenesis at ~450 min of development when most neurons have been generated, and continued throughout development to the adult stage. GFP expression was observed only a subset of pharyngeal muscle cells but not in other types of muscle tissues. The unc-2 reporter gene was expre…
K08E3.7	179260_s_at	pdr-1	1	0	Expression starts in embryogenesis and is maintained throughout development until adulthood. The translational fusion gfp::pdr-1 is highly expressed in most neurons. A strong GFP signal was observed in all muscle cells, and is also detectable in other, probably all, tissues.|Northern blot analyses using total RNA from each single developmental stage of C. elegans confirmed the temporal expression…	E3 ubiquitin-protein ligase (Parkin protein)	ENSEMBL:ENSP00000328107:human:Isoform 1 of Parkin:E=37.9586 | ENSEMBL:ENSP00000332804:human:Isoform 5 of Parkin:E=28.1079 | ENSEMBL:ENSP00000333280:human:Isoform 2 of Parkin:E=26.3188 | ENSEMBL:ENSP00000343589:human:Isoform 4 of Parkin:E=20.1938 | ENSEMBL:ENSP00000355861:human:Isoform 3 of Parkin:E=17.9208 | ENSEMBL:ENSP00000332954:human:parkin isoform 3:E=17 | ENSEMBL:ENSP00000369217:human:Prote…
Y47D3A.5	174518_at
F45E4.3	176810_s_at	F45E4.3				Unnamed protein
Y39F10A.1	186770_at
T24H10.6	190919_at	dyrb-1				Dynein-associated protein Roadblock	ENSEMBL:ENSP00000349679:human:Roadblock-1:E=21.3872 | ENSEMBL:ENSP00000363977:human:OTTHUMP00000030692:E=21.041 | ENSEMBL:ENSP00000302936:human:Dynein light chain 2B, cytoplasmic:E=20.7447 | FLYBASE:CG10751-PA:fly:Flybase gene name is robl-PA:E=21.3872 | FLYBASE:CG10838-PA:fly:Flybase gene name is robl22E-PA:E=16.9208 | FLYBASE:CG10834-PA:fly:Flybase gene name is CG10834-PA:E=10.585 |
B0336.8	187993_at	lgg-3				Protein conjugation factor involved in autophagy	ENSEMBL:ENSP00000274459:human:APG12 autophagy 12-like:E=12.7696 |
C34F11.2	184507_at					Unnamed protein
F22B5.7	175654_at	zyg-9				Microtubule-associated protein	ENSEMBL:ENSP00000346566:human:Cytoskeleton-associated protein 5:E=108.284 | ENSEMBL:ENSP00000310227:human:colonic and hepatic tumor over-expressed protein isoform b:E=101.143 | FLYBASE:CG5000-PA:fly:Flybase gene name is msps-PA:E=56.4685 |
C31C9.3	178458_at					Uncharacterized protein
D2045.6	175602_at	cul-1	0	0	Staining in somatic cells at 15 to 60-cell stage.|mRNA are present at their highest levels in embryos and at lower levels in larvae and adults.	Cullins	ENSEMBL:ENSP00000326804:human:Cullin-1:E=183.26 | ENSEMBL:ENSP00000279431:human:Cullin-2:E=103.77 | ENSEMBL:ENSP00000182065:human:51 kDa protein:E=102.886 | ENSEMBL:ENSP00000363886:human:Cullin 2:E=101.509 | ENSEMBL:ENSP00000363874:human:Cullin 2:E=83.4949 | ENSEMBL:ENSP00000364584:human:Isoform 1 of Cullin-4A:E=68.585 | ENSEMBL:ENSP00000322132:human:Isoform 2 of Cullin-4A:E=67.8861 | ENSEMBL:ENS…
C10G11.7	174928_at
Y71F9AL.4	192051_at					Protein tyrosine phosphatase	ENSEMBL:ENSP00000349544:human:Tyrosine-protein phosphatase non-receptor type 1:E=30.6198 | ENSEMBL:ENSP00000311857:human:Isoform PTPB of Tyrosine-protein phosphatase non-receptor type 2:E=27.4437 | ENSEMBL:ENSP00000320298:human:Isoform PTPA of Tyrosine-protein phosphatase non-receptor type 2:E=27.4089 | ENSEMBL:ENSP00000320546:human:protein tyrosine phosphatase, non-receptor type 2:E=27.3768 | EN…
M01F1.7	171750_x_at					Phosphatidylinositol transfer protein	ENSEMBL:ENSP00000280562:human:Isoform 2 of Membrane-associated phosphatidylinositol transfer protein 2:E=213.509 | ENSEMBL:ENSP00000322218:human:Isoform 1 of Membrane-associated phosphatidylinositol transfer protein 2:E=213.086 | ENSEMBL:ENSP00000348772:human:135 kDa protein:E=194.004 | ENSEMBL:ENSP00000374451:human:Isoform 1 of Membrane-associated phosphatidylinositol transfer protein 1:E=194 | …
W03G9.2	182062_at					Unnamed protein
Y32F6A.4	174854_at					Amino acid transporters	ENSEMBL:ENSP00000334750:human:Solute carrier family 36 (Proton/amino acid symporter), member 3:E=13.0177 | ENSEMBL:ENSP00000243389:human:Isoform 1 of Proton-coupled amino acid transporter 1:E=12.3979 | ENSEMBL:ENSP00000366942:human:SLC36A3 protein:E=11.7447 | FLYBASE:CG13646-PA:fly:Flybase gene name is CG13646-PA:E=30.0223 | FLYBASE:CG6327-PC:fly:Flybase gene name is CG6327-PC:E=15.8239 | FLYBASE…
ZC504.3	173981_at						ENSEMBL:ENSP00000338551:human:Isoform SV9 of PITSLRE serine/threonine-protein kinase CDC2L1:E=101.036 | ENSEMBL:ENSP00000344418:human:91 kDa protein:E=101.027 | ENSEMBL:ENSP00000348529:human:cell division cycle 2-like 1 (PITSLRE proteins) isoform 4:E=101.009 | ENSEMBL:ENSP00000351629:human:92 kDa protein:E=100.721 | ENSEMBL:ENSP00000367902:human:90 kDa protein:E=100.387 | ENSEMBL:ENSP00000341389:…
Y53F4B.35	191307_at	gst-31				Glutathione S-transferase	ENSEMBL:ENSP00000295256:human:Glutathione-requiring prostaglandin D synthase:E=26.1487 | ENSEMBL:ENSP00000211122:human:Glutathione S-transferase A3:E=17.9208 | ENSEMBL:ENSP00000335620:human:Glutathione S-transferase A1:E=17.3979 | ENSEMBL:ENSP00000284562:human:Glutathione S-transferase A5:E=16.1308 | ENSEMBL:ENSP00000211309:human:Glutathione S-transferase A2:E=15.9208 | ENSEMBL:ENSP00000306378:hu…
Y16B4A.1	193538_s_at	unc-3	1	0	ASI DB DA VB VA AS. L1 stage = DA and DB motor neurons, ASI amphid neuron and other head cells. L2 stage = also VA VB and AS motor neurons, all 5 classes of excitatory neurons continue to express into adult hood.|In all lines, expression of unc-3::GFP was first observed in late stage embryos (3-fold) in neurons of the ventral cord. In L1 larvae, 16 cells were counted that expressed unc-3::GFP amo…	HLH transcription factor EBF/Olf-1 and related DNA binding proteins	ENSEMBL:ENSP00000322898:human:Isoform 1 of Transcription factor COE1:E=141.796 | ENSEMBL:ENSP00000357637:human:Isoform Short of Transcription factor COE3:E=138.921 | ENSEMBL:ENSP00000347463:human:Isoform Long of Transcription factor COE3:E=137.367 | ENSEMBL:ENSP00000256409:human:early B-cell factor 2:E=136.194 | ENSEMBL:ENSP00000370022:human:similar to Transcription factor COE4:E=136 | ENSEMBL:EN…
F27D9.1	174516_at	unc-18	1	0	neuron specific, no id's|The transcript was first detected at the early embryonic stage, peaked in level at the first larva stage, and diminished in content as development progressed.|In the newly hatched larva, all 15 motor neurons in ventral nerve cord were stained. At adult stage, all 57 of ventral cord motor neurons were stained.		ENSEMBL:ENSP00000362396:human:Isoform 1 of Syntaxin-binding protein 1:E=183.886 | ENSEMBL:ENSP00000259377:human:Isoform 2 of Syntaxin-binding protein 1:E=183.357 | ENSEMBL:ENSP00000221283:human:Syntaxin-binding protein 2:E=162.886 | ENSEMBL:ENSP00000264125:human:Syntaxin-binding protein 3:E=129.959 | ENSEMBL:ENSP00000259149:human:Vacuolar protein sorting-associated protein 45:E=23.7959 | ENSEMBL:…
ZC449.1	183222_at					Unnamed protein
C13B7.4	186732_at	srd-71				Chemoreceptor/7TM receptor
Y41D4A.6	176019_at					Amidases	ENSEMBL:ENSP00000275076:human:Hypothetical protein DKFZp564C1278:E=89.4202 | ENSEMBL:ENSP00000358040:human:Glutaminyl-tRNA synthase (Glutamine-hydrolyzing)-like 1:E=44.2676 | ENSEMBL:ENSP00000298405:human:Amidase domain containing:E=18.2147 | FLYBASE:CG6007-PA:fly:Flybase gene name is gatA-PA:E=92.3665 | FLYBASE:CG8839-PD:fly:Flybase gene name is CG8839-PD:E=18.7696 | FLYBASE:CG7900-PA:fly:Flybas…
C26D10.6	182015_at	C26D10.6				Unnamed protein	FLYBASE:CG16791-PA:fly:Flybase gene name is CG16791-PA:E=31.284 |
Y53F4B.25	185287_at					Fibronectin	FLYBASE:CG13731-PA:fly:Flybase gene name is CG13731-PA:E=10.5528 |
T10B11.1	185126_at	pcbd-1					ENSEMBL:ENSP00000299299:human:Pterin-4-alpha-carbinolamine dehydratase:E=31.585 | ENSEMBL:ENSP00000254908:human:Pterin-4-alpha-carbinolamine dehydratase 2:E=28.6198 | FLYBASE:CG1963-PA:fly:Flybase gene name is Pcd-PA:E=30.4815 |
Y65B4A.1	194172_s_at					Transcription elongation factor TAT-SF1	ENSEMBL:ENSP00000218364:human:HIV Tat-specific factor 1:E=67.0862 | FLYBASE:CG6049-PB:fly:Flybase gene name is CG6049-PB:E=74.1135 |
R07E4.5	173600_s_at
K10B4.6	188486_s_at	cwn-1	0	4	Most strongly expressed in embryos. Lower levels present in larval and adult stages. Lowest level in immature and gravid adults.|The GFP expression was more dynamic than that of EGL-20::GFP. GFP expression was first detected in the embryonic tail beginning at the comma stage. In the newly hatched larvae, CWN-1 was often expressed in four stripes of cells lining the dorsal and ventral posterior qu…	Wnt family of developmental regulators	ENSEMBL:ENSP00000290167:human:Protein Wnt-4 precursor:E=84.7695 | ENSEMBL:ENSP00000355715:human:WNT3A protein:E=70.4815 | ENSEMBL:ENSP00000284523:human:Protein Wnt-3a precursor:E=70.4437 | ENSEMBL:ENSP00000225512:human:Proto-oncogene protein Wnt-3 precursor:E=70.1249 | ENSEMBL:ENSP00000256639:human:Isoform 2 of Protein Wnt-2b precursor:E=67.9586 | ENSEMBL:ENSP00000265441:human:Protein Wnt-2 precu…
F09C6.9	190812_at	nhr-116				Nuclear hormone receptor	ENSEMBL:ENSP00000336528:human:pregnane X receptor isoform 2:E=17.9586 | ENSEMBL:ENSP00000316769:human:Hypothetical protein DKFZp761C0417:E=17 | ENSEMBL:ENSP00000254066:human:Isoform Alpha-1 of Retinoic acid receptor alpha:E=16.1549 | ENSEMBL:ENSP00000335676:human:Retinoic acid receptor RXR-alpha:E=15.9208 | ENSEMBL:ENSP00000000442:human:Steroid hormone receptor ERR1:E=15.6576 | ENSEMBL:ENSP000003…
Y75B12B.2	193219_s_at	cyn-7				Cyclophilin type peptidyl-prolyl cis-trans isomerase	ENSEMBL:ENSP00000225174:human:Peptidyl-prolyl cis-trans isomerase, mitochondrial precursor:E=59.8539 | ENSEMBL:ENSP00000348240:human:Peptidyl-prolyl cis-trans isomerase A:E=58.3872 | ENSEMBL:ENSP00000303754:human:40 kDa peptidyl-prolyl cis-trans isomerase:E=58 | ENSEMBL:ENSP00000244636:human:Cyclophilin:E=57.9586 | ENSEMBL:ENSP00000312769:human:Isoform A of Peptidyl-prolyl cis-trans isomerase E:E…
R01E6.4	193235_at	acr-12	1	0	ACR-12::GFP (strain AQ1012) is expressed in ventral cord motorneurons, multiple neurons in the head, and tail neurons.	Acetylcholine receptor	ENSEMBL:ENSP00000217176:human:Neuronal acetylcholine receptor protein subunit alpha-4 precursor:E=94.6778 | ENSEMBL:ENSP00000303727:human:Neuronal acetylcholine receptor protein subunit alpha-7 precursor:E=82.3979 | ENSEMBL:ENSP00000312663:human:Neuronal acetylcholine receptor protein subunit alpha-9 precursor:E=73.0458 | ENSEMBL:ENSP00000250699:human:Neuronal acetylcholine receptor protein subun…
F48E3.1	175817_at	gly-12	1	1	beta-gal expression was seen throughout all developmental stages and in many tissues: intestine, muscle (probably body wall muscle), hypodermis, other epithelial cells, head and tail ganglia.|Major band at ~2.1 kb. Higher level at embryo stage (embryo fraction contains mixture of embryo stages) other than that no significant variation between different life stages.|Higher level of message at embr…		ENSEMBL:ENSP00000332073:human:Alpha-1,3-mannosyl-glycoprotein 2-beta-N-acetylglucosaminyltransferase:E=59.4559 | ENSEMBL:ENSP00000311888:human:CDNA PSEC0120 fis, clone PLACE1002379, highly similar to Human alpha- 1,3-mannosyl-glycoprotein beta-1, 2-N-acetylglucosaminyltransferase (MGAT) gene:E=50.1805 | ENSEMBL:ENSP00000319315:human:Protein O-linked-mannose beta-1,2-N-acetylglucosaminyltransferas…
B0414.7	174455_s_at	mtk-1				MEKK and related serine/threonine protein kinases	ENSEMBL:ENSP00000265125:human:mitogen-activated protein kinase kinase kinase 4 isoform a:E=61.9586 | ENSEMBL:ENSP00000297332:human:Isoform B of Mitogen-activated protein kinase kinase kinase 4:E=61.8861 | ENSEMBL:ENSP00000343463:human:Mitogen-activated protein kinase kinase kinase 2:E=34 | ENSEMBL:ENSP00000354485:human:mitogen-activated protein kinase kinase kinase 3 isoform 2:E=33.0706 | ENSEMBL…
398	183946_at
K02B2.3	173536_s_at					Uncharacterized conserved protein	ENSEMBL:ENSP00000340034:human:Coiled-coil domain containing 109A:E=63.1675 | ENSEMBL:ENSP00000349680:human:CCDC109A protein:E=53.2518 | ENSEMBL:ENSP00000342693:human:FLJ20647 protein:E=47.1487 | FLYBASE:CG18769-PA:fly:Flybase gene name is CG18769-PA:E=56.6198 |
Y57A10A.1	185372_at					Uncharacterized protein	ENSEMBL:ENSP00000311997:human:Neurofilament triplet H protein:E=14.2757 | FLYBASE:CG6004-PB:fly:Flybase gene name is CG6004-PB:E=18.6778 | FLYBASE:CG3064-PB:fly:Flybase gene name is futsch-PB:E=15.6383 | FLYBASE:CG18255-PD:fly:Flybase gene name is Strn-Mlck-PD:E=13.6383 | FLYBASE:CG8677-PA:fly:Flybase gene name is CG8677-PA:E=12.1739 | FLYBASE:CG13648-PA:fly:Flybase gene name is tnc-PA:E=11.7959 |
C40A11.8	184860_at					Predicted membrane protein
T27E9.9	190663_s_at					Ligand-gated ion channel	ENSEMBL:ENSP00000274093:human:Isoform Alpha-3L of Glycine receptor subunit alpha-3 precursor:E=52.3468 | ENSEMBL:ENSP00000345284:human:Isoform Alpha-3K of Glycine receptor subunit alpha-3 precursor:E=52.3279 | ENSEMBL:ENSP00000274576:human:Isoform b of Glycine receptor subunit alpha-1 precursor:E=50.4318 | ENSEMBL:ENSP00000347123:human:Isoform Alpha-2B of Glycine receptor subunit alpha-2 precurso…
Y39A1A.24	186113_s_at					Vacuolar assembly/sorting protein VPS9
H02I12.1	180976_s_at					Unnamed protein	FLYBASE:CG4090-PA:fly:Flybase gene name is CG4090-PA:E=19.5686 | FLYBASE:CG4835-PA:fly:Flybase gene name is CG4835-PA:E=17.4202 | FLYBASE:CG7248-PA:fly:Flybase gene name is CG7248-PA:E=16.2757 | FLYBASE:CG33265-PA:fly:Flybase gene name is CG33265-PA:E=15.5229 | FLYBASE:CG17826-PA:fly:Flybase gene name is CG17826-PA:E=15.0655 | FLYBASE:CG7252-PA:fly:Flybase gene name is CG7252-PA:E=14.0605 | FLYBA…
T19A6.3	175376_at					Uncharacterized conserved protein	ENSEMBL:ENSP00000373786:human:CDNA FLJ38101 fis, clone D3OST1000270:E=16.4089 | FLYBASE:CG8009-PB:fly:Flybase gene name is CG8009-PB:E=16.9586 |
VT23B5.2	174143_at					Lysosomal trafficking regulator LYST and related BEACH and WD40 repeat proteins	ENSEMBL:ENSP00000295888:human:Isoform 1 of WD repeat and FYVE domain-containing protein 3:E=251.456 | ENSEMBL:ENSP00000318466:human:Isoform 3 of WD repeat and FYVE domain-containing protein 3:E=250.387 | ENSEMBL:ENSP00000309314:human:IMP dehydrogenase/GMP reductase family protein:E=109.337 | ENSEMBL:ENSP00000272000:human:Isoform 3 of Lysosomal-trafficking regulator:E=99.3979 | ENSEMBL:ENSP0000037…
Y39B6A.16	171762_x_at					Uncharacterized protein involved in synaptonemal complex formation	ENSEMBL:ENSP00000313871:human:CDNA FLJ38841 fis, clone MESAN2003529:E=10.8861 | ENSEMBL:ENSP00000372427:human:LOC285498 protein:E=10.1739 |
F18C5.10	174769_at					Unnamed protein
C56C10.13	171974_x_at	dnj-8					ENSEMBL:ENSP00000251293:human:Isoform 1 of DnaJ homolog subfamily C member 16 precursor:E=46.8239 | ENSEMBL:ENSP00000365009:human:Novel DnaJ domain-containing protein:E=40.0315 | ENSEMBL:ENSP00000364998:human:Novel DnaJ domain-containing protein:E=36.9208 |
Y54F10AM.2	174646_at	feh-1	1	0	FEH-1 antibodies in whole-mount immunofluorescence analysis showed a largely prominent localisation of the protein in the pharynx at all stages of development, from three-fold stage embryos to adults. Barely detectable staining could be observed also in some neurons in the nerve ring and in the nerve chord and in the tail. In the pharynx the fluorescent signals start from the most terminal end of…		ENSEMBL:ENSP00000318965:human:Isoform 1 of Amyloid beta A4 precursor protein-binding family B member 2:E=73.1938 | ENSEMBL:ENSP00000295974:human:Isoform 2 of Amyloid beta A4 precursor protein-binding family B member 2:E=71.4437 | ENSEMBL:ENSP00000374556:human:Isoform 2 of Amyloid beta A4 precursor protein-binding family B member 1:E=71.2676 | ENSEMBL:ENSP00000311912:human:78 kDa protein:E=68.7447…
B0034.3	174826_at	casy-1	1	0	Larval Expression: Nervous System; head neurons; tail neurons;|Larval Expression: intestine; gonad sheath cells; Nervous System; nerve ring; ventral nerve cord; head neurons; neurons along body; tail neurons;		ENSEMBL:ENSP00000366502:human:Calsyntenin 1:E=17.0555 | ENSEMBL:ENSP00000354997:human:calsyntenin 1 isoform 2:E=17.0555 | ENSEMBL:ENSP00000344003:human:Calsyntenin-1 precursor:E=17.0506 | ENSEMBL:ENSP00000331020:human:Calsyntenin-2 precursor:E=11.5086 |
C53B7.2	181220_at					Proteins containing Ca2+-binding EGF-like domains
44	172226_at
F23H11.8	192128_s_at	pef-1	1	4	aa-(1)-NLS-GFP-LacZ: Injection of the aa-(1)-NLS-GFP-LacZ construct into C. elegans revealed reporter gene expression in several anterior neurons, including AWB, AWC, AVA, AVB, AVX, BAG, and URX. The ASE neuron showed inconsistent transgene expression.|Expression is seen from 3-fold embryos until adulthood. Expression is seen predominantly in several cells around the pharyngeal metacorpus and aro…	Protein serine/threonine phosphatase RDGC/PPEF, contains STphosphatase and EF-hand domains	ENSEMBL:ENSP00000373956:human:Isoform PPEF-2(L) of Serine/threonine-protein phosphatase with EF-hands 2:E=147.194 | ENSEMBL:ENSP00000286719:human:87 kDa protein:E=145.721 | ENSEMBL:ENSP00000354871:human:76 kDa protein:E=139.523 | ENSEMBL:ENSP00000354761:human:Isoform 1 of Serine/threonine-protein phosphatase with EF-hands 1:E=139.102 | ENSEMBL:ENSP00000352806:human:70 kDa protein:E=132.959 | ENSE…
ZK632.13	194173_s_at	lin-52				Uncharacterized conserved protein
F48E3.4	182415_s_at		0	0	embryo image only
ZK355.5	183073_at					Predicted receptor
B0001.4	189844_at					Armadillo/beta-Catenin/plakoglobin	ENSEMBL:ENSP00000253015:human:Uridine-cytidine kinase 1:E=49.9208 | ENSEMBL:ENSP00000271395:human:Isoform 1 of Uridine-cytidine kinase 2:E=49.4815 | ENSEMBL:ENSP00000361285:human:OTTHUMP00000022403:E=44.8539 | ENSEMBL:ENSP00000361284:human:OTTHUMP00000022404:E=44.1871 | ENSEMBL:ENSP00000361286:human:OTTHUMP00000022402:E=35.6198 | ENSEMBL:ENSP00000353334:human:Isoform 1 of Uridine/cytidine kinase-…
Y38C1AA.11	172972_s_at	prdx-6				Alkyl hydroperoxide reductase, thiol specific antioxidant and related enzymes	ENSEMBL:ENSP00000236251:human:Peroxiredoxin-6:E=50.4685 | ENSEMBL:ENSP00000262746:human:Peroxiredoxin-1:E=14.699 | ENSEMBL:ENSP00000301522:human:Peroxiredoxin-2:E=14.4949 | ENSEMBL:ENSP00000298510:human:Thioredoxin-dependent peroxide reductase, mitochondrial precursor:E=14.284 | ENSEMBL:ENSP00000349432:human:peroxiredoxin 3 isoform b:E=14.2596 | FLYBASE:CG3083-PA:fly:Flybase gene name is Prx6005-…
F55A3.5	190549_at					Glutathione peroxidase	ENSEMBL:ENSP00000346103:human:glutathione peroxidase 4 isoform C precursor:E=11.699 | FLYBASE:CG12013-PD:fly:Flybase gene name is PHGPx-PD:E=10.7212 |
ZK1193.2	185298_s_at					Unnamed protein	ENSEMBL:ENSP00000234388:human:C-type lectin domain family 4 member K:E=10.8539 |
F23C8.8	189162_s_at					Serine/threonine protein kinase	ENSEMBL:ENSP00000329894:human:Isoform 1 of Serine/threonine-protein kinase MARK1:E=31.3872 | ENSEMBL:ENSP00000300843:human:Isoform 2 of MAP/microtubule affinity-regulating kinase 4:E=30.1938 | ENSEMBL:ENSP00000262891:human:Isoform 1 of MAP/microtubule affinity-regulating kinase 4:E=30.1249 | ENSEMBL:ENSP00000294247:human:MAP/microtubule affinity-regulating kinase 2 isoform b:E=30.0757 | ENSEMBL:E…
F44C4.3	193958_at	cpr-4	0	0	Expressed in all life stages (embryo, L1-L4 and adult). Most abundant in L4 and L1. Least abundant in embryo and adults.	Cysteine proteinase Cathepsin L	ENSEMBL:ENSP00000342070:human:Cathepsin B precursor:E=84.4559 | ENSEMBL:ENSP00000359905:human:Tubulointerstitial nephritis antigen:E=36.0655 | ENSEMBL:ENSP00000259782:human:Isoform 1 of Tubulointerstitial nephritis antigen:E=35.5376 | ENSEMBL:ENSP00000271064:human:Isoform 1 of Tubulointerstitial nephritis antigen-like precursor:E=34.8861 | ENSEMBL:ENSP00000227266:human:Dipeptidyl-peptidase 1 prec…
ZC84.4	192857_s_at					7 transmembrane receptor	ENSEMBL:ENSP00000348928:human:37 kDa protein:E=14.6383 | ENSEMBL:ENSP00000336764:human:Isoform 1 of Nociceptin receptor:E=14.6021 | ENSEMBL:ENSP00000265572:human:Kappa-type opioid receptor:E=14.2219 | ENSEMBL:ENSP00000330284:human:G protein-coupled receptor 7:E=13.7212 | ENSEMBL:ENSP00000245660:human:neuropeptides B/W receptor 2:E=13.1079 | ENSEMBL:ENSP00000267377:human:Somatostatin receptor type…
313	175545_at
243	174709_at
231	174563_at
T23G11.5	175495_at	rlbp-1				Ral-GTPase effector RLIP76	ENSEMBL:ENSP00000019317:human:RalA-binding protein 1:E=21.8239 | ENSEMBL:ENSP00000372924:human:Hypothetical rhabdomyosarcoma antigen MU-RMS-40.2A:E=14.7696 | FLYBASE:CG11622-PA:fly:Flybase gene name is Rlip-PA:E=13.0223 |
F07G6.1	182437_at	dgn-3				Dystroglycan
Y40B10A.1	176834_at	lbp-9				Fatty acid-binding protein FABP	ENSEMBL:ENSP00000256104:human:Fatty acid-binding protein, adipocyte:E=26.2924 | ENSEMBL:ENSP00000256103:human:Myelin P2 protein:E=24.0655 | ENSEMBL:ENSP00000241156:human:Fatty acid-binding protein, heart:E=23.8539 | ENSEMBL:ENSP00000368362:human:Lipid-binding protein:E=22.8861 | ENSEMBL:ENSP00000296918:human:Fatty acid-binding protein, brain:E=21.8239 | ENSEMBL:ENSP00000297258:human:Fatty acid-bi…
ZC155.5	181564_at	ZC155.5
T14A8.1	174398_at	ric-3	1	1	GFP was found in the pharyngeal muscles, the body wall muscles and in most or all neurons.	Unnamed protein	ENSEMBL:ENSP00000344904:human:RIC3:E=10.8539 | FLYBASE:CG30296-PC:fly:Flybase gene name is CG30296-PC:E=10.2147 |
T07A9.13	175343_at	T07A9.13
W07B8.3	187780_at
K11B4.2	179067_at					Uncharacterized conserved protein	FLYBASE:CG32590-PA:fly:Flybase gene name is CG32590-PA:E=13.9208 |
F52B11.5	181536_at
B0365.3	171881_x_at	eat-6				Na+/K+ ATPase, alpha subunit	ENSEMBL:ENSP00000218548:human:ATP12A protein:E=1000 | ENSEMBL:ENSP00000255017:human:Isoform 1 of Sodium/potassium-transporting ATPase alpha-4 chain:E=1000 | ENSEMBL:ENSP00000357063:human:Cation-transporting ATPase:E=1000 | ENSEMBL:ENSP00000262623:human:Potassium-transporting ATPase alpha chain 1:E=1000 | ENSEMBL:ENSP00000302397:human:Sodium/potassium-transporting ATPase alpha-3 chain:E=1000 | ENS…
Y105C5B.20	186739_at					Unnamed protein
C31E10.8	191826_s_at					Ypt/Rab GTPase activating protein	ENSEMBL:ENSP00000300584:human:TBC1D2B protein:E=46.1487 | ENSEMBL:ENSP00000364203:human:TBC1D2 protein:E=43.3565 | ENSEMBL:ENSP00000341567:human:TBC1 domain family, member 2:E=41.6383 | ENSEMBL:ENSP00000364205:human:TBC1 domain family, member 2:E=37.2291 | ENSEMBL:ENSP00000320748:human:FLJ00006 protein (Fragment):E=37 | ENSEMBL:ENSP00000248929:human:RUN and TBC1 domain containing 3:E=36.1739 | EN…
H05G16.1	174741_at	frm-3				Rho guanine nucleotide exchange factor CDEP	ENSEMBL:ENSP00000322926:human:Isoform 1 of FERM, RhoGEF and pleckstrin domain-containing protein 1:E=81.5686 | ENSEMBL:ENSP00000365771:human:Isoform 2 of FERM, RhoGEF and pleckstrin domain-containing protein 1:E=78.7695 | ENSEMBL:ENSP00000298542:human:FERM domain-containing protein 7:E=75.699 | ENSEMBL:ENSP00000362384:human:Isoform 2 of FERM, RhoGEF and pleckstrin domain-containing protein 2:E=75…
F59F5.6	173464_at	syd-2	1	4	|syd-2 was expressed in all neurons and muscles|Double-antibody staining against SYD-2 and UNC-10 revealed that SYD-2 colocalizes with UNC-10 as discrete puncta of ~200-400 nm in diameter along the dorsal, ventral, and lateral nerve cords. Double-antibody staining against SYD-2 and UNC-13 revealed that SYD-2 also colocalizes with UNC-13. In both cases, the degree of colocalization was very high b…	LAR-interacting protein and related proteins	ENSEMBL:ENSP00000374200:human:Isoform 1 of Liprin-alpha-1:E=245.921 | ENSEMBL:ENSP00000374198:human:Isoform 2 of Liprin-alpha-1:E=245.921 | ENSEMBL:ENSP00000253925:human:136 kDa protein:E=244.444 | ENSEMBL:ENSP00000335614:human:Isoform 1 of Liprin-alpha-3:E=234.409 | ENSEMBL:ENSP00000335327:human:Isoform 2 of Liprin-alpha-3:E=233.357 | ENSEMBL:ENSP00000356207:human:Protein tyrosine phosphatase, r…
F41C6.1	174314_at	unc-6	1	1	Early Expression by Ventral Epidermoblasts: Ventral epidermoblasts P1/2-P11/12 are the first cells to express UNC-6::HA during embryogenesis. Netrin becomes detectable in the cytoplasm of these twelve cells soon after their births (circa 230 min) and before they form into regular rows. This staining gradually decreases in intensity as the cells spread ventrally, forming two symmetrical rows. At t…	Netrin, axonal chemotropic factor	ENSEMBL:ENSP00000173229:human:Netrin-1 precursor:E=180.284 | ENSEMBL:ENSP00000293973:human:Netrin-2-like protein precursor:E=136.509 | ENSEMBL:ENSP00000258341:human:Laminin gamma-1 chain precursor:E=100.42 | ENSEMBL:ENSP00000347156:human:Laminin, gamma 3:E=91.8539 | ENSEMBL:ENSP00000354360:human:Laminin gamma-3 chain precursor:E=91.8539 | ENSEMBL:ENSP00000347627:human:172 kDa protein:E=91.8539 | …
C50F4.11	175644_s_at	mdf-1
Y72A10A.1	176372_at
W01G7.3	193308_at					RNA polymerase, subunit L	ENSEMBL:ENSP00000292614:human:DNA-directed RNA polymerase II subunit J:E=36.4089 | ENSEMBL:ENSP00000314125:human:RPB11a protein:E=35.284 | ENSEMBL:ENSP00000344732:human:DNA-directed RNA polymerase II subunit 11:E=35.2676 | ENSEMBL:ENSP00000368662:human:RPB11b2alpha protein:E=35.1308 | ENSEMBL:ENSP00000351218:human:DNA directed RNA polymerase II polypeptide J-related gene isoform 1:E=34.9586 | ENS…
R08D7.2	186973_at					Uncharacterized conserved protein	ENSEMBL:ENSP00000263784:human:Isoform 1 of UPF0385 protein C1orf82:E=10.8861 |
F59B2.7	190167_s_at	rab-6.1	1	1	Post-embryonic expression. Fine granular signal in all cells, expression higher in younger animals.	GTPase Rab6/YPT6/Ryh1, small G protein superfamily	ENSEMBL:ENSP00000336850:human:RAB6A, member RAS oncogene family isoform b:E=79.7959 | ENSEMBL:ENSP00000311449:human:RAB6A, member RAS oncogene family isoform a:E=79.4685 | ENSEMBL:ENSP00000285208:human:Ras-related protein Rab-6B:E=78.5229 | ENSEMBL:ENSP00000331790:human:Ras-related protein Rab-6C:E=72.5686 | ENSEMBL:ENSP00000315012:human:Hypothetical protein RAB6C:E=72.4559 | ENSEMBL:ENSP00000276…
C38C3.2	180802_s_at	sru-27				Uncharacterized protein
K08F4.9	190246_at	dhs-12				Predicted short chain-type dehydrogenase	ENSEMBL:ENSP00000293502:human:Retinol dehydrogenase similar protein:E=10.4949 | FLYBASE:CG10964-PA:fly:Flybase gene name is sni-PA:E=36.2076 |
Y37E3.13	171779_x_at						ENSEMBL:ENSP00000273261:human:Isoform 1 of Leucine-rich repeats and immunoglobulin-like domains protein 1 precursor:E=10.2007 |
C18F3.2	174589_at	sax-7	1	1	LAD-1 visualized by immunofluorescence was expressed in all cells throughout development, starting at the onset of embryogenesis with its expression increasing dramatically during embryonic morphogenesis. LAD-1 was highly expressed in the nervous system. LAD-1 is localized to the plasma membrane of the cell bodies and axonal and dendritic processes and in nonneuronal tissues such as the pharynx, …		ENSEMBL:ENSP00000368314:human:Isoform 1 of Neuronal cell adhesion molecule precursor:E=107.699 | ENSEMBL:ENSP00000256509:human:Isoform 2 of Neural cell adhesion molecule L1-like protein precursor:E=101.222 | ENSEMBL:ENSP00000368317:human:Isoform 5 of Neuronal cell adhesion molecule precursor:E=100.721 | ENSEMBL:ENSP00000356139:human:Isoform 5 of Neurofascin precursor:E=99.3767 | ENSEMBL:ENSP00000…
F19C6.2	174927_at	F19C6.2				Predicted MADS box transcription factor
Y39H10A.3	173289_s_at	mtm-9					ENSEMBL:ENSP00000221086:human:Myotubularin-related protein 9:E=114.523 | ENSEMBL:ENSP00000345752:human:Myotubularin-related protein 2:E=68.8239 | ENSEMBL:ENSP00000343737:human:myotubularin-related protein 2 isoform 2:E=68.7959 | ENSEMBL:ENSP00000317099:human:Isoform 1 of Myotubularin-related protein 1:E=68.5376 | ENSEMBL:ENSP00000218162:human:Myotubularin related protein 8:E=63.8861 | ENSEMBL:ENS…
E01A2.7	176120_s_at					Unnamed protein	ENSEMBL:ENSP00000222572:human:Isoform 2 of Serum paraoxonase/arylesterase 2:E=32.9586 | ENSEMBL:ENSP00000265627:human:Serum paraoxonase/lactonase 3:E=31.6021 | ENSEMBL:ENSP00000347881:human:Isoform 1 of Serum paraoxonase/arylesterase 2:E=31.3872 | ENSEMBL:ENSP00000222381:human:Serum paraoxonase/arylesterase 1:E=30.4318 |
Y57G7A.5	184543_s_at
F45F2.9	180700_at		1	0	Larval Expression: intestine; renal gland cells; Nervous System; head neurons; tail neurons;	Predicted hydrolases of HD superfamily
C16H3.3	173527_at	C16H3.3					ENSEMBL:ENSP00000333119:human:Hypothetical protein:E=14.2219 | ENSEMBL:ENSP00000370420:human:27 kDa protein:E=14.1249 | ENSEMBL:ENSP00000311997:human:Neurofilament triplet H protein:E=11.5376 | ENSEMBL:ENSP00000221166:human:Neurofilament triplet M protein:E=11.3372 | FLYBASE:CG18255-PD:fly:Flybase gene name is Strn-Mlck-PD:E=11.6383 |
ZK652.3	176124_at	tag-277				Uncharacterized conserved protein	ENSEMBL:ENSP00000239878:human:Ubiquitin-fold modifier 1 precursor:E=35.8539 | ENSEMBL:ENSP00000368962:human:Chromosome 13 open reading frame 20:E=26.9208 | ENSEMBL:ENSP00000368979:human:Chromosome 13 open reading frame 20:E=13.6576 |
T21B10.3	173065_at					Unnamed protein
T28D9.2	189363_at	rsp-5	1	0	GFP fluorescence began to be detected as early as 20-30 cell stage of embryogenesis, and was confined to almost all somatic nuclei in adult hermaphrodites.	Alternative splicing factor SRp55/B52/SRp75 (RRM superfamily)	ENSEMBL:ENSP00000293233:human:Splicing factor, arginine/serine-rich 2:E=21.6383 | ENSEMBL:ENSP00000216538:human:Isoform SRP40-1 of Splicing factor, arginine/serine-rich 5:E=21.5229 | ENSEMBL:ENSP00000234982:human:Splicing factor, arginine/serine-rich 4:E=21.3279 | ENSEMBL:ENSP00000244020:human:Isoform SRP55-1 of Splicing factor, arginine/serine-rich 6:E=20.5686 | ENSEMBL:ENSP00000353089:human:CDN…
F49F1.3	181012_s_at					Unnamed protein
T12D8.8	173044_at		0	0	Larval Expression: intestine; hypodermis; unidentified cells in head; unidentified cells in tail ;	Hsp70-interacting protein Hip/Transient component of progesterone receptor complexes and an Hsp70-binding protein	ENSEMBL:ENSP00000216218:human:Hsc70-interacting protein:E=85.4437 | ENSEMBL:ENSP00000313559:human:Protein FAM10A5:E=83.0088 | ENSEMBL:ENSP00000322677:human:Protein FAM10A4:E=48.4815 | ENSEMBL:ENSP00000346368:human:27 kDa protein:E=43.9208 | ENSEMBL:ENSP00000305958:human:Stress-induced-phosphoprotein 1:E=11.6198 | ENSEMBL:ENSP00000351646:human:STIP1 protein:E=11.5376 | ENSEMBL:ENSP00000370024:huma…
F53A3.7	179792_at					Uncharacterized conserved protein	ENSEMBL:ENSP00000360800:human:OTTHUMP00000022587:E=20.1675 | FLYBASE:CG12379-PA:fly:Flybase gene name is CG12379-PA:E=17.7213 |
B0350.2	173125_s_at	unc-44	1	1	Larval Expression: intestine; anal depressor muscle; body wall muscle; Nervous System; nerve ring; ventral nerve cord; head neurons; pharyngeal neurons; tail neurons;	Ankyrin	ENSEMBL:ENSP00000265709:human:Isoform Br21 of Ankyrin-1:E=1000 | ENSEMBL:ENSP00000264366:human:Isoform 2 of Ankyrin-2:E=1000 | ENSEMBL:ENSP00000339620:human:ankyrin 1 isoform 1:E=1000 | ENSEMBL:ENSP00000369082:human:207 kDa protein:E=1000 | ENSEMBL:ENSP00000354873:human:Isoform 1 of Ankyrin-2:E=1000 | ENSEMBL:ENSP00000351681:human:Isoform Er10 of Ankyrin-1:E=1000 | ENSEMBL:ENSP00000349588:human:a…
Y110A2AL.13	187695_at		1	0	Larval Expression: pharynx; intestine; renal gland cells; rectal epithelium; hypodermis; seam cells; excretory cell; Nervous System; nerve ring; ventral nerve cord; head neurons; tail neurons;	Peptidyl-prolyl cis-trans isomerase	ENSEMBL:ENSP00000247970:human:Peptidyl-prolyl cis-trans isomerase NIMA-interacting 1:E=40.2676 | FLYBASE:CG17051-PA:fly:Flybase gene name is dod-PA:E=35.3979 | FLYBASE:CG32845-PA:fly:Flybase gene name is CG32845-PA:E=19.3098 |
F56H9.5	188185_at	lin-25	0	0	Strong expression of the LIN-25 protein is detected in all six VPCs. Expression begins in the L1 stage and remains strong up until the time the VPCs divide. Shortly after division, staining becomes restricted to the six descendants of P5.p, P6.p and P7.p. Thereafter LIN-25 expression is detected in all descendants of P5.p, P6.p and P7.p through both subsequent rounds of division. Staining is also…
C45H4.5	188767_at
C06A5.6	182503_s_at					Unnamed protein
Y51H4A.1	179901_at
R12E2.3	187980_at	rpn-8	1	1	Larval Expression: pharynx; intestine; stomato-intestinal muscle; anal depressor muscle; body wall muscle; excretory cell; Nervous System; nerve ring; head neurons; tail neurons;	26S proteasome regulatory complex, subunit RPN8/PSMD7	ENSEMBL:ENSP00000219313:human:26S proteasome non-ATPase regulatory subunit 7:E=113.796 | ENSEMBL:ENSP00000343276:human:similar to eukaryotic translation initiation factor 3, subunit 5 epsilon, 47kDa isoform 1:E=28.5376 | ENSEMBL:ENSP00000310040:human:Eukaryotic translation initiation factor 3 subunit 5:E=27.699 | ENSEMBL:ENSP00000304102:human:COP9 signalosome complex subunit 6:E=21.0706 | FLYBASE…
T19C4.5	177827_at
Y38F2AR.9	194222_x_at					Sec61 protein translocation complex, beta subunit	ENSEMBL:ENSP00000223641:human:Protein transport protein Sec61 subunit beta:E=20.2147 | FLYBASE:CG10130-PA:fly:Flybase gene name is Sec61beta-PA:E=19.6021 |
T27B7.6	190095_at	nhr-228				Hormone receptors
F40F4.5	189833_at	tba-9				Alpha tubulin	ENSEMBL:ENSP00000336799:human:Tubulin alpha-ubiquitous chain:E=218.745 | ENSEMBL:ENSP00000301072:human:Tubulin alpha-6 chain:E=218.409 | ENSEMBL:ENSP00000301071:human:Tubulin alpha-3 chain:E=218.31 | ENSEMBL:ENSP00000326042:human:Isoform 1 of Tubulin alpha-2 chain:E=216.824 | ENSEMBL:ENSP00000248437:human:Tubulin alpha-1 chain:E=216.187 | ENSEMBL:ENSP00000318575:human:Tubulin alpha-8 chain:E=213.…
ZC155.2	182899_at
F47A4.2	173764_at	dpy-22	0	1	This highly mosaic pattern has a number of components most of which are seen in only a small fraction of worms. Expression is seen from early embryo to adult stages. Strong diffuse expression is seen in the pharyngeal musculature, with other anterior expression in the intestine, and around the isthmus probably corresponding to the nerve ring. Expression is also seen in and around the vulva, in th…	Thyroid hormone receptor-associated protein complex, subunit TRAP230	ENSEMBL:ENSP00000333125:human:Mediator of RNA polymerase II transcription subunit 12:E=74.6198 | ENSEMBL:ENSP00000363193:human:mediator of RNA polymerase II transcription, subunit 12 homolog:E=74.2518 | ENSEMBL:ENSP00000374602:human:mediator of RNA polymerase II transcription, subunit 12 homolog (S. cerevisiae)-like:E=57.4815 | ENSEMBL:ENSP00000273432:human:240 kDa protein:E=56.6576 | ENSEMBL:ENS…
K08H2.6	175790_at	hpl-1	1	1	Fusion protein could be detected in the nuclei of most, if not all, cells of adult animals.|HPL-1 expression was observed in the nuclei of most, but not all cells of larvae and adults. Expression appeared to be particularly strong in unidentified neuronal and hypodermal nuclei of the head and tail region, consistent with microarray studies showing that the expression profile of HPL-1 correlates w…	Heterochromatin-associated protein HP1 and related CHROMO domain proteins	ENSEMBL:ENSP00000336687:human:Chromobox protein homolog 3:E=21.4559 | ENSEMBL:ENSP00000225603:human:Chromobox protein homolog 1:E=20.2924 | ENSEMBL:ENSP00000368510:human:18 kDa protein:E=18.8239 | ENSEMBL:ENSP00000364019:human:Heterochromatin-specific nonhistone protein (Fragment):E=13.1079 | ENSEMBL:ENSP00000209875:human:Chromobox protein homolog 5:E=10.5528 | FLYBASE:CG7041-PA:fly:Flybase gene …
Y113G7A.6	174919_at	ttx-1	1	0	Transgenic animals carrying this fusion gene expressed GFP in the bilateral AFD neurons as well as in the nine pharyngeal marginal cells.|This construct drives GFP expression exclusively in the AFD neurons. Expression of ttx-1 was first observed well after the time when the AFD neurons were born and was maintained throughout development.|Transgenic animals carrying this fusion gene showed GFP exp…	Homeobox transcription factor	ENSEMBL:ENSP00000282549:human:Homeobox protein OTX1:E=27.1427 | ENSEMBL:ENSP00000343819:human:Isoform 2 of Homeobox protein OTX2:E=24.5229 | ENSEMBL:ENSP00000221996:human:Cone-rod homeobox protein:E=22.5086 | ENSEMBL:ENSP00000298420:human:similar to paired related homeobox protein-like 1:E=19.3979 | ENSEMBL:ENSP00000226382:human:Paired mesoderm homeobox protein 2B:E=18.3279 | ENSEMBL:ENSP00000298…
C50E10.1	194216_x_at
C27C12.6	173904_s_at	dmd-4	0	0	Larval Expression: head mesodermal cell;	Transcription factor Doublesex	ENSEMBL:ENSP00000270830:human:similar to doublesex and mab-3 related transcription factor like family A2:E=29.699 | ENSEMBL:ENSP00000190165:human:Doublesex and mab-3 related transcription factor 3:E=28.5376 | ENSEMBL:ENSP00000319651:human:Doublesex- and mab-3-related transcription factor A1:E=22.6198 | ENSEMBL:ENSP00000223955:human:Doublesex- and mab-3-related transcription factor 1:E=20.9208 | E…
Y19D10B.7	177131_s_at					Unnamed protein
F43G6.11	193138_at	F43G6.11				Histone deacetylase complex, catalytic component HDA1	ENSEMBL:ENSP00000216271:human:OTTHUMP00000028555:E=49.8861 | ENSEMBL:ENSP00000365790:human:CDNA FLJ45175 fis, clone BRAWH3046424, highly similar to Histone deacetylase 6:E=49.8539 | ENSEMBL:ENSP00000365804:human:HDAC6 protein:E=48.9208 | ENSEMBL:ENSP00000334061:human:Histone deacetylase 6:E=48.8539 | ENSEMBL:ENSP00000225983:human:histone deacetylase 5 isoform 3:E=40.5528 | ENSEMBL:ENSP00000339165…
Y47H9C.4	173720_at	ced-1	1	1	ced-1 was expressed at high levels in cells that can function as engulfing cells. Hypodermal cells, and intestinal and pharyngeal muscle cells. The earliest GFP signal observed was in the four intestinal precursor cells in 50 to 100 cell stage embryos. In embryos at the 250-cell stage or older, CED-1::GFP was visible in hypodermal cells, intestinal cells, and the entire pharyngeal primordium. Thi…	Proteins containing Ca2+-binding EGF-like domains	ENSEMBL:ENSP00000288745:human:MEGF11 protein:E=183.347 | ENSEMBL:ENSP00000348982:human:EGF-like-domain, multiple 3:E=183.237 | ENSEMBL:ENSP00000274473:human:Hypothetical protein DKFZp781K1852:E=182.155 | ENSEMBL:ENSP00000294599:human:Multiple epidermal growth factor-like domains 6 precursor:E=173.071 | ENSEMBL:ENSP00000292357:human:Novel protein similar to mouse Jedi soluble isoform 736 protein:E…
Y67A10A.7	184679_at
T20B5.3	173520_at	oga-1	1	2	Occasional strong expression is seen in the excretory cell of larvae and adults. In larvae weak diffuse expression is seen throughout the worm.|Larval Expression: pharynx; hypodermis; Nervous System; head neurons; tail neurons;	Hyaluronoglucosaminidase	ENSEMBL:ENSP00000350445:human:Isoform 2 of Bifunctional protein NCOAT:E=99 | ENSEMBL:ENSP00000354850:human:Isoform 1 of Bifunctional protein NCOAT:E=85.5229 | ENSEMBL:ENSP00000359112:human:Isoform 3 of Bifunctional protein NCOAT:E=85.3872 | FLYBASE:CG5871-PA:fly:Flybase gene name is CG5871-PA:E=95.4685 |
F44E2.6	191608_s_at	F44E2.6					ENSEMBL:ENSP00000277598:human:Methionine-R-sulfoxide reductase B2:E=27.7447 | ENSEMBL:ENSP00000347324:human:methionine sulfoxide reductase B3 isoform 1:E=27 | ENSEMBL:ENSP00000312274:human:methionine sulfoxide reductase B3 isoform 2:E=26.9586 | ENSEMBL:ENSP00000355084:human:Methionine-R-sulfoxide reductase:E=13.3098 | FLYBASE:CG6584-PD:fly:Flybase gene name is SelR-PD:E=26.7959 |
C32D5.1	187355_at					Unnamed protein
K07A12.3	191143_at	asg-1				Mitochondrial F1F0-ATP synthase, subunit g/ATP20	ENSEMBL:ENSP00000300688:human:ATP synthase subunit g, mitochondrial:E=10.4949 | FLYBASE:CG6105-PA:fly:Flybase gene name is l(2)06225-PA:E=13.0269 |
C49G7.4	182713_s_at	phat-3	0	0	Expressed in pharyngeal glands, confirmed by co-staining with a gland-specific antibody, J126.	Secreted surface protein
F41B4.3	175918_at
Y105E8A.24	173361_s_at	Y105E8A.24					ENSEMBL:ENSP00000348720:human:Rho/rac guanine nucleotide exchange factor (GEF) 2:E=15.5376 | ENSEMBL:ENSP00000357296:human:Rho/rac guanine nucleotide exchange factor (GEF) 2:E=15.5376 | ENSEMBL:ENSP00000319200:human:ARHGEF18 protein:E=15.3767 | ENSEMBL:ENSP00000314787:human:Guanine nucleotide exchange factor GEF-H1:E=15.1079 | ENSEMBL:ENSP00000315325:human:Rho/Rac guanine nucleotide exchange fact…
F49H12.2	186068_at
F37D6.6	177522_at	tag-68				TGFbeta receptor signaling protein SMAD and related proteins	ENSEMBL:ENSP00000288840:human:Isoform A of Mothers against decapentaplegic homolog 6:E=12.6383 | ENSEMBL:ENSP00000262158:human:Mothers against decapentaplegic homolog 7:E=10.6383 | FLYBASE:CG5201-PA:fly:Flybase gene name is Dad-PA:E=11.0458 |
C15H9.9	181509_at		0	0	Expressed in pharyngeal marginal cells.	Unnamed protein	FLYBASE:CG17218-PA:fly:Flybase gene name is CG17218-PA:E=10.6576 |
W06B11.1	175426_s_at					Uncharacterized conserved protein	ENSEMBL:ENSP00000332374:human:Hypothetical protein Nbla00487:E=19.3872 | ENSEMBL:ENSP00000259888:human:CDNA FLJ13158 fis, clone NT2RP3003552:E=19.3665 | ENSEMBL:ENSP00000365668:human:Chromosome 6 open reading frame 134:E=18.9586 | ENSEMBL:ENSP00000365662:human:Chromosome 6 open reading frame 134:E=18.8861 | ENSEMBL:ENSP00000324222:human:Chromosome 6 open reading frame 134 (Fragment):E=18.6198 | E…
R186.1	173404_s_at					Uncharacterized conserved protein	ENSEMBL:ENSP00000332721:human:Isoform 1 of Uncharacterized protein C22orf25:E=24.6021 | ENSEMBL:ENSP00000336846:human:Isoform 3 of Uncharacterized protein C22orf25:E=19.1871 | ENSEMBL:ENSP00000333372:human:Isoform 2 of Uncharacterized protein C22orf25:E=16.9586 | FLYBASE:CG11176-PA:fly:Flybase gene name is Tango2-PA:E=21.6383 |
R07E4.6	172012_x_at	kin-2					ENSEMBL:ENSP00000353415:human:cAMP-dependent protein kinase type I-beta regulatory subunit:E=109.921 | ENSEMBL:ENSP00000351410:human:cAMP-dependent protein kinase type I-alpha regulatory subunit:E=109.721 | ENSEMBL:ENSP00000265717:human:cAMP-dependent protein kinase type II-beta regulatory subunit:E=56.6198 | ENSEMBL:ENSP00000265563:human:cAMP-dependent protein kinase type II-alpha regulatory sub…
Y49E10.16	184698_at					Predicted lipase
F25C8.3	179219_at	F25C8.3					ENSEMBL:ENSP00000272845:human:KIAA1843 protein (Fragment):E=223.051 | ENSEMBL:ENSP00000281753:human:Uncharacterized protein C2orf21:E=40.1427 | ENSEMBL:ENSP00000335576:human:CDNA FLJ14677 fis, clone NT2RP2004095:E=26.9586 | FLYBASE:CG18437-PA:fly:Flybase gene name is CG18437-PA:E=1000 |
C50D2.6	182180_at					Unnamed protein
W05H7.4	174103_at	W05H7.4
T19D12.7	186352_at
F39D8.1	173093_s_at	pqn-36				Unnamed protein	ENSEMBL:ENSP00000055163:human:Isoform 2 of AT-rich interactive domain-containing protein 1B:E=12.3188 | ENSEMBL:ENSP00000320485:human:Isoform 1 of AT-rich interactive domain-containing protein 1A:E=11.5686 | ENSEMBL:ENSP00000251245:human:Isoform 2 of AT-rich interactive domain-containing protein 1A:E=11.5686 | ENSEMBL:ENSP00000269137:human:SS18 protein:E=11.4318 | ENSEMBL:ENSP00000317895:human:Re…
R03A10.4	174924_s_at	nkat-3				Kynurenine aminotransferase, glutamine transaminase K	ENSEMBL:ENSP00000260508:human:kynurenine aminotransferase III isoform 1:E=99 | ENSEMBL:ENSP00000359522:human:kynurenine aminotransferase III isoform 2:E=98.4318 | ENSEMBL:ENSP00000302227:human:Isoform 1 of Kynurenine--oxoglutarate transaminase 1:E=81.585 | ENSEMBL:ENSP00000317342:human:Isoform 2 of Kynurenine--oxoglutarate transaminase 1:E=67.6198 | ENSEMBL:ENSP00000359517:human:Novel protein:E=4…
ZK546.1	174841_at	zyg-12	0	1	Expressed in oocytes, gonad and all cells during in early embryo.|		ENSEMBL:ENSP00000257142:human:Hook homolog 1:E=27.2596 | ENSEMBL:ENSP00000305699:human:Hook homolog 3:E=22.4318 | ENSEMBL:ENSP00000317955:human:Early endosome antigen 1:E=19 | ENSEMBL:ENSP00000264827:human:Isoform 2 of Hook homolog 2:E=18.3872 | ENSEMBL:ENSP00000338728:human:Girdin:E=16.0458 | ENSEMBL:ENSP00000263630:human:Hook-related protein 1:E=16.0458 | ENSEMBL:ENSP00000261535:human:Rho-assoc…
F28E10.1	184725_at	F28E10.1					ENSEMBL:ENSP00000251819:human:Isoform A of Proteoglycan-4 precursor:E=13.8539 | ENSEMBL:ENSP00000356453:human:Isoform B of Proteoglycan-4 precursor:E=13.8539 | ENSEMBL:ENSP00000311997:human:Neurofilament triplet H protein:E=10.8861 | ENSEMBL:ENSP00000356454:human:Isoform E of Proteoglycan-4 precursor:E=10.585 | ENSEMBL:ENSP00000347764:human:Isoform 2 of Titin:E=10 | FLYBASE:CG1915-PC:fly:Flybase …
R153.1	194175_x_at	pde-4				Cyclic nucleotide phosphodiesterase	ENSEMBL:ENSP00000345502:human:Isoform 1 of cAMP-specific 3',5'-cyclic phosphodiesterase 4D:E=166.886 | ENSEMBL:ENSP00000349090:human:Isoform 11 of cAMP-specific 3',5'-cyclic phosphodiesterase 4D:E=165.229 | ENSEMBL:ENSP00000353152:human:Isoform 9 of cAMP-specific 3',5'-cyclic phosphodiesterase 4D:E=165.194 | ENSEMBL:ENSP00000321739:human:Isoform 10 of cAMP-specific 3',5'-cyclic phosphodiesterase …
ZC482.5	188925_at					GABA receptor	ENSEMBL:ENSP00000354651:human:Gamma-aminobutyric-acid receptor subunit gamma-2 precursor:E=74.4559 | ENSEMBL:ENSP00000349000:human:gamma-aminobutyric acid A receptor, gamma 2 isoform 1 precursor:E=73.0506 | ENSEMBL:ENSP00000295452:human:gamma-aminobutyric acid A receptor, gamma 1 precursor:E=71.5086 | ENSEMBL:ENSP00000274545:human:Gamma-aminobutyric-acid receptor subunit alpha-6 precursor:E=70.76…
W06D4.1	172046_x_at	hgo-1	0	0	Larval Expression: pharynx; intestine; hypodermis;|Larval Expression: intestine; hypodermis;	Homogentisate 1,2-dioxygenase	ENSEMBL:ENSP00000283871:human:Homogentisate 1,2-dioxygenase:E=161.921 | FLYBASE:CG4779-PA:fly:Flybase gene name is hgo-PA:E=164.469 |
M01D7.7	175597_at	egl-30	1	1	Expressed in the ventral cord motor neurons, as well as in many other neurons. The egl-30 Gq construct was also expressed in pharyngeal muscle cells.|Expression was first observed in early embryos at cell peripheries and in a punctate pattern throughout embryos. Later, expression was observed in larvae in the nerve ring and many neurons of the nerve ring ganglia, pharyngeal muscle, and ventral co…	G protein subunit Galphaq/Galphay, small G protein superfamily	ENSEMBL:ENSP00000286548:human:Guanine nucleotide binding protein (G protein), q polypeptide:E=156.432 | ENSEMBL:ENSP00000078429:human:Guanine nucleotide-binding protein subunit alpha-11:E=156.113 | ENSEMBL:ENSP00000286545:human:Guanine nucleotide-binding protein alpha-14 subunit:E=144.137 | ENSEMBL:ENSP00000262958:human:Guanine nucleotide-binding protein alpha-15 subunit:E=97.2147 | ENSEMBL:ENSP0…
K02E10.8	174560_at	syg-1	1	0	Neuronal expression in: several weak head neurons, many VNC-MNs|Expressed in head motorneurons, occasionally in HSN neurons, and weakly in other cells in the vulval region . Because expression was weak, variable, and not localized to cell bodies, the complete group of cells that expressed SYG-1 could not be defined.|	Immunoglobulin C-2 Type/fibronectin type III domains	ENSEMBL:ENSP00000353331:human:Isoform 2 of Kin of IRRE-like protein 2 precursor:E=43.3979 | ENSEMBL:ENSP00000278934:human:Isoform 1 of Kin of IRRE-like protein 3 precursor:E=43.2596 | ENSEMBL:ENSP00000262625:human:Isoform 1 of Kin of IRRE-like protein 2 precursor:E=43.1739 | ENSEMBL:ENSP00000352138:human:Isoform 1 of Kin of IRRE-like protein 1 precursor:E=40.4815 | ENSEMBL:ENSP00000342521:human:I…
F28H6.4	178753_at					Uncharacterized protein
T14B1.1	174074_at		1	4	Post-embryonic expression. Hypodermis, neurons and muscle
K09E4.4	178331_at					Alpha-N-acetylglucosaminidase	ENSEMBL:ENSP00000225927:human:Alpha-N-acetylglucosaminidase precursor:E=102.602 | ENSEMBL:ENSP00000366622:human:47 kDa protein:E=49.4685 | FLYBASE:CG13397-PA:fly:Flybase gene name is CG13397-PA:E=95.6198 |
K02F6.9	181725_at					M13 family peptidase	ENSEMBL:ENSP00000264205:human:Isoform C of Endothelin-converting enzyme 1:E=47 | ENSEMBL:ENSP00000349581:human:Isoform A of Endothelin-converting enzyme 1:E=46.9586 | ENSEMBL:ENSP00000364028:human:Isoform B of Endothelin-converting enzyme 1:E=46.9208 | ENSEMBL:ENSP00000352052:human:Isoform ECE-2C of Endothelin-converting enzyme 2:E=41.7959 | ENSEMBL:ENSP00000374395:human:membrane metallo-endopept…
T02E9.5	174180_at
F54C8.2	190658_at	cpar-1				Histones H3 and H4	ENSEMBL:ENSP00000348612:human:similar to HIStone family member:E=22.2076 | ENSEMBL:ENSP00000335773:human:similar to HIStone family member:E=22.1739 | ENSEMBL:ENSP00000254810:human:Histone H3.3:E=22.0655 | ENSEMBL:ENSP00000333277:human:Histone H3.2:E=21.9586 | ENSEMBL:ENSP00000230495:human:Histone H3.1:E=21.4318 | ENSEMBL:ENSP00000339835:human:Histone H3-like:E=21.1079 | ENSEMBL:ENSP00000358175:hu…
F09C3.2	192709_at					Predicted hydrolase (HAD superfamily)
D2030.7	192848_s_at
C06E7.2	182926_at
F29A7.4	180106_at					Uncharacterized conserved protein	ENSEMBL:ENSP00000263655:human:Protein C2orf32:E=13.1427 |
Y119C1B.3	176173_at					Uncharacterized conserved protein	ENSEMBL:ENSP00000374291:human:Isoform 1 of Transmembrane protein 26:E=38.7696 | FLYBASE:CG14238-PA:fly:Flybase gene name is CG14238-PA:E=50.5086 |
EGAP1.3	175719_at	zmp-1	0	0	zmp-1::GFP was expressed in the AC throughout the L3 and the early L4 stage, but not in P6.p, P6.px, or P6.pxx cells. The expression in the P6.pxxx cells began in late-L4. During L4 lethargus, zmp-1::GFP was expressed in all four vulE cells, but not in any vulF cells, in all animals observed. The expression in vulE cells persists in the adult stage. The transverse divisions of P6.pxx result in tw…		ENSEMBL:ENSP00000353767:human:Isoform Long of Matrix metalloproteinase-17 precursor:E=44.8539 | ENSEMBL:ENSP00000308208:human:Matrix metalloproteinase-14 precursor:E=40.1805 | ENSEMBL:ENSP00000337816:human:Matrix metalloproteinase-25 precursor:E=38.1549 | ENSEMBL:ENSP00000219271:human:Matrix metalloproteinase-15 precursor:E=28.7959 | ENSEMBL:ENSP00000260302:human:Collagenase 3 precursor:E=26.5686…
T05C12.2	193789_at	acr-14				Acetylcholine receptor	ENSEMBL:ENSP00000303727:human:Neuronal acetylcholine receptor protein subunit alpha-7 precursor:E=77.8861 | ENSEMBL:ENSP00000315602:human:Cholinergic receptor, nicotinic, alpha polypeptide 3:E=63 | ENSEMBL:ENSP00000289957:human:Neuronal acetylcholine receptor protein subunit beta-3 precursor:E=62.5528 | ENSEMBL:ENSP00000276410:human:Neuronal acetylcholine receptor protein subunit alpha-6 precurso…
C16C8.5	184020_at					Unnamed protein
B0250.9	179375_at					Sterol reductase/lamin B receptor	ENSEMBL:ENSP00000279263:human:Isoform 1 of Delta(14)-sterol reductase:E=33.0458 | ENSEMBL:ENSP00000272163:human:Lamin-B receptor:E=31.6198 | ENSEMBL:ENSP00000347717:human:7-dehydrocholesterol reductase:E=28.4559 | ENSEMBL:ENSP00000329520:human:Isoform 2 of Delta(14)-sterol reductase:E=25.0315 | ENSEMBL:ENSP00000279262:human:62 kDa protein:E=21.301 |
T28A11.15	186535_at	srt-63				Integral membrane O-acyltransferase
C54C6.2	189648_at	ben-1				Beta tubulin	ENSEMBL:ENSP00000341289:human:Tubulin beta-2C chain:E=227.42 | ENSEMBL:ENSP00000259818:human:Tubulin beta-2B chain:E=226.041 | ENSEMBL:ENSP00000259799:human:Tubulin beta-2A chain:E=224.77 | ENSEMBL:ENSP00000259925:human:Tubulin beta chain:E=224.553 | ENSEMBL:ENSP00000264071:human:Tubulin beta-4 chain:E=223.602 | ENSEMBL:ENSP00000320295:human:Tubulin beta-3 chain:E=219.678 | ENSEMBL:ENSP0000031104…
K08A8.3	174272_at	coh-1	1	1	The product of coh-1 was detected by immunocytology in somatic and embryonic nuclei but was not found to be localized to the condensed chromosomes of cells in mitosis. Within the gonad, the strongest immunostaining of COH-1 was found in the nucleus of the distal tip cell. COH-1 was strikingly absent from the mitotic and the transition zone of the gonads but reappeared on pachytene and diplotene/d…	Sister chromatid cohesion complex Cohesin, subunit RAD21/SCC1	ENSEMBL:ENSP00000297338:human:Double-strand-break repair protein rad21 homolog:E=74.0655 | ENSEMBL:ENSP00000246108:human:similar to Double-strand-break repair protein rad21 homolog:E=51.6576 |
Y61A9LA.9	177176_s_at
H24K24.5	189169_s_at	fmo-5	0	0	Larval and adult worms transgenic for fmo-5::LacZ displayed discrete nuclear expression of beta-Gal in the majority of intestinal cells with additional expression in the head area in the region of the excretory gland.	Flavin-containing monooxygenase	ENSEMBL:ENSP00000254090:human:Dimethylaniline monooxygenase [N-oxide-forming] 5:E=122.268 | ENSEMBL:ENSP00000209929:human:flavin containing monooxygenase 2:E=108.444 | ENSEMBL:ENSP00000356851:human:Novel protein similar to flavin-containing monoxygenase proteins:E=105.468 | ENSEMBL:ENSP00000236166:human:Putative dimethylaniline monooxygenase [N-oxide-forming] 6:E=105.215 | ENSEMBL:ENSP00000013916…
F45F2.1	181241_at					Uncharacterized conserved protein	FLYBASE:CG11473-PA:fly:Flybase gene name is CG11473-PA:E=10.8539 | FLYBASE:CG3332-PB:fly:Flybase gene name is CG3332-PB:E=10.1611 |
LLC1.2	177374_at					Uncharacterized protein
R01E6.7	178968_at
R09B3.5	173444_s_at	mag-1	0	0	No expression in the gonads. In the embryos produced by these animals, first observed consistent expression of the reporter transgene just prior to morphogenesis. At this stage, staining is most intense in the anterior region, but stripes of stained cells also appear to extend to the posterior of the embryo. As morphogenesis begins, staining is seen primarily in the head and tail regions. Just pr…	Exon-exon junction complex, Magoh component	ENSEMBL:ENSP00000319240:human:Protein mago nashi homolog 2:E=61.5229 | ENSEMBL:ENSP00000294361:human:Protein mago nashi homolog:E=61.0915 | ENSEMBL:ENSP00000360520:human:Mago-nashi homolog, proliferation-associated:E=23.7696 | ENSEMBL:ENSP00000371305:human:13 kDa protein:E=23.7696 | FLYBASE:CG9401-PA:fly:Flybase gene name is mago-PA:E=61.7212 |
F20D6.3	192846_at	srp-8				Serpin	ENSEMBL:ENSP00000295777:human:Neuroserpin precursor:E=26.1487 | ENSEMBL:ENSP00000283752:human:Serpin B4:E=26.1249 | ENSEMBL:ENSP00000349850:human:Hypothetical protein DKFZp686I04222:E=24.4202 | ENSEMBL:ENSP00000325140:human:serine (or cysteine) proteinase inhibitor, clade B (ovalbumin), member 6:E=24.2007 | ENSEMBL:ENSP00000229479:human:Leukocyte elastase inhibitor:E=24.1024 | ENSEMBL:ENSP0000034…
357	179775_at
K02E2.6	177952_s_at
W06A7.4	174813_at					Unnamed protein	ENSEMBL:ENSP00000296529:human:Transmembrane protein 144:E=34.7696 |
Y37H2A.8	182406_at
T28F3.8	177868_s_at					Unnamed protein
F45E1.6	188999_s_at	his-71	1	0	HIS-71::GFP displayed high levels of expression in almost all adult nuclei. With the his-71::GFP transgene, fluorescence was detected at the approximately 51-cell stage (embryos with four E blastomeres).|Broadly expressed.|Larval Expression: intestine; Nervous System; ventral nerve cord; head neurons; tail neurons;	Histones H3 and H4	ENSEMBL:ENSP00000254810:human:Histone H3.3:E=65.6198 | ENSEMBL:ENSP00000305245:human:similar to H3 histone, family 3B:E=64.8861 | ENSEMBL:ENSP00000333277:human:Histone H3.2:E=64.1308 | ENSEMBL:ENSP00000230495:human:Histone H3.1:E=63.6021 | ENSEMBL:ENSP00000358175:human:Novel protein similar to histone 2, H3c:E=62.6576 | ENSEMBL:ENSP00000305353:human:Histone H3.1t:E=62.1192 | ENSEMBL:ENSP000003398…
ZK154.6	173706_at	ZK154.6
E02H4.3	175346_at	tag-172				LAMMER dual specificity kinases	ENSEMBL:ENSP00000357343:human:Isoform Long of Dual specificity protein kinase CLK2:E=116.097 | ENSEMBL:ENSP00000354856:human:CDC-like kinase 2:E=116.091 | ENSEMBL:ENSP00000347759:human:CDC-like kinase 2 isoform 1:E=116.091 | ENSEMBL:ENSP00000371405:human:CLK2P protein (Fragment):E=109.959 | ENSEMBL:ENSP00000328452:human:Dual specificity protein kinase CLK3 variant:E=105.658 | ENSEMBL:ENSP00000344…
T20G5.10	187206_at					General control of amino-acid synthesis 5-like 1	ENSEMBL:ENSP00000257899:human:Biogenesis of lysosome-related organelles complex-1 subunit 1:E=27.5229 | FLYBASE:CG30077-PA:fly:Flybase gene name is CG30077-PA:E=25.1611 |
Y9C12A.1	185049_at					Uncharacterized conserved protein	ENSEMBL:ENSP00000309532:human:p53-induced protein:E=14.7959 | ENSEMBL:ENSP00000346564:human:Hypothetical protein (Fragment):E=10.2676 |
F08B1.2	174169_at	gcy-12	1	0	Expressed in PHA cells at unspecified postembryonic stage.	Natriuretic peptide receptor, guanylate cyclase	ENSEMBL:ENSP00000218006:human:Retinal guanylyl cyclase 2 precursor:E=111.495 | ENSEMBL:ENSP00000254854:human:Retinal guanylyl cyclase 1 precursor:E=98.3566 | ENSEMBL:ENSP00000341083:human:Isoform Long of Atrial natriuretic peptide receptor B precursor:E=94.5086 | ENSEMBL:ENSP00000305386:human:Atrial natriuretic peptide receptor A precursor:E=93.041 | ENSEMBL:ENSP00000261170:human:Heat-stable ente…
F33D11.12	175318_at					DHHC-type Zn-finger proteins	ENSEMBL:ENSP00000345268:human:Isoform 2 of Palmitoyltransferase ZDHHC3:E=74.3372 | ENSEMBL:ENSP00000315604:human:Isoform 1 of Palmitoyltransferase ZDHHC7:E=72.6576 | ENSEMBL:ENSP00000296127:human:Isoform 1 of Palmitoyltransferase ZDHHC3:E=72.6198 | ENSEMBL:ENSP00000341681:human:Isoform 2 of Palmitoyltransferase ZDHHC7:E=70.8539 | ENSEMBL:ENSP00000262096:human:Palmitoyltransferase ZDHHC2:E=27.1611…
F42G9.5	192098_at	alh-11				Aldehyde dehydrogenase	ENSEMBL:ENSP00000271359:human:aldehyde dehydrogenase 9A1:E=122.26 | ENSEMBL:ENSP00000249750:human:Isoform 1 of Retinal dehydrogenase 2:E=84.7447 | ENSEMBL:ENSP00000273450:human:10-formyltetrahydrofolate dehydrogenase:E=84.6576 | ENSEMBL:ENSP00000258494:human:Aldehyde dehydrogenase 1 family, member L2:E=84.041 | ENSEMBL:ENSP00000259658:human:aldehyde dehydrogenase 1B1 precursor:E=83.2596 | ENSEMBL…
R04F11.1	180241_at
C55A6.9	178124_at					Putative RNA polymerase II regulator	ENSEMBL:ENSP00000221265:human:PD2 protein:E=62.7212 | ENSEMBL:ENSP00000221266:human:F23149_1:E=52.7959 | FLYBASE:CG2503-PA:fly:Flybase gene name is atms-PA:E=55.7212 |
ZC84.3	184947_s_at		1	0	Up to 10 nuclei of the head ganglia, 6 of the tail ganglia, and several nuclei of the ventral nerve cord stain L1-adult.	CLIP-associating protein	ENSEMBL:ENSP00000304743:human:CLIP-associating protein 2:E=68.7695 | ENSEMBL:ENSP00000327760:human:CDNA FLJ34132 fis, clone FCBBF3010586, weakly similar to Microtubule associated-protein orbit:E=68.5528 | ENSEMBL:ENSP00000365365:human:Hypothetical protein DKFZp686H2039:E=65.8861 | ENSEMBL:ENSP00000263710:human:CLIP-associating protein 1:E=52.4815 | ENSEMBL:ENSP00000352581:human:Hypothetical prote…
Y32H12A.8	173594_at		1	0	Embryo Expression: hypodermis;	WD40 repeat-containing protein	ENSEMBL:ENSP00000293883:human:Isoform 2 of WD repeat protein 24:E=67.0044 | ENSEMBL:ENSP00000248142:human:Isoform 1 of WD repeat protein 24:E=59.9208 | ENSEMBL:ENSP00000262144:human:WD repeat domain 59:E=17.6576 | ENSEMBL:ENSP00000357793:human:Trichohyalin:E=17.6383 | ENSEMBL:ENSP00000290632:human:Trichohyalin:E=14.7959 | ENSEMBL:ENSP00000312674:human:HBxAg transactivated protein 2:E=11.2219 | EN…
F56D1.4	175703_s_at	clr-1	1	0	To ask where CLR-1 acts to regulate AVM attraction to netrin, a clr-1 cDNA was expressed under the mec-7 promoter, which is expressed only in AVM, ALM, PVM, and PLM neurons. mec-7::clr-1 rescued the effect of the clr-1 mutation in a clr-1; slt-1 double mutant, indicating that CLR-1 acts cell-autonomously in AVM to inhibit UNC-40 activity. mec-7::clr-1 did not cause AVM defects by itself or in a s…	Protein tyrosine phosphatase	ENSEMBL:ENSP00000370593:human:Protein tyrosine phosphatase, receptor type, D:E=34.3565 | ENSEMBL:ENSP00000353187:human:Protein tyrosine phosphatase receptor type D:E=34.3468 | ENSEMBL:ENSP00000348812:human:Isoform 1 of Receptor-type tyrosine-protein phosphatase delta precursor:E=34.3468 | ENSEMBL:ENSP00000347373:human:protein tyrosine phosphatase, receptor type, D isoform 4 precursor:E=34.3372 | …
M01B12.3	173552_s_at	arx-7	0	0	ARX-7 was localized in the cytoplasm of all of the cells. ARX-7 was localized among a broad range of cells including the hypodermal cells.	Actin-related protein Arp2/3 complex, subunit ARPC5	ENSEMBL:ENSP00000294742:human:Actin-related protein 2/3 complex subunit 5:E=24.0177 | ENSEMBL:ENSP00000259477:human:Actin related protein 2/3 complex, subunit 5-like:E=23.3872 | ENSEMBL:ENSP00000356502:human:Hypothetical protein:E=23.284 | ENSEMBL:ENSP00000352918:human:17 kDa protein:E=22.2292 | ENSEMBL:ENSP00000356504:human:Actin related protein 2/3 complex, subunit 5, 16kDa:E=21.3188 | FLYBASE:…
ZK1067.2	174829_at					Helicases	ENSEMBL:ENSP00000244030:human:Isoform 1 of NFX1-type zinc finger-containing protein 1:E=113.796 | ENSEMBL:ENSP00000353481:human:KIAA1404 protein:E=41.5229 | ENSEMBL:ENSP00000360809:human:KIAA1404 protein:E=28.8861 | ENSEMBL:ENSP00000262803:human:Isoform 2 of Regulator of nonsense transcripts 1:E=26.9208 | ENSEMBL:ENSP00000317088:human:CDNA FLJ44066 fis, clone TESTI4036909, weakly similar to Regul…
C27C7.1	172213_x_at					Unnamed protein
T28D9.1	187211_at		1	2	Larval Expression: intestine; Nervous System; nerve ring; ventral nerve cord; head neurons; neurons along body; tail neurons;
C18H9.7	190256_s_at	rpy-1	1	1	Larval Expression: anal depressor muscle; body wall muscle;|Larval Expression: stomato-intestinal muscle; anal depressor muscle; body wall muscle; Nervous System; nerve ring; ventral nerve cord; head neurons; tail neurons;	Acetylcholine receptor-associated protein of the synapse (rapsyn)	ENSEMBL:ENSP00000298854:human:43 kD receptor-associated protein of the synapse isoform 1:E=55.6021 | ENSEMBL:ENSP00000298853:human:43 kD receptor-associated protein of the synapse isoform 2:E=41.3468 | FLYBASE:CG1909-PA:fly:Flybase gene name is CG1909-PA:E=58.4318 |
Y67D8B.4	175224_at
Y53G8AL.1	176466_at						ENSEMBL:ENSP00000311997:human:Neurofilament triplet H protein:E=13.0506 | ENSEMBL:ENSP00000282478:human:dentin sialophosphoprotein preproprotein:E=11.4089 | ENSEMBL:ENSP00000282479:human:Isoform 2 of Dentin matrix acidic phosphoprotein 1 precursor:E=10.7696 | ENSEMBL:ENSP00000340935:human:Isoform 1 of Dentin matrix acidic phosphoprotein 1 precursor:E=10.7447 | ENSEMBL:ENSP00000341848:human:Golgin…
F30F8.3	175402_at					PDZ domain	FLYBASE:CG6619-PA:fly:Flybase gene name is CG6619-PA:E=19.4318 |
Y87G2A.9	184110_at	ubc-14	1	0	Larval Expression: intestine; renal gland cells; Nervous System; head neurons;	Ubiquitin-protein ligase	ENSEMBL:ENSP00000338348:human:Ubiquitin-conjugating enzyme E2 G2:E=67.5086 | ENSEMBL:ENSP00000331384:human:ubiquitin-conjugating enzyme E2G 2 isoform 2:E=55.7696 | ENSEMBL:ENSP00000254724:human:Ubiquitin-conjugating enzyme E2 G1:E=41.6576 | ENSEMBL:ENSP00000263228:human:ubiquitin-conjugating enzyme UBC3B:E=36.5086 | ENSEMBL:ENSP00000215574:human:Ubiquitin-conjugating enzyme E2-32 kDa complementin…
F39C12.2	175732_at	add-1	1	0	Larval Expression: pharynx; pharyngeal-intestinal valve; intestine; rectal epithelium; hypodermis; seam cells; Nervous System; nerve ring; ventral nerve cord; head neurons; tail neurons;	Cytoskeletal protein Adducin	ENSEMBL:ENSP00000348100:human:ADD1 protein:E=94.3872 | ENSEMBL:ENSP00000264758:human:Isoform 3 of Alpha-adducin:E=87.0362 | ENSEMBL:ENSP00000348381:human:Isoform 2 of Gamma-adducin:E=84.3372 | ENSEMBL:ENSP00000277900:human:Isoform 1 of Gamma-adducin:E=83.699 | ENSEMBL:ENSP00000347972:human:adducin 2 isoform e:E=74.1805 | ENSEMBL:ENSP00000264436:human:adducin 2 isoform a:E=72.284 | ENSEMBL:ENSP000…
Y74C10AL.2	173966_at					Predicted membrane protein	ENSEMBL:ENSP00000270178:human:Transmembrane protein 50B:E=36.9586 | ENSEMBL:ENSP00000328884:human:Transmembrane protein 50A:E=34.6383 | FLYBASE:CG15012-PB:fly:Flybase gene name is CG15012-PB:E=24.4437 |
F39B1.1	173888_at					Phosphoinositide 3-kinase	ENSEMBL:ENSP00000265970:human:Phosphatidylinositol-4-phosphate 3-kinase C2 domain-containing alpha polypeptide:E=158.108 | ENSEMBL:ENSP00000255417:human:Phosphatidylinositol-4-phosphate 3-kinase C2 domain-containing beta polypeptide:E=146.26 | ENSEMBL:ENSP00000266497:human:Phosphatidylinositol-4-phosphate 3-kinase C2 domain-containing gamma polypeptide:E=96.7213 | ENSEMBL:ENSP00000263967:human:Ph…
C38D9.1	179460_s_at					Uncharacterized protein
R07E5.10	190010_at	pdcd-2				Uncharacterized MYND Zn-finger protein	ENSEMBL:ENSP00000167218:human:Programmed cell death protein 2:E=35.3979 | ENSEMBL:ENSP00000246535:human:Programmed cell death 2-like:E=15.4815 | FLYBASE:CG3260-PA:fly:Flybase gene name is Zfrp8-PA:E=30.5229 |
Y54E10A.12	187229_s_at					Uncharacterized protein	ENSEMBL:ENSP00000295191:human:Isoform 5 of Serine/threonine-protein kinase MRCK alpha:E=11 | ENSEMBL:ENSP00000355726:human:Isoform 4 of Serine/threonine-protein kinase MRCK alpha:E=11 | ENSEMBL:ENSP00000355728:human:Isoform 2 of Serine/threonine-protein kinase MRCK alpha:E=11 | ENSEMBL:ENSP00000355725:human:Isoform 1 of Serine/threonine-protein kinase MRCK alpha:E=11 | ENSEMBL:ENSP00000263630:hum…
C53A5.13	183860_at					Immunoglobulin C-2 Type/fibronectin type III domains
R09H3.3	179945_at					Unnamed protein
Y48G8AL.9	173067_at
Y40B10A.2	176826_at					O-methyltransferase	ENSEMBL:ENSP00000298482:human:Catechol-O-methyltransferase domain-containing protein 1:E=28.6021 |
F59H6.1	179756_at	bath-19
C05E11.3	175256_at
F37B1.5	190959_s_at	gst-16				Glutathione S-transferase	ENSEMBL:ENSP00000295256:human:Glutathione-requiring prostaglandin D synthase:E=22.5528 | ENSEMBL:ENSP00000211122:human:Glutathione S-transferase A3:E=16.5528 | ENSEMBL:ENSP00000335620:human:Glutathione S-transferase A1:E=14.9586 | ENSEMBL:ENSP00000211309:human:Glutathione S-transferase A2:E=14.8539 | ENSEMBL:ENSP00000284562:human:Glutathione S-transferase A5:E=14.7447 | ENSEMBL:ENSP00000306378:hu…
C01G10.12	189053_s_at	dnj-3				Molecular chaperone (DnaJ superfamily)
H08J11.2	176976_at
C17D12.6	193028_s_at	spe-9	0	0	Expressed in sperm and spermatids.|Worms carrying the Ex-Y47H9 transgene had wild-type level broods (109 9 at 25C) in a spe-9(eb19) mutant background displayed no SPE-9 staining. Probably because of germline silencing.|	Fibrillins and related proteins containing Ca2+-binding EGF-like domains	ENSEMBL:ENSP00000277541:human:Neurogenic locus notch homolog protein 1 precursor:E=36.5376 | ENSEMBL:ENSP00000256646:human:Neurogenic locus notch homolog protein 2 precursor:E=32.7696 | ENSEMBL:ENSP00000263388:human:Neurogenic locus notch homolog protein 3 precursor:E=28.2147 | ENSEMBL:ENSP00000370351:human:Fibrillin 1 variant:E=26.0605 | ENSEMBL:ENSP00000254958:human:Jagged-1 precursor:E=23.3979…
Y57A10A.3	184738_at					Uncharacterized protein
F48E3.3	174634_at		1	0	Broadly expressed in soma/germline?.|Larval Expression: Nervous System; head neurons; tail neurons;|Larval Expression: pharynx; pharyngeal gland cells; excretory cell; Nervous System; nerve ring; ventral nerve cord; head neurons; neurons along body; tail neurons;	UDP-glucose:glycoprotein glucosyltransferase	ENSEMBL:ENSP00000261293:human:UDP-glucose:glycoprotein glucosyltransferase 2 precursor:E=289.091 | ENSEMBL:ENSP00000259253:human:UDP-glucose ceramide glucosyltransferase-like 1 isoform 1:E=282.432 | ENSEMBL:ENSP00000365158:human:UDP-glucose:glycoprotein glucosyltransferase 1 precursor:E=213.553 | ENSEMBL:ENSP00000365913:human:UDP-glucose ceramide glucosyltransferase-like 2 (Fragment):E=37.1871 | …
C52B9.8	188382_s_at					Chromatin remodeling complex SWI/SNF, component SWI2 and related ATPases (DNA/RNA helicase superfamily)	ENSEMBL:ENSP00000349788:human:SWI/SNF-related matrix-associated actin-dependent regulator of chromatin a2 isoform b:E=251.658 | ENSEMBL:ENSP00000265773:human:SWI/SNF-related matrix-associated actin-dependent regulator of chromatin a2 isoform a:E=248.699 | ENSEMBL:ENSP00000350720:human:SMARCA4 isoform 2:E=235.62 | ENSEMBL:ENSP00000343896:human:Probable global transcription activator SNF2L4:E=230.9…
Y116F11B.10	187373_s_at
C33D3.3	177776_at
F47D12.3	187666_at					Uncharacterized conserved protein, contains BTB/POZ domain
C01C4.3	192508_s_at	C01C4.3					ENSEMBL:ENSP00000343248:human:Serine/threonine-protein kinase SBK1:E=39.7212 | ENSEMBL:ENSP00000345044:human:Putative uncharacterized serine/threonine-protein kinase SgK069:E=23.5229 | ENSEMBL:ENSP00000329178:human:Isoform 1 of Serine/threonine-protein kinase Chk2:E=18.9586 | ENSEMBL:ENSP00000372023:human:Isoform 9 of Serine/threonine-protein kinase Chk2:E=18.9208 | ENSEMBL:ENSP00000372021:human:…
F32B6.11	183884_at					Unnamed protein	ENSEMBL:ENSP00000372142:human:8 kDa protein:E=10.5528 |
C07H6.1	173363_s_at	lig-4				ATP-dependent DNA ligase IV	ENSEMBL:ENSP00000310449:human:DNA ligase 4:E=35.2596 | ENSEMBL:ENSP00000263274:human:DNA ligase 1:E=13.5528 | FLYBASE:CG12176-PA:fly:Flybase gene name is Lig4-PA:E=20.6576 | FLYBASE:CG17227-PA:fly:Flybase gene name is CG17227-PA:E=12.1024 | FLYBASE:CG5602-PA:fly:Flybase gene name is CG5602-PA:E=16.1938 |
ZK863.6	191754_at	dpy-30	0	0	Ubiquitous staining until 550-cell stage. After 100-cell stage, could not detect if a minority of cells were unstained. Bean through pretzel stage, faint staining.|A single, relatively abundant 0.6 kb transcript were expressed at approximately equal levels throughout development.	Histone H3 (Lys4) methyltransferase complex, subunit CPS25/DPY-30	ENSEMBL:ENSP00000295066:human:Dpy-30-like protein:E=12.6021 | FLYBASE:CG6444-PA:fly:Flybase gene name is CG6444-PA:E=13.3665 | FLYBASE:CG11591-PA:fly:Flybase gene name is CG11591-PA:E=12.699 |
R08D7.3	173358_s_at	eif-3.D	0	0	Late embryonic staining can be seen in the pharynx.	Translation initiation factor 3, subunit d (eIF-3d)	ENSEMBL:ENSP00000216190:human:Eukaryotic translation initiation factor 3 subunit 7:E=102.569 | FLYBASE:CG10161-PB:fly:Flybase gene name is eIF-3p66-PB:E=104.921 | FLYBASE:CG4810-PA:fly:Flybase gene name is CG4810-PA:E=101.409 |
C39F7.1	183343_at		1	2	Larval Expression: Nervous System; head neurons;
Y75B12B.5	193776_at	cyn-3	0	0	The semi-quantitative RT-PCR analysis of the post-embryonic temporal expression pattern of cyp-3 indicates that this transcript is most abundant during early larval development, peaking at the second larval stage, and dropping off in later development.|Very specific tissue localization for this highly conserved cyclophilin, being expressed exclusively in larval stages in the single celled anterio…	Cyclophilin type peptidyl-prolyl cis-trans isomerase	ENSEMBL:ENSP00000225174:human:Peptidyl-prolyl cis-trans isomerase, mitochondrial precursor:E=59.0177 | ENSEMBL:ENSP00000303754:human:40 kDa peptidyl-prolyl cis-trans isomerase:E=58.5229 | ENSEMBL:ENSP00000348240:human:Peptidyl-prolyl cis-trans isomerase A:E=58.3872 | ENSEMBL:ENSP00000244636:human:Cyclophilin:E=57.6383 | ENSEMBL:ENSP00000312769:human:Isoform A of Peptidyl-prolyl cis-trans isomeras…
C27A12.9	184767_s_at					Glycosylphosphatidylinositol anchor synthesis protein	ENSEMBL:ENSP00000339382:human:Isoform 1 of GPI ethanolamine phosphate transferase 3:E=92.284 | ENSEMBL:ENSP00000298004:human:Isoform 2 of GPI ethanolamine phosphate transferase 3:E=87.2518 | ENSEMBL:ENSP00000372494:human:Isoform 1 of GPI ethanolamine phosphate transferase 2:E=39.284 | ENSEMBL:ENSP00000311750:human:Isoform 2 of GPI ethanolamine phosphate transferase 2:E=38.9208 | ENSEMBL:ENSP00000…
F28F8.8	179255_at	fbxa-94				Uncharacterized protein
ZK593.5	174591_at	dnc-1	0	0	Staining of DNC-1 in one-cell and two-cell embryos revealed a striking accumulation at the cell-division remnant (also known as the residual body or midbody).	Microtubule-associated protein dynactin DCTN1/Glued	ENSEMBL:ENSP00000354791:human:Isoform p150 of Dynactin-1:E=110.569 | ENSEMBL:ENSP00000354516:human:Hypothetical protein DKFZp686E0752:E=86.9586 | ENSEMBL:ENSP00000351665:human:Isoform Long of Restin:E=26 | ENSEMBL:ENSP00000355314:human:Isoform Short of Restin:E=25.9586 | ENSEMBL:ENSP00000303585:human:RSN protein:E=25.3372 | ENSEMBL:ENSP00000345136:human:smooth muscle myosin heavy chain 11 isoform…
C36A4.10	172347_at
Y38H6C.7	181511_at
Y40B1B.8	180047_at					Mitochondrial carrier protein	ENSEMBL:ENSP00000296626:human:TB1 protein:E=48.8539 | ENSEMBL:ENSP00000348211:human:Solute carrier family 25, member 46:E=48.8239 | FLYBASE:CG8931-PA:fly:Flybase gene name is CG8931-PA:E=40.3565 | FLYBASE:CG5755-PA:fly:Flybase gene name is CG5755-PA:E=39.6383 |
B0250.2	178163_at
T10B9.9	186778_at
F44C8.1	172769_x_at	cyp-33C4				Cytochrome P450 CYP2 subfamily	ENSEMBL:ENSP00000285985:human:Cytochrome P450 2C8:E=68.6198 | ENSEMBL:ENSP00000257149:human:Cytochrome P450 2J2:E=67.0362 | ENSEMBL:ENSP00000260682:human:Cytochrome P450 2C9:E=63.9586 | ENSEMBL:ENSP00000332679:human:Cytochrome P450 2A13:E=63.5229 | ENSEMBL:ENSP00000285979:human:Cytochrome P450 2C18:E=63.5229 | ENSEMBL:ENSP00000350008:human:Cytochrome P450 2D6:E=63.2147 | ENSEMBL:ENSP00000285981:h…
C11D2.6	183134_at	nca-1	1	0	Larval Expression: intestine; Nervous System; ventral nerve cord; head neurons; tail neurons;		ENSEMBL:ENSP00000251127:human:voltage gated channel like 1:E=1000 | ENSEMBL:ENSP00000321227:human:OTTHUMP00000018656:E=127.18 | ENSEMBL:ENSP00000329877:human:Isoform HFCC of Voltage-dependent L-type calcium channel subunit alpha-1C:E=80.7213 | ENSEMBL:ENSP00000266376:human:Isoform HHT-1 of Voltage-dependent L-type calcium channel subunit alpha-1C:E=80.699 | ENSEMBL:ENSP00000288133:human:Isoform N…
F52D10.6	192250_at						ENSEMBL:ENSP00000322926:human:Isoform 1 of FERM, RhoGEF and pleckstrin domain-containing protein 1:E=37.6198 | ENSEMBL:ENSP00000264042:human:Isoform 1 of FERM, RhoGEF and pleckstrin domain-containing protein 2:E=35.2291 | ENSEMBL:ENSP00000365771:human:Isoform 2 of FERM, RhoGEF and pleckstrin domain-containing protein 1:E=27.3372 | ENSEMBL:ENSP00000344446:human:Isoform 1 of FYVE, RhoGEF and PH dom…
K06A5.1	179974_at					Unnamed protein	ENSEMBL:ENSP00000301740:human:Isoform 1 of Serine/arginine repetitive matrix protein 2:E=13.6576 |
T06C12.4	182533_at					Uncharacterized protein
F35H12.1	186118_at					Coiled coil protein involved in linking membrane proteins to cytoskeleton
K04G2.11	175101_s_at					Lysophospholipase
Y45F3A.9	191259_s_at					RNA Methylase, SpoU family	ENSEMBL:ENSP00000374061:human:mitochondrial rRNA methyltransferase 1 homolog:E=23.6383 | ENSEMBL:ENSP00000250156:human:39 kDa protein:E=23.0132 |
R09F10.5	185414_at
F39G3.8	182614_at	tig-2				Transforming growth factor beta, bone morphogenetic protein and related proteins	ENSEMBL:ENSP00000327440:human:Bone morphogenetic protein 8A precursor:E=30.9586 | ENSEMBL:ENSP00000235632:human:Bone morphogenetic protein 8B precursor:E=30.1308 | ENSEMBL:ENSP00000265624:human:Bone morphogenetic protein 7 precursor:E=28.3979 | ENSEMBL:ENSP00000265030:human:Bone morphogenetic protein 5 precursor:E=27.8539 | ENSEMBL:ENSP00000283147:human:Bone morphogenetic protein 6 precursor:E=26…
C25A8.4	180783_at		0	2	Weak diffuse expression is seen only in the somatic gonad of adult worms. In particular, expression is seen in the uterine wall, in the vulval hypodermis, and in vulval muscle.	Chitinase	ENSEMBL:ENSP00000358759:human:chitinase 3-like 2 isoform b:E=16.0044 | ENSEMBL:ENSP00000234617:human:Chitinase 3-like protein 2 precursor:E=15.9586 | ENSEMBL:ENSP00000355262:human:Isoform 2 of Chitotriosidase-1 precursor:E=11.4815 | ENSEMBL:ENSP00000255427:human:Isoform 1 of Chitotriosidase-1 precursor:E=11.3566 | ENSEMBL:ENSP00000356198:human:Chitinase 1:E=11.3468 | ENSEMBL:ENSP00000341828:human…
C13G3.2	187955_at	hot-6
C02B10.1	173508_at		0	2	Larval Expression: pharynx; unidentified cells in head;	Isovaleryl-CoA dehydrogenase	ENSEMBL:ENSP00000249760:human:Isovaleryl-CoA dehydrogenase, mitochondrial precursor:E=142.509 | ENSEMBL:ENSP00000242592:human:Short-chain specific acyl-CoA dehydrogenase, mitochondrial precursor:E=69.6021 | ENSEMBL:ENSP00000346877:human:Short/branched chain specific acyl-CoA dehydrogenase, mitochondrial precursor:E=61.8861 | ENSEMBL:ENSP00000235701:human:Medium-chain specific acyl-CoA dehydrogena…
C11H1.7	177399_at					Uncharacterized conserved protein	ENSEMBL:ENSP00000323469:human:Trinucleotide repeat containing 5:E=26.1938 | ENSEMBL:ENSP00000262932:human:PRotein Associated with Tlr4:E=24.3372 | ENSEMBL:ENSP00000338787:human:HSPC084:E=11.5086 | FLYBASE:CG11577-PA:fly:Flybase gene name is CG11577-PA:E=22.4949 |
Y71G12B.14	176316_at	lsm-6	0	4	muscle|GFP is seen throughout the body wall and sex muscle cells. Confocal microscopy of dissected gonad arms shows GFP expression in the DTC and in the gonad sheath cells.	Small nuclear ribonucleoprotein F	ENSEMBL:ENSP00000296581:human:U6 snRNA-associated Sm-like protein LSm6:E=30.2076 | ENSEMBL:ENSP00000266735:human:Small nuclear ribonucleoprotein F:E=14.5528 | FLYBASE:CG9344-PA:fly:Flybase gene name is CG9344-PA:E=26.9208 | FLYBASE:CG16792-PA:fly:Flybase gene name is DebB-PA:E=12.8861 |
F57G4.8	178456_at					Uncharacterized protein
C33C12.9	185870_at					Predicted N6-DNA-methyltransferase	ENSEMBL:ENSP00000303584:human:HemK methyltransferase family member 2:E=38.1612 | ENSEMBL:ENSP00000286764:human:HemK methyltransferase family member 2 isoform 2:E=30.9586 | FLYBASE:CG9960-PA:fly:Flybase gene name is CG9960-PA:E=31.5086 |
R02D5.4	178416_at
ZC302.1	173861_at	mre-11				DNA repair exonuclease MRE11	ENSEMBL:ENSP00000325863:human:Isoform 1 of Double-strand break repair protein MRE11A:E=91.3468 | ENSEMBL:ENSP00000326094:human:Isoform 2 of Double-strand break repair protein MRE11A:E=91.0088 | FLYBASE:CG16928-PA:fly:Flybase gene name is mre11-PA:E=85.1308 |
F15D4.6	179641_at
F02E9.4	177600_at	pqn-28	1	0	Larval Expression: intestine; Nervous System; head neurons;	Histone deacetylase complex, SIN3 component	ENSEMBL:ENSP00000248054:human:Isoform 2 of Paired amphipathic helix protein Sin3b:E=54.2366 | ENSEMBL:ENSP00000369131:human:Isoform 1 of Paired amphipathic helix protein Sin3b:E=52.7959 | ENSEMBL:ENSP00000353622:human:Paired amphipathic helix protein Sin3a:E=50.8539 | ENSEMBL:ENSP00000372434:human:Isoform 3 of Positive cofactor 2 glutamine/Q-rich-associated protein:E=12.2219 | ENSEMBL:ENSP0000029…
EEED8.8	187202_s_at	ndx-6				Transient receptor potential-related channel 7	ENSEMBL:ENSP00000303575:human:Isoform 1 of ADP-ribose pyrophosphatase, mitochondrial precursor:E=60.0969 | ENSEMBL:ENSP00000350728:human:Isoform 2 of ADP-ribose pyrophosphatase, mitochondrial precursor:E=60.0269 | ENSEMBL:ENSP00000300482:human:Isoform 1 of Transient receptor potential cation channel subfamily M member 2:E=31.7959 | ENSEMBL:ENSP00000300481:human:Isoform 2 of Transient receptor pot…
B0024.10	173957_s_at		0	0	Expression is predominantly in adult stages, but similar staining is seen in all larval stages. Expression is seen in intestinal nuclei, the pharynx (muscle and epithelial cells), and other cells in the head and tail (probably hypodermis).		ENSEMBL:ENSP00000302176:human:Isoform 1 of Tether containing UBX domain for GLUT4:E=17.0044 | ENSEMBL:ENSP00000306625:human:Isoform 2 of Tether containing UBX domain for GLUT4:E=15.5229 | FLYBASE:CG33722-PC:fly:Flybase gene name is CG33722-PC:E=14.6383 |
C17H12.10	187029_at
F08G5.4	188364_s_at	col-130	0	0	Expressed in intestine/vulva.	Collagens (type IV and type XIII), and related proteins	ENSEMBL:ENSP00000225964:human:Collagen alpha-1(I) chain precursor:E=42.4559 | ENSEMBL:ENSP00000271069:human:alpha 1 type XVI collagen precursor:E=40.2007 | ENSEMBL:ENSP00000304408:human:Collagen alpha-1(III) chain precursor:E=39.4815 | ENSEMBL:ENSP00000315243:human:COL3A1 protein:E=38.7959 | ENSEMBL:ENSP00000338213:human:Isoform 1 of Collagen alpha-1(II) chain precursor:E=38.6383 | ENSEMBL:ENSP00…
F35A5.8	175306_at	erp-1	1	1	|Larval Expression: pharynx; Nervous System; nerve ring; ventral nerve cord; head neurons; tail neurons;|Larval Expression: pharynx; body wall muscle; Nervous System; ventral nerve cord; head neurons; tail neurons;		ENSEMBL:ENSP00000291931:human:Isoform 1 of SH3 domain GRB2-like protein B2:E=66.6198 | ENSEMBL:ENSP00000212369:human:Isoform 2 of SH3 domain GRB2-like protein B1:E=66.4949 | ENSEMBL:ENSP00000284056:human:Isoform 1 of SH3 domain GRB2-like protein B1:E=65.5229 | ENSEMBL:ENSP00000352659:human:Isoform 2 of SH3 domain GRB2-like protein B2:E=50.6198 | ENSEMBL:ENSP00000269886:human:SH3-containing GRB2-l…
K08D12.1	176617_s_at	pbs-1				20S proteasome, regulatory subunit beta type PSMB6/PSMB9/PRE3	ENSEMBL:ENSP00000270586:human:Proteasome subunit beta type 6 precursor:E=50.8239 | ENSEMBL:ENSP00000229815:human:Isoform LMP2.L of Proteasome subunit beta type 9 precursor:E=43.3565 | ENSEMBL:ENSP00000364014:human:proteasome beta 8 subunit isoform E2 proprotein:E=23.7447 | ENSEMBL:ENSP00000303306:human:Isoform 2 of Proteasome subunit beta type 8 precursor:E=23.7447 | ENSEMBL:ENSP00000259457:human…
C15C8.7	175057_at		0	0	Larval Expression: intestine; renal gland cells;
C04H5.2	179598_s_at					C-type lectin
T28F2.5	192518_at	ccb-1	0	2	Larval Expression: pharynx;		ENSEMBL:ENSP00000320025:human:Isoform 2d of Voltage-dependent L-type calcium channel subunit beta-2:E=134.553 | ENSEMBL:ENSP00000282343:human:Isoform 2c of Voltage-dependent L-type calcium channel subunit beta-2:E=134.523 | ENSEMBL:ENSP00000366535:human:Isoform 2a of Voltage-dependent L-type calcium channel subunit beta-2:E=133.456 | ENSEMBL:ENSP00000342465:human:calcium channel, voltage-dependen…
C06G3.11	187696_s_at	tin-9.1				Mitochondrial import inner membrane translocase, subunit TIM9	ENSEMBL:ENSP00000216463:human:Mitochondrial import inner membrane translocase subunit Tim9:E=13.6198 | FLYBASE:CG1660-PA:fly:Flybase gene name is Tim9a-PA:E=16.5086 |
450	188688_s_at
Y55F3BR.5	177089_at					Unnamed protein
C13A10.2	185247_at
T23G11.3	174247_at	gld-1	0	0	Weak GLD-1 staining is present at L1 and L2 in the germ line. At L3, GLD-1 becomes stronger in the presumptive male germ cells of the hermaphrodite. At L4, pachtene male germ cells no longer stain for GLP-1. In the adult hermaphrodite, GLD-1 is nonuniformly distributed along the distal-proximal germ line axis. Staining is weak in the mitotic region. Staining is stronger in the transition to the m…	RNA-binding protein Sam68 and related KH domain proteins	ENSEMBL:ENSP00000355094:human:Isoform 4 of Quaking protein:E=60.4318 | ENSEMBL:ENSP00000354867:human:Isoform 2 of Quaking protein:E=60.3979 | ENSEMBL:ENSP00000354951:human:Isoform 1 of Quaking protein:E=60.3979 | ENSEMBL:ENSP00000275262:human:Isoform 6 of Quaking protein:E=60.3768 | ENSEMBL:ENSP00000347336:human:46 kDa protein:E=32.0915 | ENSEMBL:ENSP00000313829:human:Isoform 1 of KH domain-conta…
Y57A10A.29	186982_at					Uncharacterized conserved protein	ENSEMBL:ENSP00000301761:human:CDNA FLJ20487 fis, clone KAT08245:E=16.2218 | FLYBASE:CG14757-PA:fly:Flybase gene name is CG14757-PA:E=15.1487 | FLYBASE:CG12895-PA:fly:Flybase gene name is CG12895-PA:E=15.0269 |
Y110A7A.7	187114_at					Predicted lipase
Y39B6A.17	183502_at	nhr-95				Hormone receptors
F59F4.3	173693_at
T06C12.2	188911_at	str-57				7-transmembrane olfactory receptor
F58G11.2	174849_at					RNA helicase	ENSEMBL:ENSP00000244357:human:ATP-dependent RNA helicase DDX3X:E=52.4949 | ENSEMBL:ENSP00000336725:human:ATP-dependent RNA helicase DDX3Y:E=50.3279 | ENSEMBL:ENSP00000334167:human:Isoform 2 of Probable ATP-dependent RNA helicase DDX4:E=48.8539 | ENSEMBL:ENSP00000347087:human:Isoform 1 of Probable ATP-dependent RNA helicase DDX4:E=48.699 | ENSEMBL:ENSP00000310723:human:Probable ATP-dependent RNA h…
K08F9.4	177456_at
Y105E8A.8	176970_at						ENSEMBL:ENSP00000324203:human:WD repeat protein 79:E=18.2218 |
ZK973.11	188903_s_at		1	0	Larval Expression: intestine; Nervous System; head neurons;	Uncharacterized conserved protein, contains thioredoxin domain	ENSEMBL:ENSP00000299608:human:Isoform 1 of Protein disulfide-isomerase TXNDC10 precursor:E=54.1675 | ENSEMBL:ENSP00000286091:human:Protein disulfide-isomerase A4 precursor:E=18.2147 | ENSEMBL:ENSP00000327801:human:Protein disulfide-isomerase precursor:E=15.9586 | ENSEMBL:ENSP00000350989:human:thioredoxin domain containing 5 isoform 2:E=14.8239 | ENSEMBL:ENSP00000336896:human:Thioredoxin domain-co…
Y48E1B.14	171720_x_at	Y48E1B.14				Intermediate filament-like protein, sorting nexins, and related proteins containing PX (PhoX) domain(s)	ENSEMBL:ENSP00000313121:human:sorting nexin 14 isoform a:E=53.7959 | ENSEMBL:ENSP00000257769:human:sorting nexin 14 isoform b:E=52.0605 | ENSEMBL:ENSP00000358642:human:OTTHUMP00000016814:E=33.6778 | ENSEMBL:ENSP00000242044:human:Isoform 1 of Sorting nexin-13:E=14.6576 | FLYBASE:CG1514-PA:fly:Flybase gene name is CG1514-PA:E=10.9586 |
M01G5.1	182028_at
C09B8.7	175721_s_at	pak-1	1	0	Expression first detected in embryos though to adulthood. In L1, strong staining detected in the pharynx and in 2 laterally located cells (NLS-lacZ staining). The pharyngeal cells are muscle cells which occupy most of the body of the pharynx and the lateral cells were CAN neurons based on the position of the nucleus and axon morphology. Both pharyngeal muscle and CAN neurons express reporter as e…		ENSEMBL:ENSP00000348696:human:Isoform 1 of Serine/threonine-protein kinase PAK 1:E=154.027 | ENSEMBL:ENSP00000314067:human:Serine/threonine-protein kinase PAK 2:E=150.102 | ENSEMBL:ENSP00000278568:human:Isoform 2 of Serine/threonine-protein kinase PAK 1:E=147.268 | ENSEMBL:ENSP00000353864:human:P21 (CDKN1A)-activated kinase 3:E=142.018 | ENSEMBL:ENSP00000262836:human:Isoform 1 of Serine/threonine…
H23L24.1	186325_at
F13A7.9	188072_at	skr-11				SCF ubiquitin ligase, Skp1 component	ENSEMBL:ENSP00000231487:human:S-phase kinase-associated protein 1A isoform b:E=24.2676 | ENSEMBL:ENSP00000331708:human:S-phase kinase-associated protein 1A isoform a:E=24.2596 | FLYBASE:CG16983-PE:fly:Flybase gene name is skpA-PE:E=21.3979 | FLYBASE:CG12700-PA:fly:Flybase gene name is skpD-PA:E=18.3188 | FLYBASE:CG8881-PA:fly:Flybase gene name is skpB-PA:E=18.1135 | FLYBASE:CG11941-PA:fly:Flybase…
Y34B4A.7	177020_at					Predicted spermine/spermidine synthase	ENSEMBL:ENSP00000356711:human:Isoform 4 of Protein KIAA0859:E=12.3665 | ENSEMBL:ENSP00000355393:human:Isoform 3 of Protein KIAA0859:E=12.3188 | ENSEMBL:ENSP00000354808:human:Isoform 1 of Protein KIAA0859:E=12.284 | FLYBASE:CG2614-PA:fly:Flybase gene name is CG2614-PA:E=12.9586 |
F08B4.6	173864_at	hst-1				Heparan sulfate N-deacetylase/N-sulfotransferase	ENSEMBL:ENSP00000296499:human:Isoform 1 of Bifunctional heparan sulfate N-deacetylase/N-sulfotransferase 3:E=173.553 | ENSEMBL:ENSP00000264363:human:Bifunctional heparan sulfate N-deacetylase/N-sulfotransferase 4:E=173.031 | ENSEMBL:ENSP00000374503:human:Isoform 1 of Bifunctional heparan sulfate N-deacetylase/N-sulfotransferase 1:E=172.398 | ENSEMBL:ENSP00000261797:human:101 kDa protein:E=171.237…
C53D6.2	193393_at	unc-129	1	1	Promoter activity was first detected at late gastrulation stage in cells that include descendants of the AB and E lineages. Expression continues through embryonic elongation in some of these cells. About 450 to 520 min after first cleavage, expression was observed in a subset of cells in the head, including one ventral muscle, and in all dorsal body wall muscles. Between 520 min and hatching, gre…	Transforming growth factor beta, bone morphogenetic protein and related proteins	ENSEMBL:ENSP00000224605:human:Bone morphogenetic protein 3b precursor:E=13.1871 | ENSEMBL:ENSP00000331745:human:Growth/differentiation factor 3 precursor:E=12.4815 | ENSEMBL:ENSP00000283147:human:Bone morphogenetic protein 6 precursor:E=12.2596 | ENSEMBL:ENSP00000249598:human:Growth/differentiation factor 2 precursor:E=12.0362 | ENSEMBL:ENSP00000245451:human:Bone morphogenetic protein 4 precursor…
Y37B11A.2	173280_at						ENSEMBL:ENSP00000352783:human:REV3-like, catalytic subunit of DNA polymerase zeta:E=127.509 | ENSEMBL:ENSP00000351697:human:DNA polymerase zeta catalytic subunit:E=127.456 | ENSEMBL:ENSP00000262266:human:DNA polymerase delta catalytic subunit:E=57.9586 | ENSEMBL:ENSP00000366129:human:Polymerase (DNA directed), delta 1, catalytic subunit 125kDa variant:E=50.5086 | ENSEMBL:ENSP00000229465:human:REV…
T07D4.1	191106_at					7 transmembrane receptor	ENSEMBL:ENSP00000295589:human:Cholecystokinin type A receptor:E=26.2757 | ENSEMBL:ENSP00000255262:human:Neuromedin-U receptor 2:E=25.301 | ENSEMBL:ENSP00000326432:human:C-C chemokine receptor type 8:E=24.9586 | ENSEMBL:ENSP00000310405:human:Chemokine XC receptor 1:E=24.0177 | ENSEMBL:ENSP00000307766:human:5-hydroxytryptamine 1E receptor:E=23.8861 | ENSEMBL:ENSP00000309818:human:Thyrotropin-releas…
Y71H10A.1	173265_at	Y71H10A.1	1	0	This multicomponent pattern first shows expression in pre-comma stage embryos as a patch of anterior staining. In older embryos, larvae and adults, many nuclei througout the worm are seen to stain. In adults expression is seen in hypodermal cells throughout the body, in neurons of the head and tail ganglia, in cell bodies of the ventral nerve cord, in muscle cells of the pharynx, and in nuclei of…	Pyrophosphate-dependent phosphofructo-1-kinase	ENSEMBL:ENSP00000345771:human:CDNA FLJ44241 fis, clone THYMU3008436, highly similar to 6- phosphofructokinase, muscle type:E=234.377 | ENSEMBL:ENSP00000352842:human:phosphofructokinase, muscle:E=234.337 | ENSEMBL:ENSP00000263145:human:6-phosphofructokinase type C:E=232.638 | ENSEMBL:ENSP00000269848:human:liver phosphofructokinase isoform b:E=228.824 | ENSEMBL:ENSP00000309438:human:Liver phosphofr…
Y116A8C.42	193791_s_at	snr-1	0	1	Expressed in embryos and adult gonads. Expression pattern in other tissue or life stages are not described in this paper.|It was previously detected that SNR protein accumulate in the nuclei and cytoplasm of embryos and in the adult germline, using a pan-SNR antibody. Gene Catchr-derived GFP::SNR-1 fusion extends this result by showing that SNR-1 accumulates in the nuclei of many cell types throu…	Small nuclear ribonucleoprotein Sm D3	ENSEMBL:ENSP00000215829:human:Small nuclear ribonucleoprotein Sm D3:E=33.1612 | ENSEMBL:ENSP00000252816:human:U6 snRNA-associated Sm-like protein LSm4:E=12.0088 | ENSEMBL:ENSP00000300413:human:Small nuclear ribonucleoprotein Sm D1:E=10.7696 | FLYBASE:CG8427-PA:fly:Flybase gene name is SmD3-PA:E=37.7959 |
F08G5.3	178334_at	F08G5.3
CC4.2	177120_s_at	nlp-15	1	0	Reporter construct is expressed primarily or exclusively in neurons or "endocrine/secretory" cells. GFP expression in non-neuronal tissues include the gut (frequently), specific somatic gonad cells, and in pharyngeal or vulval muscles (rarely). No expression is detected in hypodermal, body wall muscle or germ tissues. nlp-15 is expressed in the neurons with cell body on the lateral surface of the…	Unnamed protein
C52E4.4	173893_at	rpt-1				26S proteasome regulatory complex, ATPase RPT1	ENSEMBL:ENSP00000292644:human:26S protease regulatory subunit 7:E=204.721 | ENSEMBL:ENSP00000310572:human:26S protease regulatory subunit 8:E=88.5528 | ENSEMBL:ENSP00000364970:human:45 kDa protein:E=88.5528 | ENSEMBL:ENSP00000261303:human:26S protease regulatory subunit 4:E=82.5528 | ENSEMBL:ENSP00000216407:human:26S protease regulatory subunit S10B:E=81.1249 | ENSEMBL:ENSP00000325770:human:44 kD…
Y57G11C.37	174920_at		1	0	Larval Expression: Nervous System; tail neurons;		ENSEMBL:ENSP00000374066:human:Isoform 1 of Transmembrane protein 16H:E=98.7213 | ENSEMBL:ENSP00000159087:human:137 kDa protein:E=98.699 | ENSEMBL:ENSP00000292246:human:hypothetical protein LOC55129:E=74.1308 | ENSEMBL:ENSP00000327767:human:Hypothetical protein:E=51.5528 | ENSEMBL:ENSP00000281268:human:TMEM16D protein:E=45.5686 | ENSEMBL:ENSP00000256737:human:Transmembrane protein 16C:E=42.9208 | …
F55C10.1	174444_at	cnb-1	1	1	The expression pattern of the predicted calcineurin B was similar to the pattern of tax-6::gfp in pAK43. See Expr1824: pAK43 drove TAX-6 expression in many sensory neurons, as well as interneurons including AIY and AIZ, and most, if not all, muscle cells.|Expressed in diverse tissues. Expression was detected at all stages of development starting from early comma stage embryos to adult stages. Cal…	Ca2+/calmodulin-dependent protein phosphatase (calcineurin subunit B), EF-Hand superfamily protein	ENSEMBL:ENSP00000234310:human:18 kDa protein:E=66.6383 | ENSEMBL:ENSP00000367201:human:HZGJ:E=66.3665 | ENSEMBL:ENSP00000342600:human:Protein phosphatase 3 (Formerly 2B), regulatory subunit B, 19kDa, beta isoform:E=63.9208 | ENSEMBL:ENSP00000335632:human:Calcium-binding protein p22:E=27.9586 | ENSEMBL:ENSP00000300113:human:Calcineurin B homologous protein 2:E=23.6021 | ENSEMBL:ENSP00000258930:hum…
Y53F4B.27	184684_at	Y53F4B.27
M01G12.14	185163_s_at					Unnamed protein
F58A3.4	177477_at					Uncharacterized protein, contains major sperm protein (MSP) domain
R12C12.5	186150_s_at		0	0	Expressed in germline (faint).	Protein involved in glucose derepression and pre-vacuolar endosome protein sorting	ENSEMBL:ENSP00000217402:human:Charged multivesicular body protein 4b:E=39.7696 | ENSEMBL:ENSP00000216822:human:chromatin modifying protein 4A:E=38.041 | ENSEMBL:ENSP00000297265:human:Charged multivesicular body protein 4c:E=36.3979 | ENSEMBL:ENSP00000317468:human:Charged multivesicular body protein 6:E=13.3279 | ENSEMBL:ENSP00000223500:human:Charged multivesicular body protein 5:E=12.1024 | FLYBA…
C17F4.2	181317_at					Unnamed protein
F43G9.11	192612_at	ces-1				C2H2-type Zn-finger protein	ENSEMBL:ENSP00000331692:human:Transcriptional repressor scratch 1:E=52.4685 | ENSEMBL:ENSP00000246104:human:Transcriptional repressor scratch 2:E=51.4559 | ENSEMBL:ENSP00000020945:human:Zinc finger protein SLUG:E=37.301 | ENSEMBL:ENSP00000327968:human:Snail homolog 3:E=34.7959 | ENSEMBL:ENSP00000244050:human:Zinc finger protein SNAI1:E=29.6576 | ENSEMBL:ENSP00000289032:human:CDNA FLJ16636 fis, cl…
C32E8.7	188220_at	ric-19	1	0	The ric-19 promoter is active in all C. elegans neurons. It appeared that the ric-19 5' regulatory flank is strictly neuron specific; however, because of the high expression levels in the head region of these transgenic animals, the authors found it difficult to ascertain whether the secretory canal and gland cells also express the reporter genes.|These transgenic animals expressed low levels of …		ENSEMBL:ENSP00000265577:human:Islet cell autoantigen 1:E=53.7696 | ENSEMBL:ENSP00000316074:human:ICA1 protein:E=49.7959 | ENSEMBL:ENSP00000351047:human:Isoform 1 of Islet cell autoantigen 1-like protein:E=47.0969 | ENSEMBL:ENSP00000341603:human:Islet cell autoantigen ICAp69:E=44.9208 | FLYBASE:CG10566-PA:fly:Flybase gene name is CG10566-PA:E=39.4949 |

## Sheet: EA not total muscle
Genes detected in the embryonic A-class enriched dataset (Fox et al BMC Genomics 2005) but not the total muscle enriched dataset
			Neuron expression Key	Muscle Key
			0 = Not annotated as expressed in neurons	0 = not expressed in muscle
			1 = In neurons	1 = expressed in bwm, anal depressor, head muscle, anal muscle, or all cells
			3 = In all cells	2 = expressed only in vulval muscle
			4 = male specific	3 = expressed in early embryo only
			5 = No spatial expression data	4 = described in literature as expressed in body wall muscle
All cosmids	Affy id	Common name	Neural Expression	Muscle expression	Expression Patterns	KOG	Blast Hits (hit|species|description|E_val)
F47B8.3	178790_at		0	0	The earliest expression is seen in L1 larvae as non-localised staining in the procorpus and metacorpus. There is also some expression seen in the terminal bulb of the pharynx and in the posterior of the animal. In the adult expression is predominantly seen as non-localised staining of the pharynx (excluding isthmus). A few nuclei (possibly muscle) stain in the terminal bulb. Adults also show expr…	Glutaredoxin-related protein
W04A8.1	191997_s_at					Unnamed protein
C01B7.6	173636_at	rpm-1	1	0	In transgenic animals that overexpressed the functional RPM-1::GFP, both the anti-RPM-1 and anti-GFP antibodies gave identical patterns and showed that RPM-1::GFP was localized in distinct subcellular regions of the nervous system. Strong RPM-1::GFP expression was seen in the nerve ring and nerve cords but not in commissural processes that do not form synapses. Costained the transgenic animals wi…	Inhibitor of type V adenylyl cyclases/Neuronal presynaptic protein Highwire/PAM/RPM-1	ENSEMBL:ENSP00000349892:human:Isoform 1 of Probable E3 ubiquitin-protein ligase MYCBP2:E=1000 | ENSEMBL:ENSP00000261887:human:guanine nucleotide exchange factor p532:E=16.1938 | ENSEMBL:ENSP00000369610:human:34 kDa protein:E=13.2291 | ENSEMBL:ENSP00000369617:human:HERC6 splice variant:E=11.7212 | ENSEMBL:ENSP00000264346:human:hect domain and RLD 6:E=11.6778 | ENSEMBL:ENSP00000273960:human:CDNA FL…
T23B3.3	182067_at					Uncharacterized conserved protein	ENSEMBL:ENSP00000346549:human:FAM82A protein:E=11.8861 | ENSEMBL:ENSP00000318024:human:Protein FAM82B:E=11.8239 | ENSEMBL:ENSP00000234195:human:CDNA FLJ32954 fis, clone TESTI2008139:E=11.7447 | ENSEMBL:ENSP00000342493:human:Cerebral protein-10:E=10.3566 |
F11F1.7	190940_at					Unnamed protein
Y38H8A.4	190717_s_at					Serine/threonine protein kinase	ENSEMBL:ENSP00000329016:human:Testis-specific serine/threonine-protein kinase 2:E=44.8539 | ENSEMBL:ENSP00000287913:human:Testis-specific serine/threonine-protein kinase 4:E=43.5376 | ENSEMBL:ENSP00000294528:human:Testis-specific serine/threonine-protein kinase 3:E=41.7447 | ENSEMBL:ENSP00000364441:human:140 kDa protein:E=41.6576 | ENSEMBL:ENSP00000292055:human:Isoform 1 of Uncharacterized serine…
Y7A5A.5	172215_x_at
C25D7.3	192294_s_at	sdc-3	0	0	A single 7 kb transcript was detected in embryo, L1 and L2 stages at approximately equal levels. sdc-3 transcript disappear within the first 5 hours of L2.|		ENSEMBL:ENSP00000339128:human:Isoform 6 of A-kinase anchor protein 9:E=11.4437 | FLYBASE:CG32356-PA:fly:Flybase gene name is ImpE1-PA:E=15.3188 | FLYBASE:CG18255-PD:fly:Flybase gene name is Strn-Mlck-PD:E=10.6021 |
C50E10.11	186763_at	sre-50
Y19D10B.2	177087_at					Predicted receptor
C55C3.3	180967_at					Unnamed protein
Y59A8A.3	171855_x_at						ENSEMBL:ENSP00000359037:human:Isoform 3 of Filamin-A-interacting protein 1:E=14.8861 | ENSEMBL:ENSP00000237172:human:Isoform 1 of Filamin-A-interacting protein 1:E=14.8539 | ENSEMBL:ENSP00000252172:human:Myosin-13:E=13.301 | ENSEMBL:ENSP00000347269:human:CDNA FLJ40198 fis, clone TESTI2019975, weakly similar to TRICHOHYALIN:E=13.2757 | ENSEMBL:ENSP00000334084:human:sarcoma antigen NY-SAR-41:E=13.1…
C05D9.2	173232_s_at	lmp-2				Lysosomal-associated membrane protein
K04B12.3	181955_at					Uncharacterized conserved protein	ENSEMBL:ENSP00000300917:human:hypothetical protein LOC55181:E=18.1675 | ENSEMBL:ENSP00000352421:human:Amplified in breast cancer 2:E=17.2924 | FLYBASE:CG6729-PA:fly:Flybase gene name is CG6729-PA:E=42 |
F17C8.5	187931_s_at	twk-6	1	1	hypoderm|Larval Expression: hypodermis;|Larval Expression: pharynx; intestine; Reproductive System; body wall muscle; Nervous System; nerve ring; ventral nerve cord; head neurons; unidentified cells in body ;unidentified cells in tail ;	Tandem pore domain K+ channel
B0035.14	175437_at	dnj-1				Molecular chaperone (DnaJ superfamily)	ENSEMBL:ENSP00000345575:human:DnaJ homolog subfamily B member 12:E=70.4685 | ENSEMBL:ENSP00000338405:human:DnaJ (Hsp40) homolog, subfamily B, member 14:E=66.5686 | ENSEMBL:ENSP00000335249:human:Hypothetical protein DKFZp451E0719:E=55.3565 | ENSEMBL:ENSP00000302843:human:DnaJ homolog subfamily C member 18:E=55.0177 | ENSEMBL:ENSP00000294629:human:DnaJ homolog subfamily B member 4:E=20.5086 | ENSEM…
Y56A3A.2	183427_s_at					Intramembrane metalloprotease (sterol-regulatory element-binding protein (SREBP) protease)	ENSEMBL:ENSP00000265781:human:Membrane-bound transcription factor site-2 protease:E=50.0269 | ENSEMBL:ENSP00000368796:human:MBTPS2 protein:E=33.0862 | FLYBASE:CG8988-PA:fly:Flybase gene name is S2P-PA:E=34.7212 |
F55C5.7	190502_s_at		1	1	Expression of this neural pattern is first seen prior to the embryonic comma stage, and extends through to adulthood. Strong staining is seen in the ventral nerve cord and its cell bodies, in the retrovesicular ganglion, the circumpharyngeal nerve ring, and in the rectal muscle group involved in defecation (anal depressor, sphincter muscle and intestinal muscle). The DVB neuron which innervates t…	Intermediate filament-like protein, sorting nexins, and related proteins containing PX (PhoX) domain(s)	ENSEMBL:ENSP00000259161:human:Ribosomal protein S6 kinase delta-1:E=44.8861 | ENSEMBL:ENSP00000355926:human:Ribosomal protein S6 kinase, 52kDa, polypeptide 1:E=43.4815 | ENSEMBL:ENSP00000351086:human:Isoform 1 of Ribosomal protein S6 kinase-like 1:E=28.1938 | ENSEMBL:ENSP00000346644:human:ribosomal protein S6 kinase-like 1:E=27.1192 | ENSEMBL:ENSP00000348571:human:60 kDa protein:E=25.6383 | ENSEM…
H01A20.1	193679_s_at	nhr-3				Hormone receptors	ENSEMBL:ENSP00000335676:human:Retinoic acid receptor RXR-alpha:E=27.5086 | ENSEMBL:ENSP00000363815:human:Retinoid X receptor, beta:E=26.8539 | ENSEMBL:ENSP00000363813:human:Retinoid X receptor, beta (Fragment):E=26.5229 | ENSEMBL:ENSP00000363816:human:Retinoic acid receptor RXR-beta:E=26.2757 | ENSEMBL:ENSP00000339908:human:hepatocyte nuclear factor 4 alpha isoform c:E=24.4089 | ENSEMBL:ENSP00000…
ZK849.2	193067_at	ZK849.2	0	0	Expressed not detected.		ENSEMBL:ENSP00000357483:human:Isoform 2 of Golgi-associated PDZ and coiled-coil motif-containing protein:E=101.638 | ENSEMBL:ENSP00000052569:human:50 kDa protein:E=99.4202 | ENSEMBL:ENSP00000342067:human:Isoform 1 of Golgi-associated PDZ and coiled-coil motif-containing protein:E=99.2147 | ENSEMBL:ENSP00000311837:human:Gamma-2-syntrophin:E=12.1871 | ENSEMBL:ENSP00000217381:human:Alpha-1-syntrophi…
F57F5.5	175656_at	pkc-1	1	0	PKC1B mRNA is most abundant in embryos and L1 larva; however, its relative concentrations decline sharply during later stages of larva. Subsequently, an increase in the content of PKC1B transcript is detected in adult animals containing developmental embryos. The peak level of transcription at L1 is 7.5 folder higher than at L3 stage.|The 87KD protein was at maximal level at L1 larva, the protein…	Serine/threonine protein kinase	ENSEMBL:ENSP00000329127:human:protein kinase C, eta:E=209.959 | ENSEMBL:ENSP00000284384:human:Protein kinase C alpha type:E=161.092 | ENSEMBL:ENSP00000318315:human:protein kinase C, beta isoform 1:E=159.62 | ENSEMBL:ENSP00000305355:human:protein kinase C, beta isoform 2:E=159.194 | ENSEMBL:ENSP00000263431:human:Protein kinase C gamma type:E=156.244 | ENSEMBL:ENSP00000263125:human:Isoform 1 of Pro…
F49E7.2	179804_s_at
C50H2.2	187927_at	egl-47	1	0	EGL-47A::GFP was expressed in a small subset of neurons in the head, the HSN neurons, and the PVQ interneurons of the tail. In the fourth larval stage, EGL-47A:: GFP was expressed in the vulval cells, but this was not detected in the adult. A similar pattern was observed for EGL-47B::GFP.
B0336.13	176733_at					Transcription initiation factor IIA, gamma subunit	ENSEMBL:ENSP00000267869:human:Transcription initiation factor IIA gamma chain:E=19.8539 | FLYBASE:CG5163-PA:fly:Flybase gene name is TfIIA-S-PA:E=20.8861 | FLYBASE:CG11639-PA:fly:Flybase gene name is TfIIA-S-2-PA:E=16.4559 |
F53B6.2	189728_s_at	F53B6.2	1	0	Larval Expression: Nervous System; nerve ring; ventral nerve cord; head neurons; tail neurons;		ENSEMBL:ENSP00000286744:human:ADAMTS-like protein 3 precursor:E=69.8239 | ENSEMBL:ENSP00000258883:human:COMPase:E=47.9586 | ENSEMBL:ENSP00000344847:human:ADAM metallopeptidase with thrombospondin type 1 motif, 12 preproprotein:E=46.3468 | ENSEMBL:ENSP00000350413:human:61 kDa protein:E=45.6778 | ENSEMBL:ENSP00000373213:human:217 kDa protein:E=42.9208 | ENSEMBL:ENSP00000295903:human:Isoform 1 of AD…
Y71F9AR.3	176408_s_at
C31B8.12	185799_at					Predicted secreted small molecules methylase
Y69H2.6	177900_s_at	ubc-19				Ubiquitin-conjugating enzyme-related protein Ft1, involved in programmed cell death	ENSEMBL:ENSP00000300245:human:Fused toes homolog:E=30.8861 | FLYBASE:CG10536-PB:fly:Flybase gene name is cbx-PB:E=20.2007 | FLYBASE:CG16894-PA:fly:Flybase gene name is CG16894-PA:E=16.1079 |
D2096.5	182770_at
F26C11.2	193581_at	unc-4	1	0	SAB, DA, I5, VA, AVF and VC.|VCl DAl VAl|Expressed in specific classes of motor neurons. In the ventral nerve cord, UNC-4 is expressed in A-type motor meurons. Four classes of motor neurons express unc-4: DA, VA, VC, SAB.	Transcription factor, contains HOX domain	ENSEMBL:ENSP00000314480:human:similar to Unc4.1 homeobox:E=29.6383 | ENSEMBL:ENSP00000005545:human:Homeobox protein ARX:E=23.9586 | ENSEMBL:ENSP00000286667:human:Homeobox protein aristaless-like 3:E=21.8239 | ENSEMBL:ENSP00000315417:human:Cartilage homeoprotein 1:E=21.4949 | ENSEMBL:ENSP00000332744:human:Homeobox protein aristaless-like 4:E=21.3566 | ENSEMBL:ENSP00000216955:human:Isoform L1 of Vi…
Y111B2A.17	187104_s_at					RNA polymerase II elongator complex, subunit ELP2, WD repeat superfamily	ENSEMBL:ENSP00000350967:human:Isoform 1 of Stat3-interacting protein:E=93.7447 | ENSEMBL:ENSP00000257191:human:Isoform 3 of Stat3-interacting protein:E=92.5229 | ENSEMBL:ENSP00000316051:human:Isoform 2 of Stat3-interacting protein:E=86.4685 | ENSEMBL:ENSP00000331815:human:transducin beta-like 3:E=15.0506 | ENSEMBL:ENSP00000330381:human:WD repeat domain 5B:E=11.4949 | ENSEMBL:ENSP00000251166:human…
Y39B6A.19	183460_s_at	twk-46	1	0	Larval Expression: Nervous System; nerve ring; ventral nerve cord; dorsal nerve cord; head neurons; tail neurons;|Larval Expression: Nervous System; nerve ring; ventral nerve cord; head neurons; tail neurons;	Tandem pore domain K+ channel	ENSEMBL:ENSP00000258230:human:Potassium channel subfamily K member 1:E=43.4437 | ENSEMBL:ENSP00000263372:human:Isoform 1 of Potassium channel subfamily K member 6:E=36.5229 | ENSEMBL:ENSP00000355578:human:Potassium channel, subfamily K, member 1:E=32.1938 | ENSEMBL:ENSP00000355579:human:Potassium channel, subfamily K, member 1:E=31.3872 | ENSEMBL:ENSP00000211196:human:Potassium channel subfamily …
F59D12.1	175328_at					7 transmembrane receptor	ENSEMBL:ENSP00000335544:human:Gastrin/cholecystokinin type B receptor:E=17.7213 | ENSEMBL:ENSP00000302811:human:Melatonin receptor type 1A:E=17.2292 | ENSEMBL:ENSP00000332591:human:Neuropeptide Y receptor type 2:E=16.2218 | ENSEMBL:ENSP00000218316:human:GPR50 protein:E=15.7447 | ENSEMBL:ENSP00000347299:human:Histamine H1 receptor:E=14.4318 | ENSEMBL:ENSP00000356658:human:Probable G-protein couple…
C54G4.5	177412_at
325	175936_at
350	177797_at
Y48A6B.1	180420_at					Unnamed protein	FLYBASE:CG13803-PA:fly:Flybase gene name is DmsR-2-PA:E=26.699 | FLYBASE:CG6986-PA:fly:Flybase gene name is CG6986-PA:E=11.9586 | FLYBASE:CG13229-PA:fly:Flybase gene name is CG13229-PA:E=18.8239 | FLYBASE:CG8985-PA:fly:Flybase gene name is DmsR-1-PA:E=15.3767 |
ZK897.1	193429_at	unc-31					ENSEMBL:ENSP00000283269:human:Isoform 3 of Calcium-dependent secretion activator 1:E=1000 | ENSEMBL:ENSP00000373214:human:149 kDa protein:E=1000 | ENSEMBL:ENSP00000373215:human:Isoform 1 of Calcium-dependent secretion activator 1:E=1000 | ENSEMBL:ENSP00000333940:human:Isoform 3 of Calcium-dependent secretion activator 2:E=1000 | ENSEMBL:ENSP00000325581:human:Isoform 2 of Calcium-dependent secreti…
F46C5.2	186715_at
F49E2.5	172298_x_at	F49E2.5	1	4	Post-embryonic expression. Hypodermis, neurons and muscle|Post-embryonic expression. Hypodermis, neurons and muscle	Uncharacterized protein	ENSEMBL:ENSP00000311997:human:Neurofilament triplet H protein:E=28.6576 | ENSEMBL:ENSP00000333119:human:Hypothetical protein:E=25.6778 | ENSEMBL:ENSP00000333984:human:Triadin:E=20.2518 | ENSEMBL:ENSP00000221166:human:Neurofilament triplet M protein:E=19.1871 | ENSEMBL:ENSP00000289371:human:Eukaryotic translation initiation factor 5B:E=18.8539 | ENSEMBL:ENSP00000348444:human:Isoform 7 of Titin:E=1…
T28B8.2	193494_at	ins-18	1	0	Expressed in four-fold elongated embryo, L1-L4, adult. Expressed in the nerve ring: 4-8 symmetric pairs of neurons. Expressed in sensory neurons: amphid sensory neurons. Expressed in other neurons: ventral nerve cord, tail neurons, pharynx. Expressed in non-neuronal tissues: intestine.|Ceinsulin-1 was detected at embryonic and larval stages except for at the L1 (larval 1) stage, while the peptide…	Unnamed protein
F26D11.2	185071_at
T21G5.3	175430_s_at	glh-1	0	0	Expression first detected at L3 to L4 stage, and most abundant in adult stage. Upon longer exposures, a weak hybridization signal was observed in RNA from L3 stage.|In adults, glh-1 and glh-2 RNAs are restricted to germ-line tissue. glh-1 RNA is present at all stages of germ-line development in the hermaphrodite gonad, from the distal region where germ cells divide mitotically through the proxima…	ATP-dependent RNA helicase	ENSEMBL:ENSP00000334167:human:Isoform 2 of Probable ATP-dependent RNA helicase DDX4:E=103.215 | ENSEMBL:ENSP00000347087:human:Isoform 1 of Probable ATP-dependent RNA helicase DDX4:E=102.481 | ENSEMBL:ENSP00000336725:human:ATP-dependent RNA helicase DDX3Y:E=90.3279 | ENSEMBL:ENSP00000244357:human:ATP-dependent RNA helicase DDX3X:E=89.301 | ENSEMBL:ENSP00000371046:human:Isoform 2 of Probable ATP-de…
F35H10.5	185436_at
Y19D10A.10	185606_at		1	0	Larval Expression: intestine; Nervous System; head neurons; tail neurons;		ENSEMBL:ENSP00000311506:human:Sialin:E=24.7213 | ENSEMBL:ENSP00000367118:human:OTTHUMP00000017909:E=23.5086 | ENSEMBL:ENSP00000244527:human:Solute carrier family 17 (Sodium phosphate), member 1:E=23.4949 | ENSEMBL:ENSP00000274755:human:Na/PO4 cotransporter homolog:E=20.4318 | ENSEMBL:ENSP00000221485:human:solute carrier family 17, member 7:E=19.9208 | ENSEMBL:ENSP00000265425:human:Isoform 1 of So…
Y75B7B.1	184373_at
C56C10.11	175097_at					Molecular chaperone (DnaJ superfamily)
ZC477.5	180444_s_at
W06B4.1	183620_at					N-Acetylglucosamine kinase
T04A8.15	192673_s_at
Y53F4B.12	184759_at					Amino acid transporters	ENSEMBL:ENSP00000298085:human:Cationic amino acid transporter 3:E=26.5086 | ENSEMBL:ENSP00000340324:human:High-affinity cationic amino acid transporter 1:E=25.2676 | ENSEMBL:ENSP00000372390:human:Cationic amino acid transporter 4:E=22.041 | ENSEMBL:ENSP00000231706:human:solute carrier family 7 (cationic amino acid transporter, y+ system), member 14:E=21.4685 | ENSEMBL:ENSP00000250265:human:solute…
H27D07.5	176813_at	srw-122				7-transmembrane olfactory receptor
Y73B3A.15	175904_s_at					Uncharacterized protein
F02E8.3	192044_at	aps-2	1	1	Expressed in all cells in embryogenesis, but its expression is prominent in neurons at larva stages.|	Clathrin adaptor complex, small subunit	ENSEMBL:ENSP00000263270:human:Isoform 1 of AP-2 complex subunit sigma-1:E=70 | ENSEMBL:ENSP00000300912:human:similar to adaptor-related protein complex 1 sigma 2 subunit:E=32.8539 | ENSEMBL:ENSP00000328789:human:Adapter-related protein complex 1 sigma 1B subunit:E=32.8239 | ENSEMBL:ENSP00000369645:human:19 kDa protein:E=32.7447 | ENSEMBL:ENSP00000336666:human:Isoform 1 of AP-1 complex subunit sig…
F22D6.9	192669_at					Serine/threonine specific protein phosphatase PP1, catalytic subunit	ENSEMBL:ENSP00000341779:human:Isoform Gamma-2 of Serine/threonine-protein phosphatase PP1-gamma catalytic subunit:E=72.5229 | ENSEMBL:ENSP00000335084:human:Isoform Gamma-1 of Serine/threonine-protein phosphatase PP1-gamma catalytic subunit:E=72.5086 | ENSEMBL:ENSP00000365936:human:Serine/threonine-protein phosphatase PP1-alpha catalytic subunit:E=71.8861 | ENSEMBL:ENSP00000326031:human:protein ph…
T10D4.6	182065_s_at					Unnamed protein	ENSEMBL:ENSP00000322097:human:CDNA FLJ35107 fis, clone PLACE6006871, moderately similar to SUPPRESSOR PROTEIN SRP40:E=12.3372 |
F09B9.2	175840_s_at	unc-115	1	0	~all neurons, excretory-canal, pharynx, hypodermis|SAD-1::GFP fluorescence was most prominent in the nerve ring and the ventral and dorsal cords, regions of the axon where the majority of synapses are made. Little or no staining was observed in the sensory dendrites or the axonal commissures, which are devoid of synapses. Weaker fluorescence was also visible in the neuronal cell bodies excluded f…	Actin-binding LIM Zn-finger protein Limatin involved in axon guidance	ENSEMBL:ENSP00000277895:human:Actin binding LIM protein 1:E=71.1938 | ENSEMBL:ENSP00000214870:human:Isoform 2 of Actin-binding LIM protein 1:E=69.2596 | ENSEMBL:ENSP00000358271:human:actin-binding LIM protein 1 isoform c:E=68.4559 | ENSEMBL:ENSP00000358260:human:Actin binding LIM protein 1:E=64.0223 | ENSEMBL:ENSP00000338190:human:actin-binding LIM protein 1 isoform a:E=62.7959 | ENSEMBL:ENSP0000…
ZC196.7	192597_at	glr-5	1	0	AVA, AVB, AVD, AVE, PVC (?); RIM, RIC, RMD (all), SMD (all), SIB (all), RME (all), AVK, RMG, SABVL, SABVR, SABD, RIF, VC, LUA, PVQ, URB, URY, URA(?), DVA(?), AIB(?), HSN(?)	Glutamate-gated kainate-type ion channel receptor subunit GluR5 and related subunits	ENSEMBL:ENSP00000296893:human:Glutamate receptor, ionotropic kainate 2 precursor:E=122.77 | ENSEMBL:ENSP00000313276:human:glutamate receptor 6 isoform 2 precursor:E=122.745 | ENSEMBL:ENSP00000358130:human:Kainate receptor subunit:E=122.745 | ENSEMBL:ENSP00000327687:human:103 kDa protein:E=118.013 | ENSEMBL:ENSP00000373776:human:Isoform 2 of Glutamate receptor, ionotropic kainate 1 precursor:E=118…
Y22F5A.3	189128_s_at	ric-4	1	0	SNAP-25 appears to be expressed solely in the nervous system, including the nerve ring, commissures, and ventral and dorsal nerve cords.||Larval Expression: Nervous System; ventral nerve cord; head neurons; unidentified cells in head;	SNAP-25 (synaptosome-associated protein) component of SNARE complex	ENSEMBL:ENSP00000254976:human:Isoform SNAP-25b of Synaptosomal-associated protein 25:E=52.2366 | ENSEMBL:ENSP00000307341:human:Isoform SNAP-25a of Synaptosomal-associated protein 25:E=52.2366 | ENSEMBL:ENSP00000249647:human:Isoform SNAP-23a of Synaptosomal-associated protein 23:E=44.4089 | ENSEMBL:ENSP00000207062:human:Isoform SNAP-23b of Synaptosomal-associated protein 23:E=21.284 | ENSEMBL:ENSP…
C41H7.4	182072_at					Uncharacterized protein
R10E11.7	187420_at	srxa-10
Y60A3A.7	173192_s_at					Alpha/beta hydrolase	ENSEMBL:ENSP00000289119:human:alpha/beta hydrolase domain containing protein 3:E=56.1367 | ENSEMBL:ENSP00000326491:human:alpha/beta hydrolase domain containing protein 1:E=53.7959 | ENSEMBL:ENSP00000272366:human:34 kDa protein:E=30.2596 | ENSEMBL:ENSP00000268129:human:Abhydrolase domain-containing protein 2:E=16.8861 | FLYBASE:CG8058-PA:fly:Flybase gene name is CG8058-PA:E=52.6383 | FLYBASE:CG348…
Y55F3AM.8	186478_at					Mitochondrial inner membrane protease, subunit IMP2	ENSEMBL:ENSP00000329553:human:Isoform 1 of Mitochondrial inner membrane protease subunit 2:E=26.6198 | ENSEMBL:ENSP00000278200:human:Mitochondrial inner membrane protease subunit 1:E=13.8861 | FLYBASE:CG11110-PA:fly:Flybase gene name is CG11110-PA:E=21.7447 |
C13D9.3	184181_at	srr-8				Unnamed protein
Y71H10B.1	174261_at	Y71H10B.1	1	1	Larval Expression: pharynx; intestine; hypodermis; unidentified cells in tail ;|Larval Expression: pharynx; pharyngeal gland cells; intestine; anal depressor muscle; Reproductive System; distal tip cell; body wall muscle; hypodermis; seam cells; Nervous System; head neurons;	IMP-GMP specific 5'-nucleotidase	ENSEMBL:ENSP00000339479:human:Cytosolic purine 5'-nucleotidase:E=135.959 | ENSEMBL:ENSP00000330247:human:Similar to Cytosolic IMP-GMP specific 5'-nucleotidase:E=90.1739 | ENSEMBL:ENSP00000358871:human:5'-nucleotidase, cytosolic II:E=62.4089 | ENSEMBL:ENSP00000343011:human:TU12B1-TY protein:E=53.041 | ENSEMBL:ENSP00000358873:human:5'-nucleotidase, cytosolic II:E=50.1487 | ENSEMBL:ENSP00000302468:h…
W08D2.7	173343_s_at		0	0	Larval Expression: pharynx; intestine;	Nuclear exosomal RNA helicase MTR4, DEAD-box superfamily	ENSEMBL:ENSP00000230640:human:Superkiller viralicidic activity 2-like 2:E=269.113 | ENSEMBL:ENSP00000364541:human:superkiller viralicidic activity 2-like homolog:E=155.721 | ENSEMBL:ENSP00000372827:human:Putative RNA helicase Ski2w:E=155.721 | ENSEMBL:ENSP00000284630:human:similar to C28H8.3 isoform 8:E=28.7213 | ENSEMBL:ENSP00000260184:human:Hypothetical protein FLJ20035:E=25.7959 | ENSEMBL:ENSP…
Y49E10.6	171960_x_at	his-72	0	0	HIS-72::GFP displayed a similar expression pattern in almost all larval and adult nuclei , except that intestinal nuclei showed only low levels of expression. In crosses where sperm bearing the YFP::his-72 transgene fertilized wild-type oocytes, fluorescence from embryonic expression was detected at the approximately 26-cell stage (embryos with two E blastomeres).|	Histones H3 and H4	ENSEMBL:ENSP00000254810:human:Histone H3.3:E=65.301 | ENSEMBL:ENSP00000305245:human:similar to H3 histone, family 3B:E=64.5528 | ENSEMBL:ENSP00000333277:human:Histone H3.2:E=63.8239 | ENSEMBL:ENSP00000230495:human:Histone H3.1:E=63.284 | ENSEMBL:ENSP00000358175:human:Novel protein similar to histone 2, H3c:E=62.3372 | ENSEMBL:ENSP00000305353:human:Histone H3.1t:E=61.7959 | ENSEMBL:ENSP00000339835…
Y49A3A.2	171984_at	vha-13	0	1	Larval Expression: intestine; excretory cell; unidentified cells in head;|Larval Expression: intestine;	Vacuolar H+-ATPase V1 sector, subunit A	ENSEMBL:ENSP00000273398:human:Vacuolar ATP synthase catalytic subunit A, ubiquitous isoform:E=271.004 | ENSEMBL:ENSP00000262030:human:ATP synthase subunit beta, mitochondrial precursor:E=29.2924 | ENSEMBL:ENSP00000276390:human:Vacuolar ATP synthase subunit B, brain isoform:E=21.1427 | ENSEMBL:ENSP00000234396:human:ATPase, H+ transporting, lysosomal 56/58kDa, V1 subunit B1:E=20.9208 | FLYBASE:CG37…
Y51H7BR.3	186862_at					Unnamed protein
F15D4.5	179266_at					Unnamed protein
B0261.7	174782_s_at					Unnamed protein
F56F10.2	185080_at
C03B8.4	173462_s_at	lin-13	1	1	L3 hermaphrodites showed consistent expression of LacZ in hyp7 nuclei. Consistent expression was also seen in body wall muscles, intestinal nuclei, distal tip cells, and many neurons. In contrast, only occasional expression was observed in the VPCs.|Significant GFP fluorescence seen in embryos of living animals (not determined the cell types). In living larvae, however, expression is very low, an…	Zn-finger	ENSEMBL:ENSP00000334853:human:Isoform 1 of Zinc finger protein 555:E=20.2518 | ENSEMBL:ENSP00000373773:human:similar to Zinc finger protein 62 homolog (Zfp-62) (ZT3) isoform 5:E=18.4815 | ENSEMBL:ENSP00000350085:human:177 kDa protein:E=18.3768 | ENSEMBL:ENSP00000266116:human:Novel protein:E=17.8861 | ENSEMBL:ENSP00000365378:human:Similar to Zik1:E=17.4815 | ENSEMBL:ENSP00000340683:human:similar t…
F45H7.6	189373_at					Ubiquitin protein ligase RSP5/NEDD4	ENSEMBL:ENSP00000265522:human:NEDD4-like ubiquitin-protein ligase 1:E=110.886 | ENSEMBL:ENSP00000260983:human:HECT, C2 and WW domain containing E3 ubiquitin protein ligase 2:E=107.284 | ENSEMBL:ENSP00000350569:human:Isoform 7 of E3 ubiquitin-protein ligase NEDD4-like protein:E=84.7959 | ENSEMBL:ENSP00000256832:human:Isoform 8 of E3 ubiquitin-protein ligase NEDD4-like protein:E=84.3372 | ENSEMBL:E…
R12E2.10	172856_x_at					Protein tyrosine phosphatase	ENSEMBL:ENSP00000311133:human:Tyrosine-protein phosphatase non-receptor type 7:E=19.0757 | ENSEMBL:ENSP00000303350:human:Isoform 2 of Receptor-type tyrosine-protein phosphatase epsilon precursor:E=18.7447 | ENSEMBL:ENSP00000254667:human:Receptor-type tyrosine-protein phosphatase epsilon precursor:E=18.699 | ENSEMBL:ENSP00000336997:human:protein tyrosine phosphatase, non-receptor type 7 isoform 2:…
F21A9.2	189958_at
F08G12.1	174003_at		1	1	Larval Expression: pharynx; intestine; anal depressor muscle; Reproductive System; developing vulva; body wall muscle; hypodermis; seam cells; Nervous System; nerve ring; dorsal nerve cord; lateral nerve cords; head neurons; neurons along body;	GTPase Rab1/YPT1, small G protein superfamily, and related GTP-binding proteins	ENSEMBL:ENSP00000311134:human:OTTHUMP00000022614:E=78.3188 | ENSEMBL:ENSP00000360735:human:OTTHUMP00000022612:E=75.6021 | ENSEMBL:ENSP00000350056:human:OTTHUMP00000022610:E=74.5686 | ENSEMBL:ENSP00000360738:human:57 kDa protein:E=74.5686 | ENSEMBL:ENSP00000360736:human:OTTHUMP00000022613 (Fragment):E=32.4437 |
Y46G5A.30	173230_s_at	snf-5	1	0	Larval Expression: intestine; Nervous System; head neurons;	Sodium-neurotransmitter symporter	ENSEMBL:ENSP00000298923:human:Sodium- and chloride-dependent glycine transporter 2:E=89.4815 | ENSEMBL:ENSP00000230671:human:Sodium-dependent proline transporter:E=86.2441 | ENSEMBL:ENSP00000262822:human:Sodium- and chloride-dependent neutral and basic amino acid transporter B:E=84.8239 | ENSEMBL:ENSP00000353791:human:Isoform GlyT-1C of Sodium- and chloride-dependent glycine transporter 1:E=82.95…
D2096.9	183473_at					Unnamed protein
Y38C1BA.2	186861_s_at	snn-1					ENSEMBL:ENSP00000342993:human:Isoform IIa of Synapsin-2:E=42.7212 | ENSEMBL:ENSP00000330219:human:Synapsin-3:E=40.4949 | ENSEMBL:ENSP00000343206:human:Isoform IB of Synapsin-1:E=40.1192 | ENSEMBL:ENSP00000263237:human:Isoform IA of Synapsin-1:E=40 | ENSEMBL:ENSP00000351614:human:synapsin III isoform IIIc:E=38.1549 | FLYBASE:CG3985-PA:fly:Flybase gene name is Syn-PA:E=36.5376 |
C13F10.4	173543_at		1	2	Larval Expression: Nervous System; nerve ring; ventral nerve cord; dorsal nerve cord; head neurons; neurons along body; tail neurons;|Larval Expression: Nervous System; nerve ring; ventral nerve cord; dorsal nerve cord; head neurons; neurons along body; tail neurons;	Uncharacterized conserved protein	ENSEMBL:ENSP00000233099:human:hypothetical protein LOC54497:E=296.959 | ENSEMBL:ENSP00000374611:human:CDNA FLJ20336 fis, clone HEP11722:E=224.585 | ENSEMBL:ENSP00000281080:human:Hypothetical protein DKFZp434I1735:E=99.301 | ENSEMBL:ENSP00000346531:human:CDNA FLJ10651 fis, clone NT2RP2005868:E=39.4318 | ENSEMBL:ENSP00000371903:human:C14orf125 protein:E=20.2676 | FLYBASE:CG2747-PA:fly:Flybase gene …
F28F8.3	193620_at	lsm-5				U6 snRNA-associated Sm-like protein	ENSEMBL:ENSP00000223084:human:U6 snRNA-associated Sm-like protein LSm5:E=32.7959 | FLYBASE:CG6610-PA:fly:Flybase gene name is CG6610-PA:E=30.4815 |
F52A8.4	188718_at		1	0	Larval Expression: excretory gland cells; Nervous System; nerve ring; ventral nerve cord; dorsal nerve cord; lateral nerve cords; head neurons; pharyngeal neurons; neurons along body; tail neurons;	Unnamed protein
C46A5.9	174198_at	hcf-1	5		||	Host cell transcription factor HCFC1	ENSEMBL:ENSP00000309555:human:Isoform 1 of Host cell factor:E=173.222 | ENSEMBL:ENSP00000346174:human:Isoform 2 of Host cell factor:E=165.854 | ENSEMBL:ENSP00000229330:human:Host cell factor 2:E=149.222 | ENSEMBL:ENSP00000359005:human:198 kDa protein:E=145.113 | ENSEMBL:ENSP00000359001:human:203 kDa protein:E=145.046 | ENSEMBL:ENSP00000313995:human:KLHDC3 protein:E=16.0506 | ENSEMBL:ENSP000002157…
K08D10.4	192941_at	rnp-2				Spliceosomal protein snRNP-U1A/U2B	ENSEMBL:ENSP00000243563:human:U1 small nuclear ribonucleoprotein A:E=53.3872 | ENSEMBL:ENSP00000246071:human:U2 small nuclear ribonucleoprotein B'':E=50.4559 | FLYBASE:CG4528-PA:fly:Flybase gene name is snf-PA:E=50.8861 |
T01B7.4	193708_s_at	cyn-11				U-snRNP-associated cyclophilin type peptidyl-prolyl cis-trans isomerase	ENSEMBL:ENSP00000306614:human:Peptidyl-prolyl cis-trans isomerase H:E=67.7447 | ENSEMBL:ENSP00000330894:human:18 kDa protein:E=52.8861 | ENSEMBL:ENSP00000361630:human:14 kDa protein:E=50.1427 | ENSEMBL:ENSP00000225174:human:Peptidyl-prolyl cis-trans isomerase, mitochondrial precursor:E=48.1024 | ENSEMBL:ENSP00000303754:human:40 kDa peptidyl-prolyl cis-trans isomerase:E=46.5528 | ENSEMBL:ENSP00000…
F58G11.1	171876_at	F58G11.1				Ca2+-binding transmembrane protein LETM1/MRS7	ENSEMBL:ENSP00000305653:human:Leucine zipper-EF-hand-containing transmembrane protein 1, mitochondrial precursor:E=106.523 | ENSEMBL:ENSP00000369291:human:Leucine zipper-EF-hand containing transmembrane protein 1-like protein:E=74.7447 | ENSEMBL:ENSP00000297720:human:CDNA FLJ25409 fis, clone TST03074:E=43.1871 | FLYBASE:CG4589-PA:fly:Flybase gene name is CG4589-PA:E=105.921 | FLYBASE:CG18255-PD:f…
F28C1.2	193204_at	egl-10	1	4	Staining observed in the nerve ring, ventral nerve cord, and dorsal nerve cord of wild-type animals.	G protein signaling regulators	ENSEMBL:ENSP00000331485:human:Isoform 1 of Regulator of G-protein signaling 7:E=124.721 | ENSEMBL:ENSP00000355520:human:Isoform 3 of Regulator of G-protein signaling 7:E=124.699 | ENSEMBL:ENSP00000355522:human:Isoform 2 of Regulator of G-protein signaling 7:E=124.699 | ENSEMBL:ENSP00000331165:human:RGS6 protein epsilon isoform variant:E=123.237 | ENSEMBL:ENSP00000370617:human:RGS6 protein y isofo…
Y71A12C.2	186465_at						ENSEMBL:ENSP00000296254:human:Transmembrane protein 41A:E=46.301 | ENSEMBL:ENSP00000299596:human:transmembrane protein 41B:E=30.4559 | ENSEMBL:ENSP00000371662:human:CDNA FLJ23909 fis, clone ADSU01856:E=13.0506 | FLYBASE:CG8408-PA:fly:Flybase gene name is CG8408-PA:E=27 |
F23H11.6	185504_at
F45H11.2	172739_at	ned-8	0	0	Immunoblotting showed that NED-8 was present throughout C. elegans development. In contrast, the 90-kDa protein was very prominent in embryos, but was nearly absent in the first three larval stages and the dauer larvae. The 90-kDa protein reappeared in fourth stage larvae and was also present in adult nematodes.|In two-cell stage embryos. NED-8 localized to the nucleus and the cytoplasm in wild-t…	Ubiquitin-like protein	ENSEMBL:ENSP00000250495:human:NEDD8 precursor:E=31.585 | ENSEMBL:ENSP00000344818:human:ubiquitin C:E=20.7959 | FLYBASE:CG10679-PA:fly:Flybase gene name is Nedd8-PA:E=31.4949 | FLYBASE:CG11624-PA:fly:Flybase gene name is Ubi-p63E-PA:E=20.7447 |
Y113G7B.3	184953_at	fbxa-115				Uncharacterized protein
Y66D12A.15	174089_s_at					RNA polymerase II transcription initiation/nucleotide excision repair factor TFIIH, 3'-5' helicase subunit SSL2	ENSEMBL:ENSP00000285398:human:TFIIH basal transcription factor complex helicase XPB subunit:E=262.959 | ENSEMBL:ENSP00000365275:human:Excision repair cross-complementing rodent repair deficiency, complementation group 3 variant:E=262.638 | FLYBASE:CG8019-PA:fly:Flybase gene name is hay-PA:E=261.051 |
T19D12.6	173319_s_at						ENSEMBL:ENSP00000337607:human:EGF-like, fibronectin type III and laminin G domains isoform 2:E=39.9208 | ENSEMBL:ENSP00000313084:human:EGF-like, fibronectin type III and laminin G domains isoform 1:E=39.3665 | ENSEMBL:ENSP00000346964:human:Hypothetical protein DKFZp686O1697:E=37.3372 | ENSEMBL:ENSP00000340785:human:200 kDa protein:E=30.1675 | ENSEMBL:ENSP00000368678:human:Agrin precursor:E=30.124…
F57B7.2	192061_at					Defense-related protein containing SCP domain	ENSEMBL:ENSP00000310770:human:GLI pathogenesis-related 1 like 1:E=12.2518 | ENSEMBL:ENSP00000367967:human:ALKN2972:E=11.9586 | ENSEMBL:ENSP00000242273:human:Golgi-associated plant pathogenesis-related protein 1:E=10.4815 | FLYBASE:CG16995-PA:fly:Flybase gene name is CG16995-PA:E=15.7447 | FLYBASE:CG4270-PA:fly:Flybase gene name is CG4270-PA:E=12.2441 |
Y102A5C.1	184780_s_at					Uncharacterized protein
K02H8.1	182401_at						ENSEMBL:ENSP00000365875:human:MBNL2 protein:E=34.3979 | ENSEMBL:ENSP00000267287:human:muscleblind-like 2 isoform 1:E=34.3872 | ENSEMBL:ENSP00000344214:human:muscleblind-like 2 isoform 3:E=34.3768 | ENSEMBL:ENSP00000347637:human:Isoform EXP40 of Muscleblind-like protein:E=33.0269 | ENSEMBL:ENSP00000319429:human:muscleblind-like 1 isoform a:E=32.7212 | ENSEMBL:ENSP00000350064:human:muscleblind-like…
F14D2.4	181302_s_at	bath-29				Uncharacterized protein, contains BTB/POZ domain
324	175934_at
ZK637.1	189977_s_at					Synaptic vesicle transporter SV2 (major facilitator superfamily)	ENSEMBL:ENSP00000299134:human:SV2 related protein:E=136.055 | ENSEMBL:ENSP00000373601:human:54 kDa protein:E=78.3566 | ENSEMBL:ENSP00000288513:human:Hypothetical protein LOC136306:E=49.3768 | ENSEMBL:ENSP00000337335:human:solute carrier family 22 member 8:E=35.284 | ENSEMBL:ENSP00000310241:human:Isoform 1 of Organic-cation transporter-like 3:E=35.1192 | ENSEMBL:ENSP00000295587:human:Putative tran…
F53B1.3	180516_at
Y50D4B.2	176337_at					Uncharacterized membrane protein	ENSEMBL:ENSP00000271981:human:Probable saccharopine dehydrogenase:E=28.8239 | ENSEMBL:ENSP00000355466:human:CGI-49 protein:E=14.585 | FLYBASE:CG5167-PA:fly:Flybase gene name is CG5167-PA:E=16.3979 | FLYBASE:CG2604-PA:fly:Flybase gene name is CG2604-PA:E=16.284 |
AH10.2	177382_at					Unnamed protein
M117.2	173137_s_at	par-5	0	0	Using probe that hybridizes to all three transcripts. In one cell embryo, high levels of ftt-1 transcripts found uniformly throughout the cell. At 1-fold embryonic stage, transcript level decreases as embryo develops until no longer detected at the 1.5-fold stage. ftt-1 transcripts detected throughout entire gonad without any obvious subcellular localisation patterns. Most abundant in distal mito…	Multifunctional chaperone (14-3-3 family)	ENSEMBL:ENSP00000309503:human:14-3-3 protein zeta/delta:E=96.3979 | ENSEMBL:ENSP00000322781:human:28 kDa protein:E=95.4437 | ENSEMBL:ENSP00000217069:human:tyrosine 3-monooxygenase/tryptophan 5-monooxygenase activation protein, beta polypeptide:E=93.6383 | ENSEMBL:ENSP00000238081:human:14-3-3 protein theta:E=90.6778 | ENSEMBL:ENSP00000306330:human:14-3-3 protein gamma:E=89.6198 | ENSEMBL:ENSP00000…
T04D3.5	173283_s_at		0	0	Expressed in proximal germline.
Y34D9A.8	176937_at	Y34D9A.8
C47D12.3	181761_at					Sideroflexin	ENSEMBL:ENSP00000359220:human:sideroflexin 3:E=85.6021 | ENSEMBL:ENSP00000224807:human:Sideroflexin-3:E=84.9586 | ENSEMBL:ENSP00000316905:human:Sideroflexin-1:E=83.4815 | ENSEMBL:ENSP00000286939:human:Sideroflexin-2:E=71.2924 | ENSEMBL:ENSP00000272433:human:Sideroflexin-5:E=50.6576 | ENSEMBL:ENSP00000347924:human:Isoform 1 of Sideroflexin-4:E=13.2676 | FLYBASE:CG11739-PC:fly:Flybase gene name is …
K09F5.6	175222_at						FLYBASE:CG31247-PD:fly:Flybase gene name is tinc-PD:E=28.8861 |
ZC21.2	193861_at	trp-1	1	2	The lacZ fusion for ZC21.2 produces cytoplasmic expression in 2 neural cells in the head of young larvae, and also in the vulval muscles of young adults. It is easily seen in the images that expression is excluded from the nuclei.|The upstream and downstream regions of this gene drove GFP expression in a set of cells that did not overlap with those expressing osm-9::GFP fusions, including motor n…	Receptor-activated Ca2+-permeable cation channels (STRPC family)	ENSEMBL:ENSP00000262839:human:Short transient receptor potential channel 5:E=134.824 | ENSEMBL:ENSP00000347312:human:Transient receptor potential channel 7:E=128.824 | ENSEMBL:ENSP00000367720:human:Transient receptor potential channel 7:E=125.137 | ENSEMBL:ENSP00000368966:human:N-terminally extended type 3 canonical transient receptor potential channel:E=124 | ENSEMBL:ENSP00000264811:human:Short …
T22E5.1	183178_at	T22E5.1
W05H12.2	182226_at					Unnamed protein
ZK470.2	174473_at	ZK470.2				Unnamed protein
C03F11.4	175240_at
R03G5.1	171874_x_at	eft-4					ENSEMBL:ENSP00000217182:human:Elongation factor 1-alpha 2:E=196.031 | ENSEMBL:ENSP00000310144:human:Elongation factor 1-alpha 1:E=195.18 | ENSEMBL:ENSP00000332874:human:Eukaryotic translation elongation factor 1 alpha-like 3:E=193.921 | ENSEMBL:ENSP00000333488:human:Similar to Elongation factor 1-alpha 1:E=187.569 | ENSEMBL:ENSP00000350920:human:EEF1A1 protein:E=187.569 | ENSEMBL:ENSP00000352081:…
C18C4.10	173085_at	klc-2	1	1	Expression of the UNC-116::GFP and KLC-2::GFP fusion proteins was seen broadly in multiple tissues including most of the neurons, muscles, and pharynx.|Larval Expression: anal depressor muscle; Nervous System; nerve ring; ventral nerve cord; head neurons; neurons along body; tail neurons;		ENSEMBL:ENSP00000334523:human:Kinesin light chain 1I:E=166.854 | ENSEMBL:ENSP00000246489:human:Isoform J of Kinesin light chain 1:E=166.854 | ENSEMBL:ENSP00000334618:human:Isoform P of Kinesin light chain 1:E=166.824 | ENSEMBL:ENSP00000333912:human:kinesin light chain 1 isoform 2:E=166.796 | ENSEMBL:ENSP00000374394:human:kinesin light chain 1 isoform 1:E=166.796 | ENSEMBL:ENSP00000369377:human:Is…
C25D7.10	174207_s_at
Y73B3A.7	175928_at
T05A1.1	191225_at	npr-2					ENSEMBL:ENSP00000351599:human:Isoform 2 of Neuropeptide FF receptor 2:E=37.3768 | ENSEMBL:ENSP00000307822:human:Isoform 1 of Neuropeptide FF receptor 2:E=36.8861 | ENSEMBL:ENSP00000354652:human:Neuropeptide Y receptor type 1:E=36.3979 | ENSEMBL:ENSP00000363431:human:Neuropeptide Y receptor type 4:E=34.1024 | ENSEMBL:ENSP00000239032:human:Prolactin-releasing peptide receptor:E=32.301 | ENSEMBL:ENS…
F48F7.4	171854_x_at	pqn-39
F56B6.5	174546_at	uvt-6	1	0	Weak expression at adult hermaphrodite.|Expressed in head/tail neurons, ventral nerve cord, depressor, vm1.		ENSEMBL:ENSP00000350198:human:Isoform A of Somatostatin receptor type 2:E=31.5086 | ENSEMBL:ENSP00000326616:human:Isoform B of Somatostatin receptor type 2:E=31.4949 | ENSEMBL:ENSP00000330138:human:Somatostatin receptor type 3:E=31.3468 | ENSEMBL:ENSP00000234961:human:Delta-type opioid receptor:E=29.1805 | ENSEMBL:ENSP00000265572:human:Kappa-type opioid receptor:E=27.9208 | ENSEMBL:ENSP0000029972…
Y17G7A.1	188169_at	hmg-12
T03D8.3	191034_s_at	sbt-1	1	0	Neuronal expression: all or most neurons.|	Proprotein convertase (PC) 2 chaperone involved in secretion (neuroendocrine protein 7B2)	ENSEMBL:ENSP00000300175:human:Isoform 1 of Neuroendocrine protein 7B2 precursor:E=14.8239 | FLYBASE:CG1168-PB:fly:Flybase gene name is 7B2-PB:E=22.4815 |
T24E12.10	186848_at					Low-complexity
F20D1.7	193275_at					Leucine rich repeat	ENSEMBL:ENSP00000319223:human:Leucine-rich repeats neuronal protein 5 precursor:E=24.3279 | ENSEMBL:ENSP00000312001:human:Leucine-rich repeats neuronal protein 3 precursor:E=18.6576 | ENSEMBL:ENSP00000314901:human:Leucine-rich repeats neuronal protein 1 precursor:E=17.0223 | ENSEMBL:ENSP00000373207:human:Leucine-rich repeat protein LRIG1:E=14.6778 | ENSEMBL:ENSP00000347775:human:Hypothetical prot…
F23H11.7	186037_s_at
F01G4.3	191433_s_at						ENSEMBL:ENSP00000364541:human:superkiller viralicidic activity 2-like homolog:E=212.886 | ENSEMBL:ENSP00000372827:human:Putative RNA helicase Ski2w:E=212.796 | ENSEMBL:ENSP00000230640:human:Superkiller viralicidic activity 2-like 2:E=134.854 | ENSEMBL:ENSP00000260184:human:Hypothetical protein FLJ20035:E=24.0809 | ENSEMBL:ENSP00000284630:human:similar to C28H8.3 isoform 8:E=21.4318 | ENSEMBL:ENSP…
M03A1.1	174530_at	vab-1	1	0	During ventral enclosure, VAB-1 was expressed in head neurons anterior to the leading cells of the epidermis, and in the ventral body of the embryo.|During ventral enclosure of the epidermis, VAB-1::GFP was expressed in clusters of cells of the head and tail regions. In the head region, VAB-1::GFP was expressed in clusters of presumptive neuronal cells. Early in enclosure these cells appear to li…	Tyrosine kinase, EPH (ephrin) receptor family	ENSEMBL:ENSP00000363755:human:Isoform 2 of Ephrin type-B receptor 2 precursor:E=145.824 | ENSEMBL:ENSP00000355409:human:Isoform 3 of Ephrin type-B receptor 2 precursor:E=145.824 | ENSEMBL:ENSP00000363758:human:Ephrin receptor:E=145.495 | ENSEMBL:ENSP00000281821:human:Ephrin type-A receptor 4 precursor:E=144.854 | ENSEMBL:ENSP00000255580:human:Isoform 1 of Ephrin type-B receptor 2 precursor:E=140.…
T10B11.6	186400_s_at		1	1	Larval Expression: intestine; stomato-intestinal muscle; anal depressor muscle; rectal epithelium; Reproductive System; distal tip cell; gonad sheath cells; body wall muscle; head mesodermal cell; coelomocytes; Nervous System; nerve ring; ventral nerve cord; dorsal nerve cord; lateral nerve cords; head neurons; neurons along body; tail neurons;	Uncharacterized conserved protein	ENSEMBL:ENSP00000246355:human:FLJ22353 protein:E=19.301 | ENSEMBL:ENSP00000361309:human:Novel DUF829 domain-containing protein:E=15.2147 | FLYBASE:CG8245-PA:fly:Flybase gene name is CG8245-PA:E=17.4437 |
Y69H2.3	182787_s_at	Y69H2.3				Fibrillins and related proteins containing Ca2+-binding EGF-like domains	ENSEMBL:ENSP00000221347:human:IgGFc-binding protein precursor:E=14.4685 | ENSEMBL:ENSP00000322395:human:Notch homolog 4:E=11.4318 | ENSEMBL:ENSP00000364160:human:Isoform 1 of Neurogenic locus notch homolog protein 4 precursor:E=11.4318 | ENSEMBL:ENSP00000261405:human:von Willebrand factor precursor:E=10.7959 | ENSEMBL:ENSP00000262464:human:315 kDa protein:E=10.699 | ENSEMBL:ENSP00000373501:human:…
K07E8.5	179836_at					Unnamed protein	FLYBASE:CG2114-PA:fly:Flybase gene name is FR-PA:E=24.4089 |
ZC196.6	180496_at
T04B8.1	181345_at
Y6G8.1	177363_at	srz-45	1	0	Larval Expression: intestine; Nervous System; head neurons; amphids; tail neurons; phasmids;	7-transmembrane receptor
T08D10.2	192001_at					Amine oxidase	ENSEMBL:ENSP00000349049:human:Isoform 1 of Lysine-specific histone demethylase 1:E=54.1938 | ENSEMBL:ENSP00000246149:human:Isoform 2 of Lysine-specific histone demethylase 1:E=44.5528 | ENSEMBL:ENSP00000373522:human:92 kDa protein:E=26.7696 | ENSEMBL:ENSP00000373521:human:Isoform 1 of Flavin-containing amine oxidase domain-containing protein 1:E=26 | ENSEMBL:ENSP00000306314:human:Isoform 1 of Spe…
Y38H6C.5	190665_at					Unnamed protein
Y37H9A.1	182055_at	Y37H9A.1
Y47G6A.10	188388_at	spg-7	0	0	Expressed in distal germline.	AAA+-type ATPase containing the peptidase M41 domain	ENSEMBL:ENSP00000269143:human:AFG3-like protein 2:E=231.482 | ENSEMBL:ENSP00000268704:human:Isoform 1 of Paraplegin:E=135.796 | ENSEMBL:ENSP00000279594:human:Isoform 1 of ATP-dependent metalloprotease YME1L1:E=93.7213 | ENSEMBL:ENSP00000338176:human:Isoform 2 of ATP-dependent metalloprotease YME1L1:E=93.6778 | ENSEMBL:ENSP00000341157:human:Isoform 2 of Paraplegin:E=53.0315 | ENSEMBL:ENSP000003105…
F08B12.1	174641_at					Polytopic membrane protein Prominin	ENSEMBL:ENSP00000265014:human:Prominin-1 precursor:E=30.699 | ENSEMBL:ENSP00000318520:human:CDNA FLJ33856 fis, clone CTONG2005913, moderately similar to Mus musculus prominin-like protein mRNA:E=20.6021 | FLYBASE:CG7740-PB:fly:Flybase gene name is prominin-like-PB:E=34.1079 | FLYBASE:CG14955-PB:fly:Flybase gene name is CG14955-PB:E=13.8861 |
C28C12.12	173953_at
B0547.4	190841_at	srd-8				Chemoreceptor/7TM receptor
Y69E1A.1	181130_s_at					Unnamed protein
K08C9.1	178034_s_at					Unnamed protein
F31F4.13	186125_at	sru-24				Uncharacterized protein
F49E10.1	176382_at		1	0	Larval Expression: Nervous System; nerve ring; ventral nerve cord; head neurons; tail neurons;	Uncharacterized conserved protein, contains TBC domain	ENSEMBL:ENSP00000309794:human:TBC1 domain family member 16:E=124.337 | ENSEMBL:ENSP00000341517:human:TBC1D16 protein (Fragment):E=64.4815 | ENSEMBL:ENSP00000318262:human:TBC1 domain family member 15:E=41.4318 | ENSEMBL:ENSP00000221543:human:TBC1 domain family member 17:E=35.4685 | ENSEMBL:ENSP00000156097:human:Ornithine aminotransferase-like 1:E=31.7447 | ENSEMBL:ENSP00000365962:human:Ornithine a…
ZK1193.3	185528_at					Unnamed protein
F43C9.4	175728_s_at	mig-13	1	0	during Q cell migration : ~10 v-cord neurons in anterior 2/3 rds of cord, pharyngeal-intestinal valve cells|mig-13::GFP was first seen during embryogenesis in pharyngeal, hypodermal, and neuronal precursors located in the anterior body region. At hatching, mig-13::GFP was expressed in the pharyngeal-intestinal valve cells, as well as in the cell bodies and axons of a number of neurons in the retr…
C17D12.5	174936_s_at
C39E6.1	174576_at	lon-2
T13H5.7	175841_at	rnh-2				Ribonuclease HI	ENSEMBL:ENSP00000221486:human:Ribonuclease H2 subunit A:E=64.699 | FLYBASE:CG13690-PA:fly:Flybase gene name is CG13690-PA:E=61.6778 |
T21E3.1	182429_s_at		0	0	Expressed in proximal germline.	Protein tyrosine phosphatase	ENSEMBL:ENSP00000311133:human:Tyrosine-protein phosphatase non-receptor type 7:E=19.0757 | ENSEMBL:ENSP00000303350:human:Isoform 2 of Receptor-type tyrosine-protein phosphatase epsilon precursor:E=18.7447 | ENSEMBL:ENSP00000254667:human:Receptor-type tyrosine-protein phosphatase epsilon precursor:E=18.699 | ENSEMBL:ENSP00000336997:human:protein tyrosine phosphatase, non-receptor type 7 isoform 2:…
F10E7.9	193378_at		1	0	Expression is seen from the 2-fold embryonic stage until adulthood and is confined to neuronal cells of the nerve-ring, retrovesicular ganglion and the tail region. This gene has homology to Na+/K+/Cl- transporters.	Na+/K+ symporter	ENSEMBL:ENSP00000323632:human:82 kDa protein:E=87.2147 | ENSEMBL:ENSP00000333816:human:Solute carrier family 12 member 8:E=57.0915 | ENSEMBL:ENSP00000262461:human:Isoform 1 of Solute carrier family 12 member 2:E=48 | ENSEMBL:ENSP00000351762:human:131 kDa protein:E=48 | ENSEMBL:ENSP00000340878:human:Isoform 2 of Solute carrier family 12 member 2:E=48 | ENSEMBL:ENSP00000219891:human:Solute carrier …
R06B10.3	186278_at					C-type lectin	ENSEMBL:ENSP00000256585:human:Isoform 1 of Regenerating islet-derived protein 4 precursor:E=10.5528 | ENSEMBL:ENSP00000303206:human:Lithostathine 1 beta precursor:E=10.3566 |
Y54F10BM.3	173344_at					Protein tyrosine phosphatase	ENSEMBL:ENSP00000349932:human:169 kDa protein:E=13.9208 | ENSEMBL:ENSP00000327313:human:protein tyrosine phosphatase, receptor type, sigma isoform 3 precursor:E=13.9208 | ENSEMBL:ENSP00000269907:human:protein tyrosine phosphatase, receptor type, sigma isoform 2 precursor:E=13.8861 | ENSEMBL:ENSP00000262963:human:Isoform PTPS-MEB of Receptor-type tyrosine-protein phosphatase S precursor:E=12.585 |…
F56G4.5	188869_at		0	0	Larval Expression: intestine; renal gland cells;	Peptide:N-glycanase	ENSEMBL:ENSP00000280700:human:Isoform 1 of Peptide-N(4)-(N-acetyl-beta-glucosaminyl)asparagine amidase:E=74.7695 | ENSEMBL:ENSP00000307980:human:Isoform 2 of Peptide-N(4)-(N-acetyl-beta-glucosaminyl)asparagine amidase:E=49.3372 | ENSEMBL:ENSP00000259332:human:Thioredoxin:E=14.9208 | ENSEMBL:ENSP00000217515:human:Thioredoxin-like protein 1:E=14.1487 | ENSEMBL:ENSP00000334444:human:11 kDa protein:E…
F30F8.1	173937_at
T12F5.3	190000_s_at	glh-4	0	0	Antibody recognized P granules throughout the life of the worm: in the germline precursor cells of the embryo, in larvae, and surrounding the proliferating germ cells in the adult hermaphrodite and male gonads.	ATP-dependent RNA helicase	ENSEMBL:ENSP00000347087:human:Isoform 1 of Probable ATP-dependent RNA helicase DDX4:E=75.7695 | ENSEMBL:ENSP00000334167:human:Isoform 2 of Probable ATP-dependent RNA helicase DDX4:E=74.7959 | ENSEMBL:ENSP00000336725:human:ATP-dependent RNA helicase DDX3Y:E=61.0915 | ENSEMBL:ENSP00000244357:human:ATP-dependent RNA helicase DDX3X:E=61.0809 | ENSEMBL:ENSP00000271816:human:Ifapsoriasin:E=42.0915 | EN…
B0491.2	192674_s_at	sqt-1	0	0	Postembryonic worms assayed by RT-PCR showed that transcripts oscillate, peaking once during each larval stage.|1.25kb transcript detected at L1, L2, L3 and L4 molts. Also detected in L1-L2d molt (L2 dauer)|SQT-1 was detected in L2, L3, and L4 larvae, and adult extracts, but not in L1 or dauer larvae extracts.	Collagens (type IV and type XIII), and related proteins	ENSEMBL:ENSP00000353204:human:COL2A1 protein:E=38.2076 | ENSEMBL:ENSP00000346511:human:alpha 1 type II collagen isoform 1 precursor:E=38.1938 | ENSEMBL:ENSP00000338213:human:Isoform 1 of Collagen alpha-1(II) chain precursor:E=37.7696 | ENSEMBL:ENSP00000304408:human:Collagen alpha-1(III) chain precursor:E=37.6576 | ENSEMBL:ENSP00000347458:human:184 kDa protein:E=37.2924 | ENSEMBL:ENSP00000327520:h…
D1043.1	173185_s_at					Uncharacterized conserved protein	ENSEMBL:ENSP00000355962:human:107 kDa protein:E=29.9586 | ENSEMBL:ENSP00000355959:human:Isoform 3 of Integrator complex subunit 7:E=28.4202 | ENSEMBL:ENSP00000355960:human:Isoform 2 of Integrator complex subunit 7:E=28 | ENSEMBL:ENSP00000271775:human:Isoform 1 of Integrator complex subunit 7:E=26.9208 | FLYBASE:CG18176-PA:fly:Flybase gene name is defl-PA:E=25.8539 |
C14A11.6	173604_at
416	185083_at
Y57G11C.9	174556_at	Y57G11C.9				Unnamed protein	ENSEMBL:ENSP00000353089:human:CDNA FLJ35170 fis, clone PLACE6012942, highly similar to SPLICING FACTOR, ARGININE/SERINE-RICH 2:E=15.7959 | ENSEMBL:ENSP00000234982:human:Splicing factor, arginine/serine-rich 4:E=15.6383 | ENSEMBL:ENSP00000301740:human:Isoform 1 of Serine/arginine repetitive matrix protein 2:E=15.3979 | ENSEMBL:ENSP00000293233:human:Splicing factor, arginine/serine-rich 2:E=14.2291…
C49H3.5	174923_at	ntl-4				MOT2 transcription factor	ENSEMBL:ENSP00000262563:human:Isoform 6 of CCR4-NOT transcription complex subunit 4:E=89 | ENSEMBL:ENSP00000354673:human:Isoform 7 of CCR4-NOT transcription complex subunit 4:E=84.3188 | ENSEMBL:ENSP00000326731:human:Isoform 1 of CCR4-NOT transcription complex subunit 4:E=84.2518 | ENSEMBL:ENSP00000348485:human:Isoform 5 of CCR4-NOT transcription complex subunit 4:E=83.8239 | ENSEMBL:ENSP00000327…
ZK688.9	175276_at						ENSEMBL:ENSP00000356806:human:TIP41, TOR signalling pathway regulator-like isoform 1:E=39.9586 | ENSEMBL:ENSP00000315469:human:32 kDa protein:E=39.1135 | ENSEMBL:ENSP00000356804:human:TIP41, TOR signalling pathway regulator-like isoform 2:E=24.6198 | FLYBASE:CG9578-PA:fly:Flybase gene name is CG9578-PA:E=32.6383 |
Y18H1A.4	175525_at					Predicted phosphoglycerate mutase
R07E5.8	188027_s_at	cku-80				DNA-binding subunit of a DNA-dependent protein kinase (Ku80 autoantigen)	ENSEMBL:ENSP00000329528:human:ATP-dependent DNA helicase 2 subunit 2:E=14.041 |
C16A11.2	185150_at	C16A11.2				Uncharacterized conserved protein	ENSEMBL:ENSP00000324135:human:Coiled-coil domain-containing protein 93:E=17.3566 | FLYBASE:CG7773-PA:fly:Flybase gene name is fidipidine-PA:E=20.6198 |
Y54E5A.8	186343_s_at	Y54E5A.8				Unnamed protein
Y47D3A.20	176911_at
308	175513_at
C01A2.6	177753_at
F49H12.3	186505_at					Uncharacterized conserved protein, contains BTB/POZ domain
C55F2.2	180840_at					Unnamed protein
T16A1.4	183697_at
F34D10.3	183208_at
177	174145_at
Y44A6D.2	180617_s_at
E01G6.2	178527_at
C08B6.7	173822_s_at					WD40 protein DMR-N9	ENSEMBL:ENSP00000270223:human:dystrophia myotonica-containing WD repeat motif protein:E=102.046 | ENSEMBL:ENSP00000335434:human:WD repeat domain 20 isoform 1:E=83.2007 | ENSEMBL:ENSP00000341037:human:WD repeat protein 20:E=82.2441 | ENSEMBL:ENSP00000299135:human:WD repeat domain 20 isoform 3:E=56 | ENSEMBL:ENSP00000366964:human:DMWD protein:E=47.3468 | ENSEMBL:ENSP00000314209:human:WDR20 protein:…
W04C9.5	180363_at						FLYBASE:CG15069-PB:fly:Flybase gene name is Rgk2-PB:E=14.8539 | FLYBASE:CG33949-PA:fly:Flybase gene name is Rgk3-PA:E=12.6778 | FLYBASE:CG32776-PA:fly:Flybase gene name is CG32776-PA:E=11.5086 | FLYBASE:CG9811-PA:fly:Flybase gene name is Rgk1-PA:E=11.1249 |
F22D6.8	187613_at
C56C10.10	173130_s_at					Aryl-hydrocarbon receptor-interacting protein	ENSEMBL:ENSP00000279146:human:AH receptor-interacting protein:E=53.2518 | ENSEMBL:ENSP00000321050:human:Aryl-hydrocarbon-interacting protein-like 1:E=47.6383 | ENSEMBL:ENSP00000370520:human:aryl hydrocarbon receptor interacting protein-like 1 isoform 3:E=35.4815 | ENSEMBL:ENSP00000250087:human:aryl hydrocarbon receptor interacting protein-like 1 isoform 2:E=34.8539 | ENSEMBL:ENSP00000001008:human…
Y22D7AR.6	176303_s_at					Inositol polyphosphate multikinase, component of the ARGR transcription regulatory complex	ENSEMBL:ENSP00000323780:human:Inositol hexaphosphate kinase 1:E=24.2757 | ENSEMBL:ENSP00000331103:human:Isoform 1 of Inositol hexakisphosphate kinase 2:E=21.2924 | ENSEMBL:ENSP00000293756:human:inositol hexaphosphate kinase 3:E=19.7213 | FLYBASE:CG10082-PA:fly:Flybase gene name is CG10082-PA:E=20.2757 |
C18A3.6	175564_s_at	rab-3	1	0	~all neurons. Immunoreactivity was detected in the synaptic-rich regions of the nervous system in a pattern similar to the distribution of the C. elegans synaptic vesicle membrane protein synaptotagmin. Specifically, the nerve ring, ventral nerve cord, and dorsal nerve cord showed the highest immunoreactivity. rab-3 expression also was observed in the pharyngeal nervous system. Detectable levels …	GTPase Rab3, small G protein superfamily	ENSEMBL:ENSP00000282878:human:Ras-related protein Rab-3C:E=85.3372 | ENSEMBL:ENSP00000222256:human:Ras-related protein Rab-3A:E=84.0555 | ENSEMBL:ENSP00000304461:human:Ras-related protein Rab-3B:E=81.9208 | ENSEMBL:ENSP00000222120:human:Ras-related protein Rab-3D:E=81.0862 | ENSEMBL:ENSP00000300935:human:Ras-related protein Rab-8A:E=51.8239 | ENSEMBL:ENSP00000312734:human:Ras-related protein Rab-…
F55C12.4	184311_s_at
T20B5.1	174879_at	apa-2	1	0	Neuronal expression: cholinergic & GABAergic motor neurons, head, tail & body.|	Vesicle coat complex AP-2, alpha subunit	ENSEMBL:ENSP00000346246:human:Isoform B of AP-2 complex subunit alpha-1:E=1000 | ENSEMBL:ENSP00000351926:human:Isoform A of AP-2 complex subunit alpha-1:E=1000 | ENSEMBL:ENSP00000327694:human:AP-2 complex subunit alpha-2:E=1000 | ENSEMBL:ENSP00000328024:human:CDNA PSEC0195 fis, clone HEMBA1001322, highly similar to ALPHA-ADAPTIN C:E=98.1549 | ENSEMBL:ENSP00000299980:human:AP-1 complex subunit gam…
K02E2.3	188983_at	srh-177				Predicted olfactory G-protein coupled receptor
Y38H8A.5	192608_at					Zn-finger	ENSEMBL:ENSP00000283268:human:FEZ family zinc finger 2:E=79.0757 | ENSEMBL:ENSP00000332777:human:zinc finger protein 312-like:E=74.9586 | ENSEMBL:ENSP00000329793:human:Zinc finger protein 85:E=44.4318 | ENSEMBL:ENSP00000261560:human:Zinc finger protein 430:E=43.8861 | ENSEMBL:ENSP00000352836:human:zinc finger protein 675:E=43.6778 | ENSEMBL:ENSP00000348403:human:CDNA FLJ36350 fis, clone THYMU2007…
F56D2.7	175802_at	ced-6				Adaptor protein CED-6, contains PTB domain	ENSEMBL:ENSP00000352047:human:GULP, engulfment adaptor PTB domain containing 1:E=40.4318 | ENSEMBL:ENSP00000330326:human:hypothetical protein LOC80164:E=10.6383 | ENSEMBL:ENSP00000348644:human:Isoform 2 of Protein numb homolog:E=10.1739 | ENSEMBL:ENSP00000347169:human:Isoform 1 of Protein numb homolog:E=10.1079 | FLYBASE:CG11804-PB:fly:Flybase gene name is ced-6-PB:E=34.1192 | FLYBASE:CG9695-PA:f…
F13A2.2	182670_at
F01G4.1	174598_s_at	psa-4	1	1	psa-4 ubiquitously expressed in the nuclei of all somatic cells. It was expressed in the T cells and their daughters. GFP fluorescence was not clearly detected in the T cells when they were in metaphase or anaphase. However, fluorescence was observed in both of the newly forming daughter nuclei in telophase.|Larval Expression: intestine; body wall muscle; Nervous System; head neurons; tail neuron…	Chromatin remodeling complex SWI/SNF, component SWI2 and related ATPases (DNA/RNA helicase superfamily)	ENSEMBL:ENSP00000265773:human:SWI/SNF-related matrix-associated actin-dependent regulator of chromatin a2 isoform a:E=282.921 | ENSEMBL:ENSP00000349788:human:SWI/SNF-related matrix-associated actin-dependent regulator of chromatin a2 isoform b:E=281.495 | ENSEMBL:ENSP00000350720:human:SMARCA4 isoform 2:E=255.796 | ENSEMBL:ENSP00000343896:human:Probable global transcription activator SNF2L4:E=234.…
F58B3.7	193480_at					mRNA splicing factor	ENSEMBL:ENSP00000338287:human:Splicing factor 45:E=31.3279 | FLYBASE:CG17540-PC:fly:Flybase gene name is CG17540-PC:E=10.5229 |
F47D12.1	176812_at	gar-2	1	0	GAR-2 was expressed in a subset of neurons from the folding stage during embryogenesis through adulthood. This observation is consistent with RT-PCR results showing the presence of gar-2 mRNA throughout development. GAR-2 was expressed in some head neurons with ciliated endings, which are putative sensory neurons, in many cells of the ventral cord, which are considered to be motor neurons, and in…		ENSEMBL:ENSP00000319984:human:Muscarinic acetylcholine receptor M2:E=52.7696 | ENSEMBL:ENSP00000306490:human:Muscarinic acetylcholine receptor M1:E=51.1938 | ENSEMBL:ENSP00000255380:human:Muscarinic acetylcholine receptor M3:E=48.1739 | ENSEMBL:ENSP00000331108:human:Muscarinic acetylcholine receptor M5:E=45.8861 | ENSEMBL:ENSP00000322924:human:5-hydroxytryptamine 1F receptor:E=37.9586 | ENSEMBL:E…
F25D1.1	174790_at	tag-93	1	1	Larval Expression: pharynx; intestine; anal depressor muscle; hypodermis; Nervous System; nerve ring; ventral nerve cord; head neurons; tail neurons;		ENSEMBL:ENSP00000282412:human:Isoform Beta-1 of Protein phosphatase 2C isoform beta:E=71.7695 | ENSEMBL:ENSP00000367801:human:PPM1B beta isoform variant 6 (Fragment):E=71.7447 | ENSEMBL:ENSP00000325920:human:Isoform Beta-2 of Protein phosphatase 2C isoform beta:E=71.699 | ENSEMBL:ENSP00000327255:human:Isoform Alpha-1 of Protein phosphatase 2C isoform alpha:E=68.0809 | ENSEMBL:ENSP00000314850:huma…
C48B4.4	175793_s_at	ced-7	0	0	CED-7 was widely expressed in embryos and was localized to the plasma membrane. In larvae and adults, CED-7 expression appeared restricted to specific cells. Specifically, CED-7 was detected in the amphid sheath cells, the pharyngeal-intestinal valve, and the phasmid sheath cells. CED-7 expression was also detected in both germline precursors and germline, except sperm in larvae and adults, respe…	Lipid exporter ABCA1 and related proteins, ABC superfamily	ENSEMBL:ENSP00000371818:human:ABCA3 variant protein (Fragment):E=145.538 | ENSEMBL:ENSP00000355303:human:Retinal-specific ATP-binding cassette transporter:E=143.745 | ENSEMBL:ENSP00000265662:human:ATP-binding cassette, sub-family A, member 2 isoform a:E=140.337 | ENSEMBL:ENSP00000354463:human:ABCA4 variant protein:E=138.585 | ENSEMBL:ENSP00000347205:human:ATP-binding cassette, sub-family A, membe…
Y46E12A.4	177151_at						ENSEMBL:ENSP00000177694:human:T-box transcription factor TBX21:E=29.1135 | ENSEMBL:ENSP00000295743:human:Eomesodermin homolog:E=29.0809 | ENSEMBL:ENSP00000374205:human:T-brain-1 protein:E=28.3566 | ENSEMBL:ENSP00000279386:human:T-box transcription factor TBX6:E=21.9208 | ENSEMBL:ENSP00000219905:human:similar to MAX-interacting protein isoform 5:E=21.6198 | ENSEMBL:ENSP00000374586:human:similar to…
C09F5.3	187378_at						ENSEMBL:ENSP00000262383:human:zinc finger protein 423:E=18.6778 | ENSEMBL:ENSP00000354794:human:Early hematopoietic zinc finger:E=12.7959 | ENSEMBL:ENSP00000299237:human:Zinc finger protein 319:E=12.0362 | ENSEMBL:ENSP00000308289:human:48 kDa protein:E=11.6198 | ENSEMBL:ENSP00000319305:human:Zinc finger protein 572:E=10.4949 | ENSEMBL:ENSP00000264808:human:PR domain zinc finger protein 5:E=10.327…
F41B5.8	191238_at	str-253				7-transmembrane olfactory receptor
F41E6.9	174090_at					Protein involved in vacuolar protein sorting	ENSEMBL:ENSP00000223500:human:Charged multivesicular body protein 5:E=67.7447 | ENSEMBL:ENSP00000216822:human:chromatin modifying protein 4A:E=17.0555 | ENSEMBL:ENSP00000217402:human:Charged multivesicular body protein 4b:E=14.7696 | ENSEMBL:ENSP00000297265:human:Charged multivesicular body protein 4c:E=12.5528 | FLYBASE:CG6259-PA:fly:Flybase gene name is CG6259-PA:E=61.6021 | FLYBASE:CG8055-PA:f…
C24H12.2	184491_at					Uncharacterized conserved protein
K02C4.5	174757_at					Unnamed protein
R74.8	173058_s_at	R74.8
F56H6.2	177630_at					Uncharacterized protein
Y62E10A.13	173613_s_at	Y62E10A.13	0	0	Larval Expression: intestine; unidentified cells in head;		ENSEMBL:ENSP00000275605:human:Phosphoserine phosphatase:E=55.1367 | FLYBASE:CG3705-PA:fly:Flybase gene name is aay-PA:E=48.3279 |
T07A5.6	186091_s_at	T07A5.6					ENSEMBL:ENSP00000345262:human:CDNA FLJ14891 fis, clone PLACE1004256, weakly similar to Mus musculus short coiled coil protein SCOCO (Scoc) mRNA:E=19.1549 | ENSEMBL:ENSP00000283110:human:HRIHFB2072 protein:E=18.4202 | ENSEMBL:ENSP00000345227:human:Short coiled coil protein:E=11.9208 | FLYBASE:CG5934-PA:fly:Flybase gene name is CG5934-PA:E=26.6198 |
C25G6.4	182648_at
W02B12.4	188504_at					Carboxylesterase and related proteins	ENSEMBL:ENSP00000304782:human:esterase 31:E=35.6778 | ENSEMBL:ENSP00000275857:human:Isoform 1 of Neuroligin-4, X-linked precursor:E=31.9208 | ENSEMBL:ENSP00000342535:human:Isoform 1 of Neuroligin-4, Y-linked precursor:E=30.5376 | ENSEMBL:ENSP00000264381:human:Cholinesterase precursor:E=30.3872 | ENSEMBL:ENSP00000317842:human:carboxylesterase 2 isoform 1:E=30.2596 | ENSEMBL:ENSP00000290567:human:C…
F35D2.5	174665_at	syd-1	1	0	The syd-1 mRNA was abundant in embryos and was reduced at later stages.|Antibodies against SYD-1 detected endogenous protein expression in the nerve ring of wild-type embryos and L1 larvae but not in syd-1 mutants.|GFP was observed as punctate clusters along the nerve processes throughout the nervous system.|	Predicted Rho GTPase-activating protein	ENSEMBL:ENSP00000340594:human:similar to synapse defective 1, Rho GTPase, homolog 1:E=34.4437 | ENSEMBL:ENSP00000341489:human:CDNA FLJ41692 fis, clone HCHON2000028, highly similar to Homo sapiens 7h3 protein mRNA:E=34.3665 | ENSEMBL:ENSP00000291107:human:Isoform Short of Active breakpoint cluster region-related protein:E=17.5229 | ENSEMBL:ENSP00000303909:human:Isoform Long of Active breakpoint cl…
C23H3.9	182086_s_at	C23H3.9					ENSEMBL:ENSP00000351956:human:Intestinal mucin:E=15.4949 | ENSEMBL:ENSP00000354885:human:Mucin-2 precursor:E=14.9586 | ENSEMBL:ENSP00000347118:human:Mucin 5 (Fragment):E=12.7212 | ENSEMBL:ENSP00000356455:human:Isoform C of Proteoglycan-4 precursor:E=11.7696 | ENSEMBL:ENSP00000356456:human:Isoform F of Proteoglycan-4 precursor:E=11.7696 | ENSEMBL:ENSP00000251819:human:Isoform A of Proteoglycan-4 p…
F42G9.9	172101_x_at	ptl-1	1	2	Staining was observed in the epidermis of embryos undergoing elongation, but not after hatching. In addition, weak staining was observed in a number of neurons within the head region. During larval and adult stages, mechanosensory neurons and their processes express PTL-1. The number and position of immunoreactive neurons were examined in six late first or second stage larvae, when six mechanosen…	Microtubule-associated protein TAU	ENSEMBL:ENSP00000340438:human:Microtubule-associated tau protein:E=27.8239 | ENSEMBL:ENSP00000262410:human:microtubule-associated protein tau isoform 1:E=27.0223 | ENSEMBL:ENSP00000352460:human:203 kDa protein:E=26.9208 | ENSEMBL:ENSP00000303214:human:microtubule-associated protein tau isoform 2:E=26.7447 | ENSEMBL:ENSP00000302706:human:microtubule-associated protein tau isoform 3:E=26.699 | ENSE…
K07C11.8	186360_at
T21C9.5	177411_s_at	lpd-9
K08E7.6	174521_at
B0280.1	174762_at	B0280.1	1	0	This pattern shows expression in the large nuclei of the intestine. Expression can be seen in late larval stages and in adults. Staining most commonly occurs in a group of posterior intestinal nuclei, and the pattern sometimes can be seen to extend to the anterior nuclei (though rarely). The variability in the expression pattern is not due to mosaicism as staining was performed on an integrated l…	Protein geranylgeranyltransferase type II, beta subunit	ENSEMBL:ENSP00000317473:human:Geranylgeranyl transferase type-2 subunit beta:E=100.237 | ENSEMBL:ENSP00000359861:human:37 kDa protein:E=99.4949 | ENSEMBL:ENSP00000359860:human:Rab geranylgeranyltransferase, beta subunit variant (Fragment):E=88.2441 | ENSEMBL:ENSP00000359862:human:Rab geranylgeranyltransferase, beta subunit:E=32.0757 | ENSEMBL:ENSP00000246166:human:Protein farnesyltransferase subu…
Y57A10A.7	185481_at					Uncharacterized protein
F33D4.3	188219_at	flp-13	1	0	Expressed in eggs and larva, but not from adult.|Nerve ring and other neuronal processes.|Expressed in ASE, ASG, ASK, BAG, DD, I5, M3, M5. Faint or variable expression observed in an extra pair of cells in the head. Male specific expression in VSP.|Transgenic animals carrying a gfp reporter gene fused to the promoter region of flp-13 (Pflp-13::gfp) (strain NY1121) show GFP expression in six cell …	Unnamed protein	FLYBASE:CG2346-PA:fly:Flybase gene name is Fmrf-PA:E=11.0555 |
Y37H2B.1	182920_at					Unnamed protein
C04B4.2	179273_at		1	0	Larval Expression: intestine; Nervous System; head neurons; unidentified cells in head;	Unnamed protein
K03E6.5	191999_s_at	unc-1	1	2	Expressed in embryos shortly before hatching. Broadly expressed in nervous system at L1 through L4: nerve ring, ventral cord motor neurons. Also in vulval muscles at adult.|Staining wild-type C. elegans with anti-UNC-1 antibody showed a punctate distribution of protein along nerve tracts. Staining was most intense in the nerve ring, the retrovesicular ganglion, and the ventral and dorsal nerve co…	Prohibitins and stomatins of the PID superfamily	ENSEMBL:ENSP00000286713:human:Erythrocyte band 7 integral membrane protein:E=79.1871 | ENSEMBL:ENSP00000255480:human:Stomatin-like protein 3:E=73.7959 | ENSEMBL:ENSP00000263730:human:Isoform 1 of Podocin:E=57.1675 | ENSEMBL:ENSP00000345911:human:Isoform 2 of Podocin:E=45.9586 | ENSEMBL:ENSP00000319323:human:Isoform 1 of Stomatin-like protein 1:E=27.5086 | ENSEMBL:ENSP00000352788:human:Stomatin-li…
K09H9.1	182326_at					Uncharacterized protein
R11H6.3	178198_at					Unnamed protein
F31E3.2	189110_at	F31E3.2				Serine/threonine protein kinase	ENSEMBL:ENSP00000301037:human:Isoform 1 of Uncharacterized serine/threonine-protein kinase SgK494:E=38.7696 | ENSEMBL:ENSP00000295797:human:Protein kinase C, iota type:E=37.6576 | ENSEMBL:ENSP00000306124:human:Protein kinase C epsilon type:E=37.6198 | ENSEMBL:ENSP00000262848:human:Serine/threonine-protein kinase PRKX:E=36.7959 | ENSEMBL:ENSP00000341919:human:OTTHUMP00000017246:E=36.7447 | ENSEMBL…
C36C9.3	180118_at					Uncharacterized protein
Y54E2A.10	184680_at
C25A1.4	173779_at					RNA-binding protein hnRNP-M	ENSEMBL:ENSP00000316950:human:Isoform 1 of Myelin expression factor 2:E=52.4559 | ENSEMBL:ENSP00000267836:human:Isoform 2 of Myelin expression factor 2:E=52.4437 | ENSEMBL:ENSP00000325376:human:heterogeneous nuclear ribonucleoprotein M isoform a:E=40.3768 | ENSEMBL:ENSP00000325732:human:heterogeneous nuclear ribonucleoprotein M isoform b:E=34.6383 | FLYBASE:CG9373-PA:fly:Flybase gene name is CG93…
ZC477.3	175494_at	ZC477.3				Unnamed protein	ENSEMBL:ENSP00000296441:human:coiled-coil domain containing 51:E=36.2219 |
F31E8.2	177413_s_at	snt-1	1	0	In adult hermaphrodites, strong staining were observed in three synaptic rich structures: nerve ring, ventral cord and dorsal cord processes, sites of neuromuscular junctions onto body wall muscles. Stained majority of the pharyngeal nervous system processes. Less intensive staining of the ventral and dorsal sublateral processes and several processes directed anteriorly from the nerve ring. Stain…	Ca2+-dependent phospholipid-binding protein Synaptotagmin, required for synaptic vesicle and secretory granule exocytosis	ENSEMBL:ENSP00000261205:human:Synaptotagmin-1:E=116.337 | ENSEMBL:ENSP00000315589:human:Synaptotagmin-2:E=114.114 | ENSEMBL:ENSP00000346265:human:Synaptotagmin-5:E=98.3872 | ENSEMBL:ENSP00000263846:human:synaptotagmin VII:E=71.284 | ENSEMBL:ENSP00000228567:human:Synaptotagmin-10:E=70.7695 | ENSEMBL:ENSP00000358558:human:Synaptotagmin-6:E=69.7959 | ENSEMBL:ENSP00000285794:human:synaptotagmin VI:E=…
K05C4.9	193278_at					ZYG-1-like serine/threonine protein kinases
F16A11.3	174717_at	F16A11.3				Protein phosphatase 2A regulatory subunit A and related proteins	ENSEMBL:ENSP00000285124:human:Isoform 1 of Serine/threonine-protein phosphatase 4 regulatory subunit 1:E=54.9586 | ENSEMBL:ENSP00000342972:human:Isoform 1 of Serine/threonine-protein phosphatase 4 regulatory subunit 1-like:E=33.7959 | ENSEMBL:ENSP00000360204:human:Isoform 2 of Serine/threonine-protein phosphatase 4 regulatory subunit 1-like:E=31.585 | ENSEMBL:ENSP00000244070:human:PPP4R1L protein…
Y37E11B.1	190343_at	Y37E11B.1				Zn-finger	ENSEMBL:ENSP00000270459:human:Zinc finger protein 787:E=12.3767 | ENSEMBL:ENSP00000255746:human:Zinc finger protein 679:E=10.9586 | ENSEMBL:ENSP00000327800:human:Isoform 2 of Zinc finger protein 181:E=10.6576 | ENSEMBL:ENSP00000301233:human:Zinc finger protein OZF:E=10.5229 | ENSEMBL:ENSP00000339195:human:50 kDa protein:E=10.4949 | ENSEMBL:ENSP00000367300:human:Zinc finger protein 425:E=10.4685 |…
F14H12.3	176787_s_at					Unnamed protein	ENSEMBL:ENSP00000260356:human:Thrombospondin-1 precursor:E=27.7959 | ENSEMBL:ENSP00000334802:human:Thrombospondin-2 precursor:E=26.9586 | ENSEMBL:ENSP00000271588:human:hemicentin 1:E=26.4685 | ENSEMBL:ENSP00000247153:human:Properdin precursor:E=26.4318 | ENSEMBL:ENSP00000264845:human:Semaphorin-5A precursor:E=25.5528 | ENSEMBL:ENSP00000313046:human:Brain-specific angiogenesis inhibitor 1 precurso…
F08D12.12	186592_at
Y48E1B.10	173938_s_at	gst-20				Glutathione S-transferase	ENSEMBL:ENSP00000295256:human:Glutathione-requiring prostaglandin D synthase:E=24.0315 | ENSEMBL:ENSP00000335620:human:Glutathione S-transferase A1:E=12.9586 | ENSEMBL:ENSP00000306378:human:Glutathione S-transferase A4:E=12.5229 | ENSEMBL:ENSP00000211122:human:Glutathione S-transferase A3:E=12.5229 | ENSEMBL:ENSP00000256594:human:Glutathione S-transferase Mu 3:E=12.2147 | ENSEMBL:ENSP00000211309:…
F37C4.5	171919_x_at	F37C4.5
F44E2.9	175106_at
F39H2.2	175361_at	sig-7				Predicted peptidyl prolyl cis-trans isomerase	ENSEMBL:ENSP00000253329:human:Peptidyl-prolyl cis-trans isomerase-like 4:E=116.055 | ENSEMBL:ENSP00000305602:human:serologically defined colon cancer antigen 10:E=31.4949 | ENSEMBL:ENSP00000334553:human:Isoform 1 of Peptidyl-prolyl cis-trans isomerase-like 2:E=29.585 | ENSEMBL:ENSP00000234288:human:Isoform 1 of Peptidyl-prolyl cis-trans isomerase-like 3:E=29.4559 | ENSEMBL:ENSP00000244367:human:P…
Y119D3B.21	176248_at
C26F1.7	183214_at					Protein kinase C inhibitor-like protein	ENSEMBL:ENSP00000229633:human:HINT4:E=17.3188 | FLYBASE:CG34015-PA:fly:Flybase gene name is CG34015-PA:E=16.7696 | FLYBASE:CG15362-PA:fly:Flybase gene name is CG15362-PA:E=15.0605 |
C31H5.5	179235_at
F32H2.2	190612_at	mdt-31				Transcriptional regulator SOH1	ENSEMBL:ENSP00000225728:human:Mediator of RNA polymerase II transcription subunit 31:E=35.0862 | FLYBASE:CG1057-PA:fly:Flybase gene name is MED31-PA:E=34.0044 |
Y22D7AR.13	175772_s_at	ser-4	1	0	Expression of a ser-4::gfp reporter gene construct is restricted to a few neurons in the nervous system. Most consistent expression can be observed in the RIB and RIS head interneuron classes. Less consistent expression is observed in a pharyngeal neuron, a pair of sublateral inter- or motorneurons, rarely in a pair of neurons in the retrovesicular ganglion, the PVT tail neuron, and either the DV…	7 transmembrane receptor	ENSEMBL:ENSP00000257763:human:5-hydroxytryptamine 1B receptor:E=63.3188 | ENSEMBL:ENSP00000313661:human:5-hydroxytryptamine 1D receptor:E=62.4685 | ENSEMBL:ENSP00000316244:human:5-hydroxytryptamine 1A receptor:E=61.5528 | ENSEMBL:ENSP00000322924:human:5-hydroxytryptamine 1F receptor:E=58.5528 | ENSEMBL:ENSP00000287907:human:5-hydroxytryptamine 5A receptor:E=54.8539 | ENSEMBL:ENSP00000349010:human…
T06E4.3	172042_x_at	atl-1	0	0	Ce-atl-1 mRNA was expressed in all larval stages and levels increased about fivefold in the adult stage.|Ce-atl-1 is expressed in both the mitotic and meiotic cells of wild-type adult gonads.|	Protein kinase of the PI-3 kinase family involved in mitotic growth, DNA repair and meiotic recombination	ENSEMBL:ENSP00000343741:human:Isoform 1 of Serine/threonine-protein kinase ATR:E=55.1938 | ENSEMBL:ENSP00000372583:human:302 kDa protein:E=55.1938 | ENSEMBL:ENSP00000372581:human:294 kDa protein:E=53.2441 | ENSEMBL:ENSP00000374162:human:ataxia telangiectasia mutated protein isoform 2:E=34.0605 | ENSEMBL:ENSP00000374163:human:Serine-protein kinase ATM:E=33.9586 | ENSEMBL:ENSP00000278616:human:351 …
Y105C5B.19	187077_s_at		1	1	Generally ubiquitous expression is seen in all somatic cells from early embryonic stages until adulthood. However, expression is confined to a varying number of discrete nuclear organelles. In anaesthetised worms these organelles have a random Brownian-like movement.	Unnamed protein
C18D1.3	187944_at	flp-4	1	0	Expressed in all stages|Nerve ring and other neuronal processes.|Expressed in ADL, ASEL, AVM, AWC, FLP, PHA, PHB, PVD, I5, I6, NSM. No male specific expression.|Expressed in ASEL but not ASER.
Y6E2A.5	179428_at					Unnamed protein
C02H7.3	173456_at	aex-3	1	0	~all neurons|~all neurons|Expr203 have shown that aex-3 is expressed in nearly all neurons in adults. The Gene Catchr-derived GFP::AEX-3 expression pattern extends these results by demonstrating that AEX-3 accumulates in many neurons at all stages of the C.elegans life cycle.|Larval Expression: intestine;	MAPK-activating protein DENN	ENSEMBL:ENSP00000304505:human:MAP-kinase activating death domain-containing protein isoform e:E=241.602 | ENSEMBL:ENSP00000310933:human:MAP-kinase activating death domain-containing protein isoform d:E=239.201 | ENSEMBL:ENSP00000343902:human:MAP-kinase activating death domain-containing protein isoform a:E=225.432 | ENSEMBL:ENSP00000348624:human:SET binding factor 1 isoform a variant:E=26.3872 | …
K10B3.6	173121_s_at	K10B3.6				Predicted starch-binding protein	ENSEMBL:ENSP00000265183:human:Putative glycerophosphodiester phosphodiesterase 5:E=68.9586 | ENSEMBL:ENSP00000368277:human:OTTHUMP00000030202:E=33.6021 | FLYBASE:CG2818-PA:fly:Flybase gene name is CG2818-PA:E=66.0177 | FLYBASE:CG9394-PA:fly:Flybase gene name is CG9394-PA:E=44.8861 | FLYBASE:CG11619-PA:fly:Flybase gene name is CG11619-PA:E=36.9586 | FLYBASE:CG18135-PB:fly:Flybase gene name is CG18…
Y75B8A.39	185669_at
B0454.10	189389_at	sri-30				Predicted olfactory G-protein coupled receptor
ZC155.1	173222_s_at	nex-1	0	0	The GFP is diffusely localized throughout the gland cell bodies within the terminal bulb of the pharynx, immediately anterior to the autofluorescent yellow granules that fill the cells of the intestine. When the vector nex-1-GFP 2 was used, punctate staining was also seen representing the nuclei of the two g1 gland cells of the terminal bulb. GFP staining was diffuse throughout the volume of the …	Annexin	ENSEMBL:ENSP00000262219:human:annexin A13 isoform b:E=63.8239 | ENSEMBL:ENSP00000347594:human:Annexin A8:E=62.1871 | ENSEMBL:ENSP00000334177:human:similar to Annexin A8:E=61.7447 | ENSEMBL:ENSP00000265447:human:Annexin A11:E=61.3188 | ENSEMBL:ENSP00000347164:human:annexin IV:E=60.699 | ENSEMBL:ENSP00000348889:human:annexin VI isoform 2:E=60.585 | ENSEMBL:ENSP00000340241:human:annexin A8-like:E=59…
W08F4.3	171987_x_at		1	1	Larval Expression: pharynx; intestine; body wall muscle; hypodermis; seam cells; Nervous System; head neurons; neurons along body; tail neurons; unidentified cells in tail ;
W03F8.2	189238_at						ENSEMBL:ENSP00000281092:human:Proto-oncogene tyrosine-protein kinase FER:E=23.1487 | ENSEMBL:ENSP00000331504:human:Proto-oncogene tyrosine-protein kinase Fes/Fps:E=22.2007 | ENSEMBL:ENSP00000337451:human:Isoform 1 of Ephrin type-A receptor 3 precursor:E=16.2924 | ENSEMBL:ENSP00000346899:human:Isoform 2 of Ephrin type-A receptor 5 precursor:E=16.284 | ENSEMBL:ENSP00000273854:human:Isoform 1 of Eph…
W07E11.3	175777_at	flp-2	1	1	Expressed in all stages|Nerve ring and other neuronal processes.|Expressed in AIA, RID, PVW, I5, MC. Faint or variable expression observed in ASI, M4, head muscles and an extra pair of cells in the head. No male specific expression.	Unnamed protein
F08G12.8	180678_at
F56C11.3	184982_s_at		0	1	Larval Expression: pharynx; body wall muscle;|Larval Expression: pharynx; body wall muscle; unidentified cells;	Mitochondrial sulfhydryl oxidase involved in the biogenesis of cytosolic Fe/S proteins	ENSEMBL:ENSP00000248114:human:erv1-like growth factor:E=33.7959 | ENSEMBL:ENSP00000347286:human:Augmenter of liver regeneration:E=32.9586 | ENSEMBL:ENSP00000351693:human:Truncated augmenter of liver regeneration:E=14.9208 | FLYBASE:CG12534-PA:fly:Flybase gene name is CG12534-PA:E=35.7696 |
C52B9.1	189097_at	cka-2				Choline kinase	ENSEMBL:ENSP00000312189:human:Choline/ethanolamine kinase:E=75.3372 | ENSEMBL:ENSP00000348454:human:Isoform 2 of Choline kinase alpha:E=69.699 | ENSEMBL:ENSP00000265689:human:Isoform 1 of Choline kinase alpha:E=65.699 | ENSEMBL:ENSP00000356168:human:ETNK2 protein:E=24.3098 | ENSEMBL:ENSP00000356167:human:Novel protein:E=23.8239 | ENSEMBL:ENSP00000266517:human:Ethanolamine kinase 1:E=19.7959 | ENS…
C10F3.4	179770_at	C10F3.4				Predicted hydrolase (HIT family)	ENSEMBL:ENSP00000368405:human:hypothetical protein LOC390637:E=31.2076 | FLYBASE:CG3552-PC:fly:Flybase gene name is CG3552-PC:E=19.4318 |
B0391.5	179123_at					Uncharacterized protein
T10B5.4	182567_at					Uncharacterized protein
M02B7.4	181013_at					Predicted glycosyltransferase	ENSEMBL:ENSP00000303404:human:Asparagine-linked glycosylation 14 homolog:E=29.3665 | FLYBASE:CG6308-PA:fly:Flybase gene name is CG6308-PA:E=18.8239 |
W05B10.1	192351_s_at	his-74				Histones H3 and H4	ENSEMBL:ENSP00000254810:human:Histone H3.3:E=60.7447 | ENSEMBL:ENSP00000305245:human:similar to H3 histone, family 3B:E=60.0044 | ENSEMBL:ENSP00000333277:human:Histone H3.2:E=59.5686 | ENSEMBL:ENSP00000230495:human:Histone H3.1:E=59.0458 | ENSEMBL:ENSP00000358175:human:Novel protein similar to histone 2, H3c:E=58.0969 | ENSEMBL:ENSP00000305353:human:Histone H3.1t:E=57.5686 | ENSEMBL:ENSP000003398…
T23D8.2	190295_at	tsp-7				Tetraspanin family integral membrane protein	ENSEMBL:ENSP00000257857:human:CD63 antigen:E=35.4437 | ENSEMBL:ENSP00000011898:human:Tetraspanin-9:E=33.1192 | ENSEMBL:ENSP00000324304:human:Tetraspanin-4:E=28.5686 | ENSEMBL:ENSP00000003603:human:Tetraspanin-6:E=23.1675 | ENSEMBL:ENSP00000271324:human:Leukocyte surface antigen CD53:E=23.0132 | ENSEMBL:ENSP00000324101:human:CD151 antigen:E=21.3872 | ENSEMBL:ENSP00000227155:human:CD82 antigen:E=21…
C03G5.7	180535_at	flp-5	1	0	Expressed in all stages|Nerve ring and other neuronal processes.|GFP expressed cells are only seen in the anterior head region.|Expressed in ASE, PVT, RMG, I4, M4, pharyngeal muscle. Faint or variable expression observed in P8 and I2. Male specific expression in Rays 1, 5, 7, HOB.|Expressed in R1B, R5B and R7B neurons.|Larval Expression: Nervous System; head neurons;
F42H10.2	176265_at					Uncharacterized conserved protein
T14B4.8	184018_at
F56A3.2	174268_s_at					GIY-YIG type nuclease	ENSEMBL:ENSP00000251303:human:GIY-YIG domain containing 1 isoform 1:E=39.6383 | ENSEMBL:ENSP00000335205:human:CDNA: FLJ23439 fis, clone HSI00184:E=35.2676 | ENSEMBL:ENSP00000333945:human:GIY-YIG domain containing 1 isoform 2:E=24.4202 | FLYBASE:CG18271-PA:fly:Flybase gene name is CG18271-PA:E=40.9586 |
B0035.16	193655_s_at					tRNA (5-methylaminomethyl-2-thiouridylate)-methyltransferase	ENSEMBL:ENSP00000290846:human:tRNA (5-methylaminomethyl-2-thiouridylate)-methyltransferase:E=67.4815 | ENSEMBL:ENSP00000370407:human:DJ1163J1.4 protein:E=60.1249 | ENSEMBL:ENSP00000370409:human:Mitochondrial 5-methylaminomethyl-2-thiouridylate-methyltransferase precursor transcript variant 3:E=18.4437 | FLYBASE:CG3021-PA:fly:Flybase gene name is CG3021-PA:E=71.699 |
F56A6.1	176756_s_at	sago-2					ENSEMBL:ENSP00000246314:human:eukaryotic translation initiation factor 2C, 3 isoform b:E=33.6198 | ENSEMBL:ENSP00000315528:human:Eukaryotic translation initiation factor 2C 3:E=33.2291 | ENSEMBL:ENSP00000362302:human:Eukaryotic translation initiation factor 2C, 1:E=32.6383 | ENSEMBL:ENSP00000207451:human:Eukaryotic translation initiation factor 2C 1:E=32.4685 | ENSEMBL:ENSP00000220592:human:eukar…
ZK287.1	179539_at		1	0	Larval Expression: intestine; Nervous System; nerve ring; ventral nerve cord; dorsal nerve cord; head neurons; tail neurons; unidentified cells; unidentified cells in tail ;
C28D4.3	173167_s_at	gln-6	0	0	Expressed in medial germline.	Glutamine synthetase	ENSEMBL:ENSP00000307900:human:Glutamine synthetase:E=115.013 | ENSEMBL:ENSP00000368058:human:19 kDa protein:E=42.301 | FLYBASE:CG1743-PB:fly:Flybase gene name is Gs2-PB:E=116.495 | FLYBASE:CG2718-PC:fly:Flybase gene name is Gs1-PC:E=107.31 |
C43H6.3	174931_at					Myotrophin and similar proteins	ENSEMBL:ENSP00000349140:human:Myotrophin:E=19.2441 | ENSEMBL:ENSP00000280771:human:Hypothetical protein DKFZp686I225:E=10.0605 | ENSEMBL:ENSP00000284207:human:Isoform 3 of Ankyrin repeat domain-containing protein 29:E=10.0506 | ENSEMBL:ENSP00000280772:human:Ankyrin-3:E=10.0315 | FLYBASE:CG31715-PA:fly:Flybase gene name is CG31715-PA:E=24.2441 | FLYBASE:CG7423-PA:fly:Flybase gene name is CG7423-PA…
Y7A5A.3	177895_at
T04D1.2	180499_at					Uncharacterized protein
C03E10.3	183839_at
R08D7.5	188889_at		1	0	This gene is expressed only in neural cells. At hatching, two cells in the head ganglia and three in the tail ganglia score for reporter activity. As the worm grows, more neurones become positive for expression-presumably indicating the birth of these cells. Adulthood, in which the full pattern can best be seen, has 15 cells staining in the head and tail ganglia, with a further 5 in the most ante…	Ca2+-binding protein (centrin/caltractin), EF-Hand superfamily protein	ENSEMBL:ENSP00000276365:human:Centrin-2:E=18.3566 | ENSEMBL:ENSP00000319052:human:Centrin-1:E=17.2924 | ENSEMBL:ENSP00000272298:human:Calmodulin:E=12.4559 | ENSEMBL:ENSP00000283122:human:centrin 3:E=11.6576 | ENSEMBL:ENSP00000315299:human:Calmodulin-like protein 3:E=11.3979 | FLYBASE:CG17493-PA:fly:Flybase gene name is CG17493-PA:E=16.8539 | FLYBASE:CG31802-PA:fly:Flybase gene name is CG31802-PA:…
T23H2.1	171843_x_at	npp-12				Nuclear pore complex, gp210 component	ENSEMBL:ENSP00000373405:human:Isoform 1 of Nuclear pore membrane glycoprotein 210 precursor:E=137.921 | ENSEMBL:ENSP00000254508:human:206 kDa protein:E=125.538 | ENSEMBL:ENSP00000340500:human:Nuclear pore membrane glycoprotein 210-like precursor:E=108.824 | ENSEMBL:ENSP00000292237:human:177 kDa protein:E=71.6383 | ENSEMBL:ENSP00000271854:human:Hypothetical protein DKFZp434E2118:E=28.3872 | FLYBAS…
T07C5.1	175566_s_at	ugt-50	1	0	Expressed in AFD, ASG, AUA, PVQ, intestine.	UDP-glucuronosyl and UDP-glucosyl transferase
W09C2.1	192655_s_at	elt-1	0	0	elt-1 (1.75 kb) detected exclusively in embryos.		ENSEMBL:ENSP00000365858:human:Isoform 1 of Erythroid transcription factor:E=48.0862 | ENSEMBL:ENSP00000368632:human:Isoform 2 of Trans-acting T-cell-specific transcription factor GATA-3:E=48.0132 | ENSEMBL:ENSP00000345681:human:Endothelial transcription factor GATA-2:E=47.2076 | ENSEMBL:ENSP00000341619:human:Isoform 1 of Trans-acting T-cell-specific transcription factor GATA-3:E=46.7447 | ENSEMBL…
C17H12.2	174076_at		0	0	Broadly expressed in gonad (faint).	Uncharacterized conserved protein	ENSEMBL:ENSP00000351580:human:69 kDa protein:E=33.1871 | ENSEMBL:ENSP00000329841:human:KIAA2013:E=33.1871 | ENSEMBL:ENSP00000332453:human:Novel protein:E=33.0506 | ENSEMBL:ENSP00000371104:human:similar to CG7289-PA:E=14.0132 | FLYBASE:CG7289-PA:fly:Flybase gene name is CG7289-PA:E=63.5376 |
C27H5.1	188407_at	pdl-1	1	0	Larval Expression: pharynx; Nervous System; head neurons; tail neurons;	cGMP-phosphodiesterase, delta subunit	ENSEMBL:ENSP00000287600:human:Retinal rod rhodopsin-sensitive cGMP 3',5'-cyclic phosphodiesterase subunit delta:E=55.4949 | FLYBASE:CG9296-PA:fly:Flybase gene name is CG9296-PA:E=39.7959 |
C15H9.5	174368_at					G protein-coupled seven transmembrane receptor	ENSEMBL:ENSP00000291972:human:Isoform 1 of Protein GPR107 precursor:E=77.1249 | ENSEMBL:ENSP00000336988:human:Isoform 2 of Protein GPR107 precursor:E=76.8539 | ENSEMBL:ENSP00000264080:human:Protein GPR108 precursor:E=76.4949 | FLYBASE:CG12121-PA:fly:Flybase gene name is CG12121-PA:E=83.6198 |
T27E9.3	173139_s_at	cdk-5				Cyclin-dependent kinase CDK5	ENSEMBL:ENSP00000297518:human:Cell division protein kinase 5:E=117.137 | ENSEMBL:ENSP00000266970:human:Cell division protein kinase 2:E=88.5376 | ENSEMBL:ENSP00000293215:human:Cell division protein kinase 3:E=88.1549 | ENSEMBL:ENSP00000261211:human:Serine/threonine-protein kinase PCTAIRE-2:E=78.699 | ENSEMBL:ENSP00000306043:human:Hypothetical protein DKFZp686L20222:E=78.3665 | ENSEMBL:ENSP0000027…
H20J04.2	174996_at					Chromatin remodeling complex WSTF-ISWI, large subunit (contains heterochromatin localization, PHD and BROMO domains)	ENSEMBL:ENSP00000371859:human:179 kDa protein:E=92 | ENSEMBL:ENSP00000353458:human:Isoform 1 of Bromodomain adjacent to zinc finger domain protein 1A:E=92 | ENSEMBL:ENSP00000351555:human:Isoform 2 of Bromodomain adjacent to zinc finger domain protein 1A:E=78.6198 | ENSEMBL:ENSP00000342434:human:Isoform 1 of Bromodomain adjacent to zinc finger domain protein 1B:E=40.5528 | ENSEMBL:ENSP00000179765:…
K04D7.5	179141_at	gon-4	0	0	GON-4::GFP was found in the nucleus. Furthermore, GON-4::GFP was found in the somatic gonadal precursor cells, Z1 and Z4, and their descendants from L1 until the early L3 stage. Expression was weak, but reproducible. During L4, GFP was observed in four nuclei of developing vulva, but not in other nongonadal cells. Intriguingly, GON-4::GFP was detected in a scattering of germ-line nuclei of rescue…		ENSEMBL:ENSP00000354322:human:Isoform 2 of GON-4-like protein:E=16.2757 | ENSEMBL:ENSP00000357315:human:Isoform 1 of GON-4-like protein:E=15.8239 |
F08F3.1	182555_at
F52A8.6	173011_at	F52A8.6	0	0	Larval Expression: unidentified cells in head;	Ras family small GTPase	ENSEMBL:ENSP00000373411:human:NF-kappa-B inhibitor-interacting Ras-like protein 1:E=28.2596 | ENSEMBL:ENSP00000354177:human:22 kDa protein:E=27.8239 | ENSEMBL:ENSP00000312773:human:Isoform 1 of NF-kappa-B inhibitor-interacting Ras-like protein 2:E=27.1938 | ENSEMBL:ENSP00000303580:human:Similar to Kappa B-ras 2:E=16.585 | ENSEMBL:ENSP00000308495:human:Isoform 2B of GTPase KRas:E=16.284 | ENSEMBL:…
K05C4.8	177883_at					Unnamed protein
F09E8.3	187673_at	msh-5				Mismatch repair ATPase MSH5 (MutS family)	ENSEMBL:ENSP00000364892:human:Isoform 1 of MutS protein homolog 5:E=96.284 | ENSEMBL:ENSP00000364855:human:Isoform 2 of MutS protein homolog 5:E=95.4949 | ENSEMBL:ENSP00000364894:human:Isoform 3 of MutS protein homolog 5:E=88.9208 | ENSEMBL:ENSP00000372887:human:27 kDa protein:E=43.8861 | ENSEMBL:ENSP00000348218:human:Hypothetical protein DKFZp434C1615 (Fragment):E=43.8861 | ENSEMBL:ENSP000002331…
B0495.2	188248_at					Protein kinase PITSLRE and related kinases	ENSEMBL:ENSP00000338551:human:Isoform SV9 of PITSLRE serine/threonine-protein kinase CDC2L1:E=132 | ENSEMBL:ENSP00000367902:human:90 kDa protein:E=129.638 | ENSEMBL:ENSP00000349411:human:Isoform 2 of PITSLRE serine/threonine-protein kinase CDC2L1:E=129.538 | ENSEMBL:ENSP00000344418:human:91 kDa protein:E=128.886 | ENSEMBL:ENSP00000348529:human:cell division cycle 2-like 1 (PITSLRE proteins) isofo…
F52G2.2	171930_x_at	rsd-2
B0478.1	175640_at	jnk-1	1	0	BDU SDQ ALM CAN HSN PDE PVD AVM other|Expressed in most or all neurons and their processes, including the nerve ring, the head ganglions, the dorsal and ventral nerve cords, and the tail ganglions. Expressed in all stages of development.|Most abundant during embryo and L1, L2 larva stages. Decreased gradually from the early L3 to young adult worms.	Jun-N-terminal kinase (JNK)	ENSEMBL:ENSP00000352157:human:Isoform Alpha-2 of Mitogen-activated protein kinase 10:E=140.959 | ENSEMBL:ENSP00000226594:human:mitogen-activated protein kinase 10 isoform 3:E=140.921 | ENSEMBL:ENSP00000322284:human:Isoform 4 of Mitogen-activated protein kinase 8:E=140.187 | ENSEMBL:ENSP00000345944:human:Isoform 3 of Mitogen-activated protein kinase 8:E=140.143 | ENSEMBL:ENSP00000353483:human:Isof…
VW06B3R.1	191832_at	ucr-2.1				Ubiquinol cytochrome c reductase, subunit QCR2	ENSEMBL:ENSP00000268379:human:Ubiquinol-cytochrome-c reductase complex core protein 2, mitochondrial precursor:E=25.7959 | ENSEMBL:ENSP00000203407:human:Ubiquinol-cytochrome-c reductase complex core protein I, mitochondrial precursor:E=11.9208 | ENSEMBL:ENSP00000298536:human:Mitochondrial-processing peptidase alpha subunit, mitochondrial precursor:E=10.0969 | FLYBASE:CG4169-PA:fly:Flybase gene na…
D2092.1	187772_at	D2092.1				Predicted Ca2+-dependent phospholipid-binding protein	ENSEMBL:ENSP00000350377:human:MCTP2:E=112.398 | ENSEMBL:ENSP00000309868:human:CDNA FLJ33132 fis, clone UMVEN2000133, weakly similar to RABPHILIN- 3A:E=102.585 | ENSEMBL:ENSP00000308957:human:MCTP1L:E=97.5686 | ENSEMBL:ENSP00000329646:human:MCTP2 protein:E=40.8239 | ENSEMBL:ENSP00000263846:human:synaptotagmin VII:E=11.8539 | ENSEMBL:ENSP00000267113:human:Isoform 1 of Protein FAM62A:E=11.7959 | ENS…
C11D2.2	188520_at					Aspartyl protease	ENSEMBL:ENSP00000350911:human:Isoform 1 of Cathepsin E precursor:E=50.3979 | ENSEMBL:ENSP00000354337:human:43 kDa protein:E=50.301 | ENSEMBL:ENSP00000211310:human:Gastricsin precursor:E=47.8539 | ENSEMBL:ENSP00000272190:human:Isoform 1 of Renin precursor:E=45.4318 | ENSEMBL:ENSP00000236671:human:Cathepsin D precursor:E=44.9208 | ENSEMBL:ENSP00000356163:human:Isoform 2 of Renin precursor:E=44.585 …
ZK858.5	177628_s_at
C15B12.1	189700_at					FAD-dependent oxidoreductase	ENSEMBL:ENSP00000317721:human:Peroxisomal sarcosine oxidase:E=54 |
D1005.1	175587_at					ATP-citrate lyase	ENSEMBL:ENSP00000253792:human:ATP-citrate synthase:E=1000 | ENSEMBL:ENSP00000345398:human:ATP citrate lyase isoform 2:E=1000 | ENSEMBL:ENSP00000295783:human:succinate-CoA ligase, GDP-forming, alpha subunit:E=16.8239 | FLYBASE:CG8322-PA:fly:Flybase gene name is ATPCL-PA:E=1000 | FLYBASE:CG6255-PA:fly:Flybase gene name is CG6255-PA:E=18.6778 | FLYBASE:CG1065-PA:fly:Flybase gene name is Scsalpha-PA:…
Y94H6A.4	177005_at						ENSEMBL:ENSP00000328545:human:Epididymal secretory glutathione peroxidase precursor:E=18.5686 | ENSEMBL:ENSP00000373477:human:Glutathione peroxidase 3 precursor:E=17 | ENSEMBL:ENSP00000373481:human:glutathione peroxidase 1 isoform 1:E=15.8861 | ENSEMBL:ENSP00000354581:human:Glutathione peroxidase 6 precursor:E=15.8239 | ENSEMBL:ENSP00000374265:human:Glutathione peroxidase 2:E=14.1549 | ENSEMBL:EN…
F46B3.3	192787_at					Uncharacterized protein with conserved cysteine
F43D2.1	191203_at						ENSEMBL:ENSP00000374532:human:Full-length cDNA clone CS0DA006YC23 of Neuroblastoma of Homo sapiens:E=44.6383 | ENSEMBL:ENSP00000374529:human:Isoform 1 of Cyclin-K:E=44.6021 | ENSEMBL:ENSP00000216279:human:Isoform 2 of Cyclin-K:E=44.4202 | ENSEMBL:ENSP00000369596:human:40 kDa protein:E=44.4089 | ENSEMBL:ENSP00000261900:human:Cyclin-T1:E=22.4949 | ENSEMBL:ENSP00000295238:human:Isoform A of Cyclin-T…
K04C1.3	173780_at					Unnamed protein
Y39A3CL.3	172668_x_at
T27A1.6	192729_at	mab-9	1	0	mab-9 is expressed in very few cells throughout development. In L1 larvae, mab-9::GFP expression is seen in the posterior hindgut cells B and F, the two cells that take on inappropriate lineage fates in mab-9 mutants. Expression is also seen in two posterior hypodermal nuclei of the large syncytial cell hyp7 and in the nervous system, where mab-9::GFP expression is evident in two neuronal nuclei …	TBX1 and related T-box transcription factors	ENSEMBL:ENSP00000373862:human:T-box transcription factor TBX20 isoform A:E=65.7213 | ENSEMBL:ENSP00000297053:human:Isoform 1 of T-box transcription factor TBX20:E=65.1079 | ENSEMBL:ENSP00000230608:human:T-box transcription factor TBX18:E=62.3468 | ENSEMBL:ENSP00000327983:human:TBX18 protein (Fragment):E=60.5686 | ENSEMBL:ENSP00000358437:human:T-box transcription factor TBX15:E=60.4559 | ENSEMBL:E…
256	174958_at
ZK652.11	175697_at	cuc-1	0	0	Strong expression in intestine of the adult. Strong expression in hypodermis (hypodermal cells of the head and body regions), nuclei in the head corresponding to hyp5, hyp6, and hyp7 in L1 animals.	Copper chaperone	FLYBASE:CG32446-PA:fly:Flybase gene name is CG32446-PA:E=11.5086 |
R09F10.3	175436_at
R04F11.4	192915_at	twk-13				Tandem pore domain K+ channel	ENSEMBL:ENSP00000244085:human:Potassium channel subfamily K member 15:E=22.2007 | ENSEMBL:ENSP00000306275:human:Potassium channel subfamily K member 3:E=20.3768 | ENSEMBL:ENSP00000334650:human:TWIK-related individual K+ channel:E=19.9586 | ENSEMBL:ENSP00000302166:human:Potassium channel subfamily K member 9:E=18.4815 | ENSEMBL:ENSP00000330877:human:Isoform 1 of Potassium channel subfamily K membe…
T08A9.9	181046_s_at	spp-5
B0336.7	183642_s_at	B0336.7	1	0	Expression is seen in two components predominantly in young larvae, but also at other larval stages and in adults. The first component consists of diffuse expression throughout the intestine. The second component consists of intense expression in several neuronal cell bodies. Faint processes can be seen between the cell bodies and the buccal cavity indicating these cells to be amphid sensory neur…
T08A9.3	191339_at	sng-1	1	0	Immunoreactivity was concentrated in nervous system regions rich in synapses, including the nerve ring, the dorsal nerve cord and the ventral nerve cord.|In jsIs219, the pattern of GFP fluorescence observed was similar to the typical localization pattern seen in immunolocalization experiments with endogenous SNG-1, except that faint GFP fluorescence was detected in the neuronal cell bodies in the…	Synaptic vesicle protein Synaptogyrin involved in regulation of Ca2+-dependent exocytosis	ENSEMBL:ENSP00000332287:human:Synaptogyrin-1:E=23.8861 | ENSEMBL:ENSP00000318845:human:Isoform 1B of Synaptogyrin-1:E=21.1549 | ENSEMBL:ENSP00000225777:human:Synaptogyrin-2:E=19.5229 | ENSEMBL:ENSP00000248121:human:Synaptogyrin-3:E=15.8239 | ENSEMBL:ENSP00000370946:human:22 kDa protein:E=15.7447 | ENSEMBL:ENSP00000216155:human:Isoform 1C of Synaptogyrin-1:E=14.9208 | FLYBASE:CG10808-PA:fly:Flybas…
F28F8.5	179475_s_at		0	0	Nuclear-localised expression is seen from late embryonic stages until adulthood in many, or all, cells of the intestine, somatic gonad, and hypodermis.
W08F4.9	181419_at	fbxb-14				Predicted transposase
C24B5.2	174154_at	spas-1				AAA+-type ATPase	ENSEMBL:ENSP00000320885:human:Isoform 1 of Spastin:E=81.4318 | ENSEMBL:ENSP00000340817:human:Isoform 2 of Spastin:E=79.6021 | ENSEMBL:ENSP00000349356:human:fidgetin-like 1:E=73.0969 | ENSEMBL:ENSP00000335106:human:Isoform 1 of Katanin p60 ATPase-containing subunit A1:E=54.9586 | ENSEMBL:ENSP00000245121:human:Katanin p60 subunit A-like 2:E=54.9208 | ENSEMBL:ENSP00000238497:human:Vacuolar protein s…
M02F4.3	174377_at					Predicted membrane protein, contains two CBS domains
182	174192_at
T22C1.7	177980_at	jph-1	1	1	JP is predominantly expressed in all muscle cells and certain neurons of the nerve ring.|T22C1.7 is expressed predominately in the bodywall muscle and in cells tentatively identified as pharyngeal, vulva and intestinal muscle.|GFP expression in the nuclei of body-wall muscle cells.	Junctional membrane complex protein Junctophilin and related MORN repeat proteins	ENSEMBL:ENSP00000284262:human:Isoform 1 of Junctophilin-3:E=120.824 | ENSEMBL:ENSP00000344488:human:Junctophilin-1:E=119.745 | ENSEMBL:ENSP00000278973:human:Isoform 1 of Junctophilin-2:E=118.319 | ENSEMBL:ENSP00000348648:human:Junctophilin 4:E=93.8239 | ENSEMBL:ENSP00000267407:human:66 kDa protein:E=93.7213 | ENSEMBL:ENSP00000344590:human:Isoform 2 of Junctophilin-2:E=56.699 | ENSEMBL:ENSP0000030…
F37B1.1	190975_at	gst-24				Glutathione S-transferase	ENSEMBL:ENSP00000295256:human:Glutathione-requiring prostaglandin D synthase:E=24.4559 | ENSEMBL:ENSP00000211122:human:Glutathione S-transferase A3:E=16.4559 | ENSEMBL:ENSP00000284562:human:Glutathione S-transferase A5:E=15.9208 | ENSEMBL:ENSP00000211309:human:Glutathione S-transferase A2:E=15.1805 | ENSEMBL:ENSP00000335620:human:Glutathione S-transferase A1:E=15.0706 | ENSEMBL:ENSP00000256594:hu…
F15A8.5	173854_s_at	dop-1	1	1	A dop-1::gfp reporter gene fusion has a more restricted expression pattern in the nervous system in larval and adult animals. Within the head ganglia, dop-1prom1::gfp is consistently expressed only in the RIS interneuron class. Only weak and inconsistent expression can be observed in other unidentified head neurons. Consistent and strong expression can be observed in the excretory gland cells and…	7 transmembrane receptor	ENSEMBL:ENSP00000327652:human:D(1A) dopamine receptor:E=57.585 | ENSEMBL:ENSP00000306129:human:D:E=56.3979 | ENSEMBL:ENSP00000280155:human:Alpha-2A adrenergic receptor:E=53.9208 | ENSEMBL:ENSP00000367120:human:serotonin 5-HT4 receptor isoform i:E=52 | ENSEMBL:ENSP00000314906:human:Isoform 5-HT4(E) of 5-hydroxytryptamine 4 receptor:E=51.9586 | ENSEMBL:ENSP00000353915:human:Isoform 5-HT4(B) of 5-hy…
W03G11.4	171801_s_at
F37E3.1	174859_at					Nuclear cap-binding complex, subunit NCBP1/CBP80	ENSEMBL:ENSP00000259464:human:Nuclear cap-binding protein subunit 1:E=138.337 | FLYBASE:CG7035-PA:fly:Flybase gene name is Cbp80-PA:E=134.638 | FLYBASE:CG7907-PA:fly:Flybase gene name is CG7907-PA:E=69.4318 |
Y75B8A.24	171802_s_at					Phosphatidylinositol 4-kinase	ENSEMBL:ENSP00000255882:human:Isoform 1 of Phosphatidylinositol 4-kinase alpha:E=1000 | ENSEMBL:ENSP00000330676:human:LOC220686 protein:E=144.886 | ENSEMBL:ENSP00000354044:human:Em:AP000557.3 protein:E=142.886 | ENSEMBL:ENSP00000315648:human:Isoform 2 of Phosphatidylinositol 4-kinase beta:E=45.0862 | ENSEMBL:ENSP00000357867:human:Isoform 1 of Phosphatidylinositol 4-kinase beta:E=45.041 | ENSEMBL:…
Y66A7A.5	176704_at		1	0	Larval Expression: intestine; renal gland cells; Nervous System; head neurons;	Unnamed protein
Y39A1A.3	181514_s_at					Zn-ribbon-containing protein implicated in mitosis	ENSEMBL:ENSP00000312318:human:Sjoegren syndrome/scleroderma autoantigen 1:E=13.9586 |
F36A2.4	190880_at	twk-30	1	0	Subset of motor neurons.	Tandem pore domain K+ channel	ENSEMBL:ENSP00000282146:human:Potassium channel subfamily K member 13:E=17.1938 | ENSEMBL:ENSP00000327611:human:Potassium channel subfamily K member 12:E=13.9586 | ENSEMBL:ENSP00000306275:human:Potassium channel subfamily K member 3:E=13.9586 | ENSEMBL:ENSP00000263372:human:Isoform 1 of Potassium channel subfamily K member 6:E=13.9208 | ENSEMBL:ENSP00000302166:human:Potassium channel subfamily K …
F13B12.5	175745_at	ins-1	1	2	Expressed in the nerve ring: more than 8 symmetric pairs of neurons. Expressed in sensory neurons: amphid sensory neurons. Expressed in other neurons: ventral nerve cord, neurons with lateral processes and/or cell bodies, tail neurons, pharyngeal neurons. Expressed in non-neuronal tissue: vulval muscle, intestine. Expressed in four-fold elongated embryo, L1-L4, adult.|ILP1 mRNA is approximately 0…
B0041.3	181727_at					Predicted peptidoglycan-binding protein, contains LysM domain
F13H8.10	192207_at	bpl-1				Biotin holocarboxylase synthetase/biotin-protein ligase	ENSEMBL:ENSP00000338387:human:Biotin--protein ligase:E=58.699 | FLYBASE:CG14670-PA:fly:Flybase gene name is CG14670-PA:E=39.7696 |
C34F6.9	173980_at					Ubiquitin-specific protease	FLYBASE:CG6004-PB:fly:Flybase gene name is CG6004-PB:E=12.5376 |
F33E2.3	189890_at					C-type lectin
F36A2.13	173629_at					Predicted ubiquitin-protein ligase/hyperplastic discs protein, HECT superfamily	ENSEMBL:ENSP00000220959:human:309 kDa protein:E=201.745 | ENSEMBL:ENSP00000373851:human:Ubiquitin-protein ligase EDD1:E=198.208 | ENSEMBL:ENSP00000262854:human:Isoform 1 of HECT, UBA and WWE domain-containing protein 1:E=28.3768 | ENSEMBL:ENSP00000358123:human:HECT domain and ankyrin repeat containing, E3 ubiquitin protein ligase 1:E=25.3768 | ENSEMBL:ENSP00000262903:human:HECT domain and ankyrin…
R05F9.9	175442_at					Unnamed protein
Y43F8C.13	193673_s_at					Predicted inosine-uridine preferring nucleoside hydrolase	FLYBASE:CG12177-PA:fly:Flybase gene name is CG12177-PA:E=37.4318 | FLYBASE:CG11158-PA:fly:Flybase gene name is CG11158-PA:E=30.4202 | FLYBASE:CG5418-PA:fly:Flybase gene name is CG5418-PA:E=23.2218 |
E03D2.2	174265_at	nlp-9	1	2	Reporter construct is expressed primarily or exclusively in neurons or "endocrine/secretory" cells. GFP expression in non-neuronal tissues include the gut (frequently), specific somatic gonad cells, and in pharyngeal or vulval muscles (rarely). No expression is detected in hypodermal, body wall muscle or germ tissues. nlp-9 is expressed at head and tail neurons and VNC.|Expressed in ASI, AWB, 4 h…	Unnamed protein
F32D8.12	190145_s_at	F32D8.12					ENSEMBL:ENSP00000334069:human:Isoform 2 of Probable D-lactate dehydrogenase, mitochondrial precursor:E=107.824 | ENSEMBL:ENSP00000300051:human:Isoform 1 of Probable D-lactate dehydrogenase, mitochondrial precursor:E=106.456 | ENSEMBL:ENSP00000315351:human:Isoform 1 of D-2-hydroxyglutarate dehydrogenase, mitochondrial precursor:E=34.9586 | ENSEMBL:ENSP00000264167:human:Alkyldihydroxyacetonephospha…
F54E4.4	190040_at					Predicted tyrosinase
C16A11.4	185483_at					Uncharacterized protein
Y37D8A.8	181886_at					Unnamed protein
Y54F10BM.9	173023_at					Uncharacterized protein
167	173339_at
Y41E3.1	173481_at	Y41E3.1				Unnamed protein	FLYBASE:CG6236-PB:fly:Flybase gene name is CG6236-PB:E=99.9208 | FLYBASE:CG16854-PA:fly:Flybase gene name is CG16854-PA:E=63.0315 | FLYBASE:CG9168-PA:fly:Flybase gene name is CG9168-PA:E=53.7212 | FLYBASE:CG10730-PA:fly:Flybase gene name is CG10730-PA:E=51.9586 | FLYBASE:CG7120-PA:fly:Flybase gene name is CG7120-PA:E=53.0088 | FLYBASE:CG15695-PA:fly:Flybase gene name is CG15695-PA:E=50.8861 | FLY…
48	172250_x_at
F59A1.9	179183_at					Uncharacterized protein
F45E4.2	173043_at	plp-1	1	1	PLP-1 was expressed in oocytes and embryos.|Larval Expression: intestine; body wall muscle; Nervous System; ventral nerve cord; head neurons; tail neurons;	Transcriptional regulator of the PUR family, single-stranded-DNA-binding	ENSEMBL:ENSP00000332706:human:Transcriptional activator protein Pur-alpha:E=28.0555 | ENSEMBL:ENSP00000275523:human:Transcriptional activator protein Pur-beta:E=24.6778 | ENSEMBL:ENSP00000345168:human:Isoform 2 of Purine-rich element-binding protein gamma:E=12.5528 | FLYBASE:CG1507-PA:fly:Flybase gene name is Pur-alpha-PA:E=33.6021 |
H11L12.1	172299_x_at					Unnamed protein
F26A3.8	175649_s_at	rrf-1				RNA-directed RNA polymerase QDE-1 required for posttranscriptional gene silencing and RNA interference
Y48E1C.2	181772_s_at					Putative trehalase	ENSEMBL:ENSP00000286492:human:Protein C9orf41:E=70.1249 | ENSEMBL:ENSP00000366033:human:Chromosome 9 open reading frame 41:E=38.5229 | FLYBASE:CG11596-PC:fly:Flybase gene name is CG11596-PC:E=61.284 |
B0507.1	173261_s_at					von Willebrand factor and related coagulation proteins	ENSEMBL:ENSP00000294599:human:Multiple epidermal growth factor-like domains 6 precursor:E=11.3979 | FLYBASE:CG33196-PB:fly:Flybase gene name is dp-PB:E=11.2757 |
F58A4.2	186566_s_at
F13D12.2	192972_at	ldh-1	1	1	Larval Expression: rectal epithelium; body wall muscle; hypodermis; Nervous System; nerve ring; ventral nerve cord; head neurons; unidentified cells in tail ;	Lactate dehydrogenase	ENSEMBL:ENSP00000229319:human:L-lactate dehydrogenase B chain:E=108.398 | ENSEMBL:ENSP00000227157:human:lactate dehydrogenase A:E=103.097 | ENSEMBL:ENSP00000280704:human:L-lactate dehydrogenase C chain:E=100.854 | ENSEMBL:ENSP00000302393:human:L-lactate dehydrogenase A-like 6B:E=96.1611 | ENSEMBL:ENSP00000280706:human:L-lactate dehydrogenase A-like 6A:E=93.3468 | ENSEMBL:ENSP00000368722:human:Iso…
K08F11.1	186083_at
ZK265.7	179195_at						FLYBASE:CG14419-PA:fly:Flybase gene name is CG14419-PA:E=10.0757 |
C29A12.4	189271_s_at	nrx-1				Neurexin III-alpha	ENSEMBL:ENSP00000331705:human:Neurexin-3-alpha precursor:E=133.161 | ENSEMBL:ENSP00000323023:human:Isoform 2 of Neurexin-2-alpha precursor:E=124.097 | ENSEMBL:ENSP00000331508:human:Neurexin 3-alpha:E=124.065 | ENSEMBL:ENSP00000265459:human:Isoform 1 of Neurexin-2-alpha precursor:E=110.638 | ENSEMBL:ENSP00000338349:human:neurexin 3 isoform alpha precursor:E=104.638 | ENSEMBL:ENSP00000367509:human:…
R13A1.4	190771_s_at	unc-8	1	0	BDU SABD PVM PVC AVB AVA AVD AVE AVJ PDA PDB DA DB DD VD VC VB HSN ASH FLP AVG AIB AIN AIZ, some other neurons|interneurons, motor neurons [but conflict with other data on the same promoter]|pR13A14lacZ activity is apparent in the embryo and is first detected during the 3-fold stage, about 300 min prior to hatching. This staining is likely to occur in the embryonically derived DA, DB, and/or DD m…	Non voltage-gated ion channels (DEG/ENaC family)	ENSEMBL:ENSP00000345751:human:Isoform 1 of Amiloride-sensitive sodium channel subunit beta:E=45.6021 | ENSEMBL:ENSP00000300061:human:Amiloride-sensitive sodium channel gamma-subunit:E=45.2291 | ENSEMBL:ENSP00000302874:human:Isoform 2 of Amiloride-sensitive sodium channel subunit beta:E=45.1612 | ENSEMBL:ENSP00000228916:human:Isoform 1 of Amiloride-sensitive sodium channel subunit alpha:E=43.4815 …
C09D8.1	174545_at	ptp-3	1	1	Reporter_gene: PTP-3B::GFP transgenes showed widespread expression in embryos. The earliest stage GFP was detected in these embryos was during late gastrulation (approximately 250-300 minutes after first cleavage at 20C). PTP-3B::GFP expression was observed uniformly on the surface of most, possibly all, cells in the embryo during gastrulation cleft closure and epidermal enclosure. In later embry…	Protein tyrosine phosphatase	ENSEMBL:ENSP00000353187:human:Protein tyrosine phosphatase receptor type D:E=1000 | ENSEMBL:ENSP00000346738:human:protein tyrosine phosphatase, receptor type, F isoform 2 precursor:E=1000 | ENSEMBL:ENSP00000349932:human:169 kDa protein:E=1000 | ENSEMBL:ENSP00000347106:human:Isoform PTPS-MEA of Receptor-type tyrosine-protein phosphatase S precursor:E=1000 | ENSEMBL:ENSP00000347373:human:protein ty…
Y38E10A.24	172660_s_at
Y102A5C.2	185763_at
F37D6.3	177742_at
F45G2.7	177673_s_at
ZC8.4	173059_at	lfi-1
[truncated: 460 more rows]

## Sheet: total muscle not EA
Genes detected in the total muscle enriched dataset but not the embryonic A-class enriched dataset (Fox et al BMC Genomics 2005)
[truncated: 1,160 more rows]

[truncated: 5 more sheets: total muscle and EA, EP enriched, emb Pan not total muscle, total muscle not emb Pan, Total muscle and emb Pan]
