# Supplementary material for: The embryonic muscle transcriptome of Caenorhabditis elegans
Source: Genome Biol. 2007 Sep 12;8(9):R188. doi: 10.1186/gb-2007-8-9-r188 (PMC2375026; doi:10.1186/gb-2007-8-9-r188)
Supplement: Additional data file 10 — Presented is a comparison of the total muscle dataset with HLH-1 induced transcripts. [file gb-2007-8-9-r188-S10.xls]

## Sheet: hlh-1 enriched
Reannotation of HLH-1 dataset (Fukushige et al 2006)
									Neuron expression Key	Muscle Key
									0 = Not annotated as expressed in neurons	0 = not expressed in muscle
									1 = In neurons	1 = expressed in bwm, anal depressor, head muscle, anal muscle, or all cells
									3 = In all cells	2 = expressed only in vulval muscle
									4 = male specific	3 = expressed in early embryo only
									5 = No spatial expression data	4 = described in literature as expressed in body wall muscle
All cosmids	Affy id	Affy Cosmid	WB Cosmid	WormBase ID	Other Cosmid Names	Common name	Brief id	Mutant	Neural Expression	Muscle expression	Expression Patterns	Cell Groups	MicroArray map positions	GO list	KOG ID	KOG	Blast Hits (hit|species|description|E_val)
F59A7.3	183729_at	F59A7.3		WBGene00019091		srab-13		tm2105	1	0	Larval Expression: Reproductive System; developing vulva; hypodermis; Nervous System; head neurons;	hypodermis|head neurons|nervous system|Reproductive System|developing vulva	3
ZK381.5	181271_s_at	ZK381.5b	ZK381.5	WBGene00022727	ZK381.5a	ZK381.5	ZK381.5 encodes a homolog of Drosophila ESPINAS and PRICKLE, and of human PRICKLE1, PRICKLE2, and LMO6; ZK381.5 enables Wnt-directed planar cell polarity; ZK381.5 is required for the fully asymmetrical division of B.a versus B.p cells, though this requirement is quantitatively weak.	ttTi5167	0	0	Larval Expression: intestine; unidentified cells in head; unidentified cells in tail ;	head|tail|intestine		Molecular_function:zinc ion binding|Biological_process:embryonic development (sensu Metazoa)	KOG1704	LIM domain	ENSEMBL:ENSP00000012407:human:LIM domain only protein 6:E=38.041 | ENSEMBL:ENSP00000257721:human:Isoform 2 of Testin:E=34.3188 | ENSEMBL:ENSP00000350937:human:Isoform 1 of Testin:E=34.2596 | ENSEMBL:ENSP00000352128:human:Isoform 2 of Protein C6orf49:E=25.1249 | ENSEMBL:ENSP00000295902:human:Prickle-like protein 2:E=25.0506 | ENSEMBL:ENSP00000335185:human:42 kDa protein:E=24.4685 | ENSEMBL:ENSP000…
Y47D7A.12	176458_at	Y47D7A.12		WBGene00021624				snp_Y39G10AR[2]|snp_Y39G10AR[1]						Molecular_function:dopamine receptor activity|Biological_process:G-protein coupled receptor protein signaling pathway|Cellular_component:integral to membrane	LSE4015	Unnamed protein
Y34D9B.1	173119_s_at	Y34D9B.1a	Y34D9B.1	WBGene00003238	Y34D9B.1b	mig-1	mig-1 encodes one of four C. elegans Frizzled-like receptors; mig-1 was initially identified in screens for animals with defective cell migrations, and its activity is required for proper migration of the QL neuroblast and the HSN neurons.	e1787|mu72|n687|u777|n1354|n1652|ttTi581|ttTi5028|uCE1-582	1	1	Expressed in hypodermal cells during embryogenesis. Also expressed some neurons (HSN QR QL SIA SIB), body wall muscle and M.	neurons|hypodermis|SIB neurons|SIA neurons		Molecular_function:G-protein coupled receptor activity|Cellular_component:membrane|Molecular_function:non-G-protein coupled 7TM receptor activity|Biological_process:cell surface receptor linked signal transduction	KOG3577	Smoothened and related G-protein-coupled receptors	ENSEMBL:ENSP00000229030:human:Frizzled-10 precursor:E=45.1612 | ENSEMBL:ENSP00000311581:human:Frizzled 4 precursor:E=45.1308 | ENSEMBL:ENSP00000345785:human:Frizzled-9 precursor:E=39.3372 | ENSEMBL:ENSP00000287934:human:Frizzled-1 precursor:E=28.3279 | ENSEMBL:ENSP00000323901:human:Frizzled-2 precursor:E=26.4949 | ENSEMBL:ENSP00000354607:human:Frizzled-5 precursor:E=25.4815 | ENSEMBL:ENSP00000315…
T25F10.2	175643_s_at	T25F10.2	T25F10.2	WBGene00000936		dbl-1	dbl-1 encodes a member of the transforming growth factor beta (TGFbeta) superfamily that includes Drosophila decapentaplegic (Dpp) and the vertebrate bone morphogenetic proteins (BMPs); DBL-1 functions as a dose-dependent ligand for the SMA-6 and DAF-4 TGFbeta receptors that ultimately activate the SMA-2, -3, and -4 complex of transcription factors to regulate body length and size, as well as the…	ev580|kk3|mk3|wk70|nk3|snp_T25F10[1]	1	1	CP(m), dorso-rectal ganglion neurons(m), spicule neurons(m), tail cells in L3/L4 larvae, anal depressor muscle, retro-vesiscular ganglion (RVG) neurons, PDA motor neuron, ventral nerve cord neurons. (m= male only)|GFP staining is observed in many neurons including some amphid neurons and neurons in ventral nerve cord. The cell bodies of VA, VB, DA, and DB neurons shows fluorescence. The amphid ne…	neurons|CP neurons|dorso-rectal ganglion neurons|RVG neurons|neurons|DA neurons|DB neurons|VB neurons|pharyngeal neurons|VA neurons|male nervous system|neurons|ventral nerve cord|pharyngeal neurons	6	Molecular_function:growth factor activity|Biological_process:growth|Cellular_component:extracellular region	KOG3900	Transforming growth factor beta, bone morphogenetic protein and related proteins	ENSEMBL:ENSP00000265030:human:Bone morphogenetic protein 5 precursor:E=36.4685 | ENSEMBL:ENSP00000246044:human:Bone morphogenetic protein 2 precursor:E=34.5086 | ENSEMBL:ENSP00000245451:human:Bone morphogenetic protein 4 precursor:E=33.8861 | ENSEMBL:ENSP00000265624:human:Bone morphogenetic protein 7 precursor:E=32.3188 | ENSEMBL:ENSP00000295379:human:Bone morphogenetic protein 10 precursor:E=32.…
C52D10.1	176271_at	C52D10.1		WBGene00016875				cxTi1309					14
C14F11.6	193712_s_at	C14F11.6		WBGene00015781				n490n785|n490n786|n787|n788|n795|n796|n797|n798|n799|n801|n802|n803|n804|n805|n806|n807|n808|n809|n810|n811|n812|n813|n814|n815|n816|n817|n818|n819|n820|n506|n490|n785|n786|n1274|ok1432|uCE2-1775					14	Molecular_function:dTDP-4-dehydrorhamnose 3,5-epimerase activity|Biological_process:lipopolysaccharide biosynthesis	InP_uni_011257
C04G6.3	175702_s_at	C04G6.3		WBGene00004040		pld-1		ttTi2397|tm2794	1	1	Larval Expression: pharynx; body wall muscle; hypodermis; Nervous System; nerve ring; ventral nerve cord; tail neurons;|Larval Expression: pharynx; intestine; body wall muscle; hypodermis; Nervous System; nerve ring; tail neurons;|Larval Expression: pharynx; pharyngeal-intestinal valve; body wall muscle; Nervous System; head neurons; unidentified cells in tail ;|Larval Expression: pharynx; intest…	pharynx|hypodermis|tail neurons|nerve ring|ventral nerve cord|nervous system|body wall muscle|pharynx|hypodermis|intestine|tail neurons|nerve ring|nervous system|body wall muscle|tail|pharynx|uterus|head neurons|nervous system|Reproductive System|body wall muscle|pharyngeal-intestinal valve|pharynx|hypodermis|intestine|head neurons|tail neurons|nerve ring|ventral nerve cord|dorsal nerve cord|nerv…	9	Molecular_function:catalytic activity|Biological_process:metabolism|Molecular_function:protein binding|Molecular_function:phosphoinositide binding|Biological_process:cell communication|Molecular_function:phospholipase D activity|Molecular_function:calcium ion binding|Cellular_component:membrane|Biological_process:phosphatidylcholine metabolism	KOG1329	Phospholipase D1	ENSEMBL:ENSP00000342793:human:Isoform PLD1A of Phospholipase D1:E=219.699 | ENSEMBL:ENSP00000348681:human:Isoform PLD1B of Phospholipase D1:E=219.569 | ENSEMBL:ENSP00000340326:human:Isoform PLD1D of Phospholipase D1:E=197.538 | ENSEMBL:ENSP00000263088:human:Isoform PLD2A of Phospholipase D2:E=194.041 | ENSEMBL:ENSP00000339936:human:Isoform PLD1C of Phospholipase D1:E=106.854 | FLYBASE:CG12110-PE:…
F27D9.2	179778_at	F27D9.2		WBGene00017861				ok462|ok463					24	Molecular_function:transporter activity|Biological_process:transport|Cellular_component:integral to membrane|Molecular_function:hydrogen:sugar symporter activity|Cellular_component:membrane|Molecular_function:drug transporter activity|Biological_process:drug transport	KOG2325	Predicted transporter/transmembrane protein	ENSEMBL:ENSP00000296468:human:CDNA FLJ90083 fis, clone HEMBA1004982, weakly similar to TETRACYCLINE RESISTANCE PROTEIN, CLASS E:E=46.4949 | FLYBASE:CG8596-PA:fly:Flybase gene name is CG8596-PA:E=46 |
F52C12.2	176454_s_at	F52C12.2		WBGene00018679				cxTi10224					2		KOG3154	Uncharacterized conserved protein	ENSEMBL:ENSP00000007390:human:hypothetical protein LOC115939:E=47.5376 | FLYBASE:CG4338-PA:fly:Flybase gene name is CG4338-PA:E=56.9208 |
C26F1.10	172588_x_at	C26F1.10		WBGene00001464		flp-21	flp-21 encodes a single FMRFamide-related neuropeptide (FaRP) that serves as a ligand for NPR-1, a G protein-coupled receptor that regulates social versus solitary feeding behavior in several Caenorhabditis species; genetic analysis suggests that FLP-21 acts through NPR-1 to inhibit social feeding behavior; FLP-21 is expressed in the ADL, ASE and ASH sensory neurons, the URA motor neurons, the MC…	pk1601|ok889	1	0	flp-21 reporter showed expression in the ADL, ASE and ASH sensory neurons., the URA motor neurons and the MC, M2 and M4 pharyngeal neurons. Faint or variable GFP fluorescence was also observed in a small number of other neurons, but these have not been identified. flp-21 was also detected in the intestine.|Expressed in ADL, ASI, ASH, ASE, FLP, URA, MC, M4, M2. Male specific expression in P6-9, SP…	intestine|intestine|head neurons|nervous system	6		InP_Cae_012528
F54D12.4	171744_x_at	F54D12.4		WBGene00018817				tm1243|ok658|qa900|qa901|ttTi6421|ttTi6890|ttTi6899|ttTi6906|snp_T27D12[1]					11	Biological_process:physiological process|Biological_process:larval development (sensu Nematoda)|Biological_process:growth|Biological_process:post-embryonic body morphogenesis|Biological_process:locomotory behavior
F32D8.5	180254_s_at	F32D8.5a	F32D8.5	WBGene00009330	F32D8.5b	F32D8.5		ttTi1956|snp_C18E3[1]						Biological_process:physiological process|Biological_process:embryonic development (sensu Metazoa)|Biological_process:positive regulation of growth rate|Biological_process:gametogenesis	KOG4478	Uncharacterized membrane protein
B0414.2	172032_x_at	B0414.2		WBGene00004393		rnt-1	rnt-1 encodes a transcription factor that is the sole C. elegans member of the RUNX family of transcriptional regulators; rnt-1 activity is required for several developmental processes, including regulation of hypodermal seam cell proliferation and proper development of the male tail; RNT-1 can physically interact with SMA-4 and regulates, either directly or indirectly, expression of tlp-1 and ck…	tm388|tm491|e1241|os58|ok351	0	1	Run is expressed in the lateral hypodermis and intestine of C. elegans. Reporter gene expression in embryos from all transformed lines was first detected exclusively in hypodermal seam cells at the bean stage of development. Reporter gene expression was observed in the nuclei of these cells, and expression persisted throughout embryogenesis. Expression of run in seam cell nuclei was detected up u…	intestine|lateral hypodermis|seam cells|intestine|seam cells	10	Molecular_function:DNA binding|Molecular_function:ATP binding|Biological_process:regulation of transcription, DNA-dependent|Cellular_component:nucleus|Molecular_function:transcription factor activity|Biological_process:embryonic development (sensu Metazoa)	KOG3982	Runt and related transcription factors	ENSEMBL:ENSP00000319087:human:runt-related transcription factor 2 isoform b:E=35.2676 | ENSEMBL:ENSP00000360478:human:Isoform 2 of Runt-related transcription factor 2:E=33.0223 | ENSEMBL:ENSP00000360493:human:Isoform 1 of Runt-related transcription factor 2:E=32.9586 | ENSEMBL:ENSP00000352514:human:runt-related transcription factor 2 isoform a:E=32.585 | ENSEMBL:ENSP00000343477:human:Isoform 2 of…
F25H9.4	179198_at	F25H9.4		WBGene00009137		bath-39		ok1838					9	Molecular_function:protein binding	LSE0150	Uncharacterized protein, contains BTB/POZ domain
C28C12.11	187165_at	C28C12.11		WBGene00016181				tm1339					4		InP_Cae_008773
K08E4.6	190435_s_at	K08E4.6		WBGene00010670				ok220|snp_F33C8[2]|snp_F33C8[1]					18	Biological_process:transport|Cellular_component:integral to membrane	KOG3287	Membrane trafficking protein, emp24/gp25L/p24 family	ENSEMBL:ENSP00000263788:human:Transmembrane emp24 domain-containing protein 5 precursor:E=35.5376 | ENSEMBL:ENSP00000214869:human:Transmembrane emp24 domain-containing protein 1 precursor:E=27.585 | ENSEMBL:ENSP00000359305:human:CGI-100 protein:E=17.7696 | ENSEMBL:ENSP00000359303:human:CGI-100 protein:E=17.699 | ENSEMBL:ENSP00000282382:human:Transmembrane emp24 domain-containing protein 7 precurs…
F56A8.7	187680_s_at	F56A8.7b	F56A8.7	WBGene00006798	F56A8.7a	unc-64	unc-64 encodes syntaxin, an plasma membrane receptor for intracellular vesicles that is orthologous to vertebrate syntaxin 1A (OMIM:186590) and Drosophila Syx1A; UNC-64 is required for normal locomotion and possibly also for insulin secretion; as an essential component of the core synaptic vesicle fusion machinery, UNC-64 interacts with UNC-13, a diacylglycerol-binding protein, and SNB-1/synaptob…	js21|md1259|e246|md130|js115|snp_F56A8[3]	1	0	~all neurons [M.Nonet(personal communication to Shawn Lockery)]|Syntaxin was detected in the nervous system. Syntaxin immunoreactivity was very strong and distributed uniformly along the major process bundles: the nerve ring, ventral cord, and dorsal cord. Syntaxin was also detected in the pharyngeal nervous system. Furthermore, syntaxin was detected outside the nervous system. Immunoreactivity w…	neurons|vulva|spermathecae|intestine|nerve ring|ventral nerve cord|dorsal nerve cord|pharyngeal neurons|nervous system|vulva|spermathecae|intestinal|all neurons|neurons|vulva|spermathecae|intestinal|distal tip cells|neurons		Molecular_function:protein transporter activity|Biological_process:intracellular protein transport|Cellular_component:membrane	KOG0810	SNARE protein Syntaxin 1 and related proteins	ENSEMBL:ENSP00000222812:human:Isoform 1 of Syntaxin-1A:E=94.1308 | ENSEMBL:ENSP00000215095:human:Syntaxin-1B2:E=87.2441 | ENSEMBL:ENSP00000338562:human:Isoform A of Syntaxin-3:E=79.1938 | ENSEMBL:ENSP00000342554:human:Isoform 3 of Syntaxin-2:E=76.6778 | ENSEMBL:ENSP00000261653:human:Isoform 1 of Syntaxin-2:E=76.3279 | ENSEMBL:ENSP00000300150:human:Isoform B of Syntaxin-3:E=64.5086 | ENSEMBL:ENSP0…
K04B12.1	188084_s_at	K04B12.1		WBGene00004048		plx-2		nc7|ev773|ev774|ev775|ev738|tm729|ttTi1733	1	0	plx-2 expression occurs predominantly in the nervous system from embryonic to adult stages. The onset of plx-2 reporter expression coincides with the normal timing of outgrowth or migration (e.g., CAN) of these neurons. Several nonneuronal tissues also express evIs136[plx-2::gfp] and evIs168[plx-2(+)::GFP] including gonadal sheath, vulva precursors, and excretory canal. Of most relevance, express…	neurons|VPC|male sensory rays	1	Biological_process:development|Molecular_function:receptor activity|Cellular_component:membrane	KOG3610	Plexins (functional semaphorin receptors)	ENSEMBL:ENSP00000352288:human:similar to Plexin-B2 precursor:E=135.959 | ENSEMBL:ENSP00000355029:human:Plexin-B3 precursor:E=130.585 | ENSEMBL:ENSP00000351242:human:Isoform 2 of Plexin-B1 precursor:E=129.796 | ENSEMBL:ENSP00000351338:human:Isoform 1 of Plexin-B1 precursor:E=129.398 | ENSEMBL:ENSP00000317128:human:Isoform 1 of Plexin-D1 precursor:E=122.367 | ENSEMBL:ENSP00000264296:human:Isoform 1…
ZC15.1	177251_at	ZC15.1		WBGene00013830				cxTi9727|cxTi2915					19		LSE0708	Unnamed protein
C27A12.5	191750_at	C27A12.5		WBGene00000429		ceh-2	ceh-2 encodes a homeodomain protein homologous to Drosophila empty spiracles (EMS) and the vertebrate EMX1 and EMX2 proteins (OMIM:600034, 600035); although the exact biological role of CEH-2 in C. elegans development and/or behavior is not yet known, expression in pharyngeal neurons and muscle, as well as vulval cells (vulB1, vulB2, and vulC) at late stages of development suggests that CEH-2 may…	tm270|ch4|bsP4	1	0	I3 M4 NSM M3|During the L4 stage, ceh-2::gfp was expressed in vulB1 and vulB2. vulB1 expressed GFP consistently in all animals, whereas vulB2 expressed GFP in some animals only. From the late L4 to the adult, the expression was observed in vulC. The expression in vulB cells was variable in the adult.|Earliest expression with the antibody was seen in a small cluster in late-gastrulation embryos. F…	neurons|vulva|e2|m2|anterior pharynx|vulvaB|vulvaC|pharynx|neurons|vulva	0	Molecular_function:transcription factor activity|Molecular_function:sequence-specific DNA binding|Biological_process:regulation of transcription, DNA-dependent|Cellular_component:nucleus|Molecular_function:DNA binding|Biological_process:regulation of transcription	KOG0843	Transcription factor EMX1 and related HOX domain proteins	ENSEMBL:ENSP00000258106:human:empty spiracles homolog 1 isoform 1:E=23.3468 | ENSEMBL:ENSP00000302942:human:Homeobox protein EMX2:E=22.3372 | ENSEMBL:ENSP00000373567:human:29 kDa protein:E=16.8861 | ENSEMBL:ENSP00000297537:human:Homeobox protein GBX-1:E=15.6778 | ENSEMBL:ENSP00000234392:human:Ventral anterior homeobox 2:E=15.0605 | ENSEMBL:ENSP00000344285:human:similar to brain specific homeobox:…
Y65B4BL.6	186843_at	Y65B4BL.6		WBGene00022038				uCE1-754|uCE1-753
C35A5.3	192528_at	C35A5.3		WBGene00007947				ttTi7187					19	Molecular_function:transporter activity|Biological_process:transport|Cellular_component:integral to membrane|Molecular_function:drug transporter activity|Biological_process:drug transport|Molecular_function:inorganic anion transporter activity|Biological_process:inorganic anion transport|Biological_process:phosphate transport|Molecular_function:phosphate transporter activity	KOG2532	Permease of the major facilitator superfamily	ENSEMBL:ENSP00000311506:human:Sialin:E=21.7959 | ENSEMBL:ENSP00000274755:human:Na/PO4 cotransporter homolog:E=18.6576 | ENSEMBL:ENSP00000297013:human:Isoform 2 of Sodium-dependent phosphate transport protein 3:E=14 | ENSEMBL:ENSP00000351776:human:64 kDa protein:E=13.9586 | ENSEMBL:ENSP00000353677:human:47 kDa protein:E=13.8861 | ENSEMBL:ENSP00000265425:human:Isoform 1 of Sodium-dependent phosphat…
C04C11.2	180849_at	C04C11.2		WBGene00007296				ok825					1		KOG3780	Thioredoxin binding protein TBP-2/VDUP1
F41G4.5	176031_s_at	F41G4.5		WBGene00018309				cxTi9971					3		LSE0708	Unnamed protein
C34C12.7	187284_at	C34C12.7		WBGene00007926				ttTi4039					8		InP_Cae_009659
C56C10.11	175098_s_at	C56C10.11		WBGene00016967				uCE6-544					2		KOG0691	Molecular chaperone (DnaJ superfamily)
F49B2.3	179412_at	F49B2.3		WBGene00009863				uCE1-1534|uCE1-1535|uCE1-1536|uCE1-1532|uCE1-1537|uCE1-1533|uCE1-1538						Molecular_function:DNA binding|Molecular_function:ligand-dependent nuclear receptor activity|Cellular_component:nucleus|Biological_process:regulation of transcription, DNA-dependent	LSE1121	Unnamed protein
153	173072_at
Y57A10A.23	187073_at	Y57A10A.23		WBGene00013263				ttTi772							TWOG0036	Uncharacterized conserved protein	ENSEMBL:ENSP00000236524:human:Thioredoxin domain-containing protein 12 precursor:E=26.301 | ENSEMBL:ENSP00000223274:human:AGR2:E=15.4437 | ENSEMBL:ENSP00000308606:human:Anterior gradient protein 3 homolog precursor:E=14.8539 |
ZK973.6	174791_s_at	ZK973.6		WBGene00000140		anc-1	anc-1 encodes a 8546-residue protein, orthologous to Drosophila Msp-300 and mammalian SYNE1 and SYNE2 proteins, which may extend more than 0.5 micrometers in vivo; ANC-1 has coiled regions, a nuclear envelope localization domain (the KASH domain) and an actin-binding domain; ANC-1 affects the positioning of nuclei and mitochondria within the cytoskeleton; ANC-1 is expressed in the cytoplasm, but …	e1873|e1874|e1885|e1802|e1753|cxTi3311|ttTi3024|pkP1110|CE1-123|snp_T03A1[1]	1	1	ANC-1 was first detected in L1 larvae and was observed through adult stages where antibodies localized to the cytoplasm of all postembryonic somatic cells. Peripheral nuclear localization of ANC-1 was observed in a variety of cells, including uterine cells.|Expressed in body wall muscles.	all somatic cells		Molecular_function:actin binding|Molecular_function:protein binding|Biological_process:apoptosis|Molecular_function:signal transducer activity|Biological_process:chemotaxis|Biological_process:signal transduction|Cellular_component:membrane|Cellular_component:extracellular matrix (sensu Metazoa)|Biological_process:cell adhesion|Biological_process:blood coagulation|Biological_process:larval develop…	KOG0516	Dystonin, GAS (Growth-arrest-specific protein), and related proteins	ENSEMBL:ENSP00000308157:human:Isoform 4 of Nesprin-1:E=90.7695 | ENSEMBL:ENSP00000356242:human:Isoform 6 of Nesprin-1:E=90.2147 | ENSEMBL:ENSP00000265368:human:Isoform 1 of Nesprin-1:E=83.7447 | ENSEMBL:ENSP00000350719:human:Isoform 2 of Nesprin-2:E=83.3979 | ENSEMBL:ENSP00000356224:human:1011 kDa protein:E=82.9208 | ENSEMBL:ENSP00000341781:human:Isoform 1 of Nesprin-2:E=82.6778 | ENSEMBL:ENSP000…
F57G12.1	180157_at	F57G12.1		WBGene00010221				cxTi6108|ttTi2382					1		InP_Cae_010436
Y105E8A.20	175940_s_at	Y105E8A.20		WBGene00013678				snp_Y73B3[8]|snp_Y73B3[9]						Molecular_function:cysteine-tRNA ligase activity|Molecular_function:ATP binding|Biological_process:cysteinyl-tRNA aminoacylation|Molecular_function:methionine-tRNA ligase activity|Biological_process:methionyl-tRNA aminoacylation|Molecular_function:tRNA binding|Biological_process:protein biosynthesis|Biological_process:physiological process|Biological_process:embryonic development (sensu Metazoa)|…	KOG0436	Methionyl-tRNA synthetase	ENSEMBL:ENSP00000282276:human:Methionyl-tRNA synthetase, mitochondrial precursor:E=81.9586 | ENSEMBL:ENSP00000262027:human:Methionyl-tRNA synthetase, cytoplasmic:E=15.3468 | FLYBASE:CG31322-PA:fly:Flybase gene name is Aats-met-PA:E=78.6576 | FLYBASE:CG15100-PA:fly:Flybase gene name is CG15100-PA:E=17.9208 |
ZK669.1	188867_s_at	ZK669.1a	ZK669.1	WBGene00014051	ZK669.1b	tag-341		ok1498|cxTi7703						Biological_process:intracellular signaling cascade|Biological_process:signal transduction|Cellular_component:intracellular|Molecular_function:ATP binding|Molecular_function:ATPase activity, coupled to transmembrane movement of ions, phosphorylative mechanism|Biological_process:proton transport|Cellular_component:membrane|Biological_process:embryonic development (sensu Metazoa)|Biological_process:…	KOG1453	Chimaerin and related Rho GTPase activating proteins	ENSEMBL:ENSP00000260526:human:PTPL1-associated RhoGAP 1:E=62.8239 | ENSEMBL:ENSP00000316772:human:minor histocompatibility antigen HA-1:E=59.2076 | ENSEMBL:ENSP00000203556:human:GEM-interacting protein:E=55.6198 | ENSEMBL:ENSP00000222792:human:Beta-chimaerin:E=25.1611 | ENSEMBL:ENSP00000295497:human:Isoform Alpha-2 of N-chimaerin:E=23.7696 | ENSEMBL:ENSP00000224853:human:ARHGAP21 protein:E=21.823…
ZK1151.1	194232_x_at	ZK1151.1b	ZK1151.1	WBGene00006876	ZK1151.1c|ZK1151.1g	vab-10	vab-10 encodes, by alternative splicing, two spectraplakins (VAB-10A and VAB-10B) that are jointly required for mechanical resilience of the epidermis under strain by the contraction of actin microfilaments mechanically linked to fibrous organelles (FOs); VAB-10A/B are, accordingly, required for elongation during embryonic morphogenesis; VAB-10A has C-terminal plectin repeats while VAB-10B has sp…	h1356|ju281|pkP806|e698|mc44|gk45|ok817|cxTi10719|ttTi2314|ttTi2315|uCE1-1191|snp_F53B8[2]|uCE1-1194|snp_F53B8[4]|uCE1-1190|snp_F53B8[1]|uCE1-1193|pkP1068|snp_F53B8[3]|uCE1-1198|uCE1-1188|uCE1-1189|uCE1-1196|snp_ZK1151[2]|uCE1-1197|uCE1-1192|uCE1-1195|uCE1-1187	1	1	In embryos, VAB-10A and VAB-10B antibodies first detected a signal at the basal and apical plasma membranes of dorsal and ventral epidermal cells, soon after the onset of differentiation. As these cells became thinner during morphogenesis, staining appeared as four longitudinal rows and progressively evolved into circumferentially oriented bands located above muscle sarcomeres. VAB-10A was also d…	pharynx|intestine|somatic gonad|nerve ring		Molecular_function:actin binding|Molecular_function:calcium ion binding|Biological_process:cell cycle arrest|Molecular_function:signal transducer activity|Biological_process:chemotaxis|Biological_process:signal transduction|Cellular_component:membrane|Cellular_component:extracellular matrix (sensu Metazoa)|Biological_process:cell adhesion|Biological_process:blood coagulation|Biological_process:po…	KOG0516	Dystonin, GAS (Growth-arrest-specific protein), and related proteins	ENSEMBL:ENSP00000348457:human:620 kDa protein:E=1000 | ENSEMBL:ENSP00000289894:human:Isoform 2 of Microtubule-actin cross-linking factor 1, isoforms 1/2/3/5:E=1000 | ENSEMBL:ENSP00000313438:human:614 kDa protein:E=1000 | ENSEMBL:ENSP00000354508:human:Bullous pemphigoid antigen 1, 230/240kDa:E=1000 | ENSEMBL:ENSP00000362016:human:Isoform 5 of Microtubule-actin cross-linking factor 1, isoforms 1/2/…
F59B2.9	189375_at	F59B2.9		WBGene00010311			This gene encodes a protein containing an F-box, a motif predicted to mediate protein-protein interactions either with homologs of yeast Skp-1p or with other proteins.	ok1347					13		LSE0018	Uncharacterized protein
K09C4.4	189650_at	K09C4.4		WBGene00019549				tm2584					0	Molecular_function:transporter activity|Biological_process:transport|Cellular_component:integral to membrane	KOG0569	Permease of the major facilitator superfamily
F56F10.4	174416_at	F56F10.4		WBGene00018987				tm2616					1		KOG1983	Tomosyn and related SNARE-interacting proteins	ENSEMBL:ENSP00000167462:human:Isoform A of Lethal(2) giant larvae protein homolog 2:E=33.1079 | ENSEMBL:ENSP00000364375:human:Isoform C of Lethal(2) giant larvae protein homolog 2:E=33.1024 | ENSEMBL:ENSP00000321537:human:lethal giant larvae homolog 1:E=25.6383 | ENSEMBL:ENSP00000321993:human:111 kDa protein:E=22.9586 | FLYBASE:CG2671-PD:fly:Flybase gene name is l(2)gl-PD:E=20.4559 |
K07D4.8	183111_at	K07D4.8		WBGene00004135		pqn-48	The protein product of this gene is predicted to contain a glutamine/asparagine (Q/N)-rich ('prion') domain, by the algorithm of Michelitsch and Weissman (as of the WS77 release of WormBase, i.e., in wormpep77).	ttTi5335					6		KOG3160	Gamma-interferon inducible lysosomal thiol reductase	ENSEMBL:ENSP00000262807:human:Gamma-interferon-inducible lysosomal thiol reductase precursor:E=16.7447 | FLYBASE:CG9427-PA:fly:Flybase gene name is CG9427-PA:E=15.9586 | FLYBASE:CG10157-PA:fly:Flybase gene name is CG10157-PA:E=14.5376 | FLYBASE:CG9796-PA:fly:Flybase gene name is CG9796-PA:E=11.7212 |
Y60A3A.7	173192_s_at	Y60A3A.7		WBGene00013358				ttTi4415							KOG1838	Alpha/beta hydrolase	ENSEMBL:ENSP00000289119:human:alpha/beta hydrolase domain containing protein 3:E=56.1367 | ENSEMBL:ENSP00000326491:human:alpha/beta hydrolase domain containing protein 1:E=53.7959 | ENSEMBL:ENSP00000272366:human:34 kDa protein:E=30.2596 | ENSEMBL:ENSP00000268129:human:Abhydrolase domain-containing protein 2:E=16.8861 | FLYBASE:CG8058-PA:fly:Flybase gene name is CG8058-PA:E=52.6383 | FLYBASE:CG348…
F22F4.4	172395_at	F22F4.4		WBGene00017717				CE2-151|uCE2-1676					6
C11E4.6	174544_at	C11E4.6		WBGene00007520				uCE6-1124	1	0	Expression is seen in elongated embryos and young larvae in several pairs of neuronal cells located between the terminal bulb and metacorpus of the pharynx.	neurons	1	Biological_process:reproduction	KOG0507	CASK-interacting adaptor protein (caskin) and related proteins with ankyrin repeats and SAM domain	ENSEMBL:ENSP00000345436:human:Caskin-1:E=30.6198 | ENSEMBL:ENSP00000325355:human:Caskin-2:E=29.7447 | ENSEMBL:ENSP00000331381:human:AIDA-1b:E=29.1675 | ENSEMBL:ENSP00000353518:human:Ankyrin repeat and SAM domain-containing protein 1A:E=27.7959 | ENSEMBL:ENSP00000367540:human:AIDA-1bDAnk:E=18.4949 | ENSEMBL:ENSP00000345510:human:cajalin 2 isoform b:E=15.2441 | ENSEMBL:ENSP00000280771:human:Hypothe…
C45B11.3	190311_s_at	C45B11.3		WBGene00000981		dhs-18		tm584|tm585|ok1463|ok1473|ok342|uCE5-1820|CE5-188|uCE5-1821						Molecular_function:oxidoreductase activity|Biological_process:metabolism|Molecular_function:2,3-dihydro-2,3-dihydroxybenzoate dehydrogenase activity|Biological_process:enterobactin biosynthesis|Cellular_component:cytoplasm|Molecular_function:acetoacetyl-CoA reductase activity|Biological_process:poly-hydroxybutyrate biosynthesis|Molecular_function:3-oxoacyl-[acyl-carrier-protein] reductase activit…	KOG0725	Reductases with broad range of substrate specificities	ENSEMBL:ENSP00000262542:human:Hydroxysteroid dehydrogenase-like protein:E=89.8539 | ENSEMBL:ENSP00000342883:human:HSDL2 protein:E=61.0555 | ENSEMBL:ENSP00000263278:human:Dehydrogenase/reductase SDR family member 10:E=17.3872 | ENSEMBL:ENSP00000219481:human:Isoform 1 of Peroxisomal 2,4-dienoyl-CoA reductase:E=13.8861 | ENSEMBL:ENSP00000216500:human:Isoform 1 of Dehydrogenase/reductase SDR family m…
K05G3.3	189796_s_at	K05G3.3		WBGene00000281		cah-3	carbonic anhydrase 2.	cxTi7547	0	0	Head and intestine	head|intestine	19	Molecular_function:carbonate dehydratase activity|Molecular_function:zinc ion binding|Biological_process:one-carbon compound metabolism	KOG0382	Carbonic anhydrase	ENSEMBL:ENSP00000345659:human:Carbonic anhydrase 7:E=36.0223 | ENSEMBL:ENSP00000285379:human:Carbonic anhydrase 2:E=34.4318 | ENSEMBL:ENSP00000314099:human:Carbonic anhydrase 5B, mitochondrial precursor:E=33.1367 | ENSEMBL:ENSP00000285381:human:Carbonic anhydrase 3:E=32 | ENSEMBL:ENSP00000256119:human:Carbonic anhydrase 1:E=31.4559 | ENSEMBL:ENSP00000318912:human:Carbonic anhydrase 13:E=30.301 | …
H22K11.4	184381_at	H22K11.4a	H22K11.4	WBGene00019227	H22K11.4b	H22K11.4	H22K11.4 is orthologous to the human gene SARCOGLYCAN, ALPHA (50KD DYSTROPHIN-ASSOCIATED GLYCOPROTEIN) (SGCA; OMIM:600119), which when mutated leads to disease.	tm1232|ok1529						Molecular_function:calcium ion binding|Molecular_function:protein binding|Cellular_component:sarcoglycan complex	KOG4482	Sarcoglycan complex, alpha/epsilon subunits
T26E3.2	189529_at	T26E3.2		WBGene00003578		ndx-1	The ndx-1 gene encodes a NUDIX hydrolase.	tm929|ttTi7382					6	Biological_process:DNA repair|Molecular_function:8-oxo-7,8-dihydroguanine triphosphatase activity	KOG0648	Predicted NUDIX hydrolase FGF-2 and related proteins	ENSEMBL:ENSP00000307852:human:CDNA FLJ42455 fis, clone BRACE2015314:E=29.5086 | FLYBASE:CG10898-PA:fly:Flybase gene name is CG10898-PA:E=26.3872 |
F18E3.7	190646_s_at	F18E3.7b	F18E3.7	WBGene00017565	F18E3.7a	F18E3.7		tm1989|uCE5-1539						Molecular_function:D-amino-acid oxidase activity|Biological_process:electron transport|Molecular_function:oxidoreductase activity|Biological_process:embryonic development (sensu Metazoa)
H37A05.1	173511_at	H37A05.1		WBGene00010425				s385	0	2	Adult Expression: Reproductive System; vulval muscle;	vulval muscle|Reproductive System	25	Biological_process:embryonic development (sensu Metazoa)|Biological_process:larval development (sensu Nematoda)|Biological_process:growth|Biological_process:locomotory behavior	KOG2116	Protein involved in plasmid maintenance/nuclear protein involved in lipid metabolism	ENSEMBL:ENSP00000261596:human:Lipin-2:E=102.553 | ENSEMBL:ENSP00000255145:human:Lipin-3:E=99.3566 | ENSEMBL:ENSP00000256720:human:Lipin-1:E=91.5229 | ENSEMBL:ENSP00000362356:human:OTTHUMP00000031712:E=64.3188 | FLYBASE:CG8709-PA:fly:Flybase gene name is CG8709-PA:E=108.409 |
T14B4.6	173355_s_at	T14B4.6		WBGene00001064		dpy-2	The dpy-2 gene encodes an unusual cuticular collagen that is required for maintaining the normal body length of the animal in later larval stages; dpy-2 interacts with other cuticular collagens such as dpy-10 and sqt-1, and suppresses mutations in glp-1, mup-1, and emb-5.	e115|e445|e487|e571|e961|e1280|sc78|sc38|e8|e489|e1359					14	Molecular_function:structural constituent of cuticle|Biological_process:phosphate transport|Cellular_component:cytoplasm|Biological_process:post-embryonic body morphogenesis|Biological_process:positive regulation of body size	KOG3544	Collagens (type IV and type XIII), and related proteins	ENSEMBL:ENSP00000331902:human:Isoform 2 of Collagen alpha-5(IV) chain precursor:E=39.6576 | ENSEMBL:ENSP00000343774:human:Isoform 1 of Collagen alpha-5(IV) chain precursor:E=39.1192 | ENSEMBL:ENSP00000349311:human:alpha 5 type IV collagen isoform 3, precursor:E=39.1192 | ENSEMBL:ENSP00000225964:human:Collagen alpha-1(I) chain precursor:E=38.6198 | ENSEMBL:ENSP00000315243:human:COL3A1 protein:E=38…
W04C9.4	180426_at	W04C9.4		WBGene00021026				gk26					2		InP_Cae_011012
C54F6.9	183192_at	C54F6.9		WBGene00016927		nhr-172		ok442|ttTi3253					3	Molecular_function:transcription factor activity|Molecular_function:zinc ion binding|Molecular_function:sequence-specific DNA binding|Biological_process:regulation of transcription, DNA-dependent|Cellular_component:nucleus|Molecular_function:steroid hormone receptor activity	LSE0562	Nuclear hormone receptor	FLYBASE:CG9310-PC:fly:Flybase gene name is Hnf4-PC:E=10.2757 |
ZK1248.16	175708_s_at	ZK1248.16		WBGene00002268		lec-5		tm1178					8	Molecular_function:sugar binding	KOG3587	Galectin, galactose-binding lectin	ENSEMBL:ENSP00000302100:human:Galectin-4:E=26.0969 | ENSEMBL:ENSP00000312259:human:Galectin-9:E=25.5686 | ENSEMBL:ENSP00000306228:human:Isoform Short of Galectin-9:E=25.5528 | ENSEMBL:ENSP00000318214:human:Isoform Long of Galectin-9:E=25.2292 | ENSEMBL:ENSP00000328797:human:35 kDa protein:E=23.1805 | ENSEMBL:ENSP00000315564:human:Galectin-9 like:E=22.8539 | ENSEMBL:ENSP00000329932:human:galectin …
285	175322_at
T05G5.1	194221_x_at	T05G5.1		WBGene00011498				snp_T05G5[1]					14		InP_uni_010638		ENSEMBL:ENSP00000261973:human:RNA binding motif protein 25:E=17.8239 | ENSEMBL:ENSP00000354826:human:Isoform 1 of Caldesmon:E=17.7213 | ENSEMBL:ENSP00000344270:human:CDNA FLJ35171 fis, clone PLACE6013220, weakly similar to TRICHOHYALIN:E=17.6576 | ENSEMBL:ENSP00000347269:human:CDNA FLJ40198 fis, clone TESTI2019975, weakly similar to TRICHOHYALIN:E=16.2147 | ENSEMBL:ENSP00000307928:human:CDNA FLJ3…
F45H7.6	189374_s_at	F45H7.6		WBGene00009738				ok1347					0	Molecular_function:ubiquitin-protein ligase activity|Biological_process:protein modification|Biological_process:ubiquitin cycle|Cellular_component:intracellular	KOG0940	Ubiquitin protein ligase RSP5/NEDD4	ENSEMBL:ENSP00000265522:human:NEDD4-like ubiquitin-protein ligase 1:E=110.886 | ENSEMBL:ENSP00000260983:human:HECT, C2 and WW domain containing E3 ubiquitin protein ligase 2:E=107.284 | ENSEMBL:ENSP00000350569:human:Isoform 7 of E3 ubiquitin-protein ligase NEDD4-like protein:E=84.7959 | ENSEMBL:ENSP00000256832:human:Isoform 8 of E3 ubiquitin-protein ligase NEDD4-like protein:E=84.3372 | ENSEMBL:E…
F09F7.2	188483_s_at	F09F7.2b	F09F7.2	WBGene00003371	F09F7.2a	mlc-3	mlc-3 encodes an essential myosin light chain; large-scale RNAi screens indicate that mlc-3 activity is required for both embryonic and postembryonic development, as well as for normal locomotion and egg laying.	snp_F09F7[1]	0	1	Larval Expression: pharynx; anal depressor muscle; body wall muscle;	pharynx|vulval muscle|body wall muscle|anal depressor muscle		Molecular_function:calcium ion binding|Biological_process:oviposition|Biological_process:locomotory behavior
C26B2.7	183443_s_at	C26B2.7		WBGene00016129				pkP5100|snp_R09A1[5]|snp_R09A1[6]|snp_R09A1[8]							InP_Cae_010781
Y75B8A.35	173457_s_at	Y75B8A.35b	Y75B8A.35	WBGene00006986	Y75B8A.35a	zip-1	zip-1 encodes a protein with weak similarity to basic-leucine zipper-type transcription factors; ZIP-1 was identified in a screen for proteins able to bind a pharyngeal muscle-specific enhancer in the promoter of myo-2, which encodes a pharyngeal muscle-specific myosin; as loss of ZIP-1 activity via RNA-mediated interference (RNAi) does not result in any abnormalities, ZIP-1 may function redundan…	tm771|snp_Y75B8[11]|snp_Y75B8[12]						Molecular_function:transcription factor activity|Cellular_component:nucleus|Biological_process:regulation of transcription, DNA-dependent|Molecular_function:sequence-specific DNA binding|Molecular_function:protein dimerization activity	LSE0282	Predicted DNA-binding protein
C56C10.9	184571_at	C56C10.9		WBGene00016965				ok810					2	Molecular_function:calcium ion binding|Biological_process:locomotory behavior|Biological_process:positive regulation of growth rate	KOG4251	Calcium binding protein	ENSEMBL:ENSP00000353094:human:45 kDa calcium-binding protein precursor:E=32.0269 | ENSEMBL:ENSP00000263741:human:Calcium binding protein Cab45:E=24.3768 | ENSEMBL:ENSP00000054950:human:Reticulocalbin-1 precursor:E=21.6021 | ENSEMBL:ENSP00000319739:human:Reticulocalbin-2 precursor:E=20.1024 | ENSEMBL:ENSP00000345931:human:Isoform 2 of Calumenin precursor:E=19.7696 | ENSEMBL:ENSP00000249364:human:I…
W10C8.5	173214_s_at	W10C8.5		WBGene00021128				sa38|n316|n1258|n1260|n1305|n1313|n1314|n1316|n1317|n1306|n1315|n1318|n1319|n1320					19	Molecular_function:kinase activity|Molecular_function:transferase activity, transferring phosphorus-containing groups	KOG3581	Creatine kinases	ENSEMBL:ENSP00000300283:human:Creatine kinase, ubiquitous mitochondrial precursor:E=62.9208 | ENSEMBL:ENSP00000299198:human:Creatine kinase B-type:E=60.7696 | ENSEMBL:ENSP00000221476:human:Creatine kinase M-type:E=60.4559 | ENSEMBL:ENSP00000254035:human:Creatine kinase, sarcomeric mitochondrial precursor:E=58.1612 | FLYBASE:CG32031-PA:fly:Flybase gene name is Argk-PA:E=115.824 | FLYBASE:CG5144-PA…
ZK721.1	181222_s_at	ZK721.1		WBGene00006477		tag-130	tag-130 encodes a predicted transmembrane protein; as loss of tag-130 activity via RNAi does not result in any abnormalities, the precise role of TAG-130 in C. elegans development and/or behavior is not yet known; however, TAG-130 is homologous to SID-1, a channel protein required for systemic RNA interference, and thus TAG-130 may be predicted to also function as a channel; a tag-130 reporter fu…	ok1073|gk245	1	1	Expressed in body wall muscle, hypodermis, intestine, neurons, gonad, pharyngeal muscle, spermatheca and vulva.|Larval Expression: pharynx; anal depressor muscle; body wall muscle; unidentified cells in tail ;|Larval Expression: pharynx; intestine; seam cells;	tail|pharynx|hypodermis|intestine|vulval muscle|Reproductive System|body wall muscle|anal depressor muscle|pharynx|intestine|seam cells	3		TWOG0216	Unnamed protein	ENSEMBL:ENSP00000314023:human:Isoform 1 of SID1 transmembrane family member 2 precursor:E=111.854 | ENSEMBL:ENSP00000264852:human:SIDT1 protein:E=108.26 | ENSEMBL:ENSP00000278951:human:Isoform 2 of SID1 transmembrane family member 2 precursor:E=107.854 |
F09E8.7	192678_s_at	F09E8.7		WBGene00002974		lev-1	lev-1 encodes an alpha subunit of nicotinic acetylcholine receptor (nAChR) which, when mutated, confers resistance to levamisole; LEV-1 is required for completely normal locomotion, and forms a cation channel when coexpressed with UNC-38 or UNC-63 and UNC-29; LEV-1 falls into the 'UNC-29' class of nAChR subunits, which includes UNC-29, ACR-2, and ACR-3.	e289|x61|x63|x427|x508|x22|e211|x577|x21|kr6|kr20|kr25|ttTi3697|ttTi3703	1	1	GFP expression was observed in all body wall muscle cells and in a subset of motor neurons in the ventral nerve cord.||		1	Molecular_function:neurotransmitter receptor activity|Biological_process:ion transport|Cellular_component:membrane|Molecular_function:extracellular ligand-gated ion channel activity|Biological_process:transport|Cellular_component:integral to membrane|Cellular_component:postsynaptic membrane|Molecular_function:nicotinic acetylcholine-activated cation-selective channel activity|Molecular_function:i…	KOG3645	Acetylcholine receptor	ENSEMBL:ENSP00000217176:human:Neuronal acetylcholine receptor protein subunit alpha-4 precursor:E=93.6778 | ENSEMBL:ENSP00000240132:human:Neuronal acetylcholine receptor protein subunit alpha-2 precursor:E=93.4949 | ENSEMBL:ENSP00000292212:human:Neuronal acetylcholine receptor protein subunit beta-2 precursor:E=88.6576 | ENSEMBL:ENSP00000315602:human:Cholinergic receptor, nicotinic, alpha polypep…
F34D10.4	183765_s_at	F34D10.4		WBGene00009374				gk263|gk310|gk327|gk331|snp_Y6B3B[3]|uCE1-1463					5		LSE0891	Unnamed protein	ENSEMBL:ENSP00000301740:human:Isoform 1 of Serine/arginine repetitive matrix protein 2:E=13.9586 |
F52H2.1	181277_s_at	F52H2.1		WBGene00018714				snp_F52H2[5]					1
C14A6.1	193800_at	C14A6.1		WBGene00007565		clec-48		cxTi6030					8	Molecular_function:sugar binding	KOG4297	C-type lectin	ENSEMBL:ENSP00000332124:human:Mannose receptor, C type 1-like 1:E=23.6021 | ENSEMBL:ENSP00000239761:human:Macrophage mannose receptor 1 precursor:E=23.6021 | ENSEMBL:ENSP00000307513:human:Macrophage mannose receptor 2 precursor:E=22.7447 | ENSEMBL:ENSP00000345946:human:Isoform V3 of Versican core protein precursor:E=14.6778 | ENSEMBL:ENSP00000252575:human:Neurocan core protein precursor:E=14.6576…
F13G3.11	193096_at	F13G3.11		WBGene00008769				ttTi3406						Molecular_function:structural constituent of ribosome|Biological_process:protein biosynthesis|Cellular_component:intracellular|Cellular_component:ribosome|Biological_process:embryonic development (sensu Metazoa)	KOG3203	Mitochondrial/chloroplast ribosomal protein L13	ENSEMBL:ENSP00000306548:human:39S ribosomal protein L13, mitochondrial:E=29.4949 | FLYBASE:CG10603-PA:fly:Flybase gene name is mRpL13-PA:E=30.2366 |
486	191769_at
F53C3.5	182777_at	F53C3.5		WBGene00018749				ttTi915					15		LSE0019	Uncharacterized protein, contains CX module
C01F4.2	180304_at	C01F4.2a	C01F4.2	WBGene00015303	C01F4.2b	C01F4.2		pkP937|ok1316|cxTi4304|snp_C01F4[1]	1	0	Larval Expression: intestine; Nervous System; nerve ring; ventral nerve cord; head neurons; neurons along body;|Larval Expression: intestine; Nervous System; head neurons; amphids; tail neurons; phasmids;	intestine|head neurons|nerve ring|ventral nerve cord|nervous system|neurons along body|intestine|head neurons|tail neurons|nervous system|amphids|phasmids		Biological_process:signal transduction|Cellular_component:intracellular|Biological_process:positive regulation of growth rate	KOG2710	Rho GTPase-activating protein	ENSEMBL:ENSP00000370108:human:72 kDa protein:E=35.5086 | ENSEMBL:ENSP00000355363:human:Isoform 1 of Rho-GTPase-activating protein 6:E=35.4815 | ENSEMBL:ENSP00000332720:human:Isoform 2 of Rho-GTPase-activating protein 6:E=35.3279 | ENSEMBL:ENSP00000370093:human:Isoform 5 of Rho-GTPase-activating protein 6:E=35.284 | ENSEMBL:ENSP00000338967:human:Isoform 3 of Rho-GTPase-activating protein 6:E=35.01…
F27C8.4	179424_at	F27C8.4		WBGene00005003		spp-18		ttTi1935					8	Molecular_function:nutrient reservoir activity	InP_Cae_010946
F46G10.1	181137_at	F46G10.1		WBGene00009796				snp_F52B11[1]					2	Molecular_function:protein binding|Molecular_function:voltage-gated potassium channel activity|Biological_process:potassium ion transport|Cellular_component:voltage-gated potassium channel complex|Cellular_component:membrane	KOG2723	Uncharacterized conserved protein, contains BTB/POZ domain
F13B10.2	191663_at	F13B10.2c	F13B10.2	WBGene00004414	F13B10.2d|F13B10.2a	rpl-3	rpl-3 encodes a large ribosomal subunit L3 protein required in mass RNAi assays for embryonic and larval viability, fertility, and general health; the rpl-3 transcription unit has a nonsense transcript that is up-regulated in vivo by smg[-] mutations, indicating that rpl-3 is a natural substrate for SMG-mediated nonsense suppresssion; several other natural mRNA substrates of SMG suppression (e.g.…	uCE3-1145						Molecular_function:structural constituent of ribosome|Biological_process:protein biosynthesis|Cellular_component:intracellular|Cellular_component:ribosome|Biological_process:larval development (sensu Nematoda)|Biological_process:growth|Biological_process:reproduction|Biological_process:embryonic development (sensu Metazoa)|Biological_process:physiological process			ENSEMBL:ENSP00000346001:human:60S ribosomal protein L3:E=141.959 | ENSEMBL:ENSP00000268661:human:60S ribosomal protein L3-like:E=130.125 | ENSEMBL:ENSP00000370957:human:ribosomal protein L3 isoform b:E=125.168 | ENSEMBL:ENSP00000349435:human:RPL3 protein:E=74 | FLYBASE:CG4863-PA:fly:Flybase gene name is RpL3-PA:E=140.066 |
F56F3.3	177551_at	F56F3.3		WBGene00010154				uCE2-2360	1	0	Larval Expression: Nervous System; head neurons; tail neurons;	head neurons|tail neurons|nervous system	10
Y46E12A.2	177153_at	Y46E12A.2		WBGene00021592				cxTi6023|cxTi6134|uCE3-721|uCE3-723|uCE3-722
C37A5.8	172241_x_at	C37A5.8		WBGene00007992				uCE2-1996					15		LSE0876	Unnamed protein
C23H3.2	182261_at	C23H3.2b	C23H3.2	WBGene00016018	C23H3.2a	C23H3.2		n2561|pkP1075
Y73E7A.3	176897_at	Y73E7A.3		WBGene00022270				pkP5002|sy326	1	1	Larval Expression: body wall muscle; Nervous System; ventral nerve cord; head neurons;	head neurons|ventral nerve cord|vulval muscle|uterine muscle|nervous system|Reproductive System|body wall muscle					ENSEMBL:ENSP00000353557:human:Solute carrier family 35, member F1:E=75.2076 | ENSEMBL:ENSP00000265836:human:Solute carrier family 35, member F2:E=72 | ENSEMBL:ENSP00000357479:human:SLC35F1 protein (Fragment):E=46.2518 | ENSEMBL:ENSP00000364834:human:Unknown protein (Fragment):E=31.3372 |
K11D12.9	190136_at	K11D12.9		WBGene00019649				tm1279					0	Molecular_function:protein binding|Molecular_function:zinc ion binding	TWOG0252	Unnamed protein	ENSEMBL:ENSP00000273176:human:Isoform 4 of Golgin subfamily A member 4:E=12.699 | ENSEMBL:ENSP00000349305:human:Isoform 2 of Golgin subfamily A member 4:E=12.699 | ENSEMBL:ENSP00000354486:human:Isoform 1 of Golgin subfamily A member 4:E=12.699 | ENSEMBL:ENSP00000341554:human:Isoform 3 of Golgin subfamily A member 4:E=12.699 |
F28H1.2	188459_s_at	F28H1.2		WBGene00000779		cpn-3	cpn-3 encodes a calponin homolog, most closely related to its paralog CPN-4 in C. elegans; CPN-3 is more similar to the calponin paralogs transgelin (SM22 alpha) or neuronal protein NP25 than to calponin per se.	gk336					8	Biological_process:embryonic development (sensu Metazoa)|Biological_process:larval development (sensu Nematoda)|Biological_process:growth	KOG2046	Calponin	ENSEMBL:ENSP00000357076:human:24 kDa protein:E=15.9208 | ENSEMBL:ENSP00000309775:human:Transgelin-2:E=15.3372 | ENSEMBL:ENSP00000273368:human:Neuronal protein NP25:E=13.4815 | ENSEMBL:ENSP00000252456:human:Calponin-1:E=13.3468 | ENSEMBL:ENSP00000281863:human:Calponin-3:E=11 | ENSEMBL:ENSP00000278968:human:Transgelin:E=10.8861 | ENSEMBL:ENSP00000340129:human:calponin 2 isoform b:E=10.2676 | ENSEMB…
M153.3	177245_at	M153.3		WBGene00010926				tm1474|uCE4-638|snp_Y71G10AL[1]|uCE4-634|snp_Y71G10AL[5]|uCE4-630|snp_Y71G10AR[1]|snp_Y71G10AL[3]|uCE4-632|snp_Y71G10AL[4]|uCE4-637|uCE4-633|snp_Y71G10AL[2]					1		LSE0801	Unnamed protein
K09A9.1	190554_at	K09A9.1		WBGene00010700				ok378	1	0	Larval Expression: intestine; Nervous System; head neurons; tail neurons;	intestine|head neurons|tail neurons|nervous system|spermatheca	1	Molecular_function:protein kinase activity|Molecular_function:ATP binding|Biological_process:protein amino acid phosphorylation|Molecular_function:protein serine/threonine kinase activity|Biological_process:positive regulation of growth rate|Biological_process:positive regulation of body size|Biological_process:gametogenesis|Biological_process:oviposition|Biological_process:embryonic development …	InP_Cae_005031
R13A5.6	176118_at	R13A5.6		WBGene00020049				tm1879|tm1908|cxTi5206|snp_T24D8[5]|pkP6144|snp_T24D8[1]|snp_T24D8[2]|snp_T24D8[3]	1	0	Detected exclusively outside the nervous system.|Larval Expression: hypodermis;|Larval Expression: hypodermis; Nervous System; head neurons;	hypodermis|tail neurons|nervous system|hypodermis|head neurons|nervous system	6		LSE0506	Uncharacterized protein with conserved cysteine
ZC410.5	190988_at	ZC410.5b	ZC410.5	WBGene00013882	ZC410.5a	ZC410.5		ttTi4358
VW02B12L.2	186834_at	VW02B12L.2		WBGene00012155				p767|oy26|oy29|snp_Y113G7[17]|uCE5-3103|snp_Y113G7[20]|uCE5-3104|snp_Y113G7[15]|snp_Y113G7[13]|uCE5-3100|uCE5-3098|uCE5-3101|snp_Y113G7[14]|snp_Y113G7[19]|uCE5-3099|pkP5136|snp_Y113G7[18]					0	Molecular_function:phosphoprotein phosphatase activity|Biological_process:protein amino acid dephosphorylation|Molecular_function:protein tyrosine phosphatase activity	KOG0789	Protein tyrosine phosphatase
R02E12.6	186182_s_at	R02E12.6		WBGene00019830				uCE5-1749|uCE5-1769|uCE5-1764|uCE5-1750|uCE5-1772|uCE5-1759|uCE5-1747|uCE5-1754|uCE5-1765|uCE5-1762|uCE5-1753|uCE5-1771|uCE5-1758|uCE5-1757|uCE5-1748|uCE5-1768|uCE5-1752|uCE5-1770|uCE5-1751|uCE5-1756							LSE0803	Unnamed protein
B0379.4	178388_at	B0379.4b	B0379.4	WBGene00007054	B0379.4a	tag-188		ok1080|gk283|snp_B0379[1]						Molecular_function:phosphoric monoester hydrolase activity|Molecular_function:phosphoprotein phosphatase activity|Cellular_component:nucleus|Biological_process:oviposition	KOG1605	TFIIF-interacting CTD phosphatase, including NLI-interacting factor (involved in RNA polymerase II regulation)	ENSEMBL:ENSP00000273062:human:Carboxy-terminal domain RNA polymerase II polypeptide A small phosphatase 1:E=72.1024 | ENSEMBL:ENSP00000373267:human:CTD small phosphatase-like protein (CTDSP-like) (Small C-terminal domain phosphatase 3) (Small CTD phosphatase 3) (SCP3) (Nuclear LIM interactor-interacting factor 1) (NLI-interacting factor 1) (NIF-like protein) (RBSP3) (YA22 protein) (HYA22). Splice…
T25B9.2	192715_s_at	T25B9.2		WBGene00012008				tm1303|ok256					4	Molecular_function:hydrolase activity|Molecular_function:phosphoprotein phosphatase activity|Cellular_component:nucleus|Cellular_component:cytoplasm|Biological_process:protein amino acid dephosphorylation|Molecular_function:iron ion binding|Molecular_function:calcium ion binding|Molecular_function:manganese ion binding|Biological_process:detection of stimulus during sensory perception	KOG0374	Serine/threonine specific protein phosphatase PP1, catalytic subunit	ENSEMBL:ENSP00000326031:human:protein phosphatase 1, catalytic subunit, alpha isoform 3:E=70.7447 | ENSEMBL:ENSP00000365936:human:Serine/threonine-protein phosphatase PP1-alpha catalytic subunit:E=70.7213 | ENSEMBL:ENSP00000341779:human:Isoform Gamma-2 of Serine/threonine-protein phosphatase PP1-gamma catalytic subunit:E=70.6383 | ENSEMBL:ENSP00000335084:human:Isoform Gamma-1 of Serine/threonine-…
T25D10.2	184959_at	T25D10.2		WBGene00020800				cxTi8943|uCE4-1319					12
F46G11.4	173026_at	F46G11.4		WBGene00018517				snp_F46G11[3]|snp_F46G11[2]						Molecular_function:serine-type endopeptidase inhibitor activity	InP_Cae_012319
Y45G5AM.6	177163_at	Y45G5AM.6		WBGene00021558				ky616|ky627							LSE0524	Membrane protein
Y69H2.3	177490_at	Y69H2.3b	Y69H2.3	WBGene00013481	Y69H2.3c|Y69H2.3a|Y69H2.3d	Y69H2.3		CE5-252							InP_Cae_004241		ENSEMBL:ENSP00000221347:human:IgGFc-binding protein precursor:E=25.7447 | ENSEMBL:ENSP00000348903:human:Isoform 4 of Zonadhesin precursor:E=21.1549 | ENSEMBL:ENSP00000338690:human:Isoform 6 of Zonadhesin precursor:E=21.1367 | ENSEMBL:ENSP00000300275:human:Isoform 3 of Zonadhesin precursor:E=21.1249 | ENSEMBL:ENSP00000263388:human:Neurogenic locus notch homolog protein 3 precursor:E=19 | ENSEMBL:E…
R12C12.3	193128_at	R12C12.3		WBGene00020023				ttTi6572					3	Molecular_function:rhodopsin-like receptor activity|Biological_process:G-protein coupled receptor protein signaling pathway|Cellular_component:integral to membrane|Molecular_function:transmembrane receptor activity|Cellular_component:membrane	LSE0702	Unnamed protein	ENSEMBL:ENSP00000255262:human:Neuromedin-U receptor 2:E=12.6198 | ENSEMBL:ENSP00000216629:human:B1 bradykinin receptor:E=11.699 | ENSEMBL:ENSP00000263696:human:Orexin receptor type 1:E=10.3098 | FLYBASE:CG2114-PA:fly:Flybase gene name is FR-PA:E=23.7447 | FLYBASE:CG2872-PB:fly:Flybase gene name is AlstR-PB:E=12.0915 | FLYBASE:CG6986-PA:fly:Flybase gene name is CG6986-PA:E=11.3188 | FLYBASE:CG1000…
F41F3.2	182647_at	F41F3.2		WBGene00004928		soc-1		n1771|n1772|n1776|n1778|n1785|n1787|n1788|n1833|n1834|n2181|n2187|n2188|n2212|n2218|n1789					1		InP_met_045696
B0281.8	181729_at	B0281.8		WBGene00015114				gk111|nP139|nP137|nP138					0	Molecular_function:zinc ion binding|Cellular_component:intracellular|Molecular_function:protein binding	KOG4185	Predicted E3 ubiquitin ligase	ENSEMBL:ENSP00000274327:human:Isoform Gamma of GTP-binding protein ARD-1:E=16.2441 | ENSEMBL:ENSP00000370406:human:Isoform Beta of GTP-binding protein ARD-1:E=16.2076 | ENSEMBL:ENSP00000231524:human:Isoform Alpha of GTP-binding protein ARD-1:E=16.1938 | ENSEMBL:ENSP00000254436:human:52 kDa Ro protein:E=11.699 |
F33A8.3	192145_s_at	F33A8.3		WBGene00000472		cey-1	cey-1 encodes a protein with a cold-shock/Y-box domain that is expressed in early embryonic blastomeres (at the 15-cell stage, i.e., pre-gastrulation), but is normally repressed in early germline blastomeres by PIE-1; it is predicted to be mitochondrial by phylogenetic profiling.	pk81|ok1805|uCE2-1954|uCE2-1955	0	1	At 1 through 30-cell stage, maintained in germ line, lost from somatic cells. At 30-cell stage, staining was in 2 then 4 posterior cells. Staining was ubiquitous at 100 through 550-cell stage. Staining was seen in muscle and other tissues at bean through pretzel stages.	muscle|germ-line cells	1	Molecular_function:nucleic acid binding|Molecular_function:DNA binding|Biological_process:regulation of transcription, DNA-dependent|Cellular_component:cytoplasm|Biological_process:response to stress	KOG3070	Predicted RNA-binding protein containing PIN domain and invovled in translation or RNA processing	ENSEMBL:ENSP00000228251:human:Isoform 1 of DNA-binding protein A:E=38.1871 | ENSEMBL:ENSP00000279550:human:Isoform 2 of DNA-binding protein A:E=37.3565 | ENSEMBL:ENSP00000350099:human:35 kDa protein:E=36.6383 | ENSEMBL:ENSP00000163282:human:Nuclease sensitive element-binding protein 1:E=36.5376 | ENSEMBL:ENSP00000361621:human:Nuclease sensitive element binding protein-1:E=35.8861 | ENSEMBL:ENSP00…
Y44F5A.1	181018_s_at	Y44F5A.1		WBGene00012858				tm1976					6	Biological_process:positive regulation of growth rate|Biological_process:hermaphrodite genitalia development|Biological_process:gametogenesis	KOG2444	WD40 repeat protein	ENSEMBL:ENSP00000351100:human:WD repeat protein 55:E=18.7696 | FLYBASE:CG14722-PA:fly:Flybase gene name is CG14722-PA:E=10.8861 |
C05D2.11	175290_at	C05D2.11						ok474
T22F3.5	191362_at	T22F3.5		WBGene00005423		srh-213		gk344|snp_C52B11[9]|pkP6101					1		LSE0262	Predicted olfactory G-protein coupled receptor
T11G6.4	192911_at	T11G6.4		WBGene00011719				ttTi6638|tm2183					24	Molecular_function:transporter activity|Biological_process:transport|Cellular_component:integral to membrane|Molecular_function:drug transporter activity|Biological_process:drug transport|Molecular_function:inorganic anion transporter activity|Biological_process:inorganic anion transport|Biological_process:phosphate transport|Molecular_function:phosphate transporter activity|Molecular_function:gl…			ENSEMBL:ENSP00000321498:human:solute carrier family 37 (glycerol-3-phosphate transporter), member 3 isoform 1:E=104.658 | ENSEMBL:ENSP00000343358:human:solute carrier family 37 (glycerol-3-phosphate transporter), member 3 isoform 2:E=72.2291 | ENSEMBL:ENSP00000344648:human:Glycerol-3-phosphate transporter:E=64.1549 | ENSEMBL:ENSP00000311833:human:Solute carrier family 37 (Glycerol-3-phosphate tra…
Y46G5A.6	182160_at	Y46G5A.6		WBGene00012898			This gene encodes a protein containing an F-box, a motif predicted to mediate protein-protein interactions either with homologs of yeast Skp-1p or with other proteins.	uCE1-824|uCE1-825|uCE1-822						Molecular_function:nucleic acid binding|Molecular_function:ATP binding|Molecular_function:ATP-dependent helicase activity|Molecular_function:nucleotide binding|Molecular_function:nucleoside-triphosphatase activity|Biological_process:embryonic development (sensu Metazoa)|Biological_process:larval development (sensu Nematoda)|Biological_process:growth|Biological_process:locomotory behavior|Biologic…	KOG0951	RNA helicase BRR2, DEAD-box superfamily	ENSEMBL:ENSP00000317123:human:U5 small nuclear ribonucleoprotein 200 kDa helicase:E=113.796 | ENSEMBL:ENSP00000262902:human:ASCC3 protein:E=60.1135 | ENSEMBL:ENSP00000320252:human:activating signal cointegrator 1 complex subunit 3 isoform a:E=60.1135 | ENSEMBL:ENSP00000326937:human:CDNA FLJ33352 fis, clone BRACE2005087, weakly similar to PRE-MRNA SPLICING HELICASE BRR2:E=42.2676 | ENSEMBL:ENSP000…
F13D2.4	178113_at	F13D2.4		WBGene00008738				cxTi7631					9		InP_Cae_011766
F08B12.1	174641_at	F08B12.1		WBGene00008571			F08B12.1 is orthologous to the human gene AC133-2 ANTIGEN (PROML1; OMIM:604365), which when mutated leads to disease.	ttTi6560|tm2069					1	Cellular_component:integral to membrane|Molecular_function:hormone activity|Cellular_component:extracellular region	KOG4331	Polytopic membrane protein Prominin	ENSEMBL:ENSP00000265014:human:Prominin-1 precursor:E=30.699 | ENSEMBL:ENSP00000318520:human:CDNA FLJ33856 fis, clone CTONG2005913, moderately similar to Mus musculus prominin-like protein mRNA:E=20.6021 | FLYBASE:CG7740-PB:fly:Flybase gene name is prominin-like-PB:E=34.1079 | FLYBASE:CG14955-PB:fly:Flybase gene name is CG14955-PB:E=13.8861 |
Y82E9BR.14	173322_at	Y82E9BR.14b	Y82E9BR.14	WBGene00022347	Y82E9BR.14a	Y82E9BR.14		ok1230	1	0	Larval Expression: intestine; renal gland cells; Nervous System; head neurons;	intestine|head neurons|nervous system|rectal gland cells|Reproductive System|body		Molecular_function:copper ion binding	InP_uni_004501		ENSEMBL:ENSP00000315263:human:Glycolipid transfer protein:E=16.6383 | ENSEMBL:ENSP00000345158:human:similar to Glycolipid transfer protein:E=12.4559 | ENSEMBL:ENSP00000258679:human:Phosphoinositol 4-phosphate adaptor protein-2:E=11.7959 | ENSEMBL:ENSP00000336073:human:Putative glycolipid transfer protein:E=11 | FLYBASE:CG6299-PB:fly:Flybase gene name is CG6299-PB:E=10.8861 |
C44C10.3	192142_at	C44C10.3		WBGene00008084				ad464|ad1402					13	Molecular_function:transporter activity|Biological_process:transport|Cellular_component:integral to membrane|Molecular_function:sugar porter activity|Biological_process:carbohydrate transport|Cellular_component:membrane|Molecular_function:drug transporter activity|Biological_process:drug transport|Biological_process:ion transport|Molecular_function:ion transporter activity	KOG0255	Synaptic vesicle transporter SVOP and related transporters (major facilitator superfamily)	ENSEMBL:ENSP00000259734:human:solute carrier family 22 member 7 isoform a:E=23.6021 | ENSEMBL:ENSP00000350513:human:solute carrier family 22 member 7 isoform b:E=23.4815 | ENSEMBL:ENSP00000361655:human:OTTHUMP00000016428:E=23.3872 | ENSEMBL:ENSP00000295587:human:Putative transmembrane transporter FLIPT 1:E=22.8861 | ENSEMBL:ENSP00000374481:human:60 kDa protein:E=21.041 | ENSEMBL:ENSP00000275300:h…
C40H1.5	191691_at	C40H1.5		WBGene00008040				tm354							LSE0506	Uncharacterized protein with conserved cysteine
ZK1193.3	185528_at	ZK1193.3		WBGene00022859				ok1414					1		LSE0751	Unnamed protein
T06E4.11	181407_at	T06E4.11		WBGene00004146		pqn-63	The protein product of this gene is predicted to contain a glutamine/asparagine (Q/N)-rich ('prion') domain, by the algorithm of Michelitsch and Weissman (as of the WS77 release of WormBase, i.e., in wormpep77).	tm2734					29	Molecular_function:nutrient reservoir activity|Molecular_function:rhodopsin-like receptor activity|Biological_process:G-protein coupled receptor protein signaling pathway|Cellular_component:integral to membrane	InP_met_007076		ENSEMBL:ENSP00000251245:human:Isoform 2 of AT-rich interactive domain-containing protein 1A:E=23.8239 | ENSEMBL:ENSP00000320485:human:Isoform 1 of AT-rich interactive domain-containing protein 1A:E=23.7447 | ENSEMBL:ENSP00000269137:human:SS18 protein:E=20.2007 | ENSEMBL:ENSP00000240636:human:proline-rich protein BstNI subfamily 2:E=16.9208 | ENSEMBL:ENSP00000292733:human:Isoform 2 of Positive cof…
Y105E8A.23	174941_s_at	Y105E8A.23		WBGene00013680				tm1538|gk433|uCE4-1278|uCE4-1279|uCE4-1280|cxTi10806						Molecular_function:DNA binding|Molecular_function:DNA-directed RNA polymerase activity|Biological_process:transcription|Biological_process:positive regulation of growth rate|Biological_process:gametogenesis	KOG1038	Mitochondrial/chloroplast DNA-directed RNA polymerase RPO41, provides primers for DNA replication-initiation	ENSEMBL:ENSP00000215591:human:DNA-directed RNA polymerase, mitochondrial precursor:E=52.7696 | FLYBASE:CG4644-PA:fly:Flybase gene name is CG4644-PA:E=69.8861 |
F56D5.1	173071_s_at	F56D5.1		WBGene00000695		col-121	col-121 encodes a cuticle collagen required for resistance to the endocrine disrupting chemical bisphenol A (BPA); col-121(nx3) and col-121(RNAi) animals are hypersensitive to BPA, but are otherwise wild-type (e.g., they have normal body shape); BPA hypersensitivity has also been observed for dpy-2(e8), dpy-7(e88) and dpy-10(e128) mutants.	nx3	0	0	GFP fluorescence of the transgenic animals carrying pbis-1/GFP was observed in hyp-7 and P-cells but not in seam cells. In addition, the fluorescence of pbis-1 /GFP was detected from early embryo to L2 stage in almost all transgenic animals, but some of them showed the fluorescence until L3 stage.		12	Molecular_function:structural constituent of cuticle|Biological_process:phosphate transport|Cellular_component:cytoplasm|Biological_process:response to stress|Biological_process:dauer larval development	KOG3544	Collagens (type IV and type XIII), and related proteins	ENSEMBL:ENSP00000341752:human:COL22A1 protein (Fragment):E=33.699 | ENSEMBL:ENSP00000303153:human:collagen, type XXII, alpha 1:E=33.4815 | ENSEMBL:ENSP00000350443:human:163 kDa protein:E=32.0969 | ENSEMBL:ENSP00000363844:human:Isoform 7 of Collagen alpha-2(XI) chain precursor:E=32.0969 | ENSEMBL:ENSP00000363846:human:Isoform 2 of Collagen alpha-2(XI) chain precursor:E=32.0915 | ENSEMBL:ENSP000003…
K08D10.11	186665_s_at	K08D10.11		WBGene00019534				tm1161					7		LSE1102	Unnamed protein
W10D9.3	179720_at	W10D9.3		WBGene00021131				tm2214|ok1873|uCE2-1696							TWOG0063	Uncharacterized conserved protein
B0273.4	194180_x_at	B0273.4a	B0273.4	WBGene00006745		unc-5	unc-5 encodes a netrin receptor; unc-5 activity is required cell autonomously for dorsalward cell and pioneer motor axon migrations along the body wall that are essential for normal locomotion and gonad development; unc-5 mRNAs are expressed throughout the entire life cycle, with increasing levels seen as animals progess to adulthood.	bx8|e374|e553|e589|e655|e791|e925|e1039|e2349|e2355|e2387|ev432|ev435|ev447|ev480|ev512|ev585|ev634|ev642|ev644|ju67|ju181|ox171|rh1034|st1000|st1001|st1002|st1003|e152|e53|gk29|pkP4073	1	0	AS DAl DBl DD VD HMC EXC DTC ACm OLQ L2 RIA ASE [J. Culotti(personal communication to Shawn Lockery)]|Expression was observed in the hermaphrodite DTCs and MLCs as well as in all five classes of motorneurons that exhibit axon guidance defects in unc-5 mutants (DA, DB, DD, VD, AS). In addition, expression was observed in several classes of neurons in the head that are not visibly affected by unc-5…	neurons|DD neurons|VD neurons|outer labial quadrant sensilla|AS neurons|interneurons|DD neurons|VD neurons|DA neurons|DB neurons|sensory neurons|motor neurons|distal tip cells|IL2 neurons|AS neurons|motor neurons|ventral nerve cord|dorsal nerve cord|distal tip cells		Molecular_function:protein binding|Biological_process:signal transduction	KOG1480	Netrin transmembrane receptor unc-5	ENSEMBL:ENSP00000362288:human:Isoform 2 of Netrin receptor UNC5B precursor:E=93.9586 | ENSEMBL:ENSP00000334329:human:Isoform 1 of Netrin receptor UNC5B precursor:E=92.9208 | ENSEMBL:ENSP00000328673:human:Isoform 1 of Netrin receptor UNC5C precursor:E=92.8539 | ENSEMBL:ENSP00000332737:human:Isoform 1 of Netrin receptor UNC5A precursor:E=80.2676 | ENSEMBL:ENSP00000369515:human:Isoform 2 of Netrin r…
ZK1086.1	175180_s_at	ZK1086.1a	ZK1086.1	WBGene00014215	ZK1086.1b	obr-3	ZK1086.1 encodes two isoforms of a protein with an N-terminal pleckstrin domain and a C-terminal oxysterol-binding domain; ZK1086.1 has orthologs in Drosophila (CG5077) and humans (OSBPL8; OMIM:606736); ZK1086.1 binds the BMP receptor associated molecule (BRAM) proteins BRA-1 and BRA-2; ZK1086.1 is expressed in pharyngeal muscle, hypodermis, and several neurons; ZK1086.1 is required for normally …	tm1087	1	0	GFP was expressed strongly in pharyngeal muscle, hypodermis and some neuronal cells. This pattern is consistent from larva to adult cells. The expression pattern in pharyngeal muscles was confirmed by in-situ hybridization assay.	neurons|hypodermis|pharyngeal muscle		Biological_process:steroid metabolism			ENSEMBL:ENSP00000374640:human:Oxysterol-binding protein-related protein 5:E=164.886 | ENSEMBL:ENSP00000263650:human:100 kDa protein:E=156.187 | ENSEMBL:ENSP00000374638:human:oxysterol-binding protein-like protein 5 isoform b:E=134.553 | ENSEMBL:ENSP00000302872:human:Hypothetical protein OSBPL5:E=125.886 | ENSEMBL:ENSP00000261183:human:Oxysterol-binding protein:E=120.796 | ENSEMBL:ENSP00000349912:…
F22B7.10	188624_at	F22B7.10		WBGene00001078		dpy-19	The dpy-19 gene encodes a novel transmembrane protein whose human homolog is expressed in brain, and that is required for correct polarization and migration of the neuroblasts QL and QR.	mu78|mu79|mu298|mu300|n1347n1348|n1348|pk102|e1259|e1314|n1347|cxTi8046|snp_F22B7[5]	0	0	|This construct was expressed faintly in QL and QR, more strongly in the neighboring epidermal cells (dorsal hyp7 cells, ventral P cells and lateral V cells), and in dorsal and ventral body muscle cells.	hyp7|P lineage|V lineage	14		KOG4587	Predicted membrane protein	ENSEMBL:ENSP00000373943:human:DPY-19-like protein 1:E=138.585 | ENSEMBL:ENSP00000374001:human:dpy-19-like 2:E=127.398 | ENSEMBL:ENSP00000373938:human:81 kDa protein:E=120.585 | ENSEMBL:ENSP00000315988:human:DPY19L2 protein:E=86.4202 | ENSEMBL:ENSP00000345735:human:Similar to RKQG3127:E=73.7213 | ENSEMBL:ENSP00000344937:human:CDNA FLJ25986 fis, clone CBR04808:E=65.7959 | ENSEMBL:ENSP00000315672:hu…
C04G6.7	179940_at	C04G6.7		WBGene00015457				ttTi6465|ttTi6467						Biological_process:defense response|Cellular_component:extracellular region|Molecular_function:metal ion binding|Molecular_function:iron ion binding|Biological_process:electron transport|Molecular_function:electron carrier activity	LSE0890	Unnamed protein	ENSEMBL:ENSP00000371604:human:Keratin-associated protein 5-2:E=19.4202 | ENSEMBL:ENSP00000365719:human:Keratin-associated protein 5-10:E=19.2676 | ENSEMBL:ENSP00000371606:human:Keratin-associated protein 5-1:E=19.2007 | ENSEMBL:ENSP00000371603:human:26 kDa protein:E=18.7959 | ENSEMBL:ENSP00000352164:human:Keratin-associated protein 5-5:E=18.6778 | ENSEMBL:ENSP00000371595:human:Keratin-associated …
Y51H7C.4	176788_at	Y51H7C.4		WBGene00021782				cxTi3703|cxTi6122|cxTi7925|ttTi8413|snp_F53A10[1]|uCE2-727|uCE2-726|uCE2-725|uCE2-724|uCE2-728						Biological_process:DNA repair	KOG2731	DNA alkylation damage repair protein	ENSEMBL:ENSP00000324141:human:AlkB, AlkylAtion repAir homolog:E=10.2596 | FLYBASE:CG33250-PA:fly:Flybase gene name is AlkB-PA:E=11.301 |
T26C12.4	188251_at	T26C12.4		WBGene00001548		gcy-23	gcy-23 encodes a receptor-type guanylyl cyclase that, along with gcy-8 and gcy-18, constitutes a subfamily of guanylyl cyclase genes in C. elegans; gcy-23 functions redundantly with gcy-8 and gcy-18, and upstream of tax-4, to regulate thermotaxis via the AFD thermosensory neurons, although of the three guanylyl cyclases required, genetic analyses suggest that GCY-18 is the primary guanylyl cyclas…	ok797|nj37	1	0	Expression in the AFD neurons. No expression was observed in other cells.|		13	Molecular_function:phosphorus-oxygen lyase activity|Biological_process:intracellular signaling cascade|Biological_process:cyclic nucleotide biosynthesis|Molecular_function:protein kinase activity|Molecular_function:ATP binding|Biological_process:protein amino acid phosphorylation|Molecular_function:metabotropic glutamate, GABA-B-like receptor activity|Cellular_component:membrane|Molecular_functio…	KOG1023	Natriuretic peptide receptor, guanylate cyclase	ENSEMBL:ENSP00000341083:human:Isoform Long of Atrial natriuretic peptide receptor B precursor:E=112.468 | ENSEMBL:ENSP00000305386:human:Atrial natriuretic peptide receptor A precursor:E=108.678 | ENSEMBL:ENSP00000218006:human:Retinal guanylyl cyclase 2 precursor:E=94.7959 | ENSEMBL:ENSP00000254854:human:Retinal guanylyl cyclase 1 precursor:E=85.6198 | ENSEMBL:ENSP00000314082:human:Isoform Short o…
Y41D4B.19	176088_at	Y41D4B.19b	Y41D4B.19	WBGene00003794		npp-8		tm2513|snp_Y41D4B[2]						Molecular_function:nucleocytoplasmic transporter activity|Molecular_function:structural constituent of nuclear pore|Biological_process:nucleocytoplasmic transport|Cellular_component:nuclear pore|Biological_process:embryonic development (sensu Metazoa)|Biological_process:hermaphrodite genitalia development|Biological_process:nuclear organization and biogenesis|Biological_process:embryonic cleavage	KOG1900	Nuclear pore complex, Nup155 component (D Nup154, sc Nup157/Nup170)	ENSEMBL:ENSP00000231498:human:Isoform 1 of Nuclear pore complex protein Nup155:E=65.3566 | FLYBASE:CG4579-PA:fly:Flybase gene name is Nup154-PA:E=65.6778 |
K08E7.8	193302_at	K08E7.8b	K08E7.8	WBGene00010675	K08E7.8a	K08E7.8		ok1303	0	1	Larval Expression: pharynx; body wall muscle;	pharynx|vulval muscle|Reproductive System|body wall muscle|anal depressor muscle		Molecular_function:protein binding			ENSEMBL:ENSP00000183657:human:Leucine-rich repeat-containing protein 40:E=10.0809 | FLYBASE:CG2471-PA:fly:Flybase gene name is CG2471-PA:E=14.7959 |
F13D12.4	193502_s_at	F13D12.4a	F13D12.4	WBGene00000114		alh-8	alh-8 is orthologous to the human gene METHYLMALONATE-SEMIALDEHYDE DEHYDROGENASE (ALDH6A1; OMIM:603178), which when mutated leads to MMSDH deficiency.	e1741|e1790|u66|u213|u248|u444|e1340|e1503|e1504						Molecular_function:oxidoreductase activity|Biological_process:metabolism|Molecular_function:methylmalonate-semialdehyde dehydrogenase (acylating) activity|Biological_process:valine metabolism|Molecular_function:glutamate-5-semialdehyde dehydrogenase activity|Biological_process:proline biosynthesis|Molecular_function:1-pyrroline-5-carboxylate dehydrogenase activity|Cellular_component:mitochondrial…	KOG2449	Methylmalonate semialdehyde dehydrogenase	ENSEMBL:ENSP00000342564:human:Methylmalonate-semialdehyde dehydrogenase [acylating], mitochondrial precursor:E=190.092 | ENSEMBL:ENSP00000271359:human:aldehyde dehydrogenase 9A1:E=57.4089 | ENSEMBL:ENSP00000259658:human:aldehyde dehydrogenase 1B1 precursor:E=57.0862 | ENSEMBL:ENSP00000332256:human:Aldehyde dehydrogenase 1A3:E=54.5376 | ENSEMBL:ENSP00000297785:human:Retinal dehydrogenase 1:E=54.20…
C33H5.13	184393_at	C33H5.13		WBGene00016379				cxTi3602					6		InP_Cae_011785
M01G12.12	176778_s_at	M01G12.12		WBGene00004509		rrf-2	rrf-2 encodes an RNA-directed RNA polymerase (RdRP) homolog of unknown function; RRF-2 is not obviously required for either somatic or germline RNAi, or for transitive RNAi.	pk2040|pkP786|ok210					9		KOG0988	RNA-directed RNA polymerase QDE-1 required for posttranscriptional gene silencing and RNA interference
F44B9.2	176121_at	F44B9.2		WBGene00018407				ok1886	0	1	This simple expression pattern expresses in the body wall muscle and in the vm1 vulval muscles. The staining of the bodywall muscles is strongest in the head and anterior of the worm. Expression begins in 3-fold embryos, and is seen throughout larval stages to adulthood. The vulval muscles express in L4 larvae and adults. Both components display mosaic expression.|F44B9.2::gfp gave expression in …	vm1|posterior body wall muscle|vulval muscle	16		InP_Cae_003670
T21B4.7	188797_at	T21B4.7		WBGene00005290		srh-69		sa54|ok387|snp_C32A3[1]|snp_C32A3[2]|snp_C32A3[3]					0		LSE0262	Predicted olfactory G-protein coupled receptor
C04B4.5	179193_at	C04B4.5		WBGene00007293				tm2463|tm2453					0
C34E7.1	177909_at	C34E7.1		WBGene00004108		pqn-18	The protein product of this gene is predicted to contain a glutamine/asparagine (Q/N)-rich ('prion') domain, by the algorithm of Michelitsch and Weissman (as of the WS77 release of WormBase, i.e., in wormpep77).	cxTi7445|cxTi3304					6		InP_Cae_005896		ENSEMBL:ENSP00000320485:human:Isoform 1 of AT-rich interactive domain-containing protein 1A:E=10.1192 | FLYBASE:CG32133-PA:fly:Flybase gene name is CG32133-PA:E=18.4559 | FLYBASE:CG8491-PA:fly:Flybase gene name is kto-PA:E=16.699 | FLYBASE:CG12254-PA:fly:Flybase gene name is MED25-PA:E=16.0088 | FLYBASE:CG7177-PA:fly:Flybase gene name is CG7177-PA:E=13.6778 | FLYBASE:CG32479-PA:fly:Flybase gene n…
K07A12.6	188035_at	K07A12.6		WBGene00001990		hot-5	hot-5 encodes a predicted membrane-associated protein that is a member of the Ly-6 superfamily of glycosylphosphatidylinositol (GPI)-linked signaling proteins and is homologous to ODR-2, a neuronally expressed protein required for olfaction; as loss of hot-5 activity via RNA-mediated interference (RNAi) does not result in any abnormalities, the precise role of HOT-5 in C. elegans development and/…	pkP1120|snp_K07A12[8]|snp_K07A12[7]					6		LSE4022	Unnamed protein
H24G06.1	174578_at	H24G06.1b	H24G06.1	WBGene00019237	H24G06.1a|H24G06.1d|H24G06.1e	H24G06.1		CE5-178|uCE5-1779						Biological_process:post-embryonic body morphogenesis|Biological_process:hermaphrodite genitalia development|Biological_process:embryonic development (sensu Metazoa)			ENSEMBL:ENSP00000374581:human:MAPKBP1 protein:E=54.9208 | ENSEMBL:ENSP00000373651:human:IMP dehydrogenase/GMP reductase family protein:E=44.6383 | ENSEMBL:ENSP00000270301:human:166 kDa protein:E=43.3468 | ENSEMBL:ENSP00000260357:human:164 kDa protein:E=42.1675 | ENSEMBL:ENSP00000350464:human:Hypothetical protein DKFZp686G1024:E=40.699 | ENSEMBL:ENSP00000368137:human:CDNA FLJ33298 fis, clone BNGH4…
C26F1.4	193803_s_at	C26F1.4		WBGene00004499		rps-30	rps-30 encodes two proteins, a small ribosomal subunit S30 protein and ubiquitin, which is cleaved from the ribosomal protein posttranslationally; by homology, S30 is predicted to function in protein biosynthesis and ubiquitin in protein degradation; in C. elegans, loss of rps-30 function via RNA-mediated interference (RNAi) does not result in any obvious abnormalities.	cxTi6030					23	Molecular_function:structural constituent of ribosome|Biological_process:protein biosynthesis|Cellular_component:intracellular|Cellular_component:ribosome|Biological_process:protein modification|Biological_process:positive regulation of growth rate|Biological_process:larval development (sensu Nematoda)|Biological_process:growth|Biological_process:reproduction	KOG0009	Ubiquitin-like/40S ribosomal S30 protein fusion	ENSEMBL:ENSP00000279259:human:ubiquitin-like protein fubi and ribosomal protein S30 precursor:E=30.4318 | ENSEMBL:ENSP00000335590:human:15 kDa protein:E=27.7959 | FLYBASE:CG15697-PA:fly:Flybase gene name is RpS30-PA:E=26.2924 |
C49A1.10	182082_at	C49A1.10		WBGene00008191				ok1837	0	1	GFP expression in the cells and nuclei of body-wall muscle cells.		6
F38A6.3	183824_s_at	F38A6.3b	F38A6.3	WBGene00001851	F38A6.3a|F38A6.3d|F38A6.3e|F38A6.3c	hif-1	hif-1 encodes an ortholog of the mammalian hypoxia-induced factor HIF-1, and is required for survival in hypoxic environments (1% oxygen) that have no effect on wild-type C. elegans.	ia04|nu469|ia4|cxTi5208|snp_F38A6[4]	1	0	Express high levels of GFP in every somatic cell.	all somatic		Molecular_function:signal transducer activity|Biological_process:signal transduction|Cellular_component:nucleus|Molecular_function:transcription regulator activity|Biological_process:regulation of transcription|Biological_process:regulation of transcription, DNA-dependent	KOG3558	Hypoxia-inducible factor 1/Neuronal PAS domain protein NPAS1	ENSEMBL:ENSP00000323326:human:hypoxia-inducible factor 1, alpha subunit isoform 2:E=41.8239 | ENSEMBL:ENSP00000338018:human:Isoform 1 of Hypoxia-inducible factor 1 alpha:E=41.6021 | ENSEMBL:ENSP00000263734:human:Endothelial PAS domain-containing protein 1:E=37.6383 | ENSEMBL:ENSP00000300862:human:hypoxia-inducible factor-3 alpha isoform a:E=35.1135 | ENSEMBL:ENSP00000244302:human:Inhibitory PAS d…
F38E11.1	192338_at	F38E11.1		WBGene00002012		hsp-12.3		cxTi10826					15	Molecular_function:structural constituent of eye lens	KOG3591	Alpha crystallins	ENSEMBL:ENSP00000227251:human:Alpha crystallin B chain:E=13.0605 | ENSEMBL:ENSP00000004982:human:Alpha crystallin family protein:E=12.4318 |
F47D12.1	176812_at	F47D12.1a	F47D12.1	WBGene00001518	F47D12.1c|F47D12.1b|F47D12.1e	gar-2	gar-2 encodes a novel, seven transmembrane-domain G protein-coupled acetylcholine receptor (AChR); when expressed in Xenopus oocytes treated with acetylcholine, GAR-2 is able to activate a mammalian G protein-activated inwardly rectifying K+ (GIRK1) channel, but not other channels, suggesting that GAR-2 couples to G proteins of the Gi family; pharmacological analyses indicate, however, that GAR-2…	ok520|uCE3-952	1	0	GAR-2 was expressed in a subset of neurons from the folding stage during embryogenesis through adulthood. This observation is consistent with RT-PCR results showing the presence of gar-2 mRNA throughout development. GAR-2 was expressed in some head neurons with ciliated endings, which are putative sensory neurons, in many cells of the ventral cord, which are considered to be motor neurons, and in…	neurons|ventral cord motor neurons|head neurons|sensory neurons		Molecular_function:rhodopsin-like receptor activity|Biological_process:G-protein coupled receptor protein signaling pathway|Cellular_component:integral to membrane|Molecular_function:muscarinic acetylcholine receptor activity|Cellular_component:membrane|Molecular_function:octopamine receptor activity|Biological_process:UDP-glucose metabolism|Molecular_function:cellulose synthase activity			ENSEMBL:ENSP00000319984:human:Muscarinic acetylcholine receptor M2:E=52.7696 | ENSEMBL:ENSP00000306490:human:Muscarinic acetylcholine receptor M1:E=51.1938 | ENSEMBL:ENSP00000255380:human:Muscarinic acetylcholine receptor M3:E=48.1739 | ENSEMBL:ENSP00000331108:human:Muscarinic acetylcholine receptor M5:E=45.8861 | ENSEMBL:ENSP00000322924:human:5-hydroxytryptamine 1F receptor:E=37.9586 | ENSEMBL:E…
T08H10.1	189666_s_at	T08H10.1		WBGene00020369				ttTi3258|tm931					4	Molecular_function:oxidoreductase activity|Molecular_function:voltage-gated potassium channel activity|Cellular_component:cytoplasm|Biological_process:potassium ion transport	KOG1577	Aldo/keto reductase family proteins	ENSEMBL:ENSP00000352584:human:Aldo-keto reductase family 1 member B10:E=62.3872 | ENSEMBL:ENSP00000285930:human:Aldose reductase:E=62.1675 | ENSEMBL:ENSP00000262749:human:Alcohol dehydrogenase:E=60.2757 | ENSEMBL:ENSP00000242375:human:3-oxo-5-beta-steroid 4-dehydrogenase:E=54.7696 | ENSEMBL:ENSP00000318831:human:aldo-keto reductase family 1, member C3:E=52.5376 | ENSEMBL:ENSP00000263126:human:Ald…
C09B9.4	190638_s_at	C09B9.4		WBGene00015629				pkP623|ok1870|ok1883					4	Molecular_function:protein kinase activity|Molecular_function:ATP binding|Biological_process:protein amino acid phosphorylation|Molecular_function:protein serine/threonine kinase activity	KOG1164	Casein kinase (serine/threonine/tyrosine protein kinase)	ENSEMBL:ENSP00000367074:human:Casein kinase I isoform alpha:E=27.8539 | ENSEMBL:ENSP00000269361:human:Isoform 2 of Casein kinase I isoform delta:E=27.6383 | ENSEMBL:ENSP00000324464:human:Isoform 1 of Casein kinase I isoform delta:E=27.6383 | ENSEMBL:ENSP00000352929:human:Casein kinase I isoform epsilon:E=27.4318 | ENSEMBL:ENSP00000322723:human:Casein kinase I isoform alpha-like:E=26.699 | ENSEMBL…
E04F6.10	185303_at	E04F6.10		WBGene00017129				uCE1-1077					10		InP_Cae_012578
F10D2.10	185335_at	F10D2.10		WBGene00017335				cxTi9058					4		LSE0695	Unnamed protein
456	188967_at
C35A5.9	178461_at	C35A5.9		WBGene00007953			C35A5.9 encodes a class 4 histone deacetylase (HDAC), orthologous to human HDAC11.	pkP5036|cxTi9077|cxTi9749|cxTi9826|cxTi10845					6	Biological_process:DNA repair	KOG1344	Predicted histone deacetylase	ENSEMBL:ENSP00000295757:human:Histone deacetylase 11:E=64.9586 | ENSEMBL:ENSP00000347104:human:histone deacetylase 2:E=12.585 | ENSEMBL:ENSP00000271095:human:Histone deacetylase 1:E=11.7959 | ENSEMBL:ENSP00000216271:human:OTTHUMP00000028555:E=11.5528 | FLYBASE:CG31119-PA:fly:Flybase gene name is CG31119-PA:E=59.4559 | FLYBASE:CG7471-PA:fly:Flybase gene name is Rpd3-PA:E=12.2441 |
R07G3.8	180845_s_at	R07G3.8		WBGene00019944				ok825	1	2	Adult Expression: Reproductive System; vulval muscle; Nervous System; ventral nerve cord; head neurons; neurons along body; tail neurons;	head neurons|tail neurons|ventral nerve cord|vulval muscle|nervous system|Reproductive System|neurons along body	6		KOG3951	Uncharacterized conserved protein	ENSEMBL:ENSP00000347744:human:Protein FAM49A:E=52.8539 | ENSEMBL:ENSP00000350710:human:Protein FAM49B:E=50.2076 | ENSEMBL:ENSP00000311651:human:Hypothetical protein BM009:E=17.0132 | FLYBASE:CG32066-PC:fly:Flybase gene name is CG32066-PC:E=45.0132 |
F25F8.1	181668_at	F25F8.1		WBGene00017795				gk179|ok1047|tm532|ttTi344					1		InP_Cae_001940
Y34B4A.9	177066_at	Y34B4A.9		WBGene00021325	Y34B4A.5			ep402							LSE0547	Uncharacterized protein
Y73C8B.3	174467_s_at	Y73C8B.3		WBGene00022260				pkP546|pkP772							LSE0695	Unnamed protein
F52A8.3	179056_s_at	F52A8.3b	F52A8.3	WBGene00009916	F52A8.3a	F52A8.3		cxTi310
K02G10.5	173839_at	K02G10.5		WBGene00019346				ttTi7253|pkP5067|uCE5-1886|uCE5-1887|snp_D2023[2]					14	Molecular_function:transporter activity|Biological_process:transport|Cellular_component:membrane	KOG3626	Organic anion transporter	ENSEMBL:ENSP00000309741:human:79 kDa protein:E=71.9586 | ENSEMBL:ENSP00000373680:human:solute carrier organic anion transporter family, member 4C1:E=71.9586 | ENSEMBL:ENSP00000217159:human:Isoform 1 of Solute carrier organic anion transporter family member 4A1:E=71.3279 | ENSEMBL:ENSP00000359543:human:Isoform 4 of Solute carrier organic anion transporter family member 4A1:E=65.284 | ENSEMBL:ENSP0…
K07C11.8	186360_at	K07C11.8		WBGene00019480				uCE2-1290|CE2-124|uCE2-1286|uCE2-1279|uCE2-1294|uCE2-1281|uCE2-1291|uCE2-1285|uCE2-1278|uCE2-1289|uCE2-1280|uCE2-1283|uCE2-1284|uCE2-1292|uCE2-1293|uCE2-1282					0
F42G9.9	172101_x_at	F42G9.9a	F42G9.9	WBGene00004212	F42G9.9c|F42G9.9b|F42G9.9d	ptl-1	ptl-1 encodes a microtubule-binding protein that is homologous to members of the tau/MAP2/MAP4 subfamily of microtubule-associated proteins (OMIM:157140, abnormal aggregates of hyperphosphorylated tau are associated with several neurodegenerative disorders, including Alzheimer's disease, Pick's disease, and corticobasal degeneration); by homology, PTL-1 is predicted to promote microtubule assembl…	ok621|tm543|uCE3-618	1	2	Staining was observed in the epidermis of embryos undergoing elongation, but not after hatching. In addition, weak staining was observed in a number of neurons within the head region. During larval and adult stages, mechanosensory neurons and their processes express PTL-1. The number and position of immunoreactive neurons were examined in six late first or second stage larvae, when six mechanosen…	tail|pharynx|intestine|head neurons|tail neurons|vulval muscle|nervous system|Reproductive System|body|pharynx|intestine|head neurons|tail neurons|nervous system		Biological_process:negative regulation of microtubule depolymerization	KOG2418	Microtubule-associated protein TAU	ENSEMBL:ENSP00000340438:human:Microtubule-associated tau protein:E=27.8239 | ENSEMBL:ENSP00000262410:human:microtubule-associated protein tau isoform 1:E=27.0223 | ENSEMBL:ENSP00000352460:human:203 kDa protein:E=26.9208 | ENSEMBL:ENSP00000303214:human:microtubule-associated protein tau isoform 2:E=26.7447 | ENSEMBL:ENSP00000302706:human:microtubule-associated protein tau isoform 3:E=26.699 | ENSE…
T22C1.9	178740_at	T22C1.9		WBGene00011919				ttTi1082|ttTi8313					4		InP_Cae_011352
T19H5.2	178324_at	T19H5.2		WBGene00011847				pkP5145					0	Molecular_function:chitinase activity|Biological_process:chitin catabolism|Molecular_function:hydrolase activity, hydrolyzing O-glycosyl compounds|Biological_process:carbohydrate metabolism|Biological_process:biosynthesis|Molecular_function:1-aminocyclopropane-1-carboxylate synthase activity	KOG2806	Chitinase
ZK1251.3	192943_at	ZK1251.3		WBGene00014241				tm1723					4	Cellular_component:integral to membrane	KOG1638	Steroid reductase	ENSEMBL:ENSP00000233139:human:3-oxo-5-alpha-steroid 4-dehydrogenase 2:E=36.8539 | ENSEMBL:ENSP00000274192:human:3-oxo-5-alpha-steroid 4-dehydrogenase 1:E=34.3188 |
T06D4.2	179954_at	T06D4.2		WBGene00020291				ok215|ok304|cxTi4929|snp_T07D3[1]|uCE2-550|uCE2-551|snp_T07D3[2]					7
Y67A10A.6	184541_s_at	Y67A10A.6		WBGene00013455		ssu-2		tm1633							KOG2813	Predicted molecular chaperone, contains DnaJ domain	ENSEMBL:ENSP00000339150:human:Uncharacterized protein C3orf32:E=31.2076 | ENSEMBL:ENSP00000324551:human:40 kDa protein:E=30.041 |
F31E3.2	189110_at	F31E3.2a	F31E3.2	WBGene00017950	F31E3.2b	F31E3.2		snp_F31E3[3]						Molecular_function:protein kinase activity|Molecular_function:ATP binding|Biological_process:protein amino acid phosphorylation|Molecular_function:protein serine/threonine kinase activity|Molecular_function:protein-tyrosine kinase activity|Molecular_function:atypical protein kinase C activity|Molecular_function:zinc ion binding	KOG0694	Serine/threonine protein kinase	ENSEMBL:ENSP00000301037:human:Isoform 1 of Uncharacterized serine/threonine-protein kinase SgK494:E=38.7696 | ENSEMBL:ENSP00000295797:human:Protein kinase C, iota type:E=37.6576 | ENSEMBL:ENSP00000306124:human:Protein kinase C epsilon type:E=37.6198 | ENSEMBL:ENSP00000262848:human:Serine/threonine-protein kinase PRKX:E=36.7959 | ENSEMBL:ENSP00000341919:human:OTTHUMP00000017246:E=36.7447 | ENSEMBL…
T28A11.2	184849_at	T28A11.2		WBGene00020869				ttTi5827|snp_C49H3[1]|pkP4077|snp_T06C10[1]					6		LSE0514	Predicted secreted cysteine rich protein found only in C.elegans
ZK616.10	176861_at	ZK616.10c	ZK616.10	WBGene00001223	ZK616.10b|ZK616.10a	ehn-3	ehn-3 encodes a nuclear Zn-finger protein with no obvious orthologs; EHN-3 controls development of somatic gonadal precursors (SGPs), and enables both HND-1 and TRA-1 functions in gonadogenesis; EHN-2 is expressed in SGP nuclei; ehn-3 expression is regulated by HND-1, while EHN-3 regulates tra-1 expression; enh-3(q689) homozygotes have mild defects in gonadogenesis, but double homozygotes also ca…	q689|q766						Molecular_function:nucleic acid binding|Molecular_function:zinc ion binding|Cellular_component:intracellular			ENSEMBL:ENSP00000341977:human:Isoform 6 of Zinc finger protein Aiolos:E=12.7447 | ENSEMBL:ENSP00000345622:human:Isoform 3 of Zinc finger protein Aiolos:E=12.6576 | ENSEMBL:ENSP00000331614:human:Isoform Ik1 of DNA-binding protein Ikaros:E=11.585 | ENSEMBL:ENSP00000349928:human:Isoform Ik3 of DNA-binding protein Ikaros:E=11.5376 | ENSEMBL:ENSP00000352123:human:Isoform Ik7 of DNA-binding protein Ika…
F52H3.3	173877_s_at	F52H3.3		WBGene00009945		bath-38		ok637|tm371	1	1	Expression is seen from the 3-fold embryonic stage through to adulthood. In 3-fold embryos and young larvae expression is throughout the worm, and is generally diffuse with some nuclear-localised staining probably in seam cells. In older larvae and adults staining is generally restricted to the head and tail regions. In the head punctate staining within and around the pharynx is apparent. Occasio…	vulva|pharynx|hypodermis|vulvaC|all somatic cells	6	Molecular_function:protein binding	LSE0150	Uncharacterized protein, contains BTB/POZ domain	ENSEMBL:ENSP00000371310:human:Ubiquitin-specific protease 7 isoform:E=13.3665 | ENSEMBL:ENSP00000373687:human:Ubiquitin carboxyl-terminal hydrolase 7:E=13.3665 | ENSEMBL:ENSP00000343535:human:128 kDa protein:E=13.3665 | FLYBASE:CG1490-PB:fly:Flybase gene name is Usp7-PB:E=12.2518 |
F41G4.8	175953_at	F41G4.8		WBGene00018311				ttTi2128					6		InP_Cae_008587
K04F10.1	184433_at	K04F10.1		WBGene00019394			The K04F10.1 gene encodes a homolog of SCA1, which when mutated leads to spinocerebellar ataxia 1 (OMIM:164400).	ok1291					6		KOG4053	Ataxin-1, involved in Ca2+ homeostasis	ENSEMBL:ENSP00000244769:human:Ataxin-1:E=20.301 | FLYBASE:CG4547-PA:fly:Flybase gene name is Atx-1-PA:E=16.6778 |
F56B3.2	187757_s_at	F56B3.2a	F56B3.2	WBGene00018928	F56B3.2b	F56B3.2		gm83|gm27|ok624|ttTi5786						Biological_process:locomotory behavior|Biological_process:locomotion|Biological_process:positive regulation of growth rate|Biological_process:larval development (sensu Nematoda)|Biological_process:physiological process	KOG1218	Proteins containing Ca2+-binding EGF-like domains	ENSEMBL:ENSP00000372645:human:Tenascin XB:E=11.9208 | ENSEMBL:ENSP00000364393:human:Tenascin XB:E=11.9208 | ENSEMBL:ENSP00000345861:human:Isoform 6 of Tenascin precursor:E=10.5376 | ENSEMBL:ENSP00000344555:human:Isoform 5 of Tenascin precursor:E=10.5086 | ENSEMBL:ENSP00000372644:human:Isoform XB of Tenascin-X precursor:E=10.4685 | ENSEMBL:ENSP00000344400:human:Isoform 3 of Tenascin precursor:E=10…
C37H5.13	187814_s_at	C37H5.13a	C37H5.13	WBGene00016511		C37H5.13		ttTi4325|ttTi4326|ttTi4390						Molecular_function:acyl-CoA thioesterase activity|Biological_process:acyl-CoA metabolism	KOG3016	Acyl-CoA thioesterase	ENSEMBL:ENSP00000217455:human:Acyl-coenzyme A thioesterase 8:E=35.3665 | ENSEMBL:ENSP00000339475:human:peroxisomal acyl-CoA thioesterase 1 isoform c:E=33.7959 |
C06A1.2	177971_at	C06A1.2		WBGene00007353				ok1440					3		InP_Cae_011681
T01A4.1	177148_s_at	T01A4.1c	T01A4.1	WBGene00020131	T01A4.1a|T01A4.1b	gcy-28		ttTi2736|tm2411	0	0	Head|Adult Expression: Reproductive System; vulva other;	head|Reproductive System|vulva other		Molecular_function:phosphorus-oxygen lyase activity|Biological_process:intracellular signaling cascade|Biological_process:cyclic nucleotide biosynthesis|Molecular_function:peptide receptor activity, G-protein coupled|Cellular_component:membrane|Molecular_function:protein kinase activity|Molecular_function:ATP binding|Biological_process:protein amino acid phosphorylation|Molecular_function:protein…	InP_met_000191		ENSEMBL:ENSP00000305386:human:Atrial natriuretic peptide receptor A precursor:E=211.77 | ENSEMBL:ENSP00000341083:human:Isoform Long of Atrial natriuretic peptide receptor B precursor:E=194.055 | ENSEMBL:ENSP00000314082:human:Isoform Short of Atrial natriuretic peptide receptor B precursor:E=165.921 | ENSEMBL:ENSP00000261170:human:Heat-stable enterotoxin receptor precursor:E=115.301 | ENSEMBL:ENSP…
T10B10.9	194171_s_at	T10B10.9		WBGene00011685				zn67|zu67|zu135|zu169|zu129|or19|or12|or13|cxTi1030|cxTi10301
R01H2.5	183710_at	R01H2.5		WBGene00019813		ger-1		snp_R01H2[2]						Molecular_function:catalytic activity|Molecular_function:coenzyme binding|Biological_process:cellular metabolism|Biological_process:metabolism|Molecular_function:oxidoreductase activity|Molecular_function:UDP-glucose 4-epimerase activity|Biological_process:galactose metabolism|Molecular_function:dTDP-glucose 4,6-dehydratase activity|Biological_process:nucleotide-sugar metabolism|Biological_proces…	KOG1431	GDP-L-fucose synthetase	ENSEMBL:ENSP00000353243:human:GDP-L-fucose synthetase:E=111.237 | ENSEMBL:ENSP00000283148:human:Isoform 2 of UDP-glucuronic acid decarboxylase 1:E=10.0706 | FLYBASE:CG3495-PA:fly:Flybase gene name is Gmer-PA:E=102.022 |
Y39A1C.2	193607_at	Y39A1C.2		WBGene00003898		oxi-1		ok1217					2	Molecular_function:ubiquitin-protein ligase activity|Biological_process:protein modification|Biological_process:ubiquitin cycle|Cellular_component:intracellular	KOG4427	E3 ubiquitin protein ligase	ENSEMBL:ENSP00000340596:human:ubiquitin protein ligase E3B:E=186.796 | ENSEMBL:ENSP00000373755:human:Isoform 1 of Ubiquitin-protein ligase E3C:E=80.1192 | ENSEMBL:ENSP00000309198:human:124 kDa protein:E=80.0969 | ENSEMBL:ENSP00000366914:human:Isoform 3 of Ubiquitin-protein ligase E3C:E=77.2076 | ENSEMBL:ENSP00000280774:human:Hypothetical protein DKFZp586K2123:E=56.301 | ENSEMBL:ENSP00000358123:hu…
R09B5.6	192190_at	R09B5.6		WBGene00019978		hacd-1		ttTi48					22	Molecular_function:oxidoreductase activity|Biological_process:fatty acid metabolism|Cellular_component:cytoplasm|Molecular_function:oxidoreductase activity, acting on the CH-OH group of donors, NAD or NADP as acceptor|Biological_process:glycerol-3-phosphate catabolism|Molecular_function:NAD binding|Molecular_function:3-hydroxyacyl-CoA dehydrogenase activity|Molecular_function:enoyl-CoA hydratase …	KOG2304	3-hydroxyacyl-CoA dehydrogenase	ENSEMBL:ENSP00000312288:human:Isoform 1 of Hydroxyacyl-coenzyme A dehydrogenase, mitochondrial precursor:E=62.699 | ENSEMBL:ENSP00000265168:human:Isoform 2 of Hydroxyacyl-coenzyme A dehydrogenase, mitochondrial precursor:E=61.8539 | ENSEMBL:ENSP00000288682:human:Trifunctional enzyme subunit alpha, mitochondrial precursor:E=34.2291 | ENSEMBL:ENSP00000231887:human:Peroxisomal bifunctional enzyme:E=…
C53B4.3	177676_s_at	C53B4.3		WBGene00008273			C53B4.3 is orthologous to the human gene UNKNOWN (PROTEIN FOR MGC:23098) (SLC22A1L; OMIM:602631), which when mutated leads to disease.	cxTi7445|cxTi3304					24	Molecular_function:transporter activity|Biological_process:transport|Cellular_component:integral to membrane|Molecular_function:tetracycline:hydrogen antiporter activity|Biological_process:tetracycline transport	TWOG0883	Unnamed protein	ENSEMBL:ENSP00000307859:human:tumor suppressing subtransferable candidate 5:E=36.6576 |
F47B7.1	172655_x_at	F47B7.1		WBGene00018532				cxTi10948					8	Cellular_component:integral to membrane	KOG1773	Stress responsive protein
ZK593.1	189095_at	ZK593.1		WBGene00014001				uCE2-1945	0	0	Larval Expression: intestine;	intestine	8	Molecular_function:transferase activity, transferring phosphorus-containing groups|Molecular_function:pyruvate kinase activity|Biological_process:glycolysis	KOG2323	Pyruvate kinase	ENSEMBL:ENSP00000373742:human:pyruvate kinase 3 isoform 2:E=154.585 | ENSEMBL:ENSP00000320171:human:58 kDa protein:E=153.638 | ENSEMBL:ENSP00000373740:human:pyruvate kinase 3 isoform 1:E=153.523 | ENSEMBL:ENSP00000334983:human:58 kDa protein:E=152.569 | ENSEMBL:ENSP00000271946:human:Pyruvate kinase, liver and RBC:E=149.119 | ENSEMBL:ENSP00000339933:human:Isoform R-type of Pyruvate kinase isozymes…
T10D4.4	182384_at	T10D4.4		WBGene00002114		ins-31	ins-31 encodes an insulin-like peptide of the insulin superfamily of proteins (OMIM:176730, 147440); INS-31 is one of 38 insulin-like peptides in C. elegans, but is unique in that it contains three insulin repeats; although overexpression with INS-19 can result in low levels of larval lethality, the precise role of INS-31 in C. elegans development is not yet clear as INS-31/19 overexpression does…	cxTi10011	0	0	Expressed in male gonad.|no staining|		22	Molecular_function:hormone activity|Biological_process:physiological process|Cellular_component:extracellular region	LSE0554	Insulin-like peptides
K10B3.6	173669_s_at	K10B3.6a	K10B3.6	WBGene00019612		K10B3.6		ok825						Molecular_function:glycerophosphodiester phosphodiesterase activity|Biological_process:glycerol metabolism	KOG2421	Predicted starch-binding protein	ENSEMBL:ENSP00000265183:human:Putative glycerophosphodiester phosphodiesterase 5:E=68.9586 | ENSEMBL:ENSP00000368277:human:OTTHUMP00000030202:E=33.6021 | FLYBASE:CG2818-PA:fly:Flybase gene name is CG2818-PA:E=66.0177 | FLYBASE:CG9394-PA:fly:Flybase gene name is CG9394-PA:E=44.8861 | FLYBASE:CG11619-PA:fly:Flybase gene name is CG11619-PA:E=36.9586 | FLYBASE:CG18135-PB:fly:Flybase gene name is CG18…
C02E7.7	172325_x_at	C02E7.7		WBGene00015340				snp_F42F12[1]					16		LSE0941	Unnamed protein
F53A9.9	187402_at	F53A9.9		WBGene00018732				uCE2-1717					6		InP_Cae_010581		ENSEMBL:ENSP00000365694:human:Serine/threonine-protein phosphatase 1 regulatory subunit 10:E=11.9208 | ENSEMBL:ENSP00000364000:human:alpha 2 type V collagen preproprotein:E=10.4949 | FLYBASE:CG8160-PA:fly:Flybase gene name is CG8160-PA:E=10.284 | FLYBASE:CG4922-PA:fly:Flybase gene name is sala-PA:E=10.0044 |
F08F3.10	182626_at	F08F3.10		WBGene00017266				snp_R07E4[1]|uCE6-985|uCE6-984|uCE6-983
C44B12.6	185945_at	C44B12.6		WBGene00016639				uCE4-909|uCE4-910					0		LSE0867	Unnamed protein
C14C6.7	183628_at	C14C6.7		WBGene00015761				ttTi6065					9		KOG4735	Extracellular protein with conserved cysteines
R09G11.1	176651_s_at	R09G11.1		WBGene00006319		sup-10		mn219|mn338|n181|n182|n184|n185|n221|n227|n237|n245|n247|n249|n250|n251|n252|n253|n258|n262|n263|n265|n269|n342|n346|n513|n515|n521|n522|n617|n619|n630|n635|n661|n664|n1007|n1008|n1013|n1017|n1034|n183|n983|e2127	0	1	GFP expression was found in the bodywall muscle membranes and dense bodies, eight vulval muscles, intestinal muscles, and anal depressor muscle.|	mu_int	0		InP_Cae_005917
T10B5.4	182567_at	T10B5.4		WBGene00020390				mg408|tm1361					1	Molecular_function:N-acetyltransferase activity	LSE0567	Uncharacterized protein
Y39C12A.1	185154_at	Y39C12A.1		WBGene00012704				ttTi3768|snp_F35E12[4]|snp_F35E12[5]|snp_F35E12[7]|snp_F35E12[6]						Biological_process:larval development (sensu Nematoda)|Biological_process:physiological process|Biological_process:locomotory behavior|Biological_process:osmoregulation|Biological_process:growth	InP_met_011477		ENSEMBL:ENSP00000304586:human:Ankyrin repeat and SAM domain-containing protein 3:E=12.0655 |
C08E8.3	179020_at	C08E8.3		WBGene00007439				tm1791|uCE1-1038					0		LSE3948	Unnamed protein
D1054.11	181522_at	D1054.11		WBGene00008378				ok941|ttTi701|snp_F28F5[1]					22	Biological_process:homoiothermy|Molecular_function:ice binding|Biological_process:response to freezing	InP_Cae_010317
F09G8.3	176095_at	F09G8.3		WBGene00017319				snp_F09G8[2]|snp_F09G8[1]					5	Molecular_function:structural constituent of ribosome|Biological_process:protein biosynthesis|Cellular_component:intracellular|Cellular_component:ribosome|Biological_process:positive regulation of growth rate|Biological_process:embryonic development (sensu Metazoa)|Biological_process:larval development (sensu Nematoda)|Biological_process:growth|Biological_process:physiological process	KOG1697	Mitochondrial/chloroplast ribosomal protein S9	ENSEMBL:ENSP00000258455:human:mitochondrial ribosomal protein S9:E=30.2676 | FLYBASE:CG2957-PA:fly:Flybase gene name is mRpS9-PA:E=33.8539 |
ZK688.3	176155_at	ZK688.3		WBGene00022798				tm2513|snp_Y41D4B[2]					8	Molecular_function:catalytic activity|Biological_process:metabolism|Molecular_function:5-carboxymethyl-2-hydroxymuconate delta-isomerase activity|Molecular_function:5-oxopent-3-ene-1,2,5-tricarboxylate decarboxylase activity	KOG1535	Predicted fumarylacetoacetate hydralase	ENSEMBL:ENSP00000314622:human:Isoform 1 of Fumarylacetoacetate hydrolase domain-containing protein 1:E=51.9586 | ENSEMBL:ENSP00000372112:human:fumarylacetoacetate hydrolase domain containing 1 isoform 1:E=51.2596 | ENSEMBL:ENSP00000372114:human:Isoform 2 of Fumarylacetoacetate hydrolase domain-containing protein 1:E=51.2147 | ENSEMBL:ENSP00000233379:human:Fumarylacetoacetate hydrolase domain cont…
T23D8.2	190295_at	T23D8.2		WBGene00006633		tsp-7		ok553|uCE2-1762|uCE2-1761						Cellular_component:integral to membrane	KOG3882	Tetraspanin family integral membrane protein	ENSEMBL:ENSP00000257857:human:CD63 antigen:E=35.4437 | ENSEMBL:ENSP00000011898:human:Tetraspanin-9:E=33.1192 | ENSEMBL:ENSP00000324304:human:Tetraspanin-4:E=28.5686 | ENSEMBL:ENSP00000003603:human:Tetraspanin-6:E=23.1675 | ENSEMBL:ENSP00000271324:human:Leukocyte surface antigen CD53:E=23.0132 | ENSEMBL:ENSP00000324101:human:CD151 antigen:E=21.3872 | ENSEMBL:ENSP00000227155:human:CD82 antigen:E=21…
C06G3.6	189967_at	C06G3.6		WBGene00015552				tm418						Molecular_function:zinc ion binding|Cellular_component:intracellular|Biological_process:embryonic development (sensu Metazoa)	KOG4582	Uncharacterized conserved protein, contains ZZ-type Zn-finger
R04B5.5	190358_at	R04B5.5		WBGene00011003				tm926|ttTi5320					8	Molecular_function:zinc ion binding|Molecular_function:oxidoreductase activity|Molecular_function:oxidoreductase activity, acting on the CH-OH group of donors, NAD or NADP as acceptor|Molecular_function:NAD binding|Biological_process:threonine catabolism|Molecular_function:L-threonine 3-dehydrogenase activity|Biological_process:bacteriochlorophyll biosynthesis	KOG0024	Sorbitol dehydrogenase	ENSEMBL:ENSP00000267814:human:Sorbitol dehydrogenase:E=101.432 | ENSEMBL:ENSP00000209668:human:Alcohol dehydrogenase 1A:E=18.2076 | ENSEMBL:ENSP00000306606:human:Alcohol dehydrogenase 1B:E=14.7696 | ENSEMBL:ENSP00000209665:human:class IV alcohol dehydrogenase 7 mu or sigma subunit:E=14.3979 | ENSEMBL:ENSP00000346737:human:ADH6 protein:E=12.1938 | FLYBASE:CG4649-PA:fly:Flybase gene name is Sodh-2-…
C32E8.4	172304_x_at	C32E8.4		WBGene00016322				tm1700					4
H02I12.4	189293_s_at	H02I12.4		WBGene00001108		dsl-6	dsl-6 encodes a putative transmembrane protein whose extracellular domain has a single DSL and EGF domains in series, somewhat like Delta/LAG-2; DSL-6 belongs to a nematode-specific family of Delta/LAG-2-like proteins that includes DSL-1, -2, -3, -5, -6, and -7.	cxTi10166|ttTi5186	0	0	No expression observed in VPCs.		12	Biological_process:cell communication|Cellular_component:membrane|Molecular_function:calcium ion binding	KOG1218	Proteins containing Ca2+-binding EGF-like domains
M02B1.2	178232_at	M02B1.2		WBGene00010827				ttTi3170					6
F14F9.5	180143_at	F14F9.5		WBGene00017468				uCE5-1299					6	Biological_process:DNA repair	InP_Cae_006048
323	175921_at
C44B7.4	180871_at	C44B7.4		WBGene00016626				pkP5248					1		TWOG0086	Unnamed protein	ENSEMBL:ENSP00000325894:human:Uncharacterized protein C6orf188:E=20.4089 | ENSEMBL:ENSP00000345787:human:Isoform 1 of Uncharacterized protein C6orf78:E=20.3098 | ENSEMBL:ENSP00000260743:human:Isoform 1 of Protein FAM26B:E=18.1308 | ENSEMBL:ENSP00000357594:human:OTTHUMP00000017061:E=18 | ENSEMBL:ENSP00000331217:human:Isoform 2 of Protein FAM26A:E=11.1135 |
Y38A8.1	187181_at	Y38A8.1		WBGene00003580		ndx-3	The ndx-3 gene encodes a homolog of peroxisomal CoA diphosphatases in both S. cerevisiae (PCD1) and C. elegans (NDX-8); more generally, NDX-3 protein belongs to the family of NUDIX hydrolases.	cxTi9710					2		KOG3069	Peroxisomal NUDIX hydrolase	ENSEMBL:ENSP00000365883:human:Isoform 1 of Nucleoside diphosphate-linked moiety X motif 8, mitochondrial precursor:E=20.7213 | ENSEMBL:ENSP00000268533:human:Peroxisomal coenzyme A diphosphatase NUDT7:E=13.4089 | ENSEMBL:ENSP00000301490:human:Isoform 2 of Nucleoside diphosphate-linked moiety X motif 8, mitochondrial precursor:E=12.0132 | FLYBASE:CG11095-PA:fly:Flybase gene name is CG11095-PA:E=17.…
Y65B4A.3	176119_at	Y65B4A.3		WBGene00022027				uCE1-555|uCE1-554|uCE1-557|uCE1-556|uCE1-552						Biological_process:protein transport|Biological_process:positive regulation of growth rate|Biological_process:locomotory behavior|Biological_process:locomotion|Biological_process:larval development (sensu Nematoda)|Biological_process:growth|Biological_process:physiological process	KOG2910	Uncharacterized conserved protein predicted to be involved in protein sorting	ENSEMBL:ENSP00000317468:human:Charged multivesicular body protein 6:E=43.9586 | ENSEMBL:ENSP00000297265:human:Charged multivesicular body protein 4c:E=13.1871 | ENSEMBL:ENSP00000217402:human:Charged multivesicular body protein 4b:E=12.9586 | ENSEMBL:ENSP00000216822:human:chromatin modifying protein 4A:E=12.041 | ENSEMBL:ENSP00000324491:human:Protein CHMP7:E=10.7959 | FLYBASE:CG4071-PA:fly:Flybase…
W03A5.4	183687_at	W03A5.4		WBGene00020968				pkP506|uCE4-539|uCE4-535|uCE4-534|uCE4-540|uCE4-537|uCE4-536					2		KOG3971	SAP-90/PSD-95 associated protein-related protein (Vulcan)	ENSEMBL:ENSP00000316377:human:Isoform 1 of Disks large-associated protein 1:E=15.6383 | ENSEMBL:ENSP00000345630:human:disks large-associated protein 4 isoform c:E=11.5686 | ENSEMBL:ENSP00000235180:human:Disks large-associated protein 3:E=11.3767 | ENSEMBL:ENSP00000345700:human:disks large-associated protein 4 isoform b:E=11.1192 | ENSEMBL:ENSP00000262868:human:Isoform 1 of Disks large-associated …
F10A3.12	182625_at	F10A3.12		WBGene00008637				snp_R07E4[1]|uCE6-985|uCE6-984|uCE6-983					0		LSE0498	7-transmembrane olfactory receptor
K11C4.5	173828_s_at	K11C4.5		WBGene00006801		unc-68	unc-68 encodes a ryanodine receptor ortholog that is expressed in body-wall muscle cells and is required for normal body tension and locomotion; unc-68 mutants are flaccid, sluggish, and resistant to ryanodine, but have normal muscle ultrastructure; UNC-68 is dispensable for excitation-contraction coupling itself, but may amplify its calcium signals; the unc-68/kra-1(kh30) mutation is an S1444N s…	e710|e730|e930|e931|e932|e2313|r1161|r1162|r1221|s92|x14|x24|e540|kh30|r1158|snp_K11C4[4]|uCE5-1507|uCE5-1506|uCE5-1505|uCE5-1504	1	1	GFP fluorescence is observed in several muscle cell types of the transformants, including body-wall muscle cells, terminal bulb muscles of the pharynx, vulval and uterine muscle, diagonal muscles of the male tail, the anal sphincter muscle, and anal depressor muscles. GFP expression is variably observed in unidentified neurons in the head. GFP expression first observed in body-wall and pharyngeal…	pharynx|pharyngeal muscle|head neurons|uterine muscle|male specific muscles|neurons|intestine|pharyngeal muscle|male sex-specific muscle|pharyngeal muscle|pharyngeal muscle	1	Molecular_function:calcium channel activity|Biological_process:calcium ion transport|Cellular_component:membrane|Molecular_function:calcium ion binding|Molecular_function:hydroxymethylglutaryl-CoA reductase (NADPH) activity|Biological_process:biosynthesis|Molecular_function:ion channel activity|Biological_process:ion transport|Molecular_function:ryanodine-sensitive calcium-release channel activit…			ENSEMBL:ENSP00000348047:human:Isoform 1 of Ryanodine receptor 2:E=1000 | ENSEMBL:ENSP00000353174:human:Isoform 2 of Ryanodine receptor 2:E=1000 | ENSEMBL:ENSP00000373884:human:Isoform 1 of Ryanodine receptor 1:E=1000 | ENSEMBL:ENSP00000347667:human:Isoform 2 of Ryanodine receptor 1:E=1000 | ENSEMBL:ENSP00000354735:human:Isoform 2 of Ryanodine receptor 3:E=1000 | ENSEMBL:ENSP00000352608:human:565 …
Y58A7A.2	176262_at	Y58A7A.2		WBGene00021976				ttTi5878							InP_Cae_012711
T05B4.8	182745_at	T05B4.8		WBGene00020239				snp_Y47D3B[11]					0		LSE0503	Secreted surface protein
B0564.6	193231_s_at	B0564.6a	B0564.6	WBGene00007206	B0564.6b	B0564.6		n998|n1087|n1080|ttTi1420|uCE2-1649|snp_F28B12[1]|snp_F28B12[2]						Molecular_function:protein binding	KOG1947	Leucine rich repeat proteins, some proteins contain F-box
F49E12.6	175552_at	F49E12.6		WBGene00009899			The F49E12.6 gene encodes a protein with two E2F domains that may be involved in apoptosis.	tm2531						Molecular_function:transcription factor activity|Biological_process:regulation of progression through cell cycle|Biological_process:regulation of transcription, DNA-dependent|Cellular_component:transcription factor complex|Biological_process:DNA repair	KOG2578	Transcription factor E2F/dimerization partner (TDP)-like proteins	ENSEMBL:ENSP00000250024:human:E2F family member 8:E=27.5528 | ENSEMBL:ENSP00000323246:human:E2F transcription factor 7:E=26.1549 |
Y55D5A.1	177033_at	Y55D5A.1a	Y55D5A.1	WBGene00021915	Y55D5A.1b	Y55D5A.1		tm2052	1	0	Expressed in ADF, ADL, AFD, ASE, ASG, ASH, ASI, ASJ, ASK, AWA, AWB, AWC, BAG, PHA, PHB, URX, intestine.			Biological_process:morphogenesis of an epithelium|Biological_process:locomotory behavior	InP_Cae_008818
C06A12.4	193371_at	C06A12.4		WBGene00001550		gcy-27		snp_C06A12[2]|snp_C06A12[1]					0	Molecular_function:phosphorus-oxygen lyase activity|Biological_process:intracellular signaling cascade|Biological_process:cyclic nucleotide biosynthesis|Molecular_function:protein kinase activity|Molecular_function:ATP binding|Biological_process:protein amino acid phosphorylation|Molecular_function:protein serine/threonine kinase activity|Molecular_function:protein-tyrosine kinase activity			ENSEMBL:ENSP00000218006:human:Retinal guanylyl cyclase 2 precursor:E=53.0969 | ENSEMBL:ENSP00000254854:human:Retinal guanylyl cyclase 1 precursor:E=53.0177 | ENSEMBL:ENSP00000341083:human:Isoform Long of Atrial natriuretic peptide receptor B precursor:E=52.0506 | ENSEMBL:ENSP00000305386:human:Atrial natriuretic peptide receptor A precursor:E=51.1427 | ENSEMBL:ENSP00000261170:human:Heat-stable ent…
F58G6.2	177747_at	F58G6.2		WBGene00010273	F58G6.9	srm-3		snp_C11H1[1]|snp_C11H1[2]					0	Molecular_function:copper ion transporter activity|Biological_process:copper ion transport|Cellular_component:integral to membrane	LSE0757	Unnamed protein
C16B8.4	182775_s_at	C16B8.4		WBGene00015824				ttTi915					1	Biological_process:embryonic development (sensu Metazoa)	InP_Cae_002799
F15D3.7	177779_s_at	F15D3.7		WBGene00008857				ttTi8395	0	0	Larval Expression: pharynx;	pharynx	6	Molecular_function:protein transporter activity|Biological_process:protein transport|Cellular_component:mitochondrial inner membrane|Cellular_component:mitochondrial inner membrane presequence translocase complex|Biological_process:intracellular protein transport|Molecular_function:protein translocase activity|Biological_process:reproduction|Biological_process:hermaphrodite genitalia development|…	KOG3324	Mitochondrial import inner membrane translocase, subunit TIM23	ENSEMBL:ENSP00000260867:human:Mitochondrial import inner membrane translocase subunit Tim23:E=17.0605 | ENSEMBL:ENSP00000363211:human:Translocase of inner mitochondrial membrane 23 homolog B:E=13.8861 | ENSEMBL:ENSP00000363176:human:Translocase of inner mitochondrial membrane 23:E=10.4202 |
C38C3.6	181280_at	C38C3.6		WBGene00016514				snp_F52H2[5]					0		InP_Cae_010324
T04H1.6	193409_at	T04H1.6		WBGene00003075		lrx-1	lrx-1 encodes a protein that contains four class A low-density lipoprotein receptor domains.	ttTi596					14	Cellular_component:extracellular region|Biological_process:chitin metabolism|Molecular_function:chitin binding			ENSEMBL:ENSP00000374135:human:CDNA FLJ30101 fis, clone BNGH41000118, highly similar to Homo sapiens low density lipoprotein receptor related protein-deleted in tumor (LRPDIT) mRNA:E=27.8539 | ENSEMBL:ENSP00000307314:human:516 kDa protein:E=27.8539 | ENSEMBL:ENSP00000344715:human:Isoform Short of Very low-density lipoprotein receptor precursor:E=26.1938 | ENSEMBL:ENSP00000327160:human:Isoform Long…
F31F4.7	191549_at	F31F4.7		WBGene00017959		ugt-42		ttTi2638					21	Molecular_function:transferase activity, transferring hexosyl groups|Biological_process:metabolism	KOG1192	UDP-glucuronosyl and UDP-glucosyl transferase	ENSEMBL:ENSP00000303174:human:UDP-glucuronosyltransferase 1-6 precursor:E=32.2924 | ENSEMBL:ENSP00000346768:human:UDP-glucuronosyltransferase 1-9 precursor:E=31.2292 | ENSEMBL:ENSP00000343838:human:UDP-glucuronosyltransferase 1-7 precursor:E=30.4559 | ENSEMBL:ENSP00000362559:human:UDP-glucuronosyltransferase 1-8 precursor:E=29.9586 | ENSEMBL:ENSP00000287677:human:60 kDa protein:E=29.8239 | ENSEMB…
Y37D8A.2	179851_at	Y37D8A.2		WBGene00012544				uCE5-1212					23		KOG3774	Uncharacterized conserved protein Lama	ENSEMBL:ENSP00000280800:human:Hypothetical protein LOC196463:E=111.081 | ENSEMBL:ENSP00000240617:human:hypothetical protein LOC79887:E=76.4318 | FLYBASE:CG10645-PC:fly:Flybase gene name is lama-PC:E=26.6778 |
W03G1.2	185760_s_at	W03G1.2		WBGene00021010				ok1764|ttTi5742|tm2350					4	Cellular_component:nucleosome|Molecular_function:DNA binding|Cellular_component:nucleus|Biological_process:nucleosome assembly	LSE0722	Unnamed protein
W01D2.3	179678_at	W01D2.3		WBGene00012180				uCE1-1539					4		InP_Cae_010068
Y54H5A.4	184899_s_at	Y54H5A.4		WBGene00021902				snp_Y54H5[1]							KOG2439	Nuclear architecture related protein	ENSEMBL:ENSP00000251588:human:CDNA: FLJ21988 fis, clone HEP06320:E=70.7213 | ENSEMBL:ENSP00000301694:human:Weakly similar to ORF YNL240c:E=69.5528 | ENSEMBL:ENSP00000374656:human:nuclear prelamin A recognition factor isoform a:E=52.7959 | ENSEMBL:ENSP00000309899:human:51 kDa protein:E=51.4202 | ENSEMBL:ENSP00000283996:human:NARF protein:E=45.9586 | ENSEMBL:ENSP00000363739:human:NARF protein:E=27.…
T22G5.7	178599_at	T22G5.7		WBGene00004997		spp-12		uCE5-2178					3	Biological_process:determination of adult life span	LSE1085	Unnamed protein
F14H12.8	176808_at	F14H12.8		WBGene00017475				tm2408|tm2437|snp_F45E4[2]|snp_F45E4[3]					0		InP_Cae_012842
CD4.1	177338_at	CD4.1		WBGene00016988				ttTi4343|snp_CD4[6]					3		InP_Cae_011887
K02C4.4	188644_at	K02C4.4		WBGene00003089		ltd-1	ltd-1 encodes a protein with LIM and transglutaminase domains; LTD-1 is homologous to the mouse KY protein (MGI:96709, mutated in kyphoscoliosis), and to the HILLARIN protein of Hirudo medicinalis, found at axon hillocks; ltd-1 is expressed in hypodermal cells from the twofold stage embryo to adulthood, but has no obvious function in mass RNAi assays.	ok394	0	0	Expression is seen in elongating embryos and young larvae, and consists of two lateral stripes of staining that correspond to the hypodermal seams.|The LTD-1::GFP signal is present throughout the development of C. elegans. This signal was detected as early as the 2-fold embryo. The ltd-1 reporter is also expressed throughout the seam cell division process. Its expression is observed in the seam c…	seam|hypodermis|hyp6|hyp7|rectal epithelium|hyp5|seam cells|pharyngeal isthmus|pharyngeal marginal cells	13	Molecular_function:zinc ion binding	KOG4575	TGc (transglutaminase/protease-like) domain-containing protein involved in cytokinesis	ENSEMBL:ENSP00000309520:human:kyphoscoliosis peptidase:E=25.9586 | ENSEMBL:ENSP00000372709:human:CDNA FLJ45048 fis, clone BRAWH3021724, moderately similar to Mus musculus kyphoscoliosis:E=21.4202 | FLYBASE:CG30147-PB:fly:Flybase gene name is Hil-PB:E=167.602 |
C01F1.4	183943_at	C01F1.4		WBGene00015299				CE2-131					0	Molecular_function:rhodopsin-like receptor activity|Biological_process:G-protein coupled receptor protein signaling pathway|Cellular_component:integral to membrane	KOG3656	7 transmembrane receptor
F12F6.6	174907_at	F12F6.6		WBGene00004755		sec-24.1	sec-24.1 encodes one of two C. elegans Sec24 homologs; in Saccharomyces cerevisiae, Sec24 is a member of the Sec24-Sec23 subunit of the COPII coat complex, assembly of which is essential for the first step of secretory protein transport from the endoplasmic reticulum (ER) to the Golgi; by homology with Sec24, SEC-24.1 is predicted to facilitate vesicle cargo selection, and likely contains multipl…	ok318	0	0	Larval Expression: intestine;	intestine	5	Molecular_function:phosphopantetheine binding|Molecular_function:protein binding|Biological_process:intracellular protein transport|Biological_process:ER to Golgi vesicle-mediated transport|Cellular_component:COPII vesicle coat|Molecular_function:zinc ion binding|Molecular_function:extracellular matrix structural constituent|Cellular_component:extracellular matrix (sensu Metazoa)|Biological_proce…	KOG1984	Vesicle coat complex COPII, subunit SFB3	ENSEMBL:ENSP00000321845:human:Protein transport protein Sec24C:E=202.161 | ENSEMBL:ENSP00000361936:human:112 kDa protein:E=191.119 | ENSEMBL:ENSP00000369059:human:SEC24 related gene family, member D:E=188.26 | ENSEMBL:ENSP00000280551:human:Protein transport protein Sec24D:E=187.721 | ENSEMBL:ENSP00000265341:human:SEC24 related gene family, member A:E=102.237 | ENSEMBL:ENSP00000265175:human:Protei…
Y55F3BR.6	177045_at	Y55F3BR.6		WBGene00021943				ot17|ot19|ok273						Molecular_function:structural constituent of eye lens			ENSEMBL:ENSP00000248553:human:Heat-shock protein beta-1:E=10.585 | ENSEMBL:ENSP00000227251:human:Alpha crystallin B chain:E=10 | FLYBASE:CG4167-PA:fly:Flybase gene name is Hsp67Ba-PA:E=14.9586 | FLYBASE:CG4533-PA:fly:Flybase gene name is l(2)efl-PA:E=14.6778 | FLYBASE:CG4466-PA:fly:Flybase gene name is Hsp27-PA:E=14.5229 | FLYBASE:CG4463-PA:fly:Flybase gene name is Hsp23-PA:E=13.301 | FLYBASE:CG4…
C53H9.1	172865_x_at	C53H9.1		WBGene00004441		rpl-27	rpl-27 encodes a large ribosomal subunit L27 protein.	tm686|ok454						Molecular_function:structural constituent of ribosome|Biological_process:protein biosynthesis|Cellular_component:intracellular|Cellular_component:ribosome|Biological_process:embryonic development (sensu Metazoa)|Biological_process:larval development (sensu Nematoda)|Biological_process:growth|Biological_process:reproduction	KOG3418	60S ribosomal protein L27	ENSEMBL:ENSP00000253788:human:60S ribosomal protein L27:E=47.6021 | ENSEMBL:ENSP00000363555:human:similar to ribosomal protein L27:E=34.2596 | ENSEMBL:ENSP00000357090:human:14 kDa protein:E=24.7696 | ENSEMBL:ENSP00000362902:human:11 kDa protein:E=24.0315 | FLYBASE:CG4759-PA:fly:Flybase gene name is RpL27-PA:E=38.2757 |
R07B1.7	186791_at	R07B1.7		WBGene00011079				n334|n887|n3335|tm344|e1392					0		InP_Cae_012386
F57F4.4	182088_s_at	F57F4.4		WBGene00019017				ok1837					27	Biological_process:positive regulation of growth rate|Biological_process:physiological process	LSE3952	Unnamed protein	FLYBASE:CG13492-PB:fly:Flybase gene name is CG13492-PB:E=10.7696 |
F37C12.9	192990_at	F37C12.9		WBGene00004483		rps-14	rps-14 encodes a small ribosomal subunit S14 protein; by homology, RPS-14 is predicted to function in protein biosynthesis; in C. elegans, RPS-14 activity is required for embryonic and germline development, as well as the overall health of the animal.	tm963	0	0	Larval Expression: pharynx; intestine; hypodermis; unidentified cells in tail ;	tail|pharynx|hypodermis|intestine	23	Molecular_function:structural constituent of ribosome|Biological_process:protein biosynthesis|Cellular_component:intracellular|Cellular_component:ribosome|Biological_process:embryonic development (sensu Metazoa)|Biological_process:reproduction|Biological_process:physiological process|Biological_process:larval development (sensu Nematoda)|Biological_process:growth|Biological_process:positive regul…	KOG0407	40S ribosomal protein S14	ENSEMBL:ENSP00000311028:human:40S ribosomal protein S14:E=65.5528 | FLYBASE:CG1527-PA:fly:Flybase gene name is RpS14b-PA:E=63.6576 | FLYBASE:CG1524-PB:fly:Flybase gene name is RpS14a-PB:E=63.6576 |
W03F9.5	192210_at	W03F9.5		WBGene00006648		ttb-1		tm1114					11	Molecular_function:zinc ion binding|Molecular_function:transcription regulator activity|Biological_process:transcription initiation|Biological_process:regulation of transcription, DNA-dependent|Cellular_component:transcription factor complex|Biological_process:regulation of transcription|Biological_process:embryonic development (sensu Metazoa)	KOG1597	Transcription initiation factor TFIIB	ENSEMBL:ENSP00000260511:human:Transcription initiation factor IIB:E=102.229 | ENSEMBL:ENSP00000369269:human:Isoform 5 of Transcription factor IIIB 90 kDa subunit:E=11.7447 | ENSEMBL:ENSP00000329029:human:Isoform 1 of Transcription factor IIIB 90 kDa subunit:E=10.0862 | FLYBASE:CG5193-PA:fly:Flybase gene name is TfIIB-PA:E=102.538 | FLYBASE:CG31256-PA:fly:Flybase gene name is Brf-PA:E=10.6576 |
T01G9.3	189945_at	T01G9.3		WBGene00011345				id47					1	Molecular_function:protein binding	KOG0619	Leucine rich repeat	ENSEMBL:ENSP00000215539:human:Insulin-like growth factor-binding protein complex acid labile chain precursor:E=24.4318 | ENSEMBL:ENSP00000368436:human:Isoform 2 of Leucine-rich repeats and immunoglobulin-like domains protein 3 precursor:E=20.5376 | ENSEMBL:ENSP00000326759:human:Isoform 1 of Leucine-rich repeats and immunoglobulin-like domains protein 3 precursor:E=19.8539 | ENSEMBL:ENSP0000026667…
C31G12.3	181367_at	C31G12.3		WBGene00007852				tm2531					0
ZC373.4	193320_s_at	ZC373.4		WBGene00013869				pkP976					9	Molecular_function:protein kinase activity|Molecular_function:ATP binding|Biological_process:protein amino acid phosphorylation|Molecular_function:protein serine/threonine kinase activity|Molecular_function:protein-tyrosine kinase activity|Molecular_function:magnesium ion binding	KOG0032	Ca2+/calmodulin-dependent protein kinase, EF-Hand protein superfamily	ENSEMBL:ENSP00000355024:human:Isoform 5 of Myosin light chain kinase, smooth muscle:E=73.9586 | ENSEMBL:ENSP00000320622:human:203 kDa protein:E=71.3188 | ENSEMBL:ENSP00000353452:human:Isoform 1 of Myosin light chain kinase, smooth muscle:E=71.301 | ENSEMBL:ENSP00000346846:human:Isoform Del-1790 of Myosin light chain kinase, smooth muscle:E=71.1938 | ENSEMBL:ENSP00000274643:human:Uncharacterized s…
F15A8.5	173854_s_at	F15A8.5b	F15A8.5	WBGene00001052	F15A8.5d|F15A8.5c|F15A8.5a	dop-1		ev748|vs100|vs101|tm534|tm535|ok398|uCE6-860|uCE6-859|uCE6-861	1	1	A dop-1::gfp reporter gene fusion has a more restricted expression pattern in the nervous system in larval and adult animals. Within the head ganglia, dop-1prom1::gfp is consistently expressed only in the RIS interneuron class. Only weak and inconsistent expression can be observed in other unidentified head neurons. Consistent and strong expression can be observed in the excretory gland cells and…	sheath_cells|socket_cells|head neurons|head body wall muscle		Molecular_function:dopamine receptor activity|Biological_process:G-protein coupled receptor protein signaling pathway|Cellular_component:integral to membrane|Molecular_function:rhodopsin-like receptor activity|Molecular_function:neuropeptide Y receptor activity|Molecular_function:melanocortin receptor activity|Molecular_function:adrenoceptor activity	KOG3656	7 transmembrane receptor	ENSEMBL:ENSP00000327652:human:D(1A) dopamine receptor:E=57.585 | ENSEMBL:ENSP00000306129:human:D:E=56.3979 | ENSEMBL:ENSP00000280155:human:Alpha-2A adrenergic receptor:E=53.9208 | ENSEMBL:ENSP00000367120:human:serotonin 5-HT4 receptor isoform i:E=52 | ENSEMBL:ENSP00000314906:human:Isoform 5-HT4(E) of 5-hydroxytryptamine 4 receptor:E=51.9586 | ENSEMBL:ENSP00000353915:human:Isoform 5-HT4(B) of 5-hy…
F37B1.1	190975_at	F37B1.1		WBGene00001772		gst-24		tm1408					8		KOG1695	Glutathione S-transferase	ENSEMBL:ENSP00000295256:human:Glutathione-requiring prostaglandin D synthase:E=24.4559 | ENSEMBL:ENSP00000211122:human:Glutathione S-transferase A3:E=16.4559 | ENSEMBL:ENSP00000284562:human:Glutathione S-transferase A5:E=15.9208 | ENSEMBL:ENSP00000211309:human:Glutathione S-transferase A2:E=15.1805 | ENSEMBL:ENSP00000335620:human:Glutathione S-transferase A1:E=15.0706 | ENSEMBL:ENSP00000256594:hu…
T23D5.6	188828_at	T23D5.6		WBGene00006085		str-18		cxTi6513					13		LSE0498	7-transmembrane olfactory receptor
W03G11.4	171801_s_at	W03G11.4	W03G11.4	WBGene00012226				cxTi9512|cxTi9569					1		InP_Cae_007808
Y75B8A.24	171802_s_at	Y75B8A.24		WBGene00013557				snp_C09D4[2]						Molecular_function:structural molecule activity|Biological_process:microtubule-based movement|Cellular_component:microtubule|Molecular_function:phosphotransferase activity, alcohol group as acceptor|Molecular_function:inositol or phosphatidylinositol kinase activity|Molecular_function:phosphatidylinositol 3-kinase activity|Cellular_component:extracellular matrix (sensu Metazoa)|Biological_process…	KOG0902	Phosphatidylinositol 4-kinase	ENSEMBL:ENSP00000255882:human:Isoform 1 of Phosphatidylinositol 4-kinase alpha:E=1000 | ENSEMBL:ENSP00000330676:human:LOC220686 protein:E=144.886 | ENSEMBL:ENSP00000354044:human:Em:AP000557.3 protein:E=142.886 | ENSEMBL:ENSP00000315648:human:Isoform 2 of Phosphatidylinositol 4-kinase beta:E=45.0862 | ENSEMBL:ENSP00000357867:human:Isoform 1 of Phosphatidylinositol 4-kinase beta:E=45.041 | ENSEMBL:…
C18A11.7	188558_s_at	C18A11.7b	C18A11.7	WBGene00001000	C18A11.7a	dim-1		gk54|ra203|ra204|ra215|ra219|ra102|cxTi10018|uCE6-1075	0	0	Expressed throughout development from the 1.5-fold stage of embryogenesis and appears to be limited to bodywall muscles. Anti-GFP immunofluorescence was not observed in any of the other muscle types.						ENSEMBL:ENSP00000271588:human:hemicentin 1:E=16.4318 | ENSEMBL:ENSP00000261509:human:palladin:E=14.5086 | ENSEMBL:ENSP00000348444:human:Isoform 7 of Titin:E=14.4437 | ENSEMBL:ENSP00000347764:human:Isoform 2 of Titin:E=14.4318 | ENSEMBL:ENSP00000340967:human:Isoform 1 of Myopalladin:E=13.6198 | ENSEMBL:ENSP00000336735:human:CGI-151 protein:E=12.8539 | ENSEMBL:ENSP00000346369:human:Isoform 2 of Myo…
C05D11.5	187649_at	C05D11.5		WBGene00015483				cxTi4412|cxTi8329|snp_C04A2[2]	0	1	Larval Expression: intestine; hypodermis;|Larval Expression: intestine; body wall muscle; hypodermis;	hypodermis|intestine|hypodermis|intestine|vulval muscle|Reproductive System|body wall muscle|gonad sheath cells	8		KOG4518	Hydroxypyruvate isomerase	ENSEMBL:ENSP00000344050:human:Novel protein:E=37.7959 | ENSEMBL:ENSP00000361501:human:25 kDa protein:E=34.2596 | ENSEMBL:ENSP00000319129:human:HYI protein:E=25.6576 | ENSEMBL:ENSP00000361502:human:24 kDa protein:E=25.5528 | ENSEMBL:ENSP00000361503:human:Novel protein:E=17.7447 | ENSEMBL:ENSP00000361504:human:Novel protein:E=17.4202 | ENSEMBL:ENSP00000361510:human:Novel protein:E=17.3768 | FLYBASE…
K04D7.3	192551_at	K04D7.3		WBGene00001794		gta-1	The gta-1 gene encodes an ortholog of the human gene GABAT, which when mutated leads to GABA-transaminase deficiency (OMIM:137150).	ok517	1	1	Larval Expression: body wall muscle; Nervous System; head neurons;|Larval Expression: body wall muscle; Nervous System; head neurons;	head neurons|nervous system|body wall muscle|head neurons|nervous system|body wall muscle	8	Molecular_function:transaminase activity|Molecular_function:pyridoxal phosphate binding|Molecular_function:4-aminobutyrate transaminase activity|Biological_process:gamma-aminobutyric acid metabolism|Biological_process:arginine metabolism|Biological_process:biosynthesis|Molecular_function:adenosylmethionine-8-amino-7-oxononanoate transaminase activity|Biological_process:biotin biosynthesis|Biologi…	KOG1405	4-aminobutyrate aminotransferase	ENSEMBL:ENSP00000268251:human:4-aminobutyrate aminotransferase, mitochondrial precursor:E=123.921 | ENSEMBL:ENSP00000224242:human:Ornithine aminotransferase, mitochondrial precursor:E=13.3979 | ENSEMBL:ENSP00000231420:human:Alanine--glyoxylate aminotransferase 2, mitochondrial precursor:E=11.2147 | FLYBASE:CG7433-PB:fly:Flybase gene name is CG7433-PB:E=127.959 | FLYBASE:CG8782-PA:fly:Flybase gene…
M04D8.3	188478_at	M04D8.3		WBGene00002106		ins-23	ins-23 encodes an insulin-like peptide of the insulin superfamily of proteins (OMIM:176730, 147440); INS-23 is one of 38 insulin-like peptides in C. elegans, and is expressed in amphid sensory neurons, labial neurons, the nerve ring, and ventral nerve cord neurons; as loss of INS-23 function via RNA-mediated interference does not results in any abnormalities, the precise role of INS-23 in C. eleg…	tm1875	1	0	Expressed in four-fold elongated embryo, L1-L4, adult. Expressed in the nerve ring: 2 symmetric pairs of neurons. Expressed in sensory neurons: amphid sensory neurons, labial neurons. Expressed in other neurons: ventral nerve cord.	nerve ring|ventral nerve cord|amphid sensory neurons|labial sensilla	15	Molecular_function:hormone activity|Biological_process:physiological process|Cellular_component:extracellular region	LSE1187	Unnamed protein
Y113G7A.5	185438_at	Y113G7A.5		WBGene00013746				snp_Y60A3[2]					0	Molecular_function:GABA-A receptor activity|Molecular_function:extracellular ligand-gated ion channel activity|Biological_process:ion transport|Cellular_component:integral to membrane|Cellular_component:postsynaptic membrane|Molecular_function:neurotransmitter receptor activity|Cellular_component:membrane|Biological_process:transport|Molecular_function:ion channel activity	KOG3644	Ligand-gated ion channel	ENSEMBL:ENSP00000229606:human:Gamma-aminobutyric-acid receptor subunit rho-2 precursor:E=57.3979 | ENSEMBL:ENSP00000275066:human:Gamma-aminobutyric acid (GABA) receptor, rho 1:E=55.0915 | ENSEMBL:ENSP00000328115:human:similar to Gamma-aminobutyric-acid receptor rho-3 subunit precursor:E=53.1871 | ENSEMBL:ENSP00000295454:human:Gamma-aminobutyric-acid receptor subunit beta-1 precursor:E=52.2518 | E…
F45E4.2	188111_at	F45E4.2		WBGene00004046		plp-1	plp-1 encodes a protein containing three PUR repeats that are predicted to bind DNA/RNA and has similarity to the mammalian transcription factor pur alpha, and is required for embryonic development, development of the pharynx, and affects formation of the intestine; interacts with an Lef-1 site within the end-1 promoter and binding is regulated by phosphorylation	zh10	1	1	PLP-1 was expressed in oocytes and embryos.|Larval Expression: intestine; body wall muscle; Nervous System; ventral nerve cord; head neurons; tail neurons;	intestine|head neurons|tail neurons|ventral nerve cord|nervous system|Reproductive System|body wall muscle|vulva other	18		KOG3074	Transcriptional regulator of the PUR family, single-stranded-DNA-binding	ENSEMBL:ENSP00000332706:human:Transcriptional activator protein Pur-alpha:E=28.0555 | ENSEMBL:ENSP00000275523:human:Transcriptional activator protein Pur-beta:E=24.6778 | ENSEMBL:ENSP00000345168:human:Isoform 2 of Purine-rich element-binding protein gamma:E=12.5528 | FLYBASE:CG1507-PA:fly:Flybase gene name is Pur-alpha-PA:E=33.6021 |
Y50D7A.5	176771_at	Y50D7A.5		WBGene00021755				nr2033|nr2013|ttTi5516|snp_C07F11[2]							InP_Cae_010482
C32D5.7	187337_at	C32D5.7		WBGene00016315				ttTi4440					6		InP_Cae_003963
K07F5.14	181254_at	K07F5.14		WBGene00010638	K07F5.16|K07F5.15			tm471					2	Biological_process:positive regulation of growth rate|Biological_process:embryonic development (sensu Metazoa)|Biological_process:reproduction|Biological_process:hermaphrodite genitalia development|Biological_process:gametogenesis	KOG4365	Uncharacterized conserved protein	ENSEMBL:ENSP00000354115:human:Isoform 2 of Nucleolar protein 8:E=18.1611 | ENSEMBL:ENSP00000351723:human:Isoform 1 of Nucleolar protein 8:E=18.1487 | ENSEMBL:ENSP00000364744:human:30 kDa protein:E=12.1739 | ENSEMBL:ENSP00000338551:human:Isoform SV9 of PITSLRE serine/threonine-protein kinase CDC2L1:E=11.4318 | ENSEMBL:ENSP00000295321:human:Isoform 1 of IWS1 homolog:E=10.4318 | FLYBASE:CG14230-PA:f…
F20D12.5	184796_s_at	F20D12.5		WBGene00017644		exc-9		n2669|gk395					10	Molecular_function:zinc ion binding	InP_uni_002210		ENSEMBL:ENSP00000332449:human:Cysteine-rich protein 1:E=28.2757 | ENSEMBL:ENSP00000329099:human:8 kDa protein:E=26.2676 | ENSEMBL:ENSP00000328521:human:Cysteine-rich protein 2:E=24.3665 | ENSEMBL:ENSP00000274990:human:Isoform 1 of Cysteine-rich protein 3:E=20.7959 | ENSEMBL:ENSP00000361650:human:Isoform 3 of Cysteine-rich protein 3:E=20.7696 | ENSEMBL:ENSP00000361647:human:OTTHUMP00000016435:E=20…
B0523.5	175718_s_at	B0523.5		WBGene00001443		fli-1	fli-1 encodes a homolog of Drosophila flightless-I; can interact with human Ha-Ras and human actin in vitro; mRNA levels are highest in embryos.	pk227|tm362|ttTi1198|snp_B0523[1]					5	Molecular_function:actin binding|Molecular_function:protein binding	KOG0444	Cytoskeletal regulator Flightless-I (contains leucine-rich and gelsolin repeats)	ENSEMBL:ENSP00000368763:human:Flightless I homolog variant:E=1000 | ENSEMBL:ENSP00000324573:human:Protein flightless-1 homolog:E=255 | ENSEMBL:ENSP00000297029:human:Isoform 1 of Adseverin:E=63.6778 | ENSEMBL:ENSP00000257861:human:Advillin:E=58.0506 | ENSEMBL:ENSP00000340888:human:Isoform 2 of Gelsolin precursor:E=53.585 | ENSEMBL:ENSP00000277268:human:Isoform 1 of Gelsolin precursor:E=53.4089 | E…
Y54G2A.11	172971_s_at	Y54G2A.11b	Y54G2A.11	WBGene00021876	Y54G2A.11a	Y54G2A.11		ia01|ok1396
F40G9.2	183516_at	F40G9.2		WBGene00018240				ok1822	0	1	Larval Expression: intestine; Reproductive System; developing vulva; unidentified cells in body ;	intestine|Reproductive System|body wall muscle|developing vulva|body	2	Molecular_function:copper ion binding|Molecular_function:copper chaperone activity|Biological_process:copper ion transport|Cellular_component:mitochondrial intermembrane space	KOG3496	Cytochrome c oxidase assembly protein/Cu2+ chaperone COX17	ENSEMBL:ENSP00000261070:human:Cytochrome c oxidase copper chaperone:E=16.1079 | ENSEMBL:ENSP00000368049:human:OTTHUMP00000018371:E=15.1611 | FLYBASE:CG9065-PA:fly:Flybase gene name is CG9065-PA:E=17.0044 |
C06G3.9	180775_s_at	C06G3.9		WBGene00015555				tm1629					2		KOG2235	Uncharacterized conserved protein	ENSEMBL:ENSP00000343666:human:Protein KIAA0776:E=51.4949 | ENSEMBL:ENSP00000358283:human:KIAA0776 protein:E=51.2757 | FLYBASE:CG1104-PA:fly:Flybase gene name is CG1104-PA:E=36.0706 |
T24F1.3	189683_at	T24F1.3a	T24F1.3	WBGene00011995	T24F1.3b	T24F1.3		uCE2-1995|uCE2-1993|uCE2-1994						Biological_process:intracellular signaling cascade|Biological_process:signal transduction|Molecular_function:protein binding	KOG4239	Ras GTPase effector RASSF2	ENSEMBL:ENSP00000352323:human:Isoform A of Ras association domain-containing protein 1:E=50.7959 | ENSEMBL:ENSP00000349547:human:Isoform D of Ras association domain-containing protein 1:E=49.4089 | ENSEMBL:ENSP00000356083:human:Isoform 1 of Ras association domain-containing family protein 5:E=44.3279 | ENSEMBL:ENSP00000342620:human:Isoform 4 of Ras association domain-containing family protein 5:E…
K03E6.6	188438_s_at	K03E6.6		WBGene00003991		pfn-3		tm1362	0	1	Staining for PFN-3 was negative in early embryos but detected specifically in body wall muscle cells from the 1.5-fold stage (~350 min after the first cell division) and persisted through embryogenesis. Also expressed in adult worms.|The pfn-3 promoter::GFP fusion construct yielded no expression, suggesting that an additional enhancer element may be required for its expression or an inhibitory ci…	intestine|rectal gland cells	16	Molecular_function:actin binding|Biological_process:cytoskeleton organization and biogenesis|Cellular_component:actin cytoskeleton|Biological_process:actin cytoskeleton organization and biogenesis	KOG1755	Profilin	FLYBASE:CG9553-PA:fly:Flybase gene name is chic-PA:E=19.9208 |
F48D6.3	182960_at	F48D6.3		WBGene00001957		hlh-13		tm2152|tm2279					0	Molecular_function:transcription regulator activity|Biological_process:regulation of transcription|Cellular_component:nucleus|Molecular_function:transcription factor activity|Biological_process:regulation of transcription, DNA-dependent|Biological_process:embryonic development (sensu Metazoa)|Biological_process:larval development (sensu Nematoda)|Biological_process:physiological process|Biologica…	KOG4029	Transcription factor HAND2/Transcription factor TAL1/TAL2/LYL1	ENSEMBL:ENSP00000306982:human:Pancreas transcription factor 1 subunit alpha:E=14.3468 | ENSEMBL:ENSP00000275461:human:Fer3-like:E=13.4685 | ENSEMBL:ENSP00000342868:human:Class II bHLH protein scleraxis:E=12.0655 | ENSEMBL:ENSP00000302216:human:Atonal protein homolog 1:E=10.7212 | ENSEMBL:ENSP00000246080:human:Transcription factor 15:E=10.4685 | FLYBASE:CG5952-PA:fly:Flybase gene name is Fer2-PA:E…
Y45G12C.2	187085_s_at	Y45G12C.2		WBGene00001758		gst-10	gst-10 encodes a predicted glutathione S-transferase with similarity to human glutathione S-transferase P.	tm341	1	1	A punctate distribution of the reporter protein was observed that was most prominent in a small set of cells at the mouth and in the head (adjacent to the pharyngeal bulbs) of the worm; intense fluorescence was also observed at the tail. Two promoter fragments, 3.2 and 2.4 kb in length, yielded an identical pattern of GFP expression.|Larval Expression: intestine; anal depressor muscle; hypodermis…	hypodermis|intestine|head neurons|tail neurons|nervous system|anal depressor muscle|amphids|phasmids			KOG1695	Glutathione S-transferase	ENSEMBL:ENSP00000196968:human:Glutathione S-transferase P:E=27.0223 | ENSEMBL:ENSP00000211309:human:Glutathione S-transferase A2:E=20.7959 | ENSEMBL:ENSP00000335620:human:Glutathione S-transferase A1:E=19.7447 | ENSEMBL:ENSP00000306378:human:Glutathione S-transferase A4:E=19.4202 | ENSEMBL:ENSP00000284562:human:Glutathione S-transferase A5:E=19.3098 | ENSEMBL:ENSP00000211122:human:Glutathione S-t…
Y5H2A.1	176864_at	Y5H2A.1		WBGene00021162				q689|q766							LSE0545	Uncharacterized protein
C34F6.10	174453_at	C34F6.10		WBGene00007944				gk528					1		InP_met_010758		ENSEMBL:ENSP00000338523:human:Factor for adipocyte differentiation 104 variant:E=29.6778 | ENSEMBL:ENSP00000347952:human:Fibronectin type-III domain-containing protein 3a:E=21.3566 | ENSEMBL:ENSP00000338579:human:Hypothetical protein DKFZp686I166:E=21.3098 | ENSEMBL:ENSP00000351293:human:protein tyrosine phosphatase, receptor type, D isoform 3 precursor:E=15.0177 | ENSEMBL:ENSP00000305941:human:I…
ZC8.4	173059_at	ZC8.4e	ZC8.4	WBGene00022500		lfi-1	lfi-1 encodes a coiled-coil protein that is similar to the Parascaris univalens Mitotic Antigen, PUMA1; LFI-1 was initially identified in yeast two-hybrid screens for proteins that interact with the coiled-coil protein LIN-5, which is essential for proper spindle positioning and chromosome segregation; antibody staining reveals that, in embryos, LFI-1 is expressed in metaphase cells in a diffuse …	ok1992
T20D4.11	184438_at	T20D4.11		WBGene00020617				snp_Y71A12B[7]|uCE1-1487|snp_Y71A12B[9]|snp_Y71A12B[8]					15		LSE0514	Predicted secreted cysteine rich protein found only in C.elegans
C52E12.4	185312_at	C52E12.4		WBGene00016889				cxTi8316	1	0	Larval Expression: Nervous System; head neurons;	head neurons|nervous system	5		KOG2080	Uncharacterized conserved protein, contains DENN and RUN domains	ENSEMBL:ENSP00000346238:human:CDNA FLJ43333 fis, clone NT2RI3006376:E=181.678 | ENSEMBL:ENSP00000306482:human:141 kDa protein:E=169.051 | ENSEMBL:ENSP00000373734:human:hypothetical protein LOC160518:E=168.745 | ENSEMBL:ENSP00000328524:human:Rab6-interacting protein 1:E=109.509 | ENSEMBL:ENSP00000354597:human:similar to DENN/MADD domain containing 4B:E=15.5376 | ENSEMBL:ENSP00000348624:human:SET b…
Y22D7AR.12	176298_at	Y22D7AR.12		WBGene00021265				e819|ev574|bx24|bx61|ev778|ttTi366|ttTi6066|uCE1-611|uCE1-610|CE1-172|snp_Y71G12B[1]						Molecular_function:phosphoprotein phosphatase activity|Biological_process:protein amino acid dephosphorylation|Molecular_function:protein tyrosine phosphatase activity	LSE0134	Protein tyrosine phosphatase, contains WSN domain
C47E12.8	192157_at	C47E12.8		WBGene00000964		dhp-2	The dhp-2 gene encodes an ortholog of the human gene DIHYDROPYRIMIDINASE (DPYS), which when mutated leads to dihydropyrimidinuria (OMIM:222748).	tm1877	0	1	Signals of CeCRMP/DHP-2 were distributed in the lateral region at the late gastrula stage and the 2-fold embryo stage.|Expression observed in body muscle quadrants from late gastrula to adult stages. Expression was seen in the whole cytoplasm of body wall muscle cells, confirmed using CeCRMP/DHP-2::GFP lacking NLS signal.		1	Biological_process:N-acetylglucosamine metabolism|Molecular_function:N-acetylglucosamine-6-phosphate deacetylase activity|Cellular_component:cytoplasm|Molecular_function:hydrolase activity, acting on carbon-nitrogen (but not peptide) bonds, in cyclic amides|Biological_process:histidine catabolism to glutamate and formamide|Molecular_function:hydrolase activity	KOG2584	Dihydroorotase and related enzymes	ENSEMBL:ENSP00000276651:human:Dihydropyrimidinase:E=155.638 | ENSEMBL:ENSP00000309539:human:Dihydropyrimidinase-related protein 2:E=134.824 | ENSEMBL:ENSP00000343690:human:DPYSL3 protein:E=134.469 | ENSEMBL:ENSP00000321606:human:collapsin response mediator protein 1 isoform 1:E=128.959 | ENSEMBL:ENSP00000288699:human:Dihydropyrimidinase-related protein 5:E=127.097 | ENSEMBL:ENSP00000339850:human:…
F57B9.2	174705_at	F57B9.2		WBGene00002845		let-711	let-711 was identified in separate screens for mutations that result either in maternal-effect spindle orientation in early embryos or in larval lethality; the maternal-effect let-711 mutation results in failure in centration and/or nuclear-centrosome rotation in early embryonic cleavages and suggests a role for let-711 in regulating microtubule catastrophe frequency; larval lethal mutations resu…	s2473|s2474|s2587|uCE3-976|CE3-156|uCE3-975|uCE3-973|uCE3-978|uCE3-974|uCE3-977	0	0	Broadly expressed in gonad.		5	Molecular_function:hydrolase activity, hydrolyzing O-glycosyl compounds|Biological_process:carbohydrate metabolism|Cellular_component:extracellular matrix (sensu Metazoa)|Biological_process:cell adhesion|Biological_process:blood coagulation|Biological_process:embryonic development (sensu Metazoa)|Biological_process:reproduction|Biological_process:physiological process|Biological_process:morphogen…	KOG1831	Negative regulator of transcription	ENSEMBL:ENSP00000320949:human:CCR4-NOT transcription complex, subunit 1 isoform a:E=286.509 | ENSEMBL:ENSP00000245138:human:Adrenal gland protein AD-005:E=70.585 | FLYBASE:CG1884-PA:fly:Flybase gene name is Not1-PA:E=255.886 |
C03A7.4	172360_x_at	C03A7.4		WBGene00004099		pqn-5	The protein product of this gene is predicted to contain a glutamine/asparagine (Q/N)-rich ('prion') domain, by the algorithm of Michelitsch and Weissman (as of the WS77 release of WormBase, i.e., in wormpep77).	ok1041|gk188|tm1184					29		LSE0126	Uncharacterized protein	ENSEMBL:ENSP00000369445:human:Isoform 1 of Keratin-associated protein 10-7:E=20.041 | ENSEMBL:ENSP00000334197:human:Keratin-associated protein 10-6:E=18.4437 | ENSEMBL:ENSP00000366952:human:similar to keratin associated protein 9.2:E=17.8539 | ENSEMBL:ENSP00000333987:human:27 kDa protein:E=13.6576 | ENSEMBL:ENSP00000348490:human:Keratin-associated protein 10-1:E=13.041 | ENSEMBL:ENSP00000334922:h…
R90.1	188897_s_at	R90.1		WBGene00011283				e2400|ok942					1	Molecular_function:protein kinase activity|Molecular_function:ATP binding|Biological_process:protein amino acid phosphorylation|Molecular_function:protein-tyrosine kinase activity|Molecular_function:protein serine/threonine kinase activity|Molecular_function:magnesium ion binding|Biological_process:larval development (sensu Nematoda)|Biological_process:growth|Biological_process:locomotory behavior	KOG1164	Casein kinase (serine/threonine/tyrosine protein kinase)	ENSEMBL:ENSP00000259750:human:Tau-tubulin kinase 1:E=104.046 | ENSEMBL:ENSP00000267890:human:Isoform 1 of Tau-tubulin kinase 2:E=101.149 | ENSEMBL:ENSP00000263802:human:Tau-tubulin kinase:E=96.7959 | ENSEMBL:ENSP00000307357:human:69 kDa protein:E=89.0315 | ENSEMBL:ENSP00000352929:human:Casein kinase I isoform epsilon:E=41.9586 | ENSEMBL:ENSP00000269361:human:Isoform 2 of Casein kinase I isoform d…
F54F3.1	190588_s_at	F54F3.1		WBGene00003738		nid-1		cg118|cg119|ur41|ttTi8616	1	1	Larvae stained with anti-nidogen antiserum show that nidogen is localized to body wall basement membranes. Intense staining is associated with the basement membrane of the body wall muscle.|Expression is first detected in late gastrulation by the cephalic, inner labial, and outer labial cells. As the embryo elongates and morphogenesis begins, expression in body wall muscle cells is detected by in…	intestinal|ventral nerve cord|distal tip cells|vulva|pharynx|gonad|spermathecae|uterus|intestinal|somatic gonad|nerve ring|distal tip cells	1	Molecular_function:calcium ion binding|Biological_process:bioluminescence|Biological_process:protein-chromophore linkage|Cellular_component:membrane|Biological_process:cell-matrix adhesion|Biological_process:G-protein coupled receptor protein signaling pathway|Biological_process:blood coagulation|Molecular_function:thrombin receptor activity|Cellular_component:integral to membrane	KOG4291	Mucin/alpha-tectorin	ENSEMBL:ENSP00000216286:human:Nidogen-2 precursor:E=94.4559 | ENSEMBL:ENSP00000355553:human:Isoform 2 of Nidogen-1 precursor:E=89.7695 | ENSEMBL:ENSP00000320738:human:NID2 protein:E=76 | ENSEMBL:ENSP00000264187:human:Isoform 1 of Nidogen-1 precursor:E=69.2366 | ENSEMBL:ENSP00000243077:human:Low-density lipoprotein receptor-related protein 1 precursor:E=55.0809 | ENSEMBL:ENSP00000263816:human:Low-…
T27A1.4	190374_at	T27A1.4		WBGene00020836				gk532	0	1	Larval Expression: body wall muscle;|Larval Expression: stomato-intestinal muscle; body wall muscle; unidentified cells in head;	head|vulval muscle|Reproductive System|body wall muscle|anal depressor muscle|stomato-intestinal muscle|head|vulval muscle|Reproductive System|body wall muscle|stomato-intestinal muscle	17	Molecular_function:GABA-A receptor activity|Molecular_function:extracellular ligand-gated ion channel activity|Biological_process:ion transport|Cellular_component:integral to membrane|Cellular_component:postsynaptic membrane|Biological_process:transport|Cellular_component:membrane	KOG3644	Ligand-gated ion channel	ENSEMBL:ENSP00000264428:human:Glycine receptor subunit beta precursor:E=28.2076 | ENSEMBL:ENSP00000218075:human:Isoform Alpha-2* of Glycine receptor subunit alpha-2 precursor:E=25.7959 | ENSEMBL:ENSP00000347123:human:Isoform Alpha-2B of Glycine receptor subunit alpha-2 precursor:E=25.7959 | ENSEMBL:ENSP00000274093:human:Isoform Alpha-3L of Glycine receptor subunit alpha-3 precursor:E=22.9586 | EN…
F21H7.4	178180_at	F21H7.4		WBGene00009030				uCE5-2401					6	Molecular_function:sugar binding|Molecular_function:structural molecule activity|Biological_process:cell adhesion|Cellular_component:actin cytoskeleton|Biological_process:embryonic development (sensu Metazoa)	KOG4297	C-type lectin
ZK39.3	189692_at	ZK39.3		WBGene00013928				ok502					26	Molecular_function:sugar binding	KOG4297	C-type lectin
F10E7.4	188564_at	F10E7.4		WBGene00006893		spon-1		nc30|gk460|e2623|tm2684					5	Molecular_function:serine-type endopeptidase inhibitor activity|Biological_process:cell adhesion|Biological_process:development|Cellular_component:cell surface|Cellular_component:extracellular region|Biological_process:blood coagulation|Molecular_function:protease inhibitor activity	KOG3539	Spondins, extracellular matrix proteins	ENSEMBL:ENSP00000309297:human:Spondin-1 precursor:E=108.356 | ENSEMBL:ENSP00000290902:human:Spondin-2 precursor:E=45.0177 | ENSEMBL:ENSP00000271588:human:hemicentin 1:E=22.4949 | ENSEMBL:ENSP00000257070:human:Brain-specific angiogenesis inhibitor 2 precursor:E=22.0223 | ENSEMBL:ENSP00000362759:human:brain-specific angiogenesis inhibitor 2:E=22.0132 | ENSEMBL:ENSP00000350215:human:semaphorin 5B is…
Y97E10AR.2	176595_at	Y97E10AR.2a	Y97E10AR.2	WBGene00022397	Y97E10AR.2b	Y97E10AR.2		tm2367						Molecular_function:gamma-glutamyltransferase activity	KOG2410	Gamma-glutamyltransferase	ENSEMBL:ENSP00000248923:human:Isoform 1 of Gamma-glutamyltranspeptidase 1 precursor:E=20.3665 | ENSEMBL:ENSP00000249062:human:similar to Gamma-glutamyltranspeptidase 1 precursor (Gamma-glutamyltransferase 1) (CD224 antigen) isoform 2:E=18.6021 | ENSEMBL:ENSP00000348326:human:Isoform 3 of Gamma-glutamyltransferase 4 precursor:E=17.3665 | ENSEMBL:ENSP00000338964:human:Isoform 1 of Gamma-glutamyltra…
B0495.10	187622_s_at	B0495.10a	B0495.10	WBGene00007044	B0495.10b|B0495.10c	tag-178		tm716|gk282|ok1091	1	0	Expression is seen in the nuclei of eight neurons in the adult, two pairs in the head and two pairs in the tail. However, not each member of each pair is seen in every expressing worm. The identity of these neurons is uncertain. The head neurons may be ADLL/R or ASKL/R and IL1DL/R or IL1L/R. The tail neurons may be PVQL/R or PVCL/R and PVNR/L. This gene is similar to human copine I, a calcium-dep…	neuronal			KOG1327	Copine	ENSEMBL:ENSP00000329748:human:Copine-8:E=60.1938 | ENSEMBL:ENSP00000353633:human:CDNA FLJ25727 fis, clone TST05479:E=60.1871 | ENSEMBL:ENSP00000244751:human:Copine-5:E=59.8861 | ENSEMBL:ENSP00000323391:human:62 kDa protein:E=58.4202 | ENSEMBL:ENSP00000317257:human:Copine-1:E=56.5686 | ENSEMBL:ENSP00000216775:human:Copine-6:E=52.5686 | ENSEMBL:ENSP00000350649:human:Isoform 1 of Copine-4:E=51.4815 …
C24B5.4	182933_at	C24B5.4		WBGene00016046				uCE5-1738|uCE5-1737					17		KOG4048	Uncharacterized conserved protein	ENSEMBL:ENSP00000346403:human:Isoform 1 of Ester hydrolase C11orf54:E=60.8861 | ENSEMBL:ENSP00000331209:human:Isoform 3 of Ester hydrolase C11orf54:E=47.4685 | ENSEMBL:ENSP00000365047:human:Isoform 5 of Ester hydrolase C11orf54:E=17.9586 | FLYBASE:CG9119-PA:fly:Flybase gene name is CG9119-PA:E=50 | FLYBASE:CG32335-PA:fly:Flybase gene name is CG32335-PA:E=47.284 |
T28B11.1	174630_at	T28B11.1	T28B11.1	WBGene00012117			This gene encodes a protein containing an F-box, a motif predicted to mediate protein-protein interactions either with homologs of yeast Skp-1p or with other proteins.	uCE5-1839|uCE5-1838							InP_Cae_003325
T21B10.6	189076_at	T21B10.6		WBGene00011888				cxTi10135|cxTi7408|tm1711					0		TWOG0200	Cuticulin precursor
R07E3.3	188428_at	R07E3.3		WBGene00011104		cut-5		ok2005	0	0	Animals transformed with this construct showed GFP expression only in seam cells in embryos at the threefold stage and in dauer larvae.		9	Biological_process:positive regulation of body size
C35C5.8	187589_at	C35C5.8a	C35C5.8	WBGene00007957	C35C5.8b	C35C5.8		tm2144							LSE1126	Unnamed protein
Y77E11A.15	173657_s_at	Y77E11A.15		WBGene00000680		col-106		tm1180|tm1349|ok1865						Molecular_function:structural constituent of cuticle|Biological_process:phosphate transport|Cellular_component:cytoplasm	InP_uni_001501		ENSEMBL:ENSP00000304408:human:Collagen alpha-1(III) chain precursor:E=39.585 | ENSEMBL:ENSP00000347458:human:184 kDa protein:E=37.5086 | ENSEMBL:ENSP00000327520:human:Collagen alpha-1(V) chain precursor:E=37.5086 | ENSEMBL:ENSP00000225964:human:Collagen alpha-1(I) chain precursor:E=37.4559 | ENSEMBL:ENSP00000353204:human:COL2A1 protein:E=36.8239 | ENSEMBL:ENSP00000346511:human:alpha 1 type II col…
F31C3.1	190460_s_at	F31C3.1		WBGene00000881		cyn-5	cyp-5 encodes a cyclophilin that is functional in vitro and is predicted to be a secreted protein that is structurally most similar to human cyclophilin B; expressed in the intestine.	ok1200	0	1	The temporal expression pattern of cyp-5 was determined by semi-quantitative RT-PCR on staged mRNA samples. The relative expression level in the embryo was 2-fold higher than larval and adult stages, and the post-embryonic expression levels were fairly constant.|The spatial expression pattern was examined using two complementary approaches, lacZ reporter transgene analysis and the more sensitive …	intestine|pharynx|intestine|body wall muscle	2	Biological_process:protein folding	KOG0880	Peptidyl-prolyl cis-trans isomerase	ENSEMBL:ENSP00000300026:human:peptidylprolyl isomerase B precursor:E=69.6383 | ENSEMBL:ENSP00000303057:human:Peptidyl-prolyl cis-trans isomerase C:E=61.4685 | ENSEMBL:ENSP00000225174:human:Peptidyl-prolyl cis-trans isomerase, mitochondrial precursor:E=46.301 | ENSEMBL:ENSP00000312769:human:Isoform A of Peptidyl-prolyl cis-trans isomerase E:E=46.041 | ENSEMBL:ENSP00000348240:human:Peptidyl-prolyl …
F22H10.1	189298_at	F22H10.1		WBGene00017725				cxTi10166|ttTi5186					9	Molecular_function:protein kinase activity|Molecular_function:ATP binding|Biological_process:protein amino acid phosphorylation|Molecular_function:protein serine/threonine kinase activity	KOG1164	Casein kinase (serine/threonine/tyrosine protein kinase)	ENSEMBL:ENSP00000367074:human:Casein kinase I isoform alpha:E=11.5086 | ENSEMBL:ENSP00000322723:human:Casein kinase I isoform alpha-like:E=10.3279 | ENSEMBL:ENSP00000269361:human:Isoform 2 of Casein kinase I isoform delta:E=10.2219 | ENSEMBL:ENSP00000352929:human:Casein kinase I isoform epsilon:E=10.2147 | ENSEMBL:ENSP00000324464:human:Isoform 1 of Casein kinase I isoform delta:E=10.2147 | FLYBAS…
K12F2.1	191856_s_at	K12F2.1		WBGene00003515		myo-3	myo-3 encodes MHC A, the minor isoform of MHC (myosin heavy chain) that is essential for thick filament formation, and for viability, movement, and embryonic elongation; expressed in body muscle, the somatic sheath cell covering the hermaphrodite gonad, and also expressed in enteric muscle, vulval muscles of the hermaphrodite and the diagonal muscles of the male tail.	e1390|e1405|e1407|m139|m141|m148|m157|m207|m291|m292|m293|s196|st90|st92|st378|st563|st565|st386|cxTi3316	0	1	Antibody staining is detected in the anal depressor, anal sphincter and intestinal muscles and in the contractile sheath in proximal region of the somatic gonad. Staining is also observed in the vulval muscle cells and neighbouring body wall muscle cells. In addition, staining is observed in the adult male sex muscles along the lateral and ventral surfaces.|7.5 kb single band present in mixed sta…	intestinal|male sex-specific muscle|vulval muscle	1	Molecular_function:motor activity|Molecular_function:ATP binding|Cellular_component:myosin complex|Biological_process:embryonic development (sensu Metazoa)|Biological_process:positive regulation of locomotion|Biological_process:gametogenesis|Biological_process:larval development (sensu Nematoda)|Biological_process:growth|Biological_process:post-embryonic body morphogenesis|Biological_process:loco…	KOG0161	Myosin class II heavy chain	ENSEMBL:ENSP00000355048:human:223 kDa protein:E=1000 | ENSEMBL:ENSP00000252172:human:Myosin-13:E=1000 | ENSEMBL:ENSP00000226209:human:Myosin heavy chain, fast skeletal muscle, embryonic:E=1000 | ENSEMBL:ENSP00000354976:human:224 kDa protein:E=1000 | ENSEMBL:ENSP00000245503:human:Myosin heavy chain, skeletal muscle, adult 2:E=1000 | ENSEMBL:ENSP00000348634:human:Myosin heavy chain, cardiac muscle …
K01A2.2	183652_at	K01A2.2a	K01A2.2	WBGene00001391	K01A2.2b	far-7		tm651|ok641|pkP3100|snp_F28F5[2]	0	0	Strong expression (>1.0X of control ama-1 expression): adult male.				LSE0706	Unnamed protein
C33F10.5	193014_s_at	C33F10.5c	C33F10.5	WBGene00016354	C33F10.5a|C33F10.5b|C33F10.5d	rig-6		ok1188|gk449|gk376|ok1589|ttTi1499|snp_C33F10[1]	1	0	Neuronal expression in: consistent, strong URXL/R + few inconsistent weak head neurons	head neurons		Biological_process:positive regulation of body size|Biological_process:reproduction|Biological_process:gametogenesis			ENSEMBL:ENSP00000261160:human:Isoform 2 of Contactin-1 precursor:E=28.3372 | ENSEMBL:ENSP00000351267:human:Isoform 1 of Contactin-4 precursor:E=28.3279 | ENSEMBL:ENSP00000325660:human:Isoform 1 of Contactin-1 precursor:E=28.3188 | ENSEMBL:ENSP00000330633:human:Contactin-2 precursor:E=27 | ENSEMBL:ENSP00000273113:human:contactin 4 isoform c precursor:E=26.4685 | ENSEMBL:ENSP00000263665:human:Conta…
F35G2.4	193464_s_at	F35G2.4		WBGene00004025		phy-2		ok177|ok802	0	0	Exclusively expressed in the hypodermal cells that synthesize cuticle collagens.|Immunostaining patterns in the hypodermal cells were observed at pre-elongated 1.5-fold embryo stage when the collagenous cuticle has not been formed. In elongated embryos the first larval cuticle has been synthesized, the hypodermal ER location was maintained.|phy-2:GFP was strongly expressed in the hypodermis, excr…	hypodermal|hypodermal	14	Molecular_function:oxidoreductase activity, acting on paired donors, with incorporation or reduction of molecular oxygen, 2-oxoglutarate as one donor, and incorporation of one atom each of oxygen into both donors|Biological_process:protein metabolism|Molecular_function:binding	KOG1591	Prolyl 4-hydroxylase alpha subunit	ENSEMBL:ENSP00000307318:human:Isoform 1 of Prolyl 4-hydroxylase alpha-1 subunit precursor:E=127.143 | ENSEMBL:ENSP00000263556:human:Isoform 2 of Prolyl 4-hydroxylase alpha-1 subunit precursor:E=126.62 | ENSEMBL:ENSP00000166534:human:Isoform IIb of Prolyl 4-hydroxylase alpha-2 subunit precursor:E=120.149 | ENSEMBL:ENSP00000353772:human:Isoform IIa of Prolyl 4-hydroxylase alpha-2 subunit precursor:…
F46C8.3	183535_at	F46C8.3		WBGene00018485				ttTi5860							InP_Cae_009051
F35G12.12	184803_s_at	F35G12.12		WBGene00009445				tm1208	0	0	Larval Expression: intestine;	intestine	2	Biological_process:embryonic development (sensu Metazoa)	InP_met_020539
C48G7.3	173521_at	C48G7.3		WBGene00008183		tag-333		gk431|ok1511						Biological_process:signal transduction	KOG2320	RAS effector RIN1 (contains VPS domain)	ENSEMBL:ENSP00000255006:human:Isoform 2 of Ras and Rab interactor 2:E=17.4559 | FLYBASE:CG33175-PG:fly:Flybase gene name is spri-PG:E=47.6198 |
F11E6.5	189318_at	F11E6.5		WBGene00001240		elo-2	The elo-2 gene encodes a palmitic acid elongase, homologous to polyunsaturated fatty acid (PUFA) elongases such as ELO-1, that is required for normally rapid growth, normally large body size, fertility, and for the quantitative regulation of the ultradian defecation rhythm; the joint action of ELO-2 with ELO-1 is strongly required for 20-carbon PUFA production and for general viability; elo-2 is …	cxTi6213	1	0	While being detected in various tissues and parts of the body, including the ventral cord, pharyngeal muscles, uterus, and the tail, the reporter is most strongly expressed in intestinal cells. In the intestinal cells, GFP fluorescence could be detected from the late embryonic stage onward. In very old (30 days) and even dead worms the intestinal fluorescence stays bright, suggesting that the ELO…	tail|uterus|intestinal|pharyngeal muscle|ventral cord neurons	19	Cellular_component:integral to membrane|Biological_process:positive regulation of growth rate|Biological_process:physiological process	KOG3072	Long chain fatty acid elongase	ENSEMBL:ENSP00000238970:human:Elongation of very long chain fatty acids protein 3:E=40.699 | ENSEMBL:ENSP00000304736:human:CDNA: FLJ23378 fis, clone HEP16248:E=40.3665 | ENSEMBL:ENSP00000373801:human:ELOVL7 protein:E=22.0655 | ENSEMBL:ENSP00000296596:human:34 kDa protein:E=20.8861 | ENSEMBL:ENSP00000237167:human:Elongation of very long chain fatty acids protein 4:E=19.5686 | ENSEMBL:ENSP000003466…
C50H11.1	192539_at	C50H11.1		WBGene00016849				tm898					15	Molecular_function:catalytic activity|Biological_process:metabolism|Molecular_function:ligase activity|Molecular_function:AMP binding|Biological_process:teichoic acid biosynthesis|Molecular_function:D-alanine-poly(phosphoribitol) ligase activity|Molecular_function:o-succinylbenzoate-CoA ligase activity|Biological_process:menaquinone biosynthesis|Molecular_function:acetate-CoA ligase activity|Mole…	KOG1176	Acyl-CoA synthetase	ENSEMBL:ENSP00000320646:human:LOC197322 protein:E=51.1612 | ENSEMBL:ENSP00000289416:human:SA hypertension-associated homolog isoform 1:E=28.9586 | ENSEMBL:ENSP00000327916:human:hypothetical protein LOC54988:E=25.3098 | ENSEMBL:ENSP00000301956:human:acyl-CoA synthetase medium-chain family member 1:E=24.6198 | ENSEMBL:ENSP00000367596:human:LOC197322 protein:E=24.4089 | ENSEMBL:ENSP00000327453:human…
Y58A7A.5	176209_at	Y58A7A.5		WBGene00021979				uCE3-1047							LSE1123	Unnamed protein
Y71F9B.9	186261_at	Y71F9B.9		WBGene00022130				uCE1-695|CE1-147						Molecular_function:oxidoreductase activity|Biological_process:fatty acid metabolism			ENSEMBL:ENSP00000298248:human:Lambda-crystallin homolog:E=59.2076 | ENSEMBL:ENSP00000372262:human:Lambda-crystallin:E=59.1739 | ENSEMBL:ENSP00000340604:human:3-hydroxyacyl-CoA dehydrogenase, NAD-binding domain containing protein:E=43 | ENSEMBL:ENSP00000312288:human:Isoform 1 of Hydroxyacyl-coenzyme A dehydrogenase, mitochondrial precursor:E=18.0862 | ENSEMBL:ENSP00000265168:human:Isoform 2 of Hyd…
K06A4.5	192808_at	K06A4.5		WBGene00010595				snp_F46F2[2]					24	Molecular_function:3-hydroxyanthranilate 3,4-dioxygenase activity|Molecular_function:iron ion binding|Biological_process:metabolism	KOG3995	3-hydroxyanthranilate oxygenase HAAO	ENSEMBL:ENSP00000374173:human:3-hydroxyanthranilate 3,4-dioxygenase:E=55.4559 | ENSEMBL:ENSP00000294973:human:32 kDa protein:E=54.8239 |
F21F3.5	193262_at	F21F3.5		WBGene00006774		unc-38	unc-38 encodes a nicotinic acetylcholine receptor (nAChR) alpha subunit; UNC-38 is required for normal locomotion and egg-laying, and functions as a subunit of a ligand-gated ion channel that likely mediates fast actions of acetylcholine at neuromuscular junctions and in the nervous system; when coexpressed with ACR-2, ACR-3, UNC-29, and LEV-1, non-alpha nAChR subunits, the resulting multimer can…	e20|e213|e229|e243|e294|e484|e743|sy576|x411|x419|x525|sys576|e264|x20	1	4	|AChR-GFP localizes to the ventral and dorsal nerve cords.		6	Molecular_function:nicotinic acetylcholine-activated cation-selective channel activity|Molecular_function:ion channel activity|Biological_process:ion transport|Cellular_component:integral to membrane|Cellular_component:postsynaptic membrane|Cellular_component:membrane|Molecular_function:neurotransmitter receptor activity|Molecular_function:extracellular ligand-gated ion channel activity|Biologica…	KOG3645	Acetylcholine receptor	ENSEMBL:ENSP00000292212:human:Neuronal acetylcholine receptor protein subunit beta-2 precursor:E=101.959 | ENSEMBL:ENSP00000289957:human:Neuronal acetylcholine receptor protein subunit beta-3 precursor:E=91.7447 | ENSEMBL:ENSP00000303727:human:Neuronal acetylcholine receptor protein subunit alpha-7 precursor:E=88.9208 | ENSEMBL:ENSP00000258385:human:Acetylcholine receptor protein subunit delta pr…
Y94H6A.5	177018_s_at	Y94H6A.5a	Y94H6A.5	WBGene00022378	Y94H6A.5b	Y94H6A.5		cxTi10462						Molecular_function:RNA binding|Molecular_function:ATP binding|Molecular_function:hydrolase activity, acting on acid anhydrides, in phosphorus-containing anhydrides|Cellular_component:nucleus|Molecular_function:nucleic acid binding|Molecular_function:ATP-dependent helicase activity|Molecular_function:helicase activity|Biological_process:DNA recombination	KOG0337	ATP-dependent RNA helicase	ENSEMBL:ENSP00000304072:human:DEAD-box protein 54:E=170.174 | ENSEMBL:ENSP00000339633:human:Probable ATP-dependent RNA helicase DDX27:E=64.0506 | ENSEMBL:ENSP00000350698:human:Probable ATP-dependent RNA helicase DDX47:E=57.301 | ENSEMBL:ENSP00000247003:human:Probable ATP-dependent RNA helicase DDX49:E=56.0362 | ENSEMBL:ENSP00000346236:human:117 kDa protein:E=56.0177 | ENSEMBL:ENSP00000374017:huma…
F32B6.1	194123_s_at	F32B6.1		WBGene00003603		nhr-4	nhr-4 is predicted to encode a nuclear hormone receptor (NHR); expression may peak during the late larval stages, based on mRNA expression analysis.	tm1068	1	0	Larval Expression: Nervous System; head neurons; amphids; tail neurons; phasmids;	head neurons|tail neurons|nervous system|amphids|phasmids	6	Molecular_function:transcription factor activity|Molecular_function:zinc ion binding|Molecular_function:sequence-specific DNA binding|Biological_process:regulation of transcription, DNA-dependent|Cellular_component:nucleus|Molecular_function:steroid hormone receptor activity|Molecular_function:DNA binding|Molecular_function:ligand-dependent nuclear receptor activity	KOG3575	Hormone receptors	ENSEMBL:ENSP00000339908:human:hepatocyte nuclear factor 4 alpha isoform c:E=38.2076 | ENSEMBL:ENSP00000312987:human:hepatocyte nuclear factor 4 alpha isoform b:E=35.284 | ENSEMBL:ENSP00000343807:human:Hepatocyte nuclear factor 4-alpha (HNF-4-alpha) (Transcription factor HNF-4) (Transcription factor 14). Splice isoform HNF4-Alpha-4:E=34.2441 | ENSEMBL:ENSP00000346339:human:hepatocyte nuclear facto…
F02A9.1	187224_at	F02A9.1		WBGene00008513				ok850					3		LSE0839	Unnamed protein
K04D7.4	174187_s_at	K04D7.4		WBGene00010558				ttTi3165					1	Molecular_function:protein tyrosine phosphatase activity|Molecular_function:phosphoprotein phosphatase activity|Biological_process:protein amino acid dephosphorylation|Molecular_function:cytoskeletal protein binding			ENSEMBL:ENSP00000373216:human:Hypothetical protein DKFZp686K04137:E=76.6778 | ENSEMBL:ENSP00000262963:human:Isoform PTPS-MEB of Receptor-type tyrosine-protein phosphatase S precursor:E=74.6576 | ENSEMBL:ENSP00000348321:human:Isoform PTPS-MEC of Receptor-type tyrosine-protein phosphatase S precursor:E=74.4318 | ENSEMBL:ENSP00000347106:human:Isoform PTPS-MEA of Receptor-type tyrosine-protein phosph…
T28B4.3	180703_at	T28B4.3		WBGene00020886				me80|vv6|e1147|e1256|gk149					8		LSE0506	Uncharacterized protein with conserved cysteine
T05E11.3	191965_at	T05E11.3		WBGene00011480				uCE4-1136	0	0	Expressed in pharynx.|Larval Expression: pharynx; intestine; unidentified cells in head;	pharynx|head|pharynx|intestine		Molecular_function:ATP binding|Molecular_function:unfolded protein binding|Biological_process:protein folding|Biological_process:positive regulation of growth rate|Biological_process:larval development (sensu Nematoda)|Biological_process:growth|Biological_process:locomotory behavior|Biological_process:embryonic development (sensu Metazoa)|Biological_process:physiological process|Biological_proces…	KOG0020	Endoplasmic reticulum glucose-regulated protein (GRP94/endoplasmin), HSP90 family	ENSEMBL:ENSP00000299767:human:Endoplasmin precursor:E=258.824 | ENSEMBL:ENSP00000335153:human:Heat shock protein HSP 90-alpha 2:E=164.796 | ENSEMBL:ENSP00000216281:human:Heat shock protein HSP 90-alpha:E=164.721 | ENSEMBL:ENSP00000329390:human:85 kDa protein:E=133.538 | ENSEMBL:ENSP00000325875:human:Heat shock protein HSP 90-beta:E=124.097 | ENSEMBL:ENSP00000359433:human:Heat shock protein 94c:E=…
B0563.2	190542_at	B0563.2		WBGene00006637		tsp-11		tm578|tm579					0	Cellular_component:integral to membrane			ENSEMBL:ENSP00000339820:human:Tetraspanin-18:E=18.1427 | ENSEMBL:ENSP00000236130:human:Tetraspanin-1:E=14.0458 | ENSEMBL:ENSP00000009180:human:CD9 antigen:E=13.6778 | ENSEMBL:ENSP00000227155:human:CD82 antigen:E=13.6021 | ENSEMBL:ENSP00000263645:human:CD81 antigen:E=13.585 | ENSEMBL:ENSP00000325708:human:Leukocyte antigen CD37:E=12.0177 | ENSEMBL:ENSP00000011898:human:Tetraspanin-9:E=12 | ENSEMBL…
F28C6.7	194186_x_at	F28C6.7c	F28C6.7	WBGene00004440	F28C6.7b|F28C6.7a	rpl-26	rpl-26 encodes a large ribosomal subunit L26 protein; by homology, RPL-26 is predicted to function in protein biosynthesis; in C. elegans, RPL-26 activity is required for embryonic and germline development and normal rates of postembryonic growth.	tm1049|uCE4-1145|pkP4083						Molecular_function:structural constituent of ribosome|Biological_process:protein biosynthesis|Cellular_component:large ribosomal subunit|Cellular_component:intracellular|Cellular_component:ribosome|Biological_process:positive regulation of growth rate|Biological_process:embryonic development (sensu Metazoa)|Biological_process:gametogenesis|Biological_process:larval development (sensu Nematoda)|Bi…			ENSEMBL:ENSP00000265100:human:60S ribosomal protein L26-like 1:E=34.284 | ENSEMBL:ENSP00000350750:human:Hypothetical protein:E=34.2007 | ENSEMBL:ENSP00000293842:human:60S ribosomal protein L26:E=34.1739 | ENSEMBL:ENSP00000370506:human:similar to 60S ribosomal protein L26-like 1:E=33.7447 | ENSEMBL:ENSP00000367884:human:similar to 60S ribosomal protein L26:E=30.7959 | ENSEMBL:ENSP00000356854:human…
K09B11.9	180517_at	K09B11.9b	K09B11.9	WBGene00010713	K09B11.9a	K09B11.9		tm605						Molecular_function:binding|Molecular_function:protein transporter activity|Biological_process:intracellular protein transport|Cellular_component:cytoplasm|Cellular_component:membrane			ENSEMBL:ENSP00000370199:human:General vesicular transport factor p115:E=113.824 | ENSEMBL:ENSP00000264904:human:Hypothetical protein VDP (Fragment):E=112.77 | FLYBASE:CG1422-PA:fly:Flybase gene name is p115-PA:E=115.468 |
F58H1.2	179510_at	F58H1.2		WBGene00010285				ok965|lg101					14		InP_Cae_010164
Y54G2A.6	173144_at	Y54G2A.6		WBGene00021872		clec-85		tm1484|snp_ZC15[4]	0	0	Intestine|Expressed in intestine	intestine|intestine		Molecular_function:sugar binding	KOG4297	C-type lectin	ENSEMBL:ENSP00000357371:human:Mucin:E=12.2147 |
F44G4.6	177844_at	F44G4.6		WBGene00009715				cxTi8124					6	Molecular_function:structural constituent of ribosome|Biological_process:protein biosynthesis|Cellular_component:intracellular|Cellular_component:ribosome	InP_Cae_011193
F17B5.5	177506_at	F17B5.5		WBGene00008909				uCE3-1210|uCE3-1209					3	Molecular_function:sugar binding	KOG4297	C-type lectin
C15A11.3	188626_at	C15A11.3		WBGene00004944		sol-1		ak63|ak66|ak67					6	Molecular_function:serine-type endopeptidase activity|Cellular_component:extracellular region|Biological_process:complement activation	InP_met_003324		ENSEMBL:ENSP00000265929:human:Cubilin precursor:E=11.5229 | FLYBASE:CG31149-PA:fly:Flybase gene name is CG31149-PA:E=16.2147 | FLYBASE:CG32702-PA:fly:Flybase gene name is CG32702-PA:E=12.6383 | FLYBASE:CG6863-PB:fly:Flybase gene name is tok-PB:E=11.4559 | FLYBASE:CG6868-PA:fly:Flybase gene name is tld-PA:E=10.0223 |
C33H5.9	183897_s_at	C33H5.9		WBGene00016376		sec-10		cxTi10585					2	Biological_process:exocytosis|Biological_process:vesicle docking|Cellular_component:cytoplasm|Molecular_function:beta-lactamase activity|Biological_process:beta-lactam antibiotic catabolism|Biological_process:response to antibiotic|Biological_process:positive regulation of body size|Biological_process:oviposition|Biological_process:locomotory behavior|Biological_process:positive regulation of gro…	KOG3745	Exocyst subunit - Sec10p	ENSEMBL:ENSP00000342100:human:Exocyst complex component 5:E=116.678 | ENSEMBL:ENSP00000370608:human:similar to Exocyst complex component 5:E=54.6778 | FLYBASE:CG6159-PA:fly:Flybase gene name is sec10-PA:E=108.721 |
F38A6.2	192566_s_at	F38A6.2		WBGene00001248		elp-1	elp-1 encodes a WD repeat-containing protein that is the sole C. elegans EMAP (echinoderm microtubule-associated protein) homolog; ELP-1 binds microtubules in vitro, but as loss of ELP-1 function via RNA-mediated interference (RNAi) does not result in any abnormalities, the precise role of ELP-1 in C. elegans development and/or behavior is not yet known; ELP-1 is expressed in many tissues, includ…	tm637|tm638|tm1935|tm2077|ok347|gk168|uCE5-3409|uCE5-3411|uCE5-3408|uCE5-3410					1		KOG2106	Uncharacterized conserved protein, contains HELP and WD40 domains	ENSEMBL:ENSP00000262233:human:echinoderm microtubule associated protein like 1 isoform b:E=83.5229 | ENSEMBL:ENSP00000334314:human:echinoderm microtubule associated protein like 1 isoform a:E=81.301 | ENSEMBL:ENSP00000245925:human:Echinoderm microtubule-associated protein-like 2:E=80.1192 | ENSEMBL:ENSP00000320663:human:Echinoderm microtubule-associated protein-like 4:E=78.6576 | ENSEMBL:ENSP0000…
C34F11.9	191357_s_at	C34F11.9c	C34F11.9	WBGene00001101	C34F11.9b|C34F11.9a	dsh-1	dsh-1 encodes a homolog of Drosophila DISHEVELED and a paralog of MIG-5 (and DSH-2); DSH-1 appears to be required for Wnt-induced endoderm specification in the EMS blastomere, and may influence HSN migration as well.	or301|ok1445|cxTi6011|snp_C34F11[5]|snp_C34F11[4]|snp_C34F11[3]	1	2	Larval Expression: pharynx; Nervous System; ventral nerve cord; unidentified cells; unidentified cells in tail ;|Larval Expression: pharynx; intestine; Nervous System; ventral nerve cord; head neurons; tail neurons;	tail|pharynx|ventral nerve cord|nervous system|pharynx|intestine|head neurons|tail neurons|ventral nerve cord|vulval muscle|nervous system|Reproductive System		Biological_process:intracellular signaling cascade|Molecular_function:signal transducer activity|Biological_process:frizzled signaling pathway|Biological_process:development|Cellular_component:intracellular|Molecular_function:protein binding|Biological_process:spindle organization and biogenesis|Biological_process:embryonic cleavage	KOG3571	Dishevelled 3 and related proteins	ENSEMBL:ENSP00000316054:human:Segment polarity protein dishevelled homolog DVL-3:E=86.1427 | ENSEMBL:ENSP00000368163:human:Dishevelled, dsh homolog 1:E=85.699 | ENSEMBL:ENSP00000338672:human:Segment polarity protein dishevelled homolog DVL-1:E=85.585 | ENSEMBL:ENSP00000334648:human:Similar to Segment polarity protein dishevelled homolog DVL-3:E=72.7959 | ENSEMBL:ENSP00000005340:human:Segment pola…
Y47D3B.10	175803_at	Y47D3B.10		WBGene00001077		dpy-18	An alpha subunit of prolyl-4-hydroxylase which is a procollagen modifying enzyme required for exoskeleton formation, morphogenesis and maintenance of body shape; it is expressed throughout the hypodermis and certain head and posterior neurons.	e1096|e1270|e1862|s361|s1304|s1305|s1306|e364|e346|e354|h662|e499|ok162|uCE3-1233|uCE3-1232|uCE3-1234	1	0	GFP expression was first observed at the 3-fold embryonic stage and was continuously expressed thereafter throughout embryonic and postembryonic development and into adulthood. The GFP signal was observed in the hypodermis, two pairs of bilaterally symmetrical head neurons that extend processes to the tip of the pharynx, and one posteriorly located neuron that sends a process along the ventral ne…	pharynx|hypodermis|head neurons|hypodermal|hypodermal	1	Molecular_function:oxidoreductase activity, acting on paired donors, with incorporation or reduction of molecular oxygen, 2-oxoglutarate as one donor, and incorporation of one atom each of oxygen into both donors|Biological_process:protein metabolism|Biological_process:positive regulation of body size|Biological_process:locomotory behavior	KOG1591	Prolyl 4-hydroxylase alpha subunit	ENSEMBL:ENSP00000263556:human:Isoform 2 of Prolyl 4-hydroxylase alpha-1 subunit precursor:E=117.721 | ENSEMBL:ENSP00000307318:human:Isoform 1 of Prolyl 4-hydroxylase alpha-1 subunit precursor:E=115.168 | ENSEMBL:ENSP00000166534:human:Isoform IIb of Prolyl 4-hydroxylase alpha-2 subunit precursor:E=109.886 | ENSEMBL:ENSP00000353772:human:Isoform IIa of Prolyl 4-hydroxylase alpha-2 subunit precursor…
T03E6.7	171886_x_at	T03E6.7		WBGene00000776		cpl-1	cpl-1 encodes a member of the cathepsin L-like cysteine protease family required for embryonic viability and normal growth; expressed in eggshells and throughout early embryos, accumulates in intestinal cells during late embryogenesis, and expressed in the cuticle, gonad, and pharynx later in development.	ok360|uCE5-2410|uCE5-2405|snp_T03E6[7]|snp_T03E6[8]|uCE5-2406|uCE5-2411|uCE5-2407|uCE5-2403|uCE5-2412|uCE5-2402|uCE5-2408|uCE5-2404|uCE5-2409	0	0	Intense gfp expression was observed in the hypodermal region, posterior bulb of pharynx and vulval regions in all stages of the worm|By RT-PCR, level of expression increases approx. four hours prior to each moult. Returns to basal level after moult. High level expression in adults|The sqRT-PCR demonstrated that cpl-1 levels increase about 4 h prior to molting.|Expression of the lacZ transcription…	pharynx|hypodermal|hypodermal|gut|hypodermal|intestine|vulva|pharynx|hypodermal|spermathecae|uterus|hypodermal|intestine|pharyngeal gland cells|pharynx|hypodermis|intestine	8	Molecular_function:cysteine-type endopeptidase activity|Biological_process:proteolysis|Molecular_function:cysteine-type peptidase activity|Molecular_function:carboxypeptidase A activity|Biological_process:positive regulation of growth rate|Biological_process:embryonic development (sensu Metazoa)|Biological_process:locomotory behavior	KOG1543	Cysteine proteinase Cathepsin L	ENSEMBL:ENSP00000257498:human:Cathepsin L precursor:E=87.0969 | ENSEMBL:ENSP00000259470:human:Cathepsin L2 precursor:E=82.5376 | ENSEMBL:ENSP00000290410:human:Cathepsin S precursor:E=78.0862 | ENSEMBL:ENSP00000271651:human:Cathepsin K precursor:E=75.1135 | ENSEMBL:ENSP00000357974:human:CTSK protein:E=75.0132 | ENSEMBL:ENSP00000220166:human:Cathepsin H precursor:E=54.3565 | ENSEMBL:ENSP00000340470…
Y73F8A.8	172442_x_at	Y73F8A.8		WBGene00004170		pqn-90	The protein product of this gene is predicted to contain a glutamine/asparagine (Q/N)-rich ('prion') domain, by the algorithm of Michelitsch and Weissman (as of the WS77 release of WormBase, i.e., in wormpep77).	snp_F53B3[3]|snp_F53B3[2]							LSE0126	Uncharacterized protein	ENSEMBL:ENSP00000334197:human:Keratin-associated protein 10-6:E=29.0655 | ENSEMBL:ENSP00000369445:human:Isoform 1 of Keratin-associated protein 10-7:E=28.7696 | ENSEMBL:ENSP00000333987:human:27 kDa protein:E=25.9586 | ENSEMBL:ENSP00000348490:human:Keratin-associated protein 10-1:E=24.6198 | ENSEMBL:ENSP00000366952:human:similar to keratin associated protein 9.2:E=23.9586 | ENSEMBL:ENSP00000369438…
ZK816.4	180828_at	ZK816.4		WBGene00022827				tm578|tm579	0	0	Expressed in pharynx.	pharynx	12
Y38H6C.1	180906_s_at	Y38H6C.1		WBGene00012615				uCE5-3180|uCE5-3175|uCE5-3208|uCE5-3204|uCE5-3191|uCE5-3184|uCE5-3196|uCE5-3200|uCE5-3190|cxTi9281|snp_B0250[4]|snp_F48F5[6]|uCE5-3203|uCE5-3181|uCE5-3207|tm2598|uCE5-3195|snp_F48F5[1]|uCE5-3174|uCE5-3177|uCE5-3187|snp_F48F5[4]|uCE5-3185|snp_B0250[1]|snp_B0250[3]|uCE5-3189|uCE5-3182|snp_F48F5[5]|uCE5-3172|uCE5-3206|uCE5-3202|snp_F48F5[8]|uCE5-3188|uCE5-3178|pkP5137|uCE5-3173|snp_F48F5[7]|uCE5-319…					19		LSE0573	Uncharacterized protein
K09E2.3	183332_at	K09E2.3		WBGene00019572				gk267|tm2709|tm2737					27		InP_Cae_008854
Y54E10BL.3	187478_at	Y54E10BL.3		WBGene00021838				snp_Y54E10BL[2]|snp_Y54E10BL[1]							InP_Cae_012741
F46G10.4	188172_at	F46G10.4		WBGene00009798				gk472					24	Molecular_function:triacylglycerol lipase activity|Biological_process:lipid metabolism	KOG4569	Predicted lipase
F39C12.1	186133_s_at	F39C12.1		WBGene00018193				uCE6-879|uCE6-878					5	Molecular_function:carboxypeptidase A activity|Biological_process:proteolysis|Cellular_component:extracellular matrix (sensu Metazoa)|Biological_process:cell adhesion|Biological_process:blood coagulation	InP_Cae_000100		ENSEMBL:ENSP00000356453:human:Isoform B of Proteoglycan-4 precursor:E=17.1611 | ENSEMBL:ENSP00000251819:human:Isoform A of Proteoglycan-4 precursor:E=17.1079 | ENSEMBL:ENSP00000326261:human:Isoform 1 of Serine/arginine repetitive matrix protein 1:E=15.3979 | ENSEMBL:ENSP00000363507:human:Serine/arginine repetitive matrix 1:E=15.1805 | ENSEMBL:ENSP00000356455:human:Isoform C of Proteoglycan-4 prec…
T05A8.6	181983_at	T05A8.6		WBGene00020232				uCE2-2023					17				FLYBASE:CG11720-PA:fly:Flybase gene name is Sgs3-PA:E=13.0706 |
C28C12.7	185898_at	C28C12.7b	C28C12.7	WBGene00004995	C28C12.7a	spp-10	spp-10 encodes two protein isoforms that are orthologous to the human gene PROSAPOSIN (PSAP; OMIM:176801, mutated in Gaucher disease and metachromatic leukodystrophy); SPP-10A and -10B are predicted to have 3 and 4 embedded saposin sequences, that are likely to be split into individual saposin peptides by proteolysis; in mammals, saposins activate the enzymes sphingomyelinphosphodiesterase and be…	ok1585|gk410|gk349|gk373|gk396|ok1532	1	1	Larval Expression: intestine; anal depressor muscle; Reproductive System; gonad sheath cells; body wall muscle; Nervous System; head neurons; tail neurons;	intestine|head neurons|tail neurons|nervous system|Reproductive System|body wall muscle|anal depressor muscle|gonad sheath cells		Biological_process:lipid metabolism|Biological_process:sphingolipid metabolism|Cellular_component:lysosome	KOG1340	Prosaposin	ENSEMBL:ENSP00000350063:human:Isoform Sap-mu-0 of Proactivator polypeptide precursor:E=13.7212 | ENSEMBL:ENSP00000362212:human:Prosaposin:E=13.6576 | FLYBASE:CG12070-PB:fly:Flybase gene name is Sap-r-PB:E=10.5086 |
F55D10.2	193097_s_at	F55D10.2		WBGene00004438		rpl-25.1	rpl-25.1 encodes a large ribosomal subunit L23a protein.	ttTi3406					2	Molecular_function:nucleotide binding|Molecular_function:RNA binding|Molecular_function:structural constituent of ribosome|Biological_process:protein biosynthesis|Cellular_component:intracellular|Cellular_component:ribosome|Biological_process:positive regulation of growth rate|Biological_process:embryonic development (sensu Metazoa)|Biological_process:reproduction	KOG1751	60s ribosomal protein L23	ENSEMBL:ENSP00000347969:human:60S ribosomal protein L23a:E=43.3188 | ENSEMBL:ENSP00000339058:human:similar to 60S ribosomal protein L23a:E=43.1024 | ENSEMBL:ENSP00000250979:human:similar to 60S ribosomal protein L23a:E=42.6778 | ENSEMBL:ENSP00000339037:human:similar to 60S ribosomal protein L23a:E=38.1549 | ENSEMBL:ENSP00000339013:human:similar to 60S ribosomal protein L23a:E=35.1612 | ENSEMBL:EN…
F52H3.7	172043_x_at	F52H3.7a	F52H3.7	WBGene00002265	F52H3.7b	lec-2	lec-2 encodes a 'tandem repeat' type galectin (beta-galactosyl-binding lectin) containing two, tandemly arranged carbohydrate recognition domains; by homology, LEC-2 may play roles in cell adhesion and aggregation, proliferation, or programmed cell death, but as loss of lec-2 activity via large-scale RNAi screens does not result in obvious abnormalities, the precise role of LEC-2 in C. elegans de…	tm1732|tm1933|pkP2125						Molecular_function:sugar binding	KOG1181	Low-complexity	ENSEMBL:ENSP00000306228:human:Isoform Short of Galectin-9:E=39.7959 | ENSEMBL:ENSP00000318214:human:Isoform Long of Galectin-9:E=39.7447 | ENSEMBL:ENSP00000312259:human:Galectin-9:E=39.6778 | ENSEMBL:ENSP00000315564:human:Galectin-9 like:E=39.5229 | ENSEMBL:ENSP00000328797:human:35 kDa protein:E=39.4685 | ENSEMBL:ENSP00000329932:human:galectin 9 like:E=39.1024 | ENSEMBL:ENSP00000302100:human:Gale…
89	172529_x_at
K02B7.3	178798_s_at	K02B7.3		WBGene00010491				snp_C08E8[10]|uCE5-2804|uCE5-2805					8		InP_Cae_011096
F36F2.1	178772_at	F36F2.1		WBGene00009475				ok1961	0	0	Larval Expression: pharynx;	pharynx	6		KOG3376	Uncharacterized conserved protein	ENSEMBL:ENSP00000311436:human:Actin-binding Rho-activating protein:E=27.8239 | FLYBASE:CG3630-PA:fly:Flybase gene name is CG3630-PA:E=26.8539 | FLYBASE:CG2113-PA:fly:Flybase gene name is CG2113-PA:E=17.4318 |
W02B12.1	189023_at	W02B12.1		WBGene00012201				tm1366					6	Molecular_function:hydrolase activity, acting on ester bonds|Biological_process:lipid metabolism	KOG3670	Phospholipase	ENSEMBL:ENSP00000330442:human:phospholipase B1:E=62.5376 | ENSEMBL:ENSP00000330729:human:PLB1 protein:E=61.6198 | FLYBASE:CG7365-PA:fly:Flybase gene name is CG7365-PA:E=42.9208 | FLYBASE:CG11029-PA:fly:Flybase gene name is CG11029-PA:E=32.6576 |
C10A4.6	183892_at	C10A4.6		WBGene00015667				cxTi10585					10
C15C8.1	179348_at	C15C8.1		WBGene00007604				snp_C15C8[1]					6	Molecular_function:DNA binding|Molecular_function:ligand-dependent nuclear receptor activity|Cellular_component:nucleus|Biological_process:regulation of transcription, DNA-dependent	LSE1059	Unnamed protein
Y105E8A.7	176961_at	Y105E8A.7b	Y105E8A.7	WBGene00002977	Y105E8A.7a	lev-10		kr26|ok1154|x17|nu209|cxTi8924|cxTi7118|ad820|ad1110|ttTi3366|snp_Y105E8[3]						Molecular_function:calcium ion binding|Molecular_function:serine-type endopeptidase activity|Cellular_component:extracellular region|Biological_process:complement activation	KOG4292	Cubilin, multiligand receptor mediating cobalamin absorption	ENSEMBL:ENSP00000265929:human:Cubilin precursor:E=34.7696 | ENSEMBL:ENSP00000061240:human:Isoform 1 of Tolloid-like protein 1 precursor:E=21.0809 | ENSEMBL:ENSP00000340835:human:Isoform 3 of CUB and sushi domain-containing protein 3 precursor:E=19.5686 | ENSEMBL:ENSP00000343124:human:Isoform 4 of CUB and sushi domain-containing protein 3 precursor:E=19.5376 | ENSEMBL:ENSP00000345799:human:Isoform…
K08C9.5	178183_at	K08C9.5		WBGene00010652			This gene encodes a protein containing an F-box, a motif predicted to mediate protein-protein interactions either with homologs of yeast Skp-1p or with other proteins.	uCE5-2401					0	Biological_process:embryonic development (sensu Metazoa)	LSE0018	Uncharacterized protein
F40A3.4	180546_at	F40A3.4		WBGene00018219				ok923|uCE6-842					6		InP_Cae_011793
ZK792.7	189022_at	ZK792.7		WBGene00014079				tm659						Molecular_function:hydrolase activity			FLYBASE:CG8889-PB:fly:Flybase gene name is CG8889-PB:E=32.9586 |
C45B2.2	176680_at	C45B2.2		WBGene00016659				uCE5-1023							LSE1040	Unnamed protein
D1054.9	180481_s_at	D1054.9c	D1054.9	WBGene00008376	D1054.9d|D1054.9b|D1054.9a|D1054.9e	D1054.9		ttTi1552
D1086.5	177666_at	D1086.5		WBGene00008392				ttTi5731|ttTi5732					15		InP_Cae_010491
T01E8.3	193917_at	T01E8.3		WBGene00004038		plc-3		tm1340	0	0	PLC-3::GFP is expressed in gonadal sheath cells. PLC-3::GFP is also expressed in the spermatheca.|Pplc-3::GFP was expressed throughout the intestine.		1	Molecular_function:phosphoinositide phospholipase C activity|Biological_process:lipid metabolism|Biological_process:signal transduction|Biological_process:intracellular signaling cascade|Molecular_function:phospholipase C activity|Molecular_function:protein tyrosine phosphatase activity|Biological_process:protein amino acid dephosphorylation|Molecular_function:non-membrane spanning protein tyrosi…	KOG1264	Phospholipase C	ENSEMBL:ENSP00000362369:human:PLCG1 variant protein (Fragment):E=181.824 | ENSEMBL:ENSP00000244007:human:phospholipase C gamma 1 isoform a:E=181.569 | ENSEMBL:ENSP00000351127:human:1-phosphatidylinositol-4,5-bisphosphate phosphodiesterase gamma 1:E=181.569 | ENSEMBL:ENSP00000352336:human:1-phosphatidylinositol-4,5-bisphosphate phosphodiesterase gamma 2:E=119.356 | ENSEMBL:ENSP00000355270:human:14…
ZC8.3	177267_at	ZC8.3		WBGene00022499		tag-226		gk315					1	Molecular_function:zinc ion binding	KOG2084	Predicted histone tail methylase containing SET domain	ENSEMBL:ENSP00000331557:human:Isoform 1 of SET and MYND domain-containing protein 3:E=22.4089 | ENSEMBL:ENSP00000325014:human:SET and MYND domain-containing protein 2:E=13.5528 | ENSEMBL:ENSP00000374057:human:SET and MYND domain-containing protein 1:E=10.9208 | ENSEMBL:ENSP00000295833:human:57 kDa protein:E=10 | FLYBASE:CG13761-PB:fly:Flybase gene name is Bzd-PB:E=22.0458 |
Y11D7A.10	185743_at	Y11D7A.10		WBGene00012434				uCE5-747|CE5-117|snp_Y46H3B[1]|uCE5-749|uCE5-748							InP_Cae_012084
Y106G6H.3	188283_at	Y106G6H.3		WBGene00004444		rpl-30	rpl-30 encodes a large ribosomal subunit L30 protein; by homology, RPL-30 is predicted to function in protein biosynthesis; in C. elegans, loss of rpl-30 function via RNA-mediated interference (RNAi) does not result in any obvious abnormalities.	gk249					23	Molecular_function:structural constituent of ribosome|Biological_process:protein biosynthesis|Cellular_component:intracellular|Cellular_component:ribosome|Biological_process:larval development (sensu Nematoda)|Biological_process:growth|Biological_process:reproduction|Biological_process:embryonic development (sensu Metazoa)	KOG2988	60S ribosomal protein L30	ENSEMBL:ENSP00000287038:human:60S ribosomal protein L30:E=39.7959 | ENSEMBL:ENSP00000351523:human:13 kDa protein:E=34.1739 | ENSEMBL:ENSP00000352519:human:13 kDa protein:E=29.8239 | FLYBASE:CG10652-PB:fly:Flybase gene name is RpL30-PB:E=36.284 |
F56C9.8	181557_at	F56C9.8		WBGene00018952				cxTi9034							InP_Cae_010229
T22A3.2	190691_at	T22A3.2a	T22A3.2	WBGene00011906	T22A3.2b	hsp-12.1		ev763|mu226|sy324|mu63|mu349|ga80|de6|mu350|mu236|de7|ep460|ep486|ep485|ep463|ep461|ep478|ep487|ep466|ep451|ep484|ep449|ep462|ep479|de5|mu347						Molecular_function:structural constituent of eye lens	KOG3591	Alpha crystallins	ENSEMBL:ENSP00000227251:human:Alpha crystallin B chain:E=15.284 | ENSEMBL:ENSP00000004982:human:Alpha crystallin family protein:E=14.5528 | ENSEMBL:ENSP00000291554:human:Alpha crystallin A chain:E=12.8539 | ENSEMBL:ENSP00000248553:human:Heat-shock protein beta-1:E=11.1192 | FLYBASE:CG4533-PA:fly:Flybase gene name is l(2)efl-PA:E=13.8239 |
F12E12.6	175914_at	F12E12.6		WBGene00017407	F12E12.3			ttTi7744|snp_Y67D8[4]|snp_Y67D8[3]|snp_Y67D8[2]|snp_Y67D8[1]
B0284.2	179629_at	B0284.2		WBGene00007132				ok1520					15		LSE0544	Uncharacterized protein
F53F4.5	191646_at	F53F4.5		WBGene00001479		fmo-4	fmo-14 encodes a protein with homology to human hepatic flavin-containing monooxygenase 5.	tm765|ok294	1	2	Larval and adult worms transgenic for fmo-4::LacZ exhibited marked uniform beta-Gal expression in the nuclei of cells of the hypodermis. Hypodermal beta-Gal expression was far more pronounced for fmo-4 than other fmos.|Larval Expression: intestine - posterior cells; Reproductive System; developing vulva; hypodermis; Nervous System; head neurons;	hypodermis|intestine|head neurons|vulval muscle|nervous system|Reproductive System|developing vulva	8	Biological_process:electron transport|Molecular_function:dimethylaniline monooxygenase (N-oxide-forming) activity|Molecular_function:FAD binding|Molecular_function:NADP binding|Cellular_component:microsome|Cellular_component:intrinsic to endoplasmic reticulum membrane|Molecular_function:monooxygenase activity|Molecular_function:oxidoreductase activity|Molecular_function:thioredoxin-disulfide redu…	KOG1399	Flavin-containing monooxygenase	ENSEMBL:ENSP00000254090:human:Dimethylaniline monooxygenase [N-oxide-forming] 5:E=112.62 | ENSEMBL:ENSP00000356851:human:Novel protein similar to flavin-containing monoxygenase proteins:E=93.7959 | ENSEMBL:ENSP00000209929:human:flavin containing monooxygenase 2:E=93.4949 | ENSEMBL:ENSP00000008553:human:Similar to flavin containing monooxygenase 3 isoform 2:E=91.4318 | ENSEMBL:ENSP00000013916:huma…
K07A1.10	182046_at	K07A1.10		WBGene00010616				ttTi6935					2	Biological_process:neuropeptide signaling pathway|Biological_process:synaptic transmission			ENSEMBL:ENSP00000323065:human:Growth arrest and DNA-damage-inducible proteins-interacting protein 1:E=11.3468 | FLYBASE:CG7172-PA:fly:Flybase gene name is CG7172-PA:E=15.0915 |
ZC477.1	172752_x_at	ZC477.1		WBGene00006052		ssq-3		tm1770					4	Molecular_function:DNA binding|Molecular_function:ATP binding|Biological_process:DNA metabolism|Molecular_function:DNA-dependent ATPase activity|Cellular_component:cytoplasm|Biological_process:metabolism|Molecular_function:kinase activity|Molecular_function:phosphotransferase activity, alcohol group as acceptor	LSE0764	Unnamed protein	ENSEMBL:ENSP00000357731:human:Loricrin:E=24.7696 | ENSEMBL:ENSP00000246662:human:Keratin, type I cytoskeletal 9:E=22.8539 | ENSEMBL:ENSP00000269576:human:Keratin, type I cytoskeletal 10:E=22.7447 | ENSEMBL:ENSP00000173898:human:trophinin isoform 5:E=17.5229 | ENSEMBL:ENSP00000252034:human:Isoform 5 of Elastin precursor:E=16.699 | ENSEMBL:ENSP00000369958:human:Isoform 8 of Elastin precursor:E=16.5…
K11D9.3	191725_s_at	K11D9.3		WBGene00010772				ok1255|tm1686|tm1714|tm1713|snp_Y47D3[17]|snp_Y47D3[18]|snp_Y47D3[15]|snp_Y47D3[16]					8	Molecular_function:transporter activity|Biological_process:transport|Cellular_component:integral to membrane|Cellular_component:membrane|Molecular_function:sugar porter activity|Biological_process:carbohydrate transport|Molecular_function:drug transporter activity|Biological_process:drug transport|Biological_process:ion transport|Molecular_function:ion transporter activity	KOG0255	Synaptic vesicle transporter SVOP and related transporters (major facilitator superfamily)	ENSEMBL:ENSP00000295587:human:Putative transmembrane transporter FLIPT 1:E=30.0757 | ENSEMBL:ENSP00000328583:human:Carnitine transporter 2:E=24.6021 | ENSEMBL:ENSP00000265599:human:Solute carrier family 22 (Organic cation transporter), member 16:E=24.5686 | ENSEMBL:ENSP00000275300:human:Organic cation transporter 3:E=23.8861 | ENSEMBL:ENSP00000353597:human:solute carrier family 22 member 6 isofor…
W09D10.1	193798_s_at	W09D10.1		WBGene00012359				tm2793					2	Biological_process:regulation of GTPase activity|Biological_process:larval development (sensu Nematoda)|Biological_process:growth|Biological_process:positive regulation of growth rate|Biological_process:physiological process	KOG0703	Predicted GTPase-activating protein	ENSEMBL:ENSP00000264843:human:Isoform 1 of Stromal membrane-associated protein 1:E=51.2147 | ENSEMBL:ENSP00000313382:human:Isoform 2 of Stromal membrane-associated protein 1:E=45.3565 | ENSEMBL:ENSP00000264842:human:Isoform 3 of Stromal membrane-associated protein 1:E=44.2924 | ENSEMBL:ENSP00000196802:human:Isoform 1 of Stromal membrane-associated protein 1-like:E=41.7447 | ENSEMBL:ENSP0000036179…
F07H5.2	189502_at	F07H5.2		WBGene00004790		sgn-1		ok331					6	Biological_process:cytoskeleton organization and biogenesis|Cellular_component:sarcoglycan complex|Cellular_component:integral to membrane|Biological_process:negative regulation of locomotion	KOG3950	Gamma/delta sarcoglycan	ENSEMBL:ENSP00000371512:human:sarcoglycan zeta:E=45.6383 | ENSEMBL:ENSP00000329624:human:Zeta-sarcoglycan:E=45.6198 | ENSEMBL:ENSP00000338343:human:delta-sarcoglycan isoform 1:E=45.1805 | ENSEMBL:ENSP00000218867:human:Gamma-sarcoglycan:E=44.9586 | FLYBASE:CG14808-PA:fly:Flybase gene name is Scgdelta-PA:E=41.9208 |
Y46H3B.2	185575_s_at	Y46H3B.2		WBGene00021603				uCE5-746|uCE5-745						Molecular_function:sugar binding	KOG4297	C-type lectin
T20D3.5	191495_s_at	T20D3.5b	T20D3.5	WBGene00011858	T20D3.5a	T20D3.5		snp_T20D3[2]						Molecular_function:binding|Biological_process:transport|Cellular_component:membrane|Cellular_component:mitochondrial inner membrane|Biological_process:embryonic development (sensu Metazoa)			ENSEMBL:ENSP00000372612:human:Mitochondrial carrier triple repeat 2:E=57.585 | ENSEMBL:ENSP00000242275:human:Mitochondrial carrier triple repeat 1:E=57.3768 | ENSEMBL:ENSP00000322538:human:Mitochondrial carrier triple repeat 6:E=33.2291 | ENSEMBL:ENSP00000342780:human:LOC494141 protein:E=12.1739 | ENSEMBL:ENSP00000329452:human:Mitochondrial 2-oxodicarboxylate carrier:E=10.4949 | ENSEMBL:ENSP00000…
C17B7.12	184439_at	C17B7.12		WBGene00015886				snp_Y71A12B[7]|uCE1-1487|snp_Y71A12B[9]|snp_Y71A12B[8]							LSE0903	Unnamed protein
K08F8.2	189943_at	K08F8.2		WBGene00000220		atf-2		tm467					1	Molecular_function:DNA binding|Biological_process:regulation of transcription, DNA-dependent|Cellular_component:nucleus|Molecular_function:transcription factor activity|Molecular_function:sequence-specific DNA binding|Molecular_function:protein dimerization activity	KOG3119	Basic region leucine zipper transcription factor	ENSEMBL:ENSP00000297689:human:nuclear factor, interleukin 3 regulated:E=12.3979 | ENSEMBL:ENSP00000264110:human:activating transcription factor 2:E=10.3767 | FLYBASE:CG14029-PC:fly:Flybase gene name is vri-PC:E=12.4437 |
W09D12.1	190170_s_at	W09D12.1		WBGene00012364				ok1461					8	Molecular_function:metalloendopeptidase activity|Biological_process:proteolysis|Cellular_component:extracellular matrix (sensu Metazoa)|Molecular_function:metallopeptidase activity|Molecular_function:zinc ion binding|Biological_process:peptidoglycan metabolism	KOG1565	Gelatinase A and related matrix metalloproteases	ENSEMBL:ENSP00000260302:human:Collagenase 3 precursor:E=18.4559 | ENSEMBL:ENSP00000339672:human:Collagenase-3 splice variant COL3-9B-2:E=17.1675 | ENSEMBL:ENSP00000340652:human:Matrix metalloproteinase-28 precursor:E=16.9208 | ENSEMBL:ENSP00000313437:human:Isoform 1 of Matrix metalloproteinase-19 precursor:E=16.699 | ENSEMBL:ENSP00000322788:human:Interstitial collagenase precursor:E=16.0757 | ENS…
C03A7.7	172323_x_at	C03A7.7		WBGene00000029		abu-6	abu-6 encodes a transmembrane protein with a predicted signal sequence, a glutamine/asparagine-rich domain and multiple cysteine-rich repeats (DUF139); abu-6 expression is induced by blockage of the unfolded-protein response in the endoplasmic reticulum, and ABU-6 may help protect the organism from damage by improperly folded nascent protein.	tm698|tm709|tm805|tm820|tm825					29		LSE0126	Uncharacterized protein	ENSEMBL:ENSP00000369445:human:Isoform 1 of Keratin-associated protein 10-7:E=19.9208 | ENSEMBL:ENSP00000334197:human:Keratin-associated protein 10-6:E=19.6198 | ENSEMBL:ENSP00000366952:human:similar to keratin associated protein 9.2:E=18 | ENSEMBL:ENSP00000333987:human:27 kDa protein:E=14.284 | ENSEMBL:ENSP00000348490:human:Keratin-associated protein 10-1:E=13.3098 | ENSEMBL:ENSP00000369438:human…
R05D7.3	178858_at	R05D7.3		WBGene00011028				cxTi10862|cxTi7945|uCE4-1080					3		KOG4823	Uncharacterized conserved protein	FLYBASE:CG12502-PA:fly:Flybase gene name is CG12502-PA:E=11.9586 |
Y59H11AR.2	174655_at	Y59H11AR.2	Y59H11AR.2a.2	WBGene00022010	Y59H11AR.2a.1			uCE5-3167|uCE5-3165|uCE5-3168|uCE5-3166						Molecular_function:ATP binding|Molecular_function:ATPase activity, coupled to transmembrane movement of ions, phosphorylative mechanism|Biological_process:cation transport|Cellular_component:membrane|Molecular_function:catalytic activity|Biological_process:metabolism|Molecular_function:hydrolase activity, acting on acid anhydrides, catalyzing transmembrane movement of substances|Molecular_functio…	Cation transport ATPase	ENSEMBL:ENSP00000256031:human:Splice Isoform 1 Of Probable cation-transporting ATPase 13A3:E=201.854 | ENSEMBL:ENSP00000327214:human:Splice Isoform 1 Of Probable cation-transporting ATPase 13A2:E=179.721 | ENSEMBL:ENSP00000350528:human:Splice Isoform 3 Of
F18G5.6	182444_at	F18G5.6		WBGene00017582				tm1372|tm1424|ok1695|uCE6-918|snp_F35C8[1]|snp_F35C8[2]|uCE6-917					15		InP_Cae_012550
T22B2.4	190076_at	T22B2.4		WBGene00006321		sup-12		st86|st89|st203|s2900|s2896|s2910|cxTi7740	0	1	The 3.1-kb promoter region of the sup-12 gene was able to drive expression of a reporter GFP in body wall muscle and pharynx.|Larval Expression: pharynx; intestine; body wall muscle; unidentified cells;|Adult Expression: pharynx; Reproductive System; vulval muscle; body wall muscle;	pharynx|intestine|body wall muscle|anal depressor muscle|pharynx|vulval muscle|Reproductive System|body wall muscle		Molecular_function:nucleotide binding|Molecular_function:nucleic acid binding	KOG0149	Predicted RNA-binding protein SEB4 (RRM superfamily)	ENSEMBL:ENSP00000343759:human:Hypothetical protein:E=43.0757 | ENSEMBL:ENSP00000343718:human:RNA-binding region containing protein 1 isoform a:E=41.1739 | ENSEMBL:ENSP00000297781:human:24 kDa protein:E=38.4815 | ENSEMBL:ENSP00000345248:human:14 kDa protein:E=37.8239 | ENSEMBL:ENSP00000319551:human:CDNA FLJ30829 fis, clone FEBRA2001790, highly similar to Xenopus laevis RRM-containing protein SEB-4…
M03F4.6	181744_at	M03F4.6		WBGene00019759				snp_ZC487[1]					14	Biological_process:embryonic development (sensu Metazoa)|Biological_process:locomotory behavior|Biological_process:osmoregulation|Biological_process:oviposition|Biological_process:positive regulation of growth rate|Biological_process:hermaphrodite genitalia development	KOG1218	Proteins containing Ca2+-binding EGF-like domains	ENSEMBL:ENSP00000372645:human:Tenascin XB:E=13.5086 | ENSEMBL:ENSP00000372644:human:Isoform XB of Tenascin-X precursor:E=13.5086 | ENSEMBL:ENSP00000364393:human:Tenascin XB:E=13.5086 | ENSEMBL:ENSP00000348982:human:EGF-like-domain, multiple 3:E=11.699 | ENSEMBL:ENSP00000345861:human:Isoform 6 of Tenascin precursor:E=11.1427 | ENSEMBL:ENSP00000344555:human:Isoform 5 of Tenascin precursor:E=11.1367…
T27B7.1	172034_x_at	T27B7.1		WBGene00003649		nhr-59		tm1426					8	Molecular_function:transcription factor activity|Molecular_function:zinc ion binding|Molecular_function:sequence-specific DNA binding|Biological_process:regulation of transcription, DNA-dependent|Cellular_component:nucleus|Molecular_function:steroid hormone receptor activity|Molecular_function:DNA binding|Molecular_function:ligand-dependent nuclear receptor activity	KOG3575	Hormone receptors	ENSEMBL:ENSP00000356963:human:Constitutive androstane receptor SV18:E=11.5229 | ENSEMBL:ENSP00000317199:human:Isoform Long of Photoreceptor-specific nuclear receptor:E=10.8861 | ENSEMBL:ENSP00000373302:human:Orphan nuclear receptor TR4:E=10.4685 | ENSEMBL:ENSP00000320447:human:nuclear receptor subfamily 2, group C, member 2:E=10.4318 | FLYBASE:CG4717-PA:fly:Flybase gene name is kni-PA:E=11.3188 |…
F07C3.4	192629_s_at	F07C3.4		WBGene00017195		glo-4	The F07C3.4 gene encodes a guanine-nucleotide releasing factor homolog that is homologous to human RP3.	ok623	0	1	Expression is seen in all bodywall and vulval muscle cells from early larval to adult stage. In the bodywall muscle expression is localised to discrete subcellular organelles that are distributed throughout the cell, but are not associated with the thick filaments.	vm1|posterior body wall muscle|vm2|vulval muscle	1	Biological_process:proteolysis|Molecular_function:endopeptidase Clp activity	KOG1426	RCC1 domain	ENSEMBL:ENSP00000261609:human:HECT domain and RCC1-like domain-containing protein 2:E=28.1079 | ENSEMBL:ENSP00000261887:human:guanine nucleotide exchange factor p532:E=27.2757 | ENSEMBL:ENSP00000277817:human:HECT and RCC1 containing protein 4 isoform 1:E=26.4559 | ENSEMBL:ENSP00000325896:human:Hect domain and RLD 4:E=26.4559 | ENSEMBL:ENSP00000264345:human:HECT domain and RCC1-like domain protein…
184	174212_at
Y37E3.11	171933_at	Y37E3.11		WBGene00021352				pk3307|pk3327|pk2014|tm1429|pkP4061|uCE4-1253|pkP4060						Molecular_function:catalytic activity|Biological_process:biosynthesis|Molecular_function:nucleotidyltransferase activity|Cellular_component:cytoplasm|Biological_process:teichoic acid biosynthesis|Molecular_function:metal ion binding|Molecular_function:glycerol-3-phosphate cytidylyltransferase activity|Biological_process:carbohydrate metabolism|Molecular_function:phosphotransferase activity, alcoh…	KOG2803	Choline phosphate cytidylyltransferase/Predicted CDP-ethanolamine synthase	ENSEMBL:ENSP00000331719:human:Ethanolamine-phosphate cytidylyltransferase:E=112.602 | ENSEMBL:ENSP00000349211:human:Isoform 1 of Choline-phosphate cytidylyltransferase B:E=21.699 | ENSEMBL:ENSP00000292823:human:Choline-phosphate cytidylyltransferase A:E=21.1079 | ENSEMBL:ENSP00000368440:human:Isoform 3 of Choline-phosphate cytidylyltransferase B:E=20.699 | ENSEMBL:ENSP00000265783:human:Isoform 2 …
F29F11.5	175701_at	F29F11.5a	F29F11.5	WBGene00000445	F29F11.5c|F29F11.5b	ceh-22	The ceh-22 gene encodes a NK-2 family homeodomain factor homologous to Drosophila TINMAN and vertebrate Nkx2-5 proteins.	pk40|cc8266|q632|tm428	0	0	Antibody staining limited to nuclei within pharynx and is detected from beginning of morphogenesis onwards. CEH-22 first detected approx. 330 minutes after fertilization (the lima bean stage) in 11-14 pharyngeal muscle nuclei (probably pharyngeal muscle). At 1.5-fold stage, 14-23 pharyngeal nuclei stain. Cells identified as m3, m4, m5 and m7. In embryos that have completed elongation (pretzel sta…	pharynx|m5|m7|m4|m3|m1|pharynx		Molecular_function:transcription factor activity|Molecular_function:sequence-specific DNA binding|Biological_process:regulation of transcription, DNA-dependent|Cellular_component:nucleus|Molecular_function:DNA binding|Biological_process:regulation of transcription|Biological_process:positive regulation of growth rate	KOG0842	Transcription factor tinman/NKX2-3, contains HOX domain	ENSEMBL:ENSP00000246017:human:Homeobox protein Nkx-2.2:E=26.7213 | ENSEMBL:ENSP00000258829:human:Homeobox protein Nkx-2.8:E=24.6383 | ENSEMBL:ENSP00000327758:human:Homeobox protein Nkx-2.5:E=24.4559 | ENSEMBL:ENSP00000246013:human:similar to Homeobox protein Nkx-2.4:E=23.4202 | ENSEMBL:ENSP00000238974:human:Homeobox protein Nkx-2.3:E=22.284 | ENSEMBL:ENSP00000346879:human:Isoform 2 of Thyroid tra…
F02A9.2	193651_s_at	F02A9.2		WBGene00001385		far-1	far-1 encodes a fatty acid/retinol binding protein; expressed throughout development with highest expression levels in L3 stage larvae and in adult males.	eh7|ok435	0	0	Strong expression (>1.0X of control ama-1 expression): L1 larva, L3 larva, adult male.		23	Biological_process:post-embryonic body morphogenesis|Biological_process:positive regulation of body size	LSE0706	Unnamed protein
C01A2.3	193233_at	C01A2.3		WBGene00007215				n998|n1087|n1080|ttTi1420|uCE2-1649|snp_F28B12[1]|snp_F28B12[2]					2	Biological_process:protein insertion into membrane|Cellular_component:integral to membrane|Biological_process:embryonic development (sensu Metazoa)|Biological_process:larval development (sensu Nematoda)|Biological_process:growth|Biological_process:positive regulation of growth rate			ENSEMBL:ENSP00000285848:human:Oxidase (Cytochrome c) assembly 1-like:E=33.0132 | ENSEMBL:ENSP00000350740:human:Isoform 2 of Inner membrane protein OXA1L, mitochondrial precursor:E=32.9586 | FLYBASE:CG6404-PB:fly:Flybase gene name is CG6404-PB:E=40.2757 |
T05A7.3	180023_at	T05A7.3		WBGene00020221				cxTi7017					0		KOG4297	C-type lectin	ENSEMBL:ENSP00000357938:human:Deleted in malignant brain tumors 1:E=10.1549 | ENSEMBL:ENSP00000327747:human:Isoform 2 of Deleted in malignant brain tumors 1 protein precursor:E=10.0655 | ENSEMBL:ENSP00000339752:human:Isoform 1 of Deleted in malignant brain tumors 1 protein precursor:E=10.0506 | ENSEMBL:ENSP00000343175:human:Isoform 3 of Deleted in malignant brain tumors 1 protein precursor:E=10.0…
Y73F8A.26	185793_at	Y73F8A.26		WBGene00013531				ttTi7644|snp_Y73F8[43]|snp_Y73F8[45]|snp_Y73F8[44]|uCE4-1462						Molecular_function:binding	KOG4459	Membrane-associated proteoglycan Leprecan	ENSEMBL:ENSP00000323696:human:Cartilage-associated protein precursor:E=34.9208 | ENSEMBL:ENSP00000373271:human:47 kDa protein:E=33.5528 | ENSEMBL:ENSP00000347649:human:Nucleolar autoantigen No55:E=29.699 | ENSEMBL:ENSP00000296388:human:Isoform 1 of Prolyl 3-hydroxylase 1 precursor:E=25.2218 | ENSEMBL:ENSP00000236040:human:Isoform 3 of Prolyl 3-hydroxylase 1 precursor:E=25.1805 | ENSEMBL:ENSP00000…
T05A7.1	180202_at	T05A7.1		WBGene00020219				CE2-114					7		LSE0992	Unnamed protein
Y87G2A.11	186013_at	Y87G2A.11		WBGene00013599				uCE3-816|uCE3-815							KOG1007	WD repeat protein TSSC1, WD repeat superfamily	ENSEMBL:ENSP00000263884:human:Protein TSSC1 (Fragment):E=45.5086 | ENSEMBL:ENSP00000344622:human:Isoform 1 of U4/U6 small nuclear ribonucleoprotein Prp4:E=11.6198 | ENSEMBL:ENSP00000363315:human:Isoform 2 of U4/U6 small nuclear ribonucleoprotein Prp4:E=11.6198 | FLYBASE:CG10646-PA:fly:Flybase gene name is CG10646-PA:E=53.6383 | FLYBASE:CG12792-PA:fly:Flybase gene name is l(2)09851-PA:E=10.2007 |
F28B3.1	183873_at	F28B3.1		WBGene00017882				ok885					5	Molecular_function:catalytic activity|Biological_process:metabolism|Molecular_function:cysteine protease inhibitor activity|Molecular_function:ligase activity|Biological_process:embryonic development (sensu Metazoa)			ENSEMBL:ENSP00000280886:human:Disco-interacting protein 2 homolog C:E=1000 | ENSEMBL:ENSP00000301180:human:DIP2 disco-interacting protein 2 homolog B:E=1000 | ENSEMBL:ENSP00000323633:human:Isoform 1 of Disco-interacting protein 2 homolog A:E=1000 | ENSEMBL:ENSP00000345953:human:Isoform 3 of Disco-interacting protein 2 homolog A:E=121.284 | ENSEMBL:ENSP00000370907:human:Novel protein:E=99.0757 | E…
F27D4.6	189722_at	F27D4.6		WBGene00009190				tm1098					0	Molecular_function:nucleic acid binding|Molecular_function:zinc ion binding|Cellular_component:intracellular	InP_Cae_011537
F08F8.5	183676_s_at	F08F8.5		WBGene00017270				tm2775					0		LSE0836	Unnamed protein
C24A3.6	175541_at	C24A3.6	C24A3.6	WBGene00006672		twk-18	twk-18 encodes one of 44 C. elegans TWK (two-P domain K+) potassium channel subunits that contain two pore-forming domains and four transmembrane domains; TWK-18 was originally defined by gain-of-function mutations that result in embryonic lethality at the two-fold stage, locomotion defects, longer than normal body length, abnormal egg-laying, and temperature-sensitive paralysis; as loss of TWK-1…	e1913e2383|sa589|e1913|e2383|cn110	0	1	Four independent twk-18::gfp lines were generated, which displayed a GFP signal only in body wall muscle.|Expressed in body-wall muscle.		25	Molecular_function:potassium channel activity|Biological_process:potassium ion transport|Cellular_component:membrane	KOG1418	Tandem pore domain K+ channel	ENSEMBL:ENSP00000334650:human:TWIK-related individual K+ channel:E=18.6778 | ENSEMBL:ENSP00000264101:human:Potassium channel subfamily K member 2:E=16.9586 | ENSEMBL:ENSP00000355916:human:potassium channel, subfamily K, member 2 isoform c:E=16.9208 | ENSEMBL:ENSP00000355918:human:potassium channel, subfamily K, member 2 isoform b:E=16.7696 | ENSEMBL:ENSP00000341696:human:Isoform 1 of Potassium ch…
F42H10.3	176229_at	F42H10.3		WBGene00018367				tm1476					14	Molecular_function:zinc ion binding	KOG1702	Nebulin repeat protein	ENSEMBL:ENSP00000325240:human:Isoform 1 of LIM and SH3 domain protein 1:E=55.3565 | ENSEMBL:ENSP00000308112:human:LIM-nebulette:E=53.0555 | ENSEMBL:ENSP00000346419:human:36 kDa protein:E=35.585 | ENSEMBL:ENSP00000172853:human:Nebulin:E=26 | ENSEMBL:ENSP00000366326:human:117 kDa protein:E=24.1675 | ENSEMBL:ENSP00000311118:human:Nebulette:E=21.0362 | ENSEMBL:ENSP00000353666:human:Isoform 4 of Nebul…
F09E10.6	185985_s_at	F09E10.6		WBGene00017296				snp_F09E10[4]|snp_F09E10[7]|snp_F09E10[9]|snp_F09E10[6]|snp_F09E10[5]|snp_F09E10[8]|snp_F09E10[2]|snp_F09E10[10]|snp_F09E10[3]|snp_F09E10[1]	0	0	Larval Expression: pharynx; unidentified cells in head;	head|pharynx	10		LSE3953	Unnamed protein
C49A1.1	178368_at	C49A1.1		WBGene00008184				snp_C49A1[1]					6		KOG4297	C-type lectin
DH11.5	177271_at	DH11.5b	DH11.5	WBGene00008438	DH11.5a|DH11.5c	DH11.5		ttTi3438
H19N07.3	173560_s_at	H19N07.3		WBGene00010407				ok1663|ok1680					2		InP_Cae_011252
T01H8.1	174726_at	T01H8.1b	T01H8.1	WBGene00011352	T01H8.1d	rskn-1		pk209|tm1988						Molecular_function:protein serine/threonine kinase activity|Molecular_function:ATP binding|Biological_process:protein amino acid phosphorylation|Molecular_function:protein kinase activity|Molecular_function:protein-tyrosine kinase activity|Molecular_function:magnesium ion binding|Molecular_function:atypical protein kinase C activity|Molecular_function:zinc ion binding|Molecular_function:non-membr…	KOG0603	Ribosomal protein S6 kinase	ENSEMBL:ENSP00000263975:human:Ribosomal protein S6 kinase alpha-1:E=235.161 | ENSEMBL:ENSP00000363277:human:ribosomal protein S6 kinase, 90kDa, polypeptide 1 isoform b:E=235.055 | ENSEMBL:ENSP00000316010:human:Ribosomal protein S6 kinase alpha-3:E=233.252 | ENSEMBL:ENSP00000355832:human:91 kDa protein:E=228.208 | ENSEMBL:ENSP00000355831:human:Isoform 2 of Ribosomal protein S6 kinase alpha-2:E=228…
C50F4.10	190814_s_at	C50F4.10		WBGene00008235				cxTi2914|ttTi5548					4	Molecular_function:protein kinase activity|Molecular_function:ATP binding|Biological_process:protein amino acid phosphorylation|Molecular_function:protein serine/threonine kinase activity|Molecular_function:protein-tyrosine kinase activity	KOG1164	Casein kinase (serine/threonine/tyrosine protein kinase)	ENSEMBL:ENSP00000259750:human:Tau-tubulin kinase 1:E=50.0862 | ENSEMBL:ENSP00000267890:human:Isoform 1 of Tau-tubulin kinase 2:E=48.0809 | ENSEMBL:ENSP00000307357:human:69 kDa protein:E=47.7447 | ENSEMBL:ENSP00000263802:human:Tau-tubulin kinase:E=46.699 | ENSEMBL:ENSP00000352929:human:Casein kinase I isoform epsilon:E=28.2757 | ENSEMBL:ENSP00000324464:human:Isoform 1 of Casein kinase I isoform de…
F42A10.2	175443_at	F42A10.2b	F42A10.2	WBGene00003593	F42A10.2a	nfm-1	nfm-1 encodes a homolog of human merlin/schwannomin (NF2), which when mutated leads to neurofibromatosis, type 2 (OMIM:101000); at the same time, it is also homologous to the ERM family of cytoskeletal linkers with approximately equal similarity to ezrin, radixin and moesin.	ok754|cxTi7030	0	0	Expression is seen from elongated embryos until adulthood in two components. The first component consists of expression in the excretory gland cells, although due to mosaicism expression is in only one of the two gland cells. The second component consists of faint expression in the musculature of the pharynx, particularly the anterior pharynx.|Expressed in embryos, larvae, and adults. NFM-1-GFP/L…	pharyngeal muscle		Cellular_component:cytoskeleton|Molecular_function:cytoskeletal protein binding|Cellular_component:cytoplasm|Cellular_component:membrane|Molecular_function:protein tyrosine phosphatase activity|Biological_process:protein amino acid dephosphorylation	KOG3529	Radixin, moesin and related proteins of the ERM family	ENSEMBL:ENSP00000344666:human:Isoform 1 of Merlin:E=102.959 | ENSEMBL:ENSP00000335652:human:Isoform 2 of Merlin:E=102.432 | ENSEMBL:ENSP00000354529:human:Isoform 3 of Merlin:E=102.409 | ENSEMBL:ENSP00000338934:human:villin 2:E=94.7959 | ENSEMBL:ENSP00000275995:human:Moesin:E=94.4815 | ENSEMBL:ENSP00000356041:human:Ezrin:E=93.6576 | ENSEMBL:ENSP00000342830:human:Radixin:E=91.3279 | ENSEMBL:ENSP000…
F53C11.3	191783_at	F53C11.3		WBGene00009973				snp_F40G9[2]|snp_F40G9[1]	0	0	Larval Expression: intestine;	intestine		Molecular_function:oxidoreductase activity|Biological_process:metabolism|Molecular_function:beta1-adrenergic receptor activity|Biological_process:G-protein coupled receptor protein signaling pathway|Cellular_component:integral to membrane|Molecular_function:alcohol dehydrogenase activity|Molecular_function:2,3-dihydro-2,3-dihydroxybenzoate dehydrogenase activity|Biological_process:enterobactin bi…	KOG0725	Reductases with broad range of substrate specificities	ENSEMBL:ENSP00000220764:human:2,4-dienoyl-CoA reductase, mitochondrial precursor:E=75.8539 | ENSEMBL:ENSP00000219481:human:Isoform 1 of Peroxisomal 2,4-dienoyl-CoA reductase:E=36.3872 | ENSEMBL:ENSP00000265322:human:Isoform 2 of Peroxisomal trans-2-enoyl-CoA reductase:E=35.0223 | ENSEMBL:ENSP00000373629:human:Peroxisomal trans 2-enoyl CoA reductase:E=34.9586 | ENSEMBL:ENSP00000326219:human:peroxi…
T22C1.6	188013_at	T22C1.6		WBGene00011917				e97|e129|e2342|e2379|md1186|mu74|pk95|ra605|ra606|ra609|ra610|ra614|lj1|e55|ra612|mf29|gk366|ttTi2424|snp_Y76F7[2]|snp_Y76F7[3]|uCE6-772|uCE6-770|snp_Y76F7[1]|CE6-120	0	1	Larval Expression: pharynx; anal depressor muscle; body wall muscle; unidentified cells in head; unidentified cells in tail ;|Larval Expression: pharynx; body wall muscle;	head|tail|pharynx|vulval muscle|Reproductive System|body wall muscle|anal depressor muscle|pharynx|body wall muscle	2		KOG1850	Myosin-like coiled-coil protein	ENSEMBL:ENSP00000345266:human:Alpha-taxilin:E=31.9586 | ENSEMBL:ENSP00000296924:human:Beta-taxilin:E=29.6576 | ENSEMBL:ENSP00000262691:human:Gamma-taxilin:E=26.7696 | ENSEMBL:ENSP00000262873:human:myosin, heavy polypeptide 7B, cardiac muscle, beta:E=10.0458 | FLYBASE:CG5886-PA:fly:Flybase gene name is CG5886-PA:E=30.1871 | FLYBASE:CG32662-PA:fly:Flybase gene name is CG32662-PA:E=12.3468 | FLYBASE…
C04E12.6	185801_at	C04E12.6		WBGene00015436				ok446|tm2750|uCE5-707|uCE5-708|snp_ZK1005[1]|snp_ZK1005[2]|uCE5-709					6		KOG4755	Predicted pyroglutamyl peptidase
C50E3.5	183590_at	C50E3.5		WBGene00016816	C50E3.6			pkP5114|snp_C50E3[1]|snp_C50E3[2]|snp_C50E3[4]					11	Biological_process:pathogenesis|Biological_process:embryonic development (sensu Metazoa)|Biological_process:gametogenesis	InP_Cae_008327
W03D8.10	186021_s_at	W03D8.10		WBGene00020991				CE5-21					4	Biological_process:dicarboxylic acid transport|Cellular_component:membrane|Molecular_function:sodium:dicarboxylate symporter activity	LSE0730	Unnamed protein
F17C8.1	191633_s_at	F17C8.1		WBGene00000068		acy-1	The acy-1 gene encodes a protein with 40% identity to mammalian adenylyl cyclases, most closely related to the divergent mouse isoform type IX, that affects viability, muscle contraction, locomotion, and molting; it acts genetically downstream of gsa-1 and is expressed in excitable cells.	nu327|nu343|pk301|pk310|pk311|pk363|pk384|pk393|pk450|pk474|pk484|pk485|pk487|pk862|pk863|pk866|pk867|pk871|pk874|pk875|pk880|pk884|pk886|pk904|pk907|pk927|ce2|md1756|nu329|pk1279	1	1	Expression is generally neuronal in the head ganglia (less extensive in anterior of the head ganglia), ventral nerve cord, tail ganglia, muscle cells of vulva and in adults expression is observed at low levels in the body wall muscle cells. Expression is faint or absent in the CAN cells and less extensive in anterior head ganglion.|The acy-1::gfp fusion protein is expressed in virtually all neuro…	ventral nerve cord|vulval muscle|head ganglia|tail ganglia|all neurons	1	Molecular_function:phosphorus-oxygen lyase activity|Biological_process:intracellular signaling cascade|Biological_process:cyclic nucleotide biosynthesis	KOG3618	Adenylyl cyclase	ENSEMBL:ENSP00000294016:human:Adenylate cyclase type 9:E=165.18 | ENSEMBL:ENSP00000311405:human:Isoform 1 of Adenylate cyclase type 6:E=91.4318 | ENSEMBL:ENSP00000350536:human:Isoform 2 of Adenylate cyclase type 6:E=91.2076 | ENSEMBL:ENSP00000286355:human:Adenylate cyclase type 8:E=90.4318 | ENSEMBL:ENSP00000367161:human:Brain adenylate cyclase 8:E=89.8239 | ENSEMBL:ENSP00000373834:human:Adenylat…
C17F4.7	180379_s_at	C17F4.7		WBGene00015913				ok1392|ttTi5707
T04A8.7	192313_s_at	T04A8.7a	T04A8.7	WBGene00011409	T04A8.7b	T04A8.7	T04A8.7 is orthologous to human GLUCOSIDASE, ACID BETA (GBA; OMIM:606463), which when mutated leads to Gaucher disease.	e468|e610|e641|e929|n1324n1345|n2392|n2393|e382|e407|n1324|n1345|uCE3-1170|uCE3-1174|pkP3111|uCE3-1171|uCE3-1175|snp_T21C12[1]|uCE3-1172|uCE3-1173						Molecular_function:catalytic activity|Molecular_function:cation binding|Biological_process:carbohydrate metabolism|Molecular_function:hydrolase activity, hydrolyzing O-glycosyl compounds|Molecular_function:1,4-alpha-glucan branching enzyme activity|Biological_process:glycogen biosynthesis|Biological_process:trehalose biosynthesis|Biological_process:embryonic development (sensu Metazoa)|Biological…	KOG0470	1,4-alpha-glucan branching enzyme/starch branching enzyme II	ENSEMBL:ENSP00000264326:human:1,4-alpha-glucan branching enzyme:E=216.387 | FLYBASE:CG33138-PA:fly:Flybase gene name is CG33138-PA:E=223.469 |
ZK622.3	171865_x_at	ZK622.3b	ZK622.3	WBGene00022781	ZK622.3c|ZK622.3d|ZK622.3a	pmt-1		uCE4-1411|uCE4-1412|uCE4-1413|uCE4-1409|uCE4-1410|uCE4-1408						Biological_process:embryonic development (sensu Metazoa)|Biological_process:larval development (sensu Nematoda)|Biological_process:growth|Biological_process:positive regulation of growth rate|Biological_process:positive regulation of locomotion|Biological_process:locomotory behavior	KOG1269	SAM-dependent methyltransferases
T26C5.1	190852_at	T26C5.1		WBGene00001761		gst-13		cxTi10736					19		KOG1695	Glutathione S-transferase	ENSEMBL:ENSP00000295256:human:Glutathione-requiring prostaglandin D synthase:E=19.4685 | ENSEMBL:ENSP00000335620:human:Glutathione S-transferase A1:E=15.3872 | ENSEMBL:ENSP00000306378:human:Glutathione S-transferase A4:E=14.8539 | ENSEMBL:ENSP00000284562:human:Glutathione S-transferase A5:E=14.6576 | ENSEMBL:ENSP00000211309:human:Glutathione S-transferase A2:E=14.5376 | ENSEMBL:ENSP00000211122:hu…
R03C1.1	177931_at	R03C1.1		WBGene00010987				uCE2-2377|uCE2-2378					1		InP_Cae_008233		ENSEMBL:ENSP00000354885:human:Mucin-2 precursor:E=10.5229 | ENSEMBL:ENSP00000351956:human:Intestinal mucin:E=10.4318 | FLYBASE:CG31439-PA:fly:Flybase gene name is CG31439-PA:E=13.5376 | FLYBASE:CG32774-PA:fly:Flybase gene name is CG32774-PA:E=12.6576 | FLYBASE:CG12586-PA:fly:Flybase gene name is CG12586-PA:E=11.5528 | FLYBASE:CG11720-PA:fly:Flybase gene name is Sgs3-PA:E=11.4949 | FLYBASE:CG3047-…
F29C12.3	180437_at	F29C12.3		WBGene00009245				cxTi3419|snp_F29C12[6]|snp_F29C12[5]|snp_F29C12[4]|snp_F29C12[3]|snp_F29C12[1]|snp_F29C12[2]					5	Molecular_function:binding			ENSEMBL:ENSP00000349959:human:rapamycin-insensitive companion of mTOR:E=46.2924 | FLYBASE:CG8002-PA:fly:Flybase gene name is rictor-PA:E=36 |
ZK287.3	179609_at	ZK287.3		WBGene00013964				uCE5-1788|uCE5-1787							InP_Cae_011890
R03H4.4	182632_at	R03H4.4		WBGene00019850		srt-18		ok1205					0		LSE0504	7-transmembrane receptor
F41E7.8	177492_at	F41E7.8		WBGene00009624		cnc-8		CE5-252					19		LSE4106	Unnamed protein
F30F8.5	178853_at	F30F8.5		WBGene00009274				cxTi9496					14		TWOG0814	Unnamed protein
C52E12.3	173805_at	C52E12.3		WBGene00005025		sqv-7	The sqv-7 gene encodes a nucleotide-sugar transporter of the Golgi membrane, that is required for cytokinesis of one-cell embryos and for vulval morphogenesis; SQV-7 promotes glycosaminoglycan biosynthesis by translocating UDP-glucuronic acid, UDP-N-acetylgalactosamine, and UDP-galactose into the lumen of the Golgi apparatus; SQV-7 is biochemically active when transgenically expressed in yeast or…	n2839|n2844|n3789	1	0	The anti-SQV-7 Abs stained punctate foci in the cytoplasm of several tissues in WT animals, including the vulva, seam cells, distal tip cells, and oocytes. SQV-7 Abs did not stain punctate foci in the vulval, seam cells, distal tip cells, or oocytes in animals homozygous for this sqv-7(n3789) null allele(a sqv-7 null allele that deletes most of the sqv-7 ORF).|Larval Expression: intestine; Nervou…	vulva|oocytes|distal tip cells|seam cells|intestine|head neurons|nervous system	2	Biological_process:embryonic development (sensu Metazoa)	KOG1444	Nucleotide-sugar transporter VRG4/SQV-7	ENSEMBL:ENSP00000235345:human:UDP-glucuronic acid/UDP-N-acetylgalactosamine transporter:E=84.8861 | ENSEMBL:ENSP00000253270:human:Nucleotide sugar transporter UGTrel8:E=76.0809 | ENSEMBL:ENSP00000364406:human:SLC35D2 protein:E=33.8861 | ENSEMBL:ENSP00000333591:human:Solute carrier family 35, member D3:E=16.2218 | ENSEMBL:ENSP00000313318:human:GDP-fucose transporter 1:E=10.7959 | FLYBASE:CG3874-PA…
C32D5.2	175759_at	C32D5.2		WBGene00004860		sma-6	sma-6 encodes a serine/threonine protein kinase that is orthologous to type I TGF-beta receptors; sma-6 activity is required for regulating body length and for proper development of the male tail; sma-6 expression first begins at the 1.5-fold stage of embryogenesis and continues through adulthood; sma-6 is expressed in dorsal and ventral hypodermis, pharyngeal muscle, and the intestine; expressio…	wk8|wk9|wk10|wk11|e1482|wk7	0	0	Head, posterior and intestine.|sma-6 is expressed during embryonic, larval and adult stages. During the early larval stages (L1-L2), sma-6 is extensively expressed in the anterior pharyngeal and distal posterior regions of the animal. Soon afterwards, expression begins in the posterior intestinal nuclei and advances more anteriorly. Expression is seen in the pairs of intestinal nuclei as they div…	head|intestine|tail|pharynx|intestinal|pharyngeal muscle|hyp6|hyp7|intestine|pharyngeal muscle	1	Molecular_function:transmembrane receptor protein serine/threonine kinase activity|Molecular_function:transforming growth factor beta receptor activity|Cellular_component:membrane|Molecular_function:receptor signaling protein serine/threonine kinase activity|Molecular_function:ATP binding|Biological_process:transmembrane receptor protein serine/threonine kinase signaling pathway|Molecular_functio…	KOG2052	Activin A type IB receptor, serine/threonine protein kinase	ENSEMBL:ENSP00000264568:human:Bone morphogenetic protein receptor type IB precursor:E=76.0757 | ENSEMBL:ENSP00000224764:human:Bone morphogenetic protein receptor type IA precursor:E=72.5229 | ENSEMBL:ENSP00000329329:human:38 kDa protein:E=71.585 | ENSEMBL:ENSP00000263640:human:Activin receptor type-1 precursor:E=69.8539 | ENSEMBL:ENSP00000257963:human:Isoform 1 of Activin receptor type 1B precurs…
M03A8.4	188138_s_at	M03A8.4		WBGene00001572		gei-15		ok450|cxTi7022					16		InP_Cae_003983
K01A2.3	183231_at	K01A2.3		WBGene00019278				mg388|mg366|snp_T07A9[1]|uCE4-505	0	0	Intestine	intestine	12		LSE0728	Unnamed protein
T19D7.3	180418_at	T19D7.3		WBGene00020571				tm1040					14
T09A12.4	174022_at	T09A12.4	T09A12.4	WBGene00003656	T09A12.4d.2|T09A12.4a.1|T09A12.4d.1|T09A12.4a.2	nhr-66		ok940	1	0	Faint expression is seen in intestinal cells, and some cells of the head and tail hypodermis and pharynx. This expression is seen from the three fold embryo stage through to adulthood. | "Neurons in anterior, lateral, retrovesicular ganglia; seam cells."	intestine | seam cells | retrovesicular ganglion neurons	WT|WT	Molecular_function:transcription factor activity|Molecular_function:steroid hormone receptor activity|Biological_process:regulation of transcription, DNA-dependent|Cellular_component:nucleus|Molecular_function:DNA binding|Molecular_function:ligand-dependent nuclear receptor activity		ENSEMBL:ENSP00000230234:human:Splice Isoform 1 Of Retinoic acid receptor RXR-beta:E=19.0969 | ENSEMBL:ENSP00000206249:human:Splice Isoform 1 Of Estrogen receptor:E=16.6021 | ENSEMBL:ENSP00000261532:human:Steroid hormone receptor ERR2:E=16.4559 | ENSEMBL:E
T04A11.1	182091_s_at	T04A11.1		WBGene00011416				ok231|cxTi7216					8	Molecular_function:catalytic activity|Biological_process:biosynthesis	KOG3033	Predicted PhzC/PhzF-type epimerase	ENSEMBL:ENSP00000308466:human:Probable isomerase MAWBP:E=50.6576 | ENSEMBL:ENSP00000338041:human:28 kDa protein:E=42.2007 |
T08B2.8	180798_at	T08B2.8		WBGene00020348				snp_F11D11[7]|snp_F11D11[8]					2	Molecular_function:nucleotide binding|Biological_process:larval development (sensu Nematoda)|Biological_process:growth|Biological_process:positive regulation of growth rate|Biological_process:embryonic development (sensu Metazoa)	KOG4089	Predicted mitochondrial ribosomal protein L23	ENSEMBL:ENSP00000228013:human:Mitochondrial 39S ribosomal protein L23:E=15.6576 | ENSEMBL:ENSP00000370925:human:19 kDa protein:E=11.2291 | FLYBASE:CG1320-PA:fly:Flybase gene name is mRpL23-PA:E=20.0969 |
C17B7.4	181467_at	C17B7.4		WBGene00015878				cxTi10139					15	Cellular_component:outer membrane (sensu Proteobacteria)|Biological_process:pathogenesis	LSE0514	Predicted secreted cysteine rich protein found only in C.elegans
T04C10.1	192703_s_at	T04C10.1		WBGene00003149		mbk-1	mbk-1 encodes a putative dual-specificity kinase (predicted to have both serine/threonine and tyrosine substrates) that is orthologous to Drosophila MINIBRAIN and mammalian DYRK1A/MnbK and that has a glutamine/asparagine-rich domain; MBK-1 is found in most or all nuclei, is dispensable for viability, and perturbs olfaction in AWC when overexpressed.	pk1389|ok402	1	0	The mbk-1::gfp gene product is expressed in all somatic cells and primarily localizes to nuclei. During development, mbk-1::gfp expression can first be observed around the 300-min stage, when cell division ceases and morphogenesis begins. Expression levels increase during later embryonic stages and remain at comparable levels throughout larval and adult stages.	all somatic cells	1	Molecular_function:protein kinase activity|Molecular_function:ATP binding|Biological_process:protein amino acid phosphorylation|Molecular_function:protein serine/threonine kinase activity|Molecular_function:protein-tyrosine kinase activity|Molecular_function:magnesium ion binding|Molecular_function:atypical protein kinase C activity|Molecular_function:zinc ion binding	KOG0667	Dual-specificity tyrosine-phosphorylation regulated kinase	ENSEMBL:ENSP00000340373:human:Isoform 1 of Dual specificity tyrosine-phosphorylation-regulated kinase 1A:E=152.509 | ENSEMBL:ENSP00000319032:human:Isoform 3 of Dual specificity tyrosine-phosphorylation-regulated kinase 1A:E=145.357 | ENSEMBL:ENSP00000342690:human:Isoform 2 of Dual specificity tyrosine-phosphorylation-regulated kinase 1A:E=144.602 | ENSEMBL:ENSP00000312789:human:Isoform 1 of Dual …
M176.9	193995_s_at	M176.9						ok1851					4
ZK783.4	174909_at	ZK783.4		WBGene00001470		flt-1	flt-1 encodes a putative homolog of flectin, an extracellular matrix protein thought to provide a microenvironment of great elasticity; however, FLT-1 protein contains no similarity to other ECM components, instead mostly appearing to be made up of chromatin or DNA-binding domains; FLT-1 also contains a glutamine/asparagine-rich domain, which may mediate epigenetic regulation.	tm235|ok722	1	0	Two transcripts of about 4.9 kb and 3.3 kb were detected at all developmental stages.|Strong expression of GFP in neuronal cells. During embryonic stages, GFP expression was restricted to AB lineage cells, head neuron ganglia, and ventral cord neurons and this expression pattern persisted in embryonic and larval stages. During postembryonic development, GFP was highly expressed in ventral cord ne…	vulva|hypodermal|AB cells|ventral cord neurons|head neurons|distal tip cells|head ganglia|tail ganglia|vulva|neurons|hypodermal|AB lineage|ventral cord neurons|head neurons|distal tip cells|seam cells|VPC descendants|tail ganglia|vulva|ventral cord neurons|head neurons|tail neurons|distal tip cells	5	Molecular_function:DNA binding|Molecular_function:protein binding|Molecular_function:zinc ion binding|Biological_process:regulation of transcription, DNA-dependent	KOG1245	Chromatin remodeling complex WSTF-ISWI, large subunit (contains heterochromatin localization, PHD and BROMO domains)	ENSEMBL:ENSP00000339670:human:Isoform 2 of Bromodomain adjacent to zinc finger domain 2B:E=81.9208 | ENSEMBL:ENSP00000294905:human:bromodomain adjacent to zinc finger domain, 2B:E=79.1308 | ENSEMBL:ENSP00000348087:human:Bromodomain adjacent to zinc finger domain 2B (hWALp4). Splice isoform 3:E=70.4949 | ENSEMBL:ENSP00000179765:human:Isoform 1 of Bromodomain adjacent to zinc finger domain 2A:E=61.…
C42C1.5	189635_at	C42C1.5		WBGene00016583		tag-335		ok1456|ok1455	0	0	Larval Expression: hypodermis;	hypodermis	5	Molecular_function:acyltransferase activity|Molecular_function:nucleotidyltransferase activity|Biological_process:biosynthesis|Molecular_function:UTP:glucose-1-phosphate uridylyltransferase activity|Biological_process:UDP-glucose metabolism|Molecular_function:enzyme regulator activity|Molecular_function:UDP-N-acetylglucosamine diphosphorylase activity|Biological_process:lipopolysaccharide biosynt…			ENSEMBL:ENSP00000311130:human:GDP-mannose pyrophosphorylase B isoform 2:E=119.886 | ENSEMBL:ENSP00000309092:human:GDP-mannose pyrophosphorylase B isoform 1:E=103.921 | ENSEMBL:ENSP00000315925:human:GDP-mannose pyrophosphorylase A:E=42.4815 | ENSEMBL:ENSP00000363024:human:GDP-mannose pyrophosphorylase A:E=42.1871 | ENSEMBL:ENSP00000363027:human:52 kDa protein:E=36.2924 | FLYBASE:CG1129-PB:fly:Flyb…
F02C12.5	172790_x_at	F02C12.5c	F02C12.5	WBGene00008519	F02C12.5a	cyp-13B1		n112|n942|n943						Molecular_function:monooxygenase activity|Molecular_function:iron ion binding|Molecular_function:heme binding|Biological_process:electron transport|Molecular_function:oxidoreductase activity, acting on paired donors, with incorporation or reduction of molecular oxygen	KOG0158	Cytochrome P450 CYP3/CYP5/CYP6/CYP9 subfamilies	ENSEMBL:ENSP00000338087:human:thromboxane A synthase 1 (platelet, cytochrome P450, family 5, subfamily A) isoform TXS-I:E=39.9208 | ENSEMBL:ENSP00000337915:human:Cytochrome P450 3A4:E=37.5686 | ENSEMBL:ENSP00000292414:human:Cytochrome P450 variant 3A7:E=36.7447 | ENSEMBL:ENSP00000337450:human:Cytochrome P450 3A7:E=36.7212 | ENSEMBL:ENSP00000346887:human:Isoform 1 of Cytochrome P450 3A43:E=35.6778…
T06G6.7	190993_at	T06G6.7		WBGene00005835		srw-88		ttTi7634					3	Molecular_function:rhodopsin-like receptor activity|Biological_process:G-protein coupled receptor protein signaling pathway|Cellular_component:integral to membrane	LSE0501	7-transmembrane olfactory receptor
C55B7.2	194021_s_at	C55B7.2		WBGene00001627		gly-2	gly-2 encodes a functional homolog of mammalian UDP-N-acetylglucosamine alpha-6-d-mannoside beta-1,6-N-acetylglucosaminyltransferase V (GlcNAc-TV) which regulates polylactosamine-containing N-glycans; gly-2 is functionally interchangeable with the mammalian gene; GLY-2 is expressed in late embryos and in a subset of neurons in larvae, spermathecal and pharyngeal-intestinal valves and in specific …	ev581|qa700|qa703|tm839|gk204|gk205	1	0	The distribution of signal in transgenic worms was unique and highly restricted with respect to tissue and/or stage of development but did not correspond to the descendants of a particular branch of the cell lineage. Fluorescence was first detectable at the comma stage in cells that divided and appeared to migrate during the 2-fold and 3-fold stages. Neuronal staining was obvious from L1 onward a…	vulvaE|pharynx|uterine|metacorpus|ventral nerve cord|dorsal nerve cord|pharyngo-intestinal valve|spermathecal valves|lumbar neurons|vulvaF|male_sens_ray.2|male_sens_ray.6|male_sens_ray.8|male_sens_ray.9|male_sens_ray.3|male_sens_ray.5|m8|preanal ganglion neurons|dorso-rectal ganglion neurons	8	Biological_process:embryonic development (sensu Metazoa)	TWOG0018	N-Acetylglucosaminyltransferase	ENSEMBL:ENSP00000281923:human:Alpha-1,6-mannosylglycoprotein 6-beta-N-acetylglucosaminyltransferase V:E=102.699 | ENSEMBL:ENSP00000301618:human:beta(1,6)-N-acetylglucosaminyltransferase V isoform 1:E=96.5686 | ENSEMBL:ENSP00000364138:human:beta(1,6)-N-acetylglucosaminyltransferase V isoform 2:E=93.5686 | ENSEMBL:ENSP00000364137:human:MGAT5B protein:E=21.3279 |
F41H10.4	175589_s_at	F41H10.4		WBGene00018317				uCE6-1620					7		InP_uni_011498		ENSEMBL:ENSP00000320342:human:Isoform 1 of Protein C10orf118:E=21.8539 | ENSEMBL:ENSP00000226209:human:Myosin heavy chain, fast skeletal muscle, embryonic:E=19.8539 | ENSEMBL:ENSP00000338728:human:Girdin:E=19.4089 | ENSEMBL:ENSP00000263630:human:Hook-related protein 1:E=18.9586 | ENSEMBL:ENSP00000281282:human:cingulin-like 1:E=18.585 | ENSEMBL:ENSP00000356441:human:nuclear pore complex-associated…
C17G10.4	186610_s_at	C17G10.4d	C17G10.4	WBGene00000383	C17G10.4e|C17G10.4a	cdc-14	cdc-14 encodes a dual-specificity phosphatase, homologous to Cdc14p in S. cerevisiae; CDC-14 localizes to the central spindle in anaphase and to the midbody in telophase, and is required for cytokinesis and embryonic viability.	he118|he141|ok1407|snp_C17G10[1]	0	0	Mosaic expression is seen in embryos, with from 2 to many cells showing expression. Expression is seen in both pre- and post-comma stage embryos.|The localization of CeCDC-14 was analyzed in wild-type C. elegans embryos, using the affinity-purified anti-CeCDC-14 antibodies for immunofluorescence microscopy.|			Molecular_function:phosphoprotein phosphatase activity|Biological_process:protein amino acid dephosphorylation|Molecular_function:protein tyrosine phosphatase activity|Molecular_function:nucleic acid binding|Molecular_function:protein tyrosine/serine/threonine phosphatase activity|Biological_process:positive regulation of growth rate|Biological_process:DNA repair	KOG1720	Protein tyrosine phosphatase CDC14	ENSEMBL:ENSP00000352207:human:Isoform 2 of Dual specificity protein phosphatase CDC14A:E=96.3767 | ENSEMBL:ENSP00000336739:human:Isoform 1 of Dual specificity protein phosphatase CDC14A:E=93.0706 | ENSEMBL:ENSP00000355055:human:Isoform 3 of Dual specificity protein phosphatase CDC14A:E=90.6576 | ENSEMBL:ENSP00000364384:human:CDC14 cell division cycle 14 homolog B:E=89.2441 | ENSEMBL:ENSP000002656…
C31H2.1	181172_s_at	C31H2.1b	C31H2.1	WBGene00016292		C31H2.1		tm1856									ENSEMBL:ENSP00000293970:human:TBC1 domain family, member 24:E=37.5376 | FLYBASE:CG9339-PF:fly:Flybase gene name is CG9339-PF:E=50.4559 |
F14B6.5	178860_at	F14B6.5		WBGene00008786				cxTi10862|cxTi7945|uCE4-1080					0	Molecular_function:transferase activity, transferring groups other than amino-acyl groups	LSE0499	Integral membrane O-acyltransferase
T03F7.2	179588_at	T03F7.2		WBGene00005268		srh-45		snp_W04A4[1]					0	Molecular_function:nucleoside transporter activity|Biological_process:transport|Cellular_component:membrane|Biological_process:fumarate metabolism	LSE0262	Predicted olfactory G-protein coupled receptor
T01D1.3	181441_s_at	T01D1.3		WBGene00020148				or302|ez25					14		InP_Cae_008702
C48A7.1	193238_s_at	C48A7.1a	C48A7.1	WBGene00001187	C48A7.1b	egl-19	egl-19 encodes an ortholog of the alpha subunit of mammalian L-type calcium ion channels that affects muscle contraction in late embryonic morphogenesis, movement, egg-laying, mating and feeding; egl-19 is expressed in muscle cells and some neurons.	ad1019|n2368ad979|st553|st569|st571|st576|st577|ad695|n582|n2368|ad952|ad995|ad1006|ad1013|ad1015|ad1025|ad1008|st556|tr69|tr70|tr71|tr72|tr73|snp_C48A7[3]|uCE4-983|snp_C48A7[1]|snp_C48A7[5]|uCE4-982|snp_C48A7[4]|snp_C48A7[2]	1	1	many neurons in ring, ventral cord, pre-anal ganglion|In transgenic animals carrying the fusion gene, an egl-19::GFP fluorescent signal was first detected in body wall muscles in 11/2-fold embryos, before the onset of embryonic muscle contraction. By the time of hatching, GFP fluorescence was found in pharyngeal muscles pm3, pm4, pm5 and pm7, in body wall muscles and in the anal depressor muscle.…	neurons|preanal ganglion|ventral cord neurons|ring neurons|m5|m7|m4|preanal ganglion|head neurons|m3|ventral nerve cord|tail|pharynx|hypodermis|intestine|head neurons|ventral nerve cord|nervous system|head|tail|pharynx|hypodermis|intestine|amphid socket cells|pharynx|hypodermis|intestine|rectal epithelium|seam cells|arcade cells		Molecular_function:voltage-gated calcium channel activity|Biological_process:calcium ion transport|Cellular_component:voltage-gated calcium channel complex|Molecular_function:calcium ion binding|Molecular_function:ion channel activity|Biological_process:ion transport|Cellular_component:membrane|Cellular_component:integral to membrane|Molecular_function:voltage-gated potassium channel activity|Bio…	KOG2301	Voltage-gated Ca2+ channels, alpha1 subunits	ENSEMBL:ENSP00000356305:human:Calcium channel, voltage-dependent, L type, alpha 1S subunit:E=1000 | ENSEMBL:ENSP00000288139:human:Isoform Beta-cell-type of Voltage-dependent L-type calcium channel subunit alpha-1D:E=1000 | ENSEMBL:ENSP00000349520:human:Isoform BI-1(V2) of Voltage-dependent P/Q-type calcium channel subunit alpha-1A:E=1000 | ENSEMBL:ENSP00000369534:human:Isoform BI-1(V1) of Voltage…
T04H1.1	191557_at	T04H1.1		WBGene00011448		tag-348		gk408|gk441|ttTi3801					13	Biological_process:phosphate transport|Molecular_function:phosphate transporter activity|Cellular_component:integral to membrane	KOG2532	Permease of the major facilitator superfamily
F58E10.1	174905_at	F58E10.1b	F58E10.1	WBGene00010259		F58E10.1		ox134|cxTi8333|snp_F58E10[1]|snp_F58E10[3]|snp_F58E10[4]|snp_F58E10[2]|ok558
B0563.7	189040_at	B0563.7		WBGene00015264				snp_C28F5[2]|snp_C28F5[1]					0	Molecular_function:calcium ion binding|Biological_process:ciliary or flagellar motility|Cellular_component:flagellum (sensu Bacteria)	KOG0027	Calmodulin and related proteins (EF-Hand superfamily)	ENSEMBL:ENSP00000272298:human:Calmodulin:E=24.0088 | ENSEMBL:ENSP00000315299:human:Calmodulin-like protein 3:E=22.4202 | ENSEMBL:ENSP00000319052:human:Centrin-1:E=21.2147 | ENSEMBL:ENSP00000217452:human:Troponin C, skeletal muscle:E=20.7447 | ENSEMBL:ENSP00000276365:human:Centrin-2:E=20.6778 | ENSEMBL:ENSP00000361638:human:Troponin C2, fast:E=20.5086 | ENSEMBL:ENSP00000315372:human:Calmodulin-lik…
F21A10.1	190031_at	F21A10.1		WBGene00008998				tm1406|snp_Y41G9[3]					8	Molecular_function:calcium ion binding	KOG0044	Ca2+ sensor (EF-Hand superfamily)	ENSEMBL:ENSP00000295225:human:Isoform 1 of Calsenilin:E=30.9208 | ENSEMBL:ENSP00000354261:human:29 kDa protein:E=30.9208 | ENSEMBL:ENSP00000366386:human:Kv channel interacting protein 3 isoform 2:E=30.8861 | ENSEMBL:ENSP00000366577:human:Kv channel interacting protein 1 isoform 3:E=29.9208 | ENSEMBL:ENSP00000329686:human:Isoform 1 of Kv channel-interacting protein 1:E=29.9208 | ENSEMBL:ENSP000003…
C14A11.2	184743_at	C14A11.2		WBGene00015748				tm2101|tm2185|tm2444|tm2626					9		InP_Cae_010845
F54B11.8	180774_at	F54B11.8		WBGene00010031				tm1629					0		InP_Cae_012734
C14A4.1	178483_at	C14A4.1		WBGene00007555		tag-242		gk398|gk347	0	0	Larval Expression: intestine; unidentified cells in head;	head|intestine		Molecular_function:binding|Biological_process:physiological process|Biological_process:embryonic development (sensu Metazoa)|Biological_process:positive regulation of body size|Biological_process:positive regulation of growth rate|Biological_process:post-embryonic body morphogenesis|Biological_process:osmoregulation	KOG0567	HEAT repeat-containing protein	ENSEMBL:ENSP00000250937:human:Deoxyhypusine hydroxylase:E=84.8239 | FLYBASE:CG2245-PA:fly:Flybase gene name is l(3)s1921-PA:E=84 |
T23F11.1	174357_s_at	T23F11.1	T23F11.1	WBGene00011953				ttTi6478|ttTi6482					2	Molecular_function:protein serine/threonine phosphatase activity|Biological_process:protein amino acid dephosphorylation|Cellular_component:protein serine/threonine phosphatase complex|Molecular_function:catalytic activity	KOG0698	Serine/threonine protein phosphatase	ENSEMBL:ENSP00000327255:human:Isoform Alpha-1 of Protein phosphatase 2C isoform alpha:E=52.2924 | ENSEMBL:ENSP00000314850:human:Isoform Alpha-2 of Protein phosphatase 2C isoform alpha:E=52.2219 | ENSEMBL:ENSP00000282412:human:Isoform Beta-1 of Protein phosphatase 2C isoform beta:E=50.9208 | ENSEMBL:ENSP00000367801:human:PPM1B beta isoform variant 6 (Fragment):E=50.8539 | ENSEMBL:ENSP00000325920:h…
F36D1.1	177945_s_at	F36D1.1		WBGene00009461				cxTi6219					5		LSE0804	Unnamed protein
F49H12.6	175021_at	F49H12.6b	F49H12.6	WBGene00018657	F49H12.6a.1	acl-4	acl-4 encodes a phosphate acyltransferase; ACL-4 is predicted to be a membrane protein that functions in phospholipid biosynthesis, but as loss of acl-4 activity via large-scale RNAi experiments results in no obvious defects, the precise role of ACL-4 in C. elegans development and/or behavior is not yet known; acl-4 expression can be detected in the pharynx, intestine, hypodermis, muscle, and rep…	uCE6-713	0	1	Larval Expression: pharynx; intestine; anal depressor muscle; body wall muscle; hypodermis;|Larval Expression: pharynx; intestine; hypodermis;	pharynx|hypodermis|intestine|body wall muscle|anal depressor muscle|pharynx|hypodermis|intestine|vulval muscle|Reproductive System		Molecular_function:acyltransferase activity|Biological_process:metabolism|Molecular_function:1-acylglycerol-3-phosphate O-acyltransferase activity|Biological_process:phospholipid biosynthesis|Cellular_component:membrane			ENSEMBL:ENSP00000264409:human:Hypothetical protein:E=106.824 | ENSEMBL:ENSP00000289657:human:1-acyl-sn-glycerol-3-phosphate acyltransferase zeta precursor:E=104.602 | ENSEMBL:ENSP00000262134:human:Isoform 1 of Acyltransferase-like 1:E=11.2219 | ENSEMBL:ENSP00000317300:human:Isoform 1 of 1-acyl-sn-glycerol-3-phosphate acyltransferase eta:E=10.2366 | FLYBASE:CG3209-PB:fly:Flybase gene name is CG320…
M01F1.7	193989_at	M01F1.7		WBGene00010813			M01F1.7 encodes a phosphatidylinositol transfer protein, with a C-terminal DDHD domain, that is orthologous to RETINAL DEGENERATION B (RDGB) in D. melanogaster, as well as other orthologs in mammals (NIR1-3); M01F1.7 is expressed in the egg membrane, the germline, the spermatheca and three pairs of head neurons; while M01F1.7 would be expected to mediate PIP(2) signalling in either neuronal funct…	tm1500					1	Molecular_function:metal ion binding|Biological_process:transport|Cellular_component:intracellular|Biological_process:reproduction	KOG3668	Phosphatidylinositol transfer protein	ENSEMBL:ENSP00000280562:human:Isoform 2 of Membrane-associated phosphatidylinositol transfer protein 2:E=213.509 | ENSEMBL:ENSP00000322218:human:Isoform 1 of Membrane-associated phosphatidylinositol transfer protein 2:E=213.086 | ENSEMBL:ENSP00000348772:human:135 kDa protein:E=194.004 | ENSEMBL:ENSP00000374451:human:Isoform 1 of Membrane-associated phosphatidylinositol transfer protein 1:E=194 | …
T10G3.1	179325_at	T10G3.1		WBGene00011692				ttTi5270					6	Biological_process:embryonic development (sensu Metazoa)	InP_Cae_009103
T06F4.1	174232_at	T06F4.1a	T06F4.1	WBGene00020294		T06F4.1		snp_T06F4[2]|snp_T06F4[5]|pkP6146|snp_T06F4[3]|uCE6-852|snp_T06F4[1]							LSE4097	Unnamed protein
F07C3.9	183206_at	F07C3.9		WBGene00017197				gk417|pkP1016					15		InP_Cae_012759
K11D12.5	185210_s_at	K11D12.5		WBGene00019645				ok1579					24	Cellular_component:membrane|Molecular_function:tetracycline:hydrogen antiporter activity|Biological_process:tetracycline transport|Cellular_component:integral to membrane|Biological_process:physiological defense response	KOG1623	Multitransmembrane protein	FLYBASE:CG8717-PA:fly:Flybase gene name is slv-PA:E=16.0362 |
R09B5.5	183344_at	R09B5.5		WBGene00004139		pqn-54	The protein product of this gene is predicted to contain a glutamine/asparagine (Q/N)-rich ('prion') domain, by the algorithm of Michelitsch and Weissman (as of the WS77 release of WormBase, i.e., in wormpep77).	snp_ZC449[6]|snp_ZC449[7]					29		LSE0126	Uncharacterized protein	ENSEMBL:ENSP00000334197:human:Keratin-associated protein 10-6:E=17.6778 | ENSEMBL:ENSP00000369445:human:Isoform 1 of Keratin-associated protein 10-7:E=16.7696 | ENSEMBL:ENSP00000366952:human:similar to keratin associated protein 9.2:E=15.8539 | ENSEMBL:ENSP00000348490:human:Keratin-associated protein 10-1:E=14.6021 | ENSEMBL:ENSP00000333987:human:27 kDa protein:E=13.1427 | ENSEMBL:ENSP00000369438…
Y71F9AM.5	175794_s_at	Y71F9AM.5		WBGene00003836		nxt-1		n2001|n2892|n1892|n1829|n1996|n1997|n2094|n2690|cxTi10802|ttTi8363						Biological_process:transport|Cellular_component:intracellular|Biological_process:embryonic development (sensu Metazoa)|Biological_process:locomotory behavior|Biological_process:hermaphrodite genitalia development|Biological_process:larval development (sensu Nematoda)|Biological_process:growth|Biological_process:physiological process|Biological_process:reproduction	KOG4353	RNA export factor NXT1	ENSEMBL:ENSP00000218004:human:Nuclear transport factor 2-like export factor 2:E=16.8239 | ENSEMBL:ENSP00000361178:human:Isoform A of NTF2-related export protein 2:E=16.6778 | ENSEMBL:ENSP00000254998:human:NTF2-related export protein 1:E=16.5686 | ENSEMBL:ENSP00000339705:human:Nuclear transport factor 2-like export factor 2:E=11.8239 | FLYBASE:CG12752-PA:fly:Flybase gene name is Nxt1-PA:E=13.0506 |
472	190342_s_at
Y95B8A.6	186216_at	Y95B8A.6a	Y95B8A.6	WBGene00022386	Y95B8A.6b	Y95B8A.6		uCE1-581|uCE1-580|CE1-159							LSE0960	Unnamed protein
C14F11.7	174088_at	C14F11.7		WBGene00015782				cxTi7435
Y38F1A.2	173186_s_at	Y38F1A.2		WBGene00012606				uCE2-2153					0	Molecular_function:protein binding|Molecular_function:zinc ion binding	KOG2164	Predicted E3 ubiquitin ligase	ENSEMBL:ENSP00000331710:human:RNF170 protein (Fragment):E=27.5528 | ENSEMBL:ENSP00000240159:human:CDNA FLJ14842 fis, clone PLACE1000014:E=27.4318 | ENSEMBL:ENSP00000325969:human:CDNA FLJ33545 fis, clone BRAMY2008382:E=26.3098 | ENSEMBL:ENSP00000326138:human:RNF170 protein:E=10.7447 |
T20D4.5	180648_at	T20D4.5		WBGene00020611				cxTi10619					6		LSE0530	Predicted peptide:N-glycanase
T28F12.1	185016_at	T28F12.1		WBGene00020904				uCE1-653					0		LSE1079	Unnamed protein
F54E7.7	188507_s_at	F54E7.7		WBGene00004321		rcn-1	rcn-1 encodes a calcipressin, which binds and inhibits calcineurin; RCN-1's orthologs include yeast Rcn1p and human DSCR1 (OMIM:602917; overexpressed in Down syndrome and Alzheimer disease); rcn-1 is expressed in hypodermal seam cells, various neurons, vulval epithelial and muscle cells, marginal pharyngeal cells, and in the male tail; rcn-1 transcription is regulated by TAX-6, and RCN-1 binds TA…	tm1925|tm2021|uCE3-920	1	2	GFP analysis of the transformed animals revealed that rcn-1 is expressed from late embryonic stages to adulthood in diverse tissues, including lateral hypodermal cells, marginal cells of the pharynx, vulva epithelial cells, ventral and dorsal nerve cords and commissures, and various neurons in the anterior and posterior portions of the worm. Male C. elegans displayed rcn-1 expression in male tail…	hypodermal|ventral nerve cord|dorsal nerve cord|vulval muscle|vulval epithelial cells|male sensory rays|mu_male_diag|mu_male_spic|pharyngeal marginal cells	6	Molecular_function:nucleotide binding|Biological_process:calcium-mediated signaling|Molecular_function:nucleic acid binding	KOG4019	Calcineurin-mediated signaling pathway inhibitor DSCR1	ENSEMBL:ENSP00000320768:human:calcipressin 1 isoform a:E=34.2007 | ENSEMBL:ENSP00000236261:human:Isoform 1 of Calcipressin-3:E=33.8539 | ENSEMBL:ENSP00000370524:human:Isoform 2 of Calcipressin-1:E=33.7696 | ENSEMBL:ENSP00000305223:human:Down syndrome critical region gene 1-like 1:E=32.4949 | ENSEMBL:ENSP00000370527:human:CDNA FLJ16823 fis, clone UTERU2017492, highly similar to Calcipressin 1:E=32…
W09C5.2	192287_at	W09C5.2		WBGene00006793		unc-59	unc-59, by alternative splicing, encodes two septin isoforms required (like the septins UNC-61A/B) for normal axonal migration, distal tip cell migration, and postembryonic cytokinesis (at the cellular level) and for normal locomotion and formation of the postembryonic vulva, somatic gonad, and male tail (at the organismal level); both UNC-59 and UNC-61A/B are dispensable for embryonic cytokinesi…	e1465|n391|tm1928|tm1939|e261|e1005	1	0	|UNC-59::GFP was expressed in the ventral cord neurons of larvae late in the first larval stage. Postembryonic neuronal expression of UNC-59::GFP was also quite specific for each developmental stage; generally, neuronal expression was seen for a particular neuron at only one developmental stage, and frequently only for part of the stage. Expression was not observed in any other tissues.|Localized…	ventral cord neurons	7	Molecular_function:GTP binding|Biological_process:cell cycle|Biological_process:morphogenesis of an epithelium|Biological_process:locomotory behavior|Biological_process:hermaphrodite genitalia development|Biological_process:negative regulation of body size|Biological_process:gametogenesis|Biological_process:oviposition|Biological_process:embryonic development (sensu Metazoa)|Biological_process:re…	KOG2655	Septin family protein (P-loop GTPase)	ENSEMBL:ENSP00000344868:human:Septin-7:E=94.5229 | ENSEMBL:ENSP00000321674:human:Isoform A of Septin-4:E=75.6021 | ENSEMBL:ENSP00000321071:human:Isoform B of Septin-4:E=75.585 | ENSEMBL:ENSP00000327409:human:Septin-5:E=74.2147 | ENSEMBL:ENSP00000328190:human:Septin (Fragment):E=73.7447 | ENSEMBL:ENSP00000353157:human:Septin-2:E=73.6778 | ENSEMBL:ENSP00000332866:human:SEPT3 protein:E=66.1427 | ENS…
F56F11.2	184334_at	F56F11.2		WBGene00018989				tm523					14		InP_Cae_008836
Y53F4B.14	185678_at	Y53F4B.14		WBGene00013161				ttTi6510							KOG4702	Uncharacterized conserved protein
K01C8.7	191944_at	K01C8.7		WBGene00010459				h1356|ju281|pkP806|e698|mc44|gk45|ok817|cxTi10719|ttTi2314|ttTi2315|uCE1-1191|snp_F53B8[2]|uCE1-1194|snp_F53B8[4]|uCE1-1190|snp_F53B8[1]|uCE1-1193|pkP1068|snp_F53B8[3]|uCE1-1198|uCE1-1188|uCE1-1189|uCE1-1196|snp_ZK1151[2]|uCE1-1197|uCE1-1192|uCE1-1195|uCE1-1187					18	Molecular_function:transporter activity|Biological_process:transport|Cellular_component:mitochondrial inner membrane|Molecular_function:binding|Cellular_component:membrane|Cellular_component:mitochondrion|Biological_process:mitochondrial transport|Biological_process:determination of adult life span|Biological_process:positive regulation of growth rate	KOG0764	Mitochondrial FAD carrier protein	ENSEMBL:ENSP00000297578:human:Mitochondrial folate transporter/carrier:E=60.6778 | ENSEMBL:ENSP00000320688:human:Solute carrier family 25, member 36:E=30.4815 | ENSEMBL:ENSP00000306328:human:mitochondrial carrier protein MGC4399:E=25.4318 | ENSEMBL:ENSP00000263255:human:Peroxisomal membrane protein PMP34:E=24.4318 | ENSEMBL:ENSP00000243148:human:similar to mitochondrial carrier protein MGC4399 is…
C14C11.7	186432_at	C14C11.7		WBGene00015769				tm322							InP_Cae_012030
K11G12.1	186131_at	K11G12.1b	K11G12.1	WBGene00003530	K11G12.1a	nas-11		snp_Y48C3[31]|snp_Y48C3[32]|snp_Y48C3[33]|snp_Y48C3[34]	1	0	Larval Expression: hypodermis; Nervous System; nerve ring; head neurons;	hypodermis|head neurons|nerve ring|nervous system		Molecular_function:metallopeptidase activity|Molecular_function:zinc ion binding|Biological_process:proteolysis|Molecular_function:astacin activity|Biological_process:positive regulation of growth rate
M88.7	177192_at	M88.7		WBGene00010909				snp_Y71H2AL[1]|snp_Y71H2AL[3]|snp_Y71H2AL[2]									FLYBASE:CG3420-PA:fly:Flybase gene name is CG3420-PA:E=22.1739 |
R107.2	193099_s_at	R107.2		WBGene00011298				gk118					2	Biological_process:determination of adult life span|Biological_process:positive regulation of body size	KOG3974	Predicted sugar kinase	ENSEMBL:ENSP00000311984:human:OTTHUMP00000018702:E=46.3665 | FLYBASE:CG10424-PA:fly:Flybase gene name is CG10424-PA:E=47.4202 |
C32E12.4	174502_s_at	C32E12.4		WBGene00016330				ok1031|gk246|uCE4-1061|snp_F42A9[2]					13	Biological_process:positive regulation of growth rate|Biological_process:physiological process|Biological_process:positive regulation of body size	InP_Cae_000367		ENSEMBL:ENSP00000282478:human:dentin sialophosphoprotein preproprotein:E=18.1871 | ENSEMBL:ENSP00000322097:human:CDNA FLJ35107 fis, clone PLACE6006871, moderately similar to SUPPRESSOR PROTEIN SRP40:E=14.4815 | ENSEMBL:ENSP00000348087:human:Bromodomain adjacent to zinc finger domain 2B (hWALp4). Splice isoform 3:E=13.0132 | ENSEMBL:ENSP00000311997:human:Neurofilament triplet H protein:E=12.8239 |…
B0034.4	187363_at	B0034.4		WBGene00015004				cxTi1048|cxTi10481					4		InP_Cae_012733
C05E4.13	191690_at	C05E4.13		WBGene00006288		str-262		tm354					0		LSE0498	7-transmembrane olfactory receptor
F09E8.2	187983_at	F09E8.2		WBGene00008624				me17|uCE5-2369|uCE5-2370|uCE5-2368					5	Molecular_function:calcium ion binding|Biological_process:immune response	KOG4260	Uncharacterized conserved protein	ENSEMBL:ENSP00000295982:human:Isoform 2 of Cysteine-rich with EGF-like domain protein 1 precursor:E=56.3665 | ENSEMBL:ENSP00000321856:human:Isoform 1 of Cysteine-rich with EGF-like domain protein 1 precursor:E=56.3565 | ENSEMBL:ENSP00000332223:human:Isoform 1 of Cysteine-rich with EGF-like domain protein 2 precursor:E=49.8239 | ENSEMBL:ENSP00000339572:human:Isoform 2 of Cysteine-rich with EGF-lik…
ZK1127.10	192114_s_at	ZK1127.10		WBGene00022856			ZK1127.10 is orthologous to the human gene UNKNOWN (PROTEIN FOR MGC:9471) (CTH; OMIM:219500), which when mutated leads to disease.	gk22|snp_T13H2[1]	0	1	Larval Expression: anal depressor muscle; body wall muscle; hypodermis;	hypodermis|vulval muscle|Reproductive System|body wall muscle|anal depressor muscle	1	Biological_process:amino acid metabolism|Molecular_function:cystathionine beta-lyase activity|Cellular_component:cytoplasm|Biological_process:methionine biosynthesis|Molecular_function:transferase activity, transferring alkyl or aryl (other than methyl) groups|Molecular_function:methionine gamma-lyase activity	KOG0053	Cystathionine beta-lyases/cystathionine gamma-synthases	ENSEMBL:ENSP00000235407:human:Isoform 1 of Cystathionine gamma-lyase:E=124.055 | ENSEMBL:ENSP00000311554:human:Isoform 2 of Cystathionine gamma-lyase:E=108.854 | FLYBASE:CG5345-PA:fly:Flybase gene name is Eip55E-PA:E=124.149 |
F41B4.4	187852_at	F41B4.4a	F41B4.4	WBGene00001617	F41B4.4b	glr-6	glr-6 encodes a putative non-NMDA ionotropic glutamate receptor subunit, most closely related to GLR-5, possibly of the kainate subfamily; glr-6 (along with glr-3) is expressed in only one cell type, the thermosensory interneuron RIA, from near hatching onward to adulthood.	tm2729	1	0	Only one neuron, RIA.			Molecular_function:ionotropic glutamate receptor activity|Molecular_function:glutamate-gated ion channel activity|Cellular_component:membrane|Molecular_function:receptor activity|Molecular_function:ion channel activity|Biological_process:ion transport|Molecular_function:transporter activity|Biological_process:transport|Cellular_component:periplasmic space (sensu Proteobacteria)|Biological_process…	KOG1052	Glutamate-gated kainate-type ion channel receptor subunit GluR5 and related subunits	ENSEMBL:ENSP00000296893:human:Glutamate receptor, ionotropic kainate 2 precursor:E=86.585 | ENSEMBL:ENSP00000358130:human:Kainate receptor subunit:E=86.1487 | ENSEMBL:ENSP00000313276:human:glutamate receptor 6 isoform 2 precursor:E=86.1367 | ENSEMBL:ENSP00000301218:human:Kainate receptor subunit KA2a:E=84.1739 | ENSEMBL:ENSP00000327687:human:103 kDa protein:E=84.0315 | ENSEMBL:ENSP00000373776:hum…
M04G12.4	174860_at	M04G12.4	M04G12.4b	WBGene00010868	M04G12.4a	M04G12.4		tm562|uCE5-2024						Molecular_function:nucleic acid binding|Molecular_function:zinc ion binding|Cellular_component:intracellular
C30H6.6	193454_at	C30H6.6		WBGene00001811		haf-1	haf-1 encodes a predicted transmembrane protein of the ATP-binding cassette (ABC) transporter superfamily; by homology, HAF-1 is proposed to function in ATP-dependent transport of molecules across plasma and intracellular membranes; however, as loss of HAF-1 function via RNA-mediated interference (RNAi) does not result in any abnormalities, the precise role of HAF-1 in C. elegans development and/…	ok705|tm843	0	0	No observable expression, 2 isolates.		6	Molecular_function:nucleotide binding|Molecular_function:nucleoside-triphosphatase activity|Molecular_function:ATP binding|Molecular_function:ATPase activity, coupled to transmembrane movement of substances|Biological_process:transport|Cellular_component:integral to membrane|Molecular_function:ATPase activity|Molecular_function:transporter activity|Cellular_component:membrane|Molecular_function:i…			ENSEMBL:ENSP00000258256:human:ATP-binding cassette sub-family B member 10, mitochondrial precursor:E=110.854 | ENSEMBL:ENSP00000280560:human:Isoform 1 of ATP-binding cassette sub-family B member 9 precursor:E=85.5528 | ENSEMBL:ENSP00000280559:human:Isoform 2 of ATP-binding cassette sub-family B member 9 precursor:E=78.2366 | ENSEMBL:ENSP00000297504:human:80 kDa protein:E=76.2076 | ENSEMBL:ENSP000…
F56H9.6	179530_at	F56H9.6		WBGene00044198				snp_C04H5[2]|snp_C04H5[3]									ENSEMBL:ENSP00000354885:human:Mucin-2 precursor:E=24.5686 | ENSEMBL:ENSP00000351956:human:Intestinal mucin:E=24.2076 | ENSEMBL:ENSP00000331373:human:Intestinal mucin (Fragment):E=21.7447 | ENSEMBL:ENSP00000347118:human:Mucin 5 (Fragment):E=19.1871 | ENSEMBL:ENSP00000371671:human:132 kDa protein:E=18.4949 | ENSEMBL:ENSP00000343037:human:591 kDa protein:E=16.8239 | ENSEMBL:ENSP00000368771:human:Int…
Y69E1A.5	193144_at	Y69E1A.5		WBGene00013477				pk228|sy287|s1775|sy294|n578					8		KOG3346	Phosphatidylethanolamine binding protein	ENSEMBL:ENSP00000261313:human:Phosphatidylethanolamine-binding protein 1:E=15.1024 | ENSEMBL:ENSP00000256404:human:phosphatidylethanolamine-binding protein 4:E=14.7696 | FLYBASE:CG10298-PA:fly:Flybase gene name is CG10298-PA:E=26.0177 | FLYBASE:CG5430-PA:fly:Flybase gene name is a5-PA:E=23.3188 | FLYBASE:CG6180-PA:fly:Flybase gene name is CG6180-PA:E=22.6576 | FLYBASE:CG18594-PA:fly:Flybase gene …
Y41E3.8	172203_x_at	Y41E3.8		WBGene00012766				snp_F59F4[1]					5		TWOG0510	Unnamed protein	FLYBASE:CG1840-PA:fly:Flybase gene name is CG1840-PA:E=11.301 | FLYBASE:CG1844-PA:fly:Flybase gene name is SelG-PA:E=10.8539 |
C44H4.6	193532_at	C44H4.6		WBGene00008095				ok1560|snp_C44H4[6]|snp_C44H4[7]					0	Molecular_function:protein kinase activity|Molecular_function:ATP binding|Biological_process:protein amino acid phosphorylation|Molecular_function:protein serine/threonine kinase activity|Molecular_function:protein-tyrosine kinase activity	KOG0658	Glycogen synthase kinase-3	ENSEMBL:ENSP00000264235:human:Isoform 1 of Glycogen synthase kinase-3 beta:E=73.6383 | ENSEMBL:ENSP00000222330:human:Glycogen synthase kinase-3 alpha:E=71.7959 | ENSEMBL:ENSP00000324806:human:Isoform 2 of Glycogen synthase kinase-3 beta:E=71.5229 | ENSEMBL:ENSP00000293215:human:Cell division protein kinase 3:E=42.4815 | ENSEMBL:ENSP00000256443:human:Cell division protein kinase 7:E=40.1675 | ENSE…
F43G6.8	192810_s_at	F43G6.8		WBGene00009660				t1664|t1644|ek1|cxTi7928|uCE3-1423					15	Molecular_function:protein binding|Molecular_function:zinc ion binding	KOG4185	Predicted E3 ubiquitin ligase
EGAP7.1	189723_s_at	EGAP7.1		WBGene00001065		dpy-3	dpy-3 encodes a cuticular collagen; along with dpy-2, dpy-7, dpy-8, and dpy-10, dpy-3 is required postembryonically for annular furrow formation and/or maintenance; specifically, DPY-3 activity is required for proper assembly of the DPY-7 collagen into the mature extracellular matrix; during each cuticle synthetic period, dpy-3 mRNA is expressed approximately four hours prior to the secretion of …	e127|e2079|sc26|e27|e182|m39					14	Molecular_function:structural constituent of cuticle|Biological_process:phosphate transport|Cellular_component:cytoplasm|Biological_process:positive regulation of body size|Biological_process:locomotory behavior	KOG3544	Collagens (type IV and type XIII), and related proteins	ENSEMBL:ENSP00000261037:human:Collagen alpha-1(VIII) chain precursor:E=47.3468 | ENSEMBL:ENSP00000341640:human:Collagen alpha-3(IX) chain precursor:E=47.1427 | ENSEMBL:ENSP00000347458:human:184 kDa protein:E=45.7959 | ENSEMBL:ENSP00000327520:human:Collagen alpha-1(V) chain precursor:E=45.7959 | ENSEMBL:ENSP00000328553:human:Collagen alpha-4(IV) chain precursor:E=45.301 | ENSEMBL:ENSP00000243222:h…
F46F11.6	184276_at	F46F11.6		WBGene00018509				uCE5-1600|uCE5-1577|uCE5-1603|uCE5-1590|uCE5-1594|uCE5-1574|uCE5-1595|uCE5-1580|uCE5-1587|uCE5-1581|uCE5-1589|uCE5-1591|uCE5-1576|uCE5-1601|uCE5-1585|uCE5-1596|uCE5-1573|uCE5-1604|uCE5-1588|uCE5-1599|uCE5-1582|uCE5-1583|uCE5-1592|uCE5-1575|uCE5-1597|uCE5-1579|uCE5-1572|uCE5-1578|uCE5-1593|uCE5-1584|uCE5-1586|uCE5-1598|uCE5-1571|uCE5-1602					11		InP_Cae_005017
R06A10.4	189312_at	R06A10.4		WBGene00019911				uCE1-586|uCE1-587						Molecular_function:protein kinase activity|Molecular_function:ATP binding|Biological_process:protein amino acid phosphorylation|Molecular_function:protein serine/threonine kinase activity|Molecular_function:protein-tyrosine kinase activity|Molecular_function:atypical protein kinase C activity|Molecular_function:zinc ion binding	KOG0032	Ca2+/calmodulin-dependent protein kinase, EF-Hand protein superfamily	ENSEMBL:ENSP00000291041:human:Serine/threonine-protein kinase H1:E=73.2147 | ENSEMBL:ENSP00000276616:human:Serine/threonine-protein kinase H2:E=67.3468 | ENSEMBL:ENSP00000329160:human:Isoform 1 of Calcium/calmodulin-dependent protein kinase type 1D:E=54 | ENSEMBL:ENSP00000339249:human:Isoform 2 of Calcium/calmodulin-dependent protein kinase type 1D:E=53.9586 | ENSEMBL:ENSP00000256460:human:Calciu…
W01C8.5	183408_at	W01C8.5		WBGene00020921				uCE5-825|uCE5-826					14	Biological_process:positive regulation of growth rate	KOG4731	Protein predicted to be involved in spindle matrix formation, contains DM13, DoH, and DOMON domains	FLYBASE:CG6217-PA:fly:Flybase gene name is knk-PA:E=38.5086 | FLYBASE:CG14681-PB:fly:Flybase gene name is CG14681-PB:E=29.7959 | FLYBASE:CG12492-PA:fly:Flybase gene name is CG12492-PA:E=27.284 |
F15D3.1	190428_s_at	F15D3.1b	F15D3.1	WBGene00001131	F15D3.1a	dys-1	The dys-1 gene encodes an ortholog of human DMD, which when mutated leads to Duchenne muscular dystrophy (OMIM:310200).	cx26|cx35|cx40|cx18|snp_F32B4[2]|snp_F32B4[4]|snp_F15D3[1]|pkP1067|snp_F15D3[2]|snp_F32B4[3]|snp_F15D3[3]|uCE1-1165	1	1	dys-1::gfp VIII was expressed in the body wall muscles, the vulva muscles, the head muscles and the pharyngeal muscles. Staining was observed from 3-fold embryo to adulthood. No staining was detected in non-muscle cells. Other constructs containing shorter 3' sequences gave no or very weak signal.||Larval Expression: pharynx; intestine; body wall muscle; seam cells; Nervous System; ventral nerve …	pharyngeal muscle|head body wall muscle|pharynx|intestine|head neurons|tail neurons|ventral nerve cord|vulval muscle|nervous system|seam cells|Reproductive System|body wall muscle			KOG4286	Dystrophin-like protein	ENSEMBL:ENSP00000354464:human:Isoform 5 of Dystrophin:E=13.1192 | ENSEMBL:ENSP00000355035:human:dystrophin Dp71b isoform:E=13.1135 | ENSEMBL:ENSP00000350765:human:dystrophin Dp140b isoform:E=13 | ENSEMBL:ENSP00000352894:human:dystrophin Dp140ab isoform:E=13 | ENSEMBL:ENSP00000340057:human:dystrophin Dp140bc isoform:E=11.8539 |
T17A3.2	183048_at	T17A3.2		WBGene00020540				uCE3-564|uCE3-563					2		LSE0543	Uncharacterized protein
Y66H1B.3	184773_s_at	Y66H1B.3		WBGene00022049				tm545					5	Biological_process:embryonic development (sensu Metazoa)|Biological_process:post-embryonic body morphogenesis|Biological_process:gametogenesis	KOG0518	Actin-binding cytoskeleton protein, filamin	ENSEMBL:ENSP00000349819:human:Isoform 4 of Filamin-B:E=122.032 | ENSEMBL:ENSP00000351339:human:Filamin B:E=121.721 | ENSEMBL:ENSP00000232447:human:Isoform 3 of Filamin-B:E=121.721 | ENSEMBL:ENSP00000347882:human:278 kDa protein:E=121.699 | ENSEMBL:ENSP00000295956:human:Isoform 1 of Filamin-B:E=121.699 | ENSEMBL:ENSP00000358863:human:Filamin A, alpha:E=118.638 | ENSEMBL:ENSP00000349183:human:filam…
F25B3.1	189932_s_at	F25B3.1		WBGene00009098				tm1363					9	Biological_process:morphogenesis of an epithelium|Biological_process:locomotory behavior|Biological_process:gametogenesis	KOG0035	Ca2+-binding actin-bundling protein (actinin), alpha chain (EF-Hand protein superfamily)	ENSEMBL:ENSP00000346482:human:EHBP1 protein:E=42.1487 | ENSEMBL:ENSP00000263991:human:Hypothetical protein DKFZp566N1646:E=42.0809 | ENSEMBL:ENSP00000312671:human:160 kDa protein:E=35.5229 | ENSEMBL:ENSP00000372574:human:Isoform 2 of Protein MICAL-3:E=13.1938 | ENSEMBL:ENSP00000207726:human:Isoform 1 of Protein MICAL-3:E=13.1871 | ENSEMBL:ENSP00000281662:human:Isoform 1 of Bullous pemphigoid anti…
Y17D7C.2	180356_at	Y17D7C.2		WBGene00012456				ttTi2052					1		LSE0949	Unnamed protein
K08C7.5	191759_at	K08C7.5		WBGene00001477		fmo-2		tm767|ok869|snp_R01H10[1]	0	0	Larval and adult worms transgenic for fmo-2::LacZ displayed discrete nuclear expression of beta-Gal in the majority of intestinal cells with additional expression in the head area in the region of the excretory gland.		8	Molecular_function:dimethylaniline monooxygenase (N-oxide-forming) activity|Molecular_function:FAD binding|Molecular_function:NADP binding|Cellular_component:microsome|Cellular_component:intrinsic to endoplasmic reticulum membrane|Molecular_function:monooxygenase activity|Biological_process:electron transport|Molecular_function:disulfide oxidoreductase activity|Molecular_function:oxidoreductase a…	KOG1399	Flavin-containing monooxygenase	ENSEMBL:ENSP00000254090:human:Dimethylaniline monooxygenase [N-oxide-forming] 5:E=119 | ENSEMBL:ENSP00000209929:human:flavin containing monooxygenase 2:E=101.959 | ENSEMBL:ENSP00000356851:human:Novel protein similar to flavin-containing monoxygenase proteins:E=99.4202 | ENSEMBL:ENSP00000325815:human:Dimethylaniline monooxygenase [N-oxide-forming] 1:E=97.585 | ENSEMBL:ENSP00000008553:human:Similar…
C14F5.1	188431_s_at	C14F5.1a	C14F5.1	WBGene00015776	C14F5.1b	C14F5.1		snp_C14F5[2]							TWOG0588	Unnamed protein
W02D3.1	189047_at	W02D3.1		WBGene00020931				tm1521|ok1215					2	Biological_process:embryonic development (sensu Metazoa)	KOG0537	Cytochrome b5	ENSEMBL:ENSP00000341625:human:cytochrome b-5 isoform 1:E=21.4202 | ENSEMBL:ENSP00000308430:human:cytochrome b5 outer mitochondrial membrane precursor:E=21.0506 | ENSEMBL:ENSP00000299438:human:cytochrome b-5 isoform 2:E=19.1675 | FLYBASE:CG2140-PB:fly:Flybase gene name is Cyt-b5-PB:E=20.7959 | FLYBASE:CG6870-PA:fly:Flybase gene name is CG6870-PA:E=19.5229 | FLYBASE:CG5157-PA:fly:Flybase gene name …
F10G2.1	182508_at	F10G2.1		WBGene00017362				uCE5-1058|uCE5-1052|snp_R08E5[4]|snp_R08E5[2]|uCE5-1053|uCE5-1061|uCE5-1054|uCE5-1050|uCE5-1059|uCE5-1060|uCE5-1051|snp_R08E5[1]|snp_R08E5[5]|uCE5-1057|uCE5-1056|snp_R08E5[3]	0	0	Expressed in coelomocytes.		8		LSE0514	Predicted secreted cysteine rich protein found only in C.elegans
C15H9.1	193024_at	C15H9.1		WBGene00003778		nnt-1	nnt-1 encodes a proton-pumping nicotinamide nucleotide transhydrogenase predicted to be mitochondrial.	ok794|sv34|tm358|uCE6-987	1	0	Larval Expression: pharyngeal-intestinal valve; intestine; hypodermis; coelomocytes; Nervous System; nerve ring; ventral nerve cord; head neurons; tail neurons;	hypodermis|intestine|coelomocytes|head neurons|tail neurons|nerve ring|ventral nerve cord|nervous system|pharyngeal-intestinal valve	17	Molecular_function:oxidoreductase activity|Biological_process:electron transport|Molecular_function:NAD(P) transhydrogenase activity|Molecular_function:NAD(P)+ transhydrogenase (AB-specific) activity|Biological_process:proton transport|Molecular_function:phosphopantetheine binding|Molecular_function:glycerol-3-phosphate dehydrogenase activity|Biological_process:glycerol-3-phosphate metabolism|Cel…	TWOG0065	Unnamed protein	ENSEMBL:ENSP00000264663:human:NAD(P) transhydrogenase, mitochondrial precursor:E=1000 |
Y75B12B.6	194140_at	Y75B12B.6		WBGene00004037		plc-2		ok1761|ttTi51|ttTi4034|uCE5-2118					1	Molecular_function:calcium ion binding|Molecular_function:phosphoinositide phospholipase C activity|Biological_process:lipid metabolism|Biological_process:signal transduction|Biological_process:intracellular signaling cascade|Molecular_function:phospholipase C activity	KOG1265	Phospholipase C	ENSEMBL:ENSP00000260402:human:134 kDa protein:E=78.6021 | ENSEMBL:ENSP00000374462:human:phospholipase C, beta 2:E=74.1079 | ENSEMBL:ENSP00000354181:human:Isoform B of 1-phosphatidylinositol-4,5-bisphosphate phosphodiesterase beta 1:E=68.6778 | ENSEMBL:ENSP00000333156:human:Isoform A of 1-phosphatidylinositol-4,5-bisphosphate phosphodiesterase beta 1:E=68.6198 | ENSEMBL:ENSP00000279230:human:1-pho…
ZK512.3	173175_s_at	ZK512.3		WBGene00000425		ced-11	The ced-11 gene encodes a predicted transmembrane ion channel related to the long transient receptor potential channel (LTRPC) subfamily of TRP channels found in Drosophila and mammals; CED-11 functions as a downstream effector in the programmed cell death pathway and may play a role in affecting the morphological changes seen in the nucleus, cytoplasm, and plasma membrane of apoptotic cells.	n2744|n2745|n2832|n2833|n2834|tm2220	0	0	Expression begins in early embryos and continues into young larval stages. In older embryos and young larvae extensive nuclear expression is seen in hypodermal cells. In young embryos mosaic nuclear-localised and diffuse expression is seen in a variable number of cells (from a few to most cells in the embryo).	hypodermal	5		KOG3614	Ca2+/Mg2+-permeable cation channels (LTRPC family)	ENSEMBL:ENSP00000300482:human:Isoform 1 of Transient receptor potential cation channel subfamily M member 2:E=26.3279 | ENSEMBL:ENSP00000300481:human:Isoform 2 of Transient receptor potential cation channel subfamily M member 2:E=24.2366 | ENSEMBL:ENSP00000366314:human:Isoform 9 of Transient receptor potential cation channel subfamily M member 3:E=18.3566 | ENSEMBL:ENSP00000366315:human:Isoform 2…
F45F2.9	180700_at	F45F2.9		WBGene00018481				me80|vv6|e1147|e1256|gk149	1	0	Larval Expression: intestine; renal gland cells; Nervous System; head neurons; tail neurons;	intestine|head neurons|tail neurons|nervous system|rectal gland cells	2		KOG3197	Predicted hydrolases of HD superfamily
Y105E8A.16	171976_x_at	Y105E8A.16		WBGene00004489		rps-20	rps-20 encodes a small ribosomal subunit S20 protein.	ttTi1795						Molecular_function:structural constituent of ribosome|Biological_process:protein biosynthesis|Cellular_component:intracellular|Cellular_component:ribosome|Cellular_component:small ribosomal subunit|Biological_process:embryonic development (sensu Metazoa)|Biological_process:embryonic development|Biological_process:larval development (sensu Nematoda)|Biological_process:growth|Biological_process:rep…	KOG0900	40S ribosomal protein S20	ENSEMBL:ENSP00000009589:human:40S ribosomal protein S20:E=40.6576 | ENSEMBL:ENSP00000348430:human:13 kDa protein:E=36.3098 | ENSEMBL:ENSP00000352423:human:12 kDa protein:E=28.9586 | FLYBASE:CG15693-PA:fly:Flybase gene name is RpS20-PA:E=39.6021 |
F48G7.11	191229_at	F48G7.11		WBGene00018622		nhr-190		tm1188|snp_F48G7[5]|snp_F48G7[3]|snp_F48G7[4]|snp_F48G7[6]					1	Molecular_function:transcription factor activity|Molecular_function:zinc ion binding|Molecular_function:sequence-specific DNA binding|Biological_process:regulation of transcription, DNA-dependent|Cellular_component:nucleus|Molecular_function:steroid hormone receptor activity|Molecular_function:DNA binding|Molecular_function:ligand-dependent nuclear receptor activity	KOG3575	Hormone receptors	ENSEMBL:ENSP00000339908:human:hepatocyte nuclear factor 4 alpha isoform c:E=12.4949 | ENSEMBL:ENSP00000312987:human:hepatocyte nuclear factor 4 alpha isoform b:E=12.4202 | ENSEMBL:ENSP00000343807:human:Hepatocyte nuclear factor 4-alpha (HNF-4-alpha) (Transcription factor HNF-4) (Transcription factor 14). Splice isoform HNF4-Alpha-4:E=12.3872 | ENSEMBL:ENSP00000346339:human:hepatocyte nuclear fact…
C45G9.11	187733_s_at	C45G9.11		WBGene00016682				snp_H20J04[1]	0	0	Larval Expression: intestine - posterior cells;|Larval Expression: intestine - posterior cells;	intestine|intestine	0	Biological_process:reproduction	InP_Cae_005625
M03F8.6	184092_at	M03F8.6		WBGene00019765				snp_M03F8[5]|snp_M03F8[4]					0	Molecular_function:extracellular ligand-gated ion channel activity|Biological_process:transport|Cellular_component:membrane|Biological_process:ion transport|Cellular_component:integral to membrane|Cellular_component:postsynaptic membrane	InP_Cae_009964
K09A9.5	193887_s_at	K09A9.5		WBGene00001520		gas-1	The gas-1 gene encodes a 49 kDa subunit of mitochondrial complex I that is required for oxidative phosphorylation, resistance to volatile anesthetics, fecundity, and normal lifespan; gas-1 is expressed in the nematode neuromuscular system; its subcellular distribution appears to be mitochondrial; drug effects on mutants versus wild-type indicate that gas-1 functions at least partially through pre…	fc21	1	1	The strongest fluorescence was regularly observed in the pharyngeal muscles and widely distributed in the tail. Body wall muscles, vulva muscles, and parts of the nervous system were also labeled, although with more variability. Autofluorescence of the gut granules made it impossible to determine whether EGFP was expressed in the intestinal cells. All developmental stages of larvae expressed the …	tail|pharyngeal muscle|nervous system	27	Molecular_function:oxidoreductase activity, acting on NADH or NADPH|Biological_process:electron transport|Molecular_function:electron carrier activity|Molecular_function:NAD binding|Biological_process:larval development (sensu Nematoda)|Biological_process:growth|Biological_process:reproduction|Biological_process:embryonic development (sensu Metazoa)	KOG2870	NADH:ubiquinone oxidoreductase, NDUFS2/49 kDa subunit	ENSEMBL:ENSP00000289897:human:NADH dehydrogenase [ubiquinone] iron-sulfur protein 2, mitochondrial precursor:E=162.62 | FLYBASE:CG1970-PA:fly:Flybase gene name is CG1970-PA:E=169.602 | FLYBASE:CG11913-PA:fly:Flybase gene name is CG11913-PA:E=140.367 |
Y51H7C.9	176801_s_at	Y51H7C.9		WBGene00021787				tm1929						Molecular_function:amino acid binding|Biological_process:metabolism|Molecular_function:catalytic activity|Molecular_function:threonine synthase activity|Biological_process:threonine biosynthesis|Molecular_function:threonine ammonia-lyase activity|Biological_process:isoleucine biosynthesis|Molecular_function:cysteine synthase activity|Biological_process:cysteine biosynthesis from serine|Biological…	KOG1250	Threonine/serine dehydratases	ENSEMBL:ENSP00000339435:human:Serine racemase:E=41.2219 | ENSEMBL:ENSP00000257549:human:L-serine dehydratase:E=24.4685 | ENSEMBL:ENSP00000341117:human:Serine dehydratase-like:E=21.6383 | FLYBASE:CG8129-PB:fly:Flybase gene name is CG8129-PB:E=107.921 |
B0391.10	172416_x_at	B0391.10		WBGene00007165				CE5-229					28
F18E9.5	187751_s_at	F18E9.5b	F18E9.5	WBGene00017571	F18E9.5a	tag-279		gk387|gk384							KOG1246	DNA-binding protein jumonji/RBP2/SMCY, contains JmjC domain	ENSEMBL:ENSP00000328939:human:Isoform Long of Ubiquitously transcribed Y chromosome tetratricopeptide repeat protein:E=54.3872 | ENSEMBL:ENSP00000275979:human:Ubiquitously transcribed X chromosome tetratricopeptide repeat protein:E=53.2291 | ENSEMBL:ENSP00000334340:human:Hypothetical protein DKFZp451J023:E=53 | ENSEMBL:ENSP00000254846:human:similar to jumonji domain containing 3 isoform 1:E=49.82…
Y38C1AB.8	176346_s_at	Y38C1AB.8		WBGene00001492		frm-5	frm-5 encodes a protein that contains a FERM (Band 4.1-ezrin-radixin-moesin) domain near the center of the molecule and two C-terminal PDZ domains; by homology, FRM-5 is predicted to function as a membrane-cytoskeleton linker protein that plays a role in cell adhesion, migration, or organization of cell surface structures; however, as loss of frm-5 activity via large-scale RNAi screens does not r…	snp_Y22D7AL[4]|uCE3-720|snp_Y22D7AL[3]|snp_Y22D7AL[5]|uCE3-718						Cellular_component:cytoskeleton|Molecular_function:protein binding|Molecular_function:protein tyrosine phosphatase activity|Biological_process:protein amino acid dephosphorylation|Molecular_function:cytoskeletal protein binding			ENSEMBL:ENSP00000322675:human:Isoform 2 of Tyrosine-protein phosphatase non-receptor type 13:E=55.7959 | ENSEMBL:ENSP00000350749:human:Isoform 3 of Tyrosine-protein phosphatase non-receptor type 13:E=55.699 | ENSEMBL:ENSP00000349909:human:Isoform 4 of Tyrosine-protein phosphatase non-receptor type 13:E=54.8539 | ENSEMBL:ENSP00000307079:human:FERM and PDZ domain containing 2 isoform 1:E=45.4202 | …
C06A5.6	182503_s_at	C06A5.6		WBGene00015504				uCE4-1537|uCE4-1536					7		LSE0926	Unnamed protein
F54C1.6	181040_at	F54C1.6		WBGene00018791				q12|q686|q631|q552|q10|pkP5113					10	Molecular_function:nucleoside diphosphate kinase activity|Molecular_function:ATP binding|Biological_process:GTP biosynthesis|Biological_process:UTP biosynthesis|Biological_process:CTP biosynthesis	InP_Cae_009013
247	174843_at
Y55F3C.5	176039_at	Y55F3C.5		WBGene00021949				snp_Y41D4B[11]|snp_Y41D4B[12]						Molecular_function:sugar binding	KOG4297	C-type lectin
F58A3.5	190905_at	F58A3.5		WBGene00010225				ok1441|uCE6-1628					16	Molecular_function:oxidoreductase activity|Biological_process:metabolism	LSE0506	Uncharacterized protein with conserved cysteine
K06C4.8	191336_at	K06C4.8		WBGene00019444				snp_C39B10[1]						Molecular_function:rhodopsin-like receptor activity|Biological_process:G-protein coupled receptor protein signaling pathway|Cellular_component:integral to membrane|Biological_process:dicarboxylic acid transport|Cellular_component:membrane|Molecular_function:sodium:dicarboxylate symporter activity	LSE0702	Unnamed protein	ENSEMBL:ENSP00000255262:human:Neuromedin-U receptor 2:E=16.2147 | ENSEMBL:ENSP00000296271:human:Rhodopsin:E=10.6198 | FLYBASE:CG2114-PA:fly:Flybase gene name is FR-PA:E=26.3768 | FLYBASE:CG2872-PB:fly:Flybase gene name is AlstR-PB:E=14.0044 | FLYBASE:CG6986-PA:fly:Flybase gene name is CG6986-PA:E=13.5086 | FLYBASE:CG33639-PA:fly:Flybase gene name is CG33639-PA:E=12.6383 | FLYBASE:CG16752-PA:fly:F…
T28H11.7	185624_s_at	T28H11.7		WBGene00020905				cxTi10886|ttTi4841					4	Molecular_function:protein binding|Cellular_component:cytoplasm	LSE4095	Unnamed protein
R148.5	179166_s_at	R148.5b	R148.5	WBGene00020104	R148.5a	R148.5		uCE2-2282							TWOG0816	Unnamed protein	ENSEMBL:ENSP00000226460:human:Submaxillary gland androgen-regulated protein 3 homolog A precursor:E=12.0315 | ENSEMBL:ENSP00000229204:human:Isoform 1 of Cleavage and polyadenylation specificity factor 6:E=12.0177 | ENSEMBL:ENSP00000223023:human:Neural Wiskott-Aldrich syndrome protein:E=11.8239 | ENSEMBL:ENSP00000266679:human:Isoform 2 of Cleavage and polyadenylation specificity factor 6:E=11.6576…
M04G7.2	191900_s_at	M04G7.2		WBGene00019773				ut157|ut169|ut174|ut163|ut187|mg324|mg325|mg330|mg336|mg337|mg341|mg342|mg343|mg349					4	Molecular_function:protein tyrosine phosphatase activity|Molecular_function:phosphoprotein phosphatase activity|Biological_process:protein amino acid dephosphorylation|Molecular_function:cytoskeletal protein binding	KOG0789	Protein tyrosine phosphatase	ENSEMBL:ENSP00000342783:human:Isoform 3 of Receptor-type tyrosine-protein phosphatase alpha precursor:E=38.6198 | ENSEMBL:ENSP00000216877:human:Isoform 4 of Receptor-type tyrosine-protein phosphatase alpha precursor:E=38.6198 | ENSEMBL:ENSP00000351559:human:91 kDa protein:E=38.6198 | ENSEMBL:ENSP00000346621:human:Isoform 2 of Tyrosine-protein phosphatase non-receptor type 22:E=38.2676 | ENSEMBL:E…
T09B4.8	189527_at	T09B4.8		WBGene00020382				CE1-145	1	1	Larval Expression: intestine; body wall muscle; Nervous System; head neurons; unidentified cells;|Larval Expression: intestine; body wall muscle;	hypodermis|intestine|head neurons|nervous system|body wall muscle|intestine|body wall muscle	27	Molecular_function:transaminase activity|Molecular_function:pyridoxal phosphate binding|Molecular_function:4-aminobutyrate transaminase activity|Biological_process:gamma-aminobutyric acid metabolism|Biological_process:arginine metabolism|Biological_process:biosynthesis|Cellular_component:cytoplasm|Biological_process:porphyrin biosynthesis|Molecular_function:glutamate-1-semialdehyde 2,1-aminomutas…	KOG1404	Alanine-glyoxylate aminotransferase AGT2	ENSEMBL:ENSP00000231420:human:Alanine--glyoxylate aminotransferase 2, mitochondrial precursor:E=122.886 | ENSEMBL:ENSP00000310978:human:Alanine-glyoxylate aminotransferase 2-like 2:E=67.4949 | ENSEMBL:ENSP00000296486:human:Alanine-glyoxylate aminotransferase 2-like 1:E=50.3979 | ENSEMBL:ENSP00000321290:human:Alanine-glyoxylate aminotransferase 2-like 2:E=43.0862 | ENSEMBL:ENSP00000224242:human:Or…
C04H5.3	194124_s_at	C04H5.3		WBGene00007314		gcy-29		cxTi9049|cxTi10318|snp_C04H5[5]|uCE2-2332|snp_C04H5[4]|snp_C04H5[6]					0	Molecular_function:phosphorus-oxygen lyase activity|Biological_process:intracellular signaling cascade|Biological_process:cyclic nucleotide biosynthesis|Molecular_function:protein kinase activity|Molecular_function:ATP binding|Biological_process:protein amino acid phosphorylation|Molecular_function:protein-tyrosine kinase activity|Molecular_function:protein serine/threonine kinase activity	KOG1023	Natriuretic peptide receptor, guanylate cyclase	ENSEMBL:ENSP00000341083:human:Isoform Long of Atrial natriuretic peptide receptor B precursor:E=98.8239 | ENSEMBL:ENSP00000305386:human:Atrial natriuretic peptide receptor A precursor:E=91.1079 | ENSEMBL:ENSP00000314082:human:Isoform Short of Atrial natriuretic peptide receptor B precursor:E=78.6383 | ENSEMBL:ENSP00000254854:human:Retinal guanylyl cyclase 1 precursor:E=71.4202 | ENSEMBL:ENSP00000…
F29G9.2	179745_at	F29G9.2a	F29G9.2	WBGene00017931	F29G9.2b	F29G9.2		e1952|ku211|tm1244|ku228|n481						Biological_process:embryonic development (sensu Metazoa)	KOG3819	Uncharacterized conserved proteins (Hepatitis delta antigen-interacting protein A)	ENSEMBL:ENSP00000233161:human:similar to coiled-coil domain containing 85A:E=28.0706 | ENSEMBL:ENSP00000369592:human:47 kDa protein:E=19.284 | ENSEMBL:ENSP00000311695:human:Delta-interacting protein A:E=17.0315 | FLYBASE:CG17265-PA:fly:Flybase gene name is CG17265-PA:E=26.9208 |
Y105E8A.24	173361_s_at	Y105E8A.24a	Y105E8A.24	WBGene00013681	Y105E8A.24b	Y105E8A.24		uCE1-1557						Molecular_function:Rho guanyl-nucleotide exchange factor activity|Biological_process:regulation of Rho protein signal transduction|Cellular_component:intracellular|Biological_process:physiological process|Biological_process:reproduction	InP_met_007382		ENSEMBL:ENSP00000348720:human:Rho/rac guanine nucleotide exchange factor (GEF) 2:E=15.5376 | ENSEMBL:ENSP00000357296:human:Rho/rac guanine nucleotide exchange factor (GEF) 2:E=15.5376 | ENSEMBL:ENSP00000319200:human:ARHGEF18 protein:E=15.3767 | ENSEMBL:ENSP00000314787:human:Guanine nucleotide exchange factor GEF-H1:E=15.1079 | ENSEMBL:ENSP00000315325:human:Rho/Rac guanine nucleotide exchange fact…
C04F12.3	188690_at	C04F12.3		WBGene00002069		ikb-1	ikb-1 encodes an ortholog of human BCL3 (OMIM:109560) that physically interacts with the checkpoint protein MRT-2; ikb-1(nr2019) and ikb-1(nr2027) mutants display no obvious phenotype other than shortened lifespan; mutation of BCL3 is frequently associated with recurring translocations found in the neoplastic cells of patients with chronic lymphocytic leukemia, and has been implicated in cell cyc…	nr2025|nr2027					15	Molecular_function:protein binding|Biological_process:signal transduction	KOG0504	Ankyrin repeat	ENSEMBL:ENSP00000164227:human:B-cell lymphoma 3-encoded protein:E=20.2676 | ENSEMBL:ENSP00000189444:human:Isoform 1 of Nuclear factor NF-kappa-B p100 subunit:E=18.7213 | ENSEMBL:ENSP00000337001:human:nuclear factor of kappa light polypeptide gene enhancer in B-cells 2 isoform b:E=17.301 | ENSEMBL:ENSP00000352595:human:57 kDa protein:E=16.3279 | ENSEMBL:ENSP00000354232:human:57 kDa protein:E=15.76…
C15H9.9	181509_at	C15H9.9		WBGene00015803				tm2627	0	0	Expressed in pharyngeal marginal cells.		24	Molecular_function:peroxidase activity|Biological_process:electron transport	TWOG0230	Unnamed protein	FLYBASE:CG17218-PA:fly:Flybase gene name is CG17218-PA:E=10.6576 |
F41E6.6	193329_at	F41E6.6		WBGene00007055		tag-196		tm612|ok822|ok823|ok824	1	1	Larval Expression: pharynx; intestine - posterior cells; Reproductive System; developing vulva; body wall muscle; Nervous System; nerve ring; ventral nerve cord; head neurons; neurons along body; tail neurons; unidentified cells in tail ;	tail|pharynx|intestine|head neurons|tail neurons|nerve ring|ventral nerve cord|vulval muscle|nervous system|Reproductive System|body wall muscle|developing vulva|neurons along body	15	Molecular_function:cysteine-type endopeptidase activity|Biological_process:proteolysis|Molecular_function:cysteine-type peptidase activity|Molecular_function:cysteine protease inhibitor activity	KOG1542	Cysteine proteinase Cathepsin F	ENSEMBL:ENSP00000310832:human:Cathepsin F precursor:E=79 | ENSEMBL:ENSP00000311300:human:Cathepsin W precursor:E=52.1487 | ENSEMBL:ENSP00000259470:human:Cathepsin L2 precursor:E=52.0223 | ENSEMBL:ENSP00000257498:human:Cathepsin L precursor:E=51.4949 | ENSEMBL:ENSP00000220166:human:Cathepsin H precursor:E=49.699 | ENSEMBL:ENSP00000290410:human:Cathepsin S precursor:E=47.1427 | ENSEMBL:ENSP00000271…
F11D5.5	191346_at	F11D5.5		WBGene00017382				ok234					13	Molecular_function:transporter activity|Biological_process:transport|Cellular_component:integral to membrane			ENSEMBL:ENSP00000323568:human:Solute carrier family 2, facilitated glucose transporter member 2:E=12.1487 | FLYBASE:CG17975-PA:fly:Flybase gene name is sut2-PA:E=13.5376 | FLYBASE:CG1086-PB:fly:Flybase gene name is Glut1-PB:E=11.9586 | FLYBASE:CG17976-PA:fly:Flybase gene name is sut3-PA:E=11.5086 | FLYBASE:CG1380-PB:fly:Flybase gene name is sut4-PB:E=11.4318 | FLYBASE:CG8714-PA:fly:Flybase gene n…
EGAP4.1	180760_at	EGAP4.1		WBGene00017149				snp_T23E7[1]							LSE0743	Unnamed protein
B0228.5	189557_at	B0228.5b	B0228.5	WBGene00015062	B0228.5a	trx-1	trx-1 encodes a thioredoxin, a small redox protein that functions as a protein-disulfide reductase; loss of trx-1 activity via a deletion mutation and RNAi indicates that trx-1 is required for normal adult lifespan; in vitro, TRX-1 is capable of reducing protein disulfide bonds in the presence of a mammalian thioredoxin reductase; a TRX-1::GFP fusion protein is expressed in the ASJL/R amphid chem…	tm1786|ok1449|jh127	1	0	Stable transgenic lines expressing the trx-1::gfp translational fusion always resulted in GFP expression in a single pair of amphid neurons. A detailed anatomical analysis identified the ciliated chemosensory neuron pair ASJ-left and -right (ASJL, ASJR) as the cells expressing GFP. GFP fluorescence co-localizing with the fluorescent dye DiI in only one neuron pair, the ventral-most of the fluores…	intestine|intestine		Molecular_function:electron carrier activity|Molecular_function:protein disulfide oxidoreductase activity|Biological_process:cell redox homeostasis|Biological_process:glycerol ether metabolism|Molecular_function:isomerase activity			ENSEMBL:ENSP00000259332:human:Thioredoxin:E=16.9586 | ENSEMBL:ENSP00000350419:human:Isoform 2 of Thioredoxin domain-containing protein 2:E=15.0088 | ENSEMBL:ENSP00000304908:human:Isoform 1 of Thioredoxin domain-containing protein 2:E=14.9586 | ENSEMBL:ENSP00000216185:human:Thioredoxin, mitochondrial precursor:E=14.9208 | ENSEMBL:ENSP00000334444:human:11 kDa protein:E=14.5086 | ENSEMBL:ENSP0000022…
F25C8.3	179219_at	F25C8.3a	F25C8.3	WBGene00009105	F25C8.3b	F25C8.3		uCE6-1373						Cellular_component:extracellular matrix (sensu Metazoa)|Biological_process:cell adhesion|Biological_process:blood coagulation|Biological_process:positive regulation of locomotion	InP_met_000053		ENSEMBL:ENSP00000272845:human:KIAA1843 protein (Fragment):E=223.051 | ENSEMBL:ENSP00000281753:human:Uncharacterized protein C2orf21:E=40.1427 | ENSEMBL:ENSP00000335576:human:CDNA FLJ14677 fis, clone NT2RP2004095:E=26.9586 | FLYBASE:CG18437-PA:fly:Flybase gene name is CG18437-PA:E=1000 |
C41D11.8	187671_at	C41D11.8		WBGene00000787		cps-6	cps-6 encodes an ortholog of human mitochondrial endonuclease G (EndoG) that promotes apoptosis, and is required to degrade nicked (TUNEL-positive) DNA in apoptotic cells; transgenic CPS-6 is localized to mitochondria, but transgenic CPS-6 lacking a mitochondrial localization sequence is found in nuclei, and nuclei may be the in vivo target of CPS-6 after its activation by CED-3; CPS-6 has magnes…	sm116|ok1718						Molecular_function:nucleic acid binding|Molecular_function:endonuclease activity|Biological_process:cell death	KOG3721	Mitochondrial endonuclease	ENSEMBL:ENSP00000300491:human:Endonuclease G, mitochondrial precursor:E=58.5376 | ENSEMBL:ENSP00000287675:human:Endonuclease G-like 1:E=42.4202 | ENSEMBL:ENSP00000350987:human:Endonuclease G-like protein-2:E=19.7696 | FLYBASE:CG8862-PA:fly:Flybase gene name is CG8862-PA:E=71.585 | FLYBASE:CG32463-PA:fly:Flybase gene name is CG32463-PA:E=53.3768 | FLYBASE:CG4683-PA:fly:Flybase gene name is CG4683-…
C35C5.4	175342_at	C35C5.4		WBGene00003239		mig-2	mig-2 encodes a member of the Rho family of GTP-binding proteins that affects the migration of Q neuroblasts, HSN cells, and CAN cells as well as axon outgrowth and guidance; it is expressed in early embryos and expressed in adults in the vulva, distal tip cells of the gonad, and the sex myoblasts and their descendants.	rh17|lq13|mu28|gm103|gm38|snp_C35C5[3]	1	0	Expression of mig-2::GFP was first detected in early embryos, prior to the onset of morphogenesis (~300 min after first cell cleavage). At this time, expression was seen in nearly every cell with the exception of the intestine. At hatching, many but not all cell types expressed the fusion protein. In particular, mig-2::GFP was expressed in cells that undergo long-range migration during embryogene…	neurons|vulva|distal tip cells|Q lineage|SM lineage	1	Molecular_function:GTP binding|Biological_process:small GTPase mediated signal transduction|Cellular_component:intracellular|Cellular_component:exosome (RNase complex)|Biological_process:intracellular protein transport|Biological_process:protein transport|Biological_process:potassium ion transport|Molecular_function:cation transporter activity|Biological_process:cell migration	KOG0393	Ras-related small GTPase, Rho type	ENSEMBL:ENSP00000258737:human:Isoform A of Ras-related C3 botulinum toxin substrate 1 precursor:E=68.8539 | ENSEMBL:ENSP00000304283:human:Ras-related C3 botulinum toxin substrate 3:E=67.8861 | ENSEMBL:ENSP00000249071:human:Ras-related C3 botulinum toxin substrate 2 precursor:E=67.5686 | ENSEMBL:ENSP00000348461:human:Isoform B of Ras-related C3 botulinum toxin substrate 1 precursor:E=67.3767 | ENS…
B0379.7	172288_x_at	B0379.7		WBGene00007159				uCE5-1447					4	Cellular_component:nucleosome|Molecular_function:DNA binding|Cellular_component:nucleus|Biological_process:nucleosome assembly	LSE0931	Unnamed protein	ENSEMBL:ENSP00000311997:human:Neurofilament triplet H protein:E=18.0132 | ENSEMBL:ENSP00000356455:human:Isoform C of Proteoglycan-4 precursor:E=14.8239 | ENSEMBL:ENSP00000356456:human:Isoform F of Proteoglycan-4 precursor:E=14.8239 | ENSEMBL:ENSP00000251819:human:Isoform A of Proteoglycan-4 precursor:E=14.8239 | ENSEMBL:ENSP00000356453:human:Isoform B of Proteoglycan-4 precursor:E=14.8239 | ENSEM…
K08F9.3	188380_at	K08F9.3		WBGene00010686				ok404					7	Molecular_function:hydrolase activity, hydrolyzing O-glycosyl compounds|Biological_process:carbohydrate metabolism	KOG2806	Chitinase
F26B1.7	175474_at	F26B1.7		WBGene00002601		let-381	let-381 encodes a forkhead transcription factor and was identified in a screen for essential genes; let-381 is essential for development at different times as mutants exhibit embryonic and early larval lethality, with a few developing to sterile adults; inactivation of let-381 using RNA interference results in adults with mesodermal cell lineage defects and a reduced number of coelomocytes; repor…	tm288|h107|gk302	1	0	Expression begins as the embryo starts to elongate and continues through all larval stages and into the adult. Expression was in the anterior and became strikingly intense in larvae and adults, but the precise identity of the expressing cells has not been determined because the signal is poorly localised. The expressing cells are located outside of the pharynx, around the terminal bulb, and could…	excretory system|head neurons|excretory system|head neurons	0	Molecular_function:transcription factor activity|Molecular_function:sequence-specific DNA binding|Biological_process:regulation of transcription, DNA-dependent|Cellular_component:nucleus|Biological_process:positive regulation of body size|Biological_process:locomotory behavior|Biological_process:hermaphrodite genitalia development|Biological_process:positive regulation of growth rate	KOG2294	Transcription factor of the Forkhead/HNF3 family	ENSEMBL:ENSP00000259806:human:Forkhead box protein F2:E=37.301 | ENSEMBL:ENSP00000262426:human:forkhead box F1:E=35.6576 | ENSEMBL:ENSP00000296839:human:Forkhead box protein Q1:E=25.9208 | ENSEMBL:ENSP00000333188:human:Transcription factor FOXL2 mutant 1:E=25.4815 | ENSEMBL:ENSP00000373572:human:34 kDa protein:E=25.0969 | ENSEMBL:ENSP00000304286:human:forkhead box I1 isoform a:E=24.9586 | ENSEMBL…
Y20F4.4	173397_at	Y20F4.4		WBGene00021239				ok1121						Molecular_function:DNA binding|Molecular_function:ligand-dependent nuclear receptor activity|Cellular_component:nucleus|Biological_process:regulation of transcription, DNA-dependent	LSE0891	Unnamed protein	ENSEMBL:ENSP00000301740:human:Isoform 1 of Serine/arginine repetitive matrix protein 2:E=14.1367 | ENSEMBL:ENSP00000363507:human:Serine/arginine repetitive matrix 1:E=13.6198 |
B0250.9	179375_at	B0250.9		WBGene00007126			B0250.9 is orthologous to the human gene 7-DEHYDROCHOLESTEROL REDUCTASE (DHCR7; OMIM:602858), which when mutated leads to disease.	tm2366					6	Cellular_component:membrane	KOG1435	Sterol reductase/lamin B receptor	ENSEMBL:ENSP00000279263:human:Isoform 1 of Delta(14)-sterol reductase:E=33.0458 | ENSEMBL:ENSP00000272163:human:Lamin-B receptor:E=31.6198 | ENSEMBL:ENSP00000347717:human:7-dehydrocholesterol reductase:E=28.4559 | ENSEMBL:ENSP00000329520:human:Isoform 2 of Delta(14)-sterol reductase:E=25.0315 | ENSEMBL:ENSP00000279262:human:62 kDa protein:E=21.301 |
LLC1.2	177374_at	LLC1.2		WBGene00010793				snp_C48D1[8]							LSE0547	Uncharacterized protein
Y43C5A.1	172254_x_at	Y43C5A.1		WBGene00012781		nspd-7		ttTi3863|tm1612					4		LSE4014	Unnamed protein
Y37D8A.13	173400_s_at	Y37D8A.13		WBGene00006804		unc-71	unc-71 encodes an ADAM, a disintegrin and metalloprotease-containing transmembrane protein that is a member of the metzincin superfamily of proteases; UNC-71 is required non-cell autonomously for motor axon guidance and sex myoblast migration; UNC-71 does not appear to have an active metalloprotease domain, but functions with UNC-6/netrin and integrins INA-1/PAT-3 to provide guidance cues during …	ad487|ay7|ay17|ay44|ay45|ay46|ay47|ay48|ay49|ay50|ay51|ay52|ay64|ju157|ju159|ju161|ju194|ju255|e541|ju156|ju160|uCE3-1378|uCE3-1377|snp_Y37D8[1]|uCE3-1376|snp_Y37D8[2]|snp_Y37D8[3]|uCE3-1379|uCE3-1375	1	0	In L1: mRNA localized to cytosol of many cells indicating syncytial hypodermis. Other larval stages - adult: weaker staining of the hypodermis. Expression also observed in epithelial cells in the anus, deirids, buccal cavity and vulva. Also localized in the pharynx. Adm-1 mRNA is present throughout post embryonic development in the syncytial hypodermis, hypodermal-derived tissues, pharynx and in …	vulva|pharynx|hypodermis|anus|buccal cavity|syncytial hypoderm|pharynx|hypodermis|sperm|buccal cavity|vulva|hypodermis|sperm|syncytial hypoderm|hypodermal|ventral cord neurons|head neurons	11	Molecular_function:cysteine-type endopeptidase activity|Biological_process:proteolysis|Molecular_function:metalloendopeptidase activity|Biological_process:locomotory behavior|Biological_process:reproduction	KOG3607	Meltrins, fertilins and related Zn-dependent metalloproteinases of the ADAMs family	ENSEMBL:ENSP00000257527:human:Isoform B of ADAM 19 precursor:E=80.5376 | ENSEMBL:ENSP00000278082:human:Isoform 12L of ADAM 12 precursor:E=77.3566 | ENSEMBL:ENSP00000310004:human:ADAM metallopeptidase domain 12 isoform 2 preproprotein:E=76.9586 | ENSEMBL:ENSP00000357668:human:100 kDa protein:E=76.8239 | ENSEMBL:ENSP00000349436:human:a disintegrin and metalloproteinase domain 15 isoform 6 prepropro…
T21B10.1	184090_at	T21B10.1		WBGene00011883				uCE2-1807					2	Biological_process:positive regulation of growth rate|Biological_process:embryonic development (sensu Metazoa)|Biological_process:positive regulation of body size|Biological_process:osmoregulation|Biological_process:larval development (sensu Nematoda)|Biological_process:growth	TWOG0075	Uncharacterized conserved protein	FLYBASE:CG8612-PA:fly:Flybase gene name is mRpL50-PA:E=15.6383 |
Y54E10BR.4	187898_at	Y54E10BR.4		WBGene00021843				snp_Y54E10BR[1]						Biological_process:positive regulation of growth rate|Biological_process:gametogenesis|Biological_process:physiological process|Biological_process:larval development (sensu Nematoda)|Biological_process:growth|Biological_process:hermaphrodite genitalia development	KOG2463	Predicted RNA-binding protein Nob1p involved in 26S proteasome assembly	ENSEMBL:ENSP00000268802:human:Similar to Phosphorylation regulatory protein HP-10:E=58.6198 | ENSEMBL:ENSP00000339293:human:55 kDa protein:E=34.6021 | FLYBASE:CG2972-PA:fly:Flybase gene name is CG2972-PA:E=45.1805 |
Y74E4A.1	184629_at	Y74E4A.1b	Y74E4A.1	WBGene00022283	Y74E4A.1a	Y74E4A.1		ok1663|ok1680						Molecular_function:extracellular ligand-gated ion channel activity|Biological_process:transport|Cellular_component:membrane|Biological_process:ion transport|Cellular_component:integral to membrane|Cellular_component:postsynaptic membrane	InP_Cae_003492		ENSEMBL:ENSP00000292212:human:Neuronal acetylcholine receptor protein subunit beta-2 precursor:E=11.3872 |
ZK1290.8	184676_s_at	ZK1290.8		WBGene00006956		wrt-10	wrt-10 encodes a hedgehog-like protein, with an N-terminal signal sequence, a Wart domain, and a C-terminal region of low-complexity sequence; WRT-10 is expressed in both male and hermaphrodite intestine; the Wart domain is predicted to form a cysteine-crosslinked protein involved in intercellular signalling, and it has subtle similarity to the N-terminal Hedge domain of HEDGEHOG proteins; WRT-10…	ok198|tm1729	0	0	Expressed in both sexes intestine.|Expressed in intestine (L2 to L4).		14		InP_Cae_007753
C18B2.3	179959_at	C18B2.3		WBGene00015954				pkP937|ok1316|cxTi4304|snp_C01F4[1]					8		InP_Cae_007316
C35D10.11	172630_x_at	C35D10.11		WBGene00016447				tm1969					4	Molecular_function:structural molecule activity	LSE0516	Uncharacterized protein, contains major sperm protein (MSP) domain
ZC504.2	193222_at	ZC504.2		WBGene00000047		acr-8	acr-8 encodes an alpha subunit of nicotinic acetylcholine receptor (nAChR); ACR-8 falls into the 'ACR-8' class of nAChR subunits, which includes ACR-12 and ACR-13.	ok1240|cxTi821	1	4	ACR-8::GFP (strain AQ1010) is expressed in body muscle, punctate sites along nervecords, head neurons and nerve ring processes, and in tail neurons.		1	Molecular_function:neurotransmitter receptor activity|Biological_process:ion transport|Cellular_component:membrane|Molecular_function:extracellular ligand-gated ion channel activity|Biological_process:transport|Cellular_component:integral to membrane|Cellular_component:postsynaptic membrane|Molecular_function:nicotinic acetylcholine-activated cation-selective channel activity|Molecular_function:i…	KOG3645	Acetylcholine receptor	ENSEMBL:ENSP00000240132:human:Neuronal acetylcholine receptor protein subunit alpha-2 precursor:E=91.7695 | ENSEMBL:ENSP00000276410:human:Neuronal acetylcholine receptor protein subunit alpha-6 precursor:E=90.3767 | ENSEMBL:ENSP00000292212:human:Neuronal acetylcholine receptor protein subunit beta-2 precursor:E=87.0223 | ENSEMBL:ENSP00000261751:human:Neuronal acetylcholine receptor protein subuni…
Y95D11A.1	185983_at	Y95D11A.1		WBGene00013605				ku119|cxTi7006						Biological_process:positive regulation of growth rate|Biological_process:gametogenesis|Biological_process:embryonic development (sensu Metazoa)	InP_Cae_011044
C07A12.3	190373_at	C07A12.3a	C07A12.3	WBGene00003628	C07A12.3b	nhr-35		tm928|snp_C07A12[2]|uCE6-867	0	0	GFP is exclusively expressed in intestinal cells from late embryos to adults.			Molecular_function:transcription factor activity|Molecular_function:zinc ion binding|Molecular_function:sequence-specific DNA binding|Biological_process:regulation of transcription, DNA-dependent|Cellular_component:nucleus|Molecular_function:steroid hormone receptor activity|Molecular_function:DNA binding|Molecular_function:ligand-dependent nuclear receptor activity|Molecular_function:steroid bin…	KOG3575	Hormone receptors	ENSEMBL:ENSP00000346339:human:hepatocyte nuclear factor 4, gamma:E=47.8861 | ENSEMBL:ENSP00000363815:human:Retinoid X receptor, beta:E=37.6576 | ENSEMBL:ENSP00000363813:human:Retinoid X receptor, beta (Fragment):E=37.3768 | ENSEMBL:ENSP00000363816:human:Retinoic acid receptor RXR-beta:E=37.1612 | ENSEMBL:ENSP00000329908:human:COUP transcription factor 2:E=31.9586 | ENSEMBL:ENSP00000333275:human:S…
ZK154.6	173706_at	ZK154.6a	ZK154.6	WBGene00022668	ZK154.6b	ZK154.6		uCE5-699							InP_Cae_010641
Y82E9BL.9	176206_at	Y82E9BL.9						uCE3-1047
F26E4.11	193186_at	F26E4.11		WBGene00009164		hrdl-1		gk28					2	Molecular_function:protein binding|Molecular_function:zinc ion binding|Biological_process:embryonic development (sensu Metazoa)	KOG0802	E3 ubiquitin ligase	ENSEMBL:ENSP00000290649:human:Autocrine motility factor receptor, isoform 2:E=38.7212 | ENSEMBL:ENSP00000308371:human:42 kDa protein:E=23.6576 |
Y71A12B.12	174778_s_at	Y71A12B.12a	Y71A12B.12	WBGene00013509	Y71A12B.12b	Y71A12B.12		ttTi5561						Molecular_function:protein binding	KOG3665	ZYG-1-like serine/threonine protein kinases
R11G11.2	192282_at	R11G11.2b	R11G11.2	WBGene00003648	R11G11.2a	nhr-58		uCE2-1587						Molecular_function:transcription factor activity|Molecular_function:steroid hormone receptor activity|Biological_process:regulation of transcription, DNA-dependent|Cellular_component:nucleus|Biological_process:embryonic development (sensu Metazoa)
F58E6.7	177544_at	F58E6.7		WBGene00010256	F58E6.11			tm2468					24
F36H1.2	174586_at	F36H1.2c	F36H1.2	WBGene00006490		tag-144	F36H1.2 encodes a KAP family P-loop predicted NTPase, with two or four transmembrane helices inserted into the P-loop NTPase domain; KAP NTPases include the neuronal membrane protein and receptor tyrosine kinase substrate Kidins220/ARMS (conserved in metazoa) and the F-plasmid PifA protein involved in phage T7 exclusion (with other bacterial homologs being sporadically distributed); F36H1.2 is ex…	ok750	1	1	It expressed mostly in the excretory cell and the intestine.|Larval Expression: pharynx; intestine; Nervous System; head neurons; tail neurons; unidentified cells;|Larval Expression: intestine; body wall muscle; Nervous System; nerve ring; ventral nerve cord; head neurons; tail neurons; unidentified cells;	pharynx|intestine|head neurons|tail neurons|ventral nerve cord|vulval muscle|nervous system|Reproductive System|body wall muscle|intestine|head neurons|tail neurons|nerve ring|ventral nerve cord|nervous system|body wall muscle|anal depressor muscle		Molecular_function:aminoacyl-tRNA ligase activity|Molecular_function:ATP binding|Biological_process:tRNA aminoacylation for protein translation|Biological_process:morphogenesis of an epithelium|Biological_process:positive regulation of body size|Biological_process:hermaphrodite genitalia development|Biological_process:positive regulation of growth rate|Biological_process:gametogenesis			ENSEMBL:ENSP00000319947:human:Hypothetical protein DKFZp434F0621:E=161.602 | ENSEMBL:ENSP00000338794:human:Isoform 3 of Ankyrin repeat domain-containing protein 44:E=32.4949 | ENSEMBL:ENSP00000281131:human:ankyrin repeat domain 50:E=32.4202 | ENSEMBL:ENSP00000331516:human:Isoform 4 of Ankyrin repeat domain-containing protein 44:E=31 | ENSEMBL:ENSP00000370302:human:ANKRD17 protein:E=29.0915 | ENSE…
C37H5.2	181287_at	C37H5.2		WBGene00016506				snp_F52H2[5]					15	Molecular_function:hydrolase activity|Biological_process:aromatic compound metabolism|Molecular_function:catalytic activity|Molecular_function:aminopeptidase activity|Biological_process:proteolysis|Cellular_component:cytoplasm|Molecular_function:prolyl aminopeptidase activity|Biological_process:biotin biosynthesis	KOG4409	Predicted hydrolase/acyltransferase (alpha/beta hydrolase superfamily)	ENSEMBL:ENSP00000216327:human:Abhydrolase domain-containing protein 4:E=61.041 | ENSEMBL:ENSP00000013894:human:Abhydrolase domain-containing protein 5:E=55.8539 | FLYBASE:CG1882-PA:fly:Flybase gene name is CG1882-PA:E=54.4815 |
F23C8.11	185005_s_at	F23C8.11		WBGene00017739				uCE1-653					0		LSE0525	Small secreted protein with conserved cysteines
F19C7.8	174460_at	F19C7.8b	F19C7.8	WBGene00017597	F19C7.8a	F19C7.8		ttTi2579
F21D5.8	178664_at	F21D5.8		WBGene00009013				uCE2-1824|snp_T23G7[1]					2	Biological_process:positive regulation of growth rate|Biological_process:larval development (sensu Nematoda)|Biological_process:growth|Biological_process:embryonic development (sensu Metazoa)	KOG4104	Ganglioside-induced differentiation associated protein 3	ENSEMBL:ENSP00000320567:human:MRPS33 protein (Fragment):E=15.7212 | FLYBASE:CG10406-PA:fly:Flybase gene name is mRpS33-PA:E=15.4202 |
F08G12.5	192896_at	F08G12.5		WBGene00008588				ok241					21	Molecular_function:protein binding|Molecular_function:zinc ion binding			ENSEMBL:ENSP00000367425:human:ret finger protein 2 isoform 2:E=10.8539 | ENSEMBL:ENSP00000298772:human:Isoform Alpha of Tripartite motif-containing protein 13:E=10.6383 |
T26E3.4	179392_s_at	T26E3.4		WBGene00012037				tm2282	0	1	Larval Expression: Reproductive System; developing vulva; body wall muscle; unidentified cells;	Reproductive System|body wall muscle|developing vulva	23	Biological_process:positive regulation of growth rate|Biological_process:physiological process	KOG4018	Uncharacterized conserved protein, contains RWD domain	ENSEMBL:ENSP00000229552:human:RWD domain-containing protein 1:E=32.9208 | FLYBASE:CG5515-PA:fly:Flybase gene name is CG5515-PA:E=28.7959 |
K10C2.1	190815_s_at	K10C2.1		WBGene00019617				snp_K10C2[2]|pkP6153	0	0	Intestine	intestine	27	Molecular_function:serine carboxypeptidase activity|Biological_process:proteolysis|Cellular_component:extracellular matrix (sensu Metazoa)|Biological_process:cell adhesion|Biological_process:blood coagulation	KOG1282	Serine carboxypeptidases (lysosomal cathepsin A)	ENSEMBL:ENSP00000361545:human:Carrier family 6 , member 8 variant:E=87.5376 | ENSEMBL:ENSP00000191018:human:Lysosomal protective protein precursor:E=87.5229 | ENSEMBL:ENSP00000361537:human:OTTHUMP00000031782:E=55.699 | ENSEMBL:ENSP00000361552:human:OTTHUMP00000031781:E=53.3279 | ENSEMBL:ENSP00000265394:human:Probable serine carboxypeptidase CPVL precursor:E=44.1871 | ENSEMBL:ENSP00000262288:human…
D1025.1	179221_s_at	D1025.1		WBGene00008353				cxTi8110					2
R01H10.6	183161_at	R01H10.6		WBGene00010974		bbs-5		gk507|gk537	1	0	Typically one or two neuronal nuclei around the isthmus of the pharynx are observed in 3-fold embryos and young larvae. These nuclei are less frequently observed in older larvae and adults.|GFP fluorescence was detected in all ciliated sensory neurons including the amphids, labial neurons, phasmids, and the sensory rays of the male tail. No GFP was evident in other cell types, suggesting that bbs…	neuronal|amphid neurons|phasmid neurons|male sensory rays|labial sensilla|head|tail|head neurons|tail neurons|nervous system|amphids|phasmids	13	Molecular_function:magnesium ion binding|Molecular_function:inorganic diphosphatase activity|Biological_process:phosphate metabolism|Cellular_component:cytoplasm	TWOG0800	Unnamed protein	ENSEMBL:ENSP00000295240:human:Isoform 1 of Bardet-Biedl syndrome 5 protein:E=85 | FLYBASE:CG1126-PA:fly:Flybase gene name is CG1126-PA:E=66.4949 |
F55H2.6	174874_at	F55H2.6	F55H2.6	WBGene00000550		clu-1	clu-1 encodes an ortholog of CLU1/TIF31 in S. cerevisiae, which directs proper cytoplasmic distribution of mitochondria and physically interacts with eukaryotic translation initiation factor 3 (eIF3); worm CLU-1 may be required for the proper distribution of mitochondria, but is dispensable for viability and gross morphology in mass RNAi screens.	snp_F55H2[1]					5	Molecular_function:binding|Biological_process:embryonic development (sensu Metazoa)	KOG1839	Uncharacterized protein CLU1/cluA/TIF31 involved in mitochondrial morphology/distribution, also found associated with eIF-3	ENSEMBL:ENSP00000320468:human:Putative eukaryotic translation initiation factor 3 subunit:E=244.076 | ENSEMBL:ENSP00000371389:human:99 kDa protein:E=167.347 | FLYBASE:CG8443-PA:fly:Flybase gene name is CG8443-PA:E=254.347 |
F10E7.8	173590_at	F10E7.8		WBGene00017349				tm1995					5		KOG3680	Uncharacterized conserved protein	ENSEMBL:ENSP00000322449:human:Isoform 1 of Protein FAM40A:E=130.18 | ENSEMBL:ENSP00000358811:human:Isoform 2 of Protein FAM40A:E=130.125 | ENSEMBL:ENSP00000249344:human:Isoform 1 of Protein FAM40B:E=88.2596 | FLYBASE:CG11526-PA:fly:Flybase gene name is CG11526-PA:E=68.2924 |
C12D12.2	175715_s_at	C12D12.2a	C12D12.2	WBGene00001620	C12D12.2b	glt-1	glt-1 encodes a predicted plasma membrane glutamate transporter that is functional when expressed in Xenopus oocytes; expressed in the M3 pharyngeal neuron, the male tail, some anterior hypodermal cells, and in cells in the terminal bulb of the pharynx.	ok206	1	0	M3, eight neurons in male tail, 6 other unidentified cells and anterior hypodermal cells hyp1-6	neurons		Biological_process:dicarboxylic acid transport|Cellular_component:membrane|Molecular_function:sodium:dicarboxylate symporter activity	KOG3787	Glutamate/aspartate and neutral amino acid transporters	ENSEMBL:ENSP00000278379:human:Excitatory amino acid transporter 2:E=149.319 | ENSEMBL:ENSP00000265113:human:Excitatory amino acid transporter 1:E=128.638 | ENSEMBL:ENSP00000287857:human:Excitatory amino acid transporter 5:E=124.886 | ENSEMBL:ENSP00000221742:human:Excitatory amino acid transporter 4:E=121.721 | ENSEMBL:ENSP00000262352:human:Excitatory amino acid transporter 3:E=121.721 | ENSEMBL:E…
R11G11.10	187075_at	R11G11.10						ttTi772					0
C27H5.8	187810_at	C27H5.8		WBGene00001594		glc-4	glc-4 encodes a predicted glutamate-gated chloride channel that affects ivermectin sensitivity and reversal behavior and genetically interacts with avr-14; expressed in neurons.	ok212	1	1	Larval Expression: intestine; anal depressor muscle; head mesodermal cell; Nervous System; nerve ring; head neurons; tail neurons;	intestine|head neurons|tail neurons|nerve ring|nervous system|anal depressor muscle|head mesodermal cell	1	Molecular_function:GABA-A receptor activity|Molecular_function:extracellular ligand-gated ion channel activity|Biological_process:ion transport|Cellular_component:integral to membrane|Cellular_component:postsynaptic membrane|Molecular_function:neurotransmitter receptor activity|Cellular_component:membrane|Biological_process:transport|Molecular_function:ion channel activity	KOG3644	Ligand-gated ion channel	ENSEMBL:ENSP00000218075:human:Isoform Alpha-2* of Glycine receptor subunit alpha-2 precursor:E=64.3372 | ENSEMBL:ENSP00000347123:human:Isoform Alpha-2B of Glycine receptor subunit alpha-2 precursor:E=64.2291 | ENSEMBL:ENSP00000274093:human:Isoform Alpha-3L of Glycine receptor subunit alpha-3 precursor:E=63.3979 | ENSEMBL:ENSP00000274576:human:Isoform b of Glycine receptor subunit alpha-1 precurso…
C12D12.4	184383_at	C12D12.4		WBGene00015715				tm1232|ok1529					0
C25B8.3	180122_at	C25B8.3a	C25B8.3	WBGene00000786	C25B8.3b	cpr-6		pk91|ttTi902|ttTi905|tm408	0	0	Expressed in all life stages (embryo, L1-L4 and adult). Most abundant in adults followed by L4. Low level in embryo and slightly higher in L2 and L3.			Molecular_function:cysteine-type endopeptidase activity|Biological_process:proteolysis|Molecular_function:cysteine-type peptidase activity	KOG1543	Cysteine proteinase Cathepsin L	ENSEMBL:ENSP00000342070:human:Cathepsin B precursor:E=84.3468 | ENSEMBL:ENSP00000271064:human:Isoform 1 of Tubulointerstitial nephritis antigen-like precursor:E=38.0757 | ENSEMBL:ENSP00000359905:human:Tubulointerstitial nephritis antigen:E=34.4815 | ENSEMBL:ENSP00000259782:human:Isoform 1 of Tubulointerstitial nephritis antigen:E=34.0555 | ENSEMBL:ENSP00000227266:human:Dipeptidyl-peptidase 1 prec…
T28A11.5	184634_s_at	T28A11.5		WBGene00020872				uCE5-935					15	Cellular_component:outer membrane (sensu Proteobacteria)|Biological_process:pathogenesis	LSE0514	Predicted secreted cysteine rich protein found only in C.elegans
F30A10.1	191360_at	F30A10.1		WBGene00009260				tm1353					0	Molecular_function:calcium ion binding|Biological_process:negative regulation of body size	KOG0038	Ca2+-binding kinase interacting protein (KIP) (EF-Hand protein superfamily)	ENSEMBL:ENSP00000258930:human:Calcium and integrin-binding protein 2:E=50.1805 | ENSEMBL:ENSP00000269878:human:Calcium and integrin-binding protein 3:E=45.5229 | ENSEMBL:ENSP00000333873:human:Calcium and integrin-binding protein 1:E=38 | ENSEMBL:ENSP00000288861:human:calcium and integrin binding family member 4:E=31.7447 | ENSEMBL:ENSP00000369188:human:CIB3 protein:E=31.6021 | ENSEMBL:ENSP0000023…
C39F7.1	183343_at	C39F7.1		WBGene00016538				snp_ZC449[6]|snp_ZC449[7]	1	2	Larval Expression: Nervous System; head neurons;	head neurons|vulval muscle|nervous system|Reproductive System|spermatheca	1	Biological_process:positive regulation of growth rate|Biological_process:positive regulation of body size|Biological_process:locomotory behavior|Biological_process:locomotion	InP_Cae_008555
F53A9.5	191392_at	F53A9.5		WBGene00018728				pk273|tm966					3	Molecular_function:rhodopsin-like receptor activity|Biological_process:G-protein coupled receptor protein signaling pathway|Cellular_component:integral to membrane			ENSEMBL:ENSP00000326616:human:Isoform B of Somatostatin receptor type 2:E=10.4685 | ENSEMBL:ENSP00000350198:human:Isoform A of Somatostatin receptor type 2:E=10.4437 | FLYBASE:CG2114-PA:fly:Flybase gene name is FR-PA:E=23.0969 | FLYBASE:CG33696-PA:fly:Flybase gene name is CG33696-PA:E=17.4949 | FLYBASE:CG6986-PA:fly:Flybase gene name is CG6986-PA:E=13.4685 |
W03G1.7	192194_s_at	W03G1.7b	W03G1.7	WBGene00000213	W03G1.7a	asm-3		ok1744|tm2384						Molecular_function:hydrolase activity|Molecular_function:sphingomyelin phosphodiesterase activity|Biological_process:sphingomyelin catabolism			ENSEMBL:ENSP00000340409:human:sphingomyelin phosphodiesterase 1, acid lysosomal isoform 1 precursor:E=90.8861 | ENSEMBL:ENSP00000299397:human:sphingomyelin phosphodiesterase 1, acid lysosomal isoform 2 precursor:E=73.5086 | ENSEMBL:ENSP00000349203:human:Isoform 3 of Sphingomyelin phosphodiesterase precursor:E=71.8239 | ENSEMBL:ENSP00000309517:human:Acid sphingomyelinase-like phosphodiesterase 3a …
ZK643.1	186977_at	ZK643.1		WBGene00014033				tm1457	1	2	Expression is seen in 4 neural cells of the anterior ganglion, 8 more in the lateral/ventral ganglia, and 4-6 nuclei of the tail ganglia. Staining is also seen on sub-cellular particles in the vm1 muscles of the vulva. The neural pattern develops from L1 onwards; the vulval staining occurs L4 onwards.	neurons|vm1|vulval muscle|head sensilla	9		KOG3780	Thioredoxin binding protein TBP-2/VDUP1	ENSEMBL:ENSP00000352126:human:Arrestin domain-containing protein 1:E=12.4685 | ENSEMBL:ENSP00000350139:human:46 kDa protein:E=12.3566 | ENSEMBL:ENSP00000371200:human:similar to T12D8.4:E=10.3372 |
B0250.2	178163_at	B0250.2		WBGene00007119				snp_T26H2[5]|snp_T26H2[4]							InP_Cae_009640
Y40B1B.8	180047_at	Y40B1B.8		WBGene00012740				ttTi6586|ttTi6592					11	Molecular_function:binding|Biological_process:transport|Cellular_component:membrane	KOG2954	Mitochondrial carrier protein	ENSEMBL:ENSP00000296626:human:TB1 protein:E=48.8539 | ENSEMBL:ENSP00000348211:human:Solute carrier family 25, member 46:E=48.8239 | FLYBASE:CG8931-PA:fly:Flybase gene name is CG8931-PA:E=40.3565 | FLYBASE:CG5755-PA:fly:Flybase gene name is CG5755-PA:E=39.6383 |
K08H10.7	172064_x_at	K08H10.7		WBGene00004323		rde-1		ne297|ne300|ne219					11	Biological_process:physiological defense response	KOG1041	Translation initiation factor 2C (eIF-2C) and related proteins	ENSEMBL:ENSP00000246314:human:eukaryotic translation initiation factor 2C, 3 isoform b:E=29.7696 | ENSEMBL:ENSP00000220592:human:eukaryotic translation initiation factor 2C, 2:E=29.301 | ENSEMBL:ENSP00000315528:human:Eukaryotic translation initiation factor 2C 3:E=29.2218 | ENSEMBL:ENSP00000207451:human:Eukaryotic translation initiation factor 2C 1:E=28.5528 | ENSEMBL:ENSP00000362302:human:Eukary…
W06H8.5	175490_at	W06H8.5						uCE3-1108
Y73F8A.5	184137_at	Y73F8A.5		WBGene00013518				snp_Y73F8[12]|snp_Y73F8[10]|snp_Y73F8[9]|snp_Y73F8[11]	1	0	Larval Expression: Nervous System; nerve ring; ventral nerve cord; head neurons; pharyngeal neurons; neurons along body; tail neurons;	head neurons|tail neurons|nerve ring|ventral nerve cord|pharyngeal neurons|nervous system|neurons along body			KOG1217	Fibrillins and related proteins containing Ca2+-binding EGF-like domains	ENSEMBL:ENSP00000234923:human:hypothetical protein LOC57535:E=99.8539 | ENSEMBL:ENSP00000358955:human:Maba1:E=69.6198 | ENSEMBL:ENSP00000297222:human:KIAA1324L protein:E=65.7447 | ENSEMBL:ENSP00000334566:human:CDNA FLJ31340 fis, clone MESAN1000035, weakly similar to MAJOR SURFACE-LABELED TROPHOZOITE ANTIGEN:E=62.0044 | ENSEMBL:ENSP00000358952:human:Maba1:E=45 |
Y45F10B.10	193729_at	Y45F10B.10		WBGene00004265		qui-1	The qui-1 gene encodes a protein of unknown function that contains several WD-40 domains.	gb404|ttTi1258|snp_Y45F10B[3]	1	0	Expressed in nerve ring. Expression observed in ASH, ADL, RMD, RMDV.	nerve ring	0		KOG4155	WD40 repeat	ENSEMBL:ENSP00000353059:human:Isoform 1 of Apoptotic protease-activating factor 1:E=28.4685 | ENSEMBL:ENSP00000340159:human:hypothetical protein LOC284434:E=26.7447 | ENSEMBL:ENSP00000369136:human:Hypothetical protein DKFZp686P0243:E=26.1135 | ENSEMBL:ENSP00000349862:human:Isoform 4 of Apoptotic protease-activating factor 1:E=24.2518 | ENSEMBL:ENSP00000374249:human:Lung cancer oncogene 7:E=19.677…
C11E4.1	190329_at	C11E4.1		WBGene00007516				tm2024	0	0	Larval Expression: pharynx; intestine; renal gland cells; hypodermis; unidentified cells in head;	head|pharynx|hypodermis|intestine|rectal gland cells	6	Molecular_function:glutathione peroxidase activity|Biological_process:response to oxidative stress	InP_met_010818		ENSEMBL:ENSP00000328545:human:Epididymal secretory glutathione peroxidase precursor:E=24.5086 | ENSEMBL:ENSP00000373477:human:Glutathione peroxidase 3 precursor:E=23.4559 | ENSEMBL:ENSP00000354581:human:Glutathione peroxidase 6 precursor:E=21.9586 | ENSEMBL:ENSP00000373481:human:glutathione peroxidase 1 isoform 1:E=21.3872 | ENSEMBL:ENSP00000374265:human:Glutathione peroxidase 2:E=19.6778 | ENSEM…
K08C7.1	192388_at	K08C7.1		WBGene00010646				cxTi7523					19	Molecular_function:transporter activity|Biological_process:transport|Cellular_component:integral to membrane|Biological_process:phosphate transport|Molecular_function:phosphate transporter activity	KOG2532	Permease of the major facilitator superfamily	ENSEMBL:ENSP00000311506:human:Sialin:E=19.1871 | ENSEMBL:ENSP00000367118:human:OTTHUMP00000017909:E=17.4685 | ENSEMBL:ENSP00000244527:human:Solute carrier family 17 (Sodium phosphate), member 1:E=17.4559 | ENSEMBL:ENSP00000265425:human:Isoform 1 of Sodium-dependent phosphate transport protein 3:E=12.5686 | ENSEMBL:ENSP00000221485:human:solute carrier family 17, member 7:E=11.2757 | ENSEMBL:ENSP00…
F20D1.4	193626_s_at	F20D1.4		WBGene00008976				snp_F20D1[3]					11		KOG3074	Transcriptional regulator of the PUR family, single-stranded-DNA-binding	ENSEMBL:ENSP00000332706:human:Transcriptional activator protein Pur-alpha:E=11.5528 | FLYBASE:CG1507-PA:fly:Flybase gene name is Pur-alpha-PA:E=13.6383 |
F49C12.15	174483_at	F49C12.15		WBGene00009884				tm2061					4		InP_Cae_002620		ENSEMBL:ENSP00000353089:human:CDNA FLJ35170 fis, clone PLACE6012942, highly similar to SPLICING FACTOR, ARGININE/SERINE-RICH 2:E=10.3468 | ENSEMBL:ENSP00000293233:human:Splicing factor, arginine/serine-rich 2:E=10.2291 | FLYBASE:CG14692-PA:fly:Flybase gene name is CG14692-PA:E=17.6198 | FLYBASE:CG6004-PB:fly:Flybase gene name is CG6004-PB:E=11.0088 | FLYBASE:CG3996-PA:fly:Flybase gene name is CG3…
C16A3.7	193714_at	C16A3.7		WBGene00007048		tag-182		tm398|ok815					11	Molecular_function:nucleic acid binding|Molecular_function:transcription factor activity|Molecular_function:zinc ion binding|Biological_process:regulation of transcription, DNA-dependent|Cellular_component:nucleus|Molecular_function:protein binding	KOG1952	Transcription factor NF-X1, contains NFX-type Zn2+-binding and R3H domains	ENSEMBL:ENSP00000353576:human:nuclear transcription factor, X-box binding 1 isoform 1:E=182.569 | ENSEMBL:ENSP00000263220:human:Transcriptional repressor NF-X1:E=181.18 | ENSEMBL:ENSP00000345813:human:nuclear transcription factor, X-box binding 1 isoform 2:E=171.409 | ENSEMBL:ENSP00000317695:human:nuclear transcription factor, X-box binding 1 isoform 3:E=131.796 | ENSEMBL:ENSP00000333113:human:NF…
C06C3.1	173126_s_at	C06C3.1a	C06C3.1	WBGene00003196		mel-11	mel-11 encodes the C. elegans ortholog of the vertebrate smooth muscle myosin-associated phosphatase regulatory subunit (PP-1M); during development, mel-11 activity negatively regulates embryonic morphogenesis, and genetic analysis suggests that mel-11 acts with let-502, and in parallel to fem-2, in one of two redundant pathways that ensures proper embryonic elongation; prior to elongation, MEL-1…	sb55|t1282|sb56|it26	0	0	mel-11 mRNA strongly expressed during embryogenesis, weakly expressed in L1s and moderately during L4 and strong again in adults.|mel-11 expressed in most to all hypodermal cells at the 1.5-fold stage. Expression in lateral cells is clearly reduced relative to other hypodermal cells. L4 to young adults express strongly in proximal spermathecae and weakly in many somatic gonad cells such as vulval…	hypodermis|hyp7|seam cells|pharynx|intestine		Biological_process:electron transport|Biological_process:photosynthesis|Biological_process:embryonic development (sensu Metazoa)|Biological_process:gametogenesis|Biological_process:physiological process|Biological_process:reproduction	KOG0505	Myosin phosphatase, regulatory subunit	ENSEMBL:ENSP00000337897:human:110 kDa protein:E=92.3979 | ENSEMBL:ENSP00000354430:human:Isoform 1 of Protein phosphatase 1 regulatory subunit 12B:E=92.1871 | ENSEMBL:ENSP00000354068:human:Isoform 2 of Protein phosphatase 1 regulatory subunit 12A:E=86.8239 | ENSEMBL:ENSP00000356240:human:protein phosphatase 1, regulatory (inhibitor) subunit 12B isoform b:E=86.3872 | ENSEMBL:ENSP00000325361:human:I…
Y57G11A.3	192211_at	Y57G11A.3		WBGene00013291				tm1114					1	Molecular_function:zinc ion binding	KOG1700	Regulatory protein MLP and related LIM proteins	ENSEMBL:ENSP00000327586:human:CDNA FLJ40200 fis, clone TESTI2020071, weakly similar to Mus musculus epithelial protein lost in neoplasm-a (Eplin) mRNA:E=11.6021 | ENSEMBL:ENSP00000340184:human:Isoform Beta of LIM domain and actin-binding protein 1:E=10.2219 |
F35A5.8	179774_s_at	F35A5.8a	F35A5.8	WBGene00001335	F35A5.8b	erp-1	erp-1 is homologous to the human gene endophilin B1 (also called SH3GLB1, for SH3 domain GRB2-like endophilin B1).	ok462|ok463	1	1	|Larval Expression: pharynx; Nervous System; nerve ring; ventral nerve cord; head neurons; tail neurons;|Larval Expression: pharynx; body wall muscle; Nervous System; ventral nerve cord; head neurons; tail neurons;	pharynx|head neurons|tail neurons|nerve ring|ventral nerve cord|vulval muscle|nervous system|Reproductive System|pharynx|head neurons|tail neurons|ventral nerve cord|vulval muscle|nervous system|Reproductive System|body wall muscle		Molecular_function:protein binding|Cellular_component:cytoplasm	KOG3725	SH3 domain protein SH3GLB	ENSEMBL:ENSP00000284056:human:Isoform 1 of SH3 domain GRB2-like protein B1:E=79.1871 | ENSEMBL:ENSP00000291931:human:Isoform 1 of SH3 domain GRB2-like protein B2:E=67.6778 | ENSEMBL:ENSP00000212369:human:Isoform 2 of SH3 domain GRB2-like protein B1:E=66.6021 | ENSEMBL:ENSP00000352659:human:Isoform 2 of SH3 domain GRB2-like protein B2:E=65.9586 | ENSEMBL:ENSP00000269886:human:SH3-containing GRB2-l…
H12D21.9	182301_at	H12D21.9		WBGene00010385				ttTi7603|ttTi7611|snp_H12D21[4]|snp_H12D21[3]							InP_Cae_007059
F45G2.4	186484_at	F45G2.4		WBGene00009732			F45G2.4 encodes an epsilon subunit of the coatomer (COPI) complex; in mass RNAi assays, F45G2.4 is required for larval viability, proper locomotion, and properly rapid growth.	nu468|ok188|ok285					2	Biological_process:retrograde vesicle-mediated transport, Golgi to ER|Cellular_component:COPI vesicle coat|Molecular_function:binding|Biological_process:positive regulation of growth rate|Biological_process:larval development (sensu Nematoda)|Biological_process:physiological process|Biological_process:locomotory behavior	KOG3081	Vesicle coat complex COPI, epsilon subunit	ENSEMBL:ENSP00000262812:human:Coatomer subunit epsilon:E=45.2007 | ENSEMBL:ENSP00000343134:human:epsilon subunit of coatomer protein complex isoform c:E=36.2219 | ENSEMBL:ENSP00000345674:human:epsilon subunit of coatomer protein complex isoform b:E=24.4559 | FLYBASE:CG9543-PA:fly:Flybase gene name is epsilonCOP-PA:E=28.2441 |
M88.2	177196_s_at	M88.2		WBGene00010905				snp_Y71H2AL[1]|snp_Y71H2AL[3]|snp_Y71H2AL[2]						Biological_process:embryonic development (sensu Metazoa)|Biological_process:larval development (sensu Nematoda)|Biological_process:growth|Biological_process:positive regulation of growth rate	TWOG0833	Mitochondrial ribosomal protein S34	ENSEMBL:ENSP00000177742:human:Mitochondrial 28S ribosomal protein S34:E=12.5229 | FLYBASE:CG13037-PA:fly:Flybase gene name is mRpS34-PA:E=11.3979 |
T17H7.4	188158_at	T17H7.4f	T17H7.4	WBGene00001573	T17H7.4l|T17H7.4g|T17H7.4i|T17H7.4e|T17H7.4h|T17H7.4k|T17H7.4b|T17H7.4a|T17H7.4c|T17H7.4j	gei-16	gei-16 can encode a protein with similarity to the B20 antigen of the parasitic nematode Onchocerca volvulus; GEI-16 is required for ventral enclosure and elongation during embryonic development, larval development, and normal rates of postembryonic growth; GEI-16 interacts with GEX-3, a homolog of mammalian protein ligands of the small GTPase Rac1 that is also essential for embryonic morphogenes…	ok689|tm2298|uCE3-615|pkP3002|snp_T17H7[2]|snp_T17H7[1]|uCE3-617|uCE3-616	0	0	Larval Expression: rectal epithelium; Reproductive System; developing vulva; developing uterus; hypodermis;	hypodermis|rectal epithelium|Reproductive System|developing vulva|vulva other|developing uterus		Biological_process:embryonic development (sensu Metazoa)|Biological_process:larval development (sensu Nematoda)|Biological_process:physiological process
C05E11.8	188353_s_at	C05E11.8		WBGene00001455		flp-12	flp-12 encodes a predicted FMRFamide-like peptide neurotransmitter that affects locomotion when injected into A. suum; expressed in the ASE and PVM sensory neurons.	snp_T21B4[2]|uCE2-2113	1	0	Expressed in all stages|Nerve ring and other neuronal processes.|Expressed in AVH/AVJ, BAG, PDA, PVR, SAA, SDQ, SMB. Faint or variable expression observed in BDU. Male specific expression in Rays 1, 4, 5, 7, CP9.	nerve ring	6		InP_Cae_012071
F58G11.2	174849_at	F58G11.2		WBGene00010280				tm2207|ok1081					13	Molecular_function:nucleic acid binding|Molecular_function:ATP binding|Molecular_function:ATP-dependent helicase activity|Molecular_function:helicase activity	KOG0334	RNA helicase	ENSEMBL:ENSP00000244357:human:ATP-dependent RNA helicase DDX3X:E=52.4949 | ENSEMBL:ENSP00000336725:human:ATP-dependent RNA helicase DDX3Y:E=50.3279 | ENSEMBL:ENSP00000334167:human:Isoform 2 of Probable ATP-dependent RNA helicase DDX4:E=48.8539 | ENSEMBL:ENSP00000347087:human:Isoform 1 of Probable ATP-dependent RNA helicase DDX4:E=48.699 | ENSEMBL:ENSP00000310723:human:Probable ATP-dependent RNA h…
F54E2.1	180150_at	F54E2.1		WBGene00018823				CE5-134					19		LSE0536	Uncharacterized protein
F17C8.4	191483_at	F17C8.4		WBGene00004311		ras-2	ras-2 encodes member of the Ras subfamily of RAS small GTPases with highest similarity to human M-Ras	ok682					6	Molecular_function:GTP binding|Biological_process:small GTPase mediated signal transduction|Cellular_component:intracellular|Molecular_function:GTPase activity|Cellular_component:exosome (RNase complex)|Biological_process:intracellular protein transport|Biological_process:protein transport	KOG0395	Ras-related GTPase	ENSEMBL:ENSP00000289104:human:Ras-related protein M-Ras:E=57.9586 | ENSEMBL:ENSP00000256196:human:Ras-related protein R-Ras2:E=53.9208 | ENSEMBL:ENSP00000246792:human:Ras-related protein R-Ras:E=47.6021 | ENSEMBL:ENSP00000308495:human:Isoform 2B of GTPase KRas:E=43.5086 | ENSEMBL:ENSP00000309845:human:GTPase HRas precursor:E=40.8539 | ENSEMBL:ENSP00000256078:human:Isoform 2A of GTPase KRas:E=40.5…
C09B7.2	180495_at	C09B7.2		WBGene00015621				uCE5-1135|uCE5-1142|uCE5-1138|uCE5-1136|uCE5-1141|CE5-136|uCE5-1137|uCE5-1134|uCE5-1140|uCE5-1139					8		LSE1060	Unnamed protein
F28D1.7	192686_at	F28D1.7		WBGene00004492		rps-23	rps-23 encodes a small ribosomal subunit S23 protein; by homology, RPS-23 is predicted to function in protein biosynthesis; in C. elegans, RPS-23 activity is required for germline development, vulval morphogenesis, and the overall health of the animal.	gk304|ttTi7019|snp_Y45F10D[1]	1	1	Larval Expression: pharynx; intestine; anal depressor muscle; body wall muscle; hypodermis; excretory cell; Nervous System; ventral nerve cord; head neurons;	pharynx|hypodermis|intestine|head neurons|ventral nerve cord|nervous system|body wall muscle|anal depressor muscle|excretory cell	23	Molecular_function:structural constituent of ribosome|Biological_process:protein biosynthesis|Cellular_component:small ribosomal subunit|Cellular_component:intracellular|Cellular_component:ribosome|Biological_process:physiological process|Biological_process:reproduction|Biological_process:hermaphrodite genitalia development|Biological_process:larval development (sensu Nematoda)|Biological_process…	KOG1749	40S ribosomal protein S23	ENSEMBL:ENSP00000296674:human:40S ribosomal protein S23:E=63.9586 | FLYBASE:CG8415-PA:fly:Flybase gene name is RpS23-PA:E=63.0969 | FLYBASE:CG7925-PB:fly:Flybase gene name is tko-PB:E=10.6383 |
C50F2.8	180089_at	C50F2.8		WBGene00016841				ok533	0	0	Larval Expression: pharynx; intestine; unidentified cells in tail ;	tail|pharynx|intestine	12	Molecular_function:protein binding	KOG0609	Calcium/calmodulin-dependent serine protein kinase/membrane-associated guanylate kinase	ENSEMBL:ENSP00000222644:human:MAGUK p55 subfamily member 6:E=46.7212 | ENSEMBL:ENSP00000366389:human:Hypothetical protein DKFZp686A06252:E=46.5376 | ENSEMBL:ENSP00000269095:human:Isoform 2 of MAGUK p55 subfamily member 2:E=46.5376 | ENSEMBL:ENSP00000225995:human:Isoform 1 of MAGUK p55 subfamily member 2:E=46.3565 | ENSEMBL:ENSP00000253131:human:55 kDa erythrocyte membrane protein:E=31.2441 | ENSE…
C01G6.8	174771_at	C01G6.8a	C01G6.8	WBGene00000289	C01G6.8c|C01G6.8b	cam-1	The cam-1 gene encodes a receptor tyrosine kinase of the immunoglobulin superfamily that is orthologous to human ROR1 (OMIM:602336) and ROR2 (OMIM:602337, mutation of which leads to type B brachydactyly) and is required for locomotion, cell migration, asymmetric cell division, axon outgrowth, and dauer formation; CAM-1 is broadly expressed during embryogenesis and larval development with expressi…	ak37|ks51|pkP955|pkP5073|sa692|ks52|gm122|gm105|cxTi5812|uCE2-1836|uCE2-1837	1	1	CAM-1GFP expression appears at the 200-cell stage in most cells of the embryo. Migrating ALM, BDU, CAN, HSN and ccM cells, which migrate embryonically and require cam-1 function for their migration, are likely to express CAM-1GFP, as most cells of the embryo express the transgene while these cells migrate. During the first larval stage, V cells often express CAM-1GFP at the time that they divide,…	pharynx|hypodermal|intestinal|Q lineage|nervous system|V lineage|ring neurons|ventral ganglia|head body wall muscle|intestine|pharyngeal muscle|motor neurons|pharyngeal neurons|distal tip cells|retrovesicular ganglion|seam cells		Biological_process:carbohydrate metabolism|Molecular_function:protein kinase activity|Molecular_function:ATP binding|Biological_process:protein amino acid phosphorylation|Molecular_function:protein-tyrosine kinase activity|Molecular_function:protein serine/threonine kinase activity|Molecular_function:serine-type endopeptidase activity|Molecular_function:calcium ion binding|Biological_process:prot…	InP_uni_001590		ENSEMBL:ENSP00000303320:human:Tyrosine-protein kinase transmembrane receptor ROR2 precursor:E=113.009 | ENSEMBL:ENSP00000341210:human:Isoform Long of Tyrosine-protein kinase transmembrane receptor ROR1 precursor:E=111.061 | ENSEMBL:ENSP00000364862:human:Receptor tyrosine kinase-like orphan receptor 2:E=102.377 | ENSEMBL:ENSP00000189978:human:97 kDa protein:E=66.6383 | ENSEMBL:ENSP00000363567:huma…
ZK488.1	189959_at	ZK488.1		WBGene00022755		nhr-250		tm780					3	Molecular_function:transcription factor activity|Molecular_function:zinc ion binding|Molecular_function:sequence-specific DNA binding|Biological_process:regulation of transcription, DNA-dependent|Cellular_component:nucleus|Molecular_function:steroid hormone receptor activity	KOG3575	Hormone receptors
F28B3.7	173541_at	F28B3.7	F28B3.7b	WBGene00001860	F28B3.7a	him-1	him-1 encodes a homolog of the conserved eukaryotic protein, SMC1, a member of the SMC (structural maintenance of chromosomes) superfamily that is required for embryonic viability, germline mitosis, chromosome pairing, and the segregation of mitotic chromosomes; HIM-1 can interact with SMC-3 and is required for DPY-28 localization to meiotic chromosomes; associates with the chromatin of transitio…	h55|e879|h134|sy527						Molecular_function:ATP binding|Molecular_function:ATPase activity|Biological_process:DNA metabolism|Cellular_component:chromosome			ENSEMBL:ENSP00000323421:human:Structural maintenance of chromosome 1-like 1 protein:E=45.4089 | ENSEMBL:ENSP00000350036:human:Structural maintenance of chromosome 1-like 2 protein:E=42.5229 | ENSEMBL:ENSP00000349961:human:Isoform 1 of Structural maintenance of chromosomes 4-like 1 protein:E=18.5086 | ENSEMBL:ENSP00000353225:human:Isoform 2 of Structural maintenance of chromosomes 4-like 1 protein…
T05C12.3	191867_at	T05C12.3		WBGene00011467				uCE5-1840					4	Molecular_function:oxidoreductase activity|Biological_process:metabolism|Molecular_function:DNA binding|Molecular_function:DNA topoisomerase (ATP-hydrolyzing) activity|Molecular_function:ATP binding|Cellular_component:chromosome|Biological_process:DNA topological change|Molecular_function:alcohol dehydrogenase activity|Molecular_function:2,3-dihydro-2,3-dihydroxybenzoate dehydrogenase activity|Bi…	KOG0725	Reductases with broad range of substrate specificities	ENSEMBL:ENSP00000220764:human:2,4-dienoyl-CoA reductase, mitochondrial precursor:E=68.1308 | ENSEMBL:ENSP00000219481:human:Isoform 1 of Peroxisomal 2,4-dienoyl-CoA reductase:E=35.2219 | ENSEMBL:ENSP00000373629:human:Peroxisomal trans 2-enoyl CoA reductase:E=35.1549 | ENSEMBL:ENSP00000265322:human:Isoform 2 of Peroxisomal trans-2-enoyl-CoA reductase:E=35.1308 | ENSEMBL:ENSP00000230236:human:Estrad…
E02D9.1	189132_at	E02D9.1a	E02D9.1	WBGene00017098	E02D9.1d	E02D9.1		tm565|uCE3-1068	1	1	Larval Expression: pharynx; body wall muscle; Nervous System; head neurons; tail neurons; unidentified cells in head; unidentified cells in tail ;|Larval Expression: pharynx;|Larval Expression: pharynx; pharyngeal-intestinal valve; intestine; stomato-intestinal muscle; Reproductive System; developing vulva; body wall muscle; hypodermis; seam cells; Nervous System; nerve ring; ventral nerve cord; …	head|tail|pharynx|head neurons|tail neurons|vulval muscle|nervous system|Reproductive System|body wall muscle|pharynx|tail|pharynx|hypodermis|intestine|nerve ring|ventral nerve cord|nervous system|seam cells|Reproductive System|body wall muscle|developing vulva|vulva other|anal depressor muscle|stomato-intestinal muscle|pharyngeal-intestinal valve		Molecular_function:protein kinase activity|Molecular_function:ATP binding|Biological_process:protein amino acid phosphorylation|Molecular_function:protein serine/threonine kinase activity|Molecular_function:protein-tyrosine kinase activity|Molecular_function:atypical protein kinase C activity|Molecular_function:zinc ion binding	KOG0581	Mitogen-activated protein kinase kinase (MAP2K)	ENSEMBL:ENSP00000178640:human:Isoform B of Dual specificity mitogen-activated protein kinase kinase 5:E=27.7213 | ENSEMBL:ENSP00000346493:human:Isoform C of Dual specificity mitogen-activated protein kinase kinase 5:E=26.1805 | ENSEMBL:ENSP00000342101:human:29 kDa protein:E=25.1024 | ENSEMBL:ENSP00000261573:human:Isoform B of Serine/threonine-protein kinase 24:E=20.7213 | ENSEMBL:ENSP00000365737:…
ZK757.2	192055_at	ZK757.2		WBGene00014074				snp_ZK757[1]					6	Molecular_function:protein tyrosine/serine/threonine phosphatase activity|Biological_process:protein amino acid dephosphorylation|Molecular_function:phosphoprotein phosphatase activity	KOG1716	Dual specificity phosphatase	ENSEMBL:ENSP00000292964:human:Dual specificity protein phosphatase 14:E=17.0362 | ENSEMBL:ENSP00000333917:human:Dual specificity protein phosphatase 18:E=14.585 | ENSEMBL:ENSP00000322015:human:dual specificity phosphatase 10 isoform b:E=14.3372 | ENSEMBL:ENSP00000271794:human:Dual specificity protein phosphatase 10:E=12.5086 | ENSEMBL:ENSP00000311051:human:Dual specificity protein phosphatase 13:…
D1044.7	173492_s_at	D1044.7		WBGene00017032				cxTi4241							KOG1218	Proteins containing Ca2+-binding EGF-like domains	ENSEMBL:ENSP00000322395:human:Notch homolog 4:E=13.2596 | ENSEMBL:ENSP00000364160:human:Isoform 1 of Neurogenic locus notch homolog protein 4 precursor:E=13.2596 | ENSEMBL:ENSP00000254958:human:Jagged-1 precursor:E=13.0862 | ENSEMBL:ENSP00000256646:human:Neurogenic locus notch homolog protein 2 precursor:E=12.699 | ENSEMBL:ENSP00000277541:human:Neurogenic locus notch homolog protein 1 precursor:E…
C53D6.2	193393_at	C53D6.2		WBGene00006852		unc-129	The unc-129 gene encodes a member of the TGF-beta family of secreted growth factor signaling molecules; UNC-129 is required for proper axonal guidance of commissural motorneurons and for proper migration of the distal tip cells of the somatic gonad; UNC-129 is expressed in dorsal body wall muscle and at present does not appear to act through the known TGF-beta type I and II receptors.	ev554|ev557|ev566|ok1443|snp_C53D6[1]	1	1	Promoter activity was first detected at late gastrulation stage in cells that include descendants of the AB and E lineages. Expression continues through embryonic elongation in some of these cells. About 450 to 520 min after first cleavage, expression was observed in a subset of cells in the head, including one ventral muscle, and in all dorsal body wall muscles. Between 520 min and hatching, gre…	head|vulva|spermathecae|AB lineage|pharyngeal muscle|E lineage|DA neurons|DB neurons|pharyngeal neurons|seam cells|socket_set|head neurons|ventral nerve cord|nervous system|head|ventral nerve cord|nervous system	6	Molecular_function:growth factor activity	KOG3900	Transforming growth factor beta, bone morphogenetic protein and related proteins	ENSEMBL:ENSP00000224605:human:Bone morphogenetic protein 3b precursor:E=13.1871 | ENSEMBL:ENSP00000331745:human:Growth/differentiation factor 3 precursor:E=12.4815 | ENSEMBL:ENSP00000283147:human:Bone morphogenetic protein 6 precursor:E=12.2596 | ENSEMBL:ENSP00000249598:human:Growth/differentiation factor 2 precursor:E=12.0362 | ENSEMBL:ENSP00000245451:human:Bone morphogenetic protein 4 precursor…
F57B9.7	173597_s_at	F57B9.7a	F57B9.7	WBGene00018998	F57B9.7b	F57B9.7		uCE3-971|uCE3-972						Biological_process:reproduction	KOG2010	Double stranded RNA binding protein	ENSEMBL:ENSP00000346349:human:Isoform 2 of Leucine-rich repeat flightless-interacting protein 2:E=44.8239 | ENSEMBL:ENSP00000310109:human:LRRFIP1 protein:E=32 | ENSEMBL:ENSP00000338727:human:Isoform 1 of Leucine-rich repeat flightless-interacting protein 2:E=31.6778 | ENSEMBL:ENSP00000244815:human:Isoform 2 of Leucine-rich repeat flightless-interacting protein 1:E=14.2219 | ENSEMBL:ENSP0000028917…
R07B1.10	175710_s_at	R07B1.10		WBGene00002271		lec-8		tm1477	0	0	Expressed in intestine	intestine	8	Molecular_function:sugar binding	KOG3587	Galectin, galactose-binding lectin	ENSEMBL:ENSP00000354980:human:Lectin, galactoside-binding, soluble, 8:E=14.699 | ENSEMBL:ENSP00000348572:human:Lectin, galactoside-binding, soluble, 8:E=14.6021 | ENSEMBL:ENSP00000319820:human:galectin 8 isoform b:E=14.5086 | ENSEMBL:ENSP00000309576:human:galectin 8 isoform a:E=14.3468 | ENSEMBL:ENSP00000312259:human:Galectin-9:E=13.0555 | ENSEMBL:ENSP00000306228:human:Isoform Short of Galectin-9…
C01C7.1	174026_at	C01C7.1		WBGene00000186		ark-1	ark-1 encodes a homolog of the nonreceptor tyrosine kinase ACK which inhibits signalling through the EGF receptor homolog LET-23, both in (RAS-dependent) vulval development and in (RAS-independent) ovulation.	sy187|tm343|sy247					5	Molecular_function:protein kinase activity|Molecular_function:ATP binding|Biological_process:protein amino acid phosphorylation|Molecular_function:protein-tyrosine kinase activity|Molecular_function:protein serine/threonine kinase activity|Molecular_function:non-membrane spanning protein tyrosine kinase activity|Cellular_component:cytoplasm|Biological_process:signal transduction	KOG0199	ACK and related non-receptor tyrosine kinases	ENSEMBL:ENSP00000371341:human:tyrosine kinase, non-receptor, 2 isoform 2:E=69.4437 | ENSEMBL:ENSP00000329425:human:Activated CDC42 kinase 1:E=69.2007 | ENSEMBL:ENSP00000323216:human:Isoform 2 of Activated CDC42 kinase 1:E=66.699 | ENSEMBL:ENSP00000312309:human:Isoform 1 of Non-receptor tyrosine-protein kinase TNK1:E=54.284 | ENSEMBL:ENSP00000374168:human:Tyrosine-protein kinase ZAP-70:E=46.7959 |…
F52F12.7	193629_at	F52F12.7		WBGene00009940			F52F12.7 is orthologous to the human gene STEROIDOGENIC ACUTE REGULATORY PROTEIN (STAR; OMIM:600617), which when mutated leads to disease.	tm2314|tm884					18	Molecular_function:cholesterol binding|Molecular_function:cholesterol transporter activity|Biological_process:steroid biosynthesis	KOG3845	MLN, STAR and related lipid-binding proteins	ENSEMBL:ENSP00000276449:human:Steroidogenic acute regulatory protein, mitochondrial precursor:E=12.7212 |
C55A1.6	178619_at	C55A1.6		WBGene00008323				ttTi2496|uCE4-1166					3		LSE0573	Uncharacterized protein
Y39A3B.5	191109_at	Y39A3B.5b	Y39A3B.5	WBGene00021439	Y39A3B.5d|Y39A3B.5a|Y39A3B.5c	Y39A3B.5		e937|h42|h670|h1403|q508|s90|cxTi9274|ne298|pkP1057|uCE1-904						Molecular_function:rhodopsin-like receptor activity|Biological_process:G-protein coupled receptor protein signaling pathway|Cellular_component:integral to membrane|Molecular_function:gastrin receptor activity|Molecular_function:neuropeptide Y receptor activity|Molecular_function:neuropeptide receptor activity			ENSEMBL:ENSP00000335544:human:Gastrin/cholecystokinin type B receptor:E=48.5086 | ENSEMBL:ENSP00000295589:human:Cholecystokinin type A receptor:E=48.3098 | ENSEMBL:ENSP00000351599:human:Isoform 2 of Neuropeptide FF receptor 2:E=38.8239 | ENSEMBL:ENSP00000307822:human:Isoform 1 of Neuropeptide FF receptor 2:E=34.9208 | ENSEMBL:ENSP00000354652:human:Neuropeptide Y receptor type 1:E=33.2757 | ENSEMB…
242	174699_at
F47B8.3	178790_at	F47B8.3		WBGene00009804				CE5-216	0	0	The earliest expression is seen in L1 larvae as non-localised staining in the procorpus and metacorpus. There is also some expression seen in the terminal bulb of the pharynx and in the posterior of the animal. In the adult expression is predominantly seen as non-localised staining of the pharynx (excluding isthmus). A few nuclei (possibly muscle) stain in the terminal bulb. Adults also show expr…	pharynx|hypodermal|intestinal|pharyngeal cells	15	Molecular_function:electron carrier activity|Molecular_function:protein disulfide oxidoreductase activity|Biological_process:cell redox homeostasis|Biological_process:electron transport	KOG0911	Glutaredoxin-related protein
C29F5.1	183314_at	C29F5.1		WBGene00016210				tm2724					16		InP_Cae_003663
T05B4.13	185613_s_at	T05B4.13		WBGene00020244				uCE5-739					1		LSE0503	Secreted surface protein
C56A3.6	189785_at	C56A3.6		WBGene00008345				cs24|ku123|sv30					5	Molecular_function:calcium ion binding	KOG2643	Ca2+ binding protein, contains EF-hand motifs	ENSEMBL:ENSP00000321455:human:EF-hand domain-containing family member A2:E=62.2924 | ENSEMBL:ENSP00000298285:human:EF-hand domain-containing family member A1:E=47.9586 | ENSEMBL:ENSP00000311823:human:calcium binding atopy-related autoantigen 1:E=22.0132 | FLYBASE:CG4662-PB:fly:Flybase gene name is CG4662-PB:E=79.8539 | FLYBASE:CG4495-PA:fly:Flybase gene name is CG4495-PA:E=27.2147 | FLYBASE:CG470…
T22D1.9	173655_s_at	T22D1.9		WBGene00004458		rpn-1	rpn-1 encodes a non-ATPase subunit of the 26S proteasome's 19S regulatory particle (RP) base subcomplex; RPN-1 is required for embryonic, larval, and germline development and by homology, is predicted to function in unfolding and recognition of protein substrates and/or recycling of ubiquitin moieties during protein degradation.	tm1180|tm1349|ok1865					5	Biological_process:regulation of progression through cell cycle|Biological_process:physiological process|Biological_process:reproduction|Biological_process:embryonic development (sensu Metazoa)	KOG2005	26S proteasome regulatory complex, subunit RPN1/PSMD2	ENSEMBL:ENSP00000310129:human:26S proteasome non-ATPase regulatory subunit 2:E=256.081 | ENSEMBL:ENSP00000350950:human:P67:E=143.699 | FLYBASE:CG7762-PA:fly:Flybase gene name is Rpn1-PA:E=259.051 |
F10A3.11	182394_at	F10A3.11		WBGene00008636				uCE5-2773|uCE5-2774					0		LSE0507	Cysteine rich domain (CW domain) probably distantly related to the C-type lectin
R07E5.2	189161_at	R07E5.2		WBGene00011110		prdx-3		gk529|tm2768					2		KOG0852	Alkyl hydroperoxide reductase, thiol specific antioxidant and related enzymes	ENSEMBL:ENSP00000349432:human:peroxiredoxin 3 isoform b:E=69.3566 | ENSEMBL:ENSP00000298510:human:Thioredoxin-dependent peroxide reductase, mitochondrial precursor:E=68.5376 | ENSEMBL:ENSP00000301522:human:Peroxiredoxin-2:E=64.3979 | ENSEMBL:ENSP00000262746:human:Peroxiredoxin-1:E=63.8861 | ENSEMBL:ENSP00000319964:human:Peroxiredoxin-4:E=62.4202 | ENSEMBL:ENSP00000334063:human:16 kDa protein:E=41…
F59E11.8	190147_at	F59E11.8		WBGene00019114		nhr-194		gk19|ttTi3033|cxTi2523					2	Molecular_function:transcription factor activity|Molecular_function:zinc ion binding|Molecular_function:sequence-specific DNA binding|Biological_process:regulation of transcription, DNA-dependent|Cellular_component:nucleus|Molecular_function:steroid hormone receptor activity	KOG3575	Hormone receptors
B0304.1	193759_at	B0304.1a	B0304.1	WBGene00001948	B0304.1b|B0304.1c	hlh-1	hlh-1 encodes a basic helix-loop-helix (bHLH) transcription factor that is the sole C. elegans member of the myogenic regulatory factor (MRF) subgroup of bHLH proteins; in C. elegans, HLH-1 activity is required during embryonic development for the proper differentiation and function of body wall muscle cells, indicating that unlike its vertebrate counterparts, hlh-1 is not absolutely required for…	cc45|cc561|r1010|cc450|tm2090|uCE2-1578	0	1	lacZ reporter gene expression: Multiple constructs with multiple lines. Transient expression in 2 MS daughters and the 4 MS granddaughters. Stable expression begins at ~90 cell stage in two daughters of D. Then on in C, MS lineages that give rise to body wall muscle precursors. At pretzel stage, hlh-1 is also expressed in the 6 GLR cells.|Staining in body muscle precursors at 60-cell through bean…	GLR|body wall muscle precursors|body wall muscle precursors|C lineage|D lineage|muscle|body wall muscle|body wall muscle		Cellular_component:nucleus|Molecular_function:transcription regulator activity|Biological_process:regulation of transcription|Biological_process:locomotory behavior|Biological_process:embryonic development (sensu Metazoa)|Biological_process:positive regulation of growth rate|Biological_process:larval development (sensu Nematoda)|Biological_process:physiological process|Biological_process:post-emb…			ENSEMBL:ENSP00000241651:human:Myogenin:E=20.8239 | ENSEMBL:ENSP00000228641:human:Myogenic factor 6:E=19.5686 | ENSEMBL:ENSP00000228644:human:Myogenic factor 5:E=18.1024 | ENSEMBL:ENSP00000250003:human:myogenic differentiation 1:E=16.0506 | FLYBASE:CG10250-PA:fly:Flybase gene name is nau-PA:E=20.7696 |
F54D10.3	186248_at	F54D10.3		WBGene00018804				snp_Y39C12[2]|snp_Y39C12[1]					1	Molecular_function:transcription factor activity|Cellular_component:nucleus|Biological_process:regulation of transcription, DNA-dependent	LSE0527	Uncharacterized protein
C05D9.2	173232_s_at	C05D9.2		WBGene00015471		lmp-2		CE6-220					8	Cellular_component:membrane	KOG4818	Lysosomal-associated membrane protein
F45E4.5	183320_at	F45E4.5		WBGene00018470				tm236|snp_C24A8[1]|uCE6-855					15		InP_Cae_011633
B0365.5	189983_at	B0365.5b	B0365.5	WBGene00007152	B0365.5a	B0365.5		tm2072
C05E4.9	191712_s_at	C05E4.9a	C05E4.9	WBGene00001564	C05E4.9b	gei-7	gei-7 encodes a predicted isocitrate lyase/malate synthase, an enzyme known to function in the glyoxylate cycle; GEI-7 was identified in a screen for proteins that interact with GEX-3, a homolog of human HEM-2 which is required for embryonic development; GEI-7 is required for embryonic morphogenesis and appears to act downstream of DAF-16 to influence lifespan.	ok531|snp_H24O09[2]|uCE5-637|snp_H24O09[1]						Molecular_function:isocitrate lyase activity|Biological_process:glyoxylate cycle|Molecular_function:catalytic activity|Biological_process:metabolism|Molecular_function:malate synthase activity|Biological_process:tricarboxylic acid cycle|Biological_process:determination of adult life span	KOG1261	Malate synthase
T07H8.6	188192_at	T07H8.6		WBGene00004229		ptr-15	ptr-15 encodes a nematode-specific member of the sterol sensing domain (SSD) proteins, distantly paralogous to Drosophila PATCHED (PTC) and human PTCH (OMIM:601309, mutated in basal cell nevus syndrome); PTR-15 has no known function in vivo.	tm1275					14	Molecular_function:hedgehog receptor activity|Cellular_component:membrane|Molecular_function:protein transporter activity|Cellular_component:type II protein secretion system complex|Biological_process:type II protein secretion system	KOG1934	Predicted membrane protein (patched superfamily)	ENSEMBL:ENSP00000327376:human:CDNA FLJ44037 fis, clone TESTI4028823 (Fragment):E=46.0315 | ENSEMBL:ENSP00000297890:human:CDNA FLJ30296 fis, clone BRACE2003110, weakly similar to PATCHED PROTEIN HOMOLOG 1:E=34.5528 | ENSEMBL:ENSP00000269228:human:Niemann-Pick C1 protein precursor:E=27.5229 | ENSEMBL:ENSP00000370552:human:Isoform 2 of Niemann-Pick C1-like protein 1 precursor:E=26.4949 | ENSEMBL:ENS…
Y41E3.6	178146_s_at	Y41E3.6		WBGene00012764				snp_R04D3[1]
R08A2.2	192694_s_at	R08A2.2		WBGene00011133				ok1925|uCE2-2015						Molecular_function:calcium ion binding|Molecular_function:hydrolase activity|Molecular_function:ATP binding|Molecular_function:ATPase activity, coupled to transmembrane movement of ions, phosphorylative mechanism|Biological_process:proton transport|Cellular_component:membrane|Molecular_function:bis(5'-nucleosyl)-tetraphosphatase (symmetrical) activity|Molecular_function:phosphoprotein phosphatase…	KOG0374	Serine/threonine specific protein phosphatase PP1, catalytic subunit	ENSEMBL:ENSP00000341779:human:Isoform Gamma-2 of Serine/threonine-protein phosphatase PP1-gamma catalytic subunit:E=59.6576 | ENSEMBL:ENSP00000335084:human:Isoform Gamma-1 of Serine/threonine-protein phosphatase PP1-gamma catalytic subunit:E=59.6383 | ENSEMBL:ENSP00000351298:human:Serine/threonine-protein phosphatase PP1-beta catalytic subunit:E=59.0044 | ENSEMBL:ENSP00000365936:human:Serine/thre…
Y39A3CL.5	187153_s_at	Y39A3CL.5a	Y39A3CL.5	WBGene00000545	Y39A3CL.5b	clp-4	clp-4 encodes a large calpain subunit that is homologous to Drosophila CalpainB and the mammalian muscle-specific Calpain 3 proteins (OMIM:114240, mutations are associated with limb-girdle muscular dystrophy); by homology, CLP-4 is predicted to function as a nonlysosomal, calcium-dependent, cysteine protease that is involved in intracellular proteolysis and peptidolysis; however, as loss of clp-4…	ttTi6205						Molecular_function:cysteine-type endopeptidase activity|Biological_process:proteolysis|Molecular_function:calpain activity|Cellular_component:intracellular	KOG0045	Cytosolic Ca2+-dependent cysteine protease (calpain), large subunit (EF-Hand protein superfamily)	ENSEMBL:ENSP00000350181:human:Isoform III of Calpain-3:E=115.959 | ENSEMBL:ENSP00000183936:human:Isoform II of Calpain-3:E=115.824 | ENSEMBL:ENSP00000355837:human:similar to calpain 8 isoform 4:E=110.31 | ENSEMBL:ENSP00000279247:human:Calpain-1 catalytic subunit:E=107.658 | ENSEMBL:ENSP00000295006:human:Calpain-2 catalytic subunit precursor:E=103.854 | ENSEMBL:ENSP00000259755:human:Calpain-11:E=1…
W06B11.3	184453_at	W06B11.3		WBGene00021060				snp_F56F11[2]|pkP3094|pkP3093					8	Biological_process:embryonic development (sensu Metazoa)|Biological_process:cytokinesis|Biological_process:embryonic cleavage	InP_Cae_009299
C46H11.10	187006_at	C46H11.10b	C46H11.10	WBGene00016734	C46H11.10a	C46H11.10		tm576|ok625
ZC239.16	186356_at	ZC239.16		WBGene00022574				ok1184|uCE2-1331|uCE2-1335|uCE2-1337|snp_C16C8[5]|uCE2-1334|snp_C16C8[4]|uCE2-1333|uCE2-1332|uCE2-1336|uCE2-1338					1	Molecular_function:protein binding|Molecular_function:voltage-gated potassium channel activity|Biological_process:potassium ion transport|Cellular_component:voltage-gated potassium channel complex|Cellular_component:membrane	KOG2716	Polymerase delta-interacting protein PDIP1 and related proteins, contain BTB/POZ domain	ENSEMBL:ENSP00000228495:human:Isoform 1 of BTB/POZ domain-containing protein KCTD10:E=17.7696 | ENSEMBL:ENSP00000226225:human:BTB/POZ domain-containing protein TNFAIP1:E=16.3872 | ENSEMBL:ENSP00000311202:human:BTB/POZ domain-containing protein KCTD13:E=15.6021 | ENSEMBL:ENSP00000323849:human:BTB/POZ domain-containing protein KCTD4:E=12.699 | ENSEMBL:ENSP00000355912:human:Potassium channel tetrame…
Y54G2A.10	174184_at	Y54G2A.10a	Y54G2A.10	WBGene00021875	Y54G2A.10b	Y54G2A.10		uCE2-1151							LSE3946	Unnamed protein
C02D5.1	187885_at	C02D5.1		WBGene00015335				pk1343|ttTi8500					14	Molecular_function:acyl-CoA dehydrogenase activity|Biological_process:electron transport	KOG0139	Short-chain acyl-CoA dehydrogenase	ENSEMBL:ENSP00000249760:human:Isovaleryl-CoA dehydrogenase, mitochondrial precursor:E=49.2596 | ENSEMBL:ENSP00000242592:human:Short-chain specific acyl-CoA dehydrogenase, mitochondrial precursor:E=49.1427 | ENSEMBL:ENSP00000233710:human:acyl-Coenzyme A dehydrogenase, long chain precursor:E=49.0605 | ENSEMBL:ENSP00000346877:human:Short/branched chain specific acyl-CoA dehydrogenase, mitochondrial …
R04B5.4	193687_at	R04B5.4		WBGene00003611		nhr-12		tm1038					9	Molecular_function:transcription factor activity|Molecular_function:zinc ion binding|Molecular_function:sequence-specific DNA binding|Biological_process:regulation of transcription, DNA-dependent|Cellular_component:nucleus|Molecular_function:steroid hormone receptor activity|Molecular_function:DNA binding|Molecular_function:ligand-dependent nuclear receptor activity	KOG3575	Hormone receptors	ENSEMBL:ENSP00000346339:human:hepatocyte nuclear factor 4, gamma:E=14.585 | ENSEMBL:ENSP00000352900:human:51 kDa protein:E=14.5528 | ENSEMBL:ENSP00000271387:human:Retinoic acid receptor RXR-gamma:E=14.5528 | ENSEMBL:ENSP00000236914:human:Isoform 1 of Orphan nuclear receptor NR5A2:E=14.3665 | ENSEMBL:ENSP00000349064:human:Isoform 2 of Orphan nuclear receptor NR5A2:E=14.2676 | ENSEMBL:ENSP000003399…
F38E9.2	176667_at	F38E9.2		WBGene00003555		nas-39		gk343	1	1	Larval Expression: intestine; anal depressor muscle; body wall muscle; Nervous System; nerve ring; ventral nerve cord; head neurons; tail neurons;	intestine|head neurons|tail neurons|nerve ring|ventral nerve cord|vulval muscle|nervous system|Reproductive System|body wall muscle|anal depressor muscle	3	Molecular_function:calcium ion binding|Molecular_function:metallopeptidase activity|Molecular_function:zinc ion binding|Biological_process:proteolysis|Molecular_function:astacin activity|Molecular_function:meprin A activity|Cellular_component:membrane|Molecular_function:serine-type endopeptidase activity|Cellular_component:extracellular region|Biological_process:complement activation	KOG3714	Meprin A metalloprotease	ENSEMBL:ENSP00000061240:human:Isoform 1 of Tolloid-like protein 1 precursor:E=218.155 | ENSEMBL:ENSP00000305714:human:Isoform BMP1-3 of Bone morphogenetic protein 1 precursor:E=211.959 | ENSEMBL:ENSP00000350630:human:114 kDa protein:E=210.013 | ENSEMBL:ENSP00000265996:human:Tolloid-like protein 2 precursor:E=210.013 | ENSEMBL:ENSP00000317218:human:Isoform BMP1-7 of Bone morphogenetic protein 1 pr…
C36C5.5	182575_at	C36C5.5		WBGene00016474				cxTi707							LSE0514	Predicted secreted cysteine rich protein found only in C.elegans
F43C1.2	193948_s_at	F43C1.2b	F43C1.2	WBGene00003401	F43C1.2a	mpk-1	mpk-1 encodes a mitogen-activated protein (MAP) kinase that acts in the vulval precursor cells to affect LET-60(Ras)-mediated induction of vulval cell fates, and also affects larval viability, morphology of the male spicules, and acts in combination with mek-2 to permit germ cell exit from the pachytene stage of first meiotic prophase; both LIN-1 and LIN-31 act genetically downstream of mpk-1 wit…	ga110|ku8|ku30|ku32|ku33|ku34|ku35|ku36|ku37|ku38|ku1|oz140|pk79|n2521|ga117|ga118|ga119|ga111	1	0	|Broadly expressed in gonad.|Larval Expression: pharyngeal-intestinal valve; Nervous System; head neurons;	head neurons|nervous system|pharyngeal-intestinal valve		Molecular_function:MAP kinase activity|Molecular_function:ATP binding|Biological_process:protein amino acid phosphorylation|Molecular_function:protein kinase activity|Molecular_function:protein serine/threonine kinase activity|Molecular_function:protein-tyrosine kinase activity|Biological_process:reproduction|Biological_process:embryonic development (sensu Metazoa)|Biological_process:larval devel…	KOG0660	Mitogen-activated protein kinase	ENSEMBL:ENSP00000215832:human:Mitogen-activated protein kinase 1:E=153.886 | ENSEMBL:ENSP00000263025:human:Mitogen-activated protein kinase 3:E=147.658 | ENSEMBL:ENSP00000327293:human:Extracellular signal-related kinase 1c:E=131.721 | ENSEMBL:ENSP00000299612:human:mitogen-activated protein kinase 7 isoform 1:E=91.1938 | ENSEMBL:ENSP00000352984:human:mitogen-activated protein kinase 7 isoform 1:E=…
Y116F11A.6	186581_at	Y116F11A.6		WBGene00013819				bx96|ttTi6982						Molecular_function:protein binding|Biological_process:regulation of apoptosis|Cellular_component:intracellular	InP_Cae_011417
R11A8.5	191423_s_at	R11A8.5		WBGene00011239				e1519|e1520|e1558|e1559|e1564|e1574|e1807|e1821|e1914|e1917|e2296|n826|n827|y8|y10|y14|y101hv1|y101|hv1|e1518|e1561|n695						Molecular_function:electron carrier activity|Biological_process:electron transport|Biological_process:cell redox homeostasis|Molecular_function:protein disulfide oxidoreductase activity	KOG3029	Glutathione S-transferase-related protein	ENSEMBL:ENSP00000345341:human:Prostaglandin E synthase 2:E=61.5086 | ENSEMBL:ENSP00000277462:human:prostaglandin E synthase 2 isoform 3:E=17.1308 | FLYBASE:CG4086-PA:fly:Flybase gene name is Su(P)-PA:E=60.0655 |
F49E2.5	172298_x_at	F49E2.5e	F49E2.5	WBGene00009888	F49E2.5f|F49E2.5g|F49E2.5i|F49E2.5j|F49E2.5a|F49E2.5d	F49E2.5		CE6-213	1	4	Post-embryonic expression. Hypodermis, neurons and muscle|Post-embryonic expression. Hypodermis, neurons and muscle	muscle|neurons|hypodermis|muscle|neurons|hypodermis		Cellular_component:nucleosome|Molecular_function:DNA binding|Cellular_component:nucleus|Biological_process:nucleosome assembly	LSE0088	Uncharacterized protein	ENSEMBL:ENSP00000311997:human:Neurofilament triplet H protein:E=28.6576 | ENSEMBL:ENSP00000333119:human:Hypothetical protein:E=25.6778 | ENSEMBL:ENSP00000333984:human:Triadin:E=20.2518 | ENSEMBL:ENSP00000221166:human:Neurofilament triplet M protein:E=19.1871 | ENSEMBL:ENSP00000289371:human:Eukaryotic translation initiation factor 5B:E=18.8539 | ENSEMBL:ENSP00000348444:human:Isoform 7 of Titin:E=1…
C16C2.2	193467_s_at	C16C2.2b	C16C2.2	WBGene00001145	C16C2.2a	eat-16	The eat-16 gene encodes an RGS protein that affects movement, pharyngeal pumping, egg laying, and synaptic transmission; it genetically interacts with the egl-30 and goa-1 signaling pathways, and is expressed in excitable cells and in the spermatheca.	sy438|tm761|tm775|ad702|sa609|ce71|ep273|uCE1-1045	1	1	Examination of transgenic animals carrying pGP16 using confocal microscopy showed that EAT-16 is expressed in most or all neurons, including the hermaphrodite specific neuron (HSN), as well as in the vulval and pharyngeal muscles. Expression was also occasionally seen in the spermatheca and body wall muscles.	spermathecae|pharyngeal muscle|vulval muscle|all neurons		Molecular_function:signal transducer activity|Biological_process:intracellular signaling cascade|Cellular_component:heterotrimeric G-protein complex|Biological_process:G-protein coupled receptor protein signaling pathway			ENSEMBL:ENSP00000331485:human:Isoform 1 of Regulator of G-protein signaling 7:E=82.7213 | ENSEMBL:ENSP00000355520:human:Isoform 3 of Regulator of G-protein signaling 7:E=81.0088 | ENSEMBL:ENSP00000355522:human:Isoform 2 of Regulator of G-protein signaling 7:E=81 | ENSEMBL:ENSP00000341199:human:Isoform 4 of Regulator of G-protein signaling 6:E=78.0506 | ENSEMBL:ENSP00000319069:human:regulator of G…
F57G8.8	177789_at	F57G8.8		WBGene00005747		srv-36		cxTi9422|cxTi9439|snp_F57G8[3]|snp_F57G8[2]					0	Biological_process:positive regulation of body size	LSE0532	Uncharacterized protein
B0513.5	187116_s_at	B0513.5		WBGene00007197				uCE4-1264					16	Molecular_function:calcium ion binding|Molecular_function:proline dehydrogenase activity|Biological_process:glutamate biosynthesis|Biological_process:proline catabolism	KOG0186	Proline oxidase	ENSEMBL:ENSP00000334726:human:proline dehydrogenase (oxidase) 1:E=128.357 | ENSEMBL:ENSP00000301175:human:kidney and liver proline oxidase 1:E=67.1427 | ENSEMBL:ENSP00000292886:human:91 kDa protein:E=62.6778 | ENSEMBL:ENSP00000292728:human:Similar to Proline oxidase, mitochondrial precursor:E=40.7447 | ENSEMBL:ENSP00000318329:human:32 kDa protein:E=40.1308 | ENSEMBL:ENSP00000349577:human:PRODH pr…
R07E3.4	190560_at	R07E3.4		WBGene00011105				ok1812|ttTi4970					24	Molecular_function:transporter activity|Biological_process:transport|Cellular_component:mitochondrial inner membrane|Molecular_function:binding|Cellular_component:membrane	KOG0749	Mitochondrial ADP/ATP carrier proteins	ENSEMBL:ENSP00000306222:human:ADP/ATP translocase 3:E=67.5528 | ENSEMBL:ENSP00000281456:human:ADP/ATP translocase 1:E=66.6021 | ENSEMBL:ENSP00000005593:human:ADP/ATP translocase 2:E=66.4815 | ENSEMBL:ENSP00000281154:human:Hypothetical protein DKFZp434N1235:E=64.6021 | ENSEMBL:ENSP00000359058:human:solute carrier family 25 member 24 isoform 2:E=28.8539 | ENSEMBL:ENSP00000264128:human:Solute carrie…
F28B12.2	175340_at	F28B12.2a	F28B12.2	WBGene00001208		egl-44	The egl-44 gene encodes a putative transcription regulatory protein of 471 amino acids similar to vertebrate transcription enhancer factor (TEF) proteins.	n998|n1087|n1080|ttTi1420|uCE2-1649|snp_F28B12[1]|snp_F28B12[2]	1	0	GFP was detected in various nuclei starting from before gastrulation through adulthood. Newly hatched larvae expressed GFP in nuclei of the hypodermis (hyp3, hyp4, hyp6, and hyp7), intestine, pharyngeal muscle cells, and neurons (in the head and in the ventral, retrovesicular, preanal, and lumbar ganglia). In the second larval stage (L2), more hypodermal nuclei fluoresced in the body and the tail…	head|tail|hypodermal|hyp4|hyp6|hyp7|intestinal|intestine|preanal ganglion|pharyngeal muscle|tail neurons|ventral ganglia|retrovesicular ganglion|lumbar neurons|hyp3		Molecular_function:transcription factor activity|Cellular_component:nucleus|Biological_process:regulation of transcription, DNA-dependent	KOG3841	TEF-1 and related transcription factor, TEAD family	ENSEMBL:ENSP00000351184:human:TEA domain family member 4 isoform 2:E=72.6383 | ENSEMBL:ENSP00000352926:human:TEA domain family member 4 isoform 1:E=72.585 | ENSEMBL:ENSP00000363013:human:OTTHUMP00000016262:E=69.9208 | ENSEMBL:ENSP00000345772:human:Transcriptional enhancer factor TEF-5:E=69.8861 | ENSEMBL:ENSP00000363012:human:OTTHUMP00000016263:E=69.3872 | ENSEMBL:ENSP00000349828:human:OTTHUMP000…
ZC196.7	192597_at	ZC196.7		WBGene00001616		glr-5	glr-5 encodes a kainate (non-NMDA)-type ionotropic glutamate receptor subunit; GLR-5 activity is required for normal brood sizes, especially at high temperatures; GLR-5 is expressed in neurons.	ak57|uCE5-1735	1	0	AVA, AVB, AVD, AVE, PVC (?); RIM, RIC, RMD (all), SMD (all), SIB (all), RME (all), AVK, RMG, SABVL, SABVR, SABD, RIF, VC, LUA, PVQ, URB, URY, URA(?), DVA(?), AIB(?), HSN(?)	SIB neurons|VC neurons|RME neurons|SAB interneurons|SMD neurons|URY neurons|URA neurons	6	Molecular_function:ionotropic glutamate receptor activity|Molecular_function:glutamate-gated ion channel activity|Cellular_component:membrane|Molecular_function:receptor activity|Molecular_function:ion channel activity|Biological_process:ion transport	KOG1052	Glutamate-gated kainate-type ion channel receptor subunit GluR5 and related subunits	ENSEMBL:ENSP00000296893:human:Glutamate receptor, ionotropic kainate 2 precursor:E=122.77 | ENSEMBL:ENSP00000313276:human:glutamate receptor 6 isoform 2 precursor:E=122.745 | ENSEMBL:ENSP00000358130:human:Kainate receptor subunit:E=122.745 | ENSEMBL:ENSP00000327687:human:103 kDa protein:E=118.013 | ENSEMBL:ENSP00000373776:human:Isoform 2 of Glutamate receptor, ionotropic kainate 1 precursor:E=118…
F31E8.6	188649_at	F31E8.6						tm2811					5
F02C9.1	183437_at	F02C9.1		WBGene00017172				CE5-267|uCE5-3390					4
ZK287.6	192464_at	ZK287.6		WBGene00013966		ztf-9		tm620					5	Molecular_function:nucleic acid binding|Molecular_function:zinc ion binding|Cellular_component:intracellular	InP_Cae_008185
ZK1073.2	180132_at	ZK1073.2		WBGene00014214				ttTi5090|snp_ZK1073[1]|snp_ZK1073[2]					10		InP_Cae_008619
T02H6.6	181141_at	T02H6.6		WBGene00020176				snp_F52B11[1]					0
Y39B6A.34	183431_s_at	Y39B6A.34		WBGene00012693				snp_Y39B6[10]|snp_Y39B6[11]							KOG4094	Uncharacterized conserved protein	ENSEMBL:ENSP00000247618:human:Protein C14orf153 precursor:E=19.6778 | FLYBASE:CG14806-PA:fly:Flybase gene name is CG14806-PA:E=20.1675 |
T14G12.4	174011_at	T14G12.4a	T14G12.4	WBGene00001434	T14G12.4b	fkh-2	fkh-2 encodes one of 15 forkhead transcriptional regulators encoded by the C. elegans genome, and is homologous to Drosophila sloppy-paired (slp) and the vertebrate Brain Factor 1 (BF-1, OMIM:164874, expression is restricted to the central nervous system); by homology, FKH-2 is predicted to function as a transcription factor that regulates gene expression during development; while loss of fkh-2 a…	tm313|ok683	0	0	expression was observed in the descendants of the D founder cell. T14G12.4::gfp expression was also detected in many other cells more anteriorly that probably overlap with, but are not identical to, those of the AB founder cell lineage that express the pes-1::gfp fusion gene.|Click the movie links below for interactive 4D movies of a fluorescence reporter.	AB lineage|D lineage		Molecular_function:transcription factor activity|Molecular_function:sequence-specific DNA binding|Biological_process:regulation of transcription, DNA-dependent|Cellular_component:nucleus	KOG2294	Transcription factor of the Forkhead/HNF3 family	ENSEMBL:ENSP00000371975:human:52 kDa protein:E=45.2924 | ENSEMBL:ENSP00000339004:human:forkhead box G1B:E=45.0862 | ENSEMBL:ENSP00000326371:human:Forkhead box protein C2:E=32.1675 | ENSEMBL:ENSP00000364262:human:Forkhead box protein E1:E=31 | ENSEMBL:ENSP00000262426:human:forkhead box F1:E=30.6198 | ENSEMBL:ENSP00000304286:human:forkhead box I1 isoform a:E=30.5686 | ENSEMBL:ENSP00000326272:human:…
Y44E3A.1	186171_at	Y44E3A.1b	Y44E3A.1	WBGene00021547	Y44E3A.1a	Y44E3A.1		ttTi5011|snp_Y38C9B[2]|snp_Y38C9B[1]|pkP5098
F10G7.11	174291_s_at	F10G7.11		WBGene00017374				ar209|by109|by110|by135|by136|by137|by108							LSE0506	Uncharacterized protein with conserved cysteine
ZC64.2	177670_at	ZC64.2		WBGene00022515				cxTi9138|cxTi10189|tm2647|tm2654					8		LSE0506	Uncharacterized protein with conserved cysteine
B0228.4	187315_s_at	B0228.4a	B0228.4	WBGene00015061	B0228.4c|B0228.4e	tag-308		gk428|cxTi4810|cxTi7027|ttTi4043|ttTi5799|snp_B0228[2]|snp_B0228[3]|snp_B0228[1]	1	1	This pattern consists of two components. The first involves strong non-localised staining of the pharyngeal muscle, in which expression can be seen in 3-fold embryos through to adulthood. Staining is most pronounced in the isthmus and metacorpus and precludes the buccal cavity. There is some variability in the strength of expression and the muscle groups of the pharynx which stain. Non-localised …	posterior body wall muscle|pharyngeal muscle|head neurons|tail neurons|nerve ring|vulval muscle|nervous system|Reproductive System|body wall muscle|excretory cell|pharynx|vulval muscle|Reproductive System|body wall muscle|anal depressor muscle					ENSEMBL:ENSP00000350649:human:Isoform 1 of Copine-4:E=19.5376 | ENSEMBL:ENSP00000317374:human:Isoform 2 of Copine-7:E=17.2441 | ENSEMBL:ENSP00000268720:human:Isoform 1 of Copine-7:E=17.1739 | ENSEMBL:ENSP00000198765:human:Copine-3:E=16.3768 | ENSEMBL:ENSP00000323391:human:62 kDa protein:E=16.1549 | ENSEMBL:ENSP00000353633:human:CDNA FLJ25727 fis, clone TST05479:E=16.041 | ENSEMBL:ENSP00000329748:…
C31H1.6	181056_at	C31H1.6a	C31H1.6	WBGene00016289	C31H1.6b	C31H1.6		ok1852|cxTi7105						Biological_process:pathogenesis|Cellular_component:extracellular region	LSE0934	Unnamed protein
F41G4.7	175969_at	F41G4.7		WBGene00018310				e556|e951|ev553|gm104|gm114|gm115|s138|lq17|e315|e566|ttTi3889|uCE5-674|uCE5-673					13
T09A5.5	186990_s_at	T09A5.5		WBGene00011634				tm1141					2	Biological_process:embryonic development (sensu Metazoa)|Biological_process:larval development (sensu Nematoda)|Biological_process:growth|Biological_process:osmoregulation	InP_Cae_009289
D1081.2	188706_at	D1081.2		WBGene00006844		unc-120	unc-120 encodes a member of the MADS-box family of transcription factors that is most closely related to Drosophila blistered and the vertebrate serum response factors (SRFs); UNC-120 is required for locomotion and muscle development and for formation of the normal number of muscle A and I bands; UNC-120 is also required for maintaining wild-type expression levels of the muscle components actin a…	st364|tm1973	0	1	Larval Expression: stomato-intestinal muscle; anal depressor muscle; body wall muscle;|Click the movie links below for interactive 4D movies of a fluorescence reporter.	body wall muscle|anal depressor muscle|stomato-intestinal muscle	1	Molecular_function:transcription factor activity|Molecular_function:sequence-specific DNA binding|Biological_process:regulation of transcription, DNA-dependent|Cellular_component:nucleus|Biological_process:locomotory behavior|Biological_process:locomotion|Biological_process:positive regulation of growth rate|Biological_process:gametogenesis|Biological_process:embryonic development (sensu Metazoa)	KOG0015	Regulator of arginine metabolism and related MADS box-containing transcription factors	ENSEMBL:ENSP00000265354:human:Serum response factor:E=39.2757 | FLYBASE:CG3411-PA:fly:Flybase gene name is bs-PA:E=38.9208 |
W07E6.5	182113_at	W07E6.5		WBGene00021076				snp_F41B5[5]|snp_F41B5[4]|snp_F41B5[6]|snp_F41B5[1]|snp_F41B5[3]|snp_F41B5[2]					28		LSE1023	Unnamed protein
F20E11.10	185471_at	F20E11.10		WBGene00005414		srh-203		tm2028					10		LSE0262	Predicted olfactory G-protein coupled receptor
T07F10.6	173549_s_at	T07F10.6		WBGene00011592	T07F10.5			ttTi1587							LSE0547	Uncharacterized protein
F55H12.4	180707_at	F55H12.4		WBGene00010135				me80|vv6|e1147|e1256|gk149					8		LSE1042	Unnamed protein
K09D9.1	184107_at	K09D9.1		WBGene00019564				pkP5317					25		LSE0950	Unnamed protein
F21F8.3	174352_s_at	F21F8.3		WBGene00000218		asp-5		ttTi398	0	0	Larval Expression: intestine;	intestine	8	Molecular_function:aspartic-type endopeptidase activity|Biological_process:proteolysis|Molecular_function:pepsin A activity|Biological_process:cell death	KOG1339	Aspartyl protease	ENSEMBL:ENSP00000354337:human:43 kDa protein:E=50.4089 | ENSEMBL:ENSP00000211310:human:Gastricsin precursor:E=48.9208 | ENSEMBL:ENSP00000350911:human:Isoform 1 of Cathepsin E precursor:E=48.8239 | ENSEMBL:ENSP00000322192:human:similar to Pepsin A precursor:E=45.0915 | ENSEMBL:ENSP00000367391:human:Pepsin A precursor:E=45.0915 | ENSEMBL:ENSP00000309542:human:pepsinogen 5, group I:E=45 | ENSEMBL:EN…
ZK370.3	174845_s_at	ZK370.3b	ZK370.3	WBGene00022717	ZK370.3a	ZK370.3		tm2207|ok1081	1	0	hip-1::CFP expression was restricted to the germline, gonad, pharynx, and several neurons that extend axons along the dorsal and ventral nerve cords.	neurons|pharynx|gonad|germ-line cells		Molecular_function:phospholipid binding|Molecular_function:actin binding|Cellular_component:intracellular|Biological_process:signal transduction	KOG0980	Actin-binding protein SLA2/Huntingtin-interacting protein Hip1	ENSEMBL:ENSP00000374600:human:Huntingtin-interacting protein 1-related protein:E=77.7447 | ENSEMBL:ENSP00000253083:human:119 kDa protein:E=76.2147 | ENSEMBL:ENSP00000373653:human:Huntingtin-interacting protein 1:E=71.3372 | ENSEMBL:ENSP00000336747:human:116 kDa protein:E=68.7959 | ENSEMBL:ENSP00000374119:human:Talin-2:E=23.1192 | ENSEMBL:ENSP00000303476:human:272 kDa protein:E=23.1192 | ENSEMBL:E…
C06B3.4	192469_at	C06B3.4		WBGene00007363		stdh-1		ok569	1	1	Larval Expression: intestine; body wall muscle; Nervous System; head neurons; neurons along body; tail neurons;|Larval Expression: body wall muscle; Nervous System; nerve ring; ventral nerve cord; dorsal nerve cord; lateral nerve cords; head neurons; neurons along body; tail neurons; unidentified cells in head; unidentified cells in body ;unidentified cells in tail ;	intestine|head neurons|tail neurons|nervous system|body wall muscle|neurons along body|head|tail|head neurons|tail neurons|nerve ring|ventral nerve cord|dorsal nerve cord|nervous system|body wall muscle|neurons along body|lateral nerve cords|body	8	Molecular_function:oxidoreductase activity|Biological_process:metabolism|Molecular_function:alcohol dehydrogenase activity|Molecular_function:2,3-dihydro-2,3-dihydroxybenzoate dehydrogenase activity|Biological_process:enterobactin biosynthesis|Molecular_function:sepiapterin reductase activity|Biological_process:tetrahydrobiopterin biosynthesis|Cellular_component:cytoplasm|Molecular_function:aceto…	KOG1014	17 beta-hydroxysteroid dehydrogenase type 3, HSD17B3	ENSEMBL:ENSP00000278353:human:Estradiol 17-beta-dehydrogenase 12:E=43.0915 | ENSEMBL:ENSP00000253260:human:Estradiol 17-beta-dehydrogenase 3:E=38.4202 | ENSEMBL:ENSP00000219439:human:Hydroxysteroid dehydrogenase like 1:E=38.0269 | ENSEMBL:ENSP00000364411:human:Hydroxysteroid (17-beta) dehydrogenase 3:E=28.8239 | FLYBASE:CG1444-PA:fly:Flybase gene name is CG1444-PA:E=44.2676 | FLYBASE:CG13284-PB:f…
Y45F10D.13	192685_at	Y45F10D.13a	Y45F10D.13	WBGene00012891		tag-208		gk304|ttTi7019|snp_Y45F10D[1]									ENSEMBL:ENSP00000321983:human:SORBS2 protein:E=34.2924 | ENSEMBL:ENSP00000360285:human:sorbin and SH3 domain containing 1 isoform 1:E=33.9208 | ENSEMBL:ENSP00000346622:human:Isoform 10 of Sorbin and SH3 domain-containing protein 1:E=33.7447 | ENSEMBL:ENSP00000302556:human:Isoform 9 of Sorbin and SH3 domain-containing protein 1:E=33.5528 | ENSEMBL:ENSP00000322182:human:Hypothetical protein SORBS2:…
F28C1.2	193204_at	F28C1.2		WBGene00001179		egl-10	egl-10 encodes an RGS protein, expressed in neurons, that affects egg laying and negatively regulates GOA-1 (Galpha[o]) signalling; it requires the Gbeta(5) ortholog GPB-2 for this activity, and genetically interacts with the egl-30 and goa-1 signaling pathways.	n480|n944|n949|n953|n990|n991|n1068|n1078|n1083|n1125|n692|md176|uCE5-1973|uCE5-1974|snp_F28C1[2]|snp_F28C1[1]	1	4	Staining observed in the nerve ring, ventral nerve cord, and dorsal nerve cord of wild-type animals.	all neurons	13	Molecular_function:signal transducer activity|Biological_process:intracellular signaling cascade|Cellular_component:heterotrimeric G-protein complex|Biological_process:G-protein coupled receptor protein signaling pathway	KOG3589	G protein signaling regulators	ENSEMBL:ENSP00000331485:human:Isoform 1 of Regulator of G-protein signaling 7:E=124.721 | ENSEMBL:ENSP00000355520:human:Isoform 3 of Regulator of G-protein signaling 7:E=124.699 | ENSEMBL:ENSP00000355522:human:Isoform 2 of Regulator of G-protein signaling 7:E=124.699 | ENSEMBL:ENSP00000331165:human:RGS6 protein epsilon isoform variant:E=123.237 | ENSEMBL:ENSP00000370617:human:RGS6 protein y isofo…
T01C3.6	191545_at	T01C3.6		WBGene00004485		rps-16	rps-16 encodes a small ribosomal subunit S16 protein.	ok864|snp_C54D10[1]|uCE5-1962|uCE5-1963					2	Molecular_function:structural constituent of ribosome|Biological_process:protein biosynthesis|Cellular_component:intracellular|Cellular_component:ribosome|Biological_process:physiological process|Biological_process:reproduction|Biological_process:larval development (sensu Nematoda)|Biological_process:growth|Biological_process:embryonic development (sensu Metazoa)	KOG1753	40S ribosomal protein S16	ENSEMBL:ENSP00000251453:human:40S ribosomal protein S16:E=55.4685 | ENSEMBL:ENSP00000344777:human:similar to 40S ribosomal protein S16:E=52 | ENSEMBL:ENSP00000346677:human:similar to 40S ribosomal protein S16 isoform 1:E=51.4559 | ENSEMBL:ENSP00000367806:human:RPS16 protein:E=28.3665 | FLYBASE:CG4046-PA:fly:Flybase gene name is RpS16-PA:E=54.9586 |
C24A3.4	187791_s_at	C24A3.4		WBGene00016034				tm477|ok700|ok691					3	Molecular_function:oxidoreductase activity|Biological_process:metabolism			ENSEMBL:ENSP00000334424:human:Alpha-methyl-acyl-CoA racemase:E=65.4437 | ENSEMBL:ENSP00000371500:human:Alpha-methylacyl-CoA racemase IIB:E=28.6383 | ENSEMBL:ENSP00000230686:human:alpha-methylacyl-CoA racemase isoform 2:E=28.4815 | ENSEMBL:ENSP00000338475:human:Isoform 1 of Protein C7orf10:E=21.6778 | ENSEMBL:ENSP00000312054:human:C7orf10 protein:E=13.9586 | FLYBASE:CG9319-PA:fly:Flybase gene name…
T15B12.1	184664_at	T15B12.1b	T15B12.1	WBGene00020530	T15B12.1a	T15B12.1		snp_T15B12[1]|snp_ZC395[1]|CE3-142									ENSEMBL:ENSP00000345143:human:CDNA FLJ42461 fis, clone BRACE2026836, moderately similar to Mus musculus smoothelin L1, large isoform:E=31.6021 | ENSEMBL:ENSP00000329532:human:Isoform B of Smoothelin:E=31.5229 | ENSEMBL:ENSP00000328635:human:Isoform L1 of Smoothelin:E=31.5229 | ENSEMBL:ENSP00000373964:human:SMTNL2 protein:E=29.7696 | ENSEMBL:ENSP00000261503:human:Isoform 1 of Sperm antigen with ca…
M04F3.5	176738_s_at	M04F3.5		WBGene00019771				tm2704					0		InP_met_011009		ENSEMBL:ENSP00000373512:human:Actin-bundling protein with BAIAP2 homology:E=30.1611 | ENSEMBL:ENSP00000341171:human:80 kDa protein:E=30.1487 | ENSEMBL:ENSP00000367256:human:Isoform 3 of Metastasis suppressor protein 1:E=26.1549 | ENSEMBL:ENSP00000322804:human:Isoform 1 of Metastasis suppressor protein 1:E=25.7447 | FLYBASE:CG33558-PA:fly:Flybase gene name is CG33558-PA:E=24 |
F57B7.2	192061_at	F57B7.2		WBGene00010192				ttTi5836					14	Cellular_component:extracellular region	KOG3017	Defense-related protein containing SCP domain	ENSEMBL:ENSP00000310770:human:GLI pathogenesis-related 1 like 1:E=12.2518 | ENSEMBL:ENSP00000367967:human:ALKN2972:E=11.9586 | ENSEMBL:ENSP00000242273:human:Golgi-associated plant pathogenesis-related protein 1:E=10.4815 | FLYBASE:CG16995-PA:fly:Flybase gene name is CG16995-PA:E=15.7447 | FLYBASE:CG4270-PA:fly:Flybase gene name is CG4270-PA:E=12.2441 |
ZK637.1	189977_s_at	ZK637.1		WBGene00014021				vs64					17	Molecular_function:transporter activity|Biological_process:transport|Cellular_component:integral to membrane|Molecular_function:ion transporter activity|Biological_process:ion transport|Cellular_component:membrane|Molecular_function:sugar porter activity|Biological_process:carbohydrate transport|Molecular_function:drug transporter activity|Biological_process:drug transport|Molecular_function:inor…	KOG0253	Synaptic vesicle transporter SV2 (major facilitator superfamily)	ENSEMBL:ENSP00000299134:human:SV2 related protein:E=136.055 | ENSEMBL:ENSP00000373601:human:54 kDa protein:E=78.3566 | ENSEMBL:ENSP00000288513:human:Hypothetical protein LOC136306:E=49.3768 | ENSEMBL:ENSP00000337335:human:solute carrier family 22 member 8:E=35.284 | ENSEMBL:ENSP00000310241:human:Isoform 1 of Organic-cation transporter-like 3:E=35.1192 | ENSEMBL:ENSP00000295587:human:Putative tran…
C35E7.2	180598_s_at	C35E7.2a	C35E7.2	WBGene00016454	C35E7.2b	C35E7.2		ttTi718							LSE0556	Uncharacterized protein
T07C12.9	189984_s_at	T07C12.9		WBGene00011573				tm2072					7	Molecular_function:methyltransferase activity	TWOG0173	Phenylethanolamine N-methyltransferase/indolethylamine N-methyltransferase/nicotinamide N-methyltransferase	ENSEMBL:ENSP00000299964:human:Nicotinamide N-methyltransferase:E=20.1308 | ENSEMBL:ENSP00000013222:human:Indolethylamine N-methyltransferase:E=18.7447 | ENSEMBL:ENSP00000269582:human:Phenylethanolamine N-methyltransferase:E=14.4949 |
F09F9.2	183159_at	F09F9.2		WBGene00017307				tm2061|n758|uCE3-989					14		LSE3921	Unnamed protein
Y34D9A.8	176937_at	Y34D9A.8a	Y34D9A.8	WBGene00021333	Y34D9A.8b	Y34D9A.8		uCE1-585							InP_Cae_011776
F27D9.8	191233_at	F27D9.8a	F27D9.8	WBGene00017866	F27D9.8b	stn-2		tm1869						Molecular_function:protein binding	InP_met_001475		ENSEMBL:ENSP00000311837:human:Gamma-2-syntrophin:E=63.3565 | ENSEMBL:ENSP00000342804:human:Isoform 1 of Gamma-1-syntrophin:E=63.3372 | ENSEMBL:ENSP00000276467:human:Isoform 2 of Gamma-1-syntrophin:E=56.8861 | ENSEMBL:ENSP00000341890:human:basic beta 1 syntrophin:E=35.9208 | ENSEMBL:ENSP00000338191:human:Isoform 1 of Beta-2-syntrophin:E=29.8861 | ENSEMBL:ENSP00000217381:human:Alpha-1-syntrophin:E=…
B0272.4	192135_at	B0272.4		WBGene00007130				pkP6160|snp_T05A10[3]	1	1	Post-embryonic expression. All cells, higher level in hypodermis. Gravid adults high level of signal persists in hypodermal cells of vulva, rectum and surrounding buccal cavity.	vulva|rectum|all cells	24	Molecular_function:catalytic activity|Biological_process:metabolism|Molecular_function:naphthoate synthase activity|Biological_process:menaquinone biosynthesis	KOG0016	Enoyl-CoA hydratase/isomerase	ENSEMBL:ENSP00000354737:human:Peroxisomal 3,2-trans-enoyl-CoA isomerase:E=40.1192 | ENSEMBL:ENSP00000369468:human:Peroxisomal 3,2-trans-enoyl-CoA isomerase:E=40.0809 | ENSEMBL:ENSP00000369463:human:Peroxisomal D3,D2-enoyl-CoA isomerase:E=39.1612 | ENSEMBL:ENSP00000354799:human:Isoform 1 of Testis-specific chromodomain protein Y 1:E=26.6576 | ENSEMBL:ENSP00000250836:human:Testis-specific chromodom…
T05F1.3	192763_at	T05F1.3		WBGene00004488		rps-19	rps-19 encodes a small ribosomal subunit S19 protein, orthologous to human RPS19 (OMIM:603474, mutated in Diamond-Blackfan anemia).	tm2046|ttTi7215|uCE1-950|uCE1-949					23	Molecular_function:structural constituent of ribosome|Biological_process:protein biosynthesis|Cellular_component:intracellular|Cellular_component:ribosome|Biological_process:larval development (sensu Nematoda)|Biological_process:growth|Biological_process:reproduction|Biological_process:embryonic development (sensu Metazoa)	KOG3411	40S ribosomal protein S19	ENSEMBL:ENSP00000221975:human:40S ribosomal protein S19:E=36.3979 | FLYBASE:CG4464-PA:fly:Flybase gene name is RpS19a-PA:E=38.6576 | FLYBASE:CG5338-PB:fly:Flybase gene name is RpS19b-PB:E=36.1135 |
T27E4.9	172901_x_at	T27E4.9		WBGene00002020		hsp-16.49	hsp-16.49 encodes a 16-kD heat shock protein (HSP) that is a member of the hsp16/hsp20/alphaB-crystallin (HSP16) family of heat shock proteins, and that is identical to the protein encoded by hsp-16.48; HSP-16.49 is likely to function as a passive ligand temporarily preventing unfolded proteins from aggregating.	tm1221						Molecular_function:structural constituent of eye lens|Biological_process:determination of adult life span	KOG3591	Alpha crystallins	ENSEMBL:ENSP00000227251:human:Alpha crystallin B chain:E=14.9586 | ENSEMBL:ENSP00000248553:human:Heat-shock protein beta-1:E=13.5528 | ENSEMBL:ENSP00000291554:human:Alpha crystallin A chain:E=13.4815 | ENSEMBL:ENSP00000004982:human:Alpha crystallin family protein:E=11.4685 | ENSEMBL:ENSP00000281938:human:Heat-shock protein beta-8:E=11.3665 | FLYBASE:CG4533-PA:fly:Flybase gene name is l(2)efl-PA:E…
F28D1.9	174448_s_at	F28D1.9		WBGene00009218				ttTi8423	0	2	Larval Expression: pharynx; hypodermis; unidentified cells in head;	head|pharynx|hypodermis|vulval muscle|Reproductive System|intestine - . cells	9	Molecular_function:catalytic activity|Biological_process:metabolism|Molecular_function:ligase activity|Molecular_function:AMP binding|Biological_process:teichoic acid biosynthesis|Molecular_function:D-alanine-poly(phosphoribitol) ligase activity|Molecular_function:o-succinylbenzoate-CoA ligase activity|Biological_process:menaquinone biosynthesis|Molecular_function:acetate-CoA ligase activity|Mole…			ENSEMBL:ENSP00000300456:human:Long-chain fatty acid transport protein 4:E=131.77 | ENSEMBL:ENSP00000373981:human:Long-chain fatty acid transport protein 1:E=128.824 | ENSEMBL:ENSP00000252595:human:71 kDa protein:E=127.018 | ENSEMBL:ENSP00000262462:human:Long-chain fatty acid transport protein 6:E=98.0655 | ENSEMBL:ENSP00000267842:human:Very-long-chain acyl-CoA synthetase:E=97.1135 | ENSEMBL:ENSP0…
D2030.5	191695_at	D2030.5		WBGene00008415		mce-1		tm450|ok243	0	4	D2030.5 shows expression in the intestine as well as other tissues.		8		KOG2944	Glyoxalase	ENSEMBL:ENSP00000244217:human:Methylmalonyl-CoA epimerase, mitochondrial precursor:E=44.7447 |
C24A8.4	174137_s_at	C24A8.4		WBGene00016038		cst-2		gk413					1	Molecular_function:protein kinase activity|Molecular_function:ATP binding|Biological_process:protein amino acid phosphorylation|Molecular_function:protein serine/threonine kinase activity|Molecular_function:protein-tyrosine kinase activity|Molecular_function:magnesium ion binding			ENSEMBL:ENSP00000347009:human:Serine/threonine-protein kinase 3:E=118.796 | ENSEMBL:ENSP00000262978:human:Isoform 1 of Serine/threonine-protein kinase 4:E=115.658 | ENSEMBL:ENSP00000361885:human:Isoform 2 of Serine/threonine-protein kinase 4:E=115.638 | ENSEMBL:ENSP00000261573:human:Isoform B of Serine/threonine-protein kinase 24:E=73.8539 | ENSEMBL:ENSP00000276210:human:Serine/threonine-protein …
341	176837_at
ZC449.5	174308_at	ZC449.5	ZC449.5	WBGene00022615				snp_ZC449[6]|snp_ZC449[7]					1		InP_uni_006316		ENSEMBL:ENSP00000282478:human:dentin sialophosphoprotein preproprotein:E=24.8239 | ENSEMBL:ENSP00000373027:human:Chromosome 6 open reading frame 205:E=20.4318 | ENSEMBL:ENSP00000365472:human:Chromosome 6 open reading frame 205:E=20.1611 | ENSEMBL:ENSP00000372842:human:Chromosome 6 open reading frame 205:E=20.1611 | ENSEMBL:ENSP00000333119:human:Hypothetical protein:E=20.0458 | ENSEMBL:ENSP0000037…
Y102A11A.8	176506_s_at	Y102A11A.8		WBGene00022418				ttTi5079|uCE6-712							InP_met_015179		ENSEMBL:ENSP00000264748:human:Fibroblast growth factor receptor-like 1 precursor:E=30.0655 | ENSEMBL:ENSP00000358052:human:Isoform 17 of Fibroblast growth factor receptor 2 precursor:E=20.0362 | ENSEMBL:ENSP00000309878:human:Isoform 18 of Fibroblast growth factor receptor 2 precursor:E=19.9586 | ENSEMBL:ENSP00000358061:human:Isoform 9 of Fibroblast growth factor receptor 2 precursor:E=19.9586 | E…
F54A5.3	172507_x_at	F54A5.3a	F54A5.3	WBGene00018788	F54A5.3d|F54A5.3b|F54A5.3c	shc-1	F54A5.3 encodes four proteins by multiple splicing, three of which are rather small (52-81 residues); however, one isoform (F54A5.3A, 316 residues) is a ortholog of vertebrate Shc proteins (e.g., p52/p46SHC and p66SHC); like its orthologs, F54A5.3A has a PTB and an SH2 domain in N- to C-terminal order; F54A5.3 has no obvious function in mass RNAi assays, but might be involved in RAS signal transd…	ok198|tm1729	1	1	Larval Expression: intestine; anal depressor muscle; body wall muscle; hypodermis;|Larval Expression: pharynx; intestine; Nervous System; nerve ring; head neurons; tail neurons;|Larval Expression: pharynx; intestine; body wall muscle; Nervous System; nerve ring; head neurons; tail neurons; phasmids;|Larval Expression: anal depressor muscle; Reproductive System; developing vulva; body wall muscle;…	hypodermis|intestine|vulval muscle|Reproductive System|body wall muscle|anal depressor muscle|pharynx|intestine|head neurons|tail neurons|nerve ring|vulval muscle|nervous system|Reproductive System|pharynx|hypodermis|intestine|head neurons|tail neurons|nerve ring|vulval muscle|nervous system|seam cells|Reproductive System|body wall muscle|gonad sheath cells|phasmids|head|tail|head neurons|tail ne…	21	Biological_process:intracellular signaling cascade	KOG3697	Adaptor protein SHC and related proteins	ENSEMBL:ENSP00000357435:human:Isoform p52Shc of SHC-transforming protein 1:E=29.6198 | ENSEMBL:ENSP00000312172:human:SHC (Src homology 2 domain containing) transforming protein 1:E=29.6198 | ENSEMBL:ENSP00000357428:human:Isoform p66Shc of SHC-transforming protein 1:E=29.2518 | ENSEMBL:ENSP00000336919:human:SHC (Src homology 2 domain containing) transforming protein 1:E=29.2441 | ENSEMBL:ENSP00000…
Y51A2D.9	191098_at	Y51A2D.9		WBGene00013077				uCE3-1202					8		LSE0506	Uncharacterized protein with conserved cysteine
C10F3.5	191622_s_at	C10F3.5		WBGene00003954	C10F3.4b	pcm-1		pk84|tm363|qa201					6	Molecular_function:protein-L-isoaspartate (D-aspartate) O-methyltransferase activity|Biological_process:protein modification|Molecular_function:methyltransferase activity|Biological_process:embryonic development (sensu Metazoa)	KOG1661	Protein-L-isoaspartate(D-aspartate) O-methyltransferase	ENSEMBL:ENSP00000356354:human:Protein-L-isoaspartate (D-aspartate) O-methyltransferase:E=59.9208 | ENSEMBL:ENSP00000239377:human:Protein-L-isoaspartate (D-aspartate) O-methyltransferase:E=59.7959 | ENSEMBL:ENSP00000353739:human:Isoform 1 of Protein-L-isoaspartate O-methyltransferase domain-containing protein 1:E=13.1308 | ENSEMBL:ENSP00000358773:human:Hypothetical protein:E=10.3872 | ENSEMBL:ENSP…
R06A10.2	175736_at	R06A10.2	R06A10.2	WBGene00001745		gsa-1	The gsa-1 gene encodes a Gs alpha subunit of heterotrimeric G proteins which affects L1 larval stage viability, movement, and egg laying; it is genetically upstream of sgs-1 with respect to neuronal degeneration, as defined by gain-of-function analysis, and is expressed in excitable cells.	pk27|ce81|ce94|pk75|cxTi10122	1	1	Extensive expression observed in embryos. Larval stages and adults expression restricted to neural and muscle cells, virtually all neurons stain (head ganglia, ventral nerve cord and tail ganglia). Also hermaphrodite-specific neurons (HSNs) and canal-associated neurons (CANs) show expression. Most muscle cells show expression. Body wall muscle cells shows a punctate expression pattern of the tran…	neurons|intestine|pharyngeal muscle|vulval muscle|uterine muscle|vulva|pharyngeal muscle|nerve ring|ventral nerve cord|tail ganglia|male specific neurons|male specific muscles	3	Molecular_function:signal transducer activity|Molecular_function:guanyl nucleotide binding|Biological_process:G-protein coupled receptor protein signaling pathway|Molecular_function:GTP binding|Biological_process:signal transduction|Biological_process:potassium ion transport|Molecular_function:cation transporter activity|Biological_process:positive regulation of growth rate|Biological_process:loc…	KOG0099	G protein subunit Galphas, small G protein superfamily	ENSEMBL:ENSP00000265621:human:Guanine nucleotide-binding protein G-s-alpha-3:E=142.357 | ENSEMBL:ENSP00000360136:human:Isoform Gnas-2 of Guanine nucleotide-binding protein G(s) subunit alpha isoforms short:E=142.149 | ENSEMBL:ENSP00000360126:human:Isoform Gnas-1 of Guanine nucleotide-binding protein G(s) subunit alpha isoforms short:E=138.244 | ENSEMBL:ENSP00000265620:human:46 kDa protein:E=137.7…
C50F7.9	183841_at	C50F7.9		WBGene00016847				cxTi9501					13		LSE0016	Predicted secreted small molecules methylase
K08C7.6	178737_at	K08C7.6		WBGene00010648				ok299					8
K06H7.2	187516_at	K06H7.2		WBGene00019456			This gene encodes a protein containing an F-box, a motif predicted to mediate protein-protein interactions either with homologs of yeast Skp-1p or with other proteins.	uCE6-1113					6		LSE0732	Unnamed protein
T21G5.5	181889_at	T21G5.5c	T21G5.5	WBGene00006423	T21G5.5b|T21G5.5a	star-2		ok483						Molecular_function:nucleic acid binding|Biological_process:positive regulation of growth rate|Biological_process:larval development (sensu Nematoda)|Biological_process:physiological process|Biological_process:locomotion|Biological_process:positive regulation of locomotion|Biological_process:oviposition			ENSEMBL:ENSP00000355094:human:Isoform 4 of Quaking protein:E=66.4685 | ENSEMBL:ENSP00000354867:human:Isoform 2 of Quaking protein:E=66.4437 | ENSEMBL:ENSP00000354951:human:Isoform 1 of Quaking protein:E=66.2291 | ENSEMBL:ENSP00000275262:human:Isoform 6 of Quaking protein:E=66.2076 | ENSEMBL:ENSP00000347336:human:46 kDa protein:E=32.0315 | ENSEMBL:ENSP00000281156:human:OTTHUMP00000016670:E=30.7447…
F21C10.7	174837_s_at	F21C10.7		WBGene00017657				cxTi10505					27	Cellular_component:extracellular matrix (sensu Metazoa)|Biological_process:cell adhesion|Biological_process:blood coagulation	InP_met_001729		ENSEMBL:ENSP00000374230:human:titin isoform novex-3:E=66.2441 | ENSEMBL:ENSP00000354117:human:632 kDa protein:E=66.2441 | ENSEMBL:ENSP00000348444:human:Isoform 7 of Titin:E=60.3098 | ENSEMBL:ENSP00000347764:human:Isoform 2 of Titin:E=53.0706 | ENSEMBL:ENSP00000352154:human:titin isoform novex-1:E=46.4949 | ENSEMBL:ENSP00000286104:human:Isoform 3 of Titin:E=46.4949 | ENSEMBL:ENSP00000340554:human:…
C36F7.1	189594_at	C36F7.1		WBGene00007984		irx-1	irx-1 encodes a homeodomain-containing protein that is most similar to members of the Iroquois subclass of TALE (three amino acid loop extension) superclass atypical homeodomain proteins; IRX-1 is predicted to function as a transcriptional regulator during development, but as loss of irx-1 activity via RNAi results in no obvious defects, the precise role of irx-1 in C. elegans development and/or …	tm238					0	Molecular_function:transcription factor activity|Molecular_function:sequence-specific DNA binding|Biological_process:regulation of transcription, DNA-dependent|Cellular_component:nucleus|Molecular_function:DNA binding|Biological_process:regulation of transcription|Biological_process:positive regulation of growth rate|Biological_process:larval development (sensu Nematoda)|Biological_process:physio…	KOG0773	Transcription factor MEIS1 and related HOX domain proteins	ENSEMBL:ENSP00000331608:human:Iroquois-class homeodomain protein IRX-3:E=38.699 | ENSEMBL:ENSP00000307006:human:Iroquois-class homeodomain protein IRX-2:E=32.5686 | ENSEMBL:ENSP00000231357:human:Iroquois-class homeodomain protein IRX-4:E=30.4949 | ENSEMBL:ENSP00000290552:human:Iroquois-class homeodomain protein IRX-6:E=30.4437 | ENSEMBL:ENSP00000316250:human:iroquois homeobox protein 5:E=30.2007 …
T21E8.4	178363_at	T21E8.4		WBGene00011902				cxTi3309					0		InP_Cae_012098
[truncated: 1,680 more rows]

## Sheet: hlh-1 not total muscle
Genes detected in the HLH-1 dataset (Fukushige et al 2006) but not the total muscle enriched dataset
									Neuron expression Key	Muscle Key
									0 = Not annotated as expressed in neurons	0 = not expressed in muscle
									1 = In neurons	1 = expressed in bwm, anal depressor, head muscle, anal muscle, or all cells
									3 = In all cells	2 = expressed only in vulval muscle
									4 = male specific	3 = expressed in early embryo only
									5 = No spatial expression data	4 = described in literature as expressed in body wall muscle
[truncated: 1,778 more rows]

## Sheet: total muscle not hlh-1
Genes detected in the total muscle enriched dataset but not the HLH-1 dataset (Fukushige et al 2006)
[truncated: 726 more rows]

[truncated: 1 more sheets: Total muscle and hlh-1]
