# Supplementary material for: The embryonic muscle transcriptome of Caenorhabditis elegans
Source: Genome Biol. 2007 Sep 12;8(9):R188. doi: 10.1186/gb-2007-8-9-r188 (PMC2375026; doi:10.1186/gb-2007-8-9-r188)
Supplement: Additional data file 11 — Provided is the full list of GFP reporters generated. Summarized expression patterns and primer sets used to generate each promoter::GFP are included. [file gb-2007-8-9-r188-S11.xls]

## Sheet: Expression Patterns
Additional Data File 9. GFP Expression Patterns
Affy ID	Cosmid Name	Common Name	Strain Name	bwm	vul	anal	phg	Description
174512_at	B0414.5	cpb-3	KM386, KM387					2/6 head neurons, one strain with ints, no embyros
	B0414.5	cpb-3	No lines	x	x	x	x	x
175557_at	ZK809.7	prx-2	KM388, KM389					2 head neurons, faint, otherwise GFP-
	ZK809.7	prx-2	KM290, KM291					very faint head neurons, two strains GFP-
192645_at	F46G10.6	mxl-3	KM390, KM391					2-8 strong head neurons, exc cell strong, tail neurons(~2), post ints, no embryo GFP
	F46G10.6	mxl-3	KM292,KM293					2-4 head neurons in late embryo with signal decreasing with age. All 9 lines the same although differences in intensity.
173263_s_at	K11H3.1	gpdh-2	No lines	x	x	x	x	x
175290_at	C05D2.1	daf-4	No lines	x	x	x	x	x
176040_s_at	ZK688.6	tag-282	KM294, KM295					2-4 head neurons in late embryo with signal decreasing with age.
176626_at	C36E6.3	mlc-1	KM296, KM297					strong bwm, pharyngeal, vulval, and anal depressor; a bit mosaic; starts at 3-fold?
176818_s_at	C02F12.7	tag-278	KM298, KM299					rare, mosaic bwm in adults; a bit stronger in early Ls; strong GFP+ 3-fold emb die with morphogenesis defects - lmpy dmpyish
179051_s_at	ZK228.3		KM300, KM301					strong emb gut and hyp, tail hyp
179959_at	C18B2.3		KM302, KM303					strong bwm, vulval muscle and anal depressor, strong bwm at 3-fold into L1s, earliest exp is faint bwm in 2-fold seen in line B.
180362_at	K06A9.3		KM304, KM305					strong to moderate pharyngel, bwm, vul, anal dep, all mosaic; 3-fold earliest embryonic seen
180877_s_at	F53G2.4	pqn-42	KM306, KM307					faint posterior pharynx, possibly gland or neuronal cell; looks like 4 nuclei surrounding grinder; only in one of five strains; re-checked and no GFP seen
193759_at	B0304.1	hlh-1	PD7963					bwm, faint and mosaic
191856_s_at	K12F2.1	myo-3	KM308, KM309					strong bwm, vulval muscle
191987_at	K09A9.6		KM310, KM311					strong head and tail bwm, vul, head and tail neurons, VNC (subset of neurons?), no embryonic seen
190358_at	R04B5.5		KM312, KM313					moderate bwm, mosaic, tail hyps, earlies bwm is comma with 1-2 cells +, by 3-fold fairly strong in many bwm; early gut at 12E, strong gut at 1.5 fold then fades to cytoplasmic and gone.
189767_at	R05F9.6		KM314, KM315					bwm, pharyngeal, vul mu, no embronic seen; VNC
189320_at	Y41G9A.3		KM316, KM317					strong bwm, vul, mu int, occaisonal weak pharyngeal, spermatheca, faint VNC, head neurons; embryonic bwm starts at 3-fold and very strong in L1s.
191793_at	K07C11.5	tag-225	KM318, KM319					strong bwm, vul, anal, rare ant pharynx, bwm precursors, tail hyp, neurons; early embryonic bwm at least by horseshoe stage
188459_s_at	F28H1.2	cpn-3	KM320, KM321					strong vul, bwm, anal, mu int, sphincter, head neurons
180520_at	T28H10.2		KM322, KM323					faint head neurons but mostly no GFP; re-inject since original soe not great; subsequent lines still GFP negative
186463_at	D1007.14	pqn-24	KM324, KM325					faint to moderate head bwm, no other GFP seen, no embryonic
184356_s_at	F15B10.2	drh-1	KM326, KM327					head and tail neurons, no embryonic
191799_at	T22B3.1	dpy-20	KM392, KM393					hyps and seams in Ls and adults, faint bwm flanking strong seam expression; no embyronic seen
188008_s_at	F54D7.4	zig-7	KM328, KM329					very strong bwm, not mosaic, vul mu, no anal, no pharyngeal, no embryonic seen; bwm arms clearl visible. All four strains throw low number of rollers that are a bit sick.
191557_at	T04H1.1	tag-348	KM330, KM331					strong vul, moderate bwm, no phar, no anal, no embryonic seen
186801_s_at	F45D11.15		KM332, KM333					faint, sparse adults bwm, strong head neurons, embryonic gut and embryonic hyps
193545_s_at	F57B7.4	mig-17	KM334, KM335					faint to moderate, sparce bwm; VNC; no embryonic seen
177555_at	F09B9.4		KM336, KM337					strong and mosaic bwm expression beginning at 3-fold; no other muscle types seen
181030_at	Y69E1A.6	sri-19	KM338, KM339					strong head neuron pair, strong 1.5 emb and L1 bwm, faint adult bwm (usually head), faint vul; animals are slightly
190391_s_at	R04B5.6		KM340, KM341					no GFP except for one line with a couple of head neurons and pharyngeal nuceli
177570_s_at	F21H7.3		KM342, KM343					strong bwm in 3-fold embryos; no other muscle seen in larvae or adults; saw faint bwm in 1.5 fold embryo but no earlier.
182759_at	K01A2.1	sgcb-1	KM344, KM345					strong 3-fold emb bwm that fades and becomes mosaic in late L's and adults, vul, anal dep, spinchter, mu int; seam cells in one line at least
189022_at	ZK792.7		KM346, KM347					strong pharyngeal muscle, tail and head neurons, strong bean and later embryonic bwm?; strong GFP emb/Ls are lumpy dumpy or worse
189984_s_at	T07C12.9		KM348, KM349					strong pharyngeal and bwm; no vul or anal seen; no embryonic seen
188607_at	ZK1058.6	nit-1	KM350, KM351					faint pair of head neurons in one strain GFP +; nothing else seen
178078_at	T12D8.9		KM352, KM353					strong bwm, pharyngeal, vul, anal, mu int, sphincter muscles; no embryonic seen
178718_at	T22A3.4	tag-237	KM354, KM355					strong pharyngeal, vulval, bwm, anal dep, mu int; 3-fold earliest embryonic
188483_s_at	F09F7.2	mlc-3	no lines	x	x	x	x	no stable roller lines after multiple injections
174029_at	T14F9.4	peb-1	KM356, KM357					faint hyp in 1/10 animals; no other gfp seen
178180_at	F21H7.4		KM358, KM359					no gfp seen in adults or embryos
190430_at	ZK892.7	sdz-38	KM360, KM361					faint head neurons in some animals, no other gfp, no embryonic
176595_at	Y97E10AR.2		KM362, KM363					strong bwm, 2 head neurons, intestine; strong early emb (8 MS) and later strong 3-fold bwm
179396_at	C35A5.6		KM370, KM371					no gfp in adults or embryos; not even background
182798_at	T04A6.1		KM364, KM365					strong anal dep, sphinct, vul,; moderate and sporadic bwm; no embryonic seen; re-checked embryonic 6-15 and saw none.
193133_s_at	ZK337.1A		KM366, KM367	x	x	x	x	no stable roller lines after multiple injections
189517_at	T13B5.3		KM368, KM369					strong bwm, vul, anal dep, mu int; strain A shows embryonic bwm starting at 1.5 fold and strong at 3-fold
190920_at	Y69F12A.2	alh-12	no lines	x	x	x	x	highly repetitive DNA in promoter.
186515_at	T28A11.21	fbxa-64	KM372, KM373					moderate vul muscle and VNC, faint and mosaic bwm; no embryonic seen
172848_x_at	F54D8.2	tag-174	KM374, KM375					strong bwm, pharyngeal muscle, posterior ints and occaisional seams. Embryonic bwm and pharyngeal starts at the bean stage. Strong by 3-fold
177550_at	F49H6.7	srw-37	KM376, KM377					faint head neurons; spermatheca in one strain; no embryonic
193741_at	T03G11.8	zig-6	KM378, KM379					faint vul, sphincter, anal dep, mu int; faint head neurons; rare spermatheca; bean to L1 see head bwm?- 4 quads of single to double cells GFP+ that don't exactly look like bwm close to bwm position - could be unhappy bwm due to exp?
189529_at	T26E3.2	ndx-1	KM380, KM381					strong pan neuronal; spermatheca; faint vulval mu; rare and faint bwm in adult; neuronal starts at bean with strong at 3-fold.
185080_at	F56F10.2		no lines	x	x	x	x
180317_at	T05E11.2		KM382, KM383					one strong head neuron; faint head and tail neurons; no embryonic seen
176025_at	D2007.1		KM384, KM385					strong but mosaic bwm; spermatheca; head neurons; 3-fold embryo strong bwm, no earlier embryonic seen.
175465_at	H22K11.4		NC755, NC756					strong GFP expression in BWM, anal muscle and vulval muscles. GFP visible in late embryo.
175346_at	E02H4.3	tag-172	NC759, NC760					strong GFP expression in BWM, anal muscle and vulval muscles. GFP visible in late embryo.

## Sheet: Primer Sets for GFP reporters
Additional Data File 9. GFP Reporters
Affy ID	Cosmid Name	Common Name	Strain Name	Method	5' primer A	5' primer A2	3' Primer B	5' Bam oligo	3' Bam oligo	Amplicon Size
174512_at	B0414.5	cpb-3	KM386, KM387	SOE	cgaggaaccggaggaagcttg	agcaatgtattctaaatttaaattt	GTCCTTTGGCCAATCCCGGGGATCcatggtgaatgcttttatcaacgg			758bp
	B0414.5	cpb-3	No lines	BAM				ggaaccggaggatccttggtgaag	ctcggtcattcggatccatggtgaatg	758 bp
175557_at	ZK809.7	prx-2	KM388, KM389	SOE	ttcattatttttgaatttcagaac	tggtgacggcagtactcgactac	GTCCTTTGGCCAATCCCGGggatccattttatatacaaaaagaaaaga			398 bp
	ZK809.7	prx-2	KM290, KM291	BAM				gaatttcaggatcctgatggtgacggcagt	cctaaagtggggatccattttatatacaaaaagaaa	398 bp
192645_at	F46G10.6	mxl-3	KM390, KM391	SOE	gtaggaattgttcaagggaaa	gaagaaatacagtctttaaagata	GTCCTTTGGCCAATCCCGGGGATCcatggtagagatgttgactgtaaa			4 kb
	F46G10.6	mxl-3	KM292,KM293	BAM				gggaaaggatccgaagaaatacagtctttaaagata	caacgattggatccatggtagagatgttgactgtaaa	4 kb
173263_s_at	K11H3.1		No lines	BAM				cgatgtcgacgacccattttttagtttcag	catacacgaggatccattcactgcgcgcag	1.7 kb
175290_at	C05D2.1	daf-4	No lines	BAM				ggaaattctcaggatccgcaaaattattg	gtccctttcggatccatctgaaaattgaag	4 kb
176040_s_at	ZK688.6		KM294, KM295	BAM				cacagaatacaaaggatccttttttgaataaa	actggattcggatccataccgtggacgctc	1.8 kb
176626_at	C36E6.3	mlc-1	KM296, KM297	BAM				ccaactcaggatcctgtggactgtactg	tcttcttggcggccggatccatgttgga	2.7 kb
176818_s_at	C02F12.7		KM298, KM299	BAM				caaccttttctaggatccgttattgtttgt	gccttggagatggatccattcttctaggtg	1.8 kb
179051_s_at	ZK228.3		KM300, KM301	SOE	cggtgggtttatcactaactc	tataaaaaactagtggaaaaaactg	GTCCTTTGGCCAATCCCGGGGATCcattgtggtgaaaattctgaaata			1.6 kb
179959_at	C18B2.3		KM302, KM303	SOE	gcggataatgattctcgacga	gtctgaaaacgagaattaatgaaa	GTCCTTTGGCCAATCCCGGGGATCcatttcgatcgtctgcaaaaatga			1.4 kb
180362_at	K06A9.3		KM304, KM305	SOE	cacgagctcattcaaatggag	tttttgcgcagttttataaccgtt	GTCCTTTGGCCAATCCCGGGGATCcatttatcaaccagaaaatgttac			1.5 kb
180877_s_at	F53G2.4	pqn-42	KM306, KM307	SOE	catactcgtgatctcgccaag	attttttccggttttttgaaaaaa	GTCCTTTGGCCAATCCCGGGGATCcatattcgctttagagtgaaatct			1.0 kb
193759_at	B0304.1	hlh-1	PD7963	SOE	cgaggtttggatcacaatcag	gcgttttttgggattctgaatg	GTCCTTTGGCCAATCCCGGGGATCcatttctggaaaattattggaaaa			3 kb
191856_s_at	K12F2.1	myo-3	KM308, KM309	SOE	gcaacaaacataattaaaaatcga	tgtaggcaatcagtcaaacc	GTCCTTTGGCCAATCCCGGGGATCcatttctagatggatctagtggtc			2.6 kb
191987_at	K09A9.6		KM310, KM311	SOE	gaatgatctgaaaaagcctaaatt	gtatttattcgtgaaagtggaata	GTCCTTTGGCCAATCCCGGGGATCcattttgtcttgaggagtaataaa			4 kb
190358_at	R04B5.5		KM312, KM313	SOE	gagaacccaaaatggagatgtt	aatctatcaatgaaactttataaa	GTCCTTTGGCCAATCCCGGGGATCcattactgaaacaaatcatttcaa			450 bp
189767_at	R05F9.6		KM314, KM315	SOE	atcaatttcaaacatcttggcga	gattcatatgatttttggaaatat	GTCCTTTGGCCAATCCCGGGGATCcattttaggctgaaaataaatatt			1.2 kb
189320_at	Y41G9A.3		KM316, KM317	SOE	ctagaagcatttcttaccttga	gtcatcaagtatataccagaattc	GTCCTTTGGCCAATCCCGGGGATCcattgataatcactcatttggaga			4 kb
191793_at	K07C11.5		KM318, KM319	SOE	gggttagccaattggcgagag	tgttattatactggaatattaaag	GTCCTTTGGCCAATCCCGGGGATCcatctgaaaatggaattagtataa			2.8 kb
188459_s_at	F28H1.2	cpn-3	KM320, KM321	SOE	gaaatttgcccttgctgcaatc	tttccccaattttcaatctatttc	GTCCTTTGGCCAATCCCGGGGATCcatggtgtttagaagggggatagt			1.6 kb
180520_at	T28H10.2		KM322, KM323	SOE	gagcaagtggtctcattataaaat	gaaaaaagtaaagtgagccggt	GTCCTTTGGCCAATCCCGGGGATCcatgtgtgataatgaaaatcgacga			867 bp
186463_at	D1007.14	pqn-24	KM324, KM325	SOE	caaaactcggaatgaactcacc	gtcaaaatgatagagcatgttc	GTCCTTTGGCCAATCCCGGGGATCcattgcagaagttgacatattatag			737 bp
184356_s_at	F15B10.2	drh-1	KM326, KM327	SOE	cagctaatggagaagtaatcaat	cttgaggcattccaatttaattta	GTCCTTTGGCCAATCCCGGGGATCcattttatctgcaaatttagattt			570 bp
191799_at	T22B3.1	dpy-20	KM392, KM393	SOE	ggataaaaaagaagagtagcaata	caataaattgatctcaatgactag	GTCCTTTGGCCAATCCCGGGGATCcattccgacaaattacaaaaaaaaag			3.4 kb
188008_s_at	F54D7.4	zig-7	KM328, KM329	SOE	aaatggttaggaatttgttttgtg	ctatatcaatctgggagtgtca	GTCCTTTGGCCAATCCCGGGGATCcatatcttcagtgaagaaagatat			4 kb
191557_at	T04H1.1		KM330, KM331	SOE	gaatgcgtctggatttccaga	ttctagatggatctagtggtc	GTCCTTTGGCCAATCCCGGGGATCcattgtaggcaatcagtcaaacc			2.6 kb
186801_s_at	F45D11.15		KM332, KM333	SOE	catacgagcagatgaagtttag	cacggcgataagagtaattgct	GTCCTTTGGCCAATCCCGGGGATCcattttctcaacagttgacggcat			1.3 kb
193545_s_at	F57B7.4	mig-17	KM334, KM335	SOE	cttgcgcgaaaagaagcgctt	gtttctaaaagaaccaattaaaga	GTCCTTTGGCCAATCCCGGGGATCcatcgtgtcctattgaaacatgag			3.2 kb
177555_at	F09B9.4		KM336, KM337	SOE	ctgccgtgaagcgaaacagat	aatttctgcgttatggaagaac	GTCCTTTGGCCAATCCCGGGGATCcatccctacctgaaatttatgaaa			1.9 kb
181030_at	Y69E1A.6	sri-19	KM338, KM339	SOE	gttgagcaaaagcggcagaaat	tttttatgtgttctggaagacga	GTCCTTTGGCCAATCCCGGGGATCcatttgacttttgaaaatcagctc			1.4 kb
190391_s_at	R04B5.6		KM340, KM341	SOE	ttgttcctgaggtatctgctc	tttgtgaaaatttttattttcctga	GTCCTTTGGCCAATCCCGGGGATCcatttcaaattagaaggatttaatat			1.3 kb
177570_s_at	F21H7.3		KM342, KM343	SOE	gtaggaaacaggcggttggta	caccaaaccgggattgtaaaaa	GTCCTTTGGCCAATCCCGGGGATCcatggtcgaagagaaaagttgaaa			669 bp
182759_at	K01A2.1		KM344, KM345	SOE	gactcacaatcactgcagttg	tctggaataattggaaatttttgtg	GTCCTTTGGCCAATCCCGGGGATCcatattcaaattcagagggaatat			3.3 kb
189022_at	ZK792.7		KM346, KM347	SOE	cctccatctccaactaccaca	tacccttttctgaaaaaagacgca	GTCCTTTGGCCAATCCCGGGGATCcataacagtagttggtaagaatcg			3.8 kb
189984_s_at	T07C12.9		KM348, KM349	SOE	cgatgcaaaatcaaactgggga	actcatcttgattttataaatttg	GTCCTTTGGCCAATCCCGGGGATCcattattgtagttgtagagacttt			1.7 kb
188607_at	ZK1058.6		KM350, KM351	SOE	aaagaaagcccccatcatctg	gttttctggaaaattttaagctta	GTCCTTTGGCCAATCCCGGGGATCcattttgaatctgaaaaaaggagca			746 bp
178078_at	T12D8.9		KM352, KM353	SOE	gtagtcaatgagtgtttgccac	actggacaattaaacaactagtag	GTCCTTTGGCCAATCCCGGGGATCcatctagttgggattgcacatttg			4 kb
178718_at	T22A3.4		KM354, KM355	SOE	gacacgctcgaaatgttccag	gcaataaaattggtttaaatatca	GTCCTTTGGCCAATCCCGGGGATCcattttcagaagtttcagtagaaa			733 bp
188483_s_at	F09F7.2	mlc-3	no lines	SOE	gtttgatggtgtcatcagatgag	ggtaaattcccttaccgagttt	GTCCTTTGGCCAATCCCGGGGATCcattatgtgatgatgtgtgagtgt			2.2 kb
174029_at	T14F9.4	peb-1	KM356, KM357	SOE	ggtacacatttacttatcaatggt	ttaattatcagtattcatatgcgt	GTCCTTTGGCCAATCCCGGGGATCcattgtctgaaaaggaaaattgatg			4 kb
178180_at	F21H7.4		KM358, KM359	SOE	ggaagaataagttcaaaattacca	ggtcgaagagaaaagttgaaaat	GTCCTTTGGCCAATCCCGGGGATCcatcaccaaaccgggattgtaaaa			669 bp
190430_at	ZK892.7		KM360, KM361	SOE	ggtaactttttaaactacgatacc	cctttcatccaaaatgtttttaaa	GTCCTTTGGCCAATCCCGGGGATCcattttctgaaaaaaaagagatttag			4 kb
176595_at	Y97E10AR.2		KM362, KM363	SOE	ttgtagaaattgtatagctggaag	tttgaagaagattaataatgaagt	GTCCTTTGGCCAATCCCGGGGATCcattcgtgcgcatttgtgaattaa			1.5 kb
179396_at	C35A5.6		KM370, KM371	SOE	ggtctcgaaccaaaggatgtc	cctaatttttccttatttacttgt	GTCCTTTGGCCAATCCCGGGGATCcatgatgcaagaaggaaaaatgga			1.2 kb
182798_at	T04A6.1		KM364, KM365	SOE	ggagaaacaacatgcactcaag	gagattaagtcaatagttgtttttt	GTCCTTTGGCCAATCCCGGGGATCcatcttttactttggtatgacaag			952 bp
193133_s_at	ZK337.1A		KM366, KM367	SOE	cggcaaattttgagatgtgcct	ccttttcccttattttttcagatc	GTCCTTTGGCCAATCCCGGGGATCcatttctaaaagttgtgcgaattg			4 kb
189517_at	T13B5.3		KM368, KM369	SOE	aatttcgccgtgtttgcctgtt	ggataacttttttttcctaataaat	GTCCTTTGGCCAATCCCGGGGATCcatacttcggctgaaaagaattta			639 bp
190920_at	Y69F12A.2	alh-12	no lines	SOE	cataaggcatcgaaaagcaccc	gagaacagaagattttgagaatta	GTCCTTTGGCCAATCCCGGGGATCcatttttgaaactgaaaatatagtat			4 kb
186515_at	T28A11.21		KM372, KM373	SOE	caccatgacaagtaggagacaa	tttctgaaaaattaattgcattta	GTCCTTTGGCCAATCCCGGGGATCcattttcggcaatttatctgaaaa			2.2 kb
172848_x_at	F54D8.2		KM374, KM375	SOE	ccatcaaggttccacagaagaa	atttcttgaattttcgctttccct	GTCCTTTGGCCAATCCCGGGGATCcatgtcggatacctttaaaatttg			1.2 kb
177550_at	F49H6.7	srw-37	KM376, KM377	SOE	tccaatgattcttatcggcgg	actcaaggtattaacttttttttc	GTCCTTTGGCCAATCCCGGGGATCcatcagaaatatgttagttgttaaa			3.7 kb
193741_at	T03G11.8	zig-6	KM378, KM379	SOE	gatttccccgctggccgaa	gaaccccactttatagttagaac	GTCCTTTGGCCAATCCCGGGGATCcattcttatgaataataacacttttt			4 kb
189529_at	T26E3.2	ndx-1	KM380, KM381	SOE	cgcactgagccactcggacaa	gcctttatactcgtatttaaacga	GTCCTTTGGCCAATCCCGGGGATCcatttttctggaataaaaattggta			4kb
185080_at	F56F10.2		no lines	SOE	tgaagtgtactagtacaaccataa	ggaagtcggtaagatctcatc	GTCCTTTGGCCAATCCCGGGGATCcatgtagaaagcgttacctgaatt			4 kb
180317_at	T05E11.2		KM382, KM383	SOE	ggacacgttctcgttatgaatatg	atacaaattttaggccaaattcgt	GTCCTTTGGCCAATCCCGGGGATCcatgcatattgcaagaagaatcat			4 kb
176025_at	D2007.1		KM384, KM385	SOE	atcagaatcatcatcatcaggag	agaaacacaaatatgtacatgcag	GTCCTTTGGCCAATCCCGGGGATCcattctaaaaatatttttttggaata			963 bp
					5'primer	3'primer
175465_at	H22K11.4		NC755, NC756	pPD95.75	ctgcaggtattgagtactttg	cccgggcttgttggttgggatc
175346_at	E02H4.3		NC759, NC760	pPD95.75	aagcttcatgatcgaagaccg	cccgggtaagtgaagattttgtgtgg

## Sheet: Muscle Positive
Additional Data File 9. Muscle Positive Only
Affy ID	Cosmid	Gene	0hrRank	24hrRank	bwm	vul	anal	phg		Description
176818_s_at	C02F12.7	tag-278	147	140						rare, mosaic bwm in adults; a bit stronger in early Ls; strong GFP+ 3-fold emb die with morphogenesis defects - lmpy dmpyish
179959_at	C18B2.3		0	406						strong bwm, vulval muscle and anal depressor, strong bwm at 3-fold into L1s, earliest exp is faint bwm in 2-fold seen in line B.
176626_at	C36E6.3	mlc-1	93	156						strong bwm, pharyngeal, vulval, and anal depressor; a bit mosaic; starts at 3-fold?
180362_at	K06A9.3		152	380						strong to moderate pharyngel, bwm, vul, anal dep, all mosaic; 3-fold earliest embryonic seen
191856_s_at	K12F2.1	myo-3	710	240						strong bwm, vulval muscle
193759_at	B0304.1	hlh-1	142	83						bwm, faint and mosaic
189767_at	R05F9.6		671	576						bwm, pharyngeal, vul mu, no embronic seen; VNC
190358_at	R04B5.5		239	0						moderate bwm, mosaic, tail hyps, earlies bwm is comma with 1-2 cells +, by 3-fold fairly strong in many bwm; early gut at 12E, strong gut at 1.5 fold then fades to cytoplasmic and gone.
191987_at	K09A9.6		74	353						strong head and tail bwm, vul, head and tail neurons, VNC (subset of neurons?), no embryonic seen
189320_at	Y41G9A.3		0	570						strong bwm, vul, mu int, occaisonal weak pharyngeal, spermatheca, faint VNC, head neurons; embryonic bwm starts at 3-fold and very strong in L1s.
188459_s_at	F28H1.2	cpn-3	135	14						strong vul, bwm, anal, mu int, sphincter, head neurons
191793_at	K07C11.5	tag-225	35	589						strong bwm, vul, anal, rare ant pharynx, bwm precursors, tail hyp, neurons; early embryonic bwm at least by horseshoe stage
193545_s_at	F57B7.4	mig-17	106	266						faint to moderate, sparce bwm; VNC; no embryonic seen
191557_at	T04H1.1	tag-348	718	182						strong vul, moderate bwm, no phar, no anal, no embryonic seen
186801_s_at	F45D11.15		340	0						faint, sparse adults bwm, strong head neurons, embryonic gut and embryonic hyps
188008_s_at	F54D7.4	zig-7	101	289						very strong bwm, not mosaic, vul mu, no anal, no pharyngeal, no embryonic seen; bwm arms clearl visible. All four strains throw low number of rollers that are a bit sick.
181030_at	Y69E1A.6	sri-19	465	61						strong head neuron pair, strong 1.5 emb and L1 bwm, faint adult bwm (usually head), faint vul; animals are slightly
191799_at	T22B3.1	dpy-20	98	312						hyps and seams in Ls and adults, faint bwm flanking strong seam expression; no embyronic seen
177570_s_at	F21H7.3		346	0						strong bwm in 3-fold embryos; no other muscle seen in larvae or adults; saw faint bwm in 1.5 fold embryo but no earlier.
178718_at	T22A3.4	tag-237	15	558						strong pharyngeal, vulval, bwm, anal dep, mu int; 3-fold earliest embryonic
189022_at	ZK792.7		2	56						strong pharyngeal muscle, tail and head neurons, strong bean and later embryonic bwm?; strong GFP emb/Ls are lumpy dumpy or worse
182759_at	K01A2.1	sgcb-1	210	640						strong 3-fold emb bwm that fades and becomes mosaic in late L's and adults, vul, anal dep, spinchter, mu int; seam cells in one line at least
178078_at	T12D8.9		697	417						strong bwm, pharyngeal, vul, anal, mu int, sphincter muscles; no embryonic seen
177555_at	F09B9.4		67	617						strong and mosaic bwm expression beginning at 3-fold; no other muscle types seen
189984_s_at	T07C12.9		122	200						strong pharyngeal and bwm; no vul or anal seen; no embryonic seen
186463_at	D1007.14	pqn-24	563	337						faint to moderate head bwm, no other GFP seen, no embryonic
189517_at	T13B5.3		0	238						strong bwm, vul, anal dep, mu int; strain A shows embryonic bwm starting at 1.5 fold and strong at 3-fold
182798_at	T04A6.1		619	499						strong anal dep, sphinct, vul,; moderate and sporadic bwm; no embryonic seen; re-checked embryonic 6-15 and saw none.
176595_at	Y97E10AR.2		76	0						strong bwm, 2 head neurons, intestine; strong early emb (8 MS) and later strong 3-fold bwm
193741_at	T03G11.8	zig-6	628	0						faint vul, sphincter, anal dep, mu int; faint head neurons; rare spermatheca; bean to L1 see head bwm?- 4 quads of single to double cells GFP+ that don't exactly look like bwm close to bwm position - could be unhappy bwm due to exp?
189529_at	T26E3.2	ndx-1	558	0						strong pan neuronal; spermatheca; faint vulval mu; rare and faint bwm in adult; neuronal starts at bean with strong at 3-fold.
176025_at	D2007.1		289	766						strong but mosaic bwm; spermatheca; head neurons; 3-fold embryo strong bwm, no earlier embryonic seen.
186515_at	T28A11.21	fbxa-64	0	709						moderate vul muscle and VNC, faint and mosaic bwm; no embryonic seen
172848_x_at	F54D8.2	tag-174	0	294						strong bwm, pharyngeal muscle, posterior ints and occaisional seams. Embryonic bwm and pharyngeal starts at the bean stage. Strong by 3-fold
175465_at	H22K11.4		415	35						strong GFP expression in BWM, anal muscle and vulval muscles. GFP visible in late embryo.
175346_at	E02H4.3	tag-172	100	663						strong GFP expression in BWM, anal muscle and vulval muscles. GFP visible in late embryo.

## Sheet: GFPs shared by hlh1 and tot mus
GFP Reporter Genes that are also upregulated in HLH-1 induced embryos
				1 = GFP in muscle
				2 = GFP not in muscle
All Cosmid	Affy ID	Common Name	Strain Names	Expressed in muscle?	Expression Pattern
E02H4.3	175346_at		NC759, NC760	1	strong GFP expression in BWM, anal muscle and vulval muscles. GFP visible in late embryo.
D2007.1	176025_at		KM384, KM385	1	strong but mosaic bwm; spermatheca; head neurons; 3-fold embryo strong bwm, no earlier embryonic seen.
F09B9.4	177555_at		KM336, KM337	1	strong and mosaic bwm expression beginning at 3-fold; no other muscle types seen
R04B5.5	190358_at		KM312, KM313	1	moderate bwm, mosaic, tail hyps, earlies bwm is comma with 1-2 cells +, by 3-fold fairly strong in many bwm; early gut at 12E, strong gut at 1.5 fold then fades to cytoplasmic and gone.
F28H1.2	188459_s_at	cpn-3	KM320, KM321	1	strong vul, bwm, anal, mu int, sphincter, head neurons
T22A3.4	178718_at		KM354, KM355	1	strong pharyngeal, vulval, bwm, anal dep, mu int; 3-fold earliest embryonic
T03G11.8	193741_at	zig-6	KM378, KM379	1	faint vul, sphincter, anal dep, mu int; faint head neurons; rare spermatheca; bean to L1 see head bwm?- 4 quads of single to double cells GFP+ that don't exactly look like bwm close to bwm position - could be unhappy bwm due to exp?
Y69E1A.6	181030_at	sri-19	KM338, KM339	1	strong head neuron pair, strong 1.5 emb and L1 bwm, faint adult bwm (usually head), faint vul; animals are slightly
B0304.1	193759_at	hlh-1	PD7963	1	bwm, faint and mosaic
T07C12.9	189984_s_at		KM348, KM349	1	strong pharyngeal and bwm; no vul or anal seen; no embryonic seen
H22K11.4	175465_at		NC755, NC756	1	strong GFP expression in BWM, anal muscle and vulval muscles. GFP visible in late embryo.
C02F12.7	176818_s_at		KM298, KM299	1	rare, mosaic bwm in adults; a bit stronger in early Ls; strong GFP+ 3-fold emb die with morphogenesis defects - lmpy dmpyish
T26E3.2	189529_at	ndx-1	KM380, KM381	1	strong pan neuronal; spermatheca; faint vulval mu; rare and faint bwm in adult; neuronal starts at bean with strong at 3-fold.
Y97E10AR.2	176595_at		KM362, KM363	1	strong bwm, 2 head neurons, intestine; strong early emb (8 MS) and later strong 3-fold bwm
D1007.14	186463_at	pqn-24	KM324, KM325	1	faint to moderate head bwm, no other GFP seen, no embryonic
T28A11.21	186515_at		KM372, KM373	1	moderate vul muscle and VNC, faint and mosaic bwm; no embryonic seen
K07C11.5	191793_at		KM318, KM319	1	strong bwm, vul, anal, rare ant pharynx, bwm precursors, tail hyp, neurons; early embryonic bwm at least by horseshoe stage
C36E6.3	176626_at	mlc-1	KM296, KM297	1	strong bwm, pharyngeal, vulval, and anal depressor; a bit mosaic; starts at 3-fold?
T04A6.1	182798_at		KM364, KM365	1	strong anal dep, sphinct, vul,; moderate and sporadic bwm; no embryonic seen; re-checked embryonic 6-15 and saw none.
T04H1.1	191557_at		KM330, KM331	1	strong vul, moderate bwm, no phar, no anal, no embryonic seen
T12D8.9	178078_at		KM352, KM353	1	strong bwm, pharyngeal, vul, anal, mu int, sphincter muscles; no embryonic seen
F54D7.4	188008_s_at	zig-7	KM328, KM329	1	very strong bwm, not mosaic, vul mu, no anal, no pharyngeal, no embryonic seen; bwm arms clearl visible. All four strains throw low number of rollers that are a bit sick.
ZK792.7	189022_at		KM346, KM347	1	strong pharyngeal muscle, tail and head neurons, strong bean and later embryonic bwm?; strong GFP emb/Ls are lumpy dumpy or worse
K12F2.1	191856_s_at	myo-3	KM308, KM309	1	strong bwm, vulval muscle
K09A9.6	191987_at		KM310, KM311	1	strong head and tail bwm, vul, head and tail neurons, VNC (subset of neurons?), no embryonic seen
F57B7.4	193545_s_at	mig-17	KM334, KM335	1	faint to moderate, sparce bwm; VNC; no embryonic seen
Y41G9A.3	189320_at		KM316, KM317	1	strong bwm, vul, mu int, occaisonal weak pharyngeal, spermatheca, faint VNC, head neurons; embryonic bwm starts at 3-fold and very strong in L1s.
F21H7.3	177570_s_at		KM342, KM343	1	strong bwm in 3-fold embryos; no other muscle seen in larvae or adults; saw faint bwm in 1.5 fold embryo but no earlier.
T13B5.3	189517_at		KM368, KM369	1	strong bwm, vul, anal dep, mu int; strain A shows embryonic bwm starting at 1.5 fold and strong at 3-fold
K01A2.1	182759_at		KM344, KM345	1	strong 3-fold emb bwm that fades and becomes mosaic in late L's and adults, vul, anal dep, spinchter, mu int; seam cells in one line at least
C18B2.3	179959_at		KM302, KM303	1	strong bwm, vulval muscle and anal depressor, strong bwm at 3-fold into L1s, earliest exp is faint bwm in 2-fold seen in line B.
F21H7.4	178180_at		KM358, KM359	2	no gfp seen in adults or embryos
F53G2.4	180877_s_at	pqn-42	KM306, KM307	2	faint posterior pharynx, possibly gland or neuronal cell; looks like 4 nuclei surrounding grinder; only in one of five strains; re-checked and no GFP seen
R04B5.6	190391_s_at		KM340, KM341	2	no GFP except for one line with a couple of head neurons and pharyngeal nuceli
