# Supplementary material for: The embryonic muscle transcriptome of Caenorhabditis elegans
Source: Genome Biol. 2007 Sep 12;8(9):R188. doi: 10.1186/gb-2007-8-9-r188 (PMC2375026; doi:10.1186/gb-2007-8-9-r188)
Supplement: Additional data file 12 — Presented is a table of muscle structural genes. [file gb-2007-8-9-r188-S12.xls]

## Sheet: Sheet1
Muscle Structural Genes
Cosmid	Rank M0	Rank M24	Common Name	Protein	Function
ZC477.9	13	271	deb-1	Vinculin	Attachment protein in dense bodies
F07A5.7	18	298	unc-15	Paramyosin	Thick filament component
T21D12.4	65	-	pat-6	Alpha-parvin	Muscle assembly
C36E6.3	93	156	mlc-1	Myosin Light Chain	Muscle development
C09D1.1	95	23	unc-89	Myosin light chain kinase	M-line organization
ZK1058.2	99	-	pat-3	Beta-integrin	Myofilament organization
C18A11.7	108	74	dim-1	Immunoglobulin protein	Myofilament organization
F42E11.4	120	215	tni-1	Troponin I	Sarcomere organization
F08B6.4	133	194	unc-87		Myofilament assembly
C08D8.2	159	241	tmd-2	Tropomodulin	Muscle organization
C14F5.3	173	281	tnt-3	Troponin T	Muscle contraction
F14D12.2	174	72	unc-97	LIM-domain of the PINCH family	Assembly of muscle attachment structures
F54C1.7	184	53	pat-10	Troponin C	Muscle contraction
F08C6.7	200	535	unc-98	C2H2 zinc finger	Dense body and M-line maintenance
T22E5.5	230	166	mup-2	Troponin T	Sarcomere organization, cell contraction
ZK721.2	236	111	unc-27	Troponin I	Sarcomere structure, dense body positioning
F09F7.2	279	246	mlc-3	Myosin Light Chain	Muscle development
C38C3.5	295	192	unc-60	Cofilin	Actin filament organization
T20B3.2	311	235	tni-3	Troponin I	Muscle contraction
Y105E8A.6	318	304	unc-95	Paxillin	Organization of thick and thin filaments
C36E6.5	329	189	mlc-2	Myosin Light Chain	Muscle development
D1081.2	353	331	unc-120	MADS transcription factor	Muscle development
T11B7.4	363	86	alp-1	ALP/Enigma	Muscle cell adhesion
C29F9.7	428	401	pat-4	Integrin-linked kinase	Muscle attachment, dense bodies
C47E8.7	436	559	unc-112	Pleckstrin-	Dense body assembly
B0350.2	463	468	unc-44	Ankyrin	Cell migration
ZC101.2	474	-	unc-52	Perlecan	Muscle development
ZK617.1	493	245	unc-22	Twitchin	Regulation of contraction
F01G12.5	525	771	let-2	Collagen	Muscle contraction/organization
Y105E8B.1	530	508	lev-11	Tropomyosin	Contractile structural protein
K12F2.1	710	240	myo-3	Myosin Heavy Chain	Muscle contraction
C04F6.4	-	187	unc-78	Actin-interacting protein	Actin/cofilin assembly in myofilaments
F11C3.3	-	431	unc-54	Myosin Heavy Chain	Muscle thick filaments
F30H5.1	-	177	unc-45	Myosin chaperone	Myosin assembly into thick filaments
F53A9.10	-	829	tnt-2	Troponin T	Muscle contraction
K08C7.3	-	396	epi-1	Laminin	Myofilament organization
K11C4.3	-	660	unc-70	Beta-spectrin	Sarcomere assembly
Y38C1AB.8	-	228	frm-5	FERM domain	Cell adhesion/migration
