# Supplementary material for: The embryonic muscle transcriptome of Caenorhabditis elegans
Source: Genome Biol. 2007 Sep 12;8(9):R188. doi: 10.1186/gb-2007-8-9-r188 (PMC2375026; doi:10.1186/gb-2007-8-9-r188)
Supplement: Additional data file 13 — Summarized are the total muscle genes with human homologs. [file gb-2007-8-9-r188-S13.xls]

## Sheet: Uncharacterized Conserved genes
Affy ID	Cosmid Name	Common Name	KOG
188903_s_at	ZK973.11		Uncharacterized conserved protein, contains thioredoxin domain
175592_s_at	C06H2.3		Uncharacterized conserved protein, contains JmjC domain
180520_at	T28H10.2		Uncharacterized conserved protein
176087_at	C07H6.2		Uncharacterized conserved protein
181940_at	T24H7.3		Uncharacterized conserved protein
173374_s_at	C16C10.11		Uncharacterized conserved protein
181690_at	F26F4.1		Uncharacterized conserved protein
182262_at	C06A6.3		Uncharacterized conserved protein
179792_at	F53A3.7		Uncharacterized conserved protein
187937_s_at	F46B6.12		Uncharacterized conserved protein
177006_s_at	Y54G2A.29		Uncharacterized conserved protein
179061_at	C25D7.8		Uncharacterized conserved protein
177546_at	C54G4.7		Uncharacterized conserved protein
182438_s_at	C01G10.8		Uncharacterized conserved protein
186982_at	Y57A10A.29		Uncharacterized conserved protein
179745_at	F29G9.2a	F29G9.2	Uncharacterized conserved proteins (Hepatitis delta antigen-interacting protein A)
192566_s_at	F38A6.2	elp-1	Uncharacterized conserved protein, contains HELP and WD40 domains
174462_at	C41D11.3		Uncharacterized conserved protein (tumor-suppressor AXUD1 in humans)
186417_at	D1007.15		Uncharacterized conserved protein
190732_s_at	F25H8.1		Uncharacterized conserved protein
177394_at	M01F1.6		Uncharacterized conserved protein
177970_at	F33H2.6		Uncharacterized conserved protein
185882_s_at	Y71F9B.2		Uncharacterized conserved protein
174451_at	C33H5.19		Uncharacterized conserved protein
181278_s_at	Y76A2B.5		Uncharacterized conserved protein
183548_at	C50F7.6		Uncharacterized conserved protein
184487_at	C33H5.10		Uncharacterized conserved glycine-rich protein
179851_at	Y37D8A.2		Uncharacterized conserved protein Lama
178889_at	T04A8.4		Uncharacterized conserved protein
178772_at	F36F2.1		Uncharacterized conserved protein
174620_at	C34E11.3		Uncharacterized conserved protein
187025_at	Y57A10A.10		Uncharacterized conserved protein

## Sheet: Genes with human homologs
Human Homologs found in the Total Muscle Enriched dataset
									Neuron expression Key	Muscle Key
									0 = Not annotated as expressed in neurons	0 = not expressed in muscle
									1 = In neurons	1 = expressed in bwm, anal depressor, head muscle, anal muscle, or all cells
									3 = In all cells	2 = expressed only in vulval muscle
									4 = male specific	3 = expressed in early embryo only
									5 = No spatial expression data	4 = described in literature as expressed in body wall muscle
All cosmids	Affy id	Affy Cosmid	WB Cosmid	WormBase ID	Other Cosmid Names	Common name	Brief id	Mutant	Neural Expression	Muscle expression	Expression Patterns	Cell Groups	MicroArray map positions	GO list	KOG ID	KOG	Blast Hits (hit|species|description|E_val)
W03G11.3	192182_at	W03G11.3		WBGene00012225				tm2742					25	Molecular_function:alpha-L-fucosidase activity|Biological_process:carbohydrate metabolism	KOG3340	Alpha-L-fucosidase	ENSEMBL:ENSP00000002165:human:Plasma alpha-L-fucosidase precursor:E=114.161 | ENSEMBL:ENSP00000312956:human:Tissue alpha-L-fucosidase precursor:E=109.174 | ENSEMBL:ENSP00000363600:human:Alpha-L-fucosidase:E=109.174 | ENSEMBL:ENSP00000363599:human:CDNA FLJ35595 fis, clone SPLEN2008007, highly similar to TISSUE ALPHA- L-FUCOSIDASE:E=100.699 | ENSEMBL:ENSP00000343380:human:OTTHUMP00000017332:E=32.21…
D1054.1	190316_at	D1054.1		WBGene00008370				pk2082|tm861	0	0	Adult Expression: Reproductive System; spermatheca;	Reproductive System|spermatheca	18	Biological_process:lipid metabolism	KOG3773	Adiponutrin and related vesicular transport proteins; predicted alpha/beta hydrolase	ENSEMBL:ENSP00000005113:human:Patatin-like phospholipase domain-containing protein 4:E=42.3665 | ENSEMBL:ENSP00000337701:human:Adipose triglyceride lipase:E=31.7959 | ENSEMBL:ENSP00000216180:human:Adiponutrin:E=27.9586 | ENSEMBL:ENSP00000216177:human:OTTHUMP00000028876:E=26.7959 | ENSEMBL:ENSP00000373367:human:CDNA FLJ38755 fis, clone KIDNE2012775, weakly similar to Homo sapiens transport-secreti…
R05F9.6	189767_at	R05F9.6		WBGene00019890				uCE6-756	0	1	Larval Expression: pharynx; intestine; body wall muscle; hypodermis; unidentified cells in head;|Larval Expression: intestine; unidentified cells in head;	head|pharynx|hypodermis|intestine|vulval muscle|Reproductive System|body wall muscle|head|pharynx|intestine|vulval muscle|Reproductive System	19	Molecular_function:intramolecular transferase activity, phosphotransferases|Biological_process:carbohydrate metabolism|Molecular_function:phosphoglucomutase activity|Biological_process:embryonic development (sensu Metazoa)	KOG0625	Phosphoglucomutase	ENSEMBL:ENSP00000006941:human:phosphoglucomutase 1:E=177.721 | ENSEMBL:ENSP00000360124:human:Phosphoglucomutase 1:E=176.553 | ENSEMBL:ENSP00000342316:human:Phosphoglucomutase 1:E=175.076 | ENSEMBL:ENSP00000284507:human:Phosphoglucomutase-like protein 5:E=146.824 | ENSEMBL:ENSP00000366696:human:Novel protein similar to phosphoglucomutase 5:E=82.3872 | ENSEMBL:ENSP00000329192:human:28 kDa protein:E…
Y105E8A.16	171976_x_at	Y105E8A.16		WBGene00004489		rps-20	rps-20 encodes a small ribosomal subunit S20 protein.	ttTi1795						Molecular_function:structural constituent of ribosome|Biological_process:protein biosynthesis|Cellular_component:intracellular|Cellular_component:ribosome|Cellular_component:small ribosomal subunit|Biological_process:embryonic development (sensu Metazoa)|Biological_process:embryonic development|Biological_process:larval development (sensu Nematoda)|Biological_process:growth|Biological_process:rep…	KOG0900	40S ribosomal protein S20	ENSEMBL:ENSP00000009589:human:40S ribosomal protein S20:E=40.6576 | ENSEMBL:ENSP00000348430:human:13 kDa protein:E=36.3098 | ENSEMBL:ENSP00000352423:human:12 kDa protein:E=28.9586 | FLYBASE:CG15693-PA:fly:Flybase gene name is RpS20-PA:E=39.6021 |
F42A10.3	185506_at	F42A10.3		WBGene00018340				uCE2-2370	0	0	This pattern is very strong. This strain requires less than one hour of incubation for the pattern to be clearly seen. If left longer, non-localised staining of the pharyngeal muscles occurs obscuring the nuclei. There are three components to this pattern. The first is diffuse staining nucei in the procorpus (m2 and m3). The second is strong expession in the m4 nuclei in the metacorpus, and the f…	m2|m6|m7|m4|pharyngeal muscle|pharynx	20	Molecular_function:methyltransferase activity	TWOG0173	Phenylethanolamine N-methyltransferase/indolethylamine N-methyltransferase/nicotinamide N-methyltransferase	ENSEMBL:ENSP00000013222:human:Indolethylamine N-methyltransferase:E=21.2924 | ENSEMBL:ENSP00000299964:human:Nicotinamide N-methyltransferase:E=19.1739 | ENSEMBL:ENSP00000269582:human:Phenylethanolamine N-methyltransferase:E=12.8539 |
K02D7.2	189981_at	K02D7.2		WBGene00019299			K02D7.2 encodes an ortholog of human SNAI2/SLUG (OMIM:602150, mutated in Waardenburg syndrome type IID) and Drosophila ESCARGOT; based on its orthology to SNAI2, K02D7.2 is predicted to be a transcriptional inhibitor.	tm2072						Molecular_function:nucleic acid binding|Molecular_function:zinc ion binding|Cellular_component:intracellular|Cellular_component:nucleus	InP_uni_001809		ENSEMBL:ENSP00000020945:human:Zinc finger protein SLUG:E=45.1427 | ENSEMBL:ENSP00000327968:human:Snail homolog 3:E=42.8539 | ENSEMBL:ENSP00000331692:human:Transcriptional repressor scratch 1:E=39.8539 | ENSEMBL:ENSP00000244050:human:Zinc finger protein SNAI1:E=38.8861 | ENSEMBL:ENSP00000246104:human:Transcriptional repressor scratch 2:E=37.6778 | ENSEMBL:ENSP00000325352:human:29 kDa protein:E=36.…
K10C9.3	188846_at	K10C9.3		WBGene00019624				ttTi1496|uCE5-677					1	Molecular_function:RNA binding|Molecular_function:endoribonuclease activity	KOG1642	Ribonuclease, T2 family	ENSEMBL:ENSP00000028008:human:Isoform 1 of Ribonuclease T2 precursor:E=19.699 | FLYBASE:CG8194-PA:fly:Flybase gene name is RNaseX25-PA:E=23.7213 |
Y110A7A.14	192103_s_at	Y110A7A.14		WBGene00003924		pas-3	pas-3 encodes that affects embryonic viability, growth, fertility, and locomotion.	tm1846|tm1815						Molecular_function:threonine endopeptidase activity|Biological_process:ubiquitin-dependent protein catabolism|Cellular_component:proteasome core complex (sensu Eukaryota)|Molecular_function:endopeptidase activity|Biological_process:positive regulation of growth rate|Biological_process:embryonic development (sensu Metazoa)|Biological_process:establishment of mitotic spindle localization|Biological…	KOG0178	20S proteasome, regulatory subunit alpha type PSMA4/PRE9	ENSEMBL:ENSP00000044462:human:Proteasome subunit alpha type 4:E=86.5686 | ENSEMBL:ENSP00000217153:human:Isoform 1 of Proteasome subunit alpha type 7:E=40.7696 | ENSEMBL:ENSP00000311121:human:Isoform 1 of Proteasome subunit alpha type 7-like:E=38.8861 | ENSEMBL:ENSP00000261479:human:Proteasome subunit alpha type 6:E=35.8861 | ENSEMBL:ENSP00000223321:human:Proteasome subunit alpha type 2:E=34.0605 …
Y37D8A.18	184245_at	Y37D8A.18		WBGene00012556				snp_Y32B12B[1]|snp_Y32B12B[3]|snp_Y32B12B[2]					5	Molecular_function:structural constituent of ribosome|Biological_process:protein biosynthesis|Cellular_component:intracellular|Cellular_component:ribosome|Cellular_component:small ribosomal subunit|Biological_process:positive regulation of growth rate|Biological_process:embryonic development (sensu Metazoa)|Biological_process:osmoregulation|Biological_process:larval development (sensu Nematoda)|B…	KOG3321	Mitochondrial ribosomal protein S10	ENSEMBL:ENSP00000053468:human:Mitochondrial 28S ribosomal protein S10:E=17.7959 | FLYBASE:CG4247-PA:fly:Flybase gene name is mRpS10-PA:E=22.2518 |
C37H5.9	173035_s_at	C37H5.9c	C37H5.9	WBGene00003528	C37H5.9b|C37H5.9a	nas-9		ok341|ttTi4273	0	0	Larval Expression: hypodermis;	hypodermis		Molecular_function:metallopeptidase activity|Molecular_function:zinc ion binding|Biological_process:proteolysis|Molecular_function:astacin activity|Biological_process:embryonic development (sensu Metazoa)			ENSEMBL:ENSP00000061240:human:Isoform 1 of Tolloid-like protein 1 precursor:E=16.7696 | ENSEMBL:ENSP00000343674:human:Astacin-like metalloendopeptidase precursor:E=16.2676 | ENSEMBL:ENSP00000265996:human:Tolloid-like protein 2 precursor:E=16 | ENSEMBL:ENSP00000307408:human:Isoform BMP1-5 of Bone morphogenetic protein 1 precursor:E=15.7959 | ENSEMBL:ENSP00000370753:human:Isoform BMP1-1 of Bone mor…
F38E9.2	176667_at	F38E9.2		WBGene00003555		nas-39		gk343	1	1	Larval Expression: intestine; anal depressor muscle; body wall muscle; Nervous System; nerve ring; ventral nerve cord; head neurons; tail neurons;	intestine|head neurons|tail neurons|nerve ring|ventral nerve cord|vulval muscle|nervous system|Reproductive System|body wall muscle|anal depressor muscle	3	Molecular_function:calcium ion binding|Molecular_function:metallopeptidase activity|Molecular_function:zinc ion binding|Biological_process:proteolysis|Molecular_function:astacin activity|Molecular_function:meprin A activity|Cellular_component:membrane|Molecular_function:serine-type endopeptidase activity|Cellular_component:extracellular region|Biological_process:complement activation	KOG3714	Meprin A metalloprotease	ENSEMBL:ENSP00000061240:human:Isoform 1 of Tolloid-like protein 1 precursor:E=218.155 | ENSEMBL:ENSP00000305714:human:Isoform BMP1-3 of Bone morphogenetic protein 1 precursor:E=211.959 | ENSEMBL:ENSP00000350630:human:114 kDa protein:E=210.013 | ENSEMBL:ENSP00000265996:human:Tolloid-like protein 2 precursor:E=210.013 | ENSEMBL:ENSP00000317218:human:Isoform BMP1-7 of Bone morphogenetic protein 1 pr…
H17B01.1	189933_s_at	H17B01.1a	H17B01.1	WBGene00019207	H17B01.1b	H17B01.1		cxTi9271	1	1	Very broadly expressed, if not ubiquitous. Observed in neurons, pharynx, hypodermis, muscles	muscle|neurons|pharynx|hypodermis		Molecular_function:transporter activity|Biological_process:transport|Cellular_component:integral to membrane|Cellular_component:membrane|Molecular_function:sugar porter activity|Biological_process:carbohydrate transport|Biological_process:sodium ion transport|Molecular_function:drug transporter activity|Biological_process:drug transport|Molecular_function:inorganic anion transporter activity|Biol…	KOG0569	Permease of the major facilitator superfamily	ENSEMBL:ENSP00000075120:human:Solute carrier family 2, facilitated glucose transporter member 3:E=97.5528 | ENSEMBL:ENSP00000340450:human:Isoform 1 of Solute carrier family 2, facilitated glucose transporter member 14:E=94.9208 | ENSEMBL:ENSP00000323568:human:Solute carrier family 2, facilitated glucose transporter member 2:E=94.3372 | ENSEMBL:ENSP00000270929:human:Solute carrier family 2, facili…
F23F12.6	188631_at	F23F12.6		WBGene00004503		rpt-3	rpt-3 encodes a triple A ATPase subunit of the 26S proteasome's 19S regulatory particle (RP) base subcomplex; RPT-3 is required for embryonic, larval, and germline development and by homology, is predicted to function in unfolding protein substrates and translocating them into the core proteolytic particle (CP) of the proteasome.	ak63|ak66|ak67	1	1	Larval Expression: pharynx; pharyngeal-intestinal valve; stomato-intestinal muscle; anal depressor muscle; body wall muscle; Nervous System; nerve ring; ventral nerve cord; tail neurons;	pharynx|tail neurons|nerve ring|ventral nerve cord|nervous system|Reproductive System|body wall muscle|vulva other|anal depressor muscle|stomato-intestinal muscle|pharyngeal-intestinal valve	11	Molecular_function:hydrolase activity|Biological_process:protein catabolism|Cellular_component:nucleus|Cellular_component:cytoplasm|Molecular_function:nucleotide binding|Molecular_function:nucleoside-triphosphatase activity|Molecular_function:ATP binding|Molecular_function:DNA binding|Molecular_function:DNA replication origin binding|Biological_process:DNA replication initiation|Biological_proces…	KOG0727	26S proteasome regulatory complex, ATPase RPT3	ENSEMBL:ENSP00000157812:human:Isoform 1 of 26S protease regulatory subunit 6B:E=167.62 | ENSEMBL:ENSP00000261303:human:26S protease regulatory subunit 4:E=105.018 | ENSEMBL:ENSP00000298852:human:26S protease regulatory subunit 6A:E=80.3279 | ENSEMBL:ENSP00000216407:human:26S protease regulatory subunit S10B:E=78.0506 | ENSEMBL:ENSP00000310572:human:26S protease regulatory subunit 8:E=77.0088 | EN…
C04F12.3	188690_at	C04F12.3		WBGene00002069		ikb-1	ikb-1 encodes an ortholog of human BCL3 (OMIM:109560) that physically interacts with the checkpoint protein MRT-2; ikb-1(nr2019) and ikb-1(nr2027) mutants display no obvious phenotype other than shortened lifespan; mutation of BCL3 is frequently associated with recurring translocations found in the neoplastic cells of patients with chronic lymphocytic leukemia, and has been implicated in cell cyc…	nr2025|nr2027					15	Molecular_function:protein binding|Biological_process:signal transduction	KOG0504	Ankyrin repeat	ENSEMBL:ENSP00000164227:human:B-cell lymphoma 3-encoded protein:E=20.2676 | ENSEMBL:ENSP00000189444:human:Isoform 1 of Nuclear factor NF-kappa-B p100 subunit:E=18.7213 | ENSEMBL:ENSP00000337001:human:nuclear factor of kappa light polypeptide gene enhancer in B-cells 2 isoform b:E=17.301 | ENSEMBL:ENSP00000352595:human:57 kDa protein:E=16.3279 | ENSEMBL:ENSP00000354232:human:57 kDa protein:E=15.76…
M01E11.7	188534_s_at	M01E11.7c	M01E11.7	WBGene00006508	M01E11.7a|M01E11.7b	tag-163		ok644|cxTi5909	0	1	Larval Expression: anal depressor muscle; body wall muscle;|Larval Expression: anal depressor muscle; body wall muscle;	vulval muscle|Reproductive System|body wall muscle|anal depressor muscle|stomato-intestinal muscle|body wall muscle|anal depressor muscle		Biological_process:intracellular signaling cascade	KOG1930	Focal adhesion protein Tensin, contains PTB domain	ENSEMBL:ENSP00000171887:human:Tensin-1:E=84.699 | ENSEMBL:ENSP00000262048:human:tensin like C1 domain containing phosphatase isoform 3:E=81 | ENSEMBL:ENSP00000319684:human:tensin like C1 domain containing phosphatase isoform 2:E=80.3872 | ENSEMBL:ENSP00000319756:human:tensin like C1 domain containing phosphatase isoform 1:E=80.3468 | ENSEMBL:ENSP00000347968:human:Tumor endothelial marker 6:E=79.8…
W02G9.3	180194_at	W02G9.3		WBGene00020953				uCE5-1301|CE5-29|snp_F14F9[2]|uCE5-1302|uCE5-1303|uCE5-1300|uCE5-1304					3		KOG3943	THUMP domain-containing proteins	ENSEMBL:ENSP00000173569:human:THUMP domain-containing protein 1:E=14.0655 | ENSEMBL:ENSP00000370741:human:Hypothetical protein DKFZp686C1054:E=13.8539 |
M88.2	177196_s_at	M88.2		WBGene00010905				snp_Y71H2AL[1]|snp_Y71H2AL[3]|snp_Y71H2AL[2]						Biological_process:embryonic development (sensu Metazoa)|Biological_process:larval development (sensu Nematoda)|Biological_process:growth|Biological_process:positive regulation of growth rate	TWOG0833	Mitochondrial ribosomal protein S34	ENSEMBL:ENSP00000177742:human:Mitochondrial 28S ribosomal protein S34:E=12.5229 | FLYBASE:CG13037-PA:fly:Flybase gene name is mRpS34-PA:E=11.3979 |
C05D11.4	188194_at	C05D11.4		WBGene00002881		let-756	let-756 encodes an fibroblast growth factor (FGF)-like ligand that is required for progression through early larval development; LET-756 is expressed from late embryogenesis to adulthood, with a peak of expression in larvae; with EGL-17, LET-756 is redundantly required to activate EGL-15/FGFR, which in turn activates protein degradation in adult muscle cells; homozygotes for partial loss-of-funct…	s2809|s2613|s2887	1	1	A single 1.7 kb transcript was detected. Barely visible at embryo, peaked at L2 and L3 larva.|GFP expression in the cells and nuclei of body-wall muscle cells.|Larval Expression: pharynx; body wall muscle; Nervous System; head neurons; unidentified cells in body ;|Larval Expression: pharynx; body wall muscle; Nervous System; neurons along body; unidentified cells in head;	pharynx|head neurons|nervous system|body wall muscle|anal depressor muscle|body|head|pharynx|nervous system|body wall muscle|neurons along body	0	Molecular_function:growth factor activity	KOG3885	Fibroblast growth factor	ENSEMBL:ENSP00000180166:human:Fibroblast growth factor 20:E=23.3872 | ENSEMBL:ENSP00000346253:human:Fibroblast growth factor 16:E=23.0315 | ENSEMBL:ENSP00000218862:human:Glia-activating factor precursor:E=21.8861 | ENSEMBL:ENSP00000267843:human:Keratinocyte growth factor precursor:E=17.9586 | ENSEMBL:ENSP00000341755:human:fibroblast growth factor 14 isoform 1B:E=17.8239 | ENSEMBL:ENSP00000331970:…
K08E7.8	193302_at	K08E7.8b	K08E7.8	WBGene00010675	K08E7.8a	K08E7.8		ok1303	0	1	Larval Expression: pharynx; body wall muscle;	pharynx|vulval muscle|Reproductive System|body wall muscle|anal depressor muscle		Molecular_function:protein binding			ENSEMBL:ENSP00000183657:human:Leucine-rich repeat-containing protein 40:E=10.0809 | FLYBASE:CG2471-PA:fly:Flybase gene name is CG2471-PA:E=14.7959 |
Y57A10A.10	187025_at	Y57A10A.10		WBGene00013255				ok761|uCE3-725|snp_Y39A3CL[2]|snp_Y39A3CL[5]|snp_Y39A3CL[6]|uCE3-730|uCE3-728|uCE3-727|snp_Y39A3CL[3]|uCE3-726|snp_Y39A3CL[4]							KOG3944	Uncharacterized conserved protein	ENSEMBL:ENSP00000187762:human:CDNA: FLJ22328 fis, clone HRC05632:E=36.1871 | ENSEMBL:ENSP00000262559:human:FLJ10493 protein:E=31.8239 | ENSEMBL:ENSP00000363820:human:OTTHUMP00000021850:E=27.8239 | ENSEMBL:ENSP00000363821:human:OTTHUMP00000021851:E=24.699 | FLYBASE:CG4239-PA:fly:Flybase gene name is CG4239-PA:E=68.0458 | FLYBASE:CG33061-PA:fly:Flybase gene name is CG33061-PA:E=15.5376 |
F01G4.6	192910_s_at	F01G4.6b	F01G4.6	WBGene00008505	F01G4.6a	F01G4.6		ttTi6638|tm2183	0	1	Larval Expression: pharynx; intestine; body wall muscle;	pharynx|intestine|body wall muscle		Molecular_function:binding|Biological_process:transport|Cellular_component:membrane|Cellular_component:mitochondrion|Biological_process:mitochondrial transport|Cellular_component:mitochondrial inner membrane|Molecular_function:dopamine receptor activity|Biological_process:G-protein coupled receptor protein signaling pathway|Cellular_component:integral to membrane|Biological_process:embryonic deve…			ENSEMBL:ENSP00000188376:human:Isoform B of Phosphate carrier protein, mitochondrial precursor:E=126.444 | ENSEMBL:ENSP00000228318:human:Isoform A of Phosphate carrier protein, mitochondrial precursor:E=124.222 | ENSEMBL:ENSP00000319574:human:Mitochondrial deoxynucleotide carrier:E=17.2007 | ENSEMBL:ENSP00000339941:human:solute carrier family 25, member 25 isoform a:E=15.1024 | ENSEMBL:ENSP0000027…
Y53G8B.2	184714_s_at	Y53G8B.2		WBGene00021818				uCE3-814							KOG0831	Acyl-CoA:diacylglycerol acyltransferase (DGAT)	ENSEMBL:ENSP00000198801:human:Isoform 1 of 2-acylglycerol O-acyltransferase 2:E=73.3188 | ENSEMBL:ENSP00000264412:human:2-acylglycerol O-acyltransferase 1:E=70.2518 | ENSEMBL:ENSP00000228027:human:Isoform 1 of Diacylglycerol O-acyltransferase 2:E=70 | ENSEMBL:ENSP00000365438:human:Isoform 2 of Diacylglycerol O-acyltransferase 2:E=68.6778 | ENSEMBL:ENSP00000328036:human:Diacylglycerol O-acyltransf…
F46G10.7	187920_at	F46G10.7a	F46G10.7	WBGene00004801	F46G10.7b	sir-2.2	sir-2.2 encodes a member of the conserved SIR2-like family of proteins that function in chromatin organization and remodeling; SIR-2.2 may play a role in genomic stability and protecing the genome against mutations, as loss of SIR-2.2 function via RNA-mediated interference (RNAi) results in an increased level of spontaneous mutagenesis.	tm2673|tm2648	1	1	Larval Expression: pharynx; anal depressor muscle; Reproductive System; developing vulva; gonad sheath cells; body wall muscle; seam cells; Nervous System; nerve ring; ventral nerve cord; head neurons; neurons along body; tail neurons;|Larval Expression: pharynx; intestine; stomato-intestinal muscle; anal depressor muscle; rectal epithelium; Reproductive System; body wall muscle; excretory cell; …	pharynx|head neurons|tail neurons|nerve ring|ventral nerve cord|vulval muscle|nervous system|seam cells|Reproductive System|body wall muscle|developing vulva|anal depressor muscle|gonad sheath cells|neurons along body|pharynx|intestine|rectal epithelium|head neurons|tail neurons|nerve ring|ventral nerve cord|nervous system|Reproductive System|body wall muscle|spermatheca|vulva other|anal depresso…		Molecular_function:DNA binding|Biological_process:chromatin silencing|Biological_process:regulation of transcription, DNA-dependent|Cellular_component:chromatin silencing complex|Biological_process:DNA repair	KOG2683	Sirtuin 4 and related class II sirtuins (SIR2 family)	ENSEMBL:ENSP00000202967:human:NAD-dependent deacetylase sirtuin-4:E=68.3098 | ENSEMBL:ENSP00000340183:human:Isoform 1 of NAD-dependent deacetylase sirtuin-5:E=19.7696 | ENSEMBL:ENSP00000262080:human:Isoform 2 of NAD-dependent deacetylase sirtuin-5:E=19.7696 | ENSEMBL:ENSP00000270025:human:NAD-dependent deacetylase sirtuin-3, mitochondrial precursor:E=14.0362 | ENSEMBL:ENSP00000329466:human:Isofor…
F55A12.1	185616_at	F55A12.1		WBGene00018862				ok1078|tm1122					7	Molecular_function:rhodopsin-like receptor activity|Biological_process:G-protein coupled receptor protein signaling pathway|Cellular_component:integral to membrane|Biological_process:embryonic development (sensu Metazoa)	KOG1041	Translation initiation factor 2C (eIF-2C) and related proteins	ENSEMBL:ENSP00000207451:human:Eukaryotic translation initiation factor 2C 1:E=37.2007 | ENSEMBL:ENSP00000362302:human:Eukaryotic translation initiation factor 2C, 1:E=37.0862 | ENSEMBL:ENSP00000315528:human:Eukaryotic translation initiation factor 2C 3:E=36.6198 | ENSEMBL:ENSP00000220592:human:eukaryotic translation initiation factor 2C, 2:E=34.8239 | ENSEMBL:ENSP00000257131:human:Eukaryotic tran…
R08D7.7	188398_at	R08D7.7		WBGene00011147				e1873|e1874|e1885|e1802|e1753|cxTi3311|ttTi3024|pkP1110|CE1-123|snp_T03A1[1]					13	Biological_process:carbohydrate metabolism|Molecular_function:ribulokinase activity|Biological_process:L-arabinose catabolism|Molecular_function:xylulokinase activity|Biological_process:xylulose metabolism|Molecular_function:carbohydrate kinase activity|Biological_process:D-gluconate metabolism	KOG2531	Sugar (pentulose and hexulose) kinases	ENSEMBL:ENSP00000207870:human:xylulokinase homolog:E=99.3872 | FLYBASE:CG3534-PA:fly:Flybase gene name is CG3534-PA:E=79.7959 | FLYBASE:CG3544-PA:fly:Flybase gene name is CG3544-PA:E=68.6778 |
Y57G11C.16	192736_at	Y57G11C.16		WBGene00004487		rps-18	rps-18 encodes a small ribosomal subunit S18 protein.	snp_Y57G11C[18]					23	Molecular_function:RNA binding|Molecular_function:structural constituent of ribosome|Biological_process:protein biosynthesis|Cellular_component:intracellular|Cellular_component:ribosome|Biological_process:physiological process|Biological_process:reproduction	KOG3311	Ribosomal protein S18	ENSEMBL:ENSP00000211372:human:40S ribosomal protein S18:E=62.699 | ENSEMBL:ENSP00000328456:human:similar to ribosomal protein S18:E=62.6021 | ENSEMBL:ENSP00000352029:human:similar to ribosomal protein S18 isoform 1:E=59.7447 | ENSEMBL:ENSP00000354469:human:Hypothetical protein:E=27.5229 | FLYBASE:CG8900-PB:fly:Flybase gene name is RpS18-PB:E=60.6778 |
ZK20.5	193048_at	ZK20.5		WBGene00004468		rpn-12	rpn-12 is predicted to encode a non-ATPase subunit of the 19S regulatory complex of the proteasome that interacts with NHR-6 in yeast two-hybrid assays.	ok1095					18	Biological_process:proteolysis|Cellular_component:proteasome regulatory particle (sensu Eukaryota)	KOG3151	26S proteasome regulatory complex, subunit RPN12/PSMD8	ENSEMBL:ENSP00000215071:human:26S proteasome non-ATPase regulatory subunit 8:E=38.1805 | FLYBASE:CG4157-PA:fly:Flybase gene name is Rpn12-PA:E=32.9586 | FLYBASE:CG11552-PA:fly:Flybase gene name is CG11552-PA:E=29.0269 |
F35C8.4	175234_at	F35C8.4	F35C8.4	WBGene00006371		syn-1	syn-1 encodes a syntaxin (t-SNARE) homologous to mammalian and Drosophila syntaxin 1; by homology, SYN-1 is a predicted plasma membrane protein that mediates fusion events between exocytic vesicles and the plasma membrane; however, as loss of syn-1 activity via RNAi does not result in any obvious abnormalities, the precise role of syn-1 in C. elegans development and/or behavior is not yet known.	ok458					2	Molecular_function:protein transporter activity|Biological_process:intracellular protein transport|Cellular_component:membrane	KOG0810	SNARE protein Syntaxin 1 and related proteins	ENSEMBL:ENSP00000215095:human:Syntaxin-1B2:E=29.8239 | ENSEMBL:ENSP00000222812:human:Isoform 1 of Syntaxin-1A:E=29.4949 | ENSEMBL:ENSP00000338562:human:Isoform A of Syntaxin-3:E=25.7959 | ENSEMBL:ENSP00000342554:human:Isoform 3 of Syntaxin-2:E=24.7447 | ENSEMBL:ENSP00000261653:human:Isoform 1 of Syntaxin-2:E=24.1938 | ENSEMBL:ENSP00000317714:human:Syntaxin-4:E=19.2292 | ENSEMBL:ENSP00000300150:hu…
C56E6.6	190148_s_at	C56E6.6		WBGene00016974				gk19|ttTi3033|cxTi2523					0	Molecular_function:protein binding	KOG0619	Leucine rich repeat	ENSEMBL:ENSP00000215539:human:Insulin-like growth factor-binding protein complex acid labile chain precursor:E=34.2676 | ENSEMBL:ENSP00000360554:human:Isoform 2 of Podocan precursor:E=33.4318 | ENSEMBL:ENSP00000308315:human:podocan:E=33.3768 | ENSEMBL:ENSP00000373207:human:Leucine-rich repeat protein LRIG1:E=33.1871 | ENSEMBL:ENSP00000306276:human:Leucine-rich repeat-containing protein 15 precurs…
D2030.4	192892_s_at	D2030.4		WBGene00008414			D2030.4 encodes the C. elegans ortholog of the NDUFB7/B18 subunit of the mitochondrial NADH dehydrogenase (ubiquinone) complex (complex I).	gk516|ok1917|cxTi1032|cxTi10324					23	Molecular_function:NADH dehydrogenase activity|Molecular_function:NADH dehydrogenase (ubiquinone) activity|Biological_process:electron transport|Cellular_component:mitochondrion|Biological_process:positive regulation of growth rate|Biological_process:determination of adult life span|Biological_process:larval development (sensu Nematoda)|Biological_process:growth|Biological_process:embryonic devel…	KOG3468	NADH:ubiquinone oxidoreductase, NDUFB7/B18 subunit	ENSEMBL:ENSP00000215565:human:NADH dehydrogenase [ubiquinone] 1 beta subcomplex subunit 7:E=23.8539 | FLYBASE:CG5548-PA:fly:Flybase gene name is CG5548-PA:E=20.7213 |
Y56A3A.3	184164_at	Y56A3A.3		WBGene00003234		mif-1		ok2009	0	0	Transcribed by each of the major developmental stages.|Ce-mif-1 mRNA transcription did not change significantly in the presence of dauer pheromone.		8		KOG1759	Macrophage migration inhibitory factor	ENSEMBL:ENSP00000215754:human:Macrophage migration inhibitory factor:E=14.5686 |
C14H10.2	173583_s_at	C14H10.2b	C14H10.2	WBGene00007592	C14H10.2a	C14H10.2		cxTi9087|cxTi10448									ENSEMBL:ENSP00000216181:human:Myosin-9:E=14.4437 | ENSEMBL:ENSP00000317955:human:Early endosome antigen 1:E=14.3566 | ENSEMBL:ENSP00000332036:human:CDNA: FLJ22037 fis, clone HEP08868 (Fragment):E=13.0177 | ENSEMBL:ENSP00000300036:human:Myosin-11:E=12.8861 | ENSEMBL:ENSP00000345136:human:smooth muscle myosin heavy chain 11 isoform SM2A:E=12.8861 | ENSEMBL:ENSP00000245503:human:Myosin heavy chain, …
B0024.9	188742_at	B0024.9		WBGene00007099		trx-2		ok1526|tm2720						Molecular_function:electron carrier activity|Molecular_function:protein disulfide oxidoreductase activity|Biological_process:cell redox homeostasis|Biological_process:glycerol ether metabolism|Molecular_function:isomerase activity	KOG0910	Thioredoxin-like protein	ENSEMBL:ENSP00000216185:human:Thioredoxin, mitochondrial precursor:E=26.1487 | FLYBASE:CG8517-PA:fly:Flybase gene name is CG8517-PA:E=21.6778 | FLYBASE:CG8993-PA:fly:Flybase gene name is CG8993-PA:E=20.699 | FLYBASE:CG3719-PA:fly:Flybase gene name is CG3719-PA:E=14.7212 | FLYBASE:CG31884-PB:fly:Flybase gene name is Trx-2-PB:E=13.699 | FLYBASE:CG3315-PA:fly:Flybase gene name is TrxT-PA:E=12.4815 |…
R08D7.3	173358_s_at	R08D7.3		WBGene00001227		eif-3.D	eif-3.D encodes the C. elegans ortholog of the translation initiation factor 3 subunit d (eIF3d/Moe1); by homology, EIF-3.D is predicted to function as part of the eIF3 translation initiation complex but also as part of a Ras-mediated pathway that regulates mitotic spindle formation; in C. elegans, large-scale RNAi screens indicate that eif-3.D is required for embryonic and germline development, …	snp_Y53G8AL[3]|snp_Y53G8AL[2]|snp_Y53G8AL[1]	0	0	Late embryonic staining can be seen in the pharynx.	pharynx	20	Molecular_function:translation initiation factor activity|Biological_process:translational initiation|Biological_process:embryonic development (sensu Metazoa)|Biological_process:positive regulation of growth rate|Biological_process:reproduction|Biological_process:locomotory behavior|Biological_process:hermaphrodite genitalia development	KOG2479	Translation initiation factor 3, subunit d (eIF-3d)	ENSEMBL:ENSP00000216190:human:Eukaryotic translation initiation factor 3 subunit 7:E=102.569 | FLYBASE:CG10161-PB:fly:Flybase gene name is eIF-3p66-PB:E=104.921 | FLYBASE:CG4810-PA:fly:Flybase gene name is CG4810-PA:E=101.409 |
T12D8.8	190382_s_at	T12D8.8		WBGene00011735	T12D8.9b|T12D8.9a			tm1625|tm874|uCE1-1041|uCE1-1040|CE1-178	0	0	Larval Expression: intestine; hypodermis; unidentified cells in head; unidentified cells in tail ;	head|tail|hypodermis|intestine		Molecular_function:binding|Molecular_function:phosphoprotein phosphatase activity|Cellular_component:nucleus|Cellular_component:cytoplasm|Biological_process:protein amino acid dephosphorylation	KOG1308	Hsp70-interacting protein Hip/Transient component of progesterone receptor complexes and an Hsp70-binding protein	ENSEMBL:ENSP00000216218:human:Hsc70-interacting protein:E=85.4437 | ENSEMBL:ENSP00000313559:human:Protein FAM10A5:E=83.0088 | ENSEMBL:ENSP00000322677:human:Protein FAM10A4:E=48.4815 | ENSEMBL:ENSP00000346368:human:27 kDa protein:E=43.9208 | ENSEMBL:ENSP00000305958:human:Stress-induced-phosphoprotein 1:E=11.6198 | ENSEMBL:ENSP00000351646:human:STIP1 protein:E=11.5376 | ENSEMBL:ENSP00000370024:huma…
F54H12.1	184052_s_at	F54H12.1a	F54H12.1	WBGene00000041	F54H12.1b|F54H12.1c	aco-2	aco-2 encodes an aconitase homolog that is required for embryonic viability, fertility, locomotion, and vulval morphogenesis, and perhaps for normal lifespan; ACO-2 is predicted to be mitochondrial.	uCE1-1408|uCE1-1410|uCE1-1409|uCE1-1411|uCE1-1412|uCE1-1413	0	0	Broadly expressed in soma.			Molecular_function:iron ion binding|Molecular_function:hydro-lyase activity|Biological_process:metabolism|Molecular_function:aconitate hydratase activity|Biological_process:tricarboxylic acid cycle|Cellular_component:mitochondrion|Molecular_function:lyase activity|Molecular_function:homoaconitate hydratase activity|Biological_process:lysine biosynthesis|Molecular_function:3-isopropylmalate dehydr…	KOG0453	Aconitase/homoaconitase (aconitase superfamily)	ENSEMBL:ENSP00000216254:human:Aconitate hydratase, mitochondrial precursor:E=1000 | ENSEMBL:ENSP00000309477:human:Iron-responsive element-binding protein 1:E=48.0269 | ENSEMBL:ENSP00000258886:human:Iron-responsive element-binding protein 2:E=41.4949 | ENSEMBL:ENSP00000369253:human:Aconitase 1, soluble:E=29.2007 | FLYBASE:CG4706-PA:fly:Flybase gene name is CG4706-PA:E=1000 | FLYBASE:CG9244-PB:fly:…
C25A1.12	181148_at	C25A1.12		WBGene00007711				ok1207					11	Molecular_function:hydrolase activity|Biological_process:aromatic compound metabolism|Molecular_function:aminopeptidase activity|Biological_process:proteolysis	KOG4409	Predicted hydrolase/acyltransferase (alpha/beta hydrolase superfamily)	ENSEMBL:ENSP00000216327:human:Abhydrolase domain-containing protein 4:E=51.9208 | ENSEMBL:ENSP00000013894:human:Abhydrolase domain-containing protein 5:E=51.1938 | FLYBASE:CG1882-PA:fly:Flybase gene name is CG1882-PA:E=45.3768 |
C37H5.3	181164_at	C37H5.3a	C37H5.3	WBGene00016507	C37H5.3b	C37H5.3		gk330|ok1032						Molecular_function:hydrolase activity|Biological_process:aromatic compound metabolism|Molecular_function:catalytic activity|Molecular_function:aminopeptidase activity|Biological_process:proteolysis|Cellular_component:cytoplasm|Molecular_function:prolyl aminopeptidase activity|Biological_process:biotin biosynthesis	KOG4409	Predicted hydrolase/acyltransferase (alpha/beta hydrolase superfamily)	ENSEMBL:ENSP00000216327:human:Abhydrolase domain-containing protein 4:E=67.3979 | ENSEMBL:ENSP00000013894:human:Abhydrolase domain-containing protein 5:E=58.1871 | FLYBASE:CG1882-PA:fly:Flybase gene name is CG1882-PA:E=56.284 |
F23F1.8	188424_s_at	F23F1.8a	F23F1.8	WBGene00004504	F23F1.8b	rpt-4	rpt-4 encodes a predicted ATPase subunit of the 19S regulatory complex of the proteasome that affects body morphology, embryonic viability, growth, movement, and fertility; interacts with itself in yeast two-hybrid assays.	zn67|zu67|zu135|zu169|zu129|or19|or12|or13|cxTi1030|cxTi10301	1	0	Larval Expression: pharynx; Nervous System; head neurons; tail neurons;	pharynx|head neurons|tail neurons|nervous system		Molecular_function:hydrolase activity|Biological_process:protein catabolism|Cellular_component:nucleus|Cellular_component:cytoplasm|Molecular_function:nucleotide binding|Molecular_function:nucleoside-triphosphatase activity|Molecular_function:ATP binding|Molecular_function:protein binding|Biological_process:protein transport|Molecular_function:ATPase activity|Molecular_function:DNA binding|Biolog…	KOG0651	26S proteasome regulatory complex, ATPase RPT4	ENSEMBL:ENSP00000216407:human:26S protease regulatory subunit S10B:E=173.745 | ENSEMBL:ENSP00000325770:human:44 kDa protein:E=169.398 | ENSEMBL:ENSP00000292644:human:26S protease regulatory subunit 7:E=88.0555 | ENSEMBL:ENSP00000310572:human:26S protease regulatory subunit 8:E=87.1805 | ENSEMBL:ENSP00000364970:human:45 kDa protein:E=86.5376 | ENSEMBL:ENSP00000157812:human:Isoform 1 of 26S proteas…
ZK945.2	193348_s_at	ZK945.2		WBGene00003928		pas-7		tm2243					18	Molecular_function:threonine endopeptidase activity|Biological_process:ubiquitin-dependent protein catabolism|Cellular_component:proteasome core complex (sensu Eukaryota)|Molecular_function:endopeptidase activity|Biological_process:embryonic development (sensu Metazoa)|Biological_process:larval development (sensu Nematoda)|Biological_process:physiological process|Biological_process:reproduction	KOG0184	20S proteasome, regulatory subunit alpha type PSMA3/PRE10	ENSEMBL:ENSP00000216455:human:proteasome alpha 3 subunit isoform 1:E=61.0177 | ENSEMBL:ENSP00000044462:human:Proteasome subunit alpha type 4:E=24.0458 | ENSEMBL:ENSP00000223321:human:Proteasome subunit alpha type 2:E=22.4089 | ENSEMBL:ENSP00000261479:human:Proteasome subunit alpha type 6:E=21.585 | ENSEMBL:ENSP00000217153:human:Isoform 1 of Proteasome subunit alpha type 7:E=20.4202 | ENSEMBL:ENSP…
C06G3.11	187696_s_at	C06G3.11a	C06G3.11	WBGene00006572	C06G3.11b	tin-9.1	tin-9 encodes a member of the Tim10/DDP family of zinc finger proteins, a family of proteins typically involved in mitochondrial protein import, and localized to the mitochondrial intermembrane space.	tm2235|uCE2-1190|uCE2-1188|uCE2-1191|uCE2-1187|uCE2-1186|uCE2-1192|uCE2-1189|uCE2-1193						Biological_process:protein targeting to mitochondrion|Biological_process:protein import into mitochondrial inner membrane|Cellular_component:mitochondrial intermembrane space protein transporter complex|Biological_process:physiological process|Biological_process:embryonic development (sensu Metazoa)|Biological_process:positive regulation of body size|Biological_process:locomotory behavior|Biologi…	KOG3479	Mitochondrial import inner membrane translocase, subunit TIM9	ENSEMBL:ENSP00000216463:human:Mitochondrial import inner membrane translocase subunit Tim9:E=13.6198 | FLYBASE:CG1660-PA:fly:Flybase gene name is Tim9a-PA:E=16.5086 |
Y71F9AL.5	191878_at	Y71F9AL.5		WBGene00001791		gst-43		pk465|CE5-152|uCE5-1413						Molecular_function:catalytic activity|Biological_process:aromatic amino acid family metabolism|Cellular_component:cytoplasm|Molecular_function:nucleic acid binding|Molecular_function:methyltransferase activity|Biological_process:methylation	KOG0868	Glutathione S-transferase	ENSEMBL:ENSP00000216465:human:glutathione transferase zeta 1 isoform 1:E=45.0506 | ENSEMBL:ENSP00000314404:human:glutathione transferase zeta 1 isoform 2:E=34.3768 | ENSEMBL:ENSP00000354959:human:glutathione transferase zeta 1 isoform 3:E=28.9208 | FLYBASE:CG9362-PA:fly:Flybase gene name is CG9362-PA:E=45.2147 | FLYBASE:CG9363-PB:fly:Flybase gene name is CG9363-PB:E=44.8539 | FLYBASE:CG12242-PA:f…
C01G10.8	182438_s_at	C01G10.8		WBGene00007235				tm1092					20		KOG2936	Uncharacterized conserved protein	ENSEMBL:ENSP00000216479:human:Activator of 90 kDa heat shock protein ATPase homolog 1:E=62.3098 | ENSEMBL:ENSP00000374235:human:37 kDa protein:E=46.3979 | FLYBASE:CG1416-PA:fly:Flybase gene name is CG1416-PA:E=58.5086 |
W05G11.6	192581_s_at	W05G11.6c	W05G11.6	WBGene00021043	W05G11.6b|W05G11.6a|W05G11.6d	W05G11.6		snp_C50B6[8]|snp_C50B6[7]|snp_C50B6[6]|snp_C50B6[5]						Molecular_function:phosphoenolpyruvate carboxykinase activity|Molecular_function:GTP binding|Biological_process:gluconeogenesis			ENSEMBL:ENSP00000216780:human:mitochondrial phosphoenolpyruvate carboxykinase 2 isoform 1 precursor:E=120.77 | ENSEMBL:ENSP00000319814:human:Phosphoenolpyruvate carboxykinase, cytosolic:E=115.131 | FLYBASE:CG10924-PA:fly:Flybase gene name is CG10924-PA:E=112.921 | FLYBASE:CG17725-PA:fly:Flybase gene name is Pepck-PA:E=112.284 |
R11A5.4	192262_at	R11A5.4a	R11A5.4	WBGene00011232	R11A5.4b|R11A5.4d|R11A5.4c	R11A5.4		ttTi2901	0	1	Broadly expressed in soma/embryo.|The reporter gene that contains R11A5.4 promoter is expressed in C muscle cells.|Larval Expression: intestine;	intestine|vulval muscle|Reproductive System|spermatheca		Molecular_function:phosphoenolpyruvate carboxykinase activity|Molecular_function:GTP binding|Biological_process:gluconeogenesis	KOG3749	Phosphoenolpyruvate carboxykinase	ENSEMBL:ENSP00000216780:human:mitochondrial phosphoenolpyruvate carboxykinase 2 isoform 1 precursor:E=208.721 | ENSEMBL:ENSP00000319814:human:Phosphoenolpyruvate carboxykinase, cytosolic:E=205.097 | FLYBASE:CG10924-PA:fly:Flybase gene name is CG10924-PA:E=192.921 | FLYBASE:CG17725-PA:fly:Flybase gene name is Pepck-PA:E=190.276 |
C36B1.4	192934_s_at	C36B1.4		WBGene00003925		pas-4		cxTi10382	0	1	Larval Expression: body wall muscle; unidentified cells in tail ;	tail|pharynx|body wall muscle|anal depressor muscle	18	Molecular_function:threonine endopeptidase activity|Biological_process:ubiquitin-dependent protein catabolism|Cellular_component:proteasome core complex (sensu Eukaryota)|Molecular_function:endopeptidase activity|Biological_process:positive regulation of growth rate|Biological_process:embryonic cleavage|Biological_process:embryonic development (sensu Metazoa)|Biological_process:larval development…	KOG0183	20S proteasome, regulatory subunit alpha type PSMA7/PRE6	ENSEMBL:ENSP00000217153:human:Isoform 1 of Proteasome subunit alpha type 7:E=79.1249 | ENSEMBL:ENSP00000311121:human:Isoform 1 of Proteasome subunit alpha type 7-like:E=75.2218 | ENSEMBL:ENSP00000345584:human:Isoform 2 of Proteasome subunit alpha type 7-like:E=62.6383 | ENSEMBL:ENSP00000359898:human:Isoform 2 of Proteasome subunit alpha type 7:E=49.0969 | ENSEMBL:ENSP00000345965:human:Isoform 4 o…
F09E8.7	192678_s_at	F09E8.7		WBGene00002974		lev-1	lev-1 encodes an alpha subunit of nicotinic acetylcholine receptor (nAChR) which, when mutated, confers resistance to levamisole; LEV-1 is required for completely normal locomotion, and forms a cation channel when coexpressed with UNC-38 or UNC-63 and UNC-29; LEV-1 falls into the 'UNC-29' class of nAChR subunits, which includes UNC-29, ACR-2, and ACR-3.	e289|x61|x63|x427|x508|x22|e211|x577|x21|kr6|kr20|kr25|ttTi3697|ttTi3703	1	1	GFP expression was observed in all body wall muscle cells and in a subset of motor neurons in the ventral nerve cord.||		1	Molecular_function:neurotransmitter receptor activity|Biological_process:ion transport|Cellular_component:membrane|Molecular_function:extracellular ligand-gated ion channel activity|Biological_process:transport|Cellular_component:integral to membrane|Cellular_component:postsynaptic membrane|Molecular_function:nicotinic acetylcholine-activated cation-selective channel activity|Molecular_function:i…	KOG3645	Acetylcholine receptor	ENSEMBL:ENSP00000217176:human:Neuronal acetylcholine receptor protein subunit alpha-4 precursor:E=93.6778 | ENSEMBL:ENSP00000240132:human:Neuronal acetylcholine receptor protein subunit alpha-2 precursor:E=93.4949 | ENSEMBL:ENSP00000292212:human:Neuronal acetylcholine receptor protein subunit beta-2 precursor:E=88.6576 | ENSEMBL:ENSP00000315602:human:Cholinergic receptor, nicotinic, alpha polypep…
T08G11.5	193854_s_at	T08G11.5		WBGene00006765		unc-29	unc-29 encodes an non-alpha subunit of the nicotinic acetylcholine receptor (nAChR) superfamily; UNC-29 is required for normal locomotion and egg-laying, and functions as a subunit of a ligand-gated ion channel that likely mediates fast actions of acetylcholine at neuromuscular junctions and in the nervous system; when coexpressed with LEV-1, a non-alpha nAChR subunit, and UNC-38 or UNC-63, alpha…	e183|e1072|e2283|e2311|h1|h2|x29|x415|x513|x554|e193|e293|e330|e403|e522|x520|x522|x544|x30|x545|ttTi3155|snp_T08G11[2]|snp_T08G11[3]	0	1	Expressed in body muscle.|In wild-type animals, UNC-29 was clustered along the ventral and dorsal cords and in the nerve ring where head muscles are innervated.|		1	Molecular_function:nicotinic acetylcholine-activated cation-selective channel activity|Molecular_function:ion channel activity|Biological_process:ion transport|Cellular_component:integral to membrane|Cellular_component:postsynaptic membrane|Cellular_component:membrane|Molecular_function:neurotransmitter receptor activity|Molecular_function:extracellular ligand-gated ion channel activity|Biologica…	KOG3645	Acetylcholine receptor	ENSEMBL:ENSP00000217176:human:Neuronal acetylcholine receptor protein subunit alpha-4 precursor:E=98.1079 | ENSEMBL:ENSP00000292212:human:Neuronal acetylcholine receptor protein subunit beta-2 precursor:E=95.4318 | ENSEMBL:ENSP00000240132:human:Neuronal acetylcholine receptor protein subunit alpha-2 precursor:E=93.6021 | ENSEMBL:ENSP00000299565:human:Neuronal acetylcholine receptor protein subuni…
F25E2.3	190330_s_at	F25E2.3		WBGene00017781				tm2024					8	Molecular_function:acyl-CoA thioesterase activity|Biological_process:acyl-CoA metabolism	KOG3016	Acyl-CoA thioesterase	ENSEMBL:ENSP00000217455:human:Acyl-coenzyme A thioesterase 8:E=56.3468 | ENSEMBL:ENSP00000339475:human:peroxisomal acyl-CoA thioesterase 1 isoform c:E=41.0458 |
Y54E10A.3	173266_at	Y54E10A.3		WBGene00021826				tm2462|uCE1-759|uCE1-761|CE1-245|uCE1-760						Molecular_function:electron carrier activity|Molecular_function:protein disulfide oxidoreductase activity|Biological_process:cell redox homeostasis|Biological_process:glycerol ether metabolism|Molecular_function:isomerase activity	KOG0908	Thioredoxin-like protein	ENSEMBL:ENSP00000217515:human:Thioredoxin-like protein 1:E=62.4437 | ENSEMBL:ENSP00000259332:human:Thioredoxin:E=19.5086 | ENSEMBL:ENSP00000334444:human:11 kDa protein:E=17.2676 | ENSEMBL:ENSP00000350419:human:Isoform 2 of Thioredoxin domain-containing protein 2:E=13.9586 | ENSEMBL:ENSP00000304908:human:Isoform 1 of Thioredoxin domain-containing protein 2:E=13.8861 | ENSEMBL:ENSP00000363637:human…
C30F12.7	187821_at	C30F12.7		WBGene00016266				cxTi8305|snp_F26H11[1]|uCE2-2317					8	Molecular_function:oxidoreductase activity, acting on NADH or NADPH, NAD or NADP as acceptor|Biological_process:metabolism|Molecular_function:3-isopropylmalate dehydrogenase activity|Cellular_component:cytoplasm|Biological_process:leucine biosynthesis|Molecular_function:isocitrate dehydrogenase (NAD+) activity|Cellular_component:mitochondrion|Biological_process:tricarboxylic acid cycle|Molecular_…	KOG0784	Isocitrate dehydrogenase, gamma subunit	ENSEMBL:ENSP00000217901:human:Isocitrate dehydrogenase [NAD] subunit gamma, mitochondrial precursor:E=104.229 | ENSEMBL:ENSP00000359111:human:isocitrate dehydrogenase 3 (NAD+) gamma isoform b precursor:E=98.1739 | ENSEMBL:ENSP00000370247:human:42 kDa protein:E=81.6576 | ENSEMBL:ENSP00000245969:human:Isocitrate dehydrogenase [NAD] subunit beta, mitochondrial precursor:E=81.6576 | ENSEMBL:ENSP00000…
C11D2.7	182722_at	C11D2.7		WBGene00015703				tm2797						Molecular_function:RNA binding	KOG2523	Predicted RNA-binding protein with PUA domain	ENSEMBL:ENSP00000218014:human:Multiple copies in a T-cell malignancies:E=60.5528 | ENSEMBL:ENSP00000360365:human:21 kDa protein:E=58.5376 | ENSEMBL:ENSP00000271764:human:ligatin:E=13.9586 | ENSEMBL:ENSP00000342363:human:Ligatin:E=12.1079 | FLYBASE:CG5941-PA:fly:Flybase gene name is CG5941-PA:E=55.3565 | FLYBASE:CG31426-PA:fly:Flybase gene name is ligatin-PA:E=10.4202 |
C27H5.8	187810_at	C27H5.8		WBGene00001594		glc-4	glc-4 encodes a predicted glutamate-gated chloride channel that affects ivermectin sensitivity and reversal behavior and genetically interacts with avr-14; expressed in neurons.	ok212	1	1	Larval Expression: intestine; anal depressor muscle; head mesodermal cell; Nervous System; nerve ring; head neurons; tail neurons;	intestine|head neurons|tail neurons|nerve ring|nervous system|anal depressor muscle|head mesodermal cell	1	Molecular_function:GABA-A receptor activity|Molecular_function:extracellular ligand-gated ion channel activity|Biological_process:ion transport|Cellular_component:integral to membrane|Cellular_component:postsynaptic membrane|Molecular_function:neurotransmitter receptor activity|Cellular_component:membrane|Biological_process:transport|Molecular_function:ion channel activity	KOG3644	Ligand-gated ion channel	ENSEMBL:ENSP00000218075:human:Isoform Alpha-2* of Glycine receptor subunit alpha-2 precursor:E=64.3372 | ENSEMBL:ENSP00000347123:human:Isoform Alpha-2B of Glycine receptor subunit alpha-2 precursor:E=64.2291 | ENSEMBL:ENSP00000274093:human:Isoform Alpha-3L of Glycine receptor subunit alpha-3 precursor:E=63.3979 | ENSEMBL:ENSP00000274576:human:Isoform b of Glycine receptor subunit alpha-1 precurso…
T03F1.3	191305_at	T03F1.3		WBGene00020185		pgk-1	T03F1.3 is orthologous to the human gene PHOSPHOGLYCERETE KINASE 1 (PGK1; OMIM:311800), which when mutated leads to hemolytic anemia and neurologic disturbances.	e1763|n309|n374|n377|n743|n744|n765|n1139|n1296|n1331|cxTi10209|ttTi3639					20	Molecular_function:phosphoglycerate kinase activity|Biological_process:glycolysis	KOG1367	3-phosphoglycerate kinase	ENSEMBL:ENSP00000218265:human:Phosphoglycerate kinase 1:E=156.602 | ENSEMBL:ENSP00000305995:human:Phosphoglycerate kinase, testis specific:E=151.721 | FLYBASE:CG3127-PA:fly:Flybase gene name is Pgk-PA:E=156.495 | FLYBASE:CG9961-PA:fly:Flybase gene name is CG9961-PA:E=127.387 |
R07B7.11	192277_at	R07B7.11		WBGene00011095		gana-1	R07B7.11 is orthologous to the human gene ALPHA-GALACTOSIDASE B (GALB; OMIM:104170), which when mutated leads to Schindler disease, Kanzaki disease, or NAGA deficiency.	ttTi1474	0	1	GFP was not detectable under the standard laboratory conditions. The GFP signal was observed solely in a vesicular compartment of coelomocytes of the animals treated with Concanamycin A (CON A) or NH4Cl, agents that increase the pH of the cellular acidic compartment. Immunofluorescence detection of the fusion protein using polyclonal anti-GFP antibody showed a broader and coarsely granular cytopl…	pharynx|hypodermis|intestine|body wall muscle|pharynx|body wall muscle|arcade cells	14	Molecular_function:hydrolase activity, hydrolyzing O-glycosyl compounds|Biological_process:carbohydrate metabolism	KOG2366	Alpha-D-galactosidase (melibiase)	ENSEMBL:ENSP00000218516:human:Alpha-galactosidase A precursor:E=86.5686 | ENSEMBL:ENSP00000355349:human:Alpha-N-acetylgalactosaminidase precursor:E=86.3372 | FLYBASE:CG5731-PA:fly:Flybase gene name is CG5731-PA:E=102.658 | FLYBASE:CG7997-PB:fly:Flybase gene name is CG7997-PB:E=101.721 |
R05D11.3	192589_at	R05D11.3		WBGene00004305		ran-4	ran-4 encodes a ortholog of NUCLEAR TRANSPORT FACTOR 2 (NTF2) from S. cerevisiae and metazoa, which is predicted to interact with nucleoporins and to promote transport of RAN-1(+GDP) into the nucleus; RAN-4/NTF2 proteins are paralogous to the N-terminal domain of RasGAP SH3 binding proteins such as Drosophila RASPUTIN, and to delta-5-3-ketosteroid isomerases, while having no homology to Ran prote…	tm1085|tm1439					18	Biological_process:transport|Cellular_component:intracellular|Biological_process:positive regulation of growth rate|Biological_process:embryonic development (sensu Metazoa)|Biological_process:reproduction|Biological_process:pronuclear envelope synthesis|Biological_process:larval development (sensu Nematoda)|Biological_process:growth|Biological_process:locomotory behavior	KOG2104	Nuclear transport factor 2	ENSEMBL:ENSP00000219169:human:Nuclear transport factor 2:E=21.7213 | ENSEMBL:ENSP00000354440:human:similar to Nuclear transport factor 2:E=18.9586 | FLYBASE:CG1740-PA:fly:Flybase gene name is Ntf-2-PA:E=29.5686 | FLYBASE:CG10174-PA:fly:Flybase gene name is Ntf-2r-PA:E=29.4685 |
F28H1.4	182304_s_at	F28H1.4b	F28H1.4	WBGene00017909	F28H1.4a	F28H1.4		ttTi7603|ttTi7611|snp_H12D21[4]|snp_H12D21[3]						Cellular_component:membrane			ENSEMBL:ENSP00000219207:human:Plasmolipin:E=12.3372 | ENSEMBL:ENSP00000307741:human:CKLF-like MARVEL transmembrane domain-containing protein 8:E=11.1487 | ENSEMBL:ENSP00000333833:human:Isoform 1 of CKLF-like MARVEL transmembrane domain-containing protein 4:E=10.5086 |
R12E2.3	187980_at	R12E2.3		WBGene00004464		rpn-8		snp_R12E2[4]|snp_R12E2[5]	1	1	Larval Expression: pharynx; intestine; stomato-intestinal muscle; anal depressor muscle; body wall muscle; excretory cell; Nervous System; nerve ring; head neurons; tail neurons;	pharynx|intestine|head neurons|tail neurons|nerve ring|vulval muscle|nervous system|Reproductive System|body wall muscle|spermatheca|anal depressor muscle|stomato-intestinal muscle|excretory cell	18	Biological_process:embryonic cleavage|Biological_process:embryonic development (sensu Metazoa)|Biological_process:larval development (sensu Nematoda)|Biological_process:growth|Biological_process:reproduction|Biological_process:physiological process	KOG1556	26S proteasome regulatory complex, subunit RPN8/PSMD7	ENSEMBL:ENSP00000219313:human:26S proteasome non-ATPase regulatory subunit 7:E=113.796 | ENSEMBL:ENSP00000343276:human:similar to eukaryotic translation initiation factor 3, subunit 5 epsilon, 47kDa isoform 1:E=28.5376 | ENSEMBL:ENSP00000310040:human:Eukaryotic translation initiation factor 3 subunit 5:E=27.699 | ENSEMBL:ENSP00000304102:human:COP9 signalosome complex subunit 6:E=21.0706 | FLYBASE…
F07C3.7	190092_at	F07C3.7		WBGene00000003		aat-2	aat-2 encodes a predicted amino acid transporter catalytic subunit; when co-expressed in Xenopus oocytes with a glycoprotein subunit, however, AAT-2 is not able to induce amino acid uptake.	e1486|sc3|sc14|sc108					24	Molecular_function:amino acid-polyamine transporter activity|Biological_process:amino acid transport|Cellular_component:membrane|Biological_process:transport|Cellular_component:integral to membrane|Molecular_function:amino acid permease activity|Molecular_function:L-gamma-aminobutyric acid transporter activity|Biological_process:gamma-aminobutyric acid transport	KOG1287	Amino acid transporters	ENSEMBL:ENSP00000219343:human:solute carrier family 7 (cationic amino acid transporter, y+ system), member 6:E=109.745 | ENSEMBL:ENSP00000261622:human:Large neutral amino acids transporter small subunit 1:E=107.959 | ENSEMBL:ENSP00000285850:human:Y+L amino acid transporter 1:E=104.553 | ENSEMBL:ENSP00000253188:human:Asc-type amino acid transporter 1:E=102.237 | ENSEMBL:ENSP00000320378:human:Large…
M05B5.4	193234_at	M05B5.4		WBGene00010872			The M05B5.4 gene encodes an ortholog of the human gene LECITHIN-CHOLESTEROL ACYLTRANSFERASE (LCAT; OMIM:606967), which when mutated leads to lecithin-cholesterol acyltransferase deficiency (OMIM:245900).	n998|n1087|n1080|ttTi1420|uCE2-1649|snp_F28B12[1]|snp_F28B12[2]	0	0	Expressed in embryo.		5	Molecular_function:structural molecule activity|Biological_process:microtubule-based movement|Cellular_component:microtubule|Molecular_function:phosphatidylcholine-sterol O-acyltransferase activity|Biological_process:lipid metabolism	KOG2369	Lecithin:cholesterol acyltransferase (LCAT)/Acyl-ceramide synthase	ENSEMBL:ENSP00000219345:human:1-O-acylceramide synthase precursor:E=89.7213 | ENSEMBL:ENSP00000264005:human:Phosphatidylcholine-sterol acyltransferase precursor:E=69.3098 | FLYBASE:CG18858-PA:fly:Flybase gene name is CG18858-PA:E=83.0655 | FLYBASE:CG31683-PA:fly:Flybase gene name is CG31683-PA:E=82.9586 |
F53C11.3	191783_at	F53C11.3		WBGene00009973				snp_F40G9[2]|snp_F40G9[1]	0	0	Larval Expression: intestine;	intestine		Molecular_function:oxidoreductase activity|Biological_process:metabolism|Molecular_function:beta1-adrenergic receptor activity|Biological_process:G-protein coupled receptor protein signaling pathway|Cellular_component:integral to membrane|Molecular_function:alcohol dehydrogenase activity|Molecular_function:2,3-dihydro-2,3-dihydroxybenzoate dehydrogenase activity|Biological_process:enterobactin bi…	KOG0725	Reductases with broad range of substrate specificities	ENSEMBL:ENSP00000220764:human:2,4-dienoyl-CoA reductase, mitochondrial precursor:E=75.8539 | ENSEMBL:ENSP00000219481:human:Isoform 1 of Peroxisomal 2,4-dienoyl-CoA reductase:E=36.3872 | ENSEMBL:ENSP00000265322:human:Isoform 2 of Peroxisomal trans-2-enoyl-CoA reductase:E=35.0223 | ENSEMBL:ENSP00000373629:human:Peroxisomal trans 2-enoyl CoA reductase:E=34.9586 | ENSEMBL:ENSP00000326219:human:peroxi…
Y73B6BL.21	177177_at	Y73B6BL.21		WBGene00022242				snp_Y73B6BL[5]|snp_Y73B6BL[4]									ENSEMBL:ENSP00000220772:human:Secreted frizzled-related protein 1 precursor:E=42.2441 | ENSEMBL:ENSP00000274063:human:Secreted frizzled-related protein 2 precursor:E=41.585 | ENSEMBL:ENSP00000266066:human:Secreted frizzled-related protein 5 precursor:E=41.0862 | ENSEMBL:ENSP00000295113:human:Secreted frizzled-related protein 3 precursor:E=19.8861 | ENSEMBL:ENSP00000286201:human:Frizzled-7 precurs…
C46F11.2	193882_at	C46F11.2a	C46F11.2	WBGene00008117	C46F11.2b	C46F11.2	C46F11.2 is orthologous to human MITOCHONDRIAL GLUTATHIONE REDUCTASE (GSR; OMIM:138300); GSR deficiency has been associated with hemolytic anemia.	ok771	0	2	Larval Expression: pharynx; unidentified cells in tail ;	tail|pharynx|intestine|vulval muscle|Reproductive System		Molecular_function:glutathione-disulfide reductase activity|Molecular_function:FAD binding|Molecular_function:NADP binding|Biological_process:glutathione metabolism|Molecular_function:oxidoreductase activity|Biological_process:electron transport|Biological_process:cell redox homeostasis|Cellular_component:cytoplasm|Molecular_function:disulfide oxidoreductase activity|Molecular_function:glycerol-3…	KOG0405	Pyridine nucleotide-disulphide oxidoreductase	ENSEMBL:ENSP00000221130:human:Isoform Mitochondrial of Glutathione reductase, mitochondrial precursor:E=137.097 | ENSEMBL:ENSP00000334518:human:Isoform 1 of Thioredoxin reductase 2, mitochondrial precursor:E=67.585 | ENSEMBL:ENSP00000354511:human:TXNRD2 protein:E=67.5528 | ENSEMBL:ENSP00000347020:human:KM-102-derived reductase-like factor:E=65.8861 | ENSEMBL:ENSP00000367310:human:CDNA FLJ46672 fi…
Y25C1A.13	192131_s_at	Y25C1A.13		WBGene00021296				snp_Y25C1[9]	0	0	Larval Expression: intestine;|Larval Expression: intestine;	intestine|intestine	24	Molecular_function:catalytic activity|Biological_process:metabolism|Molecular_function:naphthoate synthase activity|Biological_process:menaquinone biosynthesis|Biological_process:larval development (sensu Nematoda)|Biological_process:growth	KOG1681	Enoyl-CoA isomerase	ENSEMBL:ENSP00000221418:human:Delta(3,5)-Delta(2,4)-dienoyl-CoA isomerase, mitochondrial precursor:E=64.9586 | ENSEMBL:ENSP00000248508:human:Enoyl-CoA hydratase, mitochondrial precursor:E=21.2292 | ENSEMBL:ENSP00000277161:human:Isoform 1 of Methylglutaconyl-CoA hydratase, mitochondrial precursor:E=20.2366 | ENSEMBL:ENSP00000352706:human:3-hydroxyisobutyryl-Coenzyme A hydrolase isoform 1:E=14.5528…
F46H5.3	189706_s_at	F46H5.3b	F46H5.3	WBGene00018519	F46H5.3a	F46H5.3		gk142						Molecular_function:kinase activity|Molecular_function:transferase activity, transferring phosphorus-containing groups			ENSEMBL:ENSP00000221476:human:Creatine kinase M-type:E=65.3279 | ENSEMBL:ENSP00000299198:human:Creatine kinase B-type:E=63.6383 | ENSEMBL:ENSP00000300283:human:Creatine kinase, ubiquitous mitochondrial precursor:E=63.3468 | ENSEMBL:ENSP00000254035:human:Creatine kinase, sarcomeric mitochondrial precursor:E=61.0223 | FLYBASE:CG32031-PA:fly:Flybase gene name is Argk-PA:E=123.886 | FLYBASE:CG5144-PA…
R05F9.10	189923_s_at	R05F9.10		WBGene00019893		sgt-1		ok1000	0	1	Larval Expression: pharynx; intestine;	pharynx|intestine|body wall muscle	5	Molecular_function:binding|Molecular_function:phosphoprotein phosphatase activity|Cellular_component:nucleus|Cellular_component:cytoplasm|Biological_process:protein amino acid dephosphorylation	KOG0553	TPR repeat-containing protein	ENSEMBL:ENSP00000221566:human:Small glutamine-rich tetratricopeptide repeat-containing protein A:E=54.3279 | ENSEMBL:ENSP00000351496:human:Small glutamine-rich tetratricopeptide repeat-containing protein B:E=47.2147 | ENSEMBL:ENSP00000370024:human:FLJ21908 protein:E=14.3098 | ENSEMBL:ENSP00000005386:human:CDNA: FLJ21908 fis, clone HEP03830:E=14.2924 | ENSEMBL:ENSP00000305958:human:Stress-induced-…
D2005.3	187087_at	D2005.3		WBGene00008398				tm341					18		KOG3431	Apoptosis-related protein/predicted DNA-binding protein	ENSEMBL:ENSP00000221784:human:Programmed cell death protein 5:E=20.6576 | FLYBASE:CG13072-PA:fly:Flybase gene name is PDCD-5-PA:E=18.3468 |
F35F10.12	186692_s_at	F35F10.12		WBGene00018061				snp_F35F10[4]|pkP5106|snp_F35F10[3]|snp_F35F10[2]					21	Biological_process:signal transduction|Biological_process:sensory perception	KOG3780	Thioredoxin binding protein TBP-2/VDUP1	ENSEMBL:ENSP00000222250:human:Isoform 1 of Arrestin domain-containing protein 2:E=21 | ENSEMBL:ENSP00000368977:human:Isoform 2 of Arrestin domain-containing protein 2:E=19.3098 | ENSEMBL:ENSP00000265138:human:Arrestin domain-containing protein 3:E=17.9208 | ENSEMBL:ENSP00000268042:human:Arrestin domain-containing protein 4:E=16.1871 | ENSEMBL:ENSP00000235941:human:Thioredoxin-interacting protein:…
H28G03.1	174529_at	H28G03.1	H28G03.1a	WBGene00019249	H28G03.1c|H28G03.1b	H28G03.1		tm1776						Molecular_function:nucleotide binding|Molecular_function:nucleic acid binding|Molecular_function:RNA binding	InP_uni_001850		ENSEMBL:ENSP00000222956:human:29 kDa protein:E=34.0177 | ENSEMBL:ENSP00000341826:human:heterogeneous nuclear ribonucleoprotein A1 isoform b:E=33.9586 | ENSEMBL:ENSP00000369283:human:29 kDa protein:E=33.9208 | ENSEMBL:ENSP00000333504:human:heterogeneous nuclear ribonucleoprotein A1 isoform a:E=33.8861 | ENSEMBL:ENSP00000339841:human:Pseudogene candidate:E=33.8861 | ENSEMBL:ENSP00000330082:human:si…
F52H3.1	193937_s_at	F52H3.1		WBGene00002497		let-268	let-268 encodes a procollagen lysyl hydroxylase that processes type IV collagen, a collagen secreted and incorporated into the basement membrane during embryogenesis (and encoded partly by emb-9); LET-268 activity is essential for type IV collagen processing and secretion and for the stability, but not the formation of, the basement membrane that provides mechanical support to body wall muscle on…	mn198|ra414|mn189|ttTi1170	0	1	Expression of let-268::GFP begins at the 1.5-fold stage and continues throughout development. let-268::GFP is detected in the body wall muscle cells and in the glial like cells (GLR cells). However, let-268::GFP was not observed in the distal tip cells of the gonad, the spermatheca, or the vulva muscles.	GLR	13	Molecular_function:oxidoreductase activity, acting on paired donors, with incorporation or reduction of molecular oxygen, 2-oxoglutarate as one donor, and incorporation of one atom each of oxygen into both donors|Biological_process:protein metabolism|Molecular_function:procollagen-lysine 5-dioxygenase activity|Cellular_component:endoplasmic reticulum|Biological_process:embryonic development (sens…	KOG1971	Lysyl hydroxylase	ENSEMBL:ENSP00000223127:human:Procollagen-lysine,2-oxoglutarate 5-dioxygenase 3 precursor:E=181.119 | ENSEMBL:ENSP00000196061:human:Procollagen-lysine,2-oxoglutarate 5-dioxygenase 1 precursor:E=172.854 | ENSEMBL:ENSP00000353170:human:Isoform 1 of Procollagen-lysine,2-oxoglutarate 5-dioxygenase 2 precursor:E=172.004 | ENSEMBL:ENSP00000282903:human:Isoform 2 of Procollagen-lysine,2-oxoglutarate 5-d…
D1054.2	192778_at	D1054.2		WBGene00003923		pas-2	pas-2 encodes a proteasome subunit with highest similarity to vertebrate proteasome alpha 2 subunits.	ok679					18	Molecular_function:threonine endopeptidase activity|Biological_process:ubiquitin-dependent protein catabolism|Cellular_component:proteasome core complex (sensu Eukaryota)|Molecular_function:endopeptidase activity|Biological_process:larval development (sensu Nematoda)|Biological_process:physiological process|Biological_process:embryonic development (sensu Metazoa)	KOG0181	20S proteasome, regulatory subunit alpha type PSMA2/PRE8	ENSEMBL:ENSP00000223321:human:Proteasome subunit alpha type 2:E=77.1938 | ENSEMBL:ENSP00000044462:human:Proteasome subunit alpha type 4:E=34.2147 | ENSEMBL:ENSP00000217153:human:Isoform 1 of Proteasome subunit alpha type 7:E=32.4949 | ENSEMBL:ENSP00000261479:human:Proteasome subunit alpha type 6:E=31.2218 | ENSEMBL:ENSP00000311121:human:Isoform 1 of Proteasome subunit alpha type 7-like:E=29.7696 …
VC5.2	177335_at	VC5.2		WBGene00020908				ok1797|snp_VC5[1]|pkP5097					0		KOG3509	Basement membrane-specific heparan sulfate proteoglycan (HSPG) core protein	ENSEMBL:ENSP00000223618:human:Multiple epidermal growth factor-like domains 9 precursor:E=17.0223 | ENSEMBL:ENSP00000258341:human:Laminin gamma-1 chain precursor:E=15.699 | ENSEMBL:ENSP00000324532:human:laminin alpha 3 subunit isoform 1:E=14.6576 | ENSEMBL:ENSP00000222399:human:Laminin beta-1 chain precursor:E=14.3979 | ENSEMBL:ENSP00000307156:human:Laminin beta-2 chain precursor:E=13.5229 | ENSE…
F38B2.4	189267_s_at	F38B2.4		WBGene00009531			F38B2.4 is orthologous to the human gene ADENYLATE KINASE 1 (AK1; OMIM:103000), which when mutated leads to hemolytic anemia.	ok1042|gk240|uCE1-542					16	Molecular_function:ATP binding|Molecular_function:nucleotide kinase activity|Biological_process:nucleobase, nucleoside, nucleotide and nucleic acid metabolism|Molecular_function:adenylate kinase activity|Biological_process:ATP metabolism|Cellular_component:cytoplasm|Molecular_function:shikimate kinase activity|Biological_process:amino acid biosynthesis|Molecular_function:GTPase activity|Molecular…	KOG3079	Uridylate kinase/adenylate kinase	ENSEMBL:ENSP00000223836:human:Adenylate kinase 1:E=55.9586 | ENSEMBL:ENSP00000362249:human:Adenylate kinase isoenzyme 1:E=55.9208 | ENSEMBL:ENSP00000341430:human:Adenylate kinase 5:E=44.9208 | ENSEMBL:ENSP00000346577:human:Hypothetical protein:E=44.9208 | ENSEMBL:ENSP00000359841:human:64 kDa protein:E=43.7696 | ENSEMBL:ENSP00000294340:human:cytidylate kinase:E=37.4437 | ENSEMBL:ENSP00000362250:hu…
K03E6.3	190697_at	K03E6.3		WBGene00003565		ncs-3	ncs-3 encodes a neuronal calcium sensor (NCS) protein with no obvious null phenotype.	tm779					6	Molecular_function:calcium ion binding	KOG0044	Ca2+ sensor (EF-Hand superfamily)	ENSEMBL:ENSP00000223979:human:Neuronal calcium sensor 1:E=66.0809 | ENSEMBL:ENSP00000310587:human:Neurocalcin delta:E=54.3279 | ENSEMBL:ENSP00000310749:human:Hippocalcin-like protein 1:E=52.8539 | ENSEMBL:ENSP00000241313:human:Neuron-specific calcium-binding protein hippocalcin:E=52.7447 | ENSEMBL:ENSP00000295156:human:Visinin-like protein 1:E=51.7696 | ENSEMBL:ENSP00000235630:human:Hippocalcin-l…
C53D6.2	193393_at	C53D6.2		WBGene00006852		unc-129	The unc-129 gene encodes a member of the TGF-beta family of secreted growth factor signaling molecules; UNC-129 is required for proper axonal guidance of commissural motorneurons and for proper migration of the distal tip cells of the somatic gonad; UNC-129 is expressed in dorsal body wall muscle and at present does not appear to act through the known TGF-beta type I and II receptors.	ev554|ev557|ev566|ok1443|snp_C53D6[1]	1	1	Promoter activity was first detected at late gastrulation stage in cells that include descendants of the AB and E lineages. Expression continues through embryonic elongation in some of these cells. About 450 to 520 min after first cleavage, expression was observed in a subset of cells in the head, including one ventral muscle, and in all dorsal body wall muscles. Between 520 min and hatching, gre…	head|vulva|spermathecae|AB lineage|pharyngeal muscle|E lineage|DA neurons|DB neurons|pharyngeal neurons|seam cells|socket_set|head neurons|ventral nerve cord|nervous system|head|ventral nerve cord|nervous system	6	Molecular_function:growth factor activity	KOG3900	Transforming growth factor beta, bone morphogenetic protein and related proteins	ENSEMBL:ENSP00000224605:human:Bone morphogenetic protein 3b precursor:E=13.1871 | ENSEMBL:ENSP00000331745:human:Growth/differentiation factor 3 precursor:E=12.4815 | ENSEMBL:ENSP00000283147:human:Bone morphogenetic protein 6 precursor:E=12.2596 | ENSEMBL:ENSP00000249598:human:Growth/differentiation factor 2 precursor:E=12.0362 | ENSEMBL:ENSP00000245451:human:Bone morphogenetic protein 4 precursor…
Y38A8.2	190159_s_at	Y38A8.2		WBGene00003949		pbs-3	pbs-3 encodes a B-type subunit of the 26S proteasome's 20S protease core particle; by homology, PBS-3 is predicted to function in ATP/ubiquitin-dependent nonlysosomal protein degradation; loss of pbs-3 activity via large-scale RNAi screens indicates that, in C. elegans, PBS-3 is required for embryonic and germline development, movement, normal body coloration, and normal body morphology.	cxTi9115					2	Molecular_function:endopeptidase activity|Biological_process:ubiquitin-dependent protein catabolism|Cellular_component:proteasome core complex (sensu Eukaryota)|Molecular_function:threonine endopeptidase activity|Biological_process:embryonic development (sensu Metazoa)|Biological_process:locomotory behavior|Biological_process:reproduction|Biological_process:osmoregulation|Biological_process:larva…	KOG0180	20S proteasome, regulatory subunit beta type PSMB3/PUP3	ENSEMBL:ENSP00000225426:human:Proteasome subunit beta type 3:E=55.4089 | ENSEMBL:ENSP00000309113:human:RcPSMB3:E=41.5376 | ENSEMBL:ENSP00000262193:human:Proteasome subunit beta type 1 precursor:E=20.5086 | ENSEMBL:ENSP00000229815:human:Isoform LMP2.L of Proteasome subunit beta type 9 precursor:E=12.6383 | ENSEMBL:ENSP00000270586:human:Proteasome subunit beta type 6 precursor:E=10.2291 | ENSEMBL:E…
F57B9.1	189770_at	F57B9.1		WBGene00018996				snp_F31E3[1]					5	Molecular_function:FMN binding|Molecular_function:pyridoxamine-phosphate oxidase activity|Biological_process:pyridoxine biosynthesis	KOG2586	Pyridoxamine-phosphate oxidase	ENSEMBL:ENSP00000225573:human:Pyridoxine-5'-phosphate oxidase:E=46.9208 | FLYBASE:CG31472-PA:fly:Flybase gene name is CG31472-PA:E=37.585 |
M110.1	188132_at	M110.1		WBGene00000652		col-76		uCE2-1778					5	Molecular_function:structural constituent of cuticle|Biological_process:phosphate transport|Cellular_component:cytoplasm	KOG3544	Collagens (type IV and type XIII), and related proteins	ENSEMBL:ENSP00000225964:human:Collagen alpha-1(I) chain precursor:E=35.6383 | ENSEMBL:ENSP00000354105:human:Collagen alpha-2(V) chain precursor:E=35.5229 | ENSEMBL:ENSP00000364000:human:alpha 2 type V collagen preproprotein:E=35.5229 | ENSEMBL:ENSP00000315243:human:COL3A1 protein:E=35.3872 | ENSEMBL:ENSP00000304408:human:Collagen alpha-1(III) chain precursor:E=35.3188 | ENSEMBL:ENSP00000347458:hu…
F56A8.3	193297_at	F56A8.3a	F56A8.3	WBGene00010139		F56A8.3		ok611|pk386|pk864|ok1281						Molecular_function:protein binding|Biological_process:embryonic development (sensu Metazoa)	KOG0473	Leucine-rich repeat protein	ENSEMBL:ENSP00000225972:human:Leucine-rich repeat-containing protein 59:E=36.7212 | ENSEMBL:ENSP00000339370:human:Isoform 1 of Leucine-rich repeat-containing protein 1:E=12.8239 | ENSEMBL:ENSP00000298124:human:Isoform 1 of Leucine-rich repeat-containing protein 18:E=11.7696 | ENSEMBL:ENSP00000367135:human:Ras suppressor protein 1:E=11.0269 | ENSEMBL:ENSP00000344470:human:Isoform 1 of Leucine-rich…
C02F12.1	188871_at	C02F12.1		WBGene00006643		tsp-17		p1154|p1156|m324|p1152|n2411|p1182|b401|p503|cn101|y226|e245|e283|e284|e327|e334|e335|e359|e464|e795|md65|md69|md334|md414|md1107|p279|p297|p300|p1160|uCE4-786					0	Cellular_component:integral to membrane	KOG3882	Tetraspanin family integral membrane protein	ENSEMBL:ENSP00000227155:human:CD82 antigen:E=16.5376 | ENSEMBL:ENSP00000307701:human:Tetraspanin-5:E=15.7959 | ENSEMBL:ENSP00000257857:human:CD63 antigen:E=15.7212 | ENSEMBL:ENSP00000309036:human:transmembrane 4 superfamily member 17 isoform a:E=15.2366 | ENSEMBL:ENSP00000289407:human:Tetraspanin 33:E=13.0809 | ENSEMBL:ENSP00000324101:human:CD151 antigen:E=13 | ENSEMBL:ENSP00000344076:human:Isofo…
F33C8.3	190434_s_at	F33C8.3		WBGene00006634		tsp-8	tsp-8 is orthologous to the human gene KANGAI 1 (SUPPRESSION OF TUMORIGENICITY 6, PROSTATE; CD82 ANTIGEN (R2 LEUKOCYTE ANTIGEN, ANTIGEN DETECTED BY MONOCLONAL AND ANTIBODY IA4)) (KAI1; OMIM:600623), which when mutated leads to disease.	ok220|snp_F33C8[2]|snp_F33C8[1]	0	1	Larval Expression: body wall muscle;	body wall muscle		Cellular_component:integral to membrane|Biological_process:visual perception	KOG3882	Tetraspanin family integral membrane protein	ENSEMBL:ENSP00000227155:human:CD82 antigen:E=29.0088 | ENSEMBL:ENSP00000009180:human:CD9 antigen:E=28.6198 | ENSEMBL:ENSP00000324304:human:Tetraspanin-4:E=28.1249 | ENSEMBL:ENSP00000271324:human:Leukocyte surface antigen CD53:E=26.4089 | ENSEMBL:ENSP00000263645:human:CD81 antigen:E=26.2366 | ENSEMBL:ENSP00000247829:human:Tetraspanin-8:E=26.0269 | ENSEMBL:ENSP00000285818:human:Tetraspanin-2:E=25.7…
F38E11.1	192338_at	F38E11.1		WBGene00002012		hsp-12.3		cxTi10826					15	Molecular_function:structural constituent of eye lens	KOG3591	Alpha crystallins	ENSEMBL:ENSP00000227251:human:Alpha crystallin B chain:E=13.0605 | ENSEMBL:ENSP00000004982:human:Alpha crystallin family protein:E=12.4318 |
T22A3.2	190691_at	T22A3.2a	T22A3.2	WBGene00011906	T22A3.2b	hsp-12.1		ev763|mu226|sy324|mu63|mu349|ga80|de6|mu350|mu236|de7|ep460|ep486|ep485|ep463|ep461|ep478|ep487|ep466|ep451|ep484|ep449|ep462|ep479|de5|mu347						Molecular_function:structural constituent of eye lens	KOG3591	Alpha crystallins	ENSEMBL:ENSP00000227251:human:Alpha crystallin B chain:E=15.284 | ENSEMBL:ENSP00000004982:human:Alpha crystallin family protein:E=14.5528 | ENSEMBL:ENSP00000291554:human:Alpha crystallin A chain:E=12.8539 | ENSEMBL:ENSP00000248553:human:Heat-shock protein beta-1:E=11.1192 | FLYBASE:CG4533-PA:fly:Flybase gene name is l(2)efl-PA:E=13.8239 |
C14B9.1	192659_at	C14B9.1		WBGene00002011		hsp-12.2	hsp-12.2 is orthologous to the human gene CRYSTALLIN, ALPHA B (CRYAB; OMIM:123590), which when mutated leads to disease.	cxTi510|tm2447					14	Molecular_function:structural constituent of eye lens|Biological_process:reproduction	KOG3591	Alpha crystallins	ENSEMBL:ENSP00000227251:human:Alpha crystallin B chain:E=17.0915 | ENSEMBL:ENSP00000004982:human:Alpha crystallin family protein:E=15.4949 | ENSEMBL:ENSP00000291554:human:Alpha crystallin A chain:E=14.0132 | ENSEMBL:ENSP00000248553:human:Heat-shock protein beta-1:E=13.2366 | ENSEMBL:ENSP00000302476:human:Heat-shock protein beta-2:E=10.699 | FLYBASE:CG4533-PA:fly:Flybase gene name is l(2)efl-PA:E=…
T21H8.1	174147_at	T21H8.1		WBGene00011904			T21H8.1 encodes the C. elegans ortholog of human beta-liprin, a coiled-coil domain-containing protein that interacts with alpha-liprin, a transmembrane protein-tyrosine phosphatase-interacting protein; as loss of T21H8.1 activity via large-scale RNAi results in no obvious abnormalities, the precise role of T21H8.1 in C. elegans development and/or behavior is not yet known; however, by virtue of i…	ok725|tm757|uCE6-1365	1	4	Expression is seen larvae and adults in a number of anterior nuclei around the pharynx which are probably neuronal.	neuronal	1		KOG1899	LAR transmembrane tyrosine phosphatase-interacting protein liprin	ENSEMBL:ENSP00000228425:human:Isoform 2 of Liprin-beta-1:E=70.9208 | ENSEMBL:ENSP00000370681:human:113 kDa protein:E=69.7695 | ENSEMBL:ENSP00000314724:human:Isoform 1 of Liprin-beta-1:E=68.7959 | ENSEMBL:ENSP00000299492:human:Liprin-beta-2:E=67.4815 | ENSEMBL:ENSP00000251295:human:Similar to Kazrin isoform A:E=27.2007 | ENSEMBL:ENSP00000253925:human:136 kDa protein:E=26.9208 | ENSEMBL:ENSP0000037…
F22E5.6	179939_at	F22E5.6		WBGene00017705				ttTi6465|ttTi6467					8	Molecular_function:protein binding|Molecular_function:voltage-gated potassium channel activity|Biological_process:potassium ion transport|Cellular_component:voltage-gated potassium channel complex|Cellular_component:membrane	KOG2716	Polymerase delta-interacting protein PDIP1 and related proteins, contain BTB/POZ domain	ENSEMBL:ENSP00000228495:human:Isoform 1 of BTB/POZ domain-containing protein KCTD10:E=20.9586 | ENSEMBL:ENSP00000226225:human:BTB/POZ domain-containing protein TNFAIP1:E=18.4089 | ENSEMBL:ENSP00000311202:human:BTB/POZ domain-containing protein KCTD13:E=17.585 | ENSEMBL:ENSP00000355912:human:Potassium channel tetramerisation domain containing 3:E=12.6778 | ENSEMBL:ENSP00000259154:human:Isoform 1 o…
Y42G9A.4	184962_at	Y42G9A.4c	Y42G9A.4	WBGene00021534	Y42G9A.4b|Y42G9A.4a|Y42G9A.4d	Y42G9A.4	The Y42G9A.4 gene encodes an ortholog of the human gene MEVALONATE KINASE (MVK), which when mutated leads to mevalonicaciduria (OMIM:251170).	tm275	1	1	|Larval Expression: body wall muscle; Nervous System; head neurons; unidentified cells in head;|Larval Expression: body wall muscle; Nervous System; head neurons;	head|head neurons|nervous system|body wall muscle|head neurons|vulval muscle|nervous system|Reproductive System|body wall muscle		Molecular_function:ATP binding|Molecular_function:kinase activity|Biological_process:phosphorylation|Molecular_function:mevalonate kinase activity|Biological_process:isoprenoid biosynthesis|Cellular_component:cytoplasm|Molecular_function:phosphotransferase activity, alcohol group as acceptor|Biological_process:metabolism|Biological_process:embryonic development (sensu Metazoa)|Biological_process:…			ENSEMBL:ENSP00000228510:human:Mevalonate kinase:E=65.4318 | FLYBASE:CG33671-PA:fly:Flybase gene name is CG33671-PA:E=22.5376 |
C37F5.1	175607_s_at	C37F5.1		WBGene00002990		lin-1	lin-1 encodes an Ets-domain-containing transcription factor that is a member of the ETS gene family that includes human ELK1, 3, and 4 (OMIM:600247); LIN-1 functions as a general effector of MAP kinase-mediated signaling; when MAP kinase is inactive, LIN-1 forms a complex with LIN-31/WH that inhibits vulval cell fate specification; upon MAP kinase activation (vulval induction), LIN-1 is phosphory…	ar147|cs50|e1026|e1275|e1777|he117|he119|n176|n303|n304|n381|n383|n430|n431|n746|n753|n757|n1047|n1054|n1140|n1141|n1777|n1790|n1855|n2515|n2525|sy254|sy289|ga56|n2750|n1848|n1816|n2714|n2696|n2704|n3000|n1815|sy321|ky54|n2374|n2694|n3522|sy618|m546|n2692|n2701|n1761|cxTi10968|pkP4068|snp_C37F5[9]|snp_C37F5[3]|snp_C37F5[1]|snp_C37F5[15]|snp_C37F5[2]|snp_C37F5[13]|snp_C37F5[17]|snp_C37F5[10]|snp_C…	0	1	Larval Expression: anal depressor muscle; body wall muscle;	vulval muscle|uterine muscle|Reproductive System|body wall muscle|anal depressor muscle	10	Molecular_function:transcription factor activity|Molecular_function:sequence-specific DNA binding|Biological_process:regulation of transcription, DNA-dependent|Cellular_component:nucleus|Biological_process:embryonic development (sensu Metazoa)|Biological_process:negative regulation of vulval development (sensu Nematoda)|Biological_process:hermaphrodite genitalia development	KOG3806	Predicted transcription factor	ENSEMBL:ENSP00000228741:human:ETS domain-containing protein Elk-3:E=32.699 | ENSEMBL:ENSP00000247161:human:Isoform 1 of ETS domain-containing protein Elk-1:E=30.1938 | ENSEMBL:ENSP00000350681:human:Isoform 1 of ETS domain-containing protein Elk-4:E=28.8239 | ENSEMBL:ENSP00000289703:human:Isoform 2 of ETS domain-containing protein Elk-4:E=28.7959 | ENSEMBL:ENSP00000345585:human:Isoform 2 of ETS do…
K02A11.3	190149_at	K02A11.3		WBGene00010488				snp_K02A11[5]|snp_K02A11[6]					8		KOG2849	Placental protein 11	ENSEMBL:ENSP00000229003:human:Placental protein 11 precursor:E=40.8239 | FLYBASE:CG2145-PA:fly:Flybase gene name is CG2145-PA:E=34.2518 | FLYBASE:CG3303-PA:fly:Flybase gene name is CG3303-PA:E=26.0458 |
Y34D9B.1	173119_s_at	Y34D9B.1a	Y34D9B.1	WBGene00003238	Y34D9B.1b	mig-1	mig-1 encodes one of four C. elegans Frizzled-like receptors; mig-1 was initially identified in screens for animals with defective cell migrations, and its activity is required for proper migration of the QL neuroblast and the HSN neurons.	e1787|mu72|n687|u777|n1354|n1652|ttTi581|ttTi5028|uCE1-582	1	1	Expressed in hypodermal cells during embryogenesis. Also expressed some neurons (HSN QR QL SIA SIB), body wall muscle and M.	neurons|hypodermis|SIB neurons|SIA neurons		Molecular_function:G-protein coupled receptor activity|Cellular_component:membrane|Molecular_function:non-G-protein coupled 7TM receptor activity|Biological_process:cell surface receptor linked signal transduction	KOG3577	Smoothened and related G-protein-coupled receptors	ENSEMBL:ENSP00000229030:human:Frizzled-10 precursor:E=45.1612 | ENSEMBL:ENSP00000311581:human:Frizzled 4 precursor:E=45.1308 | ENSEMBL:ENSP00000345785:human:Frizzled-9 precursor:E=39.3372 | ENSEMBL:ENSP00000287934:human:Frizzled-1 precursor:E=28.3279 | ENSEMBL:ENSP00000323901:human:Frizzled-2 precursor:E=26.4949 | ENSEMBL:ENSP00000354607:human:Frizzled-5 precursor:E=25.4815 | ENSEMBL:ENSP00000315…
K10B3.8	194177_x_at	K10B3.8		WBGene00001684		gpd-2	gpd-2 encodes one of four C. elegans glyceraldehyde-3-phosphate dehydrogenases (GAPDHs); by homology, GPD-2 is predicted to reversibly catalyze the oxidation and phosphorylation of glyceraldehyde-3-phosphate to 1,3-diphosphoglycerate during glycolysis; in C. elegans, GPD-2 and GPD-3 constitute the major GAPDH isoenzymes and are expressed at highest levels during postembryonic development, primari…	ce268|ok1290|tm2525|tm2536|snp_R153[1]	1	1	Detected in embryos and in L4. Level of mRNA increases by tenfold from embryo to L4.|Broadly expressed in soma.|Larval Expression: intestine; body wall muscle; hypodermis; Nervous System; tail neurons; unidentified cells in head;	head|hypodermis|intestine|tail neurons|vulval muscle|nervous system|Reproductive System|body wall muscle	27	Molecular_function:glyceraldehyde-3-phosphate dehydrogenase (phosphorylating) activity|Molecular_function:NAD binding|Biological_process:glycolysis|Molecular_function:glyceraldehyde-3-phosphate dehydrogenase activity|Biological_process:glucose metabolism|Molecular_function:aspartate-semialdehyde dehydrogenase activity|Biological_process:methionine biosynthesis|Biological_process:threonine biosynt…	KOG0657	Glyceraldehyde 3-phosphate dehydrogenase	ENSEMBL:ENSP00000229239:human:Glyceraldehyde-3-phosphate dehydrogenase:E=135.523 | ENSEMBL:ENSP00000222286:human:Glyceraldehyde-3-phosphate dehydrogenase, testis-specific:E=120.77 | ENSEMBL:ENSP00000344642:human:17 kDa protein:E=32.6198 | ENSEMBL:ENSP00000295608:human:15 kDa protein:E=30.8861 | ENSEMBL:ENSP00000359236:human:15 kDa protein:E=29.4815 | ENSEMBL:ENSP00000368038:human:14 kDa protein:E…
K10B3.7	173608_s_at	K10B3.7		WBGene00001685		gpd-3	gpd-3 encodes a predicted glyceraldehyde 3-phosphate dehydrogenase that affects embryonic viability; GPD-3 interacts with LIN-2 in two-hybrid assays.	snp_K10B3[1]|snp_K10B3[2]	0	0	mRNA transcript 1.1kb detected in embryo, L1, L2 and L4. Level of mRNA increases by tenfold from embryo to L4.|Broadly expressed in soma.		2	Molecular_function:glyceraldehyde-3-phosphate dehydrogenase (phosphorylating) activity|Molecular_function:NAD binding|Biological_process:glycolysis|Molecular_function:glyceraldehyde-3-phosphate dehydrogenase activity|Biological_process:glucose metabolism|Molecular_function:aspartate-semialdehyde dehydrogenase activity|Biological_process:methionine biosynthesis|Biological_process:threonine biosynt…	KOG0657	Glyceraldehyde 3-phosphate dehydrogenase	ENSEMBL:ENSP00000229239:human:Glyceraldehyde-3-phosphate dehydrogenase:E=135.523 | ENSEMBL:ENSP00000222286:human:Glyceraldehyde-3-phosphate dehydrogenase, testis-specific:E=120.77 | ENSEMBL:ENSP00000344642:human:17 kDa protein:E=32.6198 | ENSEMBL:ENSP00000295608:human:15 kDa protein:E=30.8861 | ENSEMBL:ENSP00000359236:human:15 kDa protein:E=29.4815 | ENSEMBL:ENSP00000368038:human:14 kDa protein:E…
Y17G7B.7	175055_at	Y17G7B.7	Y17G7B.7	WBGene00006601		tpi-1	tpi-1 is orthologous to the human gene TRIOSEPHOSPHATE ISOMERASE 1 (TPI1; OMIM:190450), which when mutated leads to disease.	snp_F58A4[1]|t1465						Molecular_function:triose-phosphate isomerase activity|Biological_process:metabolism	KOG1643	Triosephosphate isomerase	ENSEMBL:ENSP00000229270:human:Triosephosphate isomerase:E=79.6576 | ENSEMBL:ENSP00000334713:human:RcTPI1 (Fragment):E=76.2676 | ENSEMBL:ENSP00000371705:human:30 kDa protein:E=55.2147 | FLYBASE:CG2171-PA:fly:Flybase gene name is Tpi-PA:E=79.0605 |
Y113G7A.5	185438_at	Y113G7A.5		WBGene00013746				snp_Y60A3[2]					0	Molecular_function:GABA-A receptor activity|Molecular_function:extracellular ligand-gated ion channel activity|Biological_process:ion transport|Cellular_component:integral to membrane|Cellular_component:postsynaptic membrane|Molecular_function:neurotransmitter receptor activity|Cellular_component:membrane|Biological_process:transport|Molecular_function:ion channel activity	KOG3644	Ligand-gated ion channel	ENSEMBL:ENSP00000229606:human:Gamma-aminobutyric-acid receptor subunit rho-2 precursor:E=57.3979 | ENSEMBL:ENSP00000275066:human:Gamma-aminobutyric acid (GABA) receptor, rho 1:E=55.0915 | ENSEMBL:ENSP00000328115:human:similar to Gamma-aminobutyric-acid receptor rho-3 subunit precursor:E=53.1871 | ENSEMBL:ENSP00000295454:human:Gamma-aminobutyric-acid receptor subunit beta-1 precursor:E=52.2518 | E…
F09E10.3	192650_at	F09E10.3		WBGene00000988		dhs-25	dhs-25 encodes a short-chain dehydrogenase predicted to be mitochondrial.	snp_R06B9[5]|snp_R06B9[4]|snp_R06B9[7]|snp_R06B9[6]					5	Molecular_function:oxidoreductase activity|Biological_process:metabolism|Molecular_function:alcohol dehydrogenase activity|Molecular_function:2,3-dihydro-2,3-dihydroxybenzoate dehydrogenase activity|Biological_process:enterobactin biosynthesis|Cellular_component:cytoplasm|Molecular_function:acetoacetyl-CoA reductase activity|Biological_process:poly-hydroxybutyrate biosynthesis|Molecular_function:…	KOG1200	Mitochondrial/plastidial beta-ketoacyl-ACP reductase	ENSEMBL:ENSP00000230236:human:Estradiol 17-beta-dehydrogenase 8:E=57 | ENSEMBL:ENSP00000372558:human:24 kDa protein:E=48.4685 | ENSEMBL:ENSP00000303525:human:carbonic reductase 4:E=38.8239 | ENSEMBL:ENSP00000353917:human:25 kDa protein:E=38.4202 | ENSEMBL:ENSP00000263278:human:Dehydrogenase/reductase SDR family member 10:E=28.0862 | ENSEMBL:ENSP00000296424:human:Isoform 1 of 3-hydroxybutyrate deh…
C46F11.1	191347_at	C46F11.1a	C46F11.1	WBGene00006822	C46F11.1b	unc-93	A novel putative transmembrane protein that affects muscle contraction and egg-laying; it is predicted to be a component of a two-pore potassium channel complex together with SUP-9 and SUP-10; it is expressed in head neurons including the four SIA neurons.	e1500n224|e1500n1412|e1500n1415|e1500n1912|n192|n201|n202|n203|n204|n205|n206|n207|n208|n209|n210|n211|n212|n214|n215|n216|n217|n218|n220|n225|n226|n230|n231|n232|n235|n236|n239|n243|n244|n246|n248|n254|n255|n256|n257|n259|n267|n268|n270|n291|n340|n341|n343|n344|n348|n351|n352|n354|n392|n393|n394|n395|n396|n509|n511|n512|n516|n517|n520|n523|n618|n620|n623|n624|n626|n627|n629|n657|n660|n663|n665|n…	1	1	GFP expression was found in the body-wall muscle, as well as in all eight vulval and intestinal muscles. The unc-93::gfp fusion resulted in neuronal GFP expression, including in the SIADL, SIADR, SIAVL, and SIAVR neurons.|	mu_int		Cellular_component:integral to membrane	InP_uni_009859		ENSEMBL:ENSP00000230256:human:UNC93 homolog A:E=62.5376 | ENSEMBL:ENSP00000355794:human:50 kDa protein:E=62.2219 | ENSEMBL:ENSP00000355795:human:UNC93A protein:E=58.6021 | ENSEMBL:ENSP00000227471:human:UNC93 homolog B1:E=17.0458 | ENSEMBL:ENSP00000337240:human:ET putative translation product:E=12.4685 | ENSEMBL:ENSP00000348225:human:ET putative translation product:E=10.9208 | FLYBASE:CG4928-PA:fl…
C07H6.2	176087_at	C07H6.2		WBGene00015579				snp_Y41D4B[11]|snp_Y41D4B[12]	0	0	Larval Expression: pharynx; intestine;	pharynx|intestine	0	Biological_process:positive regulation of growth rate|Biological_process:embryonic development (sensu Metazoa)	KOG4102	Uncharacterized conserved protein	ENSEMBL:ENSP00000230260:human:Protein phosphatase 1 regulatory subunit 11:E=12.699 | ENSEMBL:ENSP00000328661:human:13 kDa protein:E=10.3468 | FLYBASE:CG13994-PA:fly:Flybase gene name is CG13994-PA:E=12.8239 | FLYBASE:CG11233-PA:fly:Flybase gene name is l(1)19Ec-PA:E=12.6383 |
C13G3.3	173770_s_at	C13G3.3	C13G3.3a	WBGene00007554	C13G3.3b	pptr-2		ok1467	1	1	Larval Expression: anal depressor muscle; body wall muscle; Nervous System; nerve ring; ventral nerve cord; head neurons; pharyngeal neurons; unidentified cells in head; unidentified cells in tail ;|Larval Expression: intestine; anal depressor muscle; body wall muscle; Nervous System; nerve ring; ventral nerve cord; head neurons; tail neurons;	head|tail|head neurons|nerve ring|ventral nerve cord|pharyngeal neurons|nervous system|body wall muscle|anal depressor muscle|intestine|head neurons|tail neurons|nerve ring|ventral nerve cord|vulval muscle|nervous system|Reproductive System|body wall muscle|spermatheca|anal depressor muscle		Molecular_function:protein phosphatase type 2A regulator activity|Biological_process:signal transduction|Cellular_component:protein phosphatase type 2A complex|Biological_process:larval development (sensu Nematoda)|Biological_process:growth|Biological_process:embryonic development (sensu Metazoa)	KOG2085	Serine/threonine protein phosphatase 2A, regulatory subunit	ENSEMBL:ENSP00000230402:human:Isoform Delta-1 of Serine/threonine-protein phosphatase 2A 56 kDa regulatory subunit delta isoform:E=194.061 | ENSEMBL:ENSP00000329009:human:CDNA FLJ16473 fis, clone BRHIP3026052, highly similar to Serine/threonine protein phosphatase 2A, 56 kDa regulatory subunit, gamma isoform:E=183.208 | ENSEMBL:ENSP00000333905:human:Isoform Gamma-3 of Serine/threonine-protein pho…
C44B12.2	191389_s_at	C44B12.2		WBGene00003893		ost-1		pk273|tm966	0	1	Expression is first detected in unhatched larvae and was maintained throughout all larval stages and in adults. Staining was observed along the length of the nematode and was particularly strong in cells along the body wall where beta-gal also accumulates in a striated pattern in the cytoplasm. The striated pattern is identified as body wall muscle cells. In addition, sex muscle cells show staini…	gonad|spermathecae|distal tip cells|head|vulval muscle|uterine muscle|Reproductive System|body wall muscle|anal depressor muscle|stomato-intestinal muscle|gonad sheath cells|head mesodermal cell|developing uterus|distal tip cell	1	Molecular_function:calcium ion binding|Biological_process:positive regulation of growth rate|Biological_process:positive regulation of body size|Biological_process:embryonic development (sensu Metazoa)|Biological_process:larval development (sensu Nematoda)|Biological_process:physiological process|Biological_process:osmoregulation	KOG4004	Matricellular protein Osteonectin/SPARC/BM-40	ENSEMBL:ENSP00000231061:human:SPARC precursor:E=41.4437 | ENSEMBL:ENSP00000282470:human:SPARC-like protein 1 precursor:E=18.7696 | ENSEMBL:ENSP00000321108:human:Testican-2 precursor:E=11.5686 | ENSEMBL:ENSP00000295633:human:Follistatin-related protein 1 precursor:E=10.7959 | FLYBASE:CG6378-PA:fly:Flybase gene name is BM-40-SPARC-PA:E=46.4685 |
C34B2.5	181949_s_at	C34B2.5		WBGene00016390				snp_F58A6[2]	1	0	Larval Expression: intestine; Nervous System; head neurons;|Larval Expression: intestine; renal gland cells; Nervous System; head neurons;	intestine|head neurons|nervous system|intestine|head neurons|nervous system|rectal gland cells	2	Molecular_function:binding|Molecular_function:phosphoprotein phosphatase activity|Cellular_component:nucleus|Cellular_component:cytoplasm|Biological_process:protein amino acid dephosphorylation	KOG4234	TPR repeat-containing protein	ENSEMBL:ENSP00000231238:human:Tetratricopeptide repeat protein 1:E=25.2596 | ENSEMBL:ENSP00000284320:human:Mitochondrial precursor proteins import receptor:E=11.585 | ENSEMBL:ENSP00000303754:human:40 kDa peptidyl-prolyl cis-trans isomerase:E=10.2757 | ENSEMBL:ENSP00000251809:human:104 kDa protein:E=10.0315 | ENSEMBL:ENSP00000373448:human:Sperm-associated antigen 1:E=10.0315 | FLYBASE:CG14894-PA:f…
T09B4.8	189528_s_at	T09B4.8		WBGene00020382				CE1-145	1	1	Larval Expression: intestine; body wall muscle; Nervous System; head neurons; unidentified cells;|Larval Expression: intestine; body wall muscle;	hypodermis|intestine|head neurons|nervous system|body wall muscle|intestine|body wall muscle	27	Molecular_function:transaminase activity|Molecular_function:pyridoxal phosphate binding|Molecular_function:4-aminobutyrate transaminase activity|Biological_process:gamma-aminobutyric acid metabolism|Biological_process:arginine metabolism|Biological_process:biosynthesis|Cellular_component:cytoplasm|Biological_process:porphyrin biosynthesis|Molecular_function:glutamate-1-semialdehyde 2,1-aminomutas…	KOG1404	Alanine-glyoxylate aminotransferase AGT2	ENSEMBL:ENSP00000231420:human:Alanine--glyoxylate aminotransferase 2, mitochondrial precursor:E=122.886 | ENSEMBL:ENSP00000310978:human:Alanine-glyoxylate aminotransferase 2-like 2:E=67.4949 | ENSEMBL:ENSP00000296486:human:Alanine-glyoxylate aminotransferase 2-like 1:E=50.3979 | ENSEMBL:ENSP00000321290:human:Alanine-glyoxylate aminotransferase 2-like 2:E=43.0862 | ENSEMBL:ENSP00000224242:human:Or…
C29H12.1	190915_at	C29H12.1		WBGene00004680		rrt-2		ok1356	0	0	Sporadic weak diffuse expression is seen in adults, primarily in three tissue types-- the anterior intestine, the pharynx, and in isolated bodywall muscle cells. This gene has homology to tRNA synthetases. Reporter:: b-Galactosidase	pharynx|intestinal	2	Molecular_function:arginine-tRNA ligase activity|Molecular_function:ATP binding|Biological_process:arginyl-tRNA aminoacylation|Molecular_function:aminoacyl-tRNA ligase activity|Biological_process:tRNA aminoacylation for protein translation|Biological_process:positive regulation of growth rate|Biological_process:embryonic development (sensu Metazoa)	KOG1195	Arginyl-tRNA synthetase	ENSEMBL:ENSP00000231572:human:Isoform Complexed of Arginyl-tRNA synthetase, cytoplasmic:E=36.699 | ENSEMBL:ENSP00000275073:human:Probable arginyl-tRNA synthetase, mitochondrial precursor:E=36.0315 | ENSEMBL:ENSP00000358536:human:OTTHUMP00000016834:E=14.1549 | FLYBASE:CG10092-PA:fly:Flybase gene name is CG10092-PA:E=62.4949 | FLYBASE:CG9020-PA:fly:Flybase gene name is Aats-arg-PA:E=26.699 |
R13F6.9	188523_at	R13F6.9		WBGene00004857		sma-3		e637|e958|wk30|e491|wk20|wk28	0	0	This construct is expressed widely at all developmental stages. Expression begins during embryogenesis, continues through all larval stages, and is very strong in adult hermaphrodites and males.|C-terminal construct: Expression begins late in embryogenesis, and continues through larval stages into adulthood. In larvae, expression is strong in the hypodermis, pharynx and intestine. sma-3 expressio…	pharynx|hypodermis|intestine	1	Biological_process:regulation of transcription, DNA-dependent|Cellular_component:intracellular|Biological_process:positive regulation of body size	KOG3701	TGFbeta receptor signaling protein SMAD and related proteins	ENSEMBL:ENSP00000231589:human:Mothers against decapentaplegic homolog 5:E=96.7695 | ENSEMBL:ENSP00000239885:human:Isoform B of Mothers against decapentaplegic homolog 9:E=92.4559 | ENSEMBL:ENSP00000305769:human:Mothers against decapentaplegic homolog 1:E=92.284 | ENSEMBL:ENSP00000239886:human:Isoform A of Mothers against decapentaplegic homolog 9:E=91.2291 | ENSEMBL:ENSP00000332973:human:Mothers …
T07C4.1	188749_s_at	T07C4.1		WBGene00011559			T07C4.1 is orthologous to the human gene URIDINE MONOPHOSPHATE SYNTHETASE (OROTATE PHOSPHORIBOSYL TRANSFERASE AND OROTIDINE-5'-DECARBOXYLASE) (UMPS; OMIM:258900), which when mutated leads to disease.	uCE3-1154					20	Molecular_function:orotidine-5'-phosphate decarboxylase activity|Biological_process:'de novo' pyrimidine base biosynthesis|Molecular_function:orotate phosphoribosyltransferase activity|Biological_process:pyrimidine nucleotide biosynthesis|Molecular_function:transferase activity|Biological_process:nucleoside metabolism|Molecular_function:adenine phosphoribosyltransferase activity|Biological_proces…	KOG1377	Uridine 5'- monophosphate synthase/orotate phosphoribosyltransferase	ENSEMBL:ENSP00000232607:human:Isoform 1 of Uridine 5'-monophosphate synthase:E=80.4685 | FLYBASE:CG3593-PA:fly:Flybase gene name is r-l-PA:E=77.7213 |
C06A6.4	189223_at	C06A6.4b	C06A6.4	WBGene00015509	C06A6.4a	C06A6.4		pkP4037						Molecular_function:metallopeptidase activity|Biological_process:proteolysis|Molecular_function:hydrolase activity|Molecular_function:protein dimerization activity|Molecular_function:aminoacylase activity|Biological_process:amino acid metabolism|Cellular_component:cytoplasm|Molecular_function:succinyl-diaminopimelate desuccinylase activity|Biological_process:lysine biosynthesis via diaminopimelate…	KOG2275	Aminoacylase ACY1 and related metalloexopeptidases	ENSEMBL:ENSP00000232907:human:Aminoacylase-1:E=94.6021 | FLYBASE:CG6726-PB:fly:Flybase gene name is CG6726-PB:E=84.8539 | FLYBASE:CG6733-PA:fly:Flybase gene name is CG6733-PA:E=82.8239 | FLYBASE:CG6738-PA:fly:Flybase gene name is CG6738-PA:E=82.0915 | FLYBASE:CG6465-PA:fly:Flybase gene name is CG6465-PA:E=80.3979 | FLYBASE:CG17109-PA:fly:Flybase gene name is CG17109-PA:E=80.0757 | FLYBASE:CG17110…
F46E10.10	190757_s_at	F46E10.10c	F46E10.10	WBGene00018491	F46E10.10a|F46E10.10b	F46E10.10		ttTi4817|snp_T11F9[1]						Molecular_function:oxidoreductase activity|Biological_process:tricarboxylic acid cycle intermediate metabolism|Molecular_function:malate dehydrogenase activity|Biological_process:malate metabolism|Molecular_function:L-lactate dehydrogenase activity|Biological_process:glycolysis|Molecular_function:L-malate dehydrogenase activity			ENSEMBL:ENSP00000233114:human:Malate dehydrogenase, cytoplasmic:E=51.699 | ENSEMBL:ENSP00000363533:human:malate dehydrogenase 1B, NAD:E=13.1427 | FLYBASE:CG5362-PA:fly:Flybase gene name is CG5362-PA:E=54.6778 |
F22E12.1	175031_at	F22E12.1		WBGene00009058				tm2028					16	Molecular_function:serine carboxypeptidase activity|Biological_process:proteolysis|Molecular_function:serine-type endopeptidase inhibitor activity|Cellular_component:extracellular region|Biological_process:blood coagulation|Molecular_function:protease inhibitor activity	KOG4295	Serine proteinase inhibitor (KU family)	ENSEMBL:ENSP00000233156:human:Isoform Alpha of Tissue factor pathway inhibitor precursor:E=17.8861 | ENSEMBL:ENSP00000342306:human:Isoform Beta of Tissue factor pathway inhibitor precursor:E=17.7959 | ENSEMBL:ENSP00000364031:human:Tissue factor pathway inhibitor (Lipoprotein-associated coagulation inhibitor) variant (Fragment):E=16.0969 | ENSEMBL:ENSP00000222543:human:Tissue factor pathway inhibi…
F29G9.2	179745_at	F29G9.2a	F29G9.2	WBGene00017931	F29G9.2b	F29G9.2		e1952|ku211|tm1244|ku228|n481						Biological_process:embryonic development (sensu Metazoa)	KOG3819	Uncharacterized conserved proteins (Hepatitis delta antigen-interacting protein A)	ENSEMBL:ENSP00000233161:human:similar to coiled-coil domain containing 85A:E=28.0706 | ENSEMBL:ENSP00000369592:human:47 kDa protein:E=19.284 | ENSEMBL:ENSP00000311695:human:Delta-interacting protein A:E=17.0315 | FLYBASE:CG17265-PA:fly:Flybase gene name is CG17265-PA:E=26.9208 |
K01C8.10	192169_s_at	K01C8.10		WBGene00000379		cct-4	cct-4 encodes a putative T complex chaperonin that affects fertility and body morphology and intergrity; expressed in touch receptor neurons.	tm1032|tm1187|ok662|ttTi7176|tm2753|uCE6-1654|uCE6-1653	1	0	Larval Expression: pharynx; pharyngeal gland cells; intestine; renal gland cells; Nervous System; head neurons; unidentified cells in tail ;	head|tail|pharynx|intestine|head neurons|nervous system|pharyngeal gland cells|rectal gland cells	20	Molecular_function:ATP binding|Molecular_function:unfolded protein binding|Biological_process:protein folding|Molecular_function:protein binding|Biological_process:cellular protein metabolism|Biological_process:embryonic development (sensu Metazoa)|Biological_process:reproduction|Biological_process:morphogenesis of an epithelium|Biological_process:post-embryonic body morphogenesis|Biological_proc…	KOG0358	Chaperonin complex component, TCP-1 delta subunit (CCT4)	ENSEMBL:ENSP00000233836:human:T-complex protein 1 subunit delta:E=178.538 | ENSEMBL:ENSP00000280326:human:T-complex protein 1 subunit epsilon:E=89.5376 | ENSEMBL:ENSP00000357240:human:T-complex protein 1 subunit gamma:E=74.4815 | ENSEMBL:ENSP00000357243:human:60 kDa protein:E=74.4815 | ENSEMBL:ENSP00000295688:human:chaperonin containing TCP1, subunit 3 isoform b:E=73.1079 | ENSEMBL:ENSP0000023958…
Y22D7AL.10	176352_at	Y22D7AL.10		WBGene00021248				uCE3-715|uCE3-716|uCE3-714|uCE3-717						Molecular_function:ATP binding|Biological_process:protein folding|Biological_process:embryonic development (sensu Metazoa)	KOG1641	Mitochondrial chaperonin	ENSEMBL:ENSP00000233893:human:10 kDa heat shock protein, mitochondrial:E=29.4559 | ENSEMBL:ENSP00000339461:human:10 kDa protein:E=26.4559 | ENSEMBL:ENSP00000333665:human:11 kDa protein:E=22.7696 | FLYBASE:CG11267-PA:fly:Flybase gene name is CG11267-PA:E=22.0506 | FLYBASE:CG9920-PA:fly:Flybase gene name is CG9920-PA:E=20.8861 |
F55C10.1	189751_at	F55C10.1		WBGene00000554		cnb-1	cnb-1 encodes an ortholog of calcineurin B, the regulatory subunit of the protein phosphatase 2B with four EF-hand motifs for calcium binding, that binds TAX-6 (a calcineurin A ortholog) in a calcium-dependent manner; CNB-1 binds calcium, enhances the phosphatase activity of TAX-6 in vitro, promotes transcription of rcn-1, and is required for normal cuticle formation, sperm morphology, and brood …	jh103|ok276	1	1	The expression pattern of the predicted calcineurin B was similar to the pattern of tax-6::gfp in pAK43. See Expr1824: pAK43 drove TAX-6 expression in many sensory neurons, as well as interneurons including AIY and AIZ, and most, if not all, muscle cells.|Expressed in diverse tissues. Expression was detected at all stages of development starting from early comma stage embryos to adult stages. Cal…	muscle|sensory neurons|spermathecae|head neurons|tail neurons|hypodermal|spermathecae|male gonad|head neurons|tail neurons|seam cells|intestine|nerve ring|nervous system|Reproductive System|developing vulva|developing uterus|developing gonad	0	Molecular_function:calcium ion binding|Biological_process:ciliary or flagellar motility|Cellular_component:flagellum (sensu Bacteria)	KOG0034	Ca2+/calmodulin-dependent protein phosphatase (calcineurin subunit B), EF-Hand superfamily protein	ENSEMBL:ENSP00000234310:human:18 kDa protein:E=66.6383 | ENSEMBL:ENSP00000367201:human:HZGJ:E=66.3665 | ENSEMBL:ENSP00000342600:human:Protein phosphatase 3 (Formerly 2B), regulatory subunit B, 19kDa, beta isoform:E=63.9208 | ENSEMBL:ENSP00000335632:human:Calcium-binding protein p22:E=27.9586 | ENSEMBL:ENSP00000300113:human:Calcineurin B homologous protein 2:E=23.6021 | ENSEMBL:ENSP00000258930:hum…
Y7A5A.1	177936_s_at	Y7A5A.1		WBGene00012407				uCE6-1586						Biological_process:electron transport|Biological_process:biosynthesis|Molecular_function:oxidoreductase activity, acting on the CH-OH group of donors, oxygen as acceptor	KOG1262	FAD-binding protein DIMINUTO	ENSEMBL:ENSP00000234746:human:24-dehydrocholesterol reductase precursor:E=93.5376 |
F02E8.1	190242_at	F02E8.1		WBGene00000207		asb-2	asb-2 encodes a ATP synthase B homolog.	tm859|tm2216					27	Molecular_function:hydrogen-transporting ATP synthase activity, rotational mechanism|Molecular_function:hydrogen-transporting ATPase activity, rotational mechanism|Biological_process:ATP synthesis coupled proton transport|Cellular_component:proton-transporting two-sector ATPase complex|Biological_process:larval development (sensu Nematoda)|Biological_process:growth|Biological_process:positive reg…	KOG3976	Mitochondrial F1F0-ATP synthase, subunit b/ATP4	ENSEMBL:ENSP00000235094:human:ATP synthase B chain, mitochondrial precursor:E=10.3098 | FLYBASE:CG8189-PA:fly:Flybase gene name is ATPsyn-b-PA:E=18.8239 |
F22B8.6	191652_at	F22B8.6		WBGene00009048				snp_F22B8[6]					5	Biological_process:amino acid metabolism|Molecular_function:cystathionine beta-lyase activity|Cellular_component:cytoplasm|Biological_process:methionine biosynthesis|Molecular_function:transferase activity, transferring alkyl or aryl (other than methyl) groups|Molecular_function:methionine gamma-lyase activity	KOG0053	Cystathionine beta-lyases/cystathionine gamma-synthases	ENSEMBL:ENSP00000235407:human:Isoform 1 of Cystathionine gamma-lyase:E=121.509 | ENSEMBL:ENSP00000311554:human:Isoform 2 of Cystathionine gamma-lyase:E=107.367 | FLYBASE:CG5345-PA:fly:Flybase gene name is Eip55E-PA:E=120.77 |
ZK1127.10	192114_s_at	ZK1127.10		WBGene00022856			ZK1127.10 is orthologous to the human gene UNKNOWN (PROTEIN FOR MGC:9471) (CTH; OMIM:219500), which when mutated leads to disease.	gk22|snp_T13H2[1]	0	1	Larval Expression: anal depressor muscle; body wall muscle; hypodermis;	hypodermis|vulval muscle|Reproductive System|body wall muscle|anal depressor muscle	1	Biological_process:amino acid metabolism|Molecular_function:cystathionine beta-lyase activity|Cellular_component:cytoplasm|Biological_process:methionine biosynthesis|Molecular_function:transferase activity, transferring alkyl or aryl (other than methyl) groups|Molecular_function:methionine gamma-lyase activity	KOG0053	Cystathionine beta-lyases/cystathionine gamma-synthases	ENSEMBL:ENSP00000235407:human:Isoform 1 of Cystathionine gamma-lyase:E=124.055 | ENSEMBL:ENSP00000311554:human:Isoform 2 of Cystathionine gamma-lyase:E=108.854 | FLYBASE:CG5345-PA:fly:Flybase gene name is Eip55E-PA:E=124.149 |
Y46G5A.21	186464_s_at	Y46G5A.21		WBGene00012911		acl-7	Y46G5A.21 is orthologous to the human gene GLYCERONEPHOSPHATE O-ACYLTRANSFERASE (GNPAT; OMIM:602744), which when mutated leads to disease.	ok341|ttTi4273						Molecular_function:acyltransferase activity|Biological_process:metabolism|Molecular_function:glycerone-phosphate O-acyltransferase activity|Biological_process:ether lipid biosynthesis|Cellular_component:peroxisomal membrane|Biological_process:cellular lipid metabolism|Cellular_component:membrane|Molecular_function:1-acylglycerol-3-phosphate O-acyltransferase activity|Biological_process:phospholip…	KOG3730	Acyl-CoA:dihydroxyactetone-phosphate acyltransferase DHAPAT	ENSEMBL:ENSP00000235553:human:Dihydroxyacetone phosphate acyltransferase:E=77.4685 | ENSEMBL:ENSP00000355606:human:Glyceronephosphate O-acyltransferase:E=46.2291 | ENSEMBL:ENSP00000358433:human:Glycerol 3-phosphate acyltransferase, mitochondrial:E=24.6198 | ENSEMBL:ENSP00000347016:human:Glycerol-3-phosphate acyltransferase, mitochondrial precursor:E=23.5376 | ENSEMBL:ENSP00000265276:human:CDNA FL…
T25G12.5	174581_s_at	T25G12.5		WBGene00020812				snp_T08G2[2]	0	0	Larval Expression: intestine;|Embryo Expression: intestine;	intestine|pharynx|intestine	5	Molecular_function:acyl-CoA dehydrogenase activity|Biological_process:electron transport	KOG0140	Medium-chain acyl-CoA dehydrogenase	ENSEMBL:ENSP00000235701:human:Medium-chain specific acyl-CoA dehydrogenase, mitochondrial precursor:E=130.432 | ENSEMBL:ENSP00000359868:human:Hypothetical protein DKFZp686M24262:E=128.699 | ENSEMBL:ENSP00000242592:human:Short-chain specific acyl-CoA dehydrogenase, mitochondrial precursor:E=67.0555 | ENSEMBL:ENSP00000346877:human:Short/branched chain specific acyl-CoA dehydrogenase, mitochondrial …
T08G2.3	173218_s_at	T08G2.3		WBGene00020366			T08G2.3 is orthologous to the human gene ACYL-CoA DEHYDROGENASE, MEDIUM-CHAIN (ACADM; OMIM:607008), which when mutated leads to MCAD deficiency.	ok896					2	Molecular_function:acyl-CoA dehydrogenase activity|Biological_process:electron transport	KOG0140	Medium-chain acyl-CoA dehydrogenase	ENSEMBL:ENSP00000235701:human:Medium-chain specific acyl-CoA dehydrogenase, mitochondrial precursor:E=130.432 | ENSEMBL:ENSP00000359868:human:Hypothetical protein DKFZp686M24262:E=128.921 | ENSEMBL:ENSP00000242592:human:Short-chain specific acyl-CoA dehydrogenase, mitochondrial precursor:E=69.2757 | ENSEMBL:ENSP00000281182:human:Acyl-CoA dehydrogenase family member 8, mitochondrial precursor:E=63…
F42A8.2	193923_s_at	F42A8.2		WBGene00006433		sdhb-1	tag-55/F42A8.2 is orthologous to the human gene SUCCINATE DEHYDROGENASE COMPLEX, SUBUNIT B, IRON SULFUR PROTEIN (SDHB; OMIM:185470), which when mutated leads to extraadrenal pheochromocytoma; F42A8.2 protein is predicted to be mitochondrial.	gk165	1	1	Larval Expression: pharynx; intestine; Reproductive System; developing vulva; body wall muscle; hypodermis; excretory cell; Nervous System; ventral nerve cord; head neurons; tail neurons; unidentified cells in head; unidentified cells in body ;unidentified cells in tail ;	head|tail|pharynx|hypodermis|intestine|head neurons|tail neurons|ventral nerve cord|nervous system|Reproductive System|body wall muscle|developing vulva|spermatheca|vulva other|gonad sheath cells|excretory cell|body		Molecular_function:iron ion binding|Molecular_function:electron carrier activity|Biological_process:electron transport|Molecular_function:oxidoreductase activity|Biological_process:tricarboxylic acid cycle|Cellular_component:membrane|Biological_process:positive regulation of growth rate|Biological_process:embryonic development (sensu Metazoa)|Biological_process:post-embryonic body morphogenesis|B…	KOG3049	Succinate dehydrogenase, Fe-S protein subunit	ENSEMBL:ENSP00000235768:human:Succinate dehydrogenase [ubiquinone] iron-sulfur protein, mitochondrial precursor:E=93.699 | FLYBASE:CG3283-PA:fly:Flybase gene name is SdhB-PA:E=98.9208 | FLYBASE:CG7349-PA:fly:Flybase gene name is CG7349-PA:E=91.2441 |
F22B8.7	179302_at	F22B8.7		WBGene00009049				uCE5-2303|uCE5-2304|uCE5-2305					9		KOG2362	Uncharacterized Fe-S protein	ENSEMBL:ENSP00000236452:human:Novel protein:E=42.0655 | ENSEMBL:ENSP00000263907:human:MOCO sulphurase C-terminal domain containing 2:E=41.7447 | ENSEMBL:ENSP00000352266:human:Hypothetical protein DKFZp586G2122:E=25.2007 | ENSEMBL:ENSP00000355876:human:Novel protein:E=17.8861 | ENSEMBL:ENSP00000261326:human:Molybdenum cofactor sulfurase:E=13.7447 | FLYBASE:CG1665-PA:fly:Flybase gene name is CG1665…
F56A11.5	185282_s_at	F56A11.5		WBGene00018925				ttTi3210					20	Molecular_function:neuropeptide hormone activity|Biological_process:neuropeptide signaling pathway	KOG2362	Uncharacterized Fe-S protein	ENSEMBL:ENSP00000236452:human:Novel protein:E=44.8239 | ENSEMBL:ENSP00000263907:human:MOCO sulphurase C-terminal domain containing 2:E=43.1192 | ENSEMBL:ENSP00000352266:human:Hypothetical protein DKFZp586G2122:E=25.6198 | ENSEMBL:ENSP00000261326:human:Molybdenum cofactor sulfurase:E=21.2441 | ENSEMBL:ENSP00000355876:human:Novel protein:E=20.9586 | FLYBASE:CG1665-PA:fly:Flybase gene name is CG1665…
R12H7.2	173148_s_at	R12H7.2		WBGene00000217		asp-4	asp-4 encodes an aspartyl protease homolog that is required, in parallel with ASP-3 but downstream of CLP-1 and TRA-3, for degenerative (necrotic-like) cell death in neurons induced by mutations such as mec-4(d), deg-3(d), or gsa-1(gf).	uCE6-1323					8	Molecular_function:aspartic-type endopeptidase activity|Biological_process:proteolysis|Molecular_function:pepsin A activity|Biological_process:cell death	KOG1339	Aspartyl protease	ENSEMBL:ENSP00000236671:human:Cathepsin D precursor:E=107.745 | ENSEMBL:ENSP00000253719:human:Napsin-A precursor:E=91.2218 | ENSEMBL:ENSP00000350911:human:Isoform 1 of Cathepsin E precursor:E=87.2757 | ENSEMBL:ENSP00000354337:human:43 kDa protein:E=85.699 | ENSEMBL:ENSP00000253720:human:Aspartyl protease 3:E=84.041 | ENSEMBL:ENSP00000367391:human:Pepsin A precursor:E=81.2291 | ENSEMBL:ENSP0000032…
T24A6.11	190268_at	T24A6.11		WBGene00020750		nhr-222		tm1657					0	Molecular_function:transcription factor activity|Molecular_function:zinc ion binding|Molecular_function:sequence-specific DNA binding|Biological_process:regulation of transcription, DNA-dependent|Cellular_component:nucleus|Molecular_function:steroid hormone receptor activity|Molecular_function:DNA binding|Molecular_function:ligand-dependent nuclear receptor activity	LSE0562	Nuclear hormone receptor	ENSEMBL:ENSP00000236914:human:Isoform 1 of Orphan nuclear receptor NR5A2:E=12.5686 | ENSEMBL:ENSP00000349064:human:Isoform 2 of Orphan nuclear receptor NR5A2:E=12.4949 | ENSEMBL:ENSP00000363815:human:Retinoid X receptor, beta:E=11.3566 | ENSEMBL:ENSP00000259458:human:Steroidogenic factor 1:E=11.3188 | ENSEMBL:ENSP00000363813:human:Retinoid X receptor, beta (Fragment):E=11.2366 | ENSEMBL:ENSP00000…
Y42G9A.6	189530_s_at	Y42G9A.6b	Y42G9A.6	WBGene00021535	Y42G9A.6a	Y42G9A.6		ok812|ttTi7932|uCE3-948|CE3-149						Molecular_function:ATP binding|Molecular_function:ATPase activity|Biological_process:transport|Molecular_function:permease activity|Biological_process:cobalt ion transport|Cellular_component:cell wall (sensu Proteobacteria)|Molecular_function:cobalt porter activity|Molecular_function:drug transporter activity|Biological_process:drug transport|Molecular_function:ATPase activity, coupled to transme…			ENSEMBL:ENSP00000237612:human:Isoform 1 of ATP-binding cassette sub-family G member 2:E=56.3372 | ENSEMBL:ENSP00000304111:human:ATP-binding cassette sub-family G member 4:E=51.0655 | ENSEMBL:ENSP00000291524:human:Isoform 5 of ATP-binding cassette sub-family G member 1:E=50.4559 | ENSEMBL:ENSP00000339744:human:Isoform 2 of ATP-binding cassette sub-family G member 1:E=50.4202 | ENSEMBL:ENSP00000354…
DC2.5	188800_at	DC2.5		WBGene00017082				ttTi6825					24	Molecular_function:oxidoreductase activity|Biological_process:metabolism|Cellular_component:chloroplast|Biological_process:chlorophyll biosynthesis|Molecular_function:protochlorophyllide reductase activity|Biological_process:photosynthesis, dark reaction	KOG1208	Dehydrogenases with different specificities (related to short-chain alcohol dehydrogenases)	ENSEMBL:ENSP00000237831:human:Retinol dehydrogenase 14:E=33.1612 | ENSEMBL:ENSP00000333406:human:Isoform 8 of WW domain-containing oxidoreductase:E=32.4437 | ENSEMBL:ENSP00000267502:human:Retinol dehydrogenase 12:E=29.7447 | ENSEMBL:ENSP00000374214:human:Isoform 1 of Retinol dehydrogenase 11:E=28.585 | ENSEMBL:ENSP00000370750:human:35 kDa protein:E=28.585 | ENSEMBL:ENSP00000177432:human:Isoform 2…
Y34D9A.6	173007_s_at	Y34D9A.6		WBGene00021331		glrx-10		tm2174	0	1	Larval Expression: pharynx; intestine; body wall muscle;	pharynx|intestine|vulval muscle|Reproductive System|body wall muscle		Molecular_function:electron carrier activity|Biological_process:electron transport|Biological_process:cell redox homeostasis|Molecular_function:protein disulfide oxidoreductase activity	KOG1752	Glutaredoxin and related proteins	ENSEMBL:ENSP00000237858:human:Glutaredoxin-1:E=18.1367 | ENSEMBL:ENSP00000310075:human:12 kDa protein:E=17.2924 | ENSEMBL:ENSP00000025176:human:Isoform 2 of Glutaredoxin-2, mitochondrial precursor:E=12.8239 | ENSEMBL:ENSP00000280254:human:Isoform 1 of Glutaredoxin-2, mitochondrial precursor:E=12.8239 | ENSEMBL:ENSP00000353329:human:similar to thioredoxin reductase 3:E=11.9586 | FLYBASE:CG6852-PA:…
Y34D9A.10	176941_at	Y34D9A.10		WBGene00021334				cxTi8044						Molecular_function:nucleotide binding|Molecular_function:nucleoside-triphosphatase activity|Molecular_function:ATP binding|Molecular_function:binding|Molecular_function:metalloendopeptidase activity|Cellular_component:membrane|Biological_process:protein catabolism|Cellular_component:nucleus|Cellular_component:cytoplasm|Molecular_function:hydrolase activity|Biological_process:positive regulation o…			ENSEMBL:ENSP00000238497:human:Vacuolar protein sorting-associating protein 4B:E=160.854 | ENSEMBL:ENSP00000254950:human:Vacuolar protein sorting-associating protein 4A:E=157.678 | ENSEMBL:ENSP00000335106:human:Isoform 1 of Katanin p60 ATPase-containing subunit A1:E=66.7959 | ENSEMBL:ENSP00000261628:human:Katanin p60 ATPase-containing subunit A-like 1:E=66.2676 | ENSEMBL:ENSP00000369989:human:56 k…
C33H5.10	184487_at	C33H5.10		WBGene00044326		tag-322		ok1422					2	Biological_process:positive regulation of growth rate|Biological_process:gametogenesis	KOG3973	Uncharacterized conserved glycine-rich protein	ENSEMBL:ENSP00000238823:human:Protein FAM98A:E=22.5229 | ENSEMBL:ENSP00000303412:human:Protein FAM98B:E=19.5376 | ENSEMBL:ENSP00000252530:human:hypothetical protein LOC147965:E=13.4559 | FLYBASE:CG5913-PA:fly:Flybase gene name is CG5913-PA:E=28.0362 |
CC8.2	176876_at	CC8.2a	CC8.2	WBGene00016987	CC8.2b	CC8.2		uCE4-787							KOG3986	Protein phosphatase, regulatory subunit PPP1R3C/D	ENSEMBL:ENSP00000238994:human:Serine-threonine specific protein phosphatase:E=18.7213 | ENSEMBL:ENSP00000354717:human:similar to Protein phosphatase 1 regulatory subunit 3D:E=18.4559 | ENSEMBL:ENSP00000255176:human:Protein phosphatase 1 regulatory subunit 3D:E=17.8539 | ENSEMBL:ENSP00000308318:human:Protein phosphatase 1, regulatory (Inhibitor) subunit 3B:E=14.5686 | ENSEMBL:ENSP00000284601:human…
T05C12.7	173382_s_at	T05C12.7		WBGene00000377		cct-1	eukaryotic cytosolic chaperonin; affects viability and fertility, and is expressed in various muscle and neuronal cells: near the pharynx, near the anal sphincter, in the ventral nerve cord and the nerve ring; occasionally the expression is visible in hypodermal cells and in some vulval cells.	pk58	1	1	Male and hermaphrodite. Staining detected at all stages (embryo, L1-L4 and adults). Strong expression detected in the head and near the pharynx where numerous muscle and neuronal cells are present. Tail expression prominent near the anal sphincter. Many cells from ventral nerve cord and nerve ring stained prominently. Occasionally beta-gal was visible in hypodermal cells and in some vulval cells …	muscle|neurons|tail|vulva|hypodermis|nerve ring|ventral nerve cord|tail|pharynx|intestine|rectal epithelium|head neurons|nervous system|body wall muscle		Molecular_function:ATP binding|Molecular_function:unfolded protein binding|Biological_process:protein folding|Molecular_function:protein binding|Biological_process:cellular protein metabolism|Cellular_component:extracellular region|Biological_process:pathogenesis|Biological_process:embryonic development (sensu Metazoa)|Biological_process:reproduction|Biological_process:positive regulation of grow…	KOG0360	Chaperonin complex component, TCP-1 alpha subunit (CCT1)	ENSEMBL:ENSP00000239585:human:T-complex protein 1 subunit alpha:E=196.041 | ENSEMBL:ENSP00000258091:human:T-complex protein 1 subunit eta:E=76.9208 | ENSEMBL:ENSP00000233836:human:T-complex protein 1 subunit delta:E=75.7447 | ENSEMBL:ENSP00000357240:human:T-complex protein 1 subunit gamma:E=73.7447 | ENSEMBL:ENSP00000357243:human:60 kDa protein:E=73.7447 | ENSEMBL:ENSP00000295688:human:chaperonin…
Y110A7A.3	190334_at	Y110A7A.3		WBGene00006797		unc-63	unc-63 encodes an alpha subunit of the nicotinic acetylcholine receptor (nAChR) superfamily; UNC-63 is required for normal locomotion, and functions as a subunit of a ligand-gated ion channel that likely mediates fast actions of acetylcholine at neuromuscular junctions and in the nervous system; when coexpressed with UNC-29 and LEV-1, non-alpha nAChR subunits, the resulting multimer can form leva…	b404|e214|e215|e531|e534|e922|e923|e924|x13|x18|x26|x33|x37|e384|gk234|ok1075|kr13|kr19	1	1	In transgenic animals expressing the UNC-63::GFP fusion protein fluorescence was observed in all body wall muscles and in vulval muscles. Expression was also detected in many cells of the nervous system, including motor neurons in the ventral nerve cord (AS, DA, DB, which innervate dorsal muscles; VB, VD and DB, which innervate ventral muscles; VC which innervates vulval and ventral muscles) and …	head neurons|tail neurons|nerve ring|ventral nerve cord|vulval muscle|nervous system|Reproductive System|body wall muscle|developing vulva|anal depressor muscle		Molecular_function:neurotransmitter receptor activity|Biological_process:ion transport|Cellular_component:membrane|Molecular_function:extracellular ligand-gated ion channel activity|Biological_process:transport|Cellular_component:integral to membrane|Cellular_component:postsynaptic membrane|Molecular_function:nicotinic acetylcholine-activated cation-selective channel activity|Molecular_function:i…	KOG3645	Acetylcholine receptor	ENSEMBL:ENSP00000240132:human:Neuronal acetylcholine receptor protein subunit alpha-2 precursor:E=124.161 | ENSEMBL:ENSP00000315602:human:Cholinergic receptor, nicotinic, alpha polypeptide 3:E=123.091 | ENSEMBL:ENSP00000217176:human:Neuronal acetylcholine receptor protein subunit alpha-4 precursor:E=119.292 | ENSEMBL:ENSP00000276410:human:Neuronal acetylcholine receptor protein subunit alpha-6 pr…
C35C5.5	192442_at	C35C5.5		WBGene00002975		lev-8	lev-8 encodes a novel nicotinic acetylcholine receptor (nAChR) alpha subunit that is a member of the ACR-8 group of nAChR subunits; LEV-8 activity is required for normal rates of pharyngeal pumping and for fully wild-type responses (increased egg laying and body wall muscle contraction) to the nAChR agonist and antihelmintic levamisole; expression of a LEV-8::GFP reporter construct begins at the …	x15|ok1519|cxTi1045|cxTi10450	1	1	LEV-8 is first detected in L1 animals in a single pair of neurons in the head, approximately midway along the isthmus. It is also expressed in the PVT interneuron situated in the lumbar ganglion, at the rear of the animal. By L4, LEV-8 is expressed in all six DD motor neurons in the ventral nerve cord. As well as expression in several neuronal cell types, LEV-8 is expressed in body wall and in ut…		13	Molecular_function:neurotransmitter receptor activity|Biological_process:ion transport|Cellular_component:membrane|Molecular_function:extracellular ligand-gated ion channel activity|Biological_process:transport|Cellular_component:integral to membrane|Cellular_component:postsynaptic membrane|Molecular_function:nicotinic acetylcholine-activated cation-selective channel activity|Molecular_function:i…	KOG3645	Acetylcholine receptor	ENSEMBL:ENSP00000240132:human:Neuronal acetylcholine receptor protein subunit alpha-2 precursor:E=82.4202 | ENSEMBL:ENSP00000217176:human:Neuronal acetylcholine receptor protein subunit alpha-4 precursor:E=81.8539 | ENSEMBL:ENSP00000289957:human:Neuronal acetylcholine receptor protein subunit beta-3 precursor:E=77.4318 | ENSEMBL:ENSP00000261008:human:Isoform 1 of Acetylcholine receptor protein su…
ZC504.2	193222_at	ZC504.2		WBGene00000047		acr-8	acr-8 encodes an alpha subunit of nicotinic acetylcholine receptor (nAChR); ACR-8 falls into the 'ACR-8' class of nAChR subunits, which includes ACR-12 and ACR-13.	ok1240|cxTi821	1	4	ACR-8::GFP (strain AQ1010) is expressed in body muscle, punctate sites along nervecords, head neurons and nerve ring processes, and in tail neurons.		1	Molecular_function:neurotransmitter receptor activity|Biological_process:ion transport|Cellular_component:membrane|Molecular_function:extracellular ligand-gated ion channel activity|Biological_process:transport|Cellular_component:integral to membrane|Cellular_component:postsynaptic membrane|Molecular_function:nicotinic acetylcholine-activated cation-selective channel activity|Molecular_function:i…	KOG3645	Acetylcholine receptor	ENSEMBL:ENSP00000240132:human:Neuronal acetylcholine receptor protein subunit alpha-2 precursor:E=91.7695 | ENSEMBL:ENSP00000276410:human:Neuronal acetylcholine receptor protein subunit alpha-6 precursor:E=90.3767 | ENSEMBL:ENSP00000292212:human:Neuronal acetylcholine receptor protein subunit beta-2 precursor:E=87.0223 | ENSEMBL:ENSP00000261751:human:Neuronal acetylcholine receptor protein subuni…
M18.2	188859_at	M18.2		WBGene00010888		dlc-2		ok622					8	Molecular_function:microtubule motor activity|Biological_process:microtubule-based process|Cellular_component:microtubule associated complex	KOG3430	Dynein light chain type 1	ENSEMBL:ENSP00000240343:human:Dynein light chain 2, cytoplasmic:E=16.585 | ENSEMBL:ENSP00000242577:human:Dynein light chain 1, cytoplasmic:E=15 | ENSEMBL:ENSP00000370138:human:10 kDa protein:E=13.7212 | ENSEMBL:ENSP00000244841:human:11 kDa protein:E=13.301 | FLYBASE:CG5450-PA:fly:Flybase gene name is Cdlc2-PA:E=16.2676 | FLYBASE:CG6998-PB:fly:Flybase gene name is ctp-PB:E=15.9586 |
T26A5.9	173606_s_at	T26A5.9		WBGene00001005		dlc-1	dlc-1 encodes a dynein light chain type 1 that affects pronuclear migrations and thus affects embryonic viability; also affects fertility, body wall morphology and integrity.	cxTi4614|snp_C14A11[2]|CE6-121	1	1	Larval Expression: pharynx; intestine - posterior cells; body wall muscle; Nervous System; ventral nerve cord; head neurons; tail neurons;|Larval Expression: pharynx; body wall muscle; Nervous System; head neurons; tail neurons;	pharynx|intestine|head neurons|tail neurons|ventral nerve cord|nervous system|body wall muscle|tail|pharynx|head neurons|tail neurons|nervous system|body wall muscle|neurons along body	18	Molecular_function:microtubule motor activity|Biological_process:microtubule-based process|Cellular_component:microtubule associated complex|Biological_process:embryonic development (sensu Metazoa)|Biological_process:morphogenesis of an epithelium|Biological_process:post-embryonic body morphogenesis|Biological_process:positive regulation of body size|Biological_process:reproduction|Biological_pro…	KOG3430	Dynein light chain type 1	ENSEMBL:ENSP00000240343:human:Dynein light chain 2, cytoplasmic:E=43.6021 | ENSEMBL:ENSP00000242577:human:Dynein light chain 1, cytoplasmic:E=42.2291 | ENSEMBL:ENSP00000370138:human:10 kDa protein:E=37.3565 | ENSEMBL:ENSP00000244841:human:11 kDa protein:E=35.9586 | ENSEMBL:ENSP00000297220:human:similar to dynein, cytoplasmic, light peptide:E=14.4949 | ENSEMBL:ENSP00000216068:human:Dynein light ch…
F31D4.4	193799_at	F31D4.4		WBGene00009291				cxTi6030					15	Molecular_function:sugar binding|Biological_process:immune response	KOG4297	C-type lectin	ENSEMBL:ENSP00000241312:human:Isoform 1 of CUB and sushi domain-containing protein 2:E=11.9586 | ENSEMBL:ENSP00000362479:human:CSMD2 protein:E=11.9586 | ENSEMBL:ENSP00000341558:human:Isoform 3 of CUB and sushi domain-containing protein 1 precursor:E=11.3979 | ENSEMBL:ENSP00000320445:human:Isoform 2 of CUB and sushi domain-containing protein 1 precursor:E=11.1675 | ENSEMBL:ENSP00000334828:human:Is…
B0304.1	193759_at	B0304.1a	B0304.1	WBGene00001948	B0304.1b|B0304.1c	hlh-1	hlh-1 encodes a basic helix-loop-helix (bHLH) transcription factor that is the sole C. elegans member of the myogenic regulatory factor (MRF) subgroup of bHLH proteins; in C. elegans, HLH-1 activity is required during embryonic development for the proper differentiation and function of body wall muscle cells, indicating that unlike its vertebrate counterparts, hlh-1 is not absolutely required for…	cc45|cc561|r1010|cc450|tm2090|uCE2-1578	0	1	lacZ reporter gene expression: Multiple constructs with multiple lines. Transient expression in 2 MS daughters and the 4 MS granddaughters. Stable expression begins at ~90 cell stage in two daughters of D. Then on in C, MS lineages that give rise to body wall muscle precursors. At pretzel stage, hlh-1 is also expressed in the 6 GLR cells.|Staining in body muscle precursors at 60-cell through bean…	GLR|body wall muscle precursors|body wall muscle precursors|C lineage|D lineage|muscle|body wall muscle|body wall muscle		Cellular_component:nucleus|Molecular_function:transcription regulator activity|Biological_process:regulation of transcription|Biological_process:locomotory behavior|Biological_process:embryonic development (sensu Metazoa)|Biological_process:positive regulation of growth rate|Biological_process:larval development (sensu Nematoda)|Biological_process:physiological process|Biological_process:post-emb…			ENSEMBL:ENSP00000241651:human:Myogenin:E=20.8239 | ENSEMBL:ENSP00000228641:human:Myogenic factor 6:E=19.5686 | ENSEMBL:ENSP00000228644:human:Myogenic factor 5:E=18.1024 | ENSEMBL:ENSP00000250003:human:myogenic differentiation 1:E=16.0506 | FLYBASE:CG10250-PA:fly:Flybase gene name is nau-PA:E=20.7696 |
C50F2.6	193656_s_at	C50F2.6b	C50F2.6	WBGene00001430	C50F2.6a	fkb-5	fkb-5 encodes a homolog of human FK506 binding protein 9.	tm475|ok653|cxTi6144						Cellular_component:endoplasmic reticulum|Biological_process:protein folding	KOG0549	FKBP-type peptidyl-prolyl cis-trans isomerase	ENSEMBL:ENSP00000242209:human:FK506-binding protein 9 precursor:E=30.6383 | ENSEMBL:ENSP00000373659:human:55 kDa protein:E=30.4437 | ENSEMBL:ENSP00000269598:human:CDNA FLJ35389 fis, clone SKNMC2000635, moderately similar to 65 kDa FK506-BINDING PROTEIN:E=29.6021 | ENSEMBL:ENSP00000317232:human:FK506-binding protein 10 precursor:E=28.284 | ENSEMBL:ENSP00000310935:human:FK506-binding protein 2 prec…
W02B12.15	175128_s_at	W02B12.15		WBGene00044026				uCE5-2760|uCE5-2758|uCE5-2757|CE5-250|uCE5-2755|uCE5-2759							KOG3461	CDGSH-type Zn-finger containing protein	ENSEMBL:ENSP00000242476:human:Zinc finger CDGSH domain-containing protein 1:E=21.5376 | ENSEMBL:ENSP00000272235:human:12 kDa protein:E=19.4202 | ENSEMBL:ENSP00000273986:human:Zinc finger, CDGSH-type domain 2:E=17.5086 | FLYBASE:CG1458-PA:fly:Flybase gene name is CG1458-PA:E=23.1135 |
F42G8.6	174115_at	F42G8.6		WBGene00018357				ox277|ox278					18	Molecular_function:catalytic activity|Biological_process:Mo-molybdopterin cofactor biosynthesis|Biological_process:hermaphrodite genitalia development	KOG2017	Molybdopterin synthase sulfurylase	ENSEMBL:ENSP00000244051:human:Molybdenum cofactor synthesis protein 3:E=92.2147 | ENSEMBL:ENSP00000246548:human:Ubiquitin-like 1-activating enzyme E1B:E=15.7447 | ENSEMBL:ENSP00000348565:human:Ubiquitin-activating enzyme E1 domain-containing protein 1:E=11.3872 | ENSEMBL:ENSP00000340041:human:ubiquitin-activating enzyme E1C isoform 2:E=10.0915 | ENSEMBL:ENSP00000354340:human:NEDD8-activating enzy…
C52B9.6	181074_at	C52B9.6		WBGene00006680		twk-28		cxTi9832|snp_C52B9[6]|snp_C52B9[7]|snp_C52B9[8]	0	1	Expressed in body-wall muscle.		9	Molecular_function:potassium channel activity|Biological_process:potassium ion transport|Cellular_component:membrane	KOG1418	Tandem pore domain K+ channel	ENSEMBL:ENSP00000244085:human:Potassium channel subfamily K member 15:E=20.6778 | ENSEMBL:ENSP00000306275:human:Potassium channel subfamily K member 3:E=19.4089 | ENSEMBL:ENSP00000297169:human:Potassium channel subfamily K member 5:E=19 | ENSEMBL:ENSP00000341696:human:Isoform 1 of Potassium channel subfamily K member 17:E=18.0655 | ENSEMBL:ENSP00000244759:human:Isoform 2 of Potassium channel subf…
K12C11.1	176559_at	K12C11.1		WBGene00019673			The K12C11.1 gene encodes an ortholog of the human gene PEPTIDASE D (PEPD), which when mutated leads to prolidase deficiency (OMIM:170100).	tm1841|tm2324|ok359					2	Molecular_function:peptidase activity|Molecular_function:metalloexopeptidase activity|Biological_process:proteolysis|Molecular_function:methionyl aminopeptidase activity	KOG2737	Putative metallopeptidase	ENSEMBL:ENSP00000244137:human:Xaa-Pro dipeptidase:E=131.77 | ENSEMBL:ENSP00000349658:human:Isoform 1 of Putative Xaa-Pro aminopeptidase 3:E=30.3188 | FLYBASE:CG5663-PA:fly:Flybase gene name is Dip-C-PA:E=118.102 | FLYBASE:CG9581-PA:fly:Flybase gene name is CG9581-PA:E=28.6576 |
D2030.5	191695_at	D2030.5		WBGene00008415		mce-1		tm450|ok243	0	4	D2030.5 shows expression in the intestine as well as other tissues.		8		KOG2944	Glyoxalase	ENSEMBL:ENSP00000244217:human:Methylmalonyl-CoA epimerase, mitochondrial precursor:E=44.7447 |
Y71H2AM.24	176220_at	Y71H2AM.24		WBGene00044609	Y71H2AM.21			cj293|uCE1-598									ENSEMBL:ENSP00000244625:human:Tubulin-specific chaperone C:E=11.0315 | FLYBASE:CG31961-PA:fly:Flybase gene name is CG31961-PA:E=12.1367 |
F31D5.3	186394_s_at	F31D5.3a	F31D5.3	WBGene00006495	F31D5.3d|F31D5.3b	tag-149		gk266|ok969|CE2-130|snp_F31D5[1]							KOG1327	Copine	ENSEMBL:ENSP00000244751:human:Copine-5:E=19.1871 | ENSEMBL:ENSP00000317374:human:Isoform 2 of Copine-7:E=17.4815 | ENSEMBL:ENSP00000268720:human:Isoform 1 of Copine-7:E=17.4089 | ENSEMBL:ENSP00000323391:human:62 kDa protein:E=17.2676 | ENSEMBL:ENSP00000353633:human:CDNA FLJ25727 fis, clone TST05479:E=17.1611 | ENSEMBL:ENSP00000329748:human:Copine-8:E=17.1427 | ENSEMBL:ENSP00000290776:human:Copine…
C14F11.1	191683_at	C14F11.1a	C14F11.1	WBGene00015778	C14F11.1b	C14F11.1		tm1511|pk65						Molecular_function:transferase activity, transferring nitrogenous groups|Biological_process:biosynthesis|Molecular_function:transaminase activity|Biological_process:amino acid metabolism|Molecular_function:catalytic activity|Biological_process:histidine biosynthesis|Molecular_function:histidinol-phosphate transaminase activity	KOG1411	Aspartate aminotransferase/Glutamic oxaloacetic transaminase AAT1/GOT2	ENSEMBL:ENSP00000245206:human:Aspartate aminotransferase, mitochondrial precursor:E=155.886 | ENSEMBL:ENSP00000239123:human:Aspartate aminotransferase, cytoplasmic:E=100.328 | ENSEMBL:ENSP00000303077:human:glutamic-oxaloacetic transaminase 1-like 1:E=17.3372 | FLYBASE:CG4233-PA:fly:Flybase gene name is Got2-PA:E=146.013 | FLYBASE:CG8430-PB:fly:Flybase gene name is Got1-PB:E=101.097 |
ZK455.8	190069_at	ZK455.8a	ZK455.8	WBGene00003843	ZK455.8b	2007-10-02		snp_ZK455[1]						Molecular_function:transporter activity|Biological_process:transport|Cellular_component:integral to membrane|Cellular_component:membrane|Molecular_function:sugar porter activity|Biological_process:carbohydrate transport|Molecular_function:drug transporter activity|Biological_process:drug transport|Molecular_function:inorganic phosphate transporter activity|Biological_process:phosphate transport|M…	KOG0255	Synaptic vesicle transporter SVOP and related transporters (major facilitator superfamily)	ENSEMBL:ENSP00000245407:human:Isoform 1 of Organic cation/carnitine transporter 2:E=61.3565 | ENSEMBL:ENSP00000200652:human:Organic cation/carnitine transporter 1:E=59.5528 | ENSEMBL:ENSP00000341639:human:solute carrier family 22 member 2 isoform a:E=52.8861 | ENSEMBL:ENSP00000295587:human:Putative transmembrane transporter FLIPT 1:E=52.6576 | ENSEMBL:ENSP00000275300:human:Organic cation transpor…
F46B6.3	175233_at	F46B6.3b	F46B6.3	WBGene00004882		smg-4		r1181|ma116|r1169	1	4	Expression is seen from 3 fold embryonic stage to adulthood. Staining mostly consists of a few posterior intestinal nuclei. Occasionally anterior intestinal nuclei are also evident. Staining is strong in larvae but weaker in adults. A few nuclei, probably neuronal, are sometimes seen in the adult head. The 5' upstream region is 3.8kb.|Pers Comm. from Rachel Aronoff 11-29-01: clear expression in a…	neuronal|intestinal|muscle			InP_uni_004370		ENSEMBL:ENSP00000245418:human:Isoform 2 of Regulator of nonsense transcripts 3B:E=22.6576 | ENSEMBL:ENSP00000306623:human:Isoform 1 of Regulator of nonsense transcripts 3A:E=21.0605 | ENSEMBL:ENSP00000276201:human:Isoform 1 of Regulator of nonsense transcripts 3B:E=20.6021 | ENSEMBL:ENSP00000329592:human:Isoform 2 of Regulator of nonsense transcripts 3A:E=11 | FLYBASE:CG11184-PC:fly:Flybase gene …
F44A2.5	184050_s_at	F44A2.5b	F44A2.5	WBGene00018405		F44A2.5		uCE1-1408|uCE1-1410|uCE1-1409|uCE1-1411|uCE1-1412|uCE1-1413	0	0	Diffuse expression is seen in the anterior pharynx (procorpus and metacorpus) from the 3-fold embryo stage until adulthood. Occasionally more general staining throughout the pharynx is seen.	pharynx		Molecular_function:RNA binding	KOG3942	MIF4G domain-containing protein	ENSEMBL:ENSP00000245551:human:MIF4G domain containing:E=11.0458 | FLYBASE:CG13124-PA:fly:Flybase gene name is CG13124-PA:E=11.6576 |
Y55D9A.1	174484_s_at	Y55D9A.1b	Y55D9A.1	WBGene00013223		Y55D9A.1	Y55D9A.1 encodes a putative guanine nucleotide exchange factor EFA6, with a central Sec7 domain predicted to activate guanine-nucleotide exchange in ARF1, and a C-terminal pleckstrin-homology domain predicted to activate the Sec7 domain when binding phosphatidylinositol; Y55D9A.1's human orthologs are the pleckstrin and Sec7 domain proteins PSD/TYL/cytohesin-1 (OMIM:602327), PSD2, PSD3, and PSD4;…	snp_Y55D9[1]|uCE4-1191|CE4-188						Molecular_function:ARF guanyl-nucleotide exchange factor activity|Biological_process:regulation of ARF protein signal transduction|Cellular_component:intracellular	KOG0932	Guanine nucleotide exchange factor EFA6	ENSEMBL:ENSP00000245796:human:117 kDa protein:E=63.7696 | ENSEMBL:ENSP00000374086:human:Isoform 1 of PH and SEC7 domain-containing protein 4:E=63.7696 | ENSEMBL:ENSP00000020673:human:Pleckstrin and Sec7 domain protein:E=61.0458 | ENSEMBL:ENSP00000274710:human:Hypothetical protein DKFZp761B0514:E=59.2757 | ENSEMBL:ENSP00000286485:human:ADP-ribosylation factor guanine nucleotide factor 6 isoform b:…
F25H8.5	188104_s_at	F25H8.5a	F25H8.5	WBGene00001113	F25H8.5c|F25H8.5b	dur-1	The dur-1 ('Dauer UpRegulated') gene encodes proteins (DUR-1A and DUR-1C) that are predicted to be hydrophilic and heat-resistant, and that might participate in anhydrobiosis; expression of at least one dur-1 transcript is upregulated in dauer larvae and other transcripts may be specifically expressed in dauer larvae.	ok1010|cxTi710						Cellular_component:cytoplasm	LSE3984	Unnamed protein	ENSEMBL:ENSP00000246043:human:Isoform 3 of Ribosome-binding protein 1:E=18.301 | ENSEMBL:ENSP00000371254:human:27 kDa protein:E=15.4685 | ENSEMBL:ENSP00000279575:human:Basic salivary proline-rich protein 4 allele S precursor:E=14.3566 | ENSEMBL:ENSP00000326261:human:Isoform 1 of Serine/arginine repetitive matrix protein 1:E=13.1871 | ENSEMBL:ENSP00000240636:human:proline-rich protein BstNI subfam…
F40G9.11	184737_s_at	F40G9.11		WBGene00003510		mxl-2		tm1516	1	0	GFP is expressed broadly from late embryogenesis to adulthood. A number of head and body neurons, head and body hypodermal cells, and intestinal cells express GFP differentially throughout the life of the worm.		11	Molecular_function:transcription regulator activity|Biological_process:regulation of transcription|Cellular_component:nucleus	KOG1319	bHLHZip transcription factor BIGMAX	ENSEMBL:ENSP00000246912:human:Isoform Gamma of Max-like protein X:E=15 | ENSEMBL:ENSP00000320913:human:Isoform Alpha of Max-like protein X:E=13.6778 | FLYBASE:CG3350-PA:fly:Flybase gene name is bigmax-PA:E=14.284 |
C10G8.6	192166_s_at	C10G8.6		WBGene00000455		ceh-34	ceh-34 encodes a homeodomain protein, homologous to human SIX2 (OMIM:604994), that is expressed very weakly in the pharynxes of late embryos and early larvae; it has no known function.	tm591		4			10	Molecular_function:transcription factor activity|Molecular_function:sequence-specific DNA binding|Biological_process:regulation of transcription, DNA-dependent|Cellular_component:nucleus|Molecular_function:DNA binding|Biological_process:regulation of transcription	KOG0775	Transcription factor SIX and related HOX domain proteins	ENSEMBL:ENSP00000247182:human:Homeobox protein SIX1:E=50.6778 | ENSEMBL:ENSP00000304502:human:Homeobox protein SIX2:E=50.0555 | ENSEMBL:ENSP00000371130:human:SIX4 protein:E=45.5528 | ENSEMBL:ENSP00000216513:human:sine oculis homeobox homolog 4:E=45.5376 | ENSEMBL:ENSP00000260653:human:Homeobox protein SIX3:E=41.7447 | ENSEMBL:ENSP00000316842:human:Isoform 1 of Homeobox protein SIX5:E=40.7959 | EN…
C10G8.7	188645_at	C10G8.7		WBGene00000454		ceh-33	ceh-33 encodes a Six/sine oculis class homeodomain transcription factor; preliminary RNAi experiments suggest that CEH-33 activity may be required for gonad development; a ceh-33::gfp reporter shows very weak pharyngeal expression in late embryos and early larvae.	ok1362|tm244|uCE5-1352|uCE5-1350|uCE5-1357	0	4	Larval Expression: unidentified cells in head;	head	3	Molecular_function:transcription factor activity|Molecular_function:sequence-specific DNA binding|Biological_process:regulation of transcription, DNA-dependent|Cellular_component:nucleus|Molecular_function:DNA binding|Biological_process:regulation of transcription	KOG0775	Transcription factor SIX and related HOX domain proteins	ENSEMBL:ENSP00000247182:human:Homeobox protein SIX1:E=61.6021 | ENSEMBL:ENSP00000304502:human:Homeobox protein SIX2:E=61.3979 | ENSEMBL:ENSP00000371130:human:SIX4 protein:E=52.6021 | ENSEMBL:ENSP00000216513:human:sine oculis homeobox homolog 4:E=52.5376 | ENSEMBL:ENSP00000260653:human:Homeobox protein SIX3:E=52.4437 | ENSEMBL:ENSP00000371135:human:SIX6 protein:E=52.1192 | ENSEMBL:ENSP00000328596:…
F43H9.1	190049_at	F43H9.1		WBGene00001152		ech-3		ok497|cxTi10796					8	Molecular_function:catalytic activity|Biological_process:metabolism|Molecular_function:naphthoate synthase activity|Biological_process:menaquinone biosynthesis	KOG1680	Enoyl-CoA hydratase	ENSEMBL:ENSP00000248508:human:Enoyl-CoA hydratase, mitochondrial precursor:E=26.6383 | ENSEMBL:ENSP00000277161:human:Isoform 1 of Methylglutaconyl-CoA hydratase, mitochondrial precursor:E=23.8539 | ENSEMBL:ENSP00000334401:human:ECHDC2 protein:E=21.6576 | ENSEMBL:ENSP00000221418:human:Delta(3,5)-Delta(2,4)-dienoyl-CoA isomerase, mitochondrial precursor:E=20.8539 | ENSEMBL:ENSP00000231887:human:Per…
Y55F3BR.6	177045_at	Y55F3BR.6		WBGene00021943				ot17|ot19|ok273						Molecular_function:structural constituent of eye lens			ENSEMBL:ENSP00000248553:human:Heat-shock protein beta-1:E=10.585 | ENSEMBL:ENSP00000227251:human:Alpha crystallin B chain:E=10 | FLYBASE:CG4167-PA:fly:Flybase gene name is Hsp67Ba-PA:E=14.9586 | FLYBASE:CG4533-PA:fly:Flybase gene name is l(2)efl-PA:E=14.6778 | FLYBASE:CG4466-PA:fly:Flybase gene name is Hsp27-PA:E=14.5229 | FLYBASE:CG4463-PA:fly:Flybase gene name is Hsp23-PA:E=13.301 | FLYBASE:CG4…
C09B8.6	190900_s_at	C09B8.6c	C09B8.6	WBGene00002023	C09B8.6b|C09B8.6a	hsp-25		tm700	0	1	HSP25 is produced at all developmental stages in unstressed animals growing at normal temperature.|In both larvae and adults, strong staining was observed in body wall muscle and in the lining of the pharynx. The pharyngeal staining is localized to a subset of cells bordering the lumen. strong HSP25 staining was also observed at the junctions between cells forming the spermathecal wall. HSP25 app…	pharynx|spermathecae		Molecular_function:structural constituent of eye lens			ENSEMBL:ENSP00000248553:human:Heat-shock protein beta-1:E=14 | ENSEMBL:ENSP00000227251:human:Alpha crystallin B chain:E=11.0506 | ENSEMBL:ENSP00000004982:human:Alpha crystallin family protein:E=11.0506 | ENSEMBL:ENSP00000302476:human:Heat-shock protein beta-2:E=10.699 | FLYBASE:CG14207-PB:fly:Flybase gene name is CG14207-PB:E=31.7447 | FLYBASE:CG4183-PA:fly:Flybase gene name is Hsp26-PA:E=14.7212…
Y97E10AR.2	176595_at	Y97E10AR.2a	Y97E10AR.2	WBGene00022397	Y97E10AR.2b	Y97E10AR.2		tm2367						Molecular_function:gamma-glutamyltransferase activity	KOG2410	Gamma-glutamyltransferase	ENSEMBL:ENSP00000248923:human:Isoform 1 of Gamma-glutamyltranspeptidase 1 precursor:E=20.3665 | ENSEMBL:ENSP00000249062:human:similar to Gamma-glutamyltranspeptidase 1 precursor (Gamma-glutamyltransferase 1) (CD224 antigen) isoform 2:E=18.6021 | ENSEMBL:ENSP00000348326:human:Isoform 3 of Gamma-glutamyltransferase 4 precursor:E=17.3665 | ENSEMBL:ENSP00000338964:human:Isoform 1 of Gamma-glutamyltra…
D2023.5	192382_s_at	D2023.5		WBGene00008409				tm1408						Molecular_function:thiosulfate sulfurtransferase activity|Biological_process:sulfate transport	KOG1529	Mercaptopyruvate sulfurtransferase/thiosulfate sulfurtransferase	ENSEMBL:ENSP00000249042:human:Thiosulfate sulfurtransferase:E=23.1487 | ENSEMBL:ENSP00000342333:human:3-mercaptopyruvate sulfurtransferase:E=21.2366 |
F52E4.1	173267_at	F52E4.1b	F52E4.1	WBGene00018701	F52E4.1a	pccb-1	F52E4.1 is orthologous to the human gene PROPIONYL-CoA CARBOXYLASE, BETA SUBUNIT (PCCB; OMIM:232050), which when mutated leads to propionicacidemia; F52E4.1 protein is predicted to be mitochondrial.	ok1686|pkP6119|snp_F52E4[3]	0	1	Faint diffuse expression is observed in pre-comma-stage embryos, larval stages and adults. In larvae expression may be intestinal, whereas in adults it may correspond to body-wall muscle.	intestine|posterior body wall muscle		Molecular_function:acetyl-CoA carboxylase activity|Biological_process:fatty acid biosynthesis|Cellular_component:acetyl-CoA carboxylase complex|Molecular_function:ligase activity|Molecular_function:methylmalonyl-CoA decarboxylase activity|Biological_process:sodium ion transport			ENSEMBL:ENSP00000251654:human:Propionyl-CoA carboxylase beta chain, mitochondrial precursor:E=212.137 | ENSEMBL:ENSP00000373643:human:Isoform 1 of Methylcrotonoyl-CoA carboxylase beta chain, mitochondrial precursor:E=60.301 | ENSEMBL:ENSP00000367085:human:269 kDa protein:E=11.284 | ENSEMBL:ENSP00000367079:human:277 kDa protein:E=11.2676 | ENSEMBL:ENSP00000374677:human:Isoform Long of Acetyl-CoA c…
B0336.11	185243_at	B0336.11a	B0336.11	WBGene00015148		B0336.11		uCE3-1337						Molecular_function:calcium ion binding|Cellular_component:endoplasmic reticulum|Molecular_function:structural molecule activity			ENSEMBL:ENSP00000252430:human:Isoform 1 of Motile sperm domain-containing protein 2:E=36.2219 | FLYBASE:CG33523-PD:fly:Flybase gene name is CG33523-PD:E=33.2147 | FLYBASE:CG32407-PA:fly:Flybase gene name is CG32407-PA:E=21.4949 |
T25F10.6	190546_s_at	T25F10.6a	T25F10.6	WBGene00020808	T25F10.6b	T25F10.6		ok219|ttTi5151							LSE0788	Unnamed protein	ENSEMBL:ENSP00000252456:human:Calponin-1:E=13.9586 | ENSEMBL:ENSP00000281863:human:Calponin-3:E=12.7447 |
F08B6.4	171924_x_at	F08B6.4b	F08B6.4	WBGene00006819	F08B6.4c|F08B6.4a	unc-87	unc-87 encodes, through alternative splicing, two proteins that are required to maintain the structure of myofilaments in body wall muscle cells; UNC-87 proteins resemble the C-terminal repeat region of calponin but have no obvious orthologs outside of nematodes; in vitro, UNC-87 proteins exist as monomers in solution, associate with thin (F-actin) filaments but not with monomeric G-actin, and bu…	e1458|st39|e1216|e1459|e843						Biological_process:locomotory behavior|Biological_process:locomotion	LSE0788	Unnamed protein	ENSEMBL:ENSP00000252456:human:Calponin-1:E=16.8539 | ENSEMBL:ENSP00000281863:human:Calponin-3:E=15.3979 |
C18E9.6	175090_at	C18E9.6		WBGene00007686				snp_C18E9[1]	1	1	Larval Expression: pharynx; anal depressor muscle; body wall muscle; seam cells; Nervous System; nerve ring; head neurons; tail neurons;	pharynx|head neurons|tail neurons|nerve ring|nervous system|seam cells|body wall muscle|anal depressor muscle	20	Molecular_function:voltage-gated ion-selective channel activity|Biological_process:anion transport|Cellular_component:mitochondrial outer membrane|Biological_process:intracellular protein transport|Molecular_function:protein translocase activity|Biological_process:positive regulation of growth rate|Biological_process:embryonic development (sensu Metazoa)|Biological_process:positive regulation of …	KOG3296	Translocase of outer mitochondrial membrane complex, subunit TOM40	ENSEMBL:ENSP00000252487:human:Isoform 1 of Probable mitochondrial import receptor subunit TOM40 homolog:E=63.6021 | ENSEMBL:ENSP00000289918:human:Protein TOMM40-like:E=55.0605 | FLYBASE:CG12157-PA:fly:Flybase gene name is Tom40-PA:E=74.4949 | FLYBASE:CG8330-PA:fly:Flybase gene name is tomboy40-PA:E=72.7959 | FLYBASE:CG4520-PA:fly:Flybase gene name is CG4520-PA:E=14.0915 |
F42E11.4	188661_s_at	F42E11.4		WBGene00006584		tni-1	tni-1 encodes a member of the troponin family that affects body morphology, locomotion, egg laying, and epithelial morphogenesis in a large-scale RNAi analysis.	tm1341	0	4	In late-stage larvae and adults, expression of F42E11.4 is evident in the proximal gonad of both hermaphrodites and males.|Expressed in embryo/posterior soma.	gonad	16	Biological_process:morphogenesis of an epithelium|Biological_process:post-embryonic body morphogenesis|Biological_process:positive regulation of body size|Biological_process:locomotory behavior|Biological_process:oviposition|Biological_process:embryonic development (sensu Metazoa)	KOG3977	Troponin I	ENSEMBL:ENSP00000252898:human:Troponin I, fast skeletal muscle:E=14.6576 | ENSEMBL:ENSP00000371330:human:21 kDa protein:E=14.5686 | ENSEMBL:ENSP00000354488:human:22 kDa protein:E=14.5686 | ENSEMBL:ENSP00000337022:human:Troponin I, slow skeletal muscle:E=14.2518 | ENSEMBL:ENSP00000341838:human:Troponin I, cardiac muscle:E=14.0915 | FLYBASE:CG7178-PA:fly:Flybase gene name is wupA-PA:E=43.0223 |
B0001.4	189844_at	B0001.4		WBGene00007089				tm2740					0	Molecular_function:ATP binding|Molecular_function:kinase activity|Biological_process:biosynthesis|Molecular_function:uridine kinase activity|Molecular_function:nucleotide binding|Molecular_function:nucleoside-triphosphatase activity|Biological_process:carbohydrate metabolism|Molecular_function:phosphoribulokinase activity	KOG4203	Armadillo/beta-Catenin/plakoglobin	ENSEMBL:ENSP00000253015:human:Uridine-cytidine kinase 1:E=49.9208 | ENSEMBL:ENSP00000271395:human:Isoform 1 of Uridine-cytidine kinase 2:E=49.4815 | ENSEMBL:ENSP00000361285:human:OTTHUMP00000022403:E=44.8539 | ENSEMBL:ENSP00000361284:human:OTTHUMP00000022404:E=44.1871 | ENSEMBL:ENSP00000361286:human:OTTHUMP00000022402:E=35.6198 | ENSEMBL:ENSP00000353334:human:Isoform 1 of Uridine/cytidine kinase-…
K10B3.9	175687_at	K10B3.9		WBGene00003124		mai-1	mai-1 is homologous to mitochondrial intrinsic ATPase inhibitor protein (IF(1)), which blocks reverse action (ATP hydrolysis) by F(0)F(1)-ATPase when its (normally required) proton gradient is lost; MAI-1 lacks an obvious mitochondrial import signal at its N-terminus, and is not transported to yeast mitochondria; MAI-1 may be cytosolic in vivo, regulating cytosolic ATPase(s); MAI-1 can inhibit ye…	n493n1171|n493n1172|n493n1173|n1170|n1174|n1175|n1176|r962|r974|s115|s1406|s1532|s1557|s1502|s1639|e524|n493|n1171|n1172|n1173|cxTi5709					15	Molecular_function:enzyme inhibitor activity|Biological_process:negative regulation of nucleotide metabolism|Cellular_component:mitochondrion	TWOG0226	ATPase inhibitory factor	ENSEMBL:ENSP00000253067:human:Hypothetical protein DKFZp564G0422:E=10.3098 | FLYBASE:CG13551-PA:fly:Flybase gene name is CG13551-PA:E=17.0862 | FLYBASE:CG11079-PA:fly:Flybase gene name is CG11079-PA:E=14.6198 |
B0546.1	190061_s_at	B0546.1		WBGene00015248		mai-2	mai-2/B0546.1 is orthologous to mitochondrial intrinsic ATPase inhibitor protein (IF(1)), which blocks reverse action (ATP hydrolysis) by F(0)F(1)-ATPase when its (normally required) proton gradient is lost; MAI-2 has a mitochondrial import signal at its N-terminus, and is transported to yeast mitochondria; MAI-2 can inhibit yeast F(0)F(1)-ATPase, and this inhibition is pH-dependent; MAI-2's tert…	snp_C06A8[2]	1	1	Larval Expression: pharynx; intestine; renal gland cells; rectal epithelium; Reproductive System; distal tip cell; developing gonad; developing vulva; body wall muscle; hypodermis; seam cells; Nervous System; nerve ring; ventral nerve cord; head neurons; pharyngeal neurons; tail neurons; unidentified cells in tail ;	tail|pharynx|hypodermis|intestine|rectal epithelium|head neurons|tail neurons|nerve ring|ventral nerve cord|pharyngeal neurons|vulval muscle|nervous system|seam cells|rectal gland cells|Reproductive System|body wall muscle|developing vulva|spermatheca|vulva other|gonad sheath cells|distal tip cell|developing gonad	23	Molecular_function:enzyme inhibitor activity|Biological_process:negative regulation of nucleotide metabolism|Cellular_component:mitochondrion|Molecular_function:tumor necrosis factor receptor binding|Biological_process:immune response|Cellular_component:membrane	TWOG0226	ATPase inhibitory factor	ENSEMBL:ENSP00000253067:human:Hypothetical protein DKFZp564G0422:E=13.4815 | FLYBASE:CG13551-PA:fly:Flybase gene name is CG13551-PA:E=20.2676 | FLYBASE:CG11079-PA:fly:Flybase gene name is CG11079-PA:E=14.6198 |
K07A3.1	171829_x_at	K07A3.1		WBGene00001404		fbp-1	fbp-1 encodes fructose 1,6-bisphosphatase, a gluconeogenic enzyme that catalyzes the hydrolysis of fructose 1,6-bisphosphate to fructose 6-phosphate and inorganic phosphate in a reaction that reverses the third enzymatic step of glycolysis; in C. elegans, loss of fbp-1 activity via RNA-mediated interference (RNAi) does not result in any obvious abnormalities; FBP-1 is orthologous to human FBP1 (O…	cxTi6022|snp_Y73F8[13]|snp_Y73F8[15]|snp_Y73F8[16]|snp_Y73F8[14]|snp_Y73F8[17]	0	1	Larval Expression: pharynx; intestine; anal depressor muscle; unidentified cells;	pharynx|intestine|vulval muscle|Reproductive System|anal depressor muscle		Molecular_function:phosphoric ester hydrolase activity|Biological_process:carbohydrate metabolism	KOG1458	Fructose-1,6-bisphosphatase	ENSEMBL:ENSP00000253266:human:Fructose-1,6-bisphosphatase 1:E=108.187 | ENSEMBL:ENSP00000253269:human:Fructose-1,6-bisphosphatase isozyme 2:E=107.658 | FLYBASE:CG31692-PB:fly:Flybase gene name is fbp-PB:E=117.201 |
T20F10.1	192304_s_at	T20F10.1		WBGene00007047		tag-181		ok753|uCE1-1067|snp_T20F10[1]	0	1	Larval Expression: pharynx; body wall muscle; unidentified cells in tail ;	tail|pharynx|vulval muscle|Reproductive System|body wall muscle|anal depressor muscle	1	Molecular_function:protein serine/threonine kinase activity|Molecular_function:ATP binding|Biological_process:protein amino acid phosphorylation|Molecular_function:protein kinase activity|Molecular_function:protein-tyrosine kinase activity|Molecular_function:magnesium ion binding|Molecular_function:atypical protein kinase C activity|Molecular_function:zinc ion binding|Biological_process:embryonic…	KOG0608	Warts/lats-like serine threonine kinases	ENSEMBL:ENSP00000253339:human:Isoform 1 of Serine/threonine-protein kinase LATS1:E=122.387 | ENSEMBL:ENSP00000279994:human:Serine/threonine-protein kinase LATS2:E=121.585 | ENSEMBL:ENSP00000229812:human:Serine/threonine-protein kinase 38:E=87.4559 | ENSEMBL:ENSP00000373683:human:Serine/threonine-protein kinase 38-like:E=86.4949 | ENSEMBL:ENSP00000261535:human:Rho-associated, coiled-coil containin…
F44C4.5	193761_at	F44C4.5		WBGene00004092		ppt-1	ppt-1 encodes the C. elegans palmitoyl protein thioesterase-1 ortholog; by homology PPT-1 is predicted to function in degradation of palmitoylated proteins and ppt-1 mutations result in loss of enzymatic activity from mixed-stage extracts; in C. elegans, ppt-1 activity is essential for mitochondrial organization and biogenesis in neuronal and muscle cells, as well as for proper timing of the onse…	gk139|gk131|gk134|gk140					6	Biological_process:protein modification|Molecular_function:palmitoyl-(protein) hydrolase activity	KOG2541	Palmitoyl protein thioesterase	ENSEMBL:ENSP00000253546:human:Palmitoyl-protein thioesterase 1 precursor:E=80.699 | ENSEMBL:ENSP00000361865:human:Palmitoyl-protein thioesterase 1:E=79.585 | ENSEMBL:ENSP00000361862:human:Palmitoyl-protein thioesterase 1:E=54.3098 | ENSEMBL:ENSP00000361861:human:Palmitoyl-protein thioesterase 1:E=19.2007 | ENSEMBL:ENSP00000320528:human:Isoform 1 of Lysosomal thioesterase PPT2 precursor:E=14.4815 …
Y46H3D.6	188618_at	Y46H3D.6		WBGene00021610		nhr-237		uCE5-731|uCE5-730						Molecular_function:beta-lactamase activity|Biological_process:beta-lactam antibiotic catabolism|Biological_process:response to antibiotic|Molecular_function:transcription factor activity|Molecular_function:zinc ion binding|Molecular_function:sequence-specific DNA binding|Biological_process:regulation of transcription, DNA-dependent|Cellular_component:nucleus|Molecular_function:steroid hormone rec…	KOG3575	Hormone receptors	ENSEMBL:ENSP00000253727:human:51 kDa protein:E=12.3188 | ENSEMBL:ENSP00000366141:human:Hypothetical protein DKFZp686D1580:E=12.3188 | ENSEMBL:ENSP00000336528:human:pregnane X receptor isoform 2:E=10.2441 | ENSEMBL:ENSP00000356965:human:NR1I3 protein:E=10.1675 | ENSEMBL:ENSP00000298843:human:Isoform 2 of Oxysterols receptor LXR-alpha:E=10.1192 | ENSEMBL:ENSP00000289912:human:Isoform 2 of Orphan nu…
ZK1240.3	185446_at	ZK1240.3		WBGene00022868				uCE4-1053						Molecular_function:zinc ion binding|Cellular_component:intracellular|Molecular_function:protein binding	KOG4185	Predicted E3 ubiquitin ligase	ENSEMBL:ENSP00000254436:human:52 kDa Ro protein:E=12.1938 | ENSEMBL:ENSP00000339659:human:Tripartite motif-containing protein 2:E=12.0506 |
F45E1.6	188999_s_at	F45E1.6		WBGene00001945		his-71	his-71 encodes an H3 histone required for embryonic viability, body morphology, and larval viability.	ok856|tm663|uCE6-1195|uCE6-1194|uCE6-1196	1	0	HIS-71::GFP displayed high levels of expression in almost all adult nuclei. With the his-71::GFP transgene, fluorescence was detected at the approximately 51-cell stage (embryos with four E blastomeres).|Broadly expressed.|Larval Expression: intestine; Nervous System; ventral nerve cord; head neurons; tail neurons;	intestine|head neurons|tail neurons|ventral nerve cord|nervous system	6	Molecular_function:DNA binding|Biological_process:nucleosome assembly|Biological_process:chromosome organization and biogenesis (sensu Eukaryota)|Cellular_component:nucleosome|Cellular_component:nucleus|Biological_process:embryonic development (sensu Metazoa)|Biological_process:larval development (sensu Nematoda)|Biological_process:physiological process|Biological_process:post-embryonic body morp…	KOG1745	Histones H3 and H4	ENSEMBL:ENSP00000254810:human:Histone H3.3:E=65.6198 | ENSEMBL:ENSP00000305245:human:similar to H3 histone, family 3B:E=64.8861 | ENSEMBL:ENSP00000333277:human:Histone H3.2:E=64.1308 | ENSEMBL:ENSP00000230495:human:Histone H3.1:E=63.6021 | ENSEMBL:ENSP00000358175:human:Novel protein similar to histone 2, H3c:E=62.6576 | ENSEMBL:ENSP00000305353:human:Histone H3.1t:E=62.1192 | ENSEMBL:ENSP000003398…
ZK546.17	185958_s_at	ZK546.17		WBGene00022766	ZK546.3	cblc-1		e1715|u20|e1515|ok1104|tm1552							TWOG0085	Unnamed protein	ENSEMBL:ENSP00000255103:human:Methylmalonic aciduria and homocystinuria type C protein:E=25.5686 |
T10D4.3	184044_at	T10D4.3		WBGene00020407				gk230|cxTi4233					8	Molecular_function:chitinase activity|Biological_process:chitin catabolism|Molecular_function:hydrolase activity, hydrolyzing O-glycosyl compounds|Biological_process:carbohydrate metabolism	KOG2806	Chitinase	ENSEMBL:ENSP00000255409:human:Chitinase-3-like protein 1 precursor:E=21.2076 | ENSEMBL:ENSP00000358759:human:chitinase 3-like 2 isoform b:E=16.3279 | ENSEMBL:ENSP00000234617:human:Chitinase 3-like protein 2 precursor:E=16.2757 | ENSEMBL:ENSP00000341828:human:Isoform 1 of Acidic mammalian chitinase precursor:E=15.4685 | ENSEMBL:ENSP00000355262:human:Isoform 2 of Chitotriosidase-1 precursor:E=14.74…
H28G03.6	185540_s_at	H28G03.6		WBGene00003477		mtm-5		ok469|uCE6-904|uCE6-906|uCE6-905|uCE6-907	0	1	Adult Expression: pharynx; intestine; body wall muscle;	pharynx|intestine|body wall muscle	1	Biological_process:intracellular signaling cascade|Molecular_function:inositol or phosphatidylinositol phosphatase activity|Biological_process:phospholipid dephosphorylation	KOG1090	Predicted dual-specificity phosphatase	ENSEMBL:ENSP00000256190:human:Isoform 1 of Myotubularin-related protein 13:E=113.62 | ENSEMBL:ENSP00000336522:human:Isoform 3 of SET-binding factor 1:E=106.602 | ENSEMBL:ENSP00000370196:human:Isoform 4 of SET-binding factor 1:E=103.796 | ENSEMBL:ENSP00000252027:human:Isoform 1 of SET-binding factor 1:E=103.328 | ENSEMBL:ENSP00000348624:human:SET binding factor 1 isoform a variant:E=54.8861 | ENSE…
T06D8.9	178544_at	T06D8.9		WBGene00011529				uCE2-1654					5	Biological_process:protein secretion|Molecular_function:protein translocase activity|Cellular_component:integral to membrane			ENSEMBL:ENSP00000256255:human:Transmembrane protein 66 precursor:E=31.6778 | ENSEMBL:ENSP00000342012:human:Dermokine-beta:E=10.0177 |
Y57E12AL.5	173510_s_at	Y57E12AL.5		WBGene00003164		mdt-6	mdt-6 encodes a highly conserved transcriptional mediator of the Med6 family that includes Saccharomyces cerevisiae Med6 and human MED6 (OMIM:602984); MDT-6 is an essential gene required maternally for embryogenesis and zygotically for postembryonic transcriptional regulation of genes involved in the Ras and Wnt signaling pathways that mediate vulval and male tail formation, respectively; mdt-6 i…	s385	0	0	Larval Expression: intestine; excretory cell;	pharynx|intestine|excretory cell		Molecular_function:transcription regulator activity|Biological_process:regulation of transcription|Cellular_component:nucleus|Biological_process:embryonic development (sensu Metazoa)|Biological_process:gonad development	KOG3169	RNA polymerase II transcriptional regulation mediator	ENSEMBL:ENSP00000256379:human:RNA polymerase transcriptional regulation mediator, subunit 6 homolog:E=33.3468 | FLYBASE:CG9473-PB:fly:Flybase gene name is MED6-PB:E=31.1249 |
R57.1	190113_at	R57.1a	R57.1	WBGene00020082	R57.1b|R57.1c	R57.1		ok1004						Molecular_function:peptidase activity|Biological_process:proteolysis	KOG2195	Transferrin receptor and related proteins containing the protease-associated (PA) domain	ENSEMBL:ENSP00000256999:human:Isoform PSMA-1 of Glutamate carboxypeptidase 2:E=108.004 | ENSEMBL:ENSP00000374374:human:82 kDa protein:E=106.824 | ENSEMBL:ENSP00000320083:human:N-acetylated-alpha-linked acidic dipeptidase 2:E=106.824 | ENSEMBL:ENSP00000374375:human:82 kDa protein:E=106.824 | ENSEMBL:ENSP00000349129:human:folate hydrolase 1 isoform 2:E=98.6576 | ENSEMBL:ENSP00000367669:human:Isofor…
T03E6.7	171886_x_at	T03E6.7		WBGene00000776		cpl-1	cpl-1 encodes a member of the cathepsin L-like cysteine protease family required for embryonic viability and normal growth; expressed in eggshells and throughout early embryos, accumulates in intestinal cells during late embryogenesis, and expressed in the cuticle, gonad, and pharynx later in development.	ok360|uCE5-2410|uCE5-2405|snp_T03E6[7]|snp_T03E6[8]|uCE5-2406|uCE5-2411|uCE5-2407|uCE5-2403|uCE5-2412|uCE5-2402|uCE5-2408|uCE5-2404|uCE5-2409	0	0	Intense gfp expression was observed in the hypodermal region, posterior bulb of pharynx and vulval regions in all stages of the worm|By RT-PCR, level of expression increases approx. four hours prior to each moult. Returns to basal level after moult. High level expression in adults|The sqRT-PCR demonstrated that cpl-1 levels increase about 4 h prior to molting.|Expression of the lacZ transcription…	pharynx|hypodermal|hypodermal|gut|hypodermal|intestine|vulva|pharynx|hypodermal|spermathecae|uterus|hypodermal|intestine|pharyngeal gland cells|pharynx|hypodermis|intestine	8	Molecular_function:cysteine-type endopeptidase activity|Biological_process:proteolysis|Molecular_function:cysteine-type peptidase activity|Molecular_function:carboxypeptidase A activity|Biological_process:positive regulation of growth rate|Biological_process:embryonic development (sensu Metazoa)|Biological_process:locomotory behavior	KOG1543	Cysteine proteinase Cathepsin L	ENSEMBL:ENSP00000257498:human:Cathepsin L precursor:E=87.0969 | ENSEMBL:ENSP00000259470:human:Cathepsin L2 precursor:E=82.5376 | ENSEMBL:ENSP00000290410:human:Cathepsin S precursor:E=78.0862 | ENSEMBL:ENSP00000271651:human:Cathepsin K precursor:E=75.1135 | ENSEMBL:ENSP00000357974:human:CTSK protein:E=75.0132 | ENSEMBL:ENSP00000220166:human:Cathepsin H precursor:E=54.3565 | ENSEMBL:ENSP00000340470…
K06A4.3	188332_at	K06A4.3		WBGene00010593				ttTi3067|tm2730	0	1	Neuronal expression: none.||Larval Expression: stomato-intestinal muscle; anal depressor muscle; body wall muscle;|Larval Expression: stomato-intestinal muscle; anal depressor muscle; body wall muscle;	vulval muscle|Reproductive System|body wall muscle|anal depressor muscle|stomato-intestinal muscle|body wall muscle|anal depressor muscle|stomato-intestinal muscle	8	Molecular_function:actin binding	KOG0443	Actin regulatory proteins (gelsolin/villin family)	ENSEMBL:ENSP00000257861:human:Advillin:E=77.3767 | ENSEMBL:ENSP00000362929:human:Gelsolin:E=70.7959 | ENSEMBL:ENSP00000277268:human:Isoform 1 of Gelsolin precursor:E=57.3665 | ENSEMBL:ENSP00000340888:human:Isoform 2 of Gelsolin precursor:E=57.3468 | ENSEMBL:ENSP00000297029:human:Isoform 1 of Adseverin:E=56.1675 | ENSEMBL:ENSP00000341375:human:Isoform 2 of Adseverin:E=56.0757 | ENSEMBL:ENSP0000024…
T10B5.5	171922_x_at	T10B5.5a	T10B5.5	WBGene00020391		T10B5.5		uCE4-815	1	1	Larval Expression: pharynx; body wall muscle; Nervous System; nerve ring; ventral nerve cord; head neurons; tail neurons; unidentified cells in head; unidentified cells in body ;unidentified cells in tail ;	head|tail|pharynx|head neurons|tail neurons|nerve ring|ventral nerve cord|nervous system|body wall muscle|body		Molecular_function:ATP binding|Molecular_function:unfolded protein binding|Biological_process:protein folding|Molecular_function:protein binding|Biological_process:cellular protein metabolism|Molecular_function:DNA binding|Molecular_function:transposase activity|Biological_process:DNA integration|Cellular_component:nucleus|Biological_process:embryonic development (sensu Metazoa)|Biological_proces…	KOG0361	Chaperonin complex component, TCP-1 eta subunit (CCT7)	ENSEMBL:ENSP00000258091:human:T-complex protein 1 subunit eta:E=187.658 | ENSEMBL:ENSP00000239585:human:T-complex protein 1 subunit alpha:E=74.3872 | ENSEMBL:ENSP00000357240:human:T-complex protein 1 subunit gamma:E=71.2007 | ENSEMBL:ENSP00000357243:human:60 kDa protein:E=71.2007 | ENSEMBL:ENSP00000233836:human:T-complex protein 1 subunit delta:E=70.8861 | ENSEMBL:ENSP00000295688:human:chaperonin…
F53F10.1	184240_at	F53F10.1		WBGene00018763				cxTi9151|uCE6-967|uCE6-965|uCE6-966	0	1	Larval Expression: body wall muscle;	body wall muscle	6		InP_met_015464		ENSEMBL:ENSP00000258214:human:Coiled-coil domain containing 102A:E=22.6021 | ENSEMBL:ENSP00000351479:human:Isoform 3 of Coiled-coil domain-containing protein 102B:E=21.8539 | ENSEMBL:ENSP00000353377:human:Isoform 1 of Coiled-coil domain-containing protein 102B:E=21.6198 | FLYBASE:CG31638-PA:fly:Flybase gene name is CG31638-PA:E=19.0655 |
C06H2.4	191752_at	C06H2.4		WBGene00007388		tag-330	C06H2.4 is orthologous to the human gene THIAMINE TRANSPORTER 1 (SLC19A2; OMIM:603941), which when mutated leads to disease.	ok1460	0	1	Larval Expression: pharynx; intestine; body wall muscle; unidentified cells in head; unidentified cells in tail ;	head|tail|pharynx|intestine|vulval muscle|Reproductive System|body wall muscle|gonad sheath cells		Molecular_function:folic acid binding|Molecular_function:reduced folate carrier activity|Biological_process:transport|Cellular_component:membrane|Molecular_function:drug transporter activity|Biological_process:drug transport|Cellular_component:integral to membrane	KOG3810	Micronutrient transporters (folate transporter family)	ENSEMBL:ENSP00000258403:human:Thiamine transporter 2:E=68.9586 | ENSEMBL:ENSP00000356776:human:Solute carrier family 19 (Thiamine transporter), member 2:E=61.1675 | ENSEMBL:ENSP00000236137:human:Thiamine transporter 1:E=60.585 | ENSEMBL:ENSP00000308895:human:Folate transporter 1:E=54.7696 | ENSEMBL:ENSP00000342691:human:65 kDa protein:E=53.6021 | ENSEMBL:ENSP00000369347:human:52 kDa protein:E=27.…
F30A10.1	191360_at	F30A10.1		WBGene00009260				tm1353					0	Molecular_function:calcium ion binding|Biological_process:negative regulation of body size	KOG0038	Ca2+-binding kinase interacting protein (KIP) (EF-Hand protein superfamily)	ENSEMBL:ENSP00000258930:human:Calcium and integrin-binding protein 2:E=50.1805 | ENSEMBL:ENSP00000269878:human:Calcium and integrin-binding protein 3:E=45.5229 | ENSEMBL:ENSP00000333873:human:Calcium and integrin-binding protein 1:E=38 | ENSEMBL:ENSP00000288861:human:calcium and integrin binding family member 4:E=31.7447 | ENSEMBL:ENSP00000369188:human:CIB3 protein:E=31.6021 | ENSEMBL:ENSP0000023…
C08D8.2	188099_s_at	C08D8.2b	C08D8.2	WBGene00006582		tmd-2		pkP2010						Molecular_function:tropomyosin binding|Cellular_component:cytoskeleton	KOG3735	Tropomodulin and leiomodulin	ENSEMBL:ENSP00000259365:human:Tropomodulin-1:E=23.9208 | ENSEMBL:ENSP00000364318:human:Tropomodulin 1:E=22.4437 | ENSEMBL:ENSP00000249700:human:Tropomodulin-2:E=22.0809 | ENSEMBL:ENSP00000295572:human:Isoform 1 of Leiomodin-3:E=21.7447 | ENSEMBL:ENSP00000342837:human:Leiomodin 1:E=21.1079 | ENSEMBL:ENSP00000311997:human:Neurofilament triplet H protein:E=19.1739 | ENSEMBL:ENSP00000308753:human:Tro…
C06A5.7	190782_at	C06A5.7a	C06A5.7	WBGene00006581	C06A5.7b	tmd-1	tmd-1 encodes a predicted member of the tropomodulin family and affects egg laying, locomotion, and muscle organization in one analysis using RNAi.	ok1210|tm724|pkP1056|pkP1076	0	1	Larval Expression: anal depressor muscle; Reproductive System; developing vulva; body wall muscle; unidentified cells;	vulval muscle|Reproductive System|body wall muscle|developing vulva|anal depressor muscle		Molecular_function:tropomyosin binding|Cellular_component:cytoskeleton	KOG3735	Tropomodulin and leiomodulin	ENSEMBL:ENSP00000259365:human:Tropomodulin-1:E=58.7212 | ENSEMBL:ENSP00000308753:human:Tropomodulin-3:E=54.0555 | ENSEMBL:ENSP00000249700:human:Tropomodulin-2:E=52.8861 | ENSEMBL:ENSP00000295314:human:Tropomodulin-4:E=50.1308 | ENSEMBL:ENSP00000364318:human:Tropomodulin 1:E=34.1675 | ENSEMBL:ENSP00000295572:human:Isoform 1 of Leiomodin-3:E=30.5086 | ENSEMBL:ENSP00000342837:human:Leiomodin 1:E=24.…
ZK180.1	183035_at	ZK180.1		WBGene00022675				tm1165					6	Molecular_function:GABA-B receptor activity|Cellular_component:membrane|Molecular_function:metabotropic glutamate, GABA-B-like receptor activity	KOG1055	GABA-B ion channel receptor subunit GABABR1 and related subunits, G-protein coupled receptor superfamily	ENSEMBL:ENSP00000259455:human:Gamma-aminobutyric acid type B receptor, subunit 2 precursor:E=59.3188 | ENSEMBL:ENSP00000348248:human:Isoform 1B of Gamma-aminobutyric acid type B receptor, subunit 1 precursor:E=38.699 | ENSEMBL:ENSP00000366196:human:Isoform 1C of Gamma-aminobutyric acid type B receptor, subunit 1 precursor:E=38.6021 | ENSEMBL:ENSP00000366176:human:Isoform 1D of Gamma-aminobutyric …
C47B2.4	193057_s_at	C47B2.4		WBGene00003948		pbs-2		ok955					20	Molecular_function:endopeptidase activity|Biological_process:ubiquitin-dependent protein catabolism|Cellular_component:proteasome core complex (sensu Eukaryota)|Molecular_function:threonine endopeptidase activity|Biological_process:embryonic development (sensu Metazoa)|Biological_process:locomotory behavior|Biological_process:larval development (sensu Nematoda)|Biological_process:growth|Biologica…	KOG0173	20S proteasome, regulatory subunit beta type PSMB7/PSMB10/PUP1	ENSEMBL:ENSP00000259457:human:Proteasome subunit beta type 7 precursor:E=55.0132 | ENSEMBL:ENSP00000351314:human:Proteasome subunit beta type 10 precursor:E=46.3188 | ENSEMBL:ENSP00000362692:human:Proteasome (Prosome, macropain) subunit, beta type, 7:E=41.5376 | ENSEMBL:ENSP00000270586:human:Proteasome subunit beta type 6 precursor:E=22.0969 | ENSEMBL:ENSP00000229815:human:Isoform LMP2.L of Prote…
F35C11.3	190795_s_at	F35C11.3		WBGene00009402				cxTi10484					4	Molecular_function:protein kinase activity|Molecular_function:ATP binding|Biological_process:protein amino acid phosphorylation|Molecular_function:protein-tyrosine kinase activity|Molecular_function:protein serine/threonine kinase activity	KOG1164	Casein kinase (serine/threonine/tyrosine protein kinase)	ENSEMBL:ENSP00000259750:human:Tau-tubulin kinase 1:E=50.301 | ENSEMBL:ENSP00000267890:human:Isoform 1 of Tau-tubulin kinase 2:E=48 | ENSEMBL:ENSP00000307357:human:69 kDa protein:E=46.8861 | ENSEMBL:ENSP00000263802:human:Tau-tubulin kinase:E=45.3188 | ENSEMBL:ENSP00000324464:human:Isoform 1 of Casein kinase I isoform delta:E=33.1487 | ENSEMBL:ENSP00000269361:human:Isoform 2 of Casein kinase I isof…
K09C4.8	188572_s_at	K09C4.8		WBGene00006308		sul-1	sul-1 encodes a member of the sulfatase family.	gk151|snp_K09C4[2]|snp_K09C4[1]					13	Molecular_function:sulfuric ester hydrolase activity|Biological_process:metabolism|Molecular_function:phosphoglycerate mutase activity|Biological_process:glucose catabolism|Molecular_function:arylsulfatase activity|Biological_process:phenol metabolism	KOG3731	Sulfatases	ENSEMBL:ENSP00000260128:human:Extracellular sulfatase Sulf-1 precursor:E=166.276 | ENSEMBL:ENSP00000353007:human:Isoform 1 of Extracellular sulfatase Sulf-2 precursor:E=165.113 | ENSEMBL:ENSP00000354662:human:sulfatase 2 isoform b precursor:E=165.108 | ENSEMBL:ENSP00000258145:human:N-acetylglucosamine-6-sulfatase precursor:E=90.6778 | ENSEMBL:ENSP00000361046:human:OTTHUMP00000031226:E=33.6778 | E…
F02H6.5	178043_at	F02H6.5		WBGene00008538				cxTi8202					0	Biological_process:electron transport|Molecular_function:oxidoreductase activity|Molecular_function:glycerol-3-phosphate dehydrogenase activity|Biological_process:glycerol-3-phosphate metabolism|Cellular_component:glycerol-3-phosphate dehydrogenase complex	KOG3851	Sulfide:quinone oxidoreductase/flavo-binding protein	ENSEMBL:ENSP00000260324:human:Sulfide:quinone oxidoreductase, mitochondrial precursor:E=97.3372 | FLYBASE:CG14997-PB:fly:Flybase gene name is CG14997-PB:E=94.1739 |
Y75B12B.6	194140_at	Y75B12B.6		WBGene00004037		plc-2		ok1761|ttTi51|ttTi4034|uCE5-2118					1	Molecular_function:calcium ion binding|Molecular_function:phosphoinositide phospholipase C activity|Biological_process:lipid metabolism|Biological_process:signal transduction|Biological_process:intracellular signaling cascade|Molecular_function:phospholipase C activity	KOG1265	Phospholipase C	ENSEMBL:ENSP00000260402:human:134 kDa protein:E=78.6021 | ENSEMBL:ENSP00000374462:human:phospholipase C, beta 2:E=74.1079 | ENSEMBL:ENSP00000354181:human:Isoform B of 1-phosphatidylinositol-4,5-bisphosphate phosphodiesterase beta 1:E=68.6778 | ENSEMBL:ENSP00000333156:human:Isoform A of 1-phosphatidylinositol-4,5-bisphosphate phosphodiesterase beta 1:E=68.6198 | ENSEMBL:ENSP00000279230:human:1-pho…
R03A10.4	174924_s_at	R03A10.4a	R03A10.4	WBGene00010984	R03A10.4b	nkat-3		tm2075						Molecular_function:1-aminocyclopropane-1-carboxylate synthase activity|Biological_process:biosynthesis|Molecular_function:transferase activity, transferring nitrogenous groups|Molecular_function:catalytic activity|Biological_process:cobalamin biosynthesis|Biological_process:histidine biosynthesis|Molecular_function:histidinol-phosphate transaminase activity|Molecular_function:tyrosine transaminas…	KOG0257	Kynurenine aminotransferase, glutamine transaminase K	ENSEMBL:ENSP00000260508:human:kynurenine aminotransferase III isoform 1:E=99 | ENSEMBL:ENSP00000359522:human:kynurenine aminotransferase III isoform 2:E=98.4318 | ENSEMBL:ENSP00000302227:human:Isoform 1 of Kynurenine--oxoglutarate transaminase 1:E=81.585 | ENSEMBL:ENSP00000317342:human:Isoform 2 of Kynurenine--oxoglutarate transaminase 1:E=67.6198 | ENSEMBL:ENSP00000359517:human:Novel protein:E=4…
ZK669.4	190943_at	ZK669.4		WBGene00014054			ZK669.4 is orthologous to the human gene DIHYDROLIPOAMIDE BRANCHED CHAIN TRANSACYLASE (E2 COMPONENT OF BRANCHED CHAIN KETO ACID DEHYDROGENASE COMPLEX; (DBT), which when mutated leads to maple syrup urine disease, type II (OMIM:248610); the ZK669.4 protein is predicted to be mitochondrial with 68% accuracy.	tm266|tm787|tm1333|cxTi3321|tm261|uCE6-708|uCE6-705|uCE6-706|uCE6-703|uCE6-704					5	Molecular_function:acyltransferase activity|Biological_process:metabolism|Molecular_function:protein binding|Molecular_function:hormone activity|Cellular_component:extracellular region|Molecular_function:dihydrolipoyllysine-residue succinyltransferase activity|Biological_process:tricarboxylic acid cycle|Cellular_component:oxoglutarate dehydrogenase complex|Molecular_function:dihydrolipoyllysine-r…	KOG0558	Dihydrolipoamide transacylase (alpha-keto acid dehydrogenase E2 subunit)	ENSEMBL:ENSP00000260559:human:Lipoamide acyltransferase component of branched-chain alpha-keto acid dehydrogenase complex, mitochondrial precursor:E=117.456 | ENSEMBL:ENSP00000359150:human:Dihydrolipoamide branched chain transacylase E2:E=61.3279 | ENSEMBL:ENSP00000280346:human:Dihydrolipoamide S-acetyltransferase (E2 component of pyruvate dehydrogenase complex) variant:E=44.4437 | ENSEMBL:ENSP00…
F15D3.7	177778_at	F15D3.7		WBGene00008857				ttTi8395	0	0	Larval Expression: pharynx;	pharynx	6	Molecular_function:protein transporter activity|Biological_process:protein transport|Cellular_component:mitochondrial inner membrane|Cellular_component:mitochondrial inner membrane presequence translocase complex|Biological_process:intracellular protein transport|Molecular_function:protein translocase activity|Biological_process:reproduction|Biological_process:hermaphrodite genitalia development|…	KOG3324	Mitochondrial import inner membrane translocase, subunit TIM23	ENSEMBL:ENSP00000260867:human:Mitochondrial import inner membrane translocase subunit Tim23:E=17.0605 | ENSEMBL:ENSP00000363211:human:Translocase of inner mitochondrial membrane 23 homolog B:E=13.8861 | ENSEMBL:ENSP00000363176:human:Translocase of inner mitochondrial membrane 23:E=10.4202 |
K02A4.1	174823_at	K02A4.1		WBGene00001149		bcat-1	eca-39 encodes a branched-chain amino acid aminotransferase that, by homology, is predicted to catalyze the first reaction in the catabolism of essential branched-chain amino acids such as leucine, isoleucine, and valine; in C. elegans, large-scale RNA-mediated interference (RNAi) screens indicate that eca-39 activity is required for embryonic and larval development.	uCE6-1304	1	1	Larval Expression: pharynx; intestine; Reproductive System; developing spermatheca; gonad sheath cells; body wall muscle; hypodermis; Nervous System; nerve ring; ventral nerve cord; head neurons; tail neurons;	pharynx|hypodermis|intestine|head neurons|tail neurons|nerve ring|ventral nerve cord|nervous system|Reproductive System|body wall muscle|developing spermatheca|spermatheca|gonad sheath cells		Molecular_function:catalytic activity|Biological_process:metabolism|Molecular_function:branched-chain-amino-acid transaminase activity|Biological_process:branched chain family amino acid metabolism|Biological_process:embryonic development (sensu Metazoa)|Biological_process:larval development (sensu Nematoda)|Biological_process:physiological process	KOG0975	Branched chain aminotransferase BCAT1, pyridoxal phosphate enzymes type IV superfamily	ENSEMBL:ENSP00000261192:human:Branched-chain-amino-acid aminotransferase, cytosolic:E=101.569 | ENSEMBL:ENSP00000322991:human:Isoform A of Branched-chain-amino-acid aminotransferase, mitochondrial precursor:E=94.3767 | ENSEMBL:ENSP00000339805:human:BCAT1 protein:E=82.0969 | FLYBASE:CG1673-PA:fly:Flybase gene name is CG1673-PA:E=101.638 |
F29G9.5	173034_s_at	F29G9.5		WBGene00004502		rpt-2		ok341|ttTi4273	0	1	Larval Expression: pharynx; intestine; Reproductive System; developing gonad; developing vulva; developing uterus; body wall muscle; unidentified cells in head;	head|pharynx|intestine|Reproductive System|body wall muscle|developing vulva|developing uterus|developing gonad	20	Molecular_function:hydrolase activity|Biological_process:protein catabolism|Cellular_component:nucleus|Cellular_component:cytoplasm|Molecular_function:nucleotide binding|Molecular_function:nucleoside-triphosphatase activity|Molecular_function:ATP binding|Molecular_function:metalloendopeptidase activity|Cellular_component:membrane|Biological_process:embryonic cleavage|Biological_process:embryonic …	KOG0726	26S proteasome regulatory complex, ATPase RPT2	ENSEMBL:ENSP00000261303:human:26S protease regulatory subunit 4:E=198.377 | ENSEMBL:ENSP00000157812:human:Isoform 1 of 26S protease regulatory subunit 6B:E=102.456 | ENSEMBL:ENSP00000310572:human:26S protease regulatory subunit 8:E=89.6198 | ENSEMBL:ENSP00000364970:human:45 kDa protein:E=89.6198 | ENSEMBL:ENSP00000298852:human:26S protease regulatory subunit 6A:E=86.8861 | ENSEMBL:ENSP00000292644…
Y69E1A.5	193144_at	Y69E1A.5		WBGene00013477				pk228|sy287|s1775|sy294|n578					8		KOG3346	Phosphatidylethanolamine binding protein	ENSEMBL:ENSP00000261313:human:Phosphatidylethanolamine-binding protein 1:E=15.1024 | ENSEMBL:ENSP00000256404:human:phosphatidylethanolamine-binding protein 4:E=14.7696 | FLYBASE:CG10298-PA:fly:Flybase gene name is CG10298-PA:E=26.0177 | FLYBASE:CG5430-PA:fly:Flybase gene name is a5-PA:E=23.3188 | FLYBASE:CG6180-PA:fly:Flybase gene name is CG6180-PA:E=22.6576 | FLYBASE:CG18594-PA:fly:Flybase gene …
F40A3.3	193386_at	F40A3.3a	F40A3.3	WBGene00018218	F40A3.3b	F40A3.3		dx14|e116|e118|e200|e721|e1063|ju8|e2|dx31|e699|e2027|ok1699							KOG3346	Phosphatidylethanolamine binding protein	ENSEMBL:ENSP00000261313:human:Phosphatidylethanolamine-binding protein 1:E=43.8239 | ENSEMBL:ENSP00000256404:human:phosphatidylethanolamine-binding protein 4:E=18.8861 | ENSEMBL:ENSP00000308275:human:39S ribosomal protein L38, mitochondrial precursor:E=18.6576 | FLYBASE:CG6180-PA:fly:Flybase gene name is CG6180-PA:E=56.5686 | FLYBASE:CG10298-PA:fly:Flybase gene name is CG10298-PA:E=53.8861 | FLYB…
B0546.4	173485_s_at	B0546.4b	B0546.4	WBGene00015251	B0546.4a	B0546.4		uCE4-745									ENSEMBL:ENSP00000261353:human:Protein yippee-like 5:E=21.2757 | ENSEMBL:ENSP00000300022:human:Protein yippee-like 4:E=17.3768 | ENSEMBL:ENSP00000342832:human:Protein yippee-like 1:E=16.8239 | ENSEMBL:ENSP00000312272:human:Protein yippee-like 2:E=16.8239 | ENSEMBL:ENSP00000372367:human:14 kDa protein:E=15.9586 | ENSEMBL:ENSP00000204279:human:Yippee-like 3:E=15.6576 | FLYBASE:CG1989-PA:fly:Flybase …
B0496.3	174396_at	B0496.3b	B0496.3	WBGene00015212		B0496.3		pkP5024|ttTi2681|ttTi2682|snp_B0496[1]|snp_B0496[2]|uCE4-986						Molecular_function:protein kinase activity|Molecular_function:ATP binding|Biological_process:protein amino acid phosphorylation|Molecular_function:protein serine/threonine kinase activity|Molecular_function:protein-tyrosine kinase activity|Molecular_function:magnesium ion binding|Molecular_function:atypical protein kinase C activity|Molecular_function:zinc ion binding|Molecular_function:non-membr…	LSE3859	Unnamed protein	ENSEMBL:ENSP00000261402:human:Isoform 1 of NUAK family SNF1-like kinase 1:E=90.9586 | ENSEMBL:ENSP00000295786:human:NUAK family SNF1-like kinase 2:E=89.4318 | ENSEMBL:ENSP00000216288:human:Isoform 4 of MAP/microtubule affinity-regulating kinase 3:E=68.1079 | ENSEMBL:ENSP00000367041:human:MAP/microtubule affinity-regulating kinase 2 isoform a:E=68.0555 | ENSEMBL:ENSP00000265458:human:Isoform 6 of …
M01F1.3	190055_s_at	M01F1.3		WBGene00010809				ok327|tm1682	0	1	Larval Expression: intestine;	pharynx|intestine|vulval muscle|Reproductive System|body wall muscle|excretory cell	2	Molecular_function:lipoate synthase activity|Biological_process:lipoate biosynthesis|Molecular_function:catalytic activity|Molecular_function:iron ion binding|Biological_process:embryonic development (sensu Metazoa)|Biological_process:positive regulation of growth rate|Biological_process:larval development (sensu Nematoda)|Biological_process:growth	KOG2672	Lipoate synthase	ENSEMBL:ENSP00000261434:human:Lipoic acid synthetase, mitochondrial precursor:E=111.201 | ENSEMBL:ENSP00000371270:human:37 kDa protein:E=95.0862 | ENSEMBL:ENSP00000340676:human:lipoic acid synthetase isoform 2 precursor:E=93.7447 | FLYBASE:CG5231-PA:fly:Flybase gene name is Las-PA:E=111.523 |
C15H11.7	193428_s_at	C15H11.7		WBGene00003922		pas-1	pas-1 encodes a type 6 alpha subunit of the 26S proteasome's 20S protease core particle (CP); PAS-1 is required for embryonic development and by homology, is predicted to comprise the outer rings of the proteasome and to play a role in selective degradation of ubiquitinated proteins during development; in vitro, PAS-1 interacts with VET-1, a coiled-coil domain-containing protein expressed in the …	ok1531					2	Molecular_function:threonine endopeptidase activity|Biological_process:ubiquitin-dependent protein catabolism|Cellular_component:proteasome core complex (sensu Eukaryota)|Molecular_function:endopeptidase activity|Biological_process:embryonic development (sensu Metazoa)|Biological_process:negative regulation of body size|Biological_process:larval development (sensu Nematoda)|Biological_process:gro…	KOG0182	20S proteasome, regulatory subunit alpha type PSMA6/SCL1	ENSEMBL:ENSP00000261479:human:Proteasome subunit alpha type 6:E=74.2441 | ENSEMBL:ENSP00000044462:human:Proteasome subunit alpha type 4:E=27.4318 | ENSEMBL:ENSP00000217153:human:Isoform 1 of Proteasome subunit alpha type 7:E=26.0362 | ENSEMBL:ENSP00000311121:human:Isoform 1 of Proteasome subunit alpha type 7-like:E=25.7213 | ENSEMBL:ENSP00000271308:human:Proteasome subunit alpha type 5:E=23.4815 …
F41B5.9	190801_at	F41B5.9		WBGene00018265		nhr-182		tm1256					6	Molecular_function:transcription factor activity|Molecular_function:zinc ion binding|Molecular_function:sequence-specific DNA binding|Biological_process:regulation of transcription, DNA-dependent|Cellular_component:nucleus|Molecular_function:steroid hormone receptor activity|Molecular_function:DNA binding|Molecular_function:ligand-dependent nuclear receptor activity	KOG3575	Hormone receptors	ENSEMBL:ENSP00000261532:human:Steroid hormone receptor ERR2:E=11.7212 | ENSEMBL:ENSP00000370270:human:Estrogen receptor-related receptor beta2-delta-10:E=11.7212 | ENSEMBL:ENSP00000000442:human:Steroid hormone receptor ERR1:E=10.699 | ENSEMBL:ENSP00000346386:human:Isoform 2 of Estrogen-related receptor gamma:E=10.3566 | ENSEMBL:ENSP00000346339:human:hepatocyte nuclear factor 4, gamma:E=10.0506 |
F07C3.4	173917_at	F07C3.4		WBGene00017195		glo-4	The F07C3.4 gene encodes a guanine-nucleotide releasing factor homolog that is homologous to human RP3.	ok623	0	1	Expression is seen in all bodywall and vulval muscle cells from early larval to adult stage. In the bodywall muscle expression is localised to discrete subcellular organelles that are distributed throughout the cell, but are not associated with the thick filaments.	vm1|posterior body wall muscle|vm2|vulval muscle	1	Biological_process:proteolysis|Molecular_function:endopeptidase Clp activity	KOG1426	RCC1 domain	ENSEMBL:ENSP00000261609:human:HECT domain and RCC1-like domain-containing protein 2:E=28.1079 | ENSEMBL:ENSP00000261887:human:guanine nucleotide exchange factor p532:E=27.2757 | ENSEMBL:ENSP00000277817:human:HECT and RCC1 containing protein 4 isoform 1:E=26.4559 | ENSEMBL:ENSP00000325896:human:Hect domain and RLD 4:E=26.4559 | ENSEMBL:ENSP00000264345:human:HECT domain and RCC1-like domain protein…
F57B9.10	184582_s_at	F57B9.10a	F57B9.10	WBGene00004462	F57B9.10b	rpn-6	rpn-6 is predicted to encode a non-ATPase subunit of the 19S regulatory complex of the proteasome that affects adult viability, larval viability, embryonic viability, fertility, and osmoregulation.	tm512|tm1371|uCE4-1435|uCE4-1438|uCE4-1434|uCE4-1437|uCE4-1433|uCE4-1436						Biological_process:embryonic development (sensu Metazoa)|Biological_process:larval development (sensu Nematoda)|Biological_process:physiological process|Biological_process:determination of adult life span|Biological_process:reproduction|Biological_process:osmoregulation	KOG1463	26S proteasome regulatory complex, subunit RPN6/PSMD11	ENSEMBL:ENSP00000261712:human:Proteasome 26S non-ATPase subunit 11 variant (Fragment):E=107.959 | ENSEMBL:ENSP00000373553:human:Isoform 1 of COP9 signalosome complex subunit 2:E=14.6198 | ENSEMBL:ENSP00000299259:human:Isoform 2 of COP9 signalosome complex subunit 2:E=14.1549 | FLYBASE:CG10149-PA:fly:Flybase gene name is Rpn6-PA:E=119.328 | FLYBASE:CG9556-PA:fly:Flybase gene name is alien-PA:E=12.…
B0414.5	174512_at	B0414.5		WBGene00000772		cpb-3	cpb-3 encodes a cytoplasmic polyadenylation element binding (CPEB) protein homolog; CPB-3 is dispensable for oogenesis, in contrast to CPEBs in vertebrates (Xenopus), arthropods (Drosophila), and molluscs (Spisula), which all participate in oogenesis.	bt17|tm1746	0	1	Larval Expression: pharynx; intestine; body wall muscle;	pharynx|intestine|body wall muscle	7	Molecular_function:nucleotide binding|Molecular_function:nucleic acid binding|Biological_process:embryonic development (sensu Metazoa)|Biological_process:reproduction	KOG0129	Predicted RNA-binding protein (RRM superfamily)	ENSEMBL:ENSP00000261723:human:64 kDa protein:E=46.1871 | ENSEMBL:ENSP00000319671:human:CPEB4 protein:E=32.1805 | ENSEMBL:ENSP00000334533:human:KIAA1673 protein (Fragment):E=27.3979 | ENSEMBL:ENSP00000334058:human:cytoplasmic polyadenylation element binding protein 2 isoform A:E=27.3979 | ENSEMBL:ENSP00000371832:human:CPEB2 protein:E=27.3665 | ENSEMBL:ENSP00000265085:human:Hypothetical protein DKF…
T05G5.1	194221_x_at	T05G5.1		WBGene00011498				snp_T05G5[1]					14		InP_uni_010638		ENSEMBL:ENSP00000261973:human:RNA binding motif protein 25:E=17.8239 | ENSEMBL:ENSP00000354826:human:Isoform 1 of Caldesmon:E=17.7213 | ENSEMBL:ENSP00000344270:human:CDNA FLJ35171 fis, clone PLACE6013220, weakly similar to TRICHOHYALIN:E=17.6576 | ENSEMBL:ENSP00000347269:human:CDNA FLJ40198 fis, clone TESTI2019975, weakly similar to TRICHOHYALIN:E=16.2147 | ENSEMBL:ENSP00000307928:human:CDNA FLJ3…
C05D9.3	183557_at	C05D9.3		WBGene00015472				tm353						Biological_process:cell adhesion|Biological_process:cell-matrix adhesion|Cellular_component:integrin complex|Biological_process:development	KOG1226	Integrin beta subunit (N-terminal portion of extracellular region)	ENSEMBL:ENSP00000262017:human:Isoform Beta-3A of Integrin beta-3 precursor:E=43.6021 | ENSEMBL:ENSP00000283249:human:Integrin beta-6 precursor:E=41.9586 | ENSEMBL:ENSP00000303351:human:integrin beta 1 isoform 1A precursor:E=38.4815 | ENSEMBL:ENSP00000302683:human:Isoform Beta-1D of Integrin beta-1 precursor:E=38.1612 | ENSEMBL:ENSP00000352630:human:Isoform Beta-1C-2 of Integrin beta-1 precursor:E…
C02F5.9	175565_s_at	C02F5.9		WBGene00003952		pbs-6	The pbs-6 gene encodes a homolog of mammalian PSMB1.	ce179|ok248|tm635	0	0	Expressed in sphincter(?) and pharynx.		5	Molecular_function:endopeptidase activity|Biological_process:ubiquitin-dependent protein catabolism|Cellular_component:proteasome core complex (sensu Eukaryota)|Molecular_function:threonine endopeptidase activity|Biological_process:embryonic development (sensu Metazoa)|Biological_process:oviposition|Biological_process:locomotory behavior|Biological_process:reproduction|Biological_process:osmoregu…	KOG0179	20S proteasome, regulatory subunit beta type PSMB1/PRE7	ENSEMBL:ENSP00000262193:human:Proteasome subunit beta type 1 precursor:E=42.5528 | ENSEMBL:ENSP00000225426:human:Proteasome subunit beta type 3:E=11.1611 | ENSEMBL:ENSP00000246311:human:Proteasome subunit beta type 2:E=10.9208 | FLYBASE:CG4097-PA:fly:Flybase gene name is Pros26-PA:E=39.4685 |
F38A6.2	192566_s_at	F38A6.2		WBGene00001248		elp-1	elp-1 encodes a WD repeat-containing protein that is the sole C. elegans EMAP (echinoderm microtubule-associated protein) homolog; ELP-1 binds microtubules in vitro, but as loss of ELP-1 function via RNA-mediated interference (RNAi) does not result in any abnormalities, the precise role of ELP-1 in C. elegans development and/or behavior is not yet known; ELP-1 is expressed in many tissues, includ…	tm637|tm638|tm1935|tm2077|ok347|gk168|uCE5-3409|uCE5-3411|uCE5-3408|uCE5-3410					1		KOG2106	Uncharacterized conserved protein, contains HELP and WD40 domains	ENSEMBL:ENSP00000262233:human:echinoderm microtubule associated protein like 1 isoform b:E=83.5229 | ENSEMBL:ENSP00000334314:human:echinoderm microtubule associated protein like 1 isoform a:E=81.301 | ENSEMBL:ENSP00000245925:human:Echinoderm microtubule-associated protein-like 2:E=80.1192 | ENSEMBL:ENSP00000320663:human:Echinoderm microtubule-associated protein-like 4:E=78.6576 | ENSEMBL:ENSP0000…
Y32F6A.5	191775_s_at	Y32F6A.5		WBGene00012530				snp_C02F5[1]						Molecular_function:serine carboxypeptidase activity|Biological_process:proteolysis|Molecular_function:aminopeptidase activity	KOG1283	Serine carboxypeptidases	ENSEMBL:ENSP00000262288:human:Isoform 1 of Retinoid-inducible serine carboxypeptidase precursor:E=90.301 | ENSEMBL:ENSP00000265394:human:Probable serine carboxypeptidase CPVL precursor:E=36.8861 | ENSEMBL:ENSP00000191018:human:Lysosomal protective protein precursor:E=23.3098 | ENSEMBL:ENSP00000361545:human:Carrier family 6 , member 8 variant:E=23.2518 | ENSEMBL:ENSP00000361537:human:OTTHUMP000000…
F35G12.1	191099_at	F35G12.1a	F35G12.1	WBGene00009439		F35G12.1	F35G12.1 is orthologous to the human gene MALONYL-COA DECARBOXYLASE (MLYCD; OMIM:606761), which when mutated leads to disease.	uCE3-1202						Molecular_function:malonyl-CoA decarboxylase activity|Biological_process:fatty acid biosynthesis	KOG3018	Malonyl-CoA decarboxylase	ENSEMBL:ENSP00000262430:human:Isoform Mitochondrial of Malonyl-CoA decarboxylase, mitochondrial precursor:E=66.6021 |
ZC15.7	190173_s_at	ZC15.7		WBGene00013835				tm1484|snp_ZC15[4]					0		KOG0504	Ankyrin repeat	ENSEMBL:ENSP00000262456:human:Isoform 2 of Inversin:E=32.1192 | ENSEMBL:ENSP00000262457:human:Isoform 1 of Inversin:E=32.0362 | ENSEMBL:ENSP00000373287:human:Isoform 1 of Ankyrin repeat domain-containing protein 28:E=26.3872 | ENSEMBL:ENSP00000351681:human:Isoform Er10 of Ankyrin-1:E=25.1024 | ENSEMBL:ENSP00000265709:human:Isoform Br21 of Ankyrin-1:E=25.0706 | ENSEMBL:ENSP00000339620:human:ankyri…
F48C11.1	193531_at	F48C11.1		WBGene00001668		gpa-6	gpa-6 encodes a member of the G protein alpha subunit family of heterotrimeric GTPases that affects response to water-soluble odorants; it is expressed in AWA amphid neurons, the PHB sensory cell, and (at low levels) in ASI amphid neurons.	pk480	1	0	AWA, ASI (faint), PHB||Larval Expression: intestine; Nervous System; head neurons;	intestine|head neurons|nervous system	0	Molecular_function:signal transducer activity|Molecular_function:guanyl nucleotide binding|Biological_process:G-protein coupled receptor protein signaling pathway|Biological_process:signal transduction|Molecular_function:GTP binding|Cellular_component:intracellular|Biological_process:small GTPase mediated signal transduction	KOG0082	G-protein alpha subunit (small G protein superfamily)	ENSEMBL:ENSP00000262493:human:Guanine nucleotide-binding protein G(o) subunit alpha 1:E=66.7695 | ENSEMBL:ENSP00000262494:human:Guanine nucleotide-binding protein G(o) subunit alpha 2:E=66.5686 | ENSEMBL:ENSP00000251336:human:Guanine nucleotide-binding protein G:E=66.2441 | ENSEMBL:ENSP00000232461:human:Guanine nucleotide-binding protein G(t), alpha-1 subunit:E=66.0269 | ENSEMBL:ENSP00000251337:h…
C33D9.1	174336_at	C33D9.1b	C33D9.1	WBGene00001366	C33D9.1a	exc-5	exc-5 encodes a protein orthologous to human FGD1 which is a guanine nucleotide exchange factor (GEF) for the Rho GTPase, Cdc-42; exc-5 is involved in the morphogenesis and structural organization of the excretory cell and is predominantly expressed in the excretory cell during development; mutations in human FGD1 cause Aarskog syndrome that affects skeletal development.	n2672|tm412|km508|rh232|ok271|cxTi9717	1	0	exc-5 5'::gfp was expressed in the excretory canal. exc-5::gfp was observed in excretory canal cells as well as pharyngeal muscles, rectal epithelial cells, and several head and tail neurons.|An 3.0 kb fgd-1 fragment is present in all developmental stages.|Expressed in embryo and L1 larva stage. No GFP was observed in preelongation embryos. GFP first observed in comma embryo, also observed in lat…	rectal epithelium|pharyngeal muscle|head neurons|tail neurons		Molecular_function:Rho guanyl-nucleotide exchange factor activity|Biological_process:regulation of Rho protein signal transduction|Cellular_component:intracellular|Molecular_function:zinc ion binding|Biological_process:locomotory behavior|Biological_process:post-embryonic body morphogenesis			ENSEMBL:ENSP00000262555:human:Isoform 1 of FYVE, RhoGEF and PH domain-containing protein 3:E=64.1308 | ENSEMBL:ENSP00000336914:human:Isoform 2 of FYVE, RhoGEF and PH domain-containing protein 3:E=62.6021 | ENSEMBL:ENSP00000218425:human:FYVE, RhoGEF and PH domain-containing protein 1:E=61.7212 | ENSEMBL:ENSP00000266482:human:Isoform 1 of FYVE, RhoGEF and PH domain-containing protein 4:E=61.6021 | …
ZK20.3	191142_s_at	ZK20.3		WBGene00013924				tm2595|ok1910					20	Biological_process:nucleotide-excision repair|Cellular_component:nucleus|Biological_process:protein modification|Biological_process:homoiothermy|Molecular_function:ice binding|Biological_process:response to freezing|Molecular_function:DNA binding|Molecular_function:ligand-dependent nuclear receptor activity|Biological_process:regulation of transcription, DNA-dependent|Biological_process:physiolog…	KOG0011	Nucleotide excision repair factor NEF2, RAD23 component	ENSEMBL:ENSP00000262560:human:UV excision repair protein RAD23 homolog B:E=43.3665 | ENSEMBL:ENSP00000321365:human:UV excision repair protein RAD23 homolog A:E=34.8861 | FLYBASE:CG1836-PA:fly:Flybase gene name is Rad23-PA:E=31.4559 | FLYBASE:CG10694-PA:fly:Flybase gene name is CG10694-PA:E=27.1611 |
C02E7.1	193748_at	C02E7.1		WBGene00015338				pkP686					9	Molecular_function:ATPase activity, coupled to transmembrane movement of ions, phosphorylative mechanism|Biological_process:cation transport|Cellular_component:membrane|Molecular_function:ATP binding|Biological_process:transport|Molecular_function:catalytic activity|Biological_process:metabolism|Molecular_function:hydrolase activity, acting on acid anhydrides, catalyzing transmembrane movement of…	KOG0203	Na+/K+ ATPase, alpha subunit	ENSEMBL:ENSP00000262623:human:Potassium-transporting ATPase alpha chain 1:E=161.796 | ENSEMBL:ENSP00000218548:human:ATP12A protein:E=160.229 | ENSEMBL:ENSP00000295598:human:Isoform Long of Sodium/potassium-transporting ATPase alpha-1 chain precursor:E=160.009 | ENSEMBL:ENSP00000302397:human:Sodium/potassium-transporting ATPase alpha-3 chain:E=157.678 | ENSEMBL:ENSP00000255017:human:Isoform 1 of S…
K07C5.2	188493_at	K07C5.2		WBGene00010625				ttTi3903					18	Molecular_function:oxidoreductase activity|Molecular_function:voltage-gated potassium channel activity|Cellular_component:cytoplasm|Biological_process:potassium ion transport	KOG1577	Aldo/keto reductase family proteins	ENSEMBL:ENSP00000262749:human:Alcohol dehydrogenase:E=33.1487 | ENSEMBL:ENSP00000242375:human:3-oxo-5-beta-steroid 4-dehydrogenase:E=32.5086 | ENSEMBL:ENSP00000352584:human:Aldo-keto reductase family 1 member B10:E=30.3768 | ENSEMBL:ENSP00000285930:human:Aldose reductase:E=29.8539 | ENSEMBL:ENSP00000307205:human:Aldo-keto reductase family 1 member C2:E=26.5686 | ENSEMBL:ENSP00000318831:human:aldo…
K07C11.5	191793_at	K07C11.5		WBGene00019478		tag-225	K07C11.5 is orthologous to the human gene SIMILAR TO TISSUE INHIBITOR OF METALLOPROTEINASE 3 (SORSBY FUNDUS DYSTROPHY, PSEUDOINFLAMMATORY) (TIMP3; OMIM:188826), which when mutated leads to disease.	ok928|gk314|gk348	0	1	Larval Expression: body wall muscle;	body wall muscle	8	Molecular_function:metalloendopeptidase inhibitor activity|Cellular_component:extracellular matrix (sensu Metazoa)	KOG4745	Metalloproteinase inhibitor TIMP and related proteins	ENSEMBL:ENSP00000262768:human:Metalloproteinase inhibitor 2 precursor:E=12.3098 |
K07D4.8	183111_at	K07D4.8		WBGene00004135		pqn-48	The protein product of this gene is predicted to contain a glutamine/asparagine (Q/N)-rich ('prion') domain, by the algorithm of Michelitsch and Weissman (as of the WS77 release of WormBase, i.e., in wormpep77).	ttTi5335					6		KOG3160	Gamma-interferon inducible lysosomal thiol reductase	ENSEMBL:ENSP00000262807:human:Gamma-interferon-inducible lysosomal thiol reductase precursor:E=16.7447 | FLYBASE:CG9427-PA:fly:Flybase gene name is CG9427-PA:E=15.9586 | FLYBASE:CG10157-PA:fly:Flybase gene name is CG10157-PA:E=14.5376 | FLYBASE:CG9796-PA:fly:Flybase gene name is CG9796-PA:E=11.7212 |
C02D5.2	175943_at	C02D5.2a	C02D5.2	WBGene00015336	C02D5.2b	C02D5.2		ttTi4121							KOG3160	Gamma-interferon inducible lysosomal thiol reductase	ENSEMBL:ENSP00000262807:human:Gamma-interferon-inducible lysosomal thiol reductase precursor:E=20.4437 | FLYBASE:CG9796-PA:fly:Flybase gene name is CG9796-PA:E=16.699 | FLYBASE:CG13822-PA:fly:Flybase gene name is CG13822-PA:E=12.9586 | FLYBASE:CG10157-PA:fly:Flybase gene name is CG10157-PA:E=12.2518 | FLYBASE:CG9427-PA:fly:Flybase gene name is CG9427-PA:E=12.041 |
F37H8.5	177838_at	F37H8.5		WBGene00009514				uCE3-846|uCE3-847	1	2	Larval Expression: intestine; renal gland cells; Reproductive System; developing vulva; gonad sheath cells; Nervous System; head neurons;|Larval Expression: intestine;	intestine|head neurons|nervous system|rectal gland cells|Reproductive System|developing vulva|vulva other|gonad sheath cells|intestine|head neurons|tail neurons|nerve ring|ventral nerve cord|dorsal nerve cord|vulval muscle|nervous system|Reproductive System|neurons along body|lateral nerve cords	19		KOG3160	Gamma-interferon inducible lysosomal thiol reductase	ENSEMBL:ENSP00000262807:human:Gamma-interferon-inducible lysosomal thiol reductase precursor:E=22.6576 | FLYBASE:CG9427-PA:fly:Flybase gene name is CG9427-PA:E=19.2924 | FLYBASE:CG10157-PA:fly:Flybase gene name is CG10157-PA:E=16.1024 | FLYBASE:CG9796-PA:fly:Flybase gene name is CG9796-PA:E=11.2596 |
C03H5.5	183809_at	C03H5.5		WBGene00015407				tm922|ok1268							KOG3677	RNA polymerase I-associated factor - PAF67	ENSEMBL:ENSP00000262832:human:Eukaryotic translation initiation factor 3 subunit 6-interacting protein:E=12.0506 | ENSEMBL:ENSP00000371099:human:DJ1014D13.1 protein:E=12 | FLYBASE:CG5642-PA:fly:Flybase gene name is CG5642-PA:E=16.5528 |
Y18D10A.25	193950_s_at	Y18D10A.25		WBGene00001433		fkb-8	fkb-8 encodes a predicted FKBP-type peptidylprolyl isomerase.	tm264|CE6-103						Biological_process:protein folding|Molecular_function:serine-type peptidase activity|Biological_process:proteolysis|Cellular_component:membrane|Molecular_function:nucleic acid binding|Cellular_component:intracellular|Molecular_function:zinc ion binding	KOG0544	FKBP-type peptidyl-prolyl cis-trans isomerase	ENSEMBL:ENSP00000262925:human:FKBP1A protein:E=20.2924 | ENSEMBL:ENSP00000348493:human:Peptidyl-prolyl cis-trans isomerase:E=18.0458 | ENSEMBL:ENSP00000371134:human:Peptidyl-prolyl cis-trans isomerase:E=17.8239 | ENSEMBL:ENSP00000238793:human:FK506-binding protein 1B isoform a:E=17.4089 | ENSEMBL:ENSP00000338160:human:FK506-binding protein 5:E=15.1308 | ENSEMBL:ENSP00000362984:human:51 kDa protei…
Y75B8A.26	193902_at	Y75B8A.26		WBGene00003414		mrp-8	mrp-8 encodes a predicted ATP-binding cassette (ABC) transporter that is a member of the ABCC subfamily of ABC transporters that includes the multidrug resistance-associated proteins and the cystic fibrosis transmembrane conductance regulator; by homology, MRP-8 is predicted to function as an ATP-dependent organic anion transporter that transports molecules across the plasma membrane into the ext…	ok1360|ttTi2959|snp_Y75B8[8]|snp_Y75B8[7]						Molecular_function:nucleotide binding|Molecular_function:nucleoside-triphosphatase activity|Molecular_function:ATP binding|Molecular_function:ATPase activity, coupled to transmembrane movement of substances|Biological_process:transport|Cellular_component:integral to membrane|Molecular_function:ATPase activity|Molecular_function:permease activity|Molecular_function:chloride channel activity|Biolog…	KOG0054	Multidrug resistance-associated protein/mitoxantrone resistance protein, ABC superfamily	ENSEMBL:ENSP00000263013:human:Isoform 1 of Multidrug resistance-associated protein 1:E=231.237 | ENSEMBL:ENSP00000263018:human:ATP-binding cassette, sub-family C, member 1 isoform 6:E=231.229 | ENSEMBL:ENSP00000285238:human:Isoform 3 of Canalicular multispecific organic anion transporter 2:E=226.149 | ENSEMBL:ENSP00000263015:human:ATP-binding cassette, sub-family C, member 1 isoform 7:E=220.538 |…
T09B9.4	175236_at	T09B9.4	T09B9.4	WBGene00011645			T09B9.4 is orthologous to the human gene PUTATIVE CYTOSKELETAL PROTEIN (D10S170; OMIM:601985), which when mutated leads to disease.	ok1315					5	Biological_process:embryonic development (sensu Metazoa)	KOG2129	Uncharacterized conserved protein H4	ENSEMBL:ENSP00000263102:human:Coiled-coil domain-containing protein 6:E=20.4949 | FLYBASE:CG6664-PD:fly:Flybase gene name is CG6664-PD:E=22.6576 |
F19B6.2	187426_s_at	F19B6.2b	F19B6.2	WBGene00006733	F19B6.2a	ufd-1		ttTi7867|uCE3-934|uCE3-935						Biological_process:ubiquitin-dependent protein catabolism|Biological_process:embryonic development (sensu Metazoa)|Biological_process:positive regulation of growth rate|Biological_process:larval development (sensu Nematoda)|Biological_process:physiological process|Biological_process:locomotory behavior|Biological_process:growth	KOG1816	Ubiquitin fusion-degradation protein	ENSEMBL:ENSP00000263202:human:Isoform Short of Ubiquitin fusion degradation protein 1 homolog:E=46.1549 | ENSEMBL:ENSP00000354079:human:ubiquitin fusion degradation 1-like isoform B:E=40.6383 | FLYBASE:CG6233-PA:fly:Flybase gene name is Ufd1-like-PA:E=46.9208 |
F39B2.3	191459_s_at	F39B2.3		WBGene00009554				ar202|ar218|ar224|bn18|e231|e2142|e2144|ne120|oz264|oz270|q33|q35|q50|q172|q239|q415|zu24|q339|oz112|q175|q231|e2141|or178|g60|q46|q224|q158|e2072|oz25|sy56|oz132|oz120					18	Molecular_function:zinc ion binding|Molecular_function:oxidoreductase activity|Biological_process:threonine catabolism|Molecular_function:L-threonine 3-dehydrogenase activity	KOG1198	Zinc-binding oxidoreductase	ENSEMBL:ENSP00000263416:human:Quinone oxidoreductase:E=61.5528 | ENSEMBL:ENSP00000359908:human:32 kDa protein:E=54.5686 | ENSEMBL:ENSP00000359907:human:26 kDa protein:E=48.699 | ENSEMBL:ENSP00000303129:human:Probable oxidoreductase KIAA1576:E=31 | ENSEMBL:ENSP00000359909:human:Hypothetical protein DKFZp686C16101:E=29.6383 | ENSEMBL:ENSP00000347872:human:Synaptic vesicle membrane protein VAT-1 hom…
F15B10.2	184356_s_at	F15B10.2		WBGene00001090		drh-1		ttTi5267|tm1329					2	Molecular_function:nucleic acid binding|Molecular_function:ATP binding|Molecular_function:ATP-dependent helicase activity|Molecular_function:helicase activity|Molecular_function:nucleotide binding|Molecular_function:nucleoside-triphosphatase activity|Biological_process:RNA interference	KOG0354	DEAD-box like helicase	ENSEMBL:ENSP00000263642:human:Isoform 1 of Interferon-induced helicase C domain-containing protein 1:E=59.7447 | ENSEMBL:ENSP00000251642:human:Probable ATP-dependent helicase LGP2:E=47.699 | ENSEMBL:ENSP00000369197:human:Isoform 2 of Probable ATP-dependent RNA helicase DDX58:E=39.7959 | ENSEMBL:ENSP00000224050:human:Isoform 1 of Probable ATP-dependent RNA helicase DDX58:E=39.7447 | ENSEMBL:ENSP00…
R02F2.2	174645_at	R02F2.2		WBGene00019832				ok1894|cxTi10936|ttTi3495|ttTi7101					1	Molecular_function:Rho guanyl-nucleotide exchange factor activity|Cellular_component:intracellular|Biological_process:regulation of Rho protein signal transduction|Molecular_function:guanyl-nucleotide exchange factor activity|Biological_process:intracellular signaling cascade			ENSEMBL:ENSP00000263674:human:Tumor endothelial marker 4:E=85.2924 | ENSEMBL:ENSP00000262112:human:Isoform 4 of Rho guanine nucleotide exchange factor 10:E=34.0969 | ENSEMBL:ENSP00000340297:human:Isoform 1 of Rho guanine nucleotide exchange factor 10:E=33.1871 | ENSEMBL:ENSP00000364564:human:Rho guanine nucleotide exchange factor (GEF) 10-like isoform 2:E=30.9208 | ENSEMBL:ENSP00000355060:human:R…
T10E9.7	193399_s_at	T10E9.7b	T10E9.7	WBGene00020417	T10E9.7a	nuo-2		pk209|tm1988	0	0	Larval Expression: seam cells;	seam cells|Reproductive System|spermatheca		Molecular_function:NADH dehydrogenase (ubiquinone) activity|Biological_process:mitochondrial electron transport, NADH to ubiquinone|Molecular_function:oxidoreductase activity, acting on NADH or NADPH|Biological_process:electron transport|Biological_process:positive regulation of growth rate|Biological_process:embryonic development (sensu Metazoa)|Biological_process:embryonic development|Biologica…	KOG1713	NADH-ubiquinone oxidoreductase, NDUFS3/30 kDa subunit	ENSEMBL:ENSP00000263774:human:NADH dehydrogenase [ubiquinone] iron-sulfur protein 3, mitochondrial precursor:E=72.1611 | FLYBASE:CG12079-PA:fly:Flybase gene name is CG12079-PA:E=78.3098 |
E01A2.1	175972_at	E01A2.1		WBGene00017084				ok1886|snp_E01A2[5]|snp_E01A2[4]						Molecular_function:oxidoreductase activity	KOG3023	Glutamate-cysteine ligase regulatory subunit	ENSEMBL:ENSP00000263891:human:Glutamate--cysteine ligase regulatory subunit:E=26.5086 | FLYBASE:CG4919-PA:fly:Flybase gene name is Gclm-PA:E=16.3468 |
W05E10.4	188642_s_at	W05E10.4		WBGene00006609		tre-3	tre-3 encodes one of four putative trehalases in C. elegans of unknown function, as RNAi analysis has not produced an obvious phenotype; expressed throughout development.	ok394	1	1	Larval Expression: intestine; body wall muscle; Nervous System; head neurons; tail neurons;|Larval Expression: pharynx; intestine - anterior cells; renal gland cells; developing uterus; body wall muscle; Nervous System; head neurons; tail neurons; unidentified cells in head; unidentified cells in tail ;	intestine|head neurons|tail neurons|nervous system|body wall muscle|head|tail|pharynx|uterus|intestine|head neurons|tail neurons|nervous system|rectal gland cells|Reproductive System|body wall muscle|vulva other|developing uterus	8	Molecular_function:alpha,alpha-trehalase activity|Biological_process:trehalose metabolism	KOG0602	Neutral trehalase	ENSEMBL:ENSP00000264029:human:Trehalase precursor:E=110.432 | FLYBASE:CG9364-PE:fly:Flybase gene name is Treh-PE:E=98.3767 | FLYBASE:CG6262-PA:fly:Flybase gene name is CG6262-PA:E=76.5086 |
T04A8.5	191910_at	T04A8.5		WBGene00011407				pkP689	0	0	Larval Expression: intestine - posterior cells;	intestine	24	Molecular_function:amidophosphoribosyltransferase activity|Biological_process:purine base biosynthesis|Biological_process:metabolism|Molecular_function:transferase activity|Biological_process:nucleoside metabolism|Biological_process:larval development (sensu Nematoda)|Biological_process:growth	KOG0572	Glutamine phosphoribosylpyrophosphate amidotransferase	ENSEMBL:ENSP00000264220:human:Amidophosphoribosyltransferase precursor:E=115.125 | FLYBASE:CG10078-PB:fly:Flybase gene name is Prat2-PB:E=112.108 | FLYBASE:CG2867-PA:fly:Flybase gene name is Prat-PA:E=111.367 |
C44H4.6	193532_at	C44H4.6		WBGene00008095				ok1560|snp_C44H4[6]|snp_C44H4[7]					0	Molecular_function:protein kinase activity|Molecular_function:ATP binding|Biological_process:protein amino acid phosphorylation|Molecular_function:protein serine/threonine kinase activity|Molecular_function:protein-tyrosine kinase activity	KOG0658	Glycogen synthase kinase-3	ENSEMBL:ENSP00000264235:human:Isoform 1 of Glycogen synthase kinase-3 beta:E=73.6383 | ENSEMBL:ENSP00000222330:human:Glycogen synthase kinase-3 alpha:E=71.7959 | ENSEMBL:ENSP00000324806:human:Isoform 2 of Glycogen synthase kinase-3 beta:E=71.5229 | ENSEMBL:ENSP00000293215:human:Cell division protein kinase 3:E=42.4815 | ENSEMBL:ENSP00000256443:human:Cell division protein kinase 7:E=40.1675 | ENSE…
T04A8.7	192313_s_at	T04A8.7a	T04A8.7	WBGene00011409	T04A8.7b	T04A8.7	T04A8.7 is orthologous to human GLUCOSIDASE, ACID BETA (GBA; OMIM:606463), which when mutated leads to Gaucher disease.	e468|e610|e641|e929|n1324n1345|n2392|n2393|e382|e407|n1324|n1345|uCE3-1170|uCE3-1174|pkP3111|uCE3-1171|uCE3-1175|snp_T21C12[1]|uCE3-1172|uCE3-1173						Molecular_function:catalytic activity|Molecular_function:cation binding|Biological_process:carbohydrate metabolism|Molecular_function:hydrolase activity, hydrolyzing O-glycosyl compounds|Molecular_function:1,4-alpha-glucan branching enzyme activity|Biological_process:glycogen biosynthesis|Biological_process:trehalose biosynthesis|Biological_process:embryonic development (sensu Metazoa)|Biological…	KOG0470	1,4-alpha-glucan branching enzyme/starch branching enzyme II	ENSEMBL:ENSP00000264326:human:1,4-alpha-glucan branching enzyme:E=216.387 | FLYBASE:CG33138-PA:fly:Flybase gene name is CG33138-PA:E=223.469 |
M79.3	177086_at	M79.3		WBGene00010903				snp_F11A1[1]					8	Molecular_function:acyltransferase activity|Biological_process:metabolism	KOG2898	Predicted phosphate acyltransferase, contains PlsC domain	ENSEMBL:ENSP00000264409:human:Hypothetical protein:E=22.7213 | ENSEMBL:ENSP00000289657:human:1-acyl-sn-glycerol-3-phosphate acyltransferase zeta precursor:E=22.6383 | FLYBASE:CG3209-PB:fly:Flybase gene name is CG3209-PB:E=22.1871 | FLYBASE:CG15450-PA:fly:Flybase gene name is CG15450-PA:E=15.4559 |
K07B1.4	173103_s_at	K07B1.4a	K07B1.4	WBGene00019464	K07B1.4b	K07B1.4		ttTi2868|uCE5-1251	0	1	Larval Expression: intestine; renal gland cells; body wall muscle;	intestine|rectal gland cells|body wall muscle			KOG0831	Acyl-CoA:diacylglycerol acyltransferase (DGAT)	ENSEMBL:ENSP00000264412:human:2-acylglycerol O-acyltransferase 1:E=77.7695 | ENSEMBL:ENSP00000198801:human:Isoform 1 of 2-acylglycerol O-acyltransferase 2:E=71.7213 | ENSEMBL:ENSP00000328036:human:Diacylglycerol O-acyltransferase 2-like protein 6:E=70.3566 | ENSEMBL:ENSP00000228027:human:Isoform 1 of Diacylglycerol O-acyltransferase 2:E=69.6778 | ENSEMBL:ENSP00000365438:human:Isoform 2 of Diacylg…
T27A1.4	190374_at	T27A1.4		WBGene00020836				gk532	0	1	Larval Expression: body wall muscle;|Larval Expression: stomato-intestinal muscle; body wall muscle; unidentified cells in head;	head|vulval muscle|Reproductive System|body wall muscle|anal depressor muscle|stomato-intestinal muscle|head|vulval muscle|Reproductive System|body wall muscle|stomato-intestinal muscle	17	Molecular_function:GABA-A receptor activity|Molecular_function:extracellular ligand-gated ion channel activity|Biological_process:ion transport|Cellular_component:integral to membrane|Cellular_component:postsynaptic membrane|Biological_process:transport|Cellular_component:membrane	KOG3644	Ligand-gated ion channel	ENSEMBL:ENSP00000264428:human:Glycine receptor subunit beta precursor:E=28.2076 | ENSEMBL:ENSP00000218075:human:Isoform Alpha-2* of Glycine receptor subunit alpha-2 precursor:E=25.7959 | ENSEMBL:ENSP00000347123:human:Isoform Alpha-2B of Glycine receptor subunit alpha-2 precursor:E=25.7959 | ENSEMBL:ENSP00000274093:human:Isoform Alpha-3L of Glycine receptor subunit alpha-3 precursor:E=22.9586 | EN…
T01E8.1	177424_at	T01E8.1		WBGene00011331				vs95|vs94|ok461					6	Molecular_function:protein binding	KOG1947	Leucine rich repeat proteins, some proteins contain F-box	ENSEMBL:ENSP00000264658:human:F-box/LRR-repeat protein 20:E=12.0605 |
Y71H2AM.15	176227_s_at	Y71H2AM.15a	Y71H2AM.15	WBGene00022180	Y71H2AM.15b	Y71H2AM.15		uCE3-787|snp_Y71H2AM[4]|CE3-122|uCE3-783|uCE3-786|snp_Y71H2AM[2]|uCE3-784|uCE3-785|uCE3-788|snp_Y71H2AM[3]						Biological_process:embryonic development (sensu Metazoa)	TWOG0676	Unnamed protein	ENSEMBL:ENSP00000264659:human:Isoform 2 of p130Cas-associated protein:E=21.4559 | ENSEMBL:ENSP00000320808:human:Novel protein:E=12.6021 | ENSEMBL:ENSP00000302343:human:Novel protein:E=11.1675 | ENSEMBL:ENSP00000365634:human:hypothetical protein LOC56243:E=10.4318 | FLYBASE:CG32809-PD:fly:Flybase gene name is CG32809-PD:E=37.4437 |
T28D9.3	187493_at	T28D9.3b	T28D9.3	WBGene00020895	T28D9.3c|T28D9.3a	T28D9.3		ok555							InP_uni_002279		ENSEMBL:ENSP00000264775:human:Isoform 2 of Lipid phosphate phosphohydrolase 1:E=33.5086 | ENSEMBL:ENSP00000302229:human:Isoform 1 of Lipid phosphate phosphohydrolase 1:E=33.1938 | ENSEMBL:ENSP00000269812:human:Lipid phosphate phosphohydrolase 2:E=30.8539 | ENSEMBL:ENSP00000329697:human:phosphatidic acid phosphatase type 2C isoform 3:E=30.7959 | ENSEMBL:ENSP00000294390:human:Lipid phosphate phosph…
C03G5.1	173430_at	C03G5.1	C03G5.1	WBGene00015391		sdha-1	C03G5.1 is orthologous to the human gene SUCCINATE DEHYDROGENASE COMPLEX, SUBUNIT A, FLAVOPROTEIN (SDHA; OMIM:600857), which when mutated leads to complex II mitochondrial respiratory chain deficiency presenting as Leigh syndrome.	tm2080|ok1908	1	1	Larval Expression: pharynx; intestine; Nervous System; tail neurons;|Larval Expression: pharynx; intestine; body wall muscle; Nervous System; ventral nerve cord; head neurons; neurons along body; tail neurons;|Larval Expression: pharynx; intestine; body wall muscle; hypodermis; excretory cell; Nervous System; head neurons; tail neurons; unidentified cells in head;|Larval Expression: pharynx; inte…	pharynx|intestine|tail neurons|nervous system|excretory cell|pharynx|intestine|head neurons|tail neurons|ventral nerve cord|nervous system|body wall muscle|neurons along body|head|pharynx|hypodermis|intestine|head neurons|tail neurons|nervous system|body wall muscle|excretory cell|pharynx|hypodermis|intestine|head neurons|tail neurons|nerve ring|ventral nerve cord|nervous system|body wall muscle|…	27	Molecular_function:oxidoreductase activity|Biological_process:electron transport|Molecular_function:oxidoreductase activity, acting on the CH-CH group of donors|Molecular_function:FAD binding|Biological_process:tricarboxylic acid cycle|Cellular_component:cytoplasm|Molecular_function:L-aspartate oxidase activity|Biological_process:NAD biosynthesis|Biological_process:anaerobic respiration|Molecular…	KOG2403	Succinate dehydrogenase, flavoprotein subunit	ENSEMBL:ENSP00000264932:human:Succinate dehydrogenase [ubiquinone] flavoprotein subunit, mitochondrial precursor:E=251.959 | ENSEMBL:ENSP00000329450:human:SDHA protein:E=181.174 | ENSEMBL:ENSP00000347017:human:27 kDa protein:E=55.699 | ENSEMBL:ENSP00000346567:human:10 kDa protein:E=20.1675 | FLYBASE:CG17246-PC:fly:Flybase gene name is Scs-fp-PC:E=255.456 | FLYBASE:CG5718-PA:fly:Flybase gene name …
F28C6.7	193251_s_at	F28C6.7c	F28C6.7	WBGene00004440	F28C6.7b|F28C6.7a	rpl-26	rpl-26 encodes a large ribosomal subunit L26 protein; by homology, RPL-26 is predicted to function in protein biosynthesis; in C. elegans, RPL-26 activity is required for embryonic and germline development and normal rates of postembryonic growth.	ky139|ks10|ks15|ks31|p671|p691|p694|ot25						Molecular_function:structural constituent of ribosome|Biological_process:protein biosynthesis|Cellular_component:large ribosomal subunit|Cellular_component:intracellular|Cellular_component:ribosome|Biological_process:positive regulation of growth rate|Biological_process:embryonic development (sensu Metazoa)|Biological_process:gametogenesis|Biological_process:larval development (sensu Nematoda)|Bi…			ENSEMBL:ENSP00000265100:human:60S ribosomal protein L26-like 1:E=34.284 | ENSEMBL:ENSP00000350750:human:Hypothetical protein:E=34.2007 | ENSEMBL:ENSP00000293842:human:60S ribosomal protein L26:E=34.1739 | ENSEMBL:ENSP00000370506:human:similar to 60S ribosomal protein L26-like 1:E=33.7447 | ENSEMBL:ENSP00000367884:human:similar to 60S ribosomal protein L26:E=30.7959 | ENSEMBL:ENSP00000356854:human…
C34E11.3	174620_at	C34E11.3		WBGene00044079		tag-241		gk346					1	Molecular_function:transcription factor activity|Cellular_component:nucleus|Biological_process:regulation of transcription, DNA-dependent|Molecular_function:sequence-specific DNA binding|Molecular_function:protein dimerization activity	KOG4787	Uncharacterized conserved protein	ENSEMBL:ENSP00000265148:human:centromere protein E:E=38.9208 | ENSEMBL:ENSP00000317955:human:Early endosome antigen 1:E=37.6576 | ENSEMBL:ENSP00000269243:human:Myosin-10:E=37.1549 | ENSEMBL:ENSP00000216181:human:Myosin-9:E=36.8239 | ENSEMBL:ENSP00000300036:human:Myosin-11:E=33.9586 | ENSEMBL:ENSP00000345136:human:smooth muscle myosin heavy chain 11 isoform SM2A:E=33.9586 | ENSEMBL:ENSP00000341848…
D1081.2	188706_at	D1081.2		WBGene00006844		unc-120	unc-120 encodes a member of the MADS-box family of transcription factors that is most closely related to Drosophila blistered and the vertebrate serum response factors (SRFs); UNC-120 is required for locomotion and muscle development and for formation of the normal number of muscle A and I bands; UNC-120 is also required for maintaining wild-type expression levels of the muscle components actin a…	st364|tm1973	0	1	Larval Expression: stomato-intestinal muscle; anal depressor muscle; body wall muscle;|Click the movie links below for interactive 4D movies of a fluorescence reporter.	body wall muscle|anal depressor muscle|stomato-intestinal muscle	1	Molecular_function:transcription factor activity|Molecular_function:sequence-specific DNA binding|Biological_process:regulation of transcription, DNA-dependent|Cellular_component:nucleus|Biological_process:locomotory behavior|Biological_process:locomotion|Biological_process:positive regulation of growth rate|Biological_process:gametogenesis|Biological_process:embryonic development (sensu Metazoa)	KOG0015	Regulator of arginine metabolism and related MADS box-containing transcription factors	ENSEMBL:ENSP00000265354:human:Serum response factor:E=39.2757 | FLYBASE:CG3411-PA:fly:Flybase gene name is bs-PA:E=38.9208 |
D2063.1	189025_at	D2063.1		WBGene00017060				tm1366					21	Molecular_function:zinc ion binding|Molecular_function:oxidoreductase activity|Biological_process:threonine catabolism|Molecular_function:L-threonine 3-dehydrogenase activity	KOG0023	Alcohol dehydrogenase, class V	ENSEMBL:ENSP00000265512:human:Alcohol dehydrogenase class II pi chain precursor:E=17.2218 | ENSEMBL:ENSP00000267814:human:Sorbitol dehydrogenase:E=16.7447 | ENSEMBL:ENSP00000263416:human:Quinone oxidoreductase:E=15.5229 | ENSEMBL:ENSP00000359907:human:26 kDa protein:E=15.3188 | ENSEMBL:ENSP00000209665:human:class IV alcohol dehydrogenase 7 mu or sigma subunit:E=15.301 | ENSEMBL:ENSP00000237653:hu…
T27D12.2	171999_x_at	T27D12.2b	T27D12.2	WBGene00000528	T27D12.2a	clh-1	clh-1 encodes two CLC-type chloride channels via alternative splicing, homologous to human CLC1 (OMIM:118425) and CLC2 (OMIM:600570); CLH-1a and CLH-1b are required for maintenance of normal body shape; null mutations of clh-1 cause abnormal alae and a wider body than normal, with the body phenotype being reversible by culture medium of high osmolarity.	tm1243|ok658|qa900|qa901|ttTi6421|ttTi6890|ttTi6899|ttTi6906|snp_T27D12[1]	1	0	lacZ staining was clearly observed only in hypodermal cells, called seam cells. These cells extend along the lateral sides of the worm bodies and form two seam syncytia in adults. On the other hand, the transgenic worms carrying pTO17-13 strongly expressed the protein in hypodermal cells localized in their vulvae and heads, together with the enhanced expression in seam cells.|Seam cells and hypod…	head|vulva|hypodermal|seam cells|head|vulva|hypodermal|spermathecae|intestinal|seam cells|head ganglia		Molecular_function:voltage-gated chloride channel activity|Biological_process:chloride transport|Cellular_component:membrane	KOG0476	Cl- channel CLC-2 and related proteins (CLC superfamily)	ENSEMBL:ENSP00000265593:human:Isoform 1 of Chloride channel protein 2:E=122.337 | ENSEMBL:ENSP00000339867:human:Chloride channel protein, skeletal muscle:E=118.569 | ENSEMBL:ENSP00000367387:human:109 kDa protein:E=116.149 | ENSEMBL:ENSP00000349974:human:Chloride channel protein ClC-Kb:E=90.4437 | ENSEMBL:ENSP00000332771:human:Chloride channel protein ClC-Ka:E=87.4949 | ENSEMBL:ENSP00000364844:hum…
B0491.8	175763_at	B0491.8a	B0491.8	WBGene00000529	B0491.8c	clh-2	clh-2 encodes a chloride channel protein that is required for embryonic viability; may have two transcripts transcribed from alternative promoters, and the two transcripts might be expressed in different cell types.	ok636|cxTi1088|cxTi10880|ttTi7593|tm368|snp_B0491[1]|snp_B0491[4]|snp_B0491[3]|snp_B0491[2]	1	1	Ventral and dorsal nerve cords, neurons in the head and tail ganglia, nerve ring, and the pharyngeal-intestinal valve.|Body wall muscle, posterior intestinal cells, and neurons in the head and tail ganglia|Fluorescence was found in some parts of the neuromuscular system. The nervous system was labeled to a large extent. Labeling was strong in the nerve ring (nr), and included the dorsal and ventr…	nerve ring|ventral nerve cord|dorsal nerve cord|pharyngo-intestinal valve|head ganglia|tail ganglia|intestinal|head ganglia|tail ganglia|tail neurons|nerve ring|ventral nerve cord|dorsal nerve cord|vulval muscle|pharyngo-intestinal valve|nervous system		Molecular_function:voltage-gated chloride channel activity|Biological_process:chloride transport|Cellular_component:membrane|Molecular_function:transporter activity|Biological_process:transport|Molecular_function:GABA-B receptor activity|Biological_process:physiological process|Biological_process:embryonic development (sensu Metazoa)|Biological_process:reproduction	KOG0476	Cl- channel CLC-2 and related proteins (CLC superfamily)	ENSEMBL:ENSP00000265593:human:Isoform 1 of Chloride channel protein 2:E=133.108 | ENSEMBL:ENSP00000339867:human:Chloride channel protein, skeletal muscle:E=129.031 | ENSEMBL:ENSP00000367387:human:109 kDa protein:E=126.387 | ENSEMBL:ENSP00000349974:human:Chloride channel protein ClC-Kb:E=99.0969 | ENSEMBL:ENSP00000364844:human:chloride channel Ka isoform 2:E=91.2218 | ENSEMBL:ENSP00000332771:human…
W03F9.4	189587_s_at	W03F9.4		WBGene00021002				CE5-102|uCE5-506					21	Molecular_function:acyltransferase activity|Molecular_function:C3a anaphylatoxin receptor activity|Biological_process:chemotaxis|Biological_process:G-protein coupled receptor protein signaling pathway|Cellular_component:integral to membrane	KOG3716	Carnitine O-acyltransferase CPTI	ENSEMBL:ENSP00000265641:human:Isoform 1 of Carnitine O-palmitoyltransferase I, liver isoform:E=121.268 | ENSEMBL:ENSP00000365803:human:Isoform 2 of Carnitine O-palmitoyltransferase I, liver isoform:E=117.229 | ENSEMBL:ENSP00000353945:human:Carnitine O-palmitoyltransferase I, muscle isoform:E=111.959 | ENSEMBL:ENSP00000319343:human:Isoform 1 of Carnitine O-palmitoyltransferase I, brain isoform:E=1…
B0350.2	176663_s_at	B0350.2a	B0350.2	WBGene00006780		unc-44	The unc-44 gene encodes an ankyrin-like protein required for proper sex myoblast and axonal guidance during development.	e326|e427|e638|e688|e715|e781|e783|e949|e975|e1133|e1211|ky257|mn339|q331|rf1042|rh86|rh1013|rh1042|st200|e362|e1197|e1260|tm349|ttTi2620|uCE4-940	1	1	Larval Expression: intestine; anal depressor muscle; body wall muscle; Nervous System; nerve ring; ventral nerve cord; head neurons; pharyngeal neurons; tail neurons;	intestine|head neurons|tail neurons|nerve ring|ventral nerve cord|pharyngeal neurons|nervous system|body wall muscle|anal depressor muscle		Molecular_function:protein binding|Biological_process:signal transduction|Molecular_function:hydrolase activity, hydrolyzing O-glycosyl compounds|Biological_process:carbohydrate metabolism|Biological_process:positive regulation of locomotion|Biological_process:positive regulation of growth rate|Biological_process:positive regulation of body size|Biological_process:locomotory behavior	KOG4177	Ankyrin	ENSEMBL:ENSP00000265709:human:Isoform Br21 of Ankyrin-1:E=1000 | ENSEMBL:ENSP00000264366:human:Isoform 2 of Ankyrin-2:E=1000 | ENSEMBL:ENSP00000339620:human:ankyrin 1 isoform 1:E=1000 | ENSEMBL:ENSP00000369082:human:207 kDa protein:E=1000 | ENSEMBL:ENSP00000354873:human:Isoform 1 of Ankyrin-2:E=1000 | ENSEMBL:ENSP00000351681:human:Isoform Er10 of Ankyrin-1:E=1000 | ENSEMBL:ENSP00000349588:human:a…
T02G5.8	191013_s_at	T02G5.8		WBGene00002183		kat-1	kat-1 encodes a homolog of the human gene ACAT1, which when mutated leads to alpha-methylacetoaceticaciduria (OMIM:203750).	mg399|mg368|mg400|mg401|mg402|tm1037	0	1	Type-II thiolase was detectable with anti-(P-44) throughout the life cycle of C. elegans; although the amount relative to the proteins of the whole nematode was larger at the larval stages (L1, L2, L3 and L4) than at the embryo (E), young adult (YA) or egg-lying adult (EA) stages.|The signal of 1.4-kb P-44 mRNA decreased after the L4 molt. The low level of the P-44 mRNA at the L1 stage may result…	tail|pharynx|gonad|intestinal|tail|pharynx|gonad|intestinal	20	Molecular_function:lysosphingolipid and lysophosphatidic acid receptor activity|Biological_process:G-protein coupled receptor protein signaling pathway|Cellular_component:integral to membrane|Molecular_function:transferase activity, transferring groups other than amino-acyl groups|Biological_process:protocatechuate catabolism|Biological_process:fatty acid metabolism|Molecular_function:acyltransfe…	KOG1390	Acetyl-CoA acetyltransferase	ENSEMBL:ENSP00000265838:human:Acetyl-CoA acetyltransferase, mitochondrial precursor:E=114.854 | ENSEMBL:ENSP00000239584:human:Acetyl-CoA acetyltransferase, cytosolic:E=73.3979 | ENSEMBL:ENSP00000285093:human:3-ketoacyl-CoA thiolase, mitochondrial:E=59.0915 | ENSEMBL:ENSP00000364826:human:ACAT1 protein:E=59 | ENSEMBL:ENSP00000333664:human:3-ketoacyl-CoA thiolase, peroxisomal precursor:E=45.7696 | …
F26F4.1	181690_at	F26F4.1		WBGene00017825				tm2433|tm2430					5	Biological_process:positive regulation of growth rate	KOG3024	Uncharacterized conserved protein	ENSEMBL:ENSP00000265857:human:Protein of unknown function DUF410 family protein:E=19.4949 | FLYBASE:CG9853-PA:fly:Flybase gene name is CG9853-PA:E=18.8539 |
F54F2.1	173050_at	F54F2.1		WBGene00018832				tm2354|tm2271|tm2205|tm2234	1	2	Detected primarily in neurons.|Larval Expression: Reproductive System; developing vulva; Nervous System; nerve ring; ventral nerve cord; head neurons; neurons along body; tail neurons; phasmids;|Larval Expression: Reproductive System; developing vulva; Nervous System; nerve ring; ventral nerve cord; head neurons; tail neurons;	head neurons|tail neurons|nerve ring|ventral nerve cord|vulval muscle|uterine muscle|nervous system|Reproductive System|developing vulva|neurons along body|phasmids|head neurons|tail neurons|nerve ring|ventral nerve cord|vulval muscle|nervous system|Reproductive System|developing vulva	1	Biological_process:cell adhesion|Cellular_component:integrin complex|Biological_process:oviposition|Biological_process:locomotory behavior|Biological_process:locomotion|Biological_process:reproduction|Biological_process:larval development (sensu Nematoda)|Biological_process:physiological process|Biological_process:growth|Biological_process:embryonic development (sensu Metazoa)	KOG3637	Vitronectin receptor, alpha subunit	ENSEMBL:ENSP00000265937:human:Integrin alpha-8 precursor:E=115.018 | ENSEMBL:ENSP00000293379:human:Integrin alpha-5 precursor:E=113.26 | ENSEMBL:ENSP00000261023:human:Integrin alpha-V precursor:E=107.201 | ENSEMBL:ENSP00000364042:human:Integrin alpha-V variant (Fragment):E=92.7447 | ENSEMBL:ENSP00000373727:human:Isoform 1 of Integrin alpha-IIb precursor:E=82.6198 | ENSEMBL:ENSP00000262407:human:1…
T04C9.4	185322_s_at	T04C9.4a	T04C9.4	WBGene00003375	T04C9.4b|T04C9.4c	mlp-1		tm1080|ok832	1	1	Larval Expression: intestine; renal gland cells; body wall muscle; Nervous System; head neurons; tail neurons;|Larval Expression: pharynx; intestine; anal depressor muscle; body wall muscle;|Larval Expression: pharynx; anal depressor muscle; body wall muscle;	hypodermis|intestine|head neurons|tail neurons|vulval muscle|nervous system|rectal gland cells|Reproductive System|body wall muscle|spermatheca|neurons along body|pharynx|intestine|body wall muscle|anal depressor muscle|pharynx|Reproductive System|body wall muscle|spermatheca|anal depressor muscle|gonad sheath cells		Molecular_function:zinc ion binding			ENSEMBL:ENSP00000265968:human:Cysteine and glycine-rich protein 3:E=25.3979 | ENSEMBL:ENSP00000310901:human:Cysteine and glycine-rich protein 2:E=22.7447 | ENSEMBL:ENSP00000345079:human:Cysteine and glycine-rich protein 1:E=22.6383 | ENSEMBL:ENSP00000328521:human:Cysteine-rich protein 2:E=15.8861 | ENSEMBL:ENSP00000332449:human:Cysteine-rich protein 1:E=14.3979 | ENSEMBL:ENSP00000274990:human:Iso…
C56A3.8	178624_at	C56A3.8		WBGene00008346				snp_T21B4[1]					4	Molecular_function:phosphotransferase activity, alcohol group as acceptor|Biological_process:larval development (sensu Nematoda)|Biological_process:physiological process|Biological_process:reproduction			ENSEMBL:ENSP00000266061:human:Phosphatidylinositol 4-kinase type II:E=60.041 | ENSEMBL:ENSP00000264864:human:Phosphatidylinositol 4-kinase type-II beta:E=54.1487 | FLYBASE:CG2929-PB:fly:Flybase gene name is Pi4KIIalpha-PB:E=64.0969 |
C16C10.11	173374_s_at	C16C10.11		WBGene00007630				snp_Y48G10[3]|snp_Y48G10[2]	1	1	Larval Expression: pharynx; anal depressor muscle; body wall muscle; Nervous System; head neurons; tail neurons;	pharynx|head neurons|tail neurons|nervous system|body wall muscle|anal depressor muscle	20	Biological_process:homoiothermy|Molecular_function:ice binding|Biological_process:response to freezing	KOG4090	Uncharacterized conserved protein	ENSEMBL:ENSP00000266157:human:CHCH domain-containing protein C22orf16, mitochondrial precursor:E=28.8539 | ENSEMBL:ENSP00000352987:human:Coiled-coil-helix-coiled-coil-helix domain-containing protein 2:E=27.6198 | ENSEMBL:ENSP00000270751:human:similar to Coiled-coil-helix-coiled-coil-helix domain-containing protein 2 (HCV NS2 trans-regulated protein) (NS2TP) isoform 3:E=25.8861 | ENSEMBL:ENSP00000…
C26E6.11	184595_s_at	C26E6.11		WBGene00016144		mmab-1	mmab-1 encodes an ortholog of human co(I)balamin adenosyltransferase (MMAB; mutated in methylmalonic aciduria, OMIM:607568); mmab-1 deletion mutants incorporate abnormally low levels of 1-[(14)C]-propionate into proteins; mmab-1 mutants and mmab-1(RNAi) animals excrete abnormally high levels of methylmalonic acid into their culture medium when challenged with propionic acid; these data are consis…	ok1493|cxTi9008					2				ENSEMBL:ENSP00000266839:human:Cob:E=34.6198 |
C28H8.6	189207_at	C28H8.6b	C28H8.6	WBGene00016197	C28H8.6a	tag-327		ok1483						Molecular_function:zinc ion binding|Molecular_function:nucleic acid binding|Biological_process:larval development (sensu Nematoda)|Biological_process:growth|Biological_process:positive regulation of growth rate|Biological_process:embryonic development (sensu Metazoa)			ENSEMBL:ENSP00000267257:human:Isoform Gamma of Paxillin:E=56 | ENSEMBL:ENSP00000331829:human:Isoform Beta of Paxillin:E=55.2366 | ENSEMBL:ENSP00000263845:human:Leupaxin:E=52.0862 | ENSEMBL:ENSP00000355117:human:Transforming growth factor beta 1 induced transcript 1:E=50.5528 | ENSEMBL:ENSP00000366463:human:PXN protein:E=43.284 | ENSEMBL:ENSP00000369523:human:Enigma homolog (Fragment):E=31.7959 | …
R04B5.5	190358_at	R04B5.5		WBGene00011003				tm926|ttTi5320					8	Molecular_function:zinc ion binding|Molecular_function:oxidoreductase activity|Molecular_function:oxidoreductase activity, acting on the CH-OH group of donors, NAD or NADP as acceptor|Molecular_function:NAD binding|Biological_process:threonine catabolism|Molecular_function:L-threonine 3-dehydrogenase activity|Biological_process:bacteriochlorophyll biosynthesis	KOG0024	Sorbitol dehydrogenase	ENSEMBL:ENSP00000267814:human:Sorbitol dehydrogenase:E=101.432 | ENSEMBL:ENSP00000209668:human:Alcohol dehydrogenase 1A:E=18.2076 | ENSEMBL:ENSP00000306606:human:Alcohol dehydrogenase 1B:E=14.7696 | ENSEMBL:ENSP00000209665:human:class IV alcohol dehydrogenase 7 mu or sigma subunit:E=14.3979 | ENSEMBL:ENSP00000346737:human:ADH6 protein:E=12.1938 | FLYBASE:CG4649-PA:fly:Flybase gene name is Sodh-2-…
ZK829.7	173797_at	ZK829.7		WBGene00014096				cxTi8047	1	1	Larval Expression: pharynx; intestine; anal depressor muscle; rectal epithelium; Reproductive System; developing vulva; body wall muscle; Nervous System; nerve ring; ventral nerve cord; head neurons; tail neurons;	pharynx|intestine|rectal epithelium|head neurons|tail neurons|nerve ring|ventral nerve cord|vulval muscle|nervous system|Reproductive System|body wall muscle|developing vulva|anal depressor muscle	8	Molecular_function:zinc ion binding|Molecular_function:oxidoreductase activity|Biological_process:threonine catabolism|Molecular_function:L-threonine 3-dehydrogenase activity	KOG1198	Zinc-binding oxidoreductase	ENSEMBL:ENSP00000267814:human:Sorbitol dehydrogenase:E=11.585 | FLYBASE:CG1600-PC:fly:Flybase gene name is CG1600-PC:E=54.7447 |
R04B5.6	190391_s_at	R04B5.6		WBGene00011004				ok1251					13	Molecular_function:zinc ion binding|Molecular_function:oxidoreductase activity|Molecular_function:oxidoreductase activity, acting on the CH-OH group of donors, NAD or NADP as acceptor|Molecular_function:NAD binding|Biological_process:threonine catabolism|Molecular_function:L-threonine 3-dehydrogenase activity|Biological_process:bacteriochlorophyll biosynthesis	KOG0024	Sorbitol dehydrogenase	ENSEMBL:ENSP00000267814:human:Sorbitol dehydrogenase:E=92.3188 | ENSEMBL:ENSP00000209668:human:Alcohol dehydrogenase 1A:E=18.6383 | ENSEMBL:ENSP00000296412:human:Class III alCohol dehydrogenase 5 Chi subunit:E=16.1367 | ENSEMBL:ENSP00000306606:human:Alcohol dehydrogenase 1B:E=15.6021 | ENSEMBL:ENSP00000265512:human:Alcohol dehydrogenase class II pi chain precursor:E=15.0315 | ENSEMBL:ENSP00000209…
F22D6.11	193815_at	F22D6.11		WBGene00001643		gly-18	GLY-18 is similar to 2/I N-acetylglucosaminyltransferase.	qa704	1	1	Fluoresence detected in the ALA, GLR, and other neurons. Muscle expression was observed in the VMI, intestinal muscle cells, certain anterior body wall muscles and probably the anal sphinctor. GFP was also present in the seam, distal tip cells, celomocytes, a socket cell associated with a nonamphid neuron, as well as other as yet unidentified cells.	socket_cells|ventral cord motor neurons|distal tip cells|seam cells|mu_int|celomocytes	13	Molecular_function:acetylglucosaminyltransferase activity|Cellular_component:membrane	KOG0799	Branching enzyme	ENSEMBL:ENSP00000267857:human:glucosaminyl (N-acetyl) transferase 3, mucin type:E=31.3665 | ENSEMBL:ENSP00000333978:human:Beta-1,3-galactosyl-O-glycosyl-glycoprotein beta-1,6-N- acetylglucosaminyltransferase:E=29.8861 | ENSEMBL:ENSP00000243913:human:CDNA FLJ16060 fis, clone TESTI2030728, moderately similar to N- ACETYLLACTOSAMINIDE BETA-1,6-N-ACETYLGLUCOSAMINYLTRANSFERASE:E=26.0809 | ENSEMBL:ENSP…
Y69F12A.1	189487_at	Y69F12A.1		WBGene00022102				tm809|ok762						Molecular_function:protein kinase activity|Molecular_function:ATP binding|Biological_process:protein amino acid phosphorylation|Molecular_function:protein-tyrosine kinase activity|Molecular_function:protein serine/threonine kinase activity	KOG1164	Casein kinase (serine/threonine/tyrosine protein kinase)	ENSEMBL:ENSP00000267890:human:Isoform 1 of Tau-tubulin kinase 2:E=39.8539 | ENSEMBL:ENSP00000259750:human:Tau-tubulin kinase 1:E=39.6198 | ENSEMBL:ENSP00000263802:human:Tau-tubulin kinase:E=39.2291 | ENSEMBL:ENSP00000307357:human:69 kDa protein:E=37.6198 | ENSEMBL:ENSP00000322723:human:Casein kinase I isoform alpha-like:E=23.7213 | ENSEMBL:ENSP00000367074:human:Casein kinase I isoform alpha:E=21.…
F27D4.1	193547_at	F27D4.1		WBGene00009187			The F27D4.1 gene encodes an ortholog of the human gene ELECTRON-TRANSFER-FLAVOPROTEIN, ALPHA POLYPEPTIDE (ETFA), which when mutated leads to glutaricaciduria type IIA (OMIM:231680).	tm1533|tm2418|uCE1-1037	0	0	Larval Expression: intestine;	intestine	2	Molecular_function:electron carrier activity|Molecular_function:FAD binding|Biological_process:electron transport|Biological_process:embryonic development (sensu Metazoa)|Biological_process:gametogenesis	KOG3954	Electron transfer flavoprotein, alpha subunit	ENSEMBL:ENSP00000267950:human:Electron transfer flavoprotein subunit alpha, mitochondrial precursor:E=102.678 | FLYBASE:CG8996-PA:fly:Flybase gene name is wal-PA:E=106.276 |
K04D7.3	192551_at	K04D7.3		WBGene00001794		gta-1	The gta-1 gene encodes an ortholog of the human gene GABAT, which when mutated leads to GABA-transaminase deficiency (OMIM:137150).	ok517	1	1	Larval Expression: body wall muscle; Nervous System; head neurons;|Larval Expression: body wall muscle; Nervous System; head neurons;	head neurons|nervous system|body wall muscle|head neurons|nervous system|body wall muscle	8	Molecular_function:transaminase activity|Molecular_function:pyridoxal phosphate binding|Molecular_function:4-aminobutyrate transaminase activity|Biological_process:gamma-aminobutyric acid metabolism|Biological_process:arginine metabolism|Biological_process:biosynthesis|Molecular_function:adenosylmethionine-8-amino-7-oxononanoate transaminase activity|Biological_process:biotin biosynthesis|Biologi…	KOG1405	4-aminobutyrate aminotransferase	ENSEMBL:ENSP00000268251:human:4-aminobutyrate aminotransferase, mitochondrial precursor:E=123.921 | ENSEMBL:ENSP00000224242:human:Ornithine aminotransferase, mitochondrial precursor:E=13.3979 | ENSEMBL:ENSP00000231420:human:Alanine--glyoxylate aminotransferase 2, mitochondrial precursor:E=11.2147 | FLYBASE:CG7433-PB:fly:Flybase gene name is CG7433-PB:E=127.959 | FLYBASE:CG8782-PA:fly:Flybase gene…
T10B10.2	173239_s_at	T10B10.2		WBGene00011679		ucr-2.2		cxTi10149|ttTi2484|uCE4-551|uCE4-550|uCE4-555|uCE4-552|uCE4-549|uCE4-553|uCE4-554	1	1	Larval Expression: pharynx; intestine; body wall muscle; hypodermis;	pharynx|hypodermis|intestine|vulval muscle|nervous system|body wall muscle|neurons along body|excretory cell	27		KOG2583	Ubiquinol cytochrome c reductase, subunit QCR2	ENSEMBL:ENSP00000268379:human:Ubiquinol-cytochrome-c reductase complex core protein 2, mitochondrial precursor:E=42.301 | ENSEMBL:ENSP00000249269:human:PePtidase (mitochondrial Processing) beta:E=14.041 | ENSEMBL:ENSP00000368571:human:55 kDa protein:E=13.2518 | ENSEMBL:ENSP00000203407:human:Ubiquinol-cytochrome-c reductase complex core protein I, mitochondrial precursor:E=12.585 | FLYBASE:CG4169-…
F30H5.1	193025_at	F30H5.1		WBGene00006781		unc-45		rh450|s268|tm325|e286|r450|st601|m94|st604|wc4|wc1|wc2|ok468|b131|su2002	0	1	The reporter genes are detectable in the adult in the body wall muscle cells, in the pharyngeal muscle cells, in the sex-specific muscle cells (e.g., vulval muscles in hermaphrodites and diagonal muscles of the male tail) and in the anal muscles. Expression is also found in the embryos at the comma to two-fold stage, when muscle lattices are being assembled. beta-galactosidase staining from the l…	pharyngeal muscle|mu_int|mu_herm_ut|mu_herm_vul|mu_male_diag|mu_male_gub|mu_male_long|mu_male_spic|mu_male_obl	1	Molecular_function:binding|Molecular_function:phosphoprotein phosphatase activity|Cellular_component:nucleus|Cellular_component:cytoplasm|Biological_process:protein amino acid dephosphorylation|Biological_process:locomotory behavior|Biological_process:locomotion|Biological_process:positive regulation of locomotion|Biological_process:reproduction|Biological_process:embryonic development (sensu Met…	KOG4151	Myosin assembly protein/sexual cycle protein and related proteins	ENSEMBL:ENSP00000268876:human:Isoform 1 of UNC45 homolog B:E=125.161 | ENSEMBL:ENSP00000268159:human:Isoform 1 of UNC45 homolog A:E=123.678 | ENSEMBL:ENSP00000367710:human:Isoform 2 of UNC45 homolog B:E=103.495 | ENSEMBL:ENSP00000231238:human:Tetratricopeptide repeat protein 1:E=13.585 | ENSEMBL:ENSP00000370024:human:FLJ21908 protein:E=10.8861 | ENSEMBL:ENSP00000373448:human:Sperm-associated anti…
F42A10.8	187606_at	F42A10.8		WBGene00003546		nas-28		q544|q7|os63|q736					17	Molecular_function:metallopeptidase activity|Molecular_function:zinc ion binding|Biological_process:proteolysis|Molecular_function:astacin activity|Molecular_function:meprin A activity|Cellular_component:membrane			ENSEMBL:ENSP00000269202:human:Meprin A subunit beta precursor:E=31.9208 | ENSEMBL:ENSP00000061240:human:Isoform 1 of Tolloid-like protein 1 precursor:E=31.3372 | ENSEMBL:ENSP00000265996:human:Tolloid-like protein 2 precursor:E=28.4437 | ENSEMBL:ENSP00000350630:human:114 kDa protein:E=28.0706 | ENSEMBL:ENSP00000370753:human:Isoform BMP1-1 of Bone morphogenetic protein 1 precursor:E=27.3098 | ENSEM…
K07A3.2	188133_at	K07A3.2a	K07A3.2	WBGene00004226	K07A3.2b	ptr-12	ptr-12 encodes a nematode-specific member of the sterol sensing domain (SSD) proteins, distantly paralogous to Drosophila PATCHED (PTC) and human PTCH (OMIM:601309, mutated in basal cell nevus syndrome); PTR-12 is weakly required for normal molting from L4 to adult stages growth to full size; PTR-12 is also required for normal locomotion.	uCE1-682|snp_K07A3[1]						Molecular_function:hedgehog receptor activity|Cellular_component:membrane|Molecular_function:G-protein coupled receptor activity|Molecular_function:protein transporter activity|Cellular_component:type II protein secretion system complex|Biological_process:type II protein secretion system			ENSEMBL:ENSP00000269228:human:Niemann-Pick C1 protein precursor:E=21.1675 | ENSEMBL:ENSP00000327376:human:CDNA FLJ44037 fis, clone TESTI4028823 (Fragment):E=17.4437 | ENSEMBL:ENSP00000364439:human:Patched homolog:E=15.7212 | ENSEMBL:ENSP00000332353:human:Protein patched homolog 1:E=15.6576 | ENSEMBL:ENSP00000236083:human:Isoform 1 of Protein patched homolog 2:E=13.6383 | ENSEMBL:ENSP00000297890:h…
Y39E4A.3	189066_s_at	Y39E4A.3b	Y39E4A.3	WBGene00012713	Y39E4A.3a	Y39E4A.3	Y39E4A.3 is orthologous to the human gene MAPLE SYRUP URINE DISEASE, TYPE IA (MSUD, TYPE IA; E1-alpha subunit of branched-chain keto acid dehydrogenase; OMIM:248600), which when mutated leads to maple syrup urine disease; Y39E4A.3 protein is predicted to be mitochondrial.	snp_Y39E4[11]|snp_Y39E4[10]|snp_Y39E4[9]|snp_Y39E4[13]|snp_Y39E4[12]						Molecular_function:oxidoreductase activity, acting on the aldehyde or oxo group of donors, disulfide as acceptor|Biological_process:metabolism			ENSEMBL:ENSP00000269980:human:2-oxoisovalerate dehydrogenase alpha subunit, mitochondrial precursor:E=136.071 | ENSEMBL:ENSP00000351007:human:CDNA FLJ45695 fis, clone FEBRA2013570, highly similar to 2- oxoisovalerate dehydrogenase alpha subunit, mitochondrial:E=135.796 | ENSEMBL:ENSP00000367438:human:Hypothetical protein DKFZp313C0640:E=94.4949 | ENSEMBL:ENSP00000295266:human:Pyruvate dehydrogena…
K08D12.1	176617_s_at	K08D12.1		WBGene00003947		pbs-1	pbs-1 encodes a protease subunit with highest similarity to vertebrate proteasome subunit beta type 6 that affects fertility, embryonic viability, locomotion, and larval viability	e2527|ky178|tm1302|ct41						Molecular_function:endopeptidase activity|Biological_process:ubiquitin-dependent protein catabolism|Cellular_component:proteasome core complex (sensu Eukaryota)|Molecular_function:threonine endopeptidase activity|Biological_process:physiological process|Biological_process:reproduction|Biological_process:embryonic development (sensu Metazoa)|Biological_process:larval development (sensu Nematoda)|B…	KOG0174	20S proteasome, regulatory subunit beta type PSMB6/PSMB9/PRE3	ENSEMBL:ENSP00000270586:human:Proteasome subunit beta type 6 precursor:E=50.8239 | ENSEMBL:ENSP00000229815:human:Isoform LMP2.L of Proteasome subunit beta type 9 precursor:E=43.3565 | ENSEMBL:ENSP00000364014:human:proteasome beta 8 subunit isoform E2 proprotein:E=23.7447 | ENSEMBL:ENSP00000303306:human:Isoform 2 of Proteasome subunit beta type 8 precursor:E=23.7447 | ENSEMBL:ENSP00000259457:human…
F07D10.1	192343_s_at	F07D10.1		WBGene00004423		rpl-11.2	rpl-11.2 encodes a large ribosomal subunit L11 protein; by homology, RPL-11.2 is predicted to function in protein biosynthesis.	s107|s108|s143|s101	1	1	Larval Expression: pharynx; intestine; anal depressor muscle; Reproductive System; developing vulva; body wall muscle; hypodermis; Nervous System; nerve ring; head neurons; unidentified cells in head; unidentified cells in tail ;	head|tail|pharynx|hypodermis|intestine|head neurons|nerve ring|nervous system|Reproductive System|body wall muscle|developing vulva|anal depressor muscle	23	Molecular_function:structural constituent of ribosome|Biological_process:protein biosynthesis|Cellular_component:intracellular|Cellular_component:ribosome|Biological_process:positive regulation of growth rate|Biological_process:embryonic development (sensu Metazoa)|Biological_process:reproduction|Biological_process:gametogenesis|Biological_process:larval development (sensu Nematoda)|Biological_pr…	KOG0397	60S ribosomal protein L11	ENSEMBL:ENSP00000270799:human:ribosomal protein L11:E=73.1549 | ENSEMBL:ENSP00000366420:human:13 kDa protein:E=33.1135 | FLYBASE:CG7726-PA:fly:Flybase gene name is RpL11-PA:E=70.9586 |
ZC101.2	194141_at	ZC101.2e	ZC101.2	WBGene00006787		unc-52	The unc-52 gene encodes perlecan, a protein orthologous to human basement membrane-specific heparan sulfate proteoglycan core protein (HSPG2; OMIM:142461, which when mutated leads to Schwartz-Jampel syndrome or dyssegmental dysplasia); UNC-52 plays essential roles in muscle structure development and regulation of growth factor-like signaling pathways; UNC-52 is synthesized by the hypodermis and l…	cn10|e669su250|e1012|pk208|ra401|ra511|st560|e444|e669|e998|e1421|st196|ra515|ra517|gk3|su54|su200|su250|ut111|st549|st546|ttTi1544|ttTi1548|ttTi1556|snp_ZC101[1]|uCE2-2339|uCE2-2340	0	1	Staining is first observed in comma stage embryos and is primarily found at regions of contact between adjacent muscle cells. Some intracellular staining of body-wall muscle cells is also observed, but neither sera stain the underlying hypodermis. Between the comma and 1.5-fold stages, staining spreads from regions of cell-cell contact over the basal face of each muscle cell, where the basement m…	pharynx|pharyngeal muscle|pharyngo-intestinal valve|pharynx|hypodermis|intestine|vulval muscle|Reproductive System|anal depressor muscle		Biological_process:cell adhesion|Cellular_component:extracellular matrix|Molecular_function:calcium ion binding|Cellular_component:extracellular matrix (sensu Metazoa)|Biological_process:blood coagulation|Biological_process:embryonic development (sensu Metazoa)|Biological_process:physiological process|Biological_process:determination of adult life span|Biological_process:locomotory behavior|Biolo…	KOG3509	Basement membrane-specific heparan sulfate proteoglycan (HSPG) core protein	ENSEMBL:ENSP00000270945:human:Basement membrane-specific heparan sulfate proteoglycan core protein precursor:E=297.091 | ENSEMBL:ENSP00000363814:human:365 kDa protein:E=245.284 | ENSEMBL:ENSP00000374309:human:Laminin alpha-1 chain precursor:E=86.4949 | ENSEMBL:ENSP00000374308:human:338 kDa protein:E=86.3468 | ENSEMBL:ENSP00000359725:human:Laminin alpha-5 chain precursor:E=84.9208 | ENSEMBL:ENSP00…
W07E11.1	173012_at	W07E11.1		WBGene00012326				ttTi7104					5	Biological_process:electron transport|Biological_process:metabolism|Molecular_function:glutamate synthase activity|Biological_process:nitrogen compound metabolism|Biological_process:glutamate biosynthesis|Molecular_function:oxidoreductase activity|Molecular_function:oxidoreductase activity, acting on the CH-NH2 group of donors, NAD or NADP as acceptor|Molecular_function:iron ion binding|Molecular…	KOG0399	Glutamate synthase	ENSEMBL:ENSP00000271131:human:Dihydropyrimidine dehydrogenase [NADP+] precursor:E=11.5086 | FLYBASE:CG9674-PA:fly:Flybase gene name is CG9674-PA:E=1000 | FLYBASE:CG9674-PB:fly:Flybase gene name is CG9674-PB:E=266.469 | FLYBASE:CG2194-PB:fly:Flybase gene name is Reg-3-PB:E=16.8861 |
ZK1321.2	191129_s_at	ZK1321.2a	ZK1321.2	WBGene00014261	ZK1321.2b|ZK1321.2c|ZK1321.2d|ZK1321.2e|ZK1321.2f	ZK1321.2	ZK1321.2 encodes at least four isoforms of a SHAKER/Kv1 ortholog, which encodes voltage-dependent potassium channels expressed in muscle.	ok1581	0	4	Expressed in muscle.	muscle		Molecular_function:protein binding|Molecular_function:ion channel activity|Biological_process:ion transport|Cellular_component:membrane|Molecular_function:voltage-gated potassium channel activity|Biological_process:potassium ion transport|Cellular_component:voltage-gated potassium channel complex			ENSEMBL:ENSP00000271307:human:potassium voltage-gated channel, shaker-related subfamily, member 10:E=102.222 | ENSEMBL:ENSP00000314520:human:Potassium voltage-gated channel subfamily A member 2:E=102 | ENSEMBL:ENSP00000313622:human:potassium voltage-gated channel, shaker-related subfamily, member 3:E=100.585 | ENSEMBL:ENSP00000228858:human:Potassium voltage-gated channel subfamily A member 1:E=10…
Y69F12A.2	190920_at	Y69F12A.2b	Y69F12A.2	WBGene00000118	Y69F12A.2a	alh-12		tm2645|ok1931						Molecular_function:oxidoreductase activity|Biological_process:metabolism|Molecular_function:1-pyrroline-5-carboxylate dehydrogenase activity|Cellular_component:mitochondrial matrix|Biological_process:proline biosynthesis|Molecular_function:methylmalonate-semialdehyde dehydrogenase (acylating) activity|Biological_process:valine metabolism|Molecular_function:oxidoreductase activity, acting on the a…			ENSEMBL:ENSP00000271359:human:aldehyde dehydrogenase 9A1:E=100.538 | ENSEMBL:ENSP00000258494:human:Aldehyde dehydrogenase 1 family, member L2:E=71.2218 | ENSEMBL:ENSP00000259658:human:aldehyde dehydrogenase 1B1 precursor:E=70.5376 | ENSEMBL:ENSP00000273450:human:10-formyltetrahydrofolate dehydrogenase:E=70.4685 | ENSEMBL:ENSP00000261733:human:Aldehyde dehydrogenase, mitochondrial precursor:E=68.5…
T07C4.7	193869_at	T07C4.7		WBGene00003225		mev-1	mev-1 is orthologous to the human gene SUCCINATE DEHYDROGENASE COMPLEX, SUBUNIT C, INTEGRAL MEMBRANE PROTEIN, 15KD (SDHC; OMIM:602413), which when mutated leads to familial nonchromaffin paragangliomas type 3.	kn1|ok909|tm1081						Molecular_function:succinate dehydrogenase activity|Biological_process:tricarboxylic acid cycle|Biological_process:electron transport|Cellular_component:membrane|Biological_process:embryonic development (sensu Metazoa)|Biological_process:positive regulation of growth rate|Biological_process:gametogenesis	KOG0449	Succinate dehydrogenase, cytochrome b subunit	ENSEMBL:ENSP00000271481:human:Succinate dehydrogenase cytochrome b560 subunit, mitochondrial precursor:E=17.1805 | ENSEMBL:ENSP00000226102:human:similar to succinate dehydrogenase complex, subunit C isoform 3 precursor:E=11.3566 | FLYBASE:CG6666-PA:fly:Flybase gene name is CG6666-PA:E=16.0177 | FLYBASE:CG6629-PA:fly:Flybase gene name is CG6629-PA:E=10.5376 |
F40E10.3	189738_at	F40E10.3		WBGene00000822		csq-1		cxTi312|uCE6-1478	0	1	Northern blot analysis revealed a single transcript of 1.5 kb detectable at all developmental stages. During the embryonic stages a very weak signal was detected, which increased significantly during larval and adult stages.|In situ hybridization experiments with anti-sense probe showed that the csq-1 gene began to be expressed in 2-fold-stage embryos along their mid-body lines where body-wall mu…		16	Molecular_function:calcium ion binding|Cellular_component:endoplasmic reticulum|Molecular_function:isomerase activity	TWOG0270	Calsequestrin	ENSEMBL:ENSP00000271556:human:Calsequestrin 1:E=57.0757 | ENSEMBL:ENSP00000357057:human:Calsequestrin-1 precursor:E=57.0706 | ENSEMBL:ENSP00000261448:human:Calsequestrin-2 precursor:E=51.2518 |
C18A11.7	173656_at	C18A11.7	C18A11.7b	WBGene00001000	C18A11.7a	dim-1		gk54|ra203|ra204|ra215|ra219|ra102|cxTi10018|uCE6-1075	0	0	Expressed throughout development from the 1.5-fold stage of embryogenesis and appears to be limited to bodywall muscles. Anti-GFP immunofluorescence was not observed in any of the other muscle types.						ENSEMBL:ENSP00000271588:human:hemicentin 1:E=16.4318 | ENSEMBL:ENSP00000261509:human:palladin:E=14.5086 | ENSEMBL:ENSP00000348444:human:Isoform 7 of Titin:E=14.4437 | ENSEMBL:ENSP00000347764:human:Isoform 2 of Titin:E=14.4318 | ENSEMBL:ENSP00000340967:human:Isoform 1 of Myopalladin:E=13.6198 | ENSEMBL:ENSP00000336735:human:CGI-151 protein:E=12.8539 | ENSEMBL:ENSP00000346369:human:Isoform 2 of Myo…
T21B6.3	173825_at	T21B6.3		WBGene00011880			The protein product of this gene is predicted to contain a glutamine/asparagine (Q/N)-rich ('prion') domain, by the algorithm of Michelitsch and Weissman (as of the WS77 release of WormBase, i.e., in wormpep77).	ok1258					1		LSE1081	Unnamed protein	ENSEMBL:ENSP00000271588:human:hemicentin 1:E=43.2366 | ENSEMBL:ENSP00000313046:human:Brain-specific angiogenesis inhibitor 1 precursor:E=42.3279 | ENSEMBL:ENSP00000350215:human:semaphorin 5B isoform 1:E=41.7212 | ENSEMBL:ENSP00000195173:human:Isoform 2 of Semaphorin-5B precursor:E=40.6778 | ENSEMBL:ENSP00000264845:human:Semaphorin-5A precursor:E=39.7447 | ENSEMBL:ENSP00000238918:human:Brain-speci…
F35H12.4	192067_at	F35H12.4		WBGene00018076				tm2348|uCE6-562	1	0	Larval Expression: pharynx; intestine; seam cells; Nervous System; nerve ring; head neurons; unidentified cells in head; unidentified cells in tail ;	head|tail|pharynx|intestine|head neurons|nerve ring|nervous system|seam cells|Reproductive System|vulva other	0	Molecular_function:phosphotransferase activity, alcohol group as acceptor|Molecular_function:phosphatidylinositol 3-kinase activity			ENSEMBL:ENSP00000271657:human:Phosphatidylinositol 4-kinase, catalytic, beta polypeptide:E=115.119 | ENSEMBL:ENSP00000357867:human:Isoform 1 of Phosphatidylinositol 4-kinase beta:E=115.114 | ENSEMBL:ENSP00000315648:human:Isoform 2 of Phosphatidylinositol 4-kinase beta:E=114.678 | ENSEMBL:ENSP00000255882:human:Isoform 1 of Phosphatidylinositol 4-kinase alpha:E=36.6198 | ENSEMBL:ENSP00000354044:hum…
Y110A7A.6	188760_at	Y110A7A.6b	Y110A7A.6	WBGene00022456	Y110A7A.6a	Y110A7A.6		uCE5-3093						Molecular_function:catalytic activity|Molecular_function:ATP binding|Biological_process:fructose 2,6-bisphosphate metabolism|Biological_process:metabolism|Molecular_function:nucleotide binding|Molecular_function:nucleoside-triphosphatase activity|Biological_process:glycolysis|Molecular_function:intramolecular transferase activity, phosphotransferases	KOG0234	Fructose-6-phosphate 2-kinase/fructose-2,6-biphosphatase	ENSEMBL:ENSP00000271749:human:Isoform 1 of 6-phosphofructo-2-kinase/fructose-2,6-biphosphatase 2:E=122.886 | ENSEMBL:ENSP00000344005:human:Isoform 2 of 6-phosphofructo-2-kinase/fructose-2,6-biphosphatase 2:E=122.854 | ENSEMBL:ENSP00000321149:human:Isoform 1 of 6-phosphofructo-2-kinase/fructose-2,6-biphosphatase 3:E=122.26 | ENSEMBL:ENSP00000369111:human:6-phosphofructo-2-kinase/fructose-2,6-bipho…
Y105E8B.1	176425_s_at	Y105E8B.1a	Y105E8B.1	WBGene00002978	Y105E8B.1f|Y105E8B.1d	lev-11	lev-11 encodes tropomyosin, an actin-binding contractile structural protein orthologous to human TROPOMYOSIN 1 (TPM1; OMIM:191010), which when mutated leads to familial hypertrophic cardiomyopathy; LEV-11 is required for embryonic development, normal body morphology, and locomotion; expressed as multiple tissue-specific isoforms generated by alternative mRNA splicing and promoter use, LEV-11 is d…	e1724|s2031|st566|x12|st536|st557|x1|cxTi10738|sy558|rg1|snp_Y105E8B[2]|snp_Y105E8B[1]	0	1	PTMIZ2328: this fusion gene was specifically expressed in the body wall muscles, the anal muscles, the vulva muscles and the male sex muscles except the pharyngeal muscles. pTMIIIZ3256: this fusion gene expressed only in the pharyngeal muscles.|Staining of body wall muscles with anti CeTMI, pharyngeal muscle with anti CeTMIII.|The constructs pTMZIV4349 and pTMZIV1957 induced beta-galactosidase ex…	male sex-specific muscle|pharyngeal muscle|pharyngeal muscle|m2|intestinal|m5|m6|m7|m4|pharyngeal muscle|m3|m1|pharyngo-intestinal valve|pharyngeal marginal cells|m8|pharynx|intestinal|intestine|m5|m7|m4|m3|m1|germ-line cells|muscle		Molecular_function:voltage-gated potassium channel activity|Biological_process:potassium ion transport|Cellular_component:voltage-gated potassium channel complex|Molecular_function:structural constituent of cytoskeleton|Biological_process:negative regulation of body size|Biological_process:physiological process|Biological_process:larval development (sensu Nematoda)|Biological_process:post-embryon…	KOG1003	Actin filament-coating protein tropomyosin	ENSEMBL:ENSP00000271850:human:tropomyosin 3 isoform 1:E=80.7695 | ENSEMBL:ENSP00000354219:human:Isoform 1 of Tropomyosin beta chain:E=77.7959 | ENSEMBL:ENSP00000350667:human:tropomyosin 1 alpha chain isoform 3:E=77.3872 | ENSEMBL:ENSP00000288398:human:Isoform 4 of Tropomyosin 1 alpha chain:E=77.1739 | ENSEMBL:ENSP00000345230:human:Isoform 2 of Tropomyosin alpha-4 chain:E=76.5376 | ENSEMBL:ENSP000…
F08C6.7	188814_s_at	F08C6.7		WBGene00006827		unc-98	unc-98 encodes a protein with four C2H2 zinc fingers and several possible nuclear localization and export sequences; UNC-98 is required for normal mobility, M-line structures, and dense body (Z-line analog) structures; UNC-98 binds UNC-97/PINCH, HUM-6, and MEP-1; UNC-98 is located in M-lines, muscle cell nuclei, and perhaps dense bodies.	sf19|tm601|su130	0	1	Expression was first observed in the developing embryo at the 1.5- to 2-fold stage, also observed in larvae and adults. Expression observed in body wall muscle, anal depressor muscle and vulval muscles.|		1	Molecular_function:nucleic acid binding|Molecular_function:zinc ion binding|Cellular_component:intracellular|Cellular_component:nucleus	KOG1721	Zn-finger	ENSEMBL:ENSP00000271977:human:Zinc finger protein 670:E=19.301 | ENSEMBL:ENSP00000353333:human:CDNA FLJ31526 fis, clone NT2RI2000341, moderately similar to ZINC FINGER PROTEIN 43:E=19.041 | ENSEMBL:ENSP00000347210:human:similar to zinc finger protein 91:E=18.9586 | ENSEMBL:ENSP00000291770:human:ZNF714 protein:E=18.301 | ENSEMBL:ENSP00000254321:human:Zinc finger protein 700:E=17.9208 | ENSEMBL:ENS…
W01A11.1	189755_at	W01A11.1		WBGene00020909				snp_R53[2]|uCE2-1872	1	1	Larval Expression: pharynx; pharyngeal-intestinal valve; intestine; anal sphincter; Reproductive System; distal tip cell; developing spermatheca; body wall muscle; Nervous System; nerve ring; head neurons;	pharynx|intestine|head neurons|nerve ring|ventral nerve cord|uterine muscle|nervous system|Reproductive System|body wall muscle|developing spermatheca|spermatheca|anal sphincter|distal tip cell|pharyngeal-intestinal valve|spermatheca uterine valve	2	Molecular_function:catalytic activity|Molecular_function:epoxide hydrolase activity|Biological_process:response to toxin|Cellular_component:microsome|Cellular_component:membrane	KOG2565	Predicted hydrolases or acyltransferases (alpha/beta hydrolase superfamily)	ENSEMBL:ENSP00000272167:human:Epoxide hydrolase 1:E=101.432 | FLYBASE:CG15102-PA:fly:Flybase gene name is Jheh2-PA:E=82.7959 | FLYBASE:CG15101-PA:fly:Flybase gene name is Jheh1-PA:E=74.9586 | FLYBASE:CG15106-PA:fly:Flybase gene name is Jheh3-PA:E=71.5528 |
F54C1.7	174768_s_at	F54C1.7		WBGene00003934		pat-10	pat-10 encodes body wall muscle troponin C, the calcium-binding component of the troponin complex of actin thin filaments; PAT-10 is essential for muscle contraction and thus for completion of embryonic morphogenesis and elongation; by homology, PAT-10 likely functions to regulate body wall muscle contraction in response to changes in intracellular calcium; PAT-10 is expressed in body wall muscle…	st575|st568	0	1	Staining in the body wall muscles, the vulva muscles, and the minor muscles of the anal region.|Body wall muscle expression can be seen in embryos and carries on throughout the life of the animal. In older animals vulva and anal muscle expression can also be observed.|body wall muscle.	anal muscle|vulval muscle|anal muscle|vulval muscle	8	Molecular_function:calcium ion binding|Biological_process:ciliary or flagellar motility|Cellular_component:flagellum (sensu Bacteria)|Biological_process:reproduction|Biological_process:embryonic development (sensu Metazoa)|Biological_process:larval development (sensu Nematoda)|Biological_process:physiological process|Biological_process:locomotion	KOG0027	Calmodulin and related proteins (EF-Hand superfamily)	ENSEMBL:ENSP00000272298:human:Calmodulin:E=25.0706 | ENSEMBL:ENSP00000315299:human:Calmodulin-like protein 3:E=22.4202 | ENSEMBL:ENSP00000232975:human:Troponin C, slow skeletal and cardiac muscles:E=20.5528 | ENSEMBL:ENSP00000319052:human:Centrin-1:E=20.2596 | ENSEMBL:ENSP00000276365:human:Centrin-2:E=19.5229 | ENSEMBL:ENSP00000217452:human:Troponin C, skeletal muscle:E=19.1675 | ENSEMBL:ENSP0000…
C18E9.1	188630_at	C18E9.1		WBGene00000286		cal-2	cal-2 encodes a calmodulin homolog required for embryonic development or viability; CAL-2 is closely similar to its paralogs CAL-1, CAL-3, CAL-4 and CMD-1.	ak63|ak66|ak67					6	Molecular_function:calcium ion binding|Biological_process:ciliary or flagellar motility|Cellular_component:flagellum (sensu Bacteria)|Biological_process:embryonic development (sensu Metazoa)	KOG0027	Calmodulin and related proteins (EF-Hand superfamily)	ENSEMBL:ENSP00000272298:human:Calmodulin:E=47.1135 | ENSEMBL:ENSP00000315299:human:Calmodulin-like protein 3:E=43.7212 | ENSEMBL:ENSP00000217452:human:Troponin C, skeletal muscle:E=30.3979 | ENSEMBL:ENSP00000361638:human:Troponin C2, fast:E=28.8861 | ENSEMBL:ENSP00000232975:human:Troponin C, slow skeletal and cardiac muscles:E=27.7447 | ENSEMBL:ENSP00000315372:human:Calmodulin-like protein 5:E=26…
C13C12.1	192983_at	C13C12.1		WBGene00000285		cal-1	cal-1 encodes one of five predicted C. elegans calcium-binding calmodulin homologs (the others being CAL-2, CAL-3, CAL-4, and CMD-1); as loss of cal-1 function via RNA-mediated interference (RNAi) does not result in any abnormalities, the precise role of CAL-1 in C. elegans development and/or behavior is not yet known.	uCE2-2153					6	Molecular_function:calcium ion binding|Biological_process:ciliary or flagellar motility|Cellular_component:flagellum (sensu Bacteria)	KOG0027	Calmodulin and related proteins (EF-Hand superfamily)	ENSEMBL:ENSP00000272298:human:Calmodulin:E=50.0809 | ENSEMBL:ENSP00000315299:human:Calmodulin-like protein 3:E=45.6198 | ENSEMBL:ENSP00000315372:human:Calmodulin-like protein 5:E=30.3665 | ENSEMBL:ENSP00000217452:human:Troponin C, skeletal muscle:E=30.0809 | ENSEMBL:ENSP00000361638:human:Troponin C2, fast:E=29.301 | ENSEMBL:ENSP00000319052:human:Centrin-1:E=29.2676 | ENSEMBL:ENSP00000232975:human…
C41C4.10	175298_s_at	C41C4.10		WBGene00044049				or301|ok1445|cxTi6011|snp_C34F11[5]|snp_C34F11[4]|snp_C34F11[3]						Molecular_function:cation transporter activity|Biological_process:cation transport|Cellular_component:membrane	KOG3767	Sideroflexin	ENSEMBL:ENSP00000272433:human:Sideroflexin-5:E=86.4685 | ENSEMBL:ENSP00000359220:human:sideroflexin 3:E=48.301 | ENSEMBL:ENSP00000224807:human:Sideroflexin-3:E=48.2924 | ENSEMBL:ENSP00000316905:human:Sideroflexin-1:E=47.4437 | ENSEMBL:ENSP00000286939:human:Sideroflexin-2:E=44.2676 | ENSEMBL:ENSP00000347924:human:Isoform 1 of Sideroflexin-4:E=23.2007 | ENSEMBL:ENSP00000333200:human:Isoform 2 of Si…
F43E2.2	183131_s_at	F43E2.2		WBGene00018391				ok1800|snp_F43E2[1]					4	Molecular_function:DNA-directed RNA polymerase activity|Biological_process:transcription|Biological_process:embryonic development (sensu Metazoa)	LSE1106	Unnamed protein	ENSEMBL:ENSP00000272645:human:DNA-directed RNA polymerase II 16 kDa polypeptide:E=41.4815 | FLYBASE:CG33520-PD:fly:Flybase gene name is Rpb4-PD:E=30.9208 |
Y71F9B.2	185882_s_at	Y71F9B.2		WBGene00022126				tm2475|tm2454							KOG2986	Uncharacterized conserved protein	ENSEMBL:ENSP00000273037:human:MMP37-like protein, mitochondrial precursor:E=45.9586 | FLYBASE:CG33331-PA:fly:Flybase gene name is CG33331-PA:E=49.3872 |
D2096.2	182841_at	D2096.2a	D2096.2	WBGene00017070	D2096.2b	D2096.2		tm2043							KOG4050	Glutamate transporter EAAC1-interacting protein GTRAP3-18	ENSEMBL:ENSP00000273258:human:PRA1 family protein 3:E=30.0506 | ENSEMBL:ENSP00000218169:human:PRA1 family protein 2:E=22.2924 | ENSEMBL:ENSP00000365566:human:17 kDa protein:E=12.3872 | FLYBASE:CG10373-PA:fly:Flybase gene name is CG10373-PA:E=25.2147 |
F25H8.1	190732_s_at	F25H8.1		WBGene00009131				ev505|ev549|ev582|tm320|oy10|uCE2-1988					7	Molecular_function:RNA binding|Molecular_function:tRNA methyltransferase activity|Biological_process:tRNA processing	KOG2967	Uncharacterized conserved protein	ENSEMBL:ENSP00000273962:human:RNA (Guanine-9-) methyltransferase domain containing 2:E=44.2924 | ENSEMBL:ENSP00000297994:human:CDNA FLJ31455 fis, clone NT2NE2001156:E=23.3872 | ENSEMBL:ENSP00000366983:human:OTTHUMP00000021394:E=20.585 | ENSEMBL:ENSP00000312356:human:HNYA:E=18.5686 | FLYBASE:CG14618-PA:fly:Flybase gene name is CG14618-PA:E=36.9586 | FLYBASE:CG5190-PA:fly:Flybase gene name is CG519…
T21C12.1	192312_s_at	T21C12.1a	T21C12.1	WBGene00006784	T21C12.1f|T21C12.1h|T21C12.1i	unc-49		e468|e610|e641|e929|n1324n1345|n2392|n2393|e382|e407|n1324|n1345|uCE3-1170|uCE3-1174|pkP3111|uCE3-1171|uCE3-1175|snp_T21C12[1]|uCE3-1172|uCE3-1173	1	1	Fluorescence was detected mainly on head muscles and body wall muscles on both the dorsal and ventral sides. Strong spincter muscle GFP was observed in unc-49B::gfp but not unc-49C::gfp animals. Both constructs produce variable, weak fluorescence in head ganglia.	sphincter muscle|head body wall muscle|head ganglia		Molecular_function:GABA-A receptor activity|Molecular_function:extracellular ligand-gated ion channel activity|Biological_process:ion transport|Cellular_component:integral to membrane|Cellular_component:postsynaptic membrane|Molecular_function:neurotransmitter receptor activity|Cellular_component:membrane|Biological_process:transport|Molecular_function:ion channel activity|Biological_process:chlo…	KOG3643	GABA receptor	ENSEMBL:ENSP00000274093:human:Isoform Alpha-3L of Glycine receptor subunit alpha-3 precursor:E=75.699 | ENSEMBL:ENSP00000274576:human:Isoform b of Glycine receptor subunit alpha-1 precursor:E=74.3665 | ENSEMBL:ENSP00000295454:human:Gamma-aminobutyric-acid receptor subunit beta-1 precursor:E=73.5086 | ENSEMBL:ENSP00000218075:human:Isoform Alpha-2* of Glycine receptor subunit alpha-2 precursor:E=73…
F57B7.4	193545_s_at	F57B7.4		WBGene00003248		mig-17	mig-17 encodes a secreted metalloprotease that is a member of the ADAM (A Disintegrin And Metalloprotease) protein family; MIG-17 activity is required for proper migration of gonadal leader cells, namely the hermaphrodite distal tip cells (DTCs) and the male linker cell (MLC); a MIG-17::GFP translational fusion protein is first detected in late embryos with expression continuing through adulthood…	k174|k113	0	1	GFP fluorescence was observed on the pseudocoelomic face of body wall muscles, but not on their hypodermal face. This expression pattern was first detected in late embryos and continued through the adult stage. Expression of mig-17 was also seen on the surface of gonad, starting when the DTCs migrated over the lateral hypodermis toward the dorsal muscles.|Transgenic animals carrying mig-17 SP::GF…	gonad	9	Molecular_function:metallopeptidase activity|Molecular_function:zinc ion binding|Biological_process:proteolysis|Molecular_function:metalloendopeptidase activity|Molecular_function:peptidase activity	KOG3538	Disintegrin metalloproteinases with thrombospondin repeats	ENSEMBL:ENSP00000274181:human:Isoform 1 of ADAMTS-16 precursor:E=21.3098 | ENSEMBL:ENSP00000347927:human:Isoform 2 of ADAMTS-13 precursor:E=19.1549 | ENSEMBL:ENSP00000321395:human:Isoform 1 of ADAMTS-13 precursor:E=19.1549 | ENSEMBL:ENSP00000374071:human:215 kDa protein:E=18.8239 | ENSEMBL:ENSP00000284987:human:ADAMTS-5 precursor:E=18.5528 | ENSEMBL:ENSP00000270328:human:ADAM metallopeptidase wit…
C28G1.5	192344_at	C28G1.5		WBGene00016190				s107|s108|s143|s101						Molecular_function:protein binding|Molecular_function:zinc ion binding			ENSEMBL:ENSP00000274327:human:Isoform Gamma of GTP-binding protein ARD-1:E=11.6198 | ENSEMBL:ENSP00000370406:human:Isoform Beta of GTP-binding protein ARD-1:E=11.6021 | ENSEMBL:ENSP00000231524:human:Isoform Alpha of GTP-binding protein ARD-1:E=11.6021 |
F09G2.5	190081_at	F09G2.5		WBGene00017314				ga97|n162|n474|n475|ok290|cxTi10757|ttTi1255|uCE4-608					1	Molecular_function:GABA-A receptor activity|Molecular_function:extracellular ligand-gated ion channel activity|Biological_process:ion transport|Cellular_component:integral to membrane|Cellular_component:postsynaptic membrane|Molecular_function:neurotransmitter receptor activity|Cellular_component:membrane|Biological_process:transport	KOG3644	Ligand-gated ion channel	ENSEMBL:ENSP00000274547:human:Isoform Long of Gamma-aminobutyric-acid receptor subunit beta-2 precursor:E=54.0706 | ENSEMBL:ENSP00000274093:human:Isoform Alpha-3L of Glycine receptor subunit alpha-3 precursor:E=53.9208 | ENSEMBL:ENSP00000275066:human:Gamma-aminobutyric acid (GABA) receptor, rho 1:E=53.8239 | ENSEMBL:ENSP00000229606:human:Gamma-aminobutyric-acid receptor subunit rho-2 precursor:E=…
T24D8.1	192279_at	T24D8.1		WBGene00020767				uCE6-744					10	Molecular_function:GABA-A receptor activity|Molecular_function:extracellular ligand-gated ion channel activity|Biological_process:ion transport|Cellular_component:integral to membrane|Cellular_component:postsynaptic membrane|Molecular_function:neurotransmitter receptor activity|Cellular_component:membrane|Biological_process:transport	KOG3644	Ligand-gated ion channel	ENSEMBL:ENSP00000274576:human:Isoform b of Glycine receptor subunit alpha-1 precursor:E=68.6576 | ENSEMBL:ENSP00000274093:human:Isoform Alpha-3L of Glycine receptor subunit alpha-3 precursor:E=67.8239 | ENSEMBL:ENSP00000347123:human:Isoform Alpha-2B of Glycine receptor subunit alpha-2 precursor:E=67.4949 | ENSEMBL:ENSP00000218075:human:Isoform Alpha-2* of Glycine receptor subunit alpha-2 precurso…
ZK1058.1	173842_at	ZK1058.1		WBGene00014202		mmcm-1	mmcm-1 encodes an ortholog of human methylmalonyl-CoA mutase (MUT, mutated in methylmalonic acidemia; OMIM:609058); MMCM-1 enzyme, in vitro, kinetically resembles its human ortholog; mmcm-1 deletion mutants incorporate abnormally low levels of 1-[(14)C]-propionate into proteins; mmcm-1(RNAi) and mmcm-1 deletion mutant animals excrete abnormally high levels of methylmalonic acid into their culture…	ok1637|uCE3-844					9	Molecular_function:isomerase activity|Molecular_function:cobalt ion binding|Molecular_function:intramolecular transferase activity|Molecular_function:cobalamin binding|Biological_process:metabolism|Molecular_function:methylmalonyl-CoA mutase activity|Biological_process:lactate fermentation to propionate and acetate	TWOG0074	Methylmalonyl-CoA mutase	ENSEMBL:ENSP00000274813:human:Methylmalonyl-CoA mutase, mitochondrial precursor:E=279.886 |
F01F1.8	171963_x_at	F01F1.8a	F01F1.8	WBGene00000381		cct-6	eukaryotic cytosolic chaperonin; affects viability and fertility, and is expressed in various muscle and neuronal cells: near the pharynx, near the anal sphincter, in the ventral nerve cord and the nerve ring; occasionally the expression is visible in hypodermal cells and in some vulval cells.	sy441|ok600|snp_Y53C10[6]|snp_Y53C10[4]|snp_Y53C10[1]|snp_Y53C10[5]|snp_Y53C10[3]|snp_Y53C10[2]	0	0	Expression is only seen in pre-comma stage embryos in one or two groups of 2-6 cells. This gene is a member of the chaperonin complex family.			Molecular_function:ATP binding|Molecular_function:unfolded protein binding|Biological_process:protein folding|Molecular_function:protein binding|Biological_process:cellular protein metabolism|Biological_process:embryonic development (sensu Metazoa)|Biological_process:physiological process|Biological_process:reproduction|Biological_process:hermaphrodite genitalia development|Biological_process:osm…	KOG0359	Chaperonin complex component, TCP-1 zeta subunit (CCT6)	ENSEMBL:ENSP00000275603:human:T-complex protein 1 subunit zeta:E=182.137 | ENSEMBL:ENSP00000327191:human:T-complex protein 1 subunit zeta-2:E=173.658 | ENSEMBL:ENSP00000352019:human:chaperonin containing TCP1, subunit 6A isoform b:E=163.699 | ENSEMBL:ENSP00000357240:human:T-complex protein 1 subunit gamma:E=61.8861 | ENSEMBL:ENSP00000357243:human:60 kDa protein:E=61.8861 | ENSEMBL:ENSP00000295688…
ZC123.4	189230_s_at	ZC123.4c	ZC123.4	WBGene00022519	ZC123.4a|ZC123.4b	ZC123.4		ttTi1795						Molecular_function:protein kinase activity|Molecular_function:ATP binding|Biological_process:protein amino acid phosphorylation|Molecular_function:protein serine/threonine kinase activity|Molecular_function:protein-tyrosine kinase activity			ENSEMBL:ENSP00000276052:human:Serine/threonine-protein kinase PCTAIRE-1:E=84.5229 | ENSEMBL:ENSP00000302071:human:Isoform 1 of Serine/threonine-protein kinase PFTAIRE-1:E=83.8539 | ENSEMBL:ENSP00000265741:human:Isoform 2 of Serine/threonine-protein kinase PFTAIRE-1:E=83.8239 | ENSEMBL:ENSP00000369390:human:51 kDa protein:E=83.8239 | ENSEMBL:ENSP00000261211:human:Serine/threonine-protein kinase PC…
F52F12.7	193629_at	F52F12.7		WBGene00009940			F52F12.7 is orthologous to the human gene STEROIDOGENIC ACUTE REGULATORY PROTEIN (STAR; OMIM:600617), which when mutated leads to disease.	tm2314|tm884					18	Molecular_function:cholesterol binding|Molecular_function:cholesterol transporter activity|Biological_process:steroid biosynthesis	KOG3845	MLN, STAR and related lipid-binding proteins	ENSEMBL:ENSP00000276449:human:Steroidogenic acute regulatory protein, mitochondrial precursor:E=12.7212 |
Y43F8C.8	182708_s_at	Y43F8C.8		WBGene00012830				tm1572						Biological_process:positive regulation of growth rate	KOG4078	Putative mitochondrial ribosomal protein mRpS35	ENSEMBL:ENSP00000276585:human:Mitochondrial 28S ribosomal protein S28:E=21.2518 | FLYBASE:CG5497-PA:fly:Flybase gene name is mRpS28-PA:E=23.6021 |
C47E12.8	192157_at	C47E12.8		WBGene00000964		dhp-2	The dhp-2 gene encodes an ortholog of the human gene DIHYDROPYRIMIDINASE (DPYS), which when mutated leads to dihydropyrimidinuria (OMIM:222748).	tm1877	0	1	Signals of CeCRMP/DHP-2 were distributed in the lateral region at the late gastrula stage and the 2-fold embryo stage.|Expression observed in body muscle quadrants from late gastrula to adult stages. Expression was seen in the whole cytoplasm of body wall muscle cells, confirmed using CeCRMP/DHP-2::GFP lacking NLS signal.		1	Biological_process:N-acetylglucosamine metabolism|Molecular_function:N-acetylglucosamine-6-phosphate deacetylase activity|Cellular_component:cytoplasm|Molecular_function:hydrolase activity, acting on carbon-nitrogen (but not peptide) bonds, in cyclic amides|Biological_process:histidine catabolism to glutamate and formamide|Molecular_function:hydrolase activity	KOG2584	Dihydroorotase and related enzymes	ENSEMBL:ENSP00000276651:human:Dihydropyrimidinase:E=155.638 | ENSEMBL:ENSP00000309539:human:Dihydropyrimidinase-related protein 2:E=134.824 | ENSEMBL:ENSP00000343690:human:DPYSL3 protein:E=134.469 | ENSEMBL:ENSP00000321606:human:collapsin response mediator protein 1 isoform 1:E=128.959 | ENSEMBL:ENSP00000288699:human:Dihydropyrimidinase-related protein 5:E=127.097 | ENSEMBL:ENSP00000339850:human:…
F59A3.9	183996_s_at	F59A3.9		WBGene00019082				uCE1-881|uCE1-880					12		KOG2277	S-M checkpoint control protein CID1 and related nucleotidyltransferases	ENSEMBL:ENSP00000277141:human:90 kDa protein:E=21.1549 | ENSEMBL:ENSP00000311339:human:Isoform 1 of Zinc finger CCHC domain-containing protein 6:E=21.0044 | ENSEMBL:ENSP00000296783:human:PAPD4 protein:E=17.8239 | ENSEMBL:ENSP00000365127:human:Isoform 4 of Zinc finger CCHC domain-containing protein 6:E=17.4815 | ENSEMBL:ENSP00000360599:human:Isoform 1 of Zinc finger CCHC domain-containing protein …
F44E2.6	191608_s_at	F44E2.6b	F44E2.6	WBGene00018419		F44E2.6		tm1419						Molecular_function:protein-methionine-S-oxide reductase activity			ENSEMBL:ENSP00000277598:human:Methionine-R-sulfoxide reductase B2:E=27.7447 | ENSEMBL:ENSP00000347324:human:methionine sulfoxide reductase B3 isoform 1:E=27 | ENSEMBL:ENSP00000312274:human:methionine sulfoxide reductase B3 isoform 2:E=26.9586 | ENSEMBL:ENSP00000355084:human:Methionine-R-sulfoxide reductase:E=13.3098 | FLYBASE:CG6584-PD:fly:Flybase gene name is SelR-PD:E=26.7959 |
ZC477.9	174754_at	ZC477.9b	ZC477.9	WBGene00000942	ZC477.9c	deb-1	The deb-1 gene encodes a vinculin ortholog highly conserved amongst metazoans including Drosophila, chick, and humans (OMIM:193065); DEB-1 is a muscle attachment protein found in dense bodies, and is required for attaching actin thin filaments to the basal sarcolemma; DEB-1 requires PAT-4/integrin-linked kinase for full assembly into nascent attachments.	st385|st555|st554		4				Molecular_function:structural molecule activity|Molecular_function:cadherin binding|Biological_process:cell adhesion|Cellular_component:actin cytoskeleton|Molecular_function:histamine receptor activity|Biological_process:G-protein coupled receptor protein signaling pathway|Cellular_component:integral to membrane|Biological_process:reproduction	KOG3681	Alpha-catenin	ENSEMBL:ENSP00000277829:human:vinculin isoform VCL:E=61.8861 | ENSEMBL:ENSP00000211998:human:vinculin isoform meta-VCL:E=61.0757 | ENSEMBL:ENSP00000362840:human:26 kDa protein:E=12.7959 | ENSEMBL:ENSP00000304669:human:Isoform 1 of Catenin alpha-1:E=11.7959 | ENSEMBL:ENSP00000341500:human:Hypothetical protein DKFZp781B1340:E=10.6576 | ENSEMBL:ENSP00000355398:human:catenin, alpha 2:E=10.5528 | ENSE…
ZK829.4	172994_at	ZK829.4	ZK829.4	WBGene00014095			ZK829.4 is orthologous to the human gene GLYCINE DECARBOXYLASE PRECURSOR (GLUD1; OMIM:238300), which when mutated leads to disease.	snp_ZK666[2]|snp_ZK666[1]	0	0	Larval Expression: pharynx; intestine; renal gland cells; unidentified cells in head; unidentified cells in tail ;|Larval Expression: pharynx; intestine;	head|tail|pharynx|intestine|rectal gland cells|pharynx|intestine	27	Molecular_function:oxidoreductase activity|Biological_process:amino acid metabolism|Biological_process:positive regulation of growth rate	KOG2250	Glutamate/leucine/phenylalanine/valine dehydrogenases	ENSEMBL:ENSP00000277865:human:Glutamate dehydrogenase 1, mitochondrial precursor:E=173.26 | ENSEMBL:ENSP00000327589:human:Glutamate dehydrogenase 2, mitochondrial precursor:E=171.569 | FLYBASE:CG5320-PF:fly:Flybase gene name is Gdh-PF:E=177.387 | FLYBASE:CG4434-PA:fly:Flybase gene name is CG4434-PA:E=118.77 |
C02D5.3	175985_at	C02D5.3a	C02D5.3	WBGene00015337	C02D5.3c	C02D5.3		e556|e951|ev553|gm104|gm114|gm115|s138|lq17|e315|e566|ttTi3889|uCE5-674|uCE5-673						Molecular_function:glutathione transferase activity|Biological_process:metabolism|Cellular_component:cytoplasm|Molecular_function:structural molecule activity|Cellular_component:microtubule|Biological_process:microtubule-based movement|Molecular_function:catalytic activity|Biological_process:aromatic amino acid family metabolism			ENSEMBL:ENSP00000278062:human:Glutathione transferase omega-1:E=30.301 | ENSEMBL:ENSP00000345023:human:Glutathione transferase omega-2:E=25.8539 | ENSEMBL:ENSP00000358724:human:Glutathione S-transferase omega 1:E=22.3188 | ENSEMBL:ENSP00000358721:human:Glutathione S-transferase omega 2:E=20.5376 | ENSEMBL:ENSP00000334683:human:26 kDa protein:E=19.9208 | FLYBASE:CG6776-PA:fly:Flybase gene name is …
K10F12.4	185815_at	K10F12.4a	K10F12.4	WBGene00019636	K10F12.4b	K10F12.4		snp_F58E1[5]|snp_F58E1[4]						Molecular_function:glutathione transferase activity|Biological_process:metabolism|Cellular_component:cytoplasm|Molecular_function:electron carrier activity|Molecular_function:protein disulfide oxidoreductase activity|Biological_process:cell redox homeostasis|Molecular_function:catalytic activity|Biological_process:aromatic amino acid family metabolism	KOG0406	Glutathione S-transferase	ENSEMBL:ENSP00000278062:human:Glutathione transferase omega-1:E=31.9586 | ENSEMBL:ENSP00000358724:human:Glutathione S-transferase omega 1:E=28.4202 | ENSEMBL:ENSP00000345023:human:Glutathione transferase omega-2:E=26.8861 | ENSEMBL:ENSP00000334683:human:26 kDa protein:E=24.0969 | ENSEMBL:ENSP00000358721:human:Glutathione S-transferase omega 2:E=23.0088 | FLYBASE:CG6781-PA:fly:Flybase gene name is…
C06B3.4	192469_at	C06B3.4		WBGene00007363		stdh-1		ok569	1	1	Larval Expression: intestine; body wall muscle; Nervous System; head neurons; neurons along body; tail neurons;|Larval Expression: body wall muscle; Nervous System; nerve ring; ventral nerve cord; dorsal nerve cord; lateral nerve cords; head neurons; neurons along body; tail neurons; unidentified cells in head; unidentified cells in body ;unidentified cells in tail ;	intestine|head neurons|tail neurons|nervous system|body wall muscle|neurons along body|head|tail|head neurons|tail neurons|nerve ring|ventral nerve cord|dorsal nerve cord|nervous system|body wall muscle|neurons along body|lateral nerve cords|body	8	Molecular_function:oxidoreductase activity|Biological_process:metabolism|Molecular_function:alcohol dehydrogenase activity|Molecular_function:2,3-dihydro-2,3-dihydroxybenzoate dehydrogenase activity|Biological_process:enterobactin biosynthesis|Molecular_function:sepiapterin reductase activity|Biological_process:tetrahydrobiopterin biosynthesis|Cellular_component:cytoplasm|Molecular_function:aceto…	KOG1014	17 beta-hydroxysteroid dehydrogenase type 3, HSD17B3	ENSEMBL:ENSP00000278353:human:Estradiol 17-beta-dehydrogenase 12:E=43.0915 | ENSEMBL:ENSP00000253260:human:Estradiol 17-beta-dehydrogenase 3:E=38.4202 | ENSEMBL:ENSP00000219439:human:Hydroxysteroid dehydrogenase like 1:E=38.0269 | ENSEMBL:ENSP00000364411:human:Hydroxysteroid (17-beta) dehydrogenase 3:E=28.8239 | FLYBASE:CG1444-PA:fly:Flybase gene name is CG1444-PA:E=44.2676 | FLYBASE:CG13284-PB:f…
B0250.9	179375_at	B0250.9		WBGene00007126			B0250.9 is orthologous to the human gene 7-DEHYDROCHOLESTEROL REDUCTASE (DHCR7; OMIM:602858), which when mutated leads to disease.	tm2366					6	Cellular_component:membrane	KOG1435	Sterol reductase/lamin B receptor	ENSEMBL:ENSP00000279263:human:Isoform 1 of Delta(14)-sterol reductase:E=33.0458 | ENSEMBL:ENSP00000272163:human:Lamin-B receptor:E=31.6198 | ENSEMBL:ENSP00000347717:human:7-dehydrocholesterol reductase:E=28.4559 | ENSEMBL:ENSP00000329520:human:Isoform 2 of Delta(14)-sterol reductase:E=25.0315 | ENSEMBL:ENSP00000279262:human:62 kDa protein:E=21.301 |
Y39A1C.3	192269_s_at	Y39A1C.3		WBGene00000475		cey-4		ok858|ttTi2196|uCE3-1203					20	Molecular_function:nucleic acid binding|Molecular_function:DNA binding|Biological_process:regulation of transcription, DNA-dependent|Cellular_component:cytoplasm|Biological_process:response to stress	KOG3070	Predicted RNA-binding protein containing PIN domain and invovled in translation or RNA processing	ENSEMBL:ENSP00000279550:human:Isoform 2 of DNA-binding protein A:E=28.0315 | ENSEMBL:ENSP00000228251:human:Isoform 1 of DNA-binding protein A:E=26.2147 | ENSEMBL:ENSP00000163282:human:Nuclease sensitive element-binding protein 1:E=25.301 | ENSEMBL:ENSP00000361621:human:Nuclease sensitive element binding protein-1:E=24.3468 | ENSEMBL:ENSP00000350099:human:35 kDa protein:E=24.1249 | ENSEMBL:ENSP000…
C30H6.7	193935_at	C30H6.7		WBGene00007824				uCE5-1990|uCE5-1991						Molecular_function:acyltransferase activity|Biological_process:metabolism|Molecular_function:protein binding|Molecular_function:dihydrolipoyllysine-residue succinyltransferase activity|Biological_process:tricarboxylic acid cycle|Cellular_component:oxoglutarate dehydrogenase complex|Molecular_function:dihydrolipoyllysine-residue acetyltransferase activity|Biological_process:glycolysis|Cellular_com…	KOG0557	Dihydrolipoamide acetyltransferase	ENSEMBL:ENSP00000280346:human:Dihydrolipoamide S-acetyltransferase (E2 component of pyruvate dehydrogenase complex) variant:E=47.9586 | ENSEMBL:ENSP00000227868:human:Pyruvate dehydrogenase protein X component, mitochondrial precursor:E=47.2147 | ENSEMBL:ENSP00000335304:human:Dihydrolipoyllysine-residue succinyltransferase component of 2- oxoglutarate dehydrogenase complex, mitochondrial precursor…
Y37D8A.2	179851_at	Y37D8A.2		WBGene00012544				uCE5-1212					23		KOG3774	Uncharacterized conserved protein Lama	ENSEMBL:ENSP00000280800:human:Hypothetical protein LOC196463:E=111.081 | ENSEMBL:ENSP00000240617:human:hypothetical protein LOC79887:E=76.4318 | FLYBASE:CG10645-PC:fly:Flybase gene name is lama-PC:E=26.6778 |
T13H10.1	194071_at	T13H10.1		WBGene00002193		kin-5	kin-5 encodes a predicted protein tyrosine kinase that is most closely related to the non-receptor tyrosine kinases Fes/Fps and Fer that contain an SH2 domain and a tyrosine kinase domain (OMIM:190030, murine Fes appears to be required for hemopoietic homeostasis); as loss of kin-5 activity via large-scale RNAi screens does not result in any obvious abnormalities, the precise role of kin-5 in C. …	snp_T13H10[4]	1	0	Larval Expression: Nervous System; head neurons; unidentified cells;	head neurons|nervous system	4	Molecular_function:protein kinase activity|Molecular_function:ATP binding|Biological_process:protein amino acid phosphorylation|Biological_process:intracellular signaling cascade|Molecular_function:protein-tyrosine kinase activity|Molecular_function:protein serine/threonine kinase activity|Molecular_function:non-membrane spanning protein tyrosine kinase activity|Cellular_component:cytoplasm|Biolo…	KOG0194	Protein tyrosine kinase	ENSEMBL:ENSP00000281092:human:Proto-oncogene tyrosine-protein kinase FER:E=59.8239 | ENSEMBL:ENSP00000331504:human:Proto-oncogene tyrosine-protein kinase Fes/Fps:E=53.4318 | ENSEMBL:ENSP00000339209:human:Isoform 4 of Tyrosine-protein kinase ABL2:E=45.4559 | ENSEMBL:ENSP00000356594:human:Isoform IC of Tyrosine-protein kinase ABL2:E=45.3098 | ENSEMBL:ENSP00000263809:human:Tyrosine-protein kinase FR…
F28A10.6	187495_s_at	F28A10.6		WBGene00017874				ok555					27	Molecular_function:acyl-CoA dehydrogenase activity|Biological_process:electron transport	KOG0140	Medium-chain acyl-CoA dehydrogenase	ENSEMBL:ENSP00000281182:human:Acyl-CoA dehydrogenase family member 8, mitochondrial precursor:E=123.959 | ENSEMBL:ENSP00000363884:human:CDNA FLJ90159 fis, clone HEMBB1002465, weakly similar to ACYL-COA DEHYDROGENASE:E=83.2147 | ENSEMBL:ENSP00000363885:human:Acyl-Coenzyme A dehydrogenase family, member 8 variant:E=79.7959 | ENSEMBL:ENSP00000242592:human:Short-chain specific acyl-CoA dehydrogenase,…
C55B7.2	194021_s_at	C55B7.2		WBGene00001627		gly-2	gly-2 encodes a functional homolog of mammalian UDP-N-acetylglucosamine alpha-6-d-mannoside beta-1,6-N-acetylglucosaminyltransferase V (GlcNAc-TV) which regulates polylactosamine-containing N-glycans; gly-2 is functionally interchangeable with the mammalian gene; GLY-2 is expressed in late embryos and in a subset of neurons in larvae, spermathecal and pharyngeal-intestinal valves and in specific …	ev581|qa700|qa703|tm839|gk204|gk205	1	0	The distribution of signal in transgenic worms was unique and highly restricted with respect to tissue and/or stage of development but did not correspond to the descendants of a particular branch of the cell lineage. Fluorescence was first detectable at the comma stage in cells that divided and appeared to migrate during the 2-fold and 3-fold stages. Neuronal staining was obvious from L1 onward a…	vulvaE|pharynx|uterine|metacorpus|ventral nerve cord|dorsal nerve cord|pharyngo-intestinal valve|spermathecal valves|lumbar neurons|vulvaF|male_sens_ray.2|male_sens_ray.6|male_sens_ray.8|male_sens_ray.9|male_sens_ray.3|male_sens_ray.5|m8|preanal ganglion neurons|dorso-rectal ganglion neurons	8	Biological_process:embryonic development (sensu Metazoa)	TWOG0018	N-Acetylglucosaminyltransferase	ENSEMBL:ENSP00000281923:human:Alpha-1,6-mannosylglycoprotein 6-beta-N-acetylglucosaminyltransferase V:E=102.699 | ENSEMBL:ENSP00000301618:human:beta(1,6)-N-acetylglucosaminyltransferase V isoform 1:E=96.5686 | ENSEMBL:ENSP00000364138:human:beta(1,6)-N-acetylglucosaminyltransferase V isoform 2:E=93.5686 | ENSEMBL:ENSP00000364137:human:MGAT5B protein:E=21.3279 |
W06D12.2	173580_s_at	W06D12.2		WBGene00006692		twk-42		gk325					24	Molecular_function:potassium channel activity|Biological_process:potassium ion transport|Cellular_component:membrane	KOG1418	Tandem pore domain K+ channel	ENSEMBL:ENSP00000282146:human:Potassium channel subfamily K member 13:E=19.8239 | ENSEMBL:ENSP00000327611:human:Potassium channel subfamily K member 12:E=15.6576 | ENSEMBL:ENSP00000341696:human:Isoform 1 of Potassium channel subfamily K member 17:E=13.7447 | ENSEMBL:ENSP00000355916:human:potassium channel, subfamily K, member 2 isoform c:E=13.3665 | ENSEMBL:ENSP00000343104:human:Isoform A of Pota…
T27C4.4	188166_s_at	T27C4.4a	T27C4.4	WBGene00001219		egr-1	egr-1 encodes a homolog of human MTA1, part of an ATP-dependent complex with nucleosome remodelling and histone deacetylation activities that may promote tumor metastasis; in conjunction with its paralog egl-27, egr-1 is required for proper organization in all parts of the embryo, and for the embryonic expression of hlh-8.	gk255|ok906|ok905|snp_T27C4[3]|snp_T27C4[2]|snp_T27C4[1]	1	1	Larval Expression: pharynx; intestine; body wall muscle; Nervous System; nerve ring; head neurons; tail neurons;	pharynx|intestine|head neurons|tail neurons|nerve ring|nervous system|body wall muscle		Molecular_function:DNA binding|Cellular_component:nucleus|Molecular_function:transcription factor activity|Molecular_function:zinc ion binding|Molecular_function:sequence-specific DNA binding|Biological_process:regulation of transcription, DNA-dependent|Biological_process:oviposition|Biological_process:positive regulation of growth rate|Biological_process:locomotory behavior|Biological_process:he…	KOG3554	Histone deacetylase complex, MTA1 component	ENSEMBL:ENSP00000282366:human:Isoform 1 of Metastasis-associated protein MTA3:E=65.7213 | ENSEMBL:ENSP00000333633:human:Isoform Long of Metastasis-associated protein MTA1:E=63.0044 | ENSEMBL:ENSP00000278823:human:Metastasis-associated protein MTA2:E=52.1805 | ENSEMBL:ENSP00000338629:human:Isoform 1 of Arginine-glutamic acid dipeptide repeats protein:E=18.3872 | ENSEMBL:ENSP00000366684:human:Argin…
C32E12.4	184735_s_at	C32E12.4		WBGene00016330				uCE4-742					13	Biological_process:positive regulation of growth rate|Biological_process:physiological process|Biological_process:positive regulation of body size	InP_Cae_000367		ENSEMBL:ENSP00000282478:human:dentin sialophosphoprotein preproprotein:E=18.1871 | ENSEMBL:ENSP00000322097:human:CDNA FLJ35107 fis, clone PLACE6006871, moderately similar to SUPPRESSOR PROTEIN SRP40:E=14.4815 | ENSEMBL:ENSP00000348087:human:Bromodomain adjacent to zinc finger domain 2B (hWALp4). Splice isoform 3:E=13.0132 | ENSEMBL:ENSP00000311997:human:Neurofilament triplet H protein:E=12.8239 |…
C10F3.1	179701_s_at	C10F3.1		WBGene00015677		cpg-4		ttTi2598|ttTi5342							LSE1057	Unnamed protein	ENSEMBL:ENSP00000282478:human:dentin sialophosphoprotein preproprotein:E=19.9208 | ENSEMBL:ENSP00000367766:human:retinitis pigmentosa GTPase regulator isoform C:E=15.4089 | ENSEMBL:ENSP00000350138:human:Hornerin:E=14.041 | ENSEMBL:ENSP00000271816:human:Ifapsoriasin:E=12.0088 | ENSEMBL:ENSP00000373027:human:Chromosome 6 open reading frame 205:E=11.3279 | ENSEMBL:ENSP00000365472:human:Chromosome 6 …
H23N18.3	188962_at	H23N18.3		WBGene00019234		ugt-8		cxTi3801	1	0	Larval Expression: pharynx; intestine; Nervous System; head neurons;	pharynx|intestine|head neurons|nervous system|excretory cell	21	Molecular_function:transferase activity, transferring hexosyl groups|Biological_process:metabolism|Biological_process:antibiotic metabolism|Biological_process:carbohydrate metabolism|Molecular_function:carbohydrate binding|Biological_process:lipid glycosylation|Biological_process:positive regulation of growth rate	KOG1192	UDP-glucuronosyl and UDP-glucosyl transferase	ENSEMBL:ENSP00000282507:human:UDP glycosyltransferase 3 family, polypeptide A2:E=40.7696 | ENSEMBL:ENSP00000274278:human:UDP glycosyltransferase 3 family, polypeptide A1:E=38.6576 | ENSEMBL:ENSP00000341045:human:UDP glycosyltransferase 2 family, polypeptide B15:E=30.9208 | ENSEMBL:ENSP00000311792:human:UDP-glucuronosyltransferase 2B15 precursor:E=30.6778 | ENSEMBL:ENSP00000251566:human:RSDK2559:E…
T13H5.1	191617_at	T13H5.1b	T13H5.1	WBGene00011755	T13H5.1a	T13H5.1		tm1653						Molecular_function:protein tyrosine phosphatase activity|Molecular_function:phosphoprotein phosphatase activity|Biological_process:protein amino acid dephosphorylation	InP_met_000852		ENSEMBL:ENSP00000282833:human:protein tyrosine phosphatase, receptor type, K precursor:E=63.6198 | ENSEMBL:ENSP00000357193:human:Receptor-type tyrosine-protein phosphatase kappa precursor:E=63.6198 | ENSEMBL:ENSP00000357196:human:OTTHUMP00000017181:E=62.9586 | ENSEMBL:ENSP00000331418:human:Receptor-type tyrosine-protein phosphatase mu precursor:E=61.8861 | ENSEMBL:ENSP00000362297:human:OTTHUMP000…
F10G8.6	173029_s_at	F10G8.6		WBGene00008664			F10G8.6 encodes an homolog of S. cerevisiae CFD1 (also known as YIL003W/DRE3), a putative P-loop ATPase conserved in eukaryotes and required in yeast for 4Fe-4S cluster assembly; F10G8.6 is also homologous to yeast NBP35/YGL091C; in C. elegans, F10G8.6 is required for normally rapid growth and maintenance of the germline; F10G8.6 protein was predicted to be mitochondrial on the basis of its phylo…	snp_F46G11[3]|snp_F46G11[2]					2	Molecular_function:nucleotide binding|Molecular_function:nucleoside-triphosphatase activity|Molecular_function:ATP binding|Molecular_function:enzyme regulator activity|Biological_process:capsule polysaccharide biosynthesis|Biological_process:selection of site for barrier septum formation|Molecular_function:ATPase activity|Biological_process:positive regulation of growth rate|Biological_process:ga…	KOG3022	Predicted ATPase, nucleotide-binding	ENSEMBL:ENSP00000283027:human:Nucleotide-binding protein 1:E=96.0862 | ENSEMBL:ENSP00000262302:human:Nucleotide-binding protein 2:E=64.3279 | ENSEMBL:ENSP00000281081:human:Isoform 1 of Nucleotide-binding protein-like:E=47.7696 | FLYBASE:CG17904-PA:fly:Flybase gene name is CG17904-PA:E=83.5686 | FLYBASE:CG4858-PA:fly:Flybase gene name is CG4858-PA:E=60.0706 | FLYBASE:CG3262-PA:fly:Flybase gene nam…
T07D1.2	180862_s_at	T07D1.2		WBGene00020301				cxTi3705|ttTi4795|uCE6-757	0	0	Expressed in: early E lineage.				KOG2817	Predicted E3 ubiquitin ligase	ENSEMBL:ENSP00000283632:human:CDNA FLJ13910 fis, clone Y79AA1000131:E=22.3665 | ENSEMBL:ENSP00000320623:human:Isoform 1 of RMD5 homolog B:E=17.9208 | FLYBASE:CG3295-PA:fly:Flybase gene name is CG3295-PA:E=11.5528 |
F46G10.6	192645_at	F46G10.6		WBGene00003511		mxl-3		ok1947|tm2580					8	Molecular_function:transcription regulator activity|Biological_process:regulation of transcription|Cellular_component:nucleus|Molecular_function:transcription factor activity|Biological_process:regulation of transcription, DNA-dependent	KOG2483	Upstream transcription factor 2/L-myc-2 protein	ENSEMBL:ENSP00000284165:human:Isoform 1 of Protein max:E=19.6021 | ENSEMBL:ENSP00000351175:human:Isoform 2 of Protein max:E=19.5686 | ENSEMBL:ENSP00000351490:human:MAX protein isoform e:E=18.5686 | FLYBASE:CG9648-PA:fly:Flybase gene name is Max-PA:E=18.9586 |
T11B7.4	174122_s_at	T11B7.4a	T11B7.4	WBGene00001132	T11B7.4b|T11B7.4e|T11B7.4d|T11B7.4c	alp-1		tm948|tm1137|ok820|snp_C09G9[1]	1	1	The ALP-1A::GFP is expressed early in muscle development where it first appears during the comma-stage in the characteristic pair of bands that line the lateral surfaces of the embryo, demarcating the nascent body wall muscle cells. Throughout adulthood ALP-1A is most prevalent in the body wall muscle. In addition to the muscle expression, ALP-1A::GFP is expressed in the embryonic hypodermis.|The…	head neurons|tail neurons|nervous system		Molecular_function:zinc ion binding|Molecular_function:protein binding			ENSEMBL:ENSP00000284771:human:Isoform 2 of PDZ and LIM domain protein 3:E=17.0088 | ENSEMBL:ENSP00000265995:human:PDZ and LIM domain protein 1:E=16.585 | ENSEMBL:ENSP00000284770:human:Isoform 1 of PDZ and LIM domain protein 3:E=13.7696 | FLYBASE:CG30084-PE:fly:Flybase gene name is CG30084-PE:E=35.0969 |
R31.2	188727_s_at	R31.2a	R31.2	WBGene00011270	R31.2b|R31.2c	R31.2		cxTi8231							InP_Cae_007226		ENSEMBL:ENSP00000285243:human:Ankyrin repeat domain-containing protein 40:E=11.4089 |
F31B12.1	173954_at	F31B12.1b	F31B12.1	WBGene00004036		plc-1	plc-1 encodes a predicted phospholipase C that affects fertility and possesses two functional domains not commonly seen in other phospholipases: a C-terminal Ras-associating domain with structural similarity to RalGDS and AF-6, and an N-terminal CDC25-like domain that possesses structural homology to guanine nucleotide exchange proteins for Ras.	rx1|rx2|tm738|tm753|cxTi7449|ttTi1755	1	0	Expression of EGFP was observed in the spermatheca. In addition, the plc-1::egfp reporter expression was observed in the vulva, intestine, excretory cells, and neurons. The onset of expression in the spermatheca was during the early adult stage, while that in excretory cells and neurons were earlier.|Larval Expression: intestine - ant and post cells;	intestine		Molecular_function:calcium ion binding|Molecular_function:phosphoinositide phospholipase C activity|Biological_process:lipid metabolism|Biological_process:signal transduction|Biological_process:intracellular signaling cascade|Molecular_function:phospholipase C activity|Molecular_function:guanyl-nucleotide exchange factor activity|Biological_process:small GTPase mediated signal transduction|Cellul…			ENSEMBL:ENSP00000285974:human:Phospholipase C, epsilon 1:E=213.495 | ENSEMBL:ENSP00000260766:human:259 kDa protein:E=212.086 | ENSEMBL:ENSP00000360431:human:Isoform 1 of 1-phosphatidylinositol-4,5-bisphosphate phosphodiesterase epsilon 1:E=212.055 | ENSEMBL:ENSP00000367762:human:OTTHUMP00000030254:E=80.3468 | ENSEMBL:ENSP00000347139:human:OTTHUMP00000030249:E=80.0269 | ENSEMBL:ENSP00000278655:hum…
C49G7.8	189409_at	C49G7.8		WBGene00016786		cyp-35A4		ok1393					19	Molecular_function:monooxygenase activity|Molecular_function:iron ion binding|Molecular_function:heme binding|Biological_process:electron transport|Molecular_function:oxidoreductase activity, acting on paired donors, with incorporation or reduction of molecular oxygen	KOG0156	Cytochrome P450 CYP2 subfamily	ENSEMBL:ENSP00000285985:human:Cytochrome P450 2C8:E=54.7212 | ENSEMBL:ENSP00000285979:human:Cytochrome P450 2C18:E=53.5686 | ENSEMBL:ENSP00000301141:human:Cytochrome P450 2A6:E=53.041 | ENSEMBL:ENSP00000285981:human:Cytochrome P450 2C19:E=52.8239 | ENSEMBL:ENSP00000333212:human:62 kDa protein:E=52.6198 | ENSEMBL:ENSP00000260682:human:Cytochrome P450 2C9:E=52.3979 | ENSEMBL:ENSP00000373598:human:c…
C06H2.3	192038_at	C06H2.3		WBGene00007387				tm596|ok388|cxTi5927					2	Molecular_function:N-acetyltransferase activity|Biological_process:DNA repair	KOG2132	Uncharacterized conserved protein, contains JmjC domain	ENSEMBL:ENSP00000286096:human:Jumonji domain containing 5:E=62.3979 | ENSEMBL:ENSP00000370335:human:Hypothetical protein:E=22.1024 | ENSEMBL:ENSP00000299163:human:Hypoxia-inducible factor 1 alpha inhibitor:E=15.2219 | ENSEMBL:ENSP00000302562:human:PASS1:E=13.2007 | ENSEMBL:ENSP00000334326:human:Isoform 5 of Cytosolic phospholipase A2 beta:E=10.699 | FLYBASE:CG13902-PA:fly:Flybase gene name is CG1…
C44F1.5	179161_at	C44F1.5		WBGene00000070		acy-3	acy-3 encodes a predicted member of the adenylyl cyclase family with highest similarity to human adenylate cyclase type 5; expressed in the support cells of ciliated neurons, in the head and tail ganglia, in two pairs of neurons in the retrovesicular ganglia, and in the spermatheca.	tm2461					13	Molecular_function:phosphorus-oxygen lyase activity|Biological_process:intracellular signaling cascade|Biological_process:cyclic nucleotide biosynthesis	KOG3619	Adenylate/guanylate cyclase	ENSEMBL:ENSP00000286355:human:Adenylate cyclase type 8:E=43.3979 | ENSEMBL:ENSP00000367161:human:Brain adenylate cyclase 8:E=40.4685 | ENSEMBL:ENSP00000373834:human:Adenylate cyclase type 1:E=39.8539 | ENSEMBL:ENSP00000308685:human:Adenylate cyclase type 5:E=39.4089 | ENSEMBL:ENSP00000297323:human:124 kDa protein:E=37.4437 | ENSEMBL:ENSP00000350536:human:Isoform 2 of Adenylate cyclase type 6:E=34…
T06G6.9	192285_at	T06G6.9		WBGene00006889		pfd-3		uCE1-1359|uCE1-1357|uCE1-1358|uCE1-1360	0	0	The gene expression of VBP-1 was limited to oocytes and early embryos.	oocytes	20	Molecular_function:protein binding|Biological_process:protein folding|Cellular_component:prefoldin complex|Cellular_component:cytoplasm|Molecular_function:unfolded protein binding|Biological_process:embryonic development (sensu Metazoa)|Biological_process:pronuclear migration|Biological_process:morphogenesis of an epithelium|Biological_process:hermaphrodite genitalia development|Biological_proces…	KOG3313	Molecular chaperone Prefoldin, subunit 3	ENSEMBL:ENSP00000286428:human:Von Hippel-Lindau binding protein 1:E=32.585 | FLYBASE:CG6719-PA:fly:Flybase gene name is CG6719-PA:E=27.9586 | FLYBASE:CG15676-PA:fly:Flybase gene name is CG15676-PA:E=10.0044 |
F41G4.3	188151_s_at	F41G4.3a	F41G4.3	WBGene00006067	F41G4.3b|F41G4.3c	sto-5		cxTi9211|tm1471						Cellular_component:membrane|Molecular_function:protein binding|Molecular_function:peptidase activity|Cellular_component:integral to membrane	KOG2621	Prohibitins and stomatins of the PID superfamily	ENSEMBL:ENSP00000286713:human:Erythrocyte band 7 integral membrane protein:E=76.4318 | ENSEMBL:ENSP00000255480:human:Stomatin-like protein 3:E=68.3872 | ENSEMBL:ENSP00000263730:human:Isoform 1 of Podocin:E=56.1079 | ENSEMBL:ENSP00000345911:human:Isoform 2 of Podocin:E=45.3468 | ENSEMBL:ENSP00000319323:human:Isoform 1 of Stomatin-like protein 1:E=26.7696 | ENSEMBL:ENSP00000352788:human:Stomatin-li…
Y71H9A.2	191356_at	Y71H9A.2		WBGene00006068		sto-6		tm1493|tm1608|ok1542|tm1610					0	Cellular_component:membrane|Molecular_function:protein binding|Molecular_function:peptidase activity|Cellular_component:integral to membrane	KOG2621	Prohibitins and stomatins of the PID superfamily	ENSEMBL:ENSP00000286713:human:Erythrocyte band 7 integral membrane protein:E=87.8861 | ENSEMBL:ENSP00000255480:human:Stomatin-like protein 3:E=75.3767 | ENSEMBL:ENSP00000263730:human:Isoform 1 of Podocin:E=63.4202 | ENSEMBL:ENSP00000345911:human:Isoform 2 of Podocin:E=50.9208 | ENSEMBL:ENSP00000319323:human:Isoform 1 of Stomatin-like protein 1:E=27.8239 | ENSEMBL:ENSP00000352788:human:Stomatin-li…
F14D12.4	175614_at	F14D12.4a	F14D12.4	WBGene00003166		mec-2	The mec-2 gene encodes a stomatin homolog required to sense gentle mechanical stimuli (e.g. touch) along the body wall.	e1514|e1524|e1608|e1788|u7|u8|u26|u299|u37|u90|u274|u64|u224|u306|u28|u16|u277|u206|u144|u318|u243|u24|u217|u233|u157|u328|u311|u43|u130|u132|u171|u272|u169|u236|u96|u226|u153|u1|u79|e75|e1084|cxTi9908|ttTi1814	1	0	Beta-gal activity was seen in the six touch receptor neurons and a few other cells, particularly in the head. GFP was seen in the same cells, although fluorescence was higher in the six touch receptor neurons than in the other cells.|Authors expressed NZGFP from the unc-24 promoter and CZGFP from the mec-2 promoter. The unc-24 promoter is expressed in the C. elegans touch receptor neurons and in …	head neurons|tail neurons|nerve ring|nervous system|neurons along body		Cellular_component:membrane|Molecular_function:protein binding|Molecular_function:peptidase activity|Cellular_component:integral to membrane	KOG2621	Prohibitins and stomatins of the PID superfamily	ENSEMBL:ENSP00000286713:human:Erythrocyte band 7 integral membrane protein:E=94.9586 | ENSEMBL:ENSP00000255480:human:Stomatin-like protein 3:E=84.8239 | ENSEMBL:ENSP00000263730:human:Isoform 1 of Podocin:E=68.7213 | ENSEMBL:ENSP00000345911:human:Isoform 2 of Podocin:E=54.9586 | ENSEMBL:ENSP00000319323:human:Isoform 1 of Stomatin-like protein 1:E=28.4685 | ENSEMBL:ENSP00000352788:human:Stomatin-li…
Y55D5A.3	177064_at	Y55D5A.3		WBGene00021917				ep402							TWOG0015	Acid ceramidase	ENSEMBL:ENSP00000286733:human:Isoform 1 of N-acylethanolamine-hydrolyzing acid amidase precursor:E=50.041 | ENSEMBL:ENSP00000335217:human:N-acylsphingosine amidohydrolase (acid ceramidase) 1 isoform b:E=48.301 | ENSEMBL:ENSP00000262097:human:Acid ceramidase precursor:E=48.2757 | ENSEMBL:ENSP00000326970:human:ASAH1 protein:E=43.7212 |
ZK337.1	174952_s_at	ZK337.1c	ZK337.1	WBGene00013969	ZK337.1a|ZK337.1b	ZK337.1		pkP646|cxTi4409|ttTi2741|ttTi8644	1	0	Larval Expression: rectal epithelium; Reproductive System; developing vulva; hypodermis; Nervous System; nerve ring; head neurons; tail neurons;	hypodermis|rectal epithelium|head neurons|tail neurons|nerve ring|nervous system|Reproductive System|developing vulva|vulva other|spermatheca uterine valve		Molecular_function:endopeptidase inhibitor activity|Molecular_function:transferase activity|Biological_process:metabolism	KOG1366	Alpha-macroglobulin	ENSEMBL:ENSP00000287097:human:Isoform 1 of CD109 antigen precursor:E=172.854 | ENSEMBL:ENSP00000311179:human:CDNA FLJ41598 fis, clone CTONG2025496, weakly similar to ALPHA-2- MACROGLOBULIN:E=125.77 | ENSEMBL:ENSP00000373576:human:C3 and PZP-like alpha-2-macroglobulin domain containing 8:E=125.468 | ENSEMBL:ENSP00000261336:human:Pregnancy zone protein precursor:E=116.569 | ENSEMBL:ENSP00000291440:…
T03F7.1	193728_at	T03F7.1		WBGene00004910		snf-11		tm625|ok156	1	1	Larval Expression: body wall muscle; Nervous System; nerve ring; ventral nerve cord; head neurons;	head neurons|nerve ring|ventral nerve cord|nervous system|body wall muscle	9	Molecular_function:neurotransmitter:sodium symporter activity|Biological_process:neurotransmitter transport|Cellular_component:integral to plasma membrane|Cellular_component:membrane			ENSEMBL:ENSP00000287766:human:Sodium- and chloride-dependent GABA transporter 1:E=178.276 | ENSEMBL:ENSP00000373635:human:Sodium- and chloride-dependent taurine transporter:E=160.854 | ENSEMBL:ENSP00000253707:human:70 kDa protein:E=160.319 | ENSEMBL:ENSP00000352702:human:Sodium- and chloride-dependent betaine transporter:E=159.569 | ENSEMBL:ENSP00000253122:human:Sodium- and chloride-dependent cre…
R07H5.2	192251_at	R07H5.2b	R07H5.2	WBGene00011122	R07H5.2a	cpt-2	R07H5.2 is orthologous to the human gene CARNITINE PALMITOYLTRANSFERASE II (CPT2; OMIM:600650), which when mutated leads to disease.	eh8|ok165	0	0	Larval Expression: intestine;	intestine		Molecular_function:acyltransferase activity			ENSEMBL:ENSP00000287862:human:Carnitine O-palmitoyltransferase 2, mitochondrial precursor:E=100 | ENSEMBL:ENSP00000315013:human:Isoform 1 of Carnitine O-acetyltransferase:E=48.2676 | ENSEMBL:ENSP00000345878:human:Isoform S of Choline O-acetyltransferase:E=45.4318 | ENSEMBL:ENSP00000343486:human:Isoform R of Choline O-acetyltransferase:E=45.4089 | ENSEMBL:ENSP00000310001:human:Isoform M of Choline…
Y32H12A.3	189372_s_at	Y32H12A.3		WBGene00000973		dhs-9	dhs-9 encodes a member of the short-chain dehydrogenases/reductases family (SDR).	tm2587	1	0	Larval Expression: intestine; renal gland cells; Nervous System; head neurons; unidentified cells in head;|Larval Expression: intestine; Nervous System; nerve ring; tail neurons;|Larval Expression: intestine; Nervous System; head neurons; unidentified cells;	head|intestine|head neurons|nervous system|rectal gland cells|intestine|tail neurons|nerve ring|nervous system|intestine|head neurons|nervous system		Molecular_function:oxidoreductase activity|Biological_process:metabolism|Molecular_function:sepiapterin reductase activity|Biological_process:tetrahydrobiopterin biosynthesis|Cellular_component:cytoplasm|Molecular_function:acetoacetyl-CoA reductase activity|Biological_process:poly-hydroxybutyrate biosynthesis|Molecular_function:3-oxoacyl-[acyl-carrier-protein] reductase activity|Biological_proces…	KOG0725	Reductases with broad range of substrate specificities	ENSEMBL:ENSP00000288111:human:Dehydrogenase/reductase SDR family member 1:E=69.2676 | ENSEMBL:ENSP00000256216:human:Peroxisomal multifunctional enzyme type 2:E=12.2924 | ENSEMBL:ENSP00000262542:human:Hydroxysteroid dehydrogenase-like protein:E=11 | FLYBASE:CG3699-PA:fly:Flybase gene name is CG3699-PA:E=15.1938 | FLYBASE:CG31548-PA:fly:Flybase gene name is CG31548-PA:E=14.3566 | FLYBASE:CG3415-PA:…
W02B12.11	191945_at	W02B12.11		WBGene00012206				h1356|ju281|pkP806|e698|mc44|gk45|ok817|cxTi10719|ttTi2314|ttTi2315|uCE1-1191|snp_F53B8[2]|uCE1-1194|snp_F53B8[4]|uCE1-1190|snp_F53B8[1]|uCE1-1193|pkP1068|snp_F53B8[3]|uCE1-1198|uCE1-1188|uCE1-1189|uCE1-1196|snp_ZK1151[2]|uCE1-1197|uCE1-1192|uCE1-1195|uCE1-1187	0	0	Diffuse expression is seen from early larval stages until adulthood predominantly throughout the hypodermis. Expression is also seen in the developing vulva and in the uterus and spermathecae.	vulva|hypodermis|spermathecae|uterus|gon_herm_spth_A|gon_herm_spth_P	5	Molecular_function:transferase activity, transferring glycosyl groups|Biological_process:carbohydrate metabolism	KOG3916	UDP-Gal:glucosylceramide beta-1,4-galactosyltransferase	ENSEMBL:ENSP00000289420:human:Beta-1,4-galactosyltransferase 5:E=51.5528 | ENSEMBL:ENSP00000237019:human:Beta-1,4-galactosyltransferase:E=48.6383 | ENSEMBL:ENSP00000306459:human:Beta-1,4-galactosyltransferase 6:E=48.585 | ENSEMBL:ENSP00000310696:human:Isoform 2 of Beta-1,4-galactosyltransferase 2:E=46.2596 | ENSEMBL:ENSP00000349293:human:Isoform 1 of Beta-1,4-galactosyltransferase 2:E=45.6021 | E…
F49E8.4	189699_at	F49E8.4		WBGene00000392		cdd-2	A functional cytidine deaminase that affects morphology of embryos; it is expressed at all life cycle stages.	ok477|tm742	0	0	Ce-cdd-2 first appeared in the 8 h sample (late L1), and then was more or less constitutively expressed up to the 34 h sample (young adult), after which expression increased in the 3640 h samples.|For the cdd-2 construct, reporter gene expression was confined to the cells of the intestine with no staining in the pharynx. Staining for the cdd-2 reporter construct was first observed in the egg, but…	intestine	18	Molecular_function:zinc ion binding|Molecular_function:hydrolase activity|Molecular_function:cytidine deaminase activity|Biological_process:cytidine metabolism|Biological_process:embryonic development (sensu Metazoa)	KOG0833	Cytidine deaminase	ENSEMBL:ENSP00000289839:human:Cytidine deaminase:E=27.6021 | FLYBASE:CG8360-PA:fly:Flybase gene name is CG8360-PA:E=22.7696 | FLYBASE:CG8349-PA:fly:Flybase gene name is CG8349-PA:E=17.699 | FLYBASE:CG8353-PA:fly:Flybase gene name is CG8353-PA:E=17.6021 |
K09A9.5	173391_s_at	K09A9.5		WBGene00001520		gas-1	The gas-1 gene encodes a 49 kDa subunit of mitochondrial complex I that is required for oxidative phosphorylation, resistance to volatile anesthetics, fecundity, and normal lifespan; gas-1 is expressed in the nematode neuromuscular system; its subcellular distribution appears to be mitochondrial; drug effects on mutants versus wild-type indicate that gas-1 functions at least partially through pre…	fc21	1	1	The strongest fluorescence was regularly observed in the pharyngeal muscles and widely distributed in the tail. Body wall muscles, vulva muscles, and parts of the nervous system were also labeled, although with more variability. Autofluorescence of the gut granules made it impossible to determine whether EGFP was expressed in the intestinal cells. All developmental stages of larvae expressed the …	tail|pharyngeal muscle|nervous system	27	Molecular_function:oxidoreductase activity, acting on NADH or NADPH|Biological_process:electron transport|Molecular_function:electron carrier activity|Molecular_function:NAD binding|Biological_process:larval development (sensu Nematoda)|Biological_process:growth|Biological_process:reproduction|Biological_process:embryonic development (sensu Metazoa)	KOG2870	NADH:ubiquinone oxidoreductase, NDUFS2/49 kDa subunit	ENSEMBL:ENSP00000289897:human:NADH dehydrogenase [ubiquinone] iron-sulfur protein 2, mitochondrial precursor:E=162.62 | FLYBASE:CG1970-PA:fly:Flybase gene name is CG1970-PA:E=169.602 | FLYBASE:CG11913-PA:fly:Flybase gene name is CG11913-PA:E=140.367 |
C28G1.3	175484_s_at	C28G1.3		WBGene00016188				tm2425|uCE6-1095					5	Biological_process:vesicle docking during exocytosis|Cellular_component:exocyst	KOG2176	Exocyst complex, subunit SEC15	ENSEMBL:ENSP00000290144:human:similar to Exocyst complex component Sec15B isoform 1:E=158 | ENSEMBL:ENSP00000260762:human:Exocyst complex component 6:E=153.921 | ENSEMBL:ENSP00000360607:human:SEC15-like 1 isoform b:E=149.469 | ENSEMBL:ENSP00000341572:human:SEC15-like 1:E=70.6576 | ENSEMBL:ENSP00000272427:human:CDNA FLJ13729 fis, clone PLACE3000121, weakly similar to VESICULAR TRAFFIC CONTROL PROT…
K10B4.6	188486_s_at	K10B4.6a	K10B4.6	WBGene00000857	K10B4.6b	cwn-1	cwn-1 encodes one of five C. elegans Wnt signaling ligands; although the precise developmental role of cwn-1 is not yet known, during embryogenesis cwn-1 likely functions as a downstream target of the PAL-1 homeodomain protein in the regulatory network that specifies cell fates in the C lineage that gives rise to ectodermal and muscle tissue; consistent with this role, loss of cwn-1 activity via …	mu109|mu110|ok546	0	4	Most strongly expressed in embryos. Lower levels present in larval and adult stages. Lowest level in immature and gravid adults.|The GFP expression was more dynamic than that of EGL-20::GFP. GFP expression was first detected in the embryonic tail beginning at the comma stage. In the newly hatched larvae, CWN-1 was often expressed in four stripes of cells lining the dorsal and ventral posterior qu…			Molecular_function:signal transducer activity|Biological_process:frizzled-2 signaling pathway|Biological_process:development|Cellular_component:extracellular region	KOG3913	Wnt family of developmental regulators	ENSEMBL:ENSP00000290167:human:Protein Wnt-4 precursor:E=84.7695 | ENSEMBL:ENSP00000355715:human:WNT3A protein:E=70.4815 | ENSEMBL:ENSP00000284523:human:Protein Wnt-3a precursor:E=70.4437 | ENSEMBL:ENSP00000225512:human:Proto-oncogene protein Wnt-3 precursor:E=70.1249 | ENSEMBL:ENSP00000256639:human:Isoform 2 of Protein Wnt-2b precursor:E=67.9586 | ENSEMBL:ENSP00000265441:human:Protein Wnt-2 precu…
F57F10.1	190788_at	F57F10.1b	F57F10.1	WBGene00019018	F57F10.1c|F57F10.1a	abts-3	The F57F10.1 gene encodes two proteins, F57F10.1A and F57F10.1B that are homologous to the Arabidopsis and Saccharomyces boron exporters, BOR1 and YNL275w, and closely similar to the to the human BOR1/YNL275w ortholog, BTS1; like BOR1 and YNL275w, F57F10.1A/B proteins might act to export borate ions.	ok368	1	0	The abts-3 gene fusion was expressed exclusively in neurons and hypodermal cells coincident with abts-1.			Molecular_function:anion exchanger activity|Biological_process:anion transport|Cellular_component:integral to membrane|Molecular_function:inorganic anion exchanger activity|Cellular_component:membrane|Molecular_function:sugar porter activity|Biological_process:transport|Biological_process:phosphoenolpyruvate-dependent sugar phosphotransferase system			ENSEMBL:ENSP00000290352:human:Sodium bicarbonate transporter-like protein 11:E=167.745 | ENSEMBL:ENSP00000369399:human:Solute carrier family 4, sodium bicarbonate transporter-like, member 11:E=167.745 | ENSEMBL:ENSP00000369389:human:OTTHUMP00000030099:E=74.5086 | ENSEMBL:ENSP00000311402:human:Isoform A of Anion exchange protein 2:E=60.2366 | ENSEMBL:ENSP00000314006:human:Isoform CAE3 of Anion exc…
B0205.3	173653_at	B0205.3		WBGene00004466		rpn-10	rpn-10 encodes a protein that contains two ubiquitin interaction motifs and is a member of the von Willebrand factor, type A superfamily similar to the mouse 26S proteasome non-ATP regulatory subunit 4.	tm1180|tm1349|ok1865					2	Biological_process:homoiothermy|Molecular_function:ice binding|Biological_process:response to freezing	KOG2884	26S proteasome regulatory complex, subunit RPN10/PSMD4	ENSEMBL:ENSP00000290517:human:Isoform Rpn10A of 26S proteasome non-ATPase regulatory subunit 4:E=80.3665 | ENSEMBL:ENSP00000357876:human:Proteasome (Prosome, macropain) 26S subunit, non-ATPase, 4:E=79.7447 | ENSEMBL:ENSP00000360461:human:PSMD4P2 protein:E=70.6576 | FLYBASE:CG7619-PA:fly:Flybase gene name is Pros54-PA:E=69.1549 |
F39H11.5	173146_s_at	F39H11.5		WBGene00003953		pbs-7	pbs-7 encodes a B-type subunit of the 26S proteasome's 20S protease core particle; by homology, PBS-7 is predicted to function in ATP/ubiquitin-dependent nonlysosomal protein degradation; loss of pbs-7 activity via large-scale RNAi screens indicates that, in C. elegans, PBS-7 is required for normal movement and for embryonic, germline, and larval development.	tm1484|snp_ZC15[4]					18	Molecular_function:threonine endopeptidase activity|Biological_process:ubiquitin-dependent protein catabolism|Cellular_component:proteasome core complex (sensu Eukaryota)|Biological_process:embryonic cleavage|Biological_process:embryonic development (sensu Metazoa)|Biological_process:locomotory behavior|Biological_process:larval development (sensu Nematoda)|Biological_process:growth|Biological_pr…	KOG0185	20S proteasome, regulatory subunit beta type PSMB4/PRE4	ENSEMBL:ENSP00000290541:human:Proteasome subunit beta type 4 precursor:E=32.9586 | FLYBASE:CG12000-PA:fly:Flybase gene name is CG12000-PA:E=28.0809 |
F56D12.1	190694_s_at	F56D12.1d	F56D12.1	WBGene00000112	F56D12.1a|F56D12.1b|F56D12.1c	alh-6	alh-6 is orthologous to the human gene ALDEHYDE DEHYDROGENASE 4 FAMILY, MEMBER A1 (ALDH4A1; OMIM:606811), which when mutated leads to hyperprolinemia type II.	uCE2-748|uCE2-747	0	1	Larval Expression: body wall muscle; hypodermis; unidentified cells in head; unidentified cells in tail ;	head|tail|hypodermis|body wall muscle		Biological_process:metabolism|Molecular_function:oxidoreductase activity|Molecular_function:1-pyrroline-5-carboxylate dehydrogenase activity|Cellular_component:mitochondrial matrix|Biological_process:proline biosynthesis|Molecular_function:methylmalonate-semialdehyde dehydrogenase (acylating) activity|Biological_process:valine metabolism|Molecular_function:oxidoreductase activity, acting on the a…			ENSEMBL:ENSP00000290597:human:Delta-1-pyrroline-5-carboxylate dehydrogenase, mitochondrial precursor:E=144.125 | ENSEMBL:ENSP00000364484:human:Aldehyde dehydrogenase 4 family, member A1:E=144.108 | ENSEMBL:ENSP00000332256:human:Aldehyde dehydrogenase 1A3:E=35.5686 | ENSEMBL:ENSP00000265605:human:aldehyde dehydrogenase 8A1 isoform 1:E=33.5376 | ENSEMBL:ENSP00000249750:human:Isoform 1 of Retinal de…
ZC64.3	174788_s_at	ZC64.3b	ZC64.3	WBGene00000441	ZC64.3a	ceh-18	ceh-18 encodes a POU-class homeodomain transcription factor; CEH-18 is required in hermaphrodites for specific aspects of gonadal sheath cell differentiation, such as normal cell shape and position, that are essential for negative regulation of oocyte meiotic maturation by the sheath cells; in this process, CEH-18 functions in parallel with the VAB-1/Ephrin receptor as part of a sperm-sensing che…	mg58|pk37|mg57|ok1082|pkP6104|uCE6-841	0	0	CEH-18 was detected in the nuclei of the sheath cells of the somatic gonad. In contrast, CEH-18 was not detected in diakinesis stage oocytes, pachytene stage meiotic germ cells, mitotic germ cells, mature sperm, or fertilized oocytes. CEH-18 was present a sheath cell nuclei as early as L4 stage, before the onset of oogenesis.	sheath_cells|somatic gonad		Molecular_function:transcription factor activity|Cellular_component:nucleus|Biological_process:regulation of transcription, DNA-dependent|Molecular_function:sequence-specific DNA binding|Biological_process:embryonic development (sensu Metazoa)			ENSEMBL:ENSP00000292077:human:Isoform 1 of POU domain, class 2, transcription factor 2:E=41.2441 | ENSEMBL:ENSP00000260264:human:POU transcription factor:E=40.8239 | ENSEMBL:ENSP00000373992:human:POU domain, class 2, transcription factor 2 (Octamer-binding transcription factor 2) (Oct-2) (OTF-2) (Lymphoid-restricted immunoglobulin octamer binding protein NF-A2). Splice isoform 3:E=37.7696 | ENSEM…
R53.1	189266_at	R53.1a	R53.1	WBGene00011271	R53.1b	R53.1		ok1042|gk240|uCE1-542						Biological_process:Mo-molybdopterin cofactor biosynthesis|Molecular_function:transferase activity|Biological_process:metabolism|Molecular_function:phosphoadenylyl-sulfate reductase (thioredoxin) activity|Biological_process:sulfate assimilation, phosphoadenylyl sulfate reduction by phosphoadenylyl-sulfate reductase (thioredoxin)|Biological_process:cysteine biosynthesis|Biological_process:positive …	KOG2644	3'-phosphoadenosine 5'-phosphosulfate sulfotransferase (PAPS reductase)/FAD synthetase and related enzymes	ENSEMBL:ENSP00000292180:human:flavin adenine dinucleotide synthetase isoform 1:E=86.0555 | ENSEMBL:ENSP00000317296:human:flavin adenine dinucleotide synthetase isoform 2:E=85.9586 | ENSEMBL:ENSP00000357417:human:FLAD1 protein:E=72.8539 | ENSEMBL:ENSP00000357418:human:FAD-synthetase:E=45.2757 | ENSEMBL:ENSP00000357413:human:FAD-synthetase:E=29 | ENSEMBL:ENSP00000357416:human:Hypothetical protein:E…
F21F3.5	193262_at	F21F3.5		WBGene00006774		unc-38	unc-38 encodes a nicotinic acetylcholine receptor (nAChR) alpha subunit; UNC-38 is required for normal locomotion and egg-laying, and functions as a subunit of a ligand-gated ion channel that likely mediates fast actions of acetylcholine at neuromuscular junctions and in the nervous system; when coexpressed with ACR-2, ACR-3, UNC-29, and LEV-1, non-alpha nAChR subunits, the resulting multimer can…	e20|e213|e229|e243|e294|e484|e743|sy576|x411|x419|x525|sys576|e264|x20	1	4	|AChR-GFP localizes to the ventral and dorsal nerve cords.		6	Molecular_function:nicotinic acetylcholine-activated cation-selective channel activity|Molecular_function:ion channel activity|Biological_process:ion transport|Cellular_component:integral to membrane|Cellular_component:postsynaptic membrane|Cellular_component:membrane|Molecular_function:neurotransmitter receptor activity|Molecular_function:extracellular ligand-gated ion channel activity|Biologica…	KOG3645	Acetylcholine receptor	ENSEMBL:ENSP00000292212:human:Neuronal acetylcholine receptor protein subunit beta-2 precursor:E=101.959 | ENSEMBL:ENSP00000289957:human:Neuronal acetylcholine receptor protein subunit beta-3 precursor:E=91.7447 | ENSEMBL:ENSP00000303727:human:Neuronal acetylcholine receptor protein subunit alpha-7 precursor:E=88.9208 | ENSEMBL:ENSP00000258385:human:Acetylcholine receptor protein subunit delta pr…
C52E4.4	173893_at	C52E4.4		WBGene00004501		rpt-1	rpt-1 encodes a predicted ATPase subunit of the 19S regulatory complex of the proteasome that affects fertility and embryonic viability.	tm1359					20	Molecular_function:hydrolase activity|Biological_process:protein catabolism|Cellular_component:nucleus|Cellular_component:cytoplasm|Molecular_function:nucleotide binding|Molecular_function:nucleoside-triphosphatase activity|Molecular_function:ATP binding|Molecular_function:metalloendopeptidase activity|Cellular_component:membrane|Biological_process:embryonic development (sensu Metazoa)|Biological…	KOG0729	26S proteasome regulatory complex, ATPase RPT1	ENSEMBL:ENSP00000292644:human:26S protease regulatory subunit 7:E=204.721 | ENSEMBL:ENSP00000310572:human:26S protease regulatory subunit 8:E=88.5528 | ENSEMBL:ENSP00000364970:human:45 kDa protein:E=88.5528 | ENSEMBL:ENSP00000261303:human:26S protease regulatory subunit 4:E=82.5528 | ENSEMBL:ENSP00000216407:human:26S protease regulatory subunit S10B:E=81.1249 | ENSEMBL:ENSP00000325770:human:44 kD…
ZK757.2	192055_at	ZK757.2		WBGene00014074				snp_ZK757[1]					6	Molecular_function:protein tyrosine/serine/threonine phosphatase activity|Biological_process:protein amino acid dephosphorylation|Molecular_function:phosphoprotein phosphatase activity	KOG1716	Dual specificity phosphatase	ENSEMBL:ENSP00000292964:human:Dual specificity protein phosphatase 14:E=17.0362 | ENSEMBL:ENSP00000333917:human:Dual specificity protein phosphatase 18:E=14.585 | ENSEMBL:ENSP00000322015:human:dual specificity phosphatase 10 isoform b:E=14.3372 | ENSEMBL:ENSP00000271794:human:Dual specificity protein phosphatase 10:E=12.5086 | ENSEMBL:ENSP00000311051:human:Dual specificity protein phosphatase 13:…
T28D9.2	171761_x_at	T28D9.2d	T28D9.2	WBGene00004702	T28D9.2a|T28D9.2c	rsp-5		ok324	1	0	GFP fluorescence began to be detected as early as 20-30 cell stage of embryogenesis, and was confined to almost all somatic nuclei in adult hermaphrodites.	all somatic		Molecular_function:nucleic acid binding|Biological_process:embryonic development (sensu Metazoa)	KOG0106	Alternative splicing factor SRp55/B52/SRp75 (RRM superfamily)	ENSEMBL:ENSP00000293233:human:Splicing factor, arginine/serine-rich 2:E=21.6383 | ENSEMBL:ENSP00000216538:human:Isoform SRP40-1 of Splicing factor, arginine/serine-rich 5:E=21.5229 | ENSEMBL:ENSP00000234982:human:Splicing factor, arginine/serine-rich 4:E=21.3279 | ENSEMBL:ENSP00000244020:human:Isoform SRP55-1 of Splicing factor, arginine/serine-rich 6:E=20.5686 | ENSEMBL:ENSP00000353089:human:CDN…
K08F4.9	190246_at	K08F4.9		WBGene00000975		dhs-12		tm1692|uCE2-1480|uCE2-1473|uCE2-1481|uCE2-1479|uCE2-1471|uCE2-1482|uCE2-1475|uCE2-1470|uCE2-1476|uCE2-1469|uCE2-1474					8	Molecular_function:oxidoreductase activity|Biological_process:metabolism|Molecular_function:2,3-dihydro-2,3-dihydroxybenzoate dehydrogenase activity|Biological_process:enterobactin biosynthesis|Molecular_function:sepiapterin reductase activity|Biological_process:tetrahydrobiopterin biosynthesis|Cellular_component:cytoplasm|Molecular_function:acetoacetyl-CoA reductase activity|Biological_process:p…	KOG1611	Predicted short chain-type dehydrogenase	ENSEMBL:ENSP00000293502:human:Retinol dehydrogenase similar protein:E=10.4949 | FLYBASE:CG10964-PA:fly:Flybase gene name is sni-PA:E=36.2076 |
F46B6.12	187937_s_at	F46B6.12		WBGene00009776	F46B6.3a|F46B6.3b			ky201|ky188|ga76|n1480|n2467|nu336|n1321|tm1927|snp_K07E12[1]|uCE3-960							KOG1296	Uncharacterized conserved protein	ENSEMBL:ENSP00000294360:human:CDNA FLJ20580 fis, clone REC00516:E=33.3665 | ENSEMBL:ENSP00000360531:human:Novel protein:E=13.699 | FLYBASE:CG4646-PA:fly:Flybase gene name is CG4646-PA:E=24.6778 |
K12F2.2	182227_s_at	K12F2.2a	K12F2.2	WBGene00006874	K12F2.2b	vab-8	The vab-8 gene encodes a novel protein containing an atypical kinesin-like motor domain that is required for many posteriorly-directed cell migrations, as well as axonal outgrowth and pathfinding; vab-8 encodes two protein isoforms: VAB-8S, a novel protein expressed in migrating cells, and VAB-8L, which contains a kinesin-related domain, is expressed in neurons and functions in growth cone migrat…	ct33|gm99|gm138|rh205|e1017|gm84|ev411|ttTi4261|snp_ZK836[1]|snp_ZK836[2]|uCE5-1931|uCE5-1932|CE5-199	1	1	VAB-8L was expressed in AVKR, and VAB-8S was expressed in the CANs. Other cells expressing VAB-8 included motorneurons in the ventral nerve cord that extend posteriorly directed processes(DBs and DDs), interneurons that extend posteriorly directed axons in the dorsal lateral and ventral lateral nerve bundles (SI and SM classes), and additional unidentified neurons in the pharynx and head. VAB-8 w…	DD neurons|SIB neurons|ventral cord motor neurons|DB neurons|head neurons|pharyngeal neurons|SMD neurons|SIA neurons|SMB neurons		Molecular_function:microtubule motor activity|Molecular_function:ATP binding|Biological_process:microtubule-based movement|Cellular_component:microtubule associated complex	LSE4052	Unnamed protein	ENSEMBL:ENSP00000294926:human:Kinesin family member 26B:E=19.284 | ENSEMBL:ENSP00000325452:human:similar to CG14535-PA:E=17.3979 | ENSEMBL:ENSP00000333928:human:KIF27C:E=12.7447 | ENSEMBL:ENSP00000262652:human:Kinesin-like protein KIF3B:E=12.2366 | ENSEMBL:ENSP00000297814:human:KIF27A:E=11.6576 | ENSEMBL:ENSP00000368009:human:Kinesin-like protein KIF3A variant:E=11.6198 | ENSEMBL:ENSP00000253756:…
M03B6.2	192160_s_at	M03B6.2		WBGene00010834				ok1673	0	0	Expression is confined to adults, and is seen predominantly in many posterior hypodermal cells. Expression is also occasionally seen in the vulva and in the pharynx.	vulva|pharynx|hypodermis	24	Molecular_function:transporter activity|Biological_process:transport|Cellular_component:integral to membrane|Molecular_function:GABA-B receptor activity|Cellular_component:membrane|Molecular_function:monocarboxylate porter activity|Biological_process:organic anion transport	KOG2504	Monocarboxylate transporter	ENSEMBL:ENSP00000295190:human:Monocarboxylate transporter 14:E=46.5528 | ENSEMBL:ENSP00000298215:human:Monocarboxylate transporter 9:E=41.0706 | ENSEMBL:ENSP00000315439:human:Aromatic amino acid transporter:E=38.7696 | ENSEMBL:ENSP00000309751:human:Monocarboxylate transporter 13:E=38.2441 | ENSEMBL:ENSP00000321735:human:Monocarboxylate transporter 3:E=36.7959 | ENSEMBL:ENSP00000261187:human:Monoc…
K01A2.1	182759_at	K01A2.1		WBGene00019277		sgcb-1	K01A2.1 is orthologous to the human gene SARCOGLYCAN, BETA (43KD DYSTROPHIN-ASSOCIATED GLYCOPROTEIN) (SGCB; OMIM:600900), which when mutated leads to disease.	CE5-211	1	1	Expressed in embryonic body wall muscle, depressor, vm1/2, intestinal muscles, sphincter, head/tail neurons,		0		InP_met_020496		ENSEMBL:ENSP00000295211:human:Beta-sarcoglycan:E=10.1938 |
F21A10.1	190031_at	F21A10.1		WBGene00008998				tm1406|snp_Y41G9[3]					8	Molecular_function:calcium ion binding	KOG0044	Ca2+ sensor (EF-Hand superfamily)	ENSEMBL:ENSP00000295225:human:Isoform 1 of Calsenilin:E=30.9208 | ENSEMBL:ENSP00000354261:human:29 kDa protein:E=30.9208 | ENSEMBL:ENSP00000366386:human:Kv channel interacting protein 3 isoform 2:E=30.8861 | ENSEMBL:ENSP00000366577:human:Kv channel interacting protein 1 isoform 3:E=29.9208 | ENSEMBL:ENSP00000329686:human:Isoform 1 of Kv channel-interacting protein 1:E=29.9208 | ENSEMBL:ENSP000003…
F21H7.1	190899_at	F21H7.1		WBGene00001770		gst-22		tm1033|ttTi4010					4		KOG1695	Glutathione S-transferase	ENSEMBL:ENSP00000295256:human:Glutathione-requiring prostaglandin D synthase:E=16.9208 | ENSEMBL:ENSP00000284562:human:Glutathione S-transferase A5:E=12 | ENSEMBL:ENSP00000335620:human:Glutathione S-transferase A1:E=10.4815 | FLYBASE:CG8938-PA:fly:Flybase gene name is GstS1-PA:E=18.4089 |
K08F4.6	192443_at	K08F4.6		WBGene00001750		gst-2		x15|ok1519|cxTi1045|cxTi10450					6	Molecular_function:catalytic activity|Cellular_component:cytoplasm|Biological_process:aromatic amino acid family metabolism	KOG1695	Glutathione S-transferase	ENSEMBL:ENSP00000295256:human:Glutathione-requiring prostaglandin D synthase:E=19.8861 | ENSEMBL:ENSP00000284562:human:Glutathione S-transferase A5:E=14.7447 | ENSEMBL:ENSP00000335620:human:Glutathione S-transferase A1:E=12.3188 | ENSEMBL:ENSP00000211122:human:Glutathione S-transferase A3:E=12.1079 | ENSEMBL:ENSP00000211309:human:Glutathione S-transferase A2:E=11.5686 | ENSEMBL:ENSP00000306378:hu…
K08F4.7	192407_at	K08F4.7		WBGene00001752		gst-4	gst-4 encodes a predicted glutathione S-transferase; mRNA is expressed in adults and accumulation increases in response to paraquat.	tm1008	1	1	GFP signals originating from the fusion protein were detected along the whole worm, dominating in the muscle fibers of the longitudinal musculature and in the hypodermis. Significant expression was also observed in the cells surrounding the pharynx, but not in the pharynx itself. In contrast, L3-larvae showed expression of the Ce-GST-p24-GFP fusion protein in the isthmus and in the terminal bulbu…	muscle|pharynx|hypodermis|pharynx|head neurons|vulval muscle|nervous system|Reproductive System		Molecular_function:catalytic activity|Cellular_component:cytoplasm|Biological_process:aromatic amino acid family metabolism	KOG1695	Glutathione S-transferase	ENSEMBL:ENSP00000295256:human:Glutathione-requiring prostaglandin D synthase:E=26.5686 | ENSEMBL:ENSP00000196968:human:Glutathione S-transferase P:E=12.8239 | ENSEMBL:ENSP00000284562:human:Glutathione S-transferase A5:E=12.7447 | ENSEMBL:ENSP00000211122:human:Glutathione S-transferase A3:E=12.3188 | ENSEMBL:ENSP00000306378:human:Glutathione S-transferase A4:E=11.5686 | ENSEMBL:ENSP00000256594:hum…
K08F4.11	192533_at	K08F4.11		WBGene00001751		gst-3	gst-3 encodes a predicted glutathione S-transferase.	md1777|n892|n2949|nu62|nu76|nu199|sy428|sy429|sy453|sy422|sy425|sy426|sy456|sy436|sy435|sy424|sy454|sy455|vs55|vs71|vs9|vs8|vs24|vs67|sa748|ok1462					15	Molecular_function:catalytic activity|Cellular_component:cytoplasm|Biological_process:aromatic amino acid family metabolism	KOG1695	Glutathione S-transferase	ENSEMBL:ENSP00000295256:human:Glutathione-requiring prostaglandin D synthase:E=27.7447 | ENSEMBL:ENSP00000284562:human:Glutathione S-transferase A5:E=16.7696 | ENSEMBL:ENSP00000211122:human:Glutathione S-transferase A3:E=16.7696 | ENSEMBL:ENSP00000335620:human:Glutathione S-transferase A1:E=16.6576 | ENSEMBL:ENSP00000211309:human:Glutathione S-transferase A2:E=14.3279 | ENSEMBL:ENSP00000306378:hu…
Y53F4B.32	191303_at	Y53F4B.32		WBGene00001777		gst-29		ju34|tm1465|cg120|gk364|gk390|gk421|ttTi1088|ttTi4038						Molecular_function:catalytic activity|Cellular_component:cytoplasm|Biological_process:aromatic amino acid family metabolism	KOG1695	Glutathione S-transferase	ENSEMBL:ENSP00000295256:human:Glutathione-requiring prostaglandin D synthase:E=27.8539 | ENSEMBL:ENSP00000211122:human:Glutathione S-transferase A3:E=18.2518 | ENSEMBL:ENSP00000335620:human:Glutathione S-transferase A1:E=17.8239 | ENSEMBL:ENSP00000211309:human:Glutathione S-transferase A2:E=17.1938 | ENSEMBL:ENSP00000284562:human:Glutathione S-transferase A5:E=16.7696 | ENSEMBL:ENSP00000306378:hu…
Y53F4B.29	191431_at	Y53F4B.29		WBGene00001774		gst-26		snp_Y25C1[7]|uCE2-1225|snp_Y25C1[8]						Molecular_function:catalytic activity|Cellular_component:cytoplasm|Biological_process:aromatic amino acid family metabolism	KOG1695	Glutathione S-transferase	ENSEMBL:ENSP00000295256:human:Glutathione-requiring prostaglandin D synthase:E=28.3768 | ENSEMBL:ENSP00000211122:human:Glutathione S-transferase A3:E=16.5528 | ENSEMBL:ENSP00000335620:human:Glutathione S-transferase A1:E=16.2366 | ENSEMBL:ENSP00000284562:human:Glutathione S-transferase A5:E=15.4949 | ENSEMBL:ENSP00000211309:human:Glutathione S-transferase A2:E=15.0706 | ENSEMBL:ENSP00000306378:hu…
Y73B6BL.6	174224_at	Y73B6BL.6	Y73B6BL.6b	WBGene00022235	Y73B6BL.6a	sqd-1		bt2|ok1582|snp_Y73B6BL[1]						Molecular_function:nucleotide binding|Molecular_function:nucleic acid binding|Biological_process:gametogenesis			ENSEMBL:ENSP00000295470:human:heterogeneous nuclear ribonucleoprotein D-like:E=40.1487 | ENSEMBL:ENSP00000341826:human:heterogeneous nuclear ribonucleoprotein A1 isoform b:E=38.8239 | ENSEMBL:ENSP00000302894:human:Isoform 1 of Heterogeneous nuclear ribonucleoprotein A3:E=38.4089 | ENSEMBL:ENSP00000373202:human:35 kDa protein:E=38.1249 | ENSEMBL:ENSP00000351108:human:Isoform 2 of Heterogeneous nuc…
Y42G9A.3	184843_at	Y42G9A.3b	Y42G9A.3	WBGene00021533	Y42G9A.3a	Y42G9A.3		ttTi5827|snp_C49H3[1]|pkP4077|snp_T06C10[1]	0	0	Larval Expression: intestine; hypodermis; seam cells;	hypodermis|intestine|seam cells		Molecular_function:protein binding			ENSEMBL:ENSP00000295628:human:similar to CG32687-PA:E=43.1487 | ENSEMBL:ENSP00000276282:human:malignant fibrous histiocytoma amplified sequence 1:E=24.5086 | ENSEMBL:ENSP00000339521:human:Ras suppressor protein 1:E=23.9586 | ENSEMBL:ENSP00000265277:human:Soc-2 suppressor of clear homolog:E=23.3665 | ENSEMBL:ENSP00000339370:human:Isoform 1 of Leucine-rich repeat-containing protein 1:E=23.2441 | EN…
F20D6.3	192846_at	F20D6.3		WBGene00005649		srp-8	srp-8 encodes a predicted serpin (serine protease inhibitor)	tm680|ok291					9	Molecular_function:serine-type endopeptidase inhibitor activity	KOG2392	Serpin	ENSEMBL:ENSP00000295777:human:Neuroserpin precursor:E=26.1487 | ENSEMBL:ENSP00000283752:human:Serpin B4:E=26.1249 | ENSEMBL:ENSP00000349850:human:Hypothetical protein DKFZp686I04222:E=24.4202 | ENSEMBL:ENSP00000325140:human:serine (or cysteine) proteinase inhibitor, clade B (ovalbumin), member 6:E=24.2007 | ENSEMBL:ENSP00000229479:human:Leukocyte elastase inhibitor:E=24.1024 | ENSEMBL:ENSP0000034…
F49C12.8	188415_at	F49C12.8		WBGene00004463		rpn-7	rpn-7 is predicted to encode a non-ATPase subunit of the 19S regulatory complex of the proteasome that affects fertility and embryonic viability.	ok1277|tm2277	0	1	Larval Expression: pharynx; excretory cell; unidentified cells in tail ;|Larval Expression: pharynx; intestine; anal depressor muscle; body wall muscle; hypodermis; excretory cell;	tail|pharynx|Reproductive System|spermatheca|excretory cell|pharynx|hypodermis|intestine|body wall muscle|anal depressor muscle|excretory cell	20	Biological_process:reproduction|Biological_process:embryonic cleavage|Biological_process:embryonic development (sensu Metazoa)|Biological_process:physiological process|Biological_process:larval development (sensu Nematoda)	KOG0687	26S proteasome regulatory complex, subunit RPN7/PSMD6	ENSEMBL:ENSP00000295901:human:26S proteasome non-ATPase regulatory subunit 6:E=95.5376 | ENSEMBL:ENSP00000347251:human:G protein pathway suppressor 1 isoform 1:E=16.4202 | ENSEMBL:ENSP00000302873:human:G protein pathway suppressor 1 isoform 2:E=15.8861 | ENSEMBL:ENSP00000313569:human:Isoform 3 of COP9 signalosome complex subunit 1:E=15.4815 | FLYBASE:CG5378-PA:fly:Flybase gene name is Rpn7-PA:E=9…
C16B8.1	192718_s_at	C16B8.1		WBGene00003007		lin-18	lin-18 encodes a predicted receptor tyrosine kinase that is a member of the Ryk/Derailed family of tyrosine kinase-related receptors (OMIM:600524, mutations in humans are associated with cleft palate); in C. elegans, LIN-18 is required for establishing the polarity of the secondary vulval cell lineage produced by the P7.p vulval precursor cell; LIN-18 may be a receptor for Wnt-like signaling mole…	e620|ga75|n1051	1	1	Expression from both extrachromosomal arrays and chromosomal integrants was observed, and the results were fully consistent. LIN-18::GFP was expressed in neurons, body wall muscle, and vulval tissue. In the vulva, LIN-18::GFP was expressed in P5.p, P6.p, and P7.p and all their descendants throughout the L3 and L4 stages. In most (>90%) L4 stage individuals, descendants of P5.p and P7.p expressed …		1	Molecular_function:protein kinase activity|Molecular_function:ATP binding|Biological_process:protein amino acid phosphorylation|Molecular_function:protein-tyrosine kinase activity|Molecular_function:protein serine/threonine kinase activity|Molecular_function:non-membrane spanning protein tyrosine kinase activity|Cellular_component:cytoplasm|Biological_process:signal transduction	KOG1024	Receptor-like protein tyrosine kinase RYK/derailed	ENSEMBL:ENSP00000296084:human:RYK receptor-like tyrosine kinase isoform 1:E=54.2924 | ENSEMBL:ENSP00000324119:human:Hypothetical protein DKFZp434L0319:E=33.2147 | ENSEMBL:ENSP00000260795:human:Isoform 1 of Fibroblast growth factor receptor 3 precursor:E=31.585 | ENSEMBL:ENSP00000339824:human:Isoform 2 of Fibroblast growth factor receptor 3 precursor:E=31.5686 | ENSEMBL:ENSP00000337247:human:Isofo…
F41E7.2	177558_at	F41E7.2		WBGene00009618				ttTi2353|pkP6126					6	Molecular_function:solute:hydrogen antiporter activity|Biological_process:regulation of pH|Cellular_component:integral to membrane|Biological_process:dicarboxylic acid transport|Cellular_component:membrane|Molecular_function:sodium:dicarboxylate symporter activity	KOG3826	Na+/H+ antiporter	ENSEMBL:ENSP00000296422:human:NHE domain-containing 1 protein:E=43.8239 | ENSEMBL:ENSP00000354574:human:LOC133308 protein:E=40.3565 | ENSEMBL:ENSP00000345241:human:Hypothetical protein:E=27.5086 | ENSEMBL:ENSP00000331938:human:23 kDa protein:E=17.7696 | FLYBASE:CG10806-PB:fly:Flybase gene name is CG10806-PB:E=34.301 | FLYBASE:CG31052-PA:fly:Flybase gene name is Tango12-PA:E=29.6576 |
F57G8.5	177887_at	F57G8.5		WBGene00010214				ok199|cxTi3908|uCE5-2487|uCE5-2486|uCE5-2485						Molecular_function:solute:hydrogen antiporter activity|Biological_process:regulation of pH|Cellular_component:integral to membrane	KOG3826	Na+/H+ antiporter	ENSEMBL:ENSP00000296422:human:NHE domain-containing 1 protein:E=46.4815 | ENSEMBL:ENSP00000354574:human:LOC133308 protein:E=40.041 | ENSEMBL:ENSP00000345241:human:Hypothetical protein:E=21.4437 | ENSEMBL:ENSP00000331938:human:23 kDa protein:E=17.8861 | FLYBASE:CG10806-PB:fly:Flybase gene name is CG10806-PB:E=35.0555 | FLYBASE:CG31052-PA:fly:Flybase gene name is Tango12-PA:E=28 |
W06A7.4	178752_at	W06A7.4		WBGene00012293				snp_T03E6[1]|pkP5130							TWOG0212	Unnamed protein	ENSEMBL:ENSP00000296529:human:Transmembrane protein 144:E=34.7696 |
F13H10.5	183647_at	F13H10.5		WBGene00008776				ttTi6570					1	Molecular_function:hydrolase activity|Biological_process:nucleotide metabolism	KOG2645	Type I phosphodiesterase/nucleotide pyrophosphatase	ENSEMBL:ENSP00000296741:human:Ectonucleotide pyrophosphatase/phosphodiesterase 6 precursor:E=34.2291 | ENSEMBL:ENSP00000350821:human:51 kDa protein:E=33.8239 | ENSEMBL:ENSP00000230565:human:Ectonucleotide pyrophosphatase/phosphodiesterase 5 precursor:E=24.1135 | ENSEMBL:ENSP00000318066:human:ectonucleotide pyrophosphatase/phosphodiesterase 4:E=23 | ENSEMBL:ENSP00000354238:human:ectonucleotide pyr…
C15A11.2	181086_at	C15A11.2		WBGene00007597				tm2292|tm1513					4		LSE0572	Uncharacterized protein	ENSEMBL:ENSP00000296755:human:Microtubule-associated protein 1B:E=15.7447 | ENSEMBL:ENSP00000284041:human:Isoform 1 of Splicing factor, arginine/serine-rich 12:E=12.4949 | ENSEMBL:ENSP00000334538:human:Isoform 2 of Splicing factor, arginine/serine-rich 12:E=12.4318 | ENSEMBL:ENSP00000318974:human:CDNA FLJ37659 fis, clone BRHIP2010610, weakly similar to GAR2 PROTEIN:E=11.3468 | ENSEMBL:ENSP0000034…
F31C3.2	177774_at	F31C3.2a	F31C3.2	WBGene00009284	F31C3.2b	F31C3.2		ttTi8395						Biological_process:chromosome segregation	KOG2277	S-M checkpoint control protein CID1 and related nucleotidyltransferases	ENSEMBL:ENSP00000296783:human:PAPD4 protein:E=38.4949 | ENSEMBL:ENSP00000360599:human:Isoform 1 of Zinc finger CCHC domain-containing protein 11:E=17.0862 | ENSEMBL:ENSP00000360595:human:zinc finger, CCHC domain containing 11 isoform c:E=17.0862 | ENSEMBL:ENSP00000257177:human:zinc finger, CCHC domain containing 11 isoform a:E=17.0862 | ENSEMBL:ENSP00000277141:human:90 kDa protein:E=16.8861 | ENS…
ZC308.1	172979_at	ZC308.1a	ZC308.1	WBGene00001596		gld-2	gld-2 encodes the catalytic subunit of a cytoplasmic poly(A) polymerase (PAP) associated with P granules in early embryos, which encodes the central catalytic domain but lacks the normal RNA-binding (RRM) domain of eukaryotic PAPs; GLD-2 regulates the switch from mitosis to meiosis in the germline, is necessary for formation of functional sperm or oocytes, requires activation by GLD-3 for PAP act…	dx32|dx40|h292|oz188|q497|q535|q540|ok1117|uCE1-906|uCE1-905	0	0	Expression is confined to adults. It is located in intestinal cells and in the pharynx. Expression is generally weak, and in the pharynx consists of several nuclei around the terminal bulb, some of which may be neuronal.|Northern analysis showed that gld-2 4.7kb mRNA was abundant in embryos, fourth larval stages (L4s) and adults|In situ hybridization showed that it was abundant in the meiotic pac…	pharynx|intestinal|germ-line cells|oocytes|germ-line cells		Biological_process:reproduction|Biological_process:positive regulation of growth rate|Biological_process:embryonic development (sensu Metazoa)|Biological_process:gametogenesis|Biological_process:regulation of meiosis	InP_uni_001655		ENSEMBL:ENSP00000296783:human:PAPD4 protein:E=52.3768 | ENSEMBL:ENSP00000277141:human:90 kDa protein:E=23.2676 | ENSEMBL:ENSP00000311339:human:Isoform 1 of Zinc finger CCHC domain-containing protein 6:E=21.3566 | ENSEMBL:ENSP00000360599:human:Isoform 1 of Zinc finger CCHC domain-containing protein 11:E=18.2366 | ENSEMBL:ENSP00000360595:human:zinc finger, CCHC domain containing 11 isoform c:E=18.2…
F42G9.6	183553_s_at	F42G9.6b	F42G9.6	WBGene00018364	F42G9.6c|F42G9.6a	F42G9.6		ok208						Molecular_function:triacylglycerol lipase activity|Biological_process:lipid metabolism	InP_met_002425		ENSEMBL:ENSP00000297056:human:Isoform 1 of Sn1-specific diacylglycerol lipase beta:E=70.4815 | ENSEMBL:ENSP00000257215:human:Sn1-specific diacylglycerol lipase alpha:E=53.8861 | FLYBASE:CG33174-PD:fly:Flybase gene name is CG33174-PD:E=39.5686 |
F54D8.2	172848_x_at	F54D8.2		WBGene00006519		tag-174		gk274	0	1	Larval Expression: pharynx; intestine; body wall muscle; hypodermis; unidentified cells;|Larval Expression: pharynx; intestine; body wall muscle;	pharynx|hypodermis|intestine|body wall muscle|pharynx|intestine|body wall muscle	8	Molecular_function:cytochrome-c oxidase activity|Biological_process:electron transport|Cellular_component:mitochondrial envelope	KOG3469	Cytochrome c oxidase, subunit VIa/COX13	ENSEMBL:ENSP00000297147:human:OTTHUMP00000016319:E=13.6021 | ENSEMBL:ENSP00000229379:human:Cytochrome c oxidase polypeptide VIa-liver, mitochondrial precursor:E=13.6021 | ENSEMBL:ENSP00000287490:human:Cytochrome c oxidase polypeptide VIa-heart, mitochondrial precursor:E=11.1135 | FLYBASE:CG30093-PA:fly:Flybase gene name is CG30093-PA:E=10.6778 | FLYBASE:CG17280-PA:fly:Flybase gene name is CG17280…
K01C8.7	191944_at	K01C8.7		WBGene00010459				h1356|ju281|pkP806|e698|mc44|gk45|ok817|cxTi10719|ttTi2314|ttTi2315|uCE1-1191|snp_F53B8[2]|uCE1-1194|snp_F53B8[4]|uCE1-1190|snp_F53B8[1]|uCE1-1193|pkP1068|snp_F53B8[3]|uCE1-1198|uCE1-1188|uCE1-1189|uCE1-1196|snp_ZK1151[2]|uCE1-1197|uCE1-1192|uCE1-1195|uCE1-1187					18	Molecular_function:transporter activity|Biological_process:transport|Cellular_component:mitochondrial inner membrane|Molecular_function:binding|Cellular_component:membrane|Cellular_component:mitochondrion|Biological_process:mitochondrial transport|Biological_process:determination of adult life span|Biological_process:positive regulation of growth rate	KOG0764	Mitochondrial FAD carrier protein	ENSEMBL:ENSP00000297578:human:Mitochondrial folate transporter/carrier:E=60.6778 | ENSEMBL:ENSP00000320688:human:Solute carrier family 25, member 36:E=30.4815 | ENSEMBL:ENSP00000306328:human:mitochondrial carrier protein MGC4399:E=25.4318 | ENSEMBL:ENSP00000263255:human:Peroxisomal membrane protein PMP34:E=24.4318 | ENSEMBL:ENSP00000243148:human:similar to mitochondrial carrier protein MGC4399 is…
ZK973.3	188837_at	ZK973.3		WBGene00022832				snp_F22B8[2]|snp_F22B8[5]|snp_F22B8[3]|snp_F22B8[4]						Molecular_function:protein serine/threonine phosphatase activity|Biological_process:protein amino acid dephosphorylation|Cellular_component:protein serine/threonine phosphatase complex|Molecular_function:catalytic activity	KOG0700	Protein phosphatase 2C/pyruvate dehydrogenase (lipoamide) phosphatase	ENSEMBL:ENSP00000297598:human:[Pyruvate dehydrogenase [lipoamide]]-phosphatase 1, mitochondrial precursor:E=67.585 | ENSEMBL:ENSP00000309548:human:[Pyruvate dehydrogenase [lipoamide]]-phosphatase 2, mitochondrial precursor:E=64.4089 | FLYBASE:CG12151-PA:fly:Flybase gene name is CG12151-PA:E=65.9586 |
C33H5.19	174451_at	C33H5.19		WBGene00044325		tag-321		ok1422							KOG4619	Uncharacterized conserved protein	ENSEMBL:ENSP00000297632:human:Transmembrane protein 65:E=35.3468 | FLYBASE:CG17715-PF:fly:Flybase gene name is CG17715-PF:E=30.2441 |
T07H6.4	189085_at	T07H6.4		WBGene00020331				cxTi7722					1	Biological_process:cell adhesion|Cellular_component:membrane|Molecular_function:complement binding|Cellular_component:integral to membrane|Biological_process:negative regulation of complement activation	KOG4297	C-type lectin	ENSEMBL:ENSP00000297826:human:polydom:E=28.3468 | ENSEMBL:ENSP00000304118:human:OTTHUMP00000021897:E=28.3468 | ENSEMBL:ENSP00000340835:human:Isoform 3 of CUB and sushi domain-containing protein 3 precursor:E=27.8861 | ENSEMBL:ENSP00000343124:human:Isoform 4 of CUB and sushi domain-containing protein 3 precursor:E=26.5229 | ENSEMBL:ENSP00000345799:human:Isoform 2 of CUB and sushi domain-containing…
M02F4.8	189807_at	M02F4.8		WBGene00000175		aqp-7		tm1915					0	Molecular_function:transporter activity|Biological_process:transport|Cellular_component:integral to membrane|Cellular_component:membrane|Molecular_function:oxidoreductase activity|Biological_process:metabolism	KOG0224	Aquaporin (major intrinsic protein family)	ENSEMBL:ENSP00000297991:human:Isoform 1 of Aquaporin-3:E=52.1739 | ENSEMBL:ENSP00000219919:human:Aquaporin-9:E=51.5376 | ENSEMBL:ENSP00000318355:human:Isoform 1 of Aquaporin-10:E=51.0223 | ENSEMBL:ENSP00000297988:human:Aquaporin-7:E=46.0969 | ENSEMBL:ENSP00000368821:human:Aquaporin 7:E=46.0969 | ENSEMBL:ENSP00000329634:human:34 kDa protein:E=43.8239 | ENSEMBL:ENSP00000316510:human:34 kDa protein:…
C41C4.8	189021_at	C41C4.8		WBGene00008053		cdc-48.2		tm659	0	0	In adult worms C41C4.8 was expressed mainly in the intestine.	intestine	20	Molecular_function:nucleotide binding|Molecular_function:nucleoside-triphosphatase activity|Molecular_function:ATP binding|Molecular_function:hydrolase activity|Molecular_function:DNA binding|Biological_process:DNA repair|Biological_process:DNA recombination|Molecular_function:Holliday junction helicase activity|Molecular_function:metalloendopeptidase activity|Cellular_component:membrane|Biologic…	KOG0730	AAA+-type ATPase	ENSEMBL:ENSP00000298001:human:Transitional endoplasmic reticulum ATPase:E=1000 | ENSEMBL:ENSP00000351777:human:89 kDa protein:E=1000 | ENSEMBL:ENSP00000274008:human:CDNA FLJ34065 fis, clone FCBBF3000536, highly similar to Mus musculus spermatogenesis associated factor (SPAF) mRNA:E=143.155 | ENSEMBL:ENSP00000281701:human:Isoform 1 of Nuclear valosin-containing protein-like:E=126.796 | ENSEMBL:ENS…
B0238.10	189642_at	B0238.10		WBGene00015074				uCE2-2106|uCE2-2107						Molecular_function:N-acetyltransferase activity|Biological_process:N-terminal protein amino acid acetylation|Molecular_function:acetyltransferase activity	KOG3139	N-acetyltransferase	ENSEMBL:ENSP00000298406:human:N-acetyltransferase 12:E=46.1249 | ENSEMBL:ENSP00000218149:human:N-terminal acetyltransferase complex ARD1 subunit homolog A:E=12.1192 | ENSEMBL:ENSP00000286794:human:similar to N-acetyltransferase, homolog of S. cerevisiae ARD1:E=10.0706 | FLYBASE:CG11412-PA:fly:Flybase gene name is CG11412-PA:E=45.1079 | FLYBASE:CG32319-PA:fly:Flybase gene name is CG32319-PA:E=41.5…
C53B4.4	174612_at	C53B4.4b	C53B4.4	WBGene00008274	C53B4.4d	C53B4.4		tm2050						Biological_process:intracellular signaling cascade|Molecular_function:protein binding	KOG3532	Predicted protein kinase	ENSEMBL:ENSP00000298474:human:PDZ domain-containing protein 8:E=59.5528 | FLYBASE:CG10362-PA:fly:Flybase gene name is CG10362-PA:E=55.3768 |
Y40B10A.2	176826_at	Y40B10A.2		WBGene00021487				snp_Y50D7[2]|snp_Y50D7[1]						Molecular_function:O-methyltransferase activity	KOG1663	O-methyltransferase	ENSEMBL:ENSP00000298482:human:Catechol-O-methyltransferase domain-containing protein 1:E=28.6021 |
F56H1.4	189654_s_at	F56H1.4		WBGene00004505		rpt-5	rpt-5 encodes a triple A ATPase subunit of the 26S proteasome's 19S regulatory particle (RP) base subcomplex; RPT-5 is required for embryonic, larval, and germline development and by homology, is predicted to function in unfolding protein substrates and translocating them into the core proteolytic particle (CP) of the proteasome.	uCE2-1891	1	1	Larval Expression: pharynx; intestine; stomato-intestinal muscle; anal depressor muscle; Reproductive System; developing gonad; body wall muscle; Nervous System; nerve ring; unidentified cells in head; unidentified cells in tail ;	head|tail|pharynx|intestine|nerve ring|nervous system|Reproductive System|body wall muscle|spermatheca|anal depressor muscle|stomato-intestinal muscle|gonad sheath cells|developing gonad	5	Molecular_function:hydrolase activity|Biological_process:protein catabolism|Cellular_component:nucleus|Cellular_component:cytoplasm|Molecular_function:nucleotide binding|Molecular_function:nucleoside-triphosphatase activity|Molecular_function:ATP binding|Molecular_function:metalloendopeptidase activity|Cellular_component:membrane|Molecular_function:ATPase activity|Biological_process:embryonic cle…	KOG0652	26S proteasome regulatory complex, ATPase RPT5	ENSEMBL:ENSP00000298852:human:26S protease regulatory subunit 6A:E=182.377 | ENSEMBL:ENSP00000261303:human:26S protease regulatory subunit 4:E=85.4202 | ENSEMBL:ENSP00000310572:human:26S protease regulatory subunit 8:E=79.5528 | ENSEMBL:ENSP00000364970:human:45 kDa protein:E=79.5528 | ENSEMBL:ENSP00000292644:human:26S protease regulatory subunit 7:E=78.8239 | ENSEMBL:ENSP00000157812:human:Isoform…
ZK822.5	191860_at	ZK822.5a	ZK822.5	WBGene00014092	ZK822.5b	ZK822.5		snp_ZK822[2]	1	1	Larval Expression: pharynx; intestine - posterior cells; renal gland cells; anal depressor muscle; body wall muscle; Nervous System; head neurons; amphids; unidentified cells in head;|Larval Expression: pharynx; body wall muscle;	head|pharynx|intestine|head neurons|vulval muscle|nervous system|rectal gland cells|Reproductive System|body wall muscle|anal depressor muscle|gonad sheath cells|amphids|pharynx|body wall muscle		Molecular_function:transporter activity|Biological_process:transport|Cellular_component:membrane|Cellular_component:integral to membrane|Biological_process:sodium ion transport|Cellular_component:cell wall (sensu Proteobacteria)|Molecular_function:sodium ion transporter activity|Molecular_function:pantothenate transporter activity|Biological_process:pantothenate transport|Molecular_function:sodiu…	KOG2349	Na+:iodide/myo-inositol/multivitamin symporters	ENSEMBL:ENSP00000299233:human:Solute carrier family 5 (Iodide transporter), member 8:E=69.0269 | ENSEMBL:ENSP00000310208:human:Sodium-dependent multivitamin transporter:E=68.6198 | ENSEMBL:ENSP00000222248:human:Sodium/iodide cotransporter:E=65.1308 | ENSEMBL:ENSP00000280467:human:Solute carrier family 5 (Sodium/glucose cotransporter), member 12:E=57.7212 | ENSEMBL:ENSP00000339594:human:SLC5A12 pr…
T21B10.7	175118_s_at	T21B10.7		WBGene00011889				uCE3-884|uCE3-882|uCE3-883	1	1	Larval Expression: pharynx; stomato-intestinal muscle; anal depressor muscle; body wall muscle; hypodermis; seam cells; Nervous System; neurons along body; tail neurons; unidentified cells in head; unidentified cells in tail ;	head|tail|pharynx|hypodermis|tail neurons|nervous system|seam cells|body wall muscle|anal depressor muscle|stomato-intestinal muscle|neurons along body		Molecular_function:ATP binding|Molecular_function:unfolded protein binding|Biological_process:protein folding|Molecular_function:protein binding|Biological_process:cellular protein metabolism|Biological_process:embryonic development (sensu Metazoa)|Biological_process:reproduction|Biological_process:hermaphrodite genitalia development|Biological_process:larval development (sensu Nematoda)|Biologic…	KOG0363	Chaperonin complex component, TCP-1 beta subunit (CCT2)	ENSEMBL:ENSP00000299300:human:T-complex protein 1 subunit beta:E=182.886 | ENSEMBL:ENSP00000258091:human:T-complex protein 1 subunit eta:E=78.0862 | ENSEMBL:ENSP00000233836:human:T-complex protein 1 subunit delta:E=71.0915 | ENSEMBL:ENSP00000280326:human:T-complex protein 1 subunit epsilon:E=70.6778 | ENSEMBL:ENSP00000239585:human:T-complex protein 1 subunit alpha:E=70.3665 | ENSEMBL:ENSP00000357…
F56D1.3	187568_at	F56D1.3		WBGene00018961				ok458	0	0	Larval Expression: pharynx;	pharynx	20	Molecular_function:structural constituent of ribosome|Biological_process:protein biosynthesis|Cellular_component:intracellular|Cellular_component:ribosome|Biological_process:positive regulation of growth rate|Biological_process:embryonic development (sensu Metazoa)	KOG3419	Mitochondrial/chloroplast ribosomal protein S16	ENSEMBL:ENSP00000299418:human:28S ribosomal protein S16, mitochondrial precursor:E=21.6383 | ENSEMBL:ENSP00000362031:human:11 kDa protein:E=15.8861 | FLYBASE:CG8338-PA:fly:Flybase gene name is mRpS16-PA:E=24.4815 |
C29F9.7	192374_s_at	C29F9.7		WBGene00003931		pat-4	The pat-4 gene encodes a serine/threonine kinase orthologous to human integrin-linked kinase (ILK, OMIM:602366) and is required for formation of integrin-mediated muscle cell attachments during embryogenesis; PAT-4 probably functions as an adaptor molecule and localizes to dense bodies and M lines; PAT-4 forms a ternary complex with PAT-6/actopaxin and UNC-112, and requires UNC-112, UNC-52/perlec…	st551|st552|st579|st580	1	1	The pat-4::gfp transgene is initially expressed weakly throughout postgastrulation embryos. By 420 min postfertilization, PAT-4/ILK::GFP is primarily observed in the body-wall muscle cells, where it colocalizes with the integrin PAT-3 subunit. pat-4::gfp is also transiently expressed in the pharynx during embryogenesis. In adult hermaphrodites, pat-4::gfp expression is observed in body-wall muscl…	pharynx|spermathecae|distal tip cells|vulval muscle|uterine muscle|pharynx|head neurons|tail neurons|vulval muscle|nervous system|Reproductive System|body wall muscle|neurons along body|pharyngeal-intestinal valve	1	Molecular_function:protein kinase activity|Molecular_function:ATP binding|Biological_process:protein amino acid phosphorylation|Molecular_function:protein-tyrosine kinase activity|Molecular_function:protein serine/threonine kinase activity|Biological_process:embryonic development (sensu Metazoa)|Biological_process:larval development (sensu Nematoda)|Biological_process:physiological process|Biolog…	KOG0195	Integrin-linked kinase	ENSEMBL:ENSP00000299421:human:Integrin-linked protein kinase:E=149.538 | ENSEMBL:ENSP00000322251:human:Isoform 2 of Serine/threonine-protein kinase TNNI3K:E=25.4815 | ENSEMBL:ENSP00000359928:human:Isoform 1 of Serine/threonine-protein kinase TNNI3K:E=25.4318 | ENSEMBL:ENSP00000340257:human:Isoform 2 of Mitogen-activated protein kinase kinase kinase MLT:E=24.3372 | ENSEMBL:ENSP00000364361:human:Is…
F43G9.1	191349_at	F43G9.1		WBGene00009664				tm307|eh15|ev740|ev741|ok255|uCE6-1477|pkP6166	1	1	Larval Expression: pharynx; intestine; developing vulva; body wall muscle; hypodermis; seam cells; unidentified cells in tail ;|Larval Expression: pharynx; intestine; body wall muscle; seam cells; Nervous System; unidentified cells in head; unidentified cells in tail ;	tail|pharynx|hypodermis|intestine|vulval muscle|seam cells|Reproductive System|body wall muscle|developing vulva|stomato-intestinal muscle|head|tail|pharynx|intestine|vulval muscle|nervous system|seam cells|Reproductive System|body wall muscle	1	Molecular_function:oxidoreductase activity, acting on NADH or NADPH, NAD or NADP as acceptor|Biological_process:metabolism|Molecular_function:3-isopropylmalate dehydrogenase activity|Cellular_component:cytoplasm|Biological_process:leucine biosynthesis|Molecular_function:isocitrate dehydrogenase (NAD+) activity|Cellular_component:mitochondrion|Biological_process:tricarboxylic acid cycle|Molecular_…	KOG0785	Isocitrate dehydrogenase, alpha subunit	ENSEMBL:ENSP00000299518:human:Isoform 1 of Isocitrate dehydrogenase [NAD] subunit alpha, mitochondrial precursor:E=125.699 | ENSEMBL:ENSP00000344793:human:Isoform A of Isocitrate dehydrogenase [NAD] subunit beta, mitochondrial precursor:E=72.8539 | ENSEMBL:ENSP00000217901:human:Isocitrate dehydrogenase [NAD] subunit gamma, mitochondrial precursor:E=72.0132 | ENSEMBL:ENSP00000370247:human:42 kDa p…
ZK973.11	188903_s_at	ZK973.11		WBGene00022836				ok415	1	0	Larval Expression: intestine; Nervous System; head neurons;	intestine|head neurons|nervous system		Molecular_function:isomerase activity|Molecular_function:electron carrier activity|Molecular_function:protein disulfide oxidoreductase activity|Biological_process:cell redox homeostasis|Biological_process:glycerol ether metabolism|Cellular_component:endoplasmic reticulum|Biological_process:embryonic development (sensu Metazoa)	KOG4277	Uncharacterized conserved protein, contains thioredoxin domain	ENSEMBL:ENSP00000299608:human:Isoform 1 of Protein disulfide-isomerase TXNDC10 precursor:E=54.1675 | ENSEMBL:ENSP00000286091:human:Protein disulfide-isomerase A4 precursor:E=18.2147 | ENSEMBL:ENSP00000327801:human:Protein disulfide-isomerase precursor:E=15.9586 | ENSEMBL:ENSP00000350989:human:thioredoxin domain containing 5 isoform 2:E=14.8239 | ENSEMBL:ENSP00000336896:human:Thioredoxin domain-co…
T07C12.9	189984_s_at	T07C12.9		WBGene00011573				tm2072					7	Molecular_function:methyltransferase activity	TWOG0173	Phenylethanolamine N-methyltransferase/indolethylamine N-methyltransferase/nicotinamide N-methyltransferase	ENSEMBL:ENSP00000299964:human:Nicotinamide N-methyltransferase:E=20.1308 | ENSEMBL:ENSP00000013222:human:Indolethylamine N-methyltransferase:E=18.7447 | ENSEMBL:ENSP00000269582:human:Phenylethanolamine N-methyltransferase:E=14.4949 |
B0303.2	187519_at	B0303.2		WBGene00015124				uCE6-1113	1	1	Detected exclusively outside the nervous system.|Larval Expression: pharynx; intestine; body wall muscle;	pharynx|intestine|vulval muscle|uterine muscle|Reproductive System|body wall muscle	1	Molecular_function:methyltransferase activity	TWOG0173	Phenylethanolamine N-methyltransferase/indolethylamine N-methyltransferase/nicotinamide N-methyltransferase	ENSEMBL:ENSP00000299964:human:Nicotinamide N-methyltransferase:E=20.9586 | ENSEMBL:ENSP00000013222:human:Indolethylamine N-methyltransferase:E=15.1308 | ENSEMBL:ENSP00000269582:human:Phenylethanolamine N-methyltransferase:E=11.7447 |
E02H4.1	192638_at	E02H4.1		WBGene00000952		del-1	del-1 encodes an ion channel protein of the DEG/ENaC (degenerin/epithelial Na+ channel) family; like other members of the degenerin family, DEL-1 is predicted to function as a sensory mechanotransduction channel, however detailed analysis of the DEL-1 mutant phenotype has not yet been reported; DEL-1 is expressed postembryonically in the VA and VB motor neurons and in the FLP sensory neurons; the…	bz33|ok150	1	0	single cell-type labelled with constructs using this promoter = VB|del-1 is expressed in the VB motor neurons beginning in the L2 larval stage. By the end of L2, del-1::GFP is also visible in a few VA motor neurons at the anterior end of the nerve cord. Expression of del-1::GFP in the VAs progresses in a wave from anterior to posterior, with all VAs expressing del-1::GFP by the adult stage. Thus,…	neurons|VB neurons|VB neurons|VA neurons|ventral nerve cord|nervous system	9	Molecular_function:ion channel activity|Biological_process:ion transport|Cellular_component:integral to membrane|Molecular_function:sodium channel activity|Biological_process:sodium ion transport|Cellular_component:membrane|Molecular_function:amiloride-sensitive sodium channel activity	KOG4294	Non voltage-gated ion channels (DEG/ENaC family)	ENSEMBL:ENSP00000300061:human:Amiloride-sensitive sodium channel gamma-subunit:E=41.699 | ENSEMBL:ENSP00000228916:human:Isoform 1 of Amiloride-sensitive sodium channel subunit alpha:E=40.301 | ENSEMBL:ENSP00000353292:human:Isoform 2 of Amiloride-sensitive sodium channel subunit alpha:E=40.0706 | ENSEMBL:ENSP00000345751:human:Isoform 1 of Amiloride-sensitive sodium channel subunit beta:E=39.6576 |…
C41C4.5	193711_s_at	C41C4.5		WBGene00006832		unc-105	unc-105 encodes a muscle degenerin, a mechanosensory membrane channel that is a member of the degenerin ion channel superfamily and similar to subunits of the mammalian amiloride-sensitive epithelial sodium channel (ENaC, OMIM:600761); UNC-105 is required for normal growth and for normal contraction and organization of muscle, where it is expressed; UNC-105 interacts with LET-2, an alpha2 chain o…	n490n785|n490n786|n787|n788|n795|n796|n797|n798|n799|n801|n802|n803|n804|n805|n806|n807|n808|n809|n810|n811|n812|n813|n814|n815|n816|n817|n818|n819|n820|n506|n490|n785|n786|n1274|ok1432|uCE2-1775					1	Molecular_function:ion channel activity|Biological_process:ion transport|Cellular_component:integral to membrane|Molecular_function:sodium channel activity|Biological_process:sodium ion transport|Cellular_component:membrane|Molecular_function:amiloride-sensitive sodium channel activity	KOG4294	Non voltage-gated ion channels (DEG/ENaC family)	ENSEMBL:ENSP00000300061:human:Amiloride-sensitive sodium channel gamma-subunit:E=41.7212 | ENSEMBL:ENSP00000228916:human:Isoform 1 of Amiloride-sensitive sodium channel subunit alpha:E=39.3665 | ENSEMBL:ENSP00000353292:human:Isoform 2 of Amiloride-sensitive sodium channel subunit alpha:E=39.1192 | ENSEMBL:ENSP00000345751:human:Isoform 1 of Amiloride-sensitive sodium channel subunit beta:E=38.2596…
F47G6.2	182169_at	F47G6.2		WBGene00018579				dx32|dx40|h292|oz188|q497|q535|q540|ok1117|uCE1-906|uCE1-905					0	Molecular_function:catalytic activity|Biological_process:metabolism|Molecular_function:ligase activity|Molecular_function:o-succinylbenzoate-CoA ligase activity|Biological_process:menaquinone biosynthesis|Molecular_function:(2,3-dihydroxybenzoyl)adenylate synthase activity|Biological_process:siderophore biosynthesis|Biological_process:propionate catabolism, 2-methylcitrate cycle|Molecular_functio…	KOG1177	Long chain fatty acid acyl-CoA ligase	ENSEMBL:ENSP00000300441:human:Hypothetical protein FLJ20920:E=39.8539 | ENSEMBL:ENSP00000219054:human:LOC123876 protein:E=12.6021 | ENSEMBL:ENSP00000327453:human:Hypothetical protein HYST1046:E=11.0706 | FLYBASE:CG12512-PA:fly:Flybase gene name is CG12512-PA:E=32.6576 | FLYBASE:CG11453-PA:fly:Flybase gene name is CG11453-PA:E=13.9208 | FLYBASE:CG9993-PA:fly:Flybase gene name is CG9993-PA:E=13.055…
Y43B11AR.3	177313_at	Y43B11AR.3		WBGene00021544				ok1183									ENSEMBL:ENSP00000300450:human:Probable tRNA pseudouridine synthase 2:E=14.5528 |
T03F1.2	187381_s_at	T03F1.2		WBGene00000764		coq-4	coq-4 encodes an ortholog of S. cerevisiae COQ4; while COQ-4 is conserved between eukaryotes and bacteria, its biochemical function is unknown; by orthology, COQ-4 is predicted to peripherally associate with the matrix face of the mitochondrial inner membrane, in a complex with COQ-3 (and perhaps COQ-6), and to be required to maintain a steady-state level of CLK-1/COQ-7 protein; COQ-4 is required…	ok1490|ok1472					2	Biological_process:determination of adult life span			ENSEMBL:ENSP00000300452:human:Ubiquinone biosynthesis protein COQ4 homolog:E=45.8861 | ENSEMBL:ENSP00000361966:human:Coenzyme Q4 homolog:E=17.6576 | FLYBASE:CG32174-PB:fly:Flybase gene name is CG32174-PB:E=43.0269 |
ZK512.3	173175_s_at	ZK512.3		WBGene00000425		ced-11	The ced-11 gene encodes a predicted transmembrane ion channel related to the long transient receptor potential channel (LTRPC) subfamily of TRP channels found in Drosophila and mammals; CED-11 functions as a downstream effector in the programmed cell death pathway and may play a role in affecting the morphological changes seen in the nucleus, cytoplasm, and plasma membrane of apoptotic cells.	n2744|n2745|n2832|n2833|n2834|tm2220	0	0	Expression begins in early embryos and continues into young larval stages. In older embryos and young larvae extensive nuclear expression is seen in hypodermal cells. In young embryos mosaic nuclear-localised and diffuse expression is seen in a variable number of cells (from a few to most cells in the embryo).	hypodermal	5		KOG3614	Ca2+/Mg2+-permeable cation channels (LTRPC family)	ENSEMBL:ENSP00000300482:human:Isoform 1 of Transient receptor potential cation channel subfamily M member 2:E=26.3279 | ENSEMBL:ENSP00000300481:human:Isoform 2 of Transient receptor potential cation channel subfamily M member 2:E=24.2366 | ENSEMBL:ENSP00000366314:human:Isoform 9 of Transient receptor potential cation channel subfamily M member 3:E=18.3566 | ENSEMBL:ENSP00000366315:human:Isoform 2…
K07A12.3	191143_at	K07A12.3		WBGene00000209		asg-1	asg-1 encodes a homolog of the proton-translocating F0 ATP synthase complex subunit g; by homology, ASG-1 is predicted to function in ATP synthesis, although its precise role in ATP anabolism is not yet known; in C. elegans, asg-1 activity is required for transposon silencing in the germline, suggesting that healthy energy metabolism is necessary for this process; in addition, large-scale RNAi sc…	tm2595|ok1910					18	Molecular_function:hydrogen-transporting ATP synthase activity, rotational mechanism|Molecular_function:hydrogen-transporting ATPase activity, rotational mechanism|Biological_process:ATP synthesis coupled proton transport|Cellular_component:proton-transporting two-sector ATPase complex|Biological_process:positive regulation of growth rate|Biological_process:embryonic development (sensu Metazoa)|B…	KOG4103	Mitochondrial F1F0-ATP synthase, subunit g/ATP20	ENSEMBL:ENSP00000300688:human:ATP synthase subunit g, mitochondrial:E=10.4949 | FLYBASE:CG6105-PA:fly:Flybase gene name is l(2)06225-PA:E=13.0269 |
C53B7.4	189436_at	C53B7.4		WBGene00000210		asg-2	asg-2 encodes a homolog of ATP synthase G required both for growth at a normally high rate and for normal osmoregulation.	tm1472					16	Molecular_function:hydrogen-transporting ATP synthase activity, rotational mechanism|Molecular_function:hydrogen-transporting ATPase activity, rotational mechanism|Biological_process:ATP synthesis coupled proton transport|Cellular_component:proton-transporting two-sector ATPase complex|Biological_process:positive regulation of growth rate|Biological_process:osmoregulation|Biological_process:embry…	KOG4103	Mitochondrial F1F0-ATP synthase, subunit g/ATP20	ENSEMBL:ENSP00000300688:human:ATP synthase subunit g, mitochondrial:E=10.4949 | FLYBASE:CG6105-PA:fly:Flybase gene name is l(2)06225-PA:E=14.301 |
C47B2.3	187081_s_at	C47B2.3		WBGene00006529		tba-2	tba-2 encodes a tubulin with similarity to the murine alpha-2 chain; in small scale assays tba-1(RNAi) has no phenotype and was found to function redundantly with its isotype tba-1 to form spindle structures in embryos with the tbb-1 and tbb-2 beta-isotypes.	sb51|sb25|sb27|sb117|sb116	1	0	Low level of transcription of the alpha-2 tubulin gene is observed in embryos gradually increasing in L1, L2 and finally reaching a maximum in L3. In L4 and adults transcription returns to basal embryonic levels.|Following hatching, 6 pharyngeal muscle cells stain becoming increasingly intense during larval and adult development. 6-7 neurons are stained in the ventral cord identified as DB motor …	neurons|pharyngeal muscle|ventral cord motor neurons	20	Molecular_function:structural molecule activity|Biological_process:microtubule-based movement|Cellular_component:microtubule|Molecular_function:GTPase activity|Molecular_function:GTP binding|Biological_process:protein polymerization|Cellular_component:protein complex|Cellular_component:cytoplasm|Biological_process:embryonic development (sensu Metazoa)|Biological_process:spindle organization and b…	KOG1376	Alpha tubulin	ENSEMBL:ENSP00000301071:human:Tubulin alpha-3 chain:E=223.292 | ENSEMBL:ENSP00000336799:human:Tubulin alpha-ubiquitous chain:E=223.292 | ENSEMBL:ENSP00000301072:human:Tubulin alpha-6 chain:E=222.553 | ENSEMBL:ENSP00000326042:human:Isoform 1 of Tubulin alpha-2 chain:E=220.854 | ENSEMBL:ENSP00000248437:human:Tubulin alpha-1 chain:E=219.469 | ENSEMBL:ENSP00000318575:human:Tubulin alpha-8 chain:E=216…
K11H3.1	173263_s_at	K11H3.1b	K11H3.1	WBGene00010778	K11H3.1a	gpdh-2	gpdh-2 encodes one of two C. elegans glycerol 3-phosphate dehydrogenases; although loss of gpdh-2 activity via large-scale RNAi screens results in no obvious defects, expression of a gpdh-2 cDNA in Saccharomyces cerevisiae hog1 mutants is able to rescue the high osmolarity-sensitive growth phenotype of these mutants, suggesting that gpdh-2 encodes a functional glycerol 3-phosphate dehydrogenase.	ok1733|kb33	1	1	GFP transcriptional reporters demonstrated constitutive expression of gpdh-2 in the intestine, hypodermis, and excretory cell.|Larval Expression: intestine; Reproductive System; developing spermatheca; body wall muscle; Nervous System; ventral nerve cord; head neurons;	intestine|head neurons|ventral nerve cord|nervous system|Reproductive System|body wall muscle|developing spermatheca|spermatheca		Molecular_function:glycerol-3-phosphate dehydrogenase (NAD+) activity|Biological_process:glycerol-3-phosphate metabolism|Cellular_component:glycerol-3-phosphate dehydrogenase complex|Molecular_function:oxidoreductase activity, acting on CH-OH group of donors|Biological_process:carbohydrate metabolism|Molecular_function:oxidoreductase activity, acting on the CH-OH group of donors, NAD or NADP as a…	InP_uni_003096		ENSEMBL:ENSP00000301149:human:Glycerol-3-phosphate dehydrogenase [NAD+], cytoplasmic:E=107.77 | ENSEMBL:ENSP00000282541:human:Glycerol-3-phosphate dehydrogenase 1-like:E=104.699 | FLYBASE:CG9042-PB:fly:Flybase gene name is Gpdh-PB:E=114.26 | FLYBASE:CG3215-PA:fly:Flybase gene name is CG3215-PA:E=79.3872 | FLYBASE:CG31169-PB:fly:Flybase gene name is CG31169-PB:E=67.3468 |
H06H21.6	185132_at	H06H21.6	H06H21.6	WBGene00019163		ubxn-6		tm827	1	0	Larval Expression: Nervous System; head neurons;	head neurons|nervous system	11		KOG2699	Predicted ubiquitin regulatory protein	ENSEMBL:ENSP00000301281:human:Isoform 1 of UBX domain-containing protein 1:E=42.1805 | FLYBASE:CG5469-PD:fly:Flybase gene name is Gint3-PD:E=43.2441 |
C16C10.10	189158_at	C16C10.10		WBGene00006448		tag-73		tm1266|gk189	1	1	Larval Expression: pharynx; pharyngeal-intestinal valve; intestine; anal sphincter; seam cells; Nervous System; head neurons; amphids;	pharynx|intestine|head neurons|vulval muscle|nervous system|seam cells|Reproductive System|amphids|anal sphincter|pharyngeal-intestinal valve	2	Molecular_function:lactoylglutathione lyase activity|Biological_process:carbohydrate metabolism	KOG2943	Predicted glyoxalase	ENSEMBL:ENSP00000301329:human:Chromosome 17 open reading frame 25:E=70.0915 | ENSEMBL:ENSP00000301328:human:Hypothetical protein:E=52.7447 | FLYBASE:CG1532-PA:fly:Flybase gene name is CG1532-PA:E=68.4949 |
C25D7.8	179061_at	C25D7.8		WBGene00007718				snp_C33G3[6]					11		KOG3991	Uncharacterized conserved protein	ENSEMBL:ENSP00000301453:human:Hypothetical protein DKFZp564E242:E=37.9586 | ENSEMBL:ENSP00000203664:human:Isoform 1 of Ubiquitin thioesterase protein OTUB2:E=27.4949 | ENSEMBL:ENSP00000367021:human:Isoform 2 of Ubiquitin thioesterase protein OTUB1:E=26.6778 | FLYBASE:CG4968-PA:fly:Flybase gene name is CG4968-PA:E=39.9586 |
F32B4.4	193790_at	F32B4.4b	F32B4.4	WBGene00009314	F32B4.4a	F32B4.4		uCE1-1163						Molecular_function:nucleotide binding|Molecular_function:nucleic acid binding			ENSEMBL:ENSP00000301740:human:Isoform 1 of Serine/arginine repetitive matrix protein 2:E=12.8239 | ENSEMBL:ENSP00000326261:human:Isoform 1 of Serine/arginine repetitive matrix protein 1:E=11.6576 | ENSEMBL:ENSP00000363507:human:Serine/arginine repetitive matrix 1:E=10.7959 | FLYBASE:CG6995-PA:fly:Flybase gene name is CG6995-PA:E=10.7696 |
Y57A10A.29	186982_at	Y57A10A.29		WBGene00013269				ttTi2606							KOG3326	Uncharacterized conserved protein	ENSEMBL:ENSP00000301761:human:CDNA FLJ20487 fis, clone KAT08245:E=16.2218 | FLYBASE:CG14757-PA:fly:Flybase gene name is CG14757-PA:E=15.1487 | FLYBASE:CG12895-PA:fly:Flybase gene name is CG12895-PA:E=15.0269 |
Y76A2B.5	181278_s_at	Y76A2B.5		WBGene00013577				snp_F52H2[5]	0	1	This complex expression pattern is seen in all stages after 3-fold embryo, and predominantly consists of weak diffuse staining throughout the worm. More specific expression is occasionally seen in the vulva and somatic gonad of adult worms, and also in some body-wall muscle cells.	vulva|pharynx|intestine|somatic gonad	2	Biological_process:DNA repair	KOG3994	Uncharacterized conserved protein	ENSEMBL:ENSP00000301920:human:Protein C2orf25, mitochondrial precursor:E=38.8239 | ENSEMBL:ENSP00000364890:human:33 kDa protein:E=38.8239 | FLYBASE:CG12118-PA:fly:Flybase gene name is CG12118-PA:E=10.3566 |
Y106G6H.8	185300_at	Y106G6H.8		WBGene00013720				tm728|ok951|tm747					2		KOG3472	Predicted small membrane protein	ENSEMBL:ENSP00000301939:human:Chromosome 17 open reading frame 61:E=15.3098 | FLYBASE:CG4686-PA:fly:Flybase gene name is CG4686-PA:E=17.7447 |
ZK1248.16	175708_s_at	ZK1248.16		WBGene00002268		lec-5		tm1178					8	Molecular_function:sugar binding	KOG3587	Galectin, galactose-binding lectin	ENSEMBL:ENSP00000302100:human:Galectin-4:E=26.0969 | ENSEMBL:ENSP00000312259:human:Galectin-9:E=25.5686 | ENSEMBL:ENSP00000306228:human:Isoform Short of Galectin-9:E=25.5528 | ENSEMBL:ENSP00000318214:human:Isoform Long of Galectin-9:E=25.2292 | ENSEMBL:ENSP00000328797:human:35 kDa protein:E=23.1805 | ENSEMBL:ENSP00000315564:human:Galectin-9 like:E=22.8539 | ENSEMBL:ENSP00000329932:human:galectin …
F34D6.3	188131_s_at	F34D6.3		WBGene00006318		sup-9	sup-9 encodes one of 44 C. elegans TWK (two-P domain K+) potassium channel subunits that contain two pore-forming domains and four transmembrane domains; sup-9 was originally defined by gain-of-function mutations that result in defects in pharyngeal, body-wall, egg-laying, and enteric muscle activation; loss of sup-9 function via reversion or RNA-mediated interference (RNAi) does not result in an…	e2655|e2661|lr1|lr11|lr35|lr38|lr45|lr57|lr73|lr100|lr129|lr142|lr164|lr165|n186|n188|n189|n190|n191|n213|n219|n222|n223|n229|n233|n238|n240|n241|n260|n261|n264|n266|n271|n292|n345|n350|n353|n508|n514|n518|n519|n619|n625|n634|n636|n659|n668|n1008|n1009|n1012|n1016|n1017|n1020|n1023|n1025|n1026|n1028|n1037|n1428|n1469|n1472|n1549|n1550n2174|n1553|n1557|n1626|n1913|n1914|n2175|n2176|n2276|n2278|n22…	1	1	Neurons and muscle.|The body-wall muscle staining became apparent at the 3.5-fold stage of embryogenesis, was most apparent in late embryos and L1 stage larvae, and persisted to adulthood. The vulval muscles, predominantly the four Vm1 cells, and the intestinal muscles also displayed GFP fluorescence. Weaker fluorescence was observed in the anal depressor and anal sphincter muscles. GFP expressio…	muscle|neurons|head neurons|vulval muscle	1	Molecular_function:potassium channel activity|Biological_process:potassium ion transport|Cellular_component:membrane|Molecular_function:voltage-gated potassium channel activity	KOG4404	Tandem pore domain K+ channel TASK3/THIK-1	ENSEMBL:ENSP00000302166:human:Potassium channel subfamily K member 9:E=82.7959 | ENSEMBL:ENSP00000306275:human:Potassium channel subfamily K member 3:E=81.6576 | ENSEMBL:ENSP00000244085:human:Potassium channel subfamily K member 15:E=64.4089 | ENSEMBL:ENSP00000264101:human:Potassium channel subfamily K member 2:E=30.0862 | ENSEMBL:ENSP00000355918:human:potassium channel, subfamily K, member 2 iso…
B0024.10	173957_s_at	B0024.10		WBGene00007100				ok915|tm2720	0	0	Expression is predominantly in adult stages, but similar staining is seen in all larval stages. Expression is seen in intestinal nuclei, the pharynx (muscle and epithelial cells), and other cells in the head and tail (probably hypodermis).	pharynx|hypodermis|intestine	2		InP_uni_002431		ENSEMBL:ENSP00000302176:human:Isoform 1 of Tether containing UBX domain for GLUT4:E=17.0044 | ENSEMBL:ENSP00000306625:human:Isoform 2 of Tether containing UBX domain for GLUT4:E=15.5229 | FLYBASE:CG33722-PC:fly:Flybase gene name is CG33722-PC:E=14.6383 |
T14D7.1	192225_at	T14D7.1		WBGene00011767			T14D7.1 is orthologous to the human gene ALANINE-GLYOXYLATE AMINOTRANSFERASE HOMOLOG (AGXT; OMIM:604285), which when mutated leads to disease.	oy42|oy56|ok545|snp_R08B4[1]	0	1	Larval Expression: intestine; body wall muscle;	intestine|body wall muscle	24	Molecular_function:transaminase activity|Biological_process:metabolism|Biological_process:biosynthesis	KOG2862	Alanine-glyoxylate aminotransferase AGT1	ENSEMBL:ENSP00000302620:human:Serine--pyruvate aminotransferase:E=88.7447 | FLYBASE:CG3926-PA:fly:Flybase gene name is Spat-PA:E=86.1079 |
C05G5.1	178405_at	C05G5.1		WBGene00007347				CE6-208|uCE6-1488|uCE6-1487					31	Molecular_function:transporter activity|Biological_process:transport|Cellular_component:integral to membrane	KOG2563	Permease of the major facilitator superfamily	ENSEMBL:ENSP00000302868:human:MYL5:E=63.585 | ENSEMBL:ENSP00000238667:human:Feline leukemia virus subgroup C receptor-related protein 2:E=38.4437 | ENSEMBL:ENSP00000307545:human:CDNA: FLJ22269 fis, clone HRC03179:E=35.2007 | ENSEMBL:ENSP00000294827:human:Feline leukemia virus subgroup C receptor-related protein 1:E=34.5686 | ENSEMBL:ENSP00000355937:human:54 kDa protein:E=24.1427 | ENSEMBL:ENSP000…
W08E12.7	188669_at	W08E12.7		WBGene00021088				tm1209|uCE2-1504						Molecular_function:metalloexopeptidase activity|Biological_process:proteolysis|Molecular_function:methionyl aminopeptidase activity|Cellular_component:nucleosome|Molecular_function:DNA binding|Cellular_component:nucleus|Biological_process:nucleosome assembly	KOG2776	Metallopeptidase	ENSEMBL:ENSP00000302886:human:Proliferation-associated protein 2G4:E=99.6778 | ENSEMBL:ENSP00000261220:human:CDNA FLJ34411 fis, clone HEART2002220, highly similar to METHIONINE AMINOPEPTIDASE 2:E=22.8539 | ENSEMBL:ENSP00000325312:human:Methionine aminopeptidase 2:E=22.7696 | FLYBASE:CG10576-PA:fly:Flybase gene name is CG10576-PA:E=92.1487 | FLYBASE:CG4008-PA:fly:Flybase gene name is und-PA:E=19.4…
F31F4.7	191549_at	F31F4.7		WBGene00017959		ugt-42		ttTi2638					21	Molecular_function:transferase activity, transferring hexosyl groups|Biological_process:metabolism	KOG1192	UDP-glucuronosyl and UDP-glucosyl transferase	ENSEMBL:ENSP00000303174:human:UDP-glucuronosyltransferase 1-6 precursor:E=32.2924 | ENSEMBL:ENSP00000346768:human:UDP-glucuronosyltransferase 1-9 precursor:E=31.2292 | ENSEMBL:ENSP00000343838:human:UDP-glucuronosyltransferase 1-7 precursor:E=30.4559 | ENSEMBL:ENSP00000362559:human:UDP-glucuronosyltransferase 1-8 precursor:E=29.9586 | ENSEMBL:ENSP00000287677:human:60 kDa protein:E=29.8239 | ENSEMB…
T07H6.1	174227_at	T07H6.1a	T07H6.1	WBGene00020330	T07H6.1b	T07H6.1		ok1339|cxTi7116|uCE5-2023|CE5-209						Molecular_function:structural molecule activity|Biological_process:microtubule-based movement|Cellular_component:microtubule	KOG1516	Carboxylesterase and related proteins	ENSEMBL:ENSP00000303211:human:Isoform 2 of Acetylcholinesterase precursor:E=48.8239 | ENSEMBL:ENSP00000350037:human:Acetylcholinesterase isoform E4-E6 variant:E=48.2219 | ENSEMBL:ENSP00000241069:human:ACHE protein:E=47.8861 | ENSEMBL:ENSP00000264381:human:Cholinesterase precursor:E=45.8539 | ENSEMBL:ENSP00000317842:human:carboxylesterase 2 isoform 1:E=45.3188 | ENSEMBL:ENSP00000304782:human:ester…
C25A1.7	173901_s_at	C25A1.7		WBGene00002153		irs-2	irs-2 encodes a predicted mitochondrial isoleucyl-tRNA synthetase (IleRS), a class I aminoacyl-tRNA synthetase that catalyzes the attachment of isoleucine to its cognate tRNA and is thus required for protein biosynthesis; loss of irs-2 activity via RNA-mediated interference (RNAi) in the hypersensitive rrf-3 strain results in thin animals who grow at slower rates than wild type, indicating that I…	cxTi9943					2	Molecular_function:aminoacyl-tRNA ligase activity|Molecular_function:ATP binding|Biological_process:tRNA aminoacylation for protein translation|Molecular_function:isoleucine-tRNA ligase activity|Biological_process:isoleucyl-tRNA aminoacylation|Molecular_function:leucine-tRNA ligase activity|Biological_process:leucyl-tRNA aminoacylation|Molecular_function:valine-tRNA ligase activity|Biological_pro…	KOG0433	Isoleucyl-tRNA synthetase	ENSEMBL:ENSP00000303279:human:Isoleucyl-tRNA synthetase, mitochondrial precursor:E=148.796 | ENSEMBL:ENSP00000317770:human:CDNA FLJ10326 fis, clone NT2RM2000577, weakly similar to ISOLEUCYL- TRNA SYNTHETASE:E=123.921 | ENSEMBL:ENSP00000354047:human:Isoleucyl-tRNA synthetase, cytoplasmic:E=56.1675 | ENSEMBL:ENSP00000364794:human:IARS protein:E=42.0177 | ENSEMBL:ENSP00000373037:human:Valyl-tRNA syn…
ZK1058.2	174553_at	ZK1058.2	ZK1058.2	WBGene00003930		pat-3		mu337|rh54|rh96|rh151|st423|st559|st564|snp_ZK1058[1]	0	1	It was also detected in single sarcomere muscles. It is located in the anal depressor muscle at the ventral attachment of the muscle, apposing the anus. Staining was detected along the middle strut that straddles the anus. beta-pat-3 was also detected on the ventral surface of the sphincter muscle and the basal surface of the intestinal muscles. In the vulva muscles, beta-pat-3 was located ventra…	muscle|intestinal|anus|vulval muscle|uterine muscle|sphincter muscle	5	Biological_process:cell adhesion|Biological_process:cell-matrix adhesion|Cellular_component:integrin complex|Biological_process:development|Biological_process:embryonic development (sensu Metazoa)|Biological_process:physiological process|Biological_process:determination of adult life span|Biological_process:locomotory behavior|Biological_process:reproduction|Biological_process:cell migration	KOG1226	Integrin beta subunit (N-terminal portion of extracellular region)	ENSEMBL:ENSP00000303351:human:integrin beta 1 isoform 1A precursor:E=175.004 | ENSEMBL:ENSP00000302683:human:Isoform Beta-1D of Integrin beta-1 precursor:E=173.959 | ENSEMBL:ENSP00000364094:human:Isoform Beta-1C of Integrin beta-1 precursor:E=166.959 | ENSEMBL:ENSP00000352630:human:Isoform Beta-1C-2 of Integrin beta-1 precursor:E=166.854 | ENSEMBL:ENSP00000262017:human:Isoform Beta-3A of Integrin…
C05D11.12	171813_x_at	C05D11.12		WBGene00002855		let-721	The let-721 gene encodes an ortholog of the human gene SIMILAR TO ELECTRON-TRANSFERRING-FLAVOPROTEIN DEHYDROGENASE (ETFDH), which when mutated leads to glutaricaciduria type IIC (OMIM:231675).	s2812|s2447	0	1	Larval Expression: pharynx; intestine; body wall muscle; unidentified cells;|Larval Expression: pharynx; intestine; body wall muscle; excretory cell; unidentified cells; unidentified cells in tail ;	pharynx|intestine|body wall muscle|tail|pharynx|intestine|body wall muscle|excretory cell	2	Molecular_function:electron-transferring-flavoprotein dehydrogenase activity|Biological_process:electron transport|Molecular_function:oxidoreductase activity|Biological_process:photosynthesis|Biological_process:chlorophyll biosynthesis|Molecular_function:geranylgeranyl reductase activity|Biological_process:positive regulation of growth rate|Biological_process:embryonic development (sensu Metazoa)…	KOG2415	Electron transfer flavoprotein ubiquinone oxidoreductase	ENSEMBL:ENSP00000303552:human:Isoform 1 of Electron transfer flavoprotein-ubiquinone oxidoreductase, mitochondrial precursor:E=202.77 | ENSEMBL:ENSP00000347895:human:Isoform 2 of Electron transfer flavoprotein-ubiquinone oxidoreductase, mitochondrial precursor:E=171.796 | FLYBASE:CG12140-PA:fly:Flybase gene name is CG12140-PA:E=202.745 |
F25G6.3	193648_at	F25G6.3b	F25G6.3	WBGene00000055	F25G6.3a	acr-16	acr-16 encodes an alpha-7-like homomer-forming subunit of the nicotinic acetylcholine receptor (nAChR) superfamily orthologous to human nicotinic cholinergic receptor alpha 7 (CHRNA7; OMIM:118511; possibly associated with schizophrenia and juvenile myoclonic epilepsy); ACR-16 functions as a ligand-gated ion channel that probably regulates fast action of acetylcholine at neuromuscular junctions an…	tm990|ok789	1	4	Strong GFP expression in muscle cells, as well as in a subset of neurons.|			Molecular_function:neurotransmitter receptor activity|Biological_process:ion transport|Cellular_component:membrane|Molecular_function:extracellular ligand-gated ion channel activity|Biological_process:transport|Cellular_component:integral to membrane|Cellular_component:postsynaptic membrane|Molecular_function:nicotinic acetylcholine-activated cation-selective channel activity|Molecular_function:i…			ENSEMBL:ENSP00000303727:human:Neuronal acetylcholine receptor protein subunit alpha-7 precursor:E=106.036 | ENSEMBL:ENSP00000240132:human:Neuronal acetylcholine receptor protein subunit alpha-2 precursor:E=88.1427 | ENSEMBL:ENSP00000315602:human:Cholinergic receptor, nicotinic, alpha polypeptide 3:E=85.6778 | ENSEMBL:ENSP00000267951:human:CHRNA3 protein:E=84.8861 | ENSEMBL:ENSP00000217176:human:N…
K03B8.9	193534_at	K03B8.9		WBGene00000951		deg-3	deg-3 encodes an alpha subunit of a nicotinic acetylcholine receptor (nAChR); originally defined by a gain-of-function mutation that results in neuronal degeneration and uncoordinated movement, DEG-3 can form heteromeric channels with a second alpha subunit, DES-2, and in vivo these channels appear to be required for chemosensation of choline; deg-3 and des-2 reside in an operon, and consistent w…	hm10|hm12|hm16|hm24|hm30|hm39|hm40|hm52|hm59|hm60|hm61|u662	1	0	PVC AVG IL1, touch cells.	neurons|touch cells|IL1 neurons	2	Molecular_function:neurotransmitter receptor activity|Biological_process:ion transport|Cellular_component:membrane|Molecular_function:extracellular ligand-gated ion channel activity|Biological_process:transport|Cellular_component:integral to membrane|Cellular_component:postsynaptic membrane|Molecular_function:nicotinic acetylcholine-activated cation-selective channel activity|Molecular_function:i…	KOG3645	Acetylcholine receptor	ENSEMBL:ENSP00000303727:human:Neuronal acetylcholine receptor protein subunit alpha-7 precursor:E=56.2757 | ENSEMBL:ENSP00000292212:human:Neuronal acetylcholine receptor protein subunit beta-2 precursor:E=55.7447 | ENSEMBL:ENSP00000315602:human:Cholinergic receptor, nicotinic, alpha polypeptide 3:E=55.2219 | ENSEMBL:ENSP00000276410:human:Neuronal acetylcholine receptor protein subunit alpha-6 pre…
F23C8.4	180334_at	F23C8.4		WBGene00017733		ubxn-1		tm2759					11	Molecular_function:aspartic-type endopeptidase activity|Biological_process:proteolysis|Molecular_function:nucleic acid binding|Molecular_function:zinc ion binding|Cellular_component:intracellular	KOG2689	Predicted ubiquitin regulatory protein	ENSEMBL:ENSP00000303991:human:Isoform 1 of SAPK substrate protein 1:E=28.2366 | ENSEMBL:ENSP00000294119:human:Isoform 2 of SAPK substrate protein 1:E=25.7213 | ENSEMBL:ENSP00000272638:human:UBX domain-containing protein 2:E=21.0809 | FLYBASE:CG8209-PA:fly:Flybase gene name is CG8209-PA:E=47.7696 | FLYBASE:CG8042-PB:fly:Flybase gene name is CG8042-PB:E=18.0269 |
T07H6.5	181158_s_at	T07H6.5		WBGene00020332				cxTi5012	1	0	Larval Expression: Nervous System; tail neurons; unidentified cells;	tail neurons|nervous system|intestine - . cells	1	Molecular_function:complement binding|Cellular_component:integral to membrane|Biological_process:negative regulation of complement activation|Molecular_function:serine-type endopeptidase activity|Cellular_component:extracellular region|Biological_process:complement activation	KOG4297	C-type lectin	ENSEMBL:ENSP00000304118:human:OTTHUMP00000021897:E=57.1612 | ENSEMBL:ENSP00000297826:human:polydom:E=57.1612 | ENSEMBL:ENSP00000340835:human:Isoform 3 of CUB and sushi domain-containing protein 3 precursor:E=54.2366 | ENSEMBL:ENSP00000343124:human:Isoform 4 of CUB and sushi domain-containing protein 3 precursor:E=54.2219 | ENSEMBL:ENSP00000345799:human:Isoform 2 of CUB and sushi domain-containing…
F56C11.6	189869_at	F56C11.6b	F56C11.6	WBGene00018958	F56C11.6a	F56C11.6		tm1795						Biological_process:embryonic development (sensu Metazoa)|Biological_process:larval development (sensu Nematoda)|Biological_process:growth|Biological_process:reproduction			ENSEMBL:ENSP00000305288:human:Neuroligin-2 precursor:E=40.9586 | ENSEMBL:ENSP00000264381:human:Cholinesterase precursor:E=38.6576 | ENSEMBL:ENSP00000372325:human:Isoform 2 of Neuroligin-4, Y-linked precursor:E=38.2924 | ENSEMBL:ENSP00000290567:human:CES7 protein:E=38.0555 | ENSEMBL:ENSP00000342535:human:Isoform 1 of Neuroligin-4, Y-linked precursor:E=37.9586 | ENSEMBL:ENSP00000275857:human:Isofor…
F13B9.5	172678_at	F13B9.5		WBGene00002239		ksr-1		ku83|n1860|n2519|n2522|ku68|n2682|n2509|n2526|ok786					10	Biological_process:intracellular signaling cascade|Molecular_function:protein kinase activity|Molecular_function:ATP binding|Biological_process:protein amino acid phosphorylation|Molecular_function:protein-tyrosine kinase activity|Molecular_function:protein serine/threonine kinase activity|Molecular_function:atypical protein kinase C activity|Molecular_function:zinc ion binding|Molecular_function…	KOG0193	Serine/threonine protein kinase RAF	ENSEMBL:ENSP00000305466:human:Isoform 2 of Kinase suppressor of ras-2:E=58.3468 | ENSEMBL:ENSP00000323178:human:Isoform 1 of Kinase suppressor of ras-1:E=57.8539 | ENSEMBL:ENSP00000339952:human:Isoform 1 of Kinase suppressor of ras-2:E=56.2676 | ENSEMBL:ENSP00000268763:human:Isoform 2 of Kinase suppressor of ras-1:E=43.4815 | ENSEMBL:ENSP00000288602:human:B-Raf proto-oncogene serine/threonine-pro…
K07C5.5	173820_s_at	K07C5.5		WBGene00010628				sa317|sa318|sa248					6	Molecular_function:catalytic activity|Biological_process:aromatic compound metabolism|Molecular_function:hydrolase activity	KOG4178	Soluble epoxide hydrolase	ENSEMBL:ENSP00000305683:human:Abhydrolase domain containing 7:E=58.9586 | ENSEMBL:ENSP00000221730:human:CDNA: FLJ22408 fis, clone HRC08416:E=48.0269 | ENSEMBL:ENSP00000315621:human:Epoxide hydrolase 2:E=19.4949 |
F46C5.6	193155_s_at	F46C5.6		WBGene00009781				snp_T14D7[1]	0	0	Expression is seen in the pharynx and hypodermis from the 3-fold embryo stage until adulthood. Expression is mosaic with variable numbers of cells showing expression.	pharynx|hypodermis	1	Molecular_function:binding|Biological_process:sodium ion transport|Biological_process:regulation of pH|Molecular_function:sodium:hydrogen antiporter activity|Cellular_component:integral to membrane	KOG0211	Protein phosphatase 2A regulatory subunit A and related proteins	ENSEMBL:ENSP00000305924:human:HEAT-like repeat-containing protein isoform 1:E=51.0044 |
[truncated: 346 more rows]
